# Supplementary material for: Alignment of Helical Membrane Protein Sequences Using AlignMe
Source: PLoS One. 2013 Mar 4;8(3):e57731. doi: 10.1371/journal.pone.0057731 (PMC3587630; doi:10.1371/journal.pone.0057731)
Supplement: File S2 — Dataset of HOMEP2 homologous membrane proteins. (GZ) [file pone.0057731.s002.gz › HOMEP2010_pdbs/cytochrome_c_oxidases_2TM-helix_subunit/2GSM_B.pdb]

ATOM   4214  N   LEU B  30      15.596 -67.105  13.703  1.00 39.71           N  
ATOM   4215  CA  LEU B  30      14.923 -66.299  14.768  1.00 39.13           C  
ATOM   4216  C   LEU B  30      13.521 -65.904  14.328  1.00 38.86           C  
ATOM   4217  O   LEU B  30      13.297 -65.576  13.167  1.00 38.49           O  
ATOM   4218  CB  LEU B  30      15.720 -65.027  15.086  1.00 39.14           C  
ATOM   4219  CG  LEU B  30      16.946 -65.064  16.002  1.00 39.81           C  
ATOM   4220  CD1 LEU B  30      17.635 -63.700  15.967  1.00 40.32           C  
ATOM   4221  CD2 LEU B  30      16.608 -65.467  17.456  1.00 39.05           C  
ATOM   4222  N   GLU B  31      12.587 -65.922  15.270  1.00 37.98           N  
ATOM   4223  CA  GLU B  31      11.206 -65.552  14.996  1.00 37.73           C  
ATOM   4224  C   GLU B  31      11.037 -64.027  14.896  1.00 36.49           C  
ATOM   4225  O   GLU B  31      11.563 -63.272  15.706  1.00 36.03           O  
ATOM   4226  CB  GLU B  31      10.319 -66.118  16.100  1.00 37.88           C  
ATOM   4227  CG  GLU B  31       8.824 -66.090  15.832  1.00 41.43           C  
ATOM   4228  CD  GLU B  31       8.022 -66.342  17.100  1.00 45.72           C  
ATOM   4229  OE1 GLU B  31       8.624 -66.729  18.134  1.00 46.74           O  
ATOM   4230  OE2 GLU B  31       6.787 -66.144  17.066  1.00 48.11           O  
ATOM   4231  N   ILE B  32      10.299 -63.581  13.895  1.00 35.75           N  
ATOM   4232  CA  ILE B  32       9.963 -62.166  13.782  1.00 35.23           C  
ATOM   4233  C   ILE B  32       8.753 -61.877  14.669  1.00 34.33           C  
ATOM   4234  O   ILE B  32       7.640 -62.340  14.392  1.00 34.28           O  
ATOM   4235  CB  ILE B  32       9.717 -61.784  12.306  1.00 34.97           C  
ATOM   4236  CG1 ILE B  32      10.986 -62.098  11.486  1.00 36.17           C  
ATOM   4237  CG2 ILE B  32       9.301 -60.321  12.196  1.00 34.58           C  
ATOM   4238  CD1 ILE B  32      10.925 -61.704  10.016  1.00 36.41           C  
ATOM   4239  N   ILE B  33       8.989 -61.139  15.749  1.00 33.35           N  
ATOM   4240  CA  ILE B  33       7.959 -60.903  16.754  1.00 32.66           C  
ATOM   4241  C   ILE B  33       7.530 -59.432  16.845  1.00 31.65           C  
ATOM   4242  O   ILE B  33       6.333 -59.135  16.831  1.00 31.04           O  
ATOM   4243  CB  ILE B  33       8.431 -61.396  18.149  1.00 32.97           C  
ATOM   4244  CG1 ILE B  33       8.696 -62.902  18.143  1.00 33.71           C  
ATOM   4245  CG2 ILE B  33       7.402 -61.036  19.219  1.00 32.76           C  
ATOM   4246  CD1 ILE B  33       9.431 -63.401  19.399  1.00 34.71           C  
ATOM   4247  N   GLY B  34       8.507 -58.527  16.960  1.00 31.07           N  
ATOM   4248  CA  GLY B  34       8.241 -57.104  17.082  1.00 30.05           C  
ATOM   4249  C   GLY B  34       7.991 -56.436  15.734  1.00 29.74           C  
ATOM   4250  O   GLY B  34       8.884 -55.824  15.146  1.00 29.03           O  
ATOM   4251  N   ARG B  35       6.762 -56.534  15.255  1.00 29.16           N  
ATOM   4252  CA  ARG B  35       6.399 -55.926  13.976  1.00 29.52           C  
ATOM   4253  C   ARG B  35       4.889 -55.700  13.888  1.00 28.73           C  
ATOM   4254  O   ARG B  35       4.131 -56.398  14.562  1.00 28.85           O  
ATOM   4255  CB  ARG B  35       6.871 -56.832  12.830  1.00 28.83           C  
ATOM   4256  CG  ARG B  35       5.811 -57.799  12.347  1.00 32.83           C  
ATOM   4257  CD  ARG B  35       5.998 -59.253  12.730  1.00 37.42           C  
ATOM   4258  NE  ARG B  35       5.476 -59.578  14.053  1.00 39.48           N  
ATOM   4259  CZ  ARG B  35       4.707 -60.636  14.348  1.00 39.67           C  
ATOM   4260  NH1 ARG B  35       4.327 -61.505  13.416  1.00 40.76           N  
ATOM   4261  NH2 ARG B  35       4.311 -60.816  15.595  1.00 37.71           N  
ATOM   4262  N   PRO B  36       4.436 -54.768  13.047  1.00 28.57           N  
ATOM   4263  CA  PRO B  36       3.002 -54.644  12.785  1.00 28.63           C  
ATOM   4264  C   PRO B  36       2.481 -55.852  12.009  1.00 29.51           C  
ATOM   4265  O   PRO B  36       3.225 -56.470  11.240  1.00 28.88           O  
ATOM   4266  CB  PRO B  36       2.902 -53.372  11.944  1.00 28.88           C  
ATOM   4267  CG  PRO B  36       4.249 -53.210  11.297  1.00 28.10           C  
ATOM   4268  CD  PRO B  36       5.225 -53.770  12.294  1.00 28.88           C  
ATOM   4269  N   GLN B  37       1.222 -56.209  12.249  1.00 30.31           N  
ATOM   4270  CA  GLN B  37       0.573 -57.310  11.533  1.00 30.98           C  
ATOM   4271  C   GLN B  37      -0.600 -56.770  10.705  1.00 30.82           C  
ATOM   4272  O   GLN B  37      -1.225 -55.796  11.114  1.00 30.84           O  
ATOM   4273  CB  GLN B  37       0.094 -58.352  12.540  1.00 31.57           C  
ATOM   4274  CG  GLN B  37       1.252 -59.150  13.163  1.00 34.79           C  
ATOM   4275  CD  GLN B  37       0.813 -60.006  14.338  1.00 39.41           C  
ATOM   4276  OE1 GLN B  37       0.694 -59.514  15.483  1.00 40.04           O  
ATOM   4277  NE2 GLN B  37       0.569 -61.287  14.067  1.00 40.30           N  
ATOM   4278  N   PRO B  38      -0.901 -57.382   9.553  1.00 30.74           N  
ATOM   4279  CA  PRO B  38      -1.976 -56.885   8.672  1.00 30.46           C  
ATOM   4280  C   PRO B  38      -3.324 -56.749   9.384  1.00 30.20           C  
ATOM   4281  O   PRO B  38      -3.779 -57.685  10.047  1.00 29.48           O  
ATOM   4282  CB  PRO B  38      -2.064 -57.948   7.556  1.00 30.51           C  
ATOM   4283  CG  PRO B  38      -0.759 -58.640   7.566  1.00 30.82           C  
ATOM   4284  CD  PRO B  38      -0.246 -58.586   9.003  1.00 30.69           C  
ATOM   4285  N   GLY B  39      -3.942 -55.575   9.247  1.00 29.62           N  
ATOM   4286  CA  GLY B  39      -5.225 -55.282   9.860  1.00 29.26           C  
ATOM   4287  C   GLY B  39      -5.214 -55.143  11.374  1.00 29.53           C  
ATOM   4288  O   GLY B  39      -6.278 -55.135  11.983  1.00 30.25           O  
ATOM   4289  N   GLY B  40      -4.036 -55.027  11.989  1.00 29.22           N  
ATOM   4290  CA  GLY B  40      -3.927 -55.049  13.447  1.00 28.87           C  
ATOM   4291  C   GLY B  40      -4.632 -53.859  14.079  1.00 28.84           C  
ATOM   4292  O   GLY B  40      -4.648 -52.766  13.500  1.00 28.80           O  
ATOM   4293  N   THR B  41      -5.219 -54.065  15.257  1.00 28.39           N  
ATOM   4294  CA  THR B  41      -5.897 -52.982  15.980  1.00 28.39           C  
ATOM   4295  C   THR B  41      -5.345 -52.860  17.403  1.00 28.47           C  
ATOM   4296  O   THR B  41      -5.709 -51.939  18.132  1.00 28.18           O  
ATOM   4297  CB  THR B  41      -7.425 -53.226  16.047  1.00 28.69           C  
ATOM   4298  OG1 THR B  41      -7.662 -54.501  16.644  1.00 28.74           O  
ATOM   4299  CG2 THR B  41      -8.059 -53.338  14.641  1.00 28.44           C  
ATOM   4300  N   GLY B  42      -4.464 -53.791  17.781  1.00 28.40           N  
ATOM   4301  CA  GLY B  42      -3.886 -53.819  19.105  1.00 28.42           C  
ATOM   4302  C   GLY B  42      -2.428 -53.423  19.084  1.00 28.97           C  
ATOM   4303  O   GLY B  42      -1.878 -53.085  18.034  1.00 28.85           O  
ATOM   4304  N   PHE B  43      -1.813 -53.456  20.258  1.00 28.79           N  
ATOM   4305  CA  PHE B  43      -0.386 -53.272  20.404  1.00 29.54           C  
ATOM   4306  C   PHE B  43       0.410 -54.366  19.699  1.00 29.47           C  
ATOM   4307  O   PHE B  43      -0.104 -55.455  19.437  1.00 28.87           O  
ATOM   4308  CB  PHE B  43      -0.002 -53.273  21.883  1.00 29.66           C  
ATOM   4309  CG  PHE B  43      -0.405 -52.029  22.611  1.00 32.19           C  
ATOM   4310  CD1 PHE B  43       0.243 -50.822  22.370  1.00 32.01           C  
ATOM   4311  CD2 PHE B  43      -1.440 -52.064  23.541  1.00 34.26           C  
ATOM   4312  CE1 PHE B  43      -0.129 -49.661  23.033  1.00 34.45           C  
ATOM   4313  CE2 PHE B  43      -1.818 -50.907  24.222  1.00 36.09           C  
ATOM   4314  CZ  PHE B  43      -1.157 -49.704  23.977  1.00 36.25           C  
ATOM   4315  N   GLN B  44       1.671 -54.064  19.405  1.00 28.97           N  
ATOM   4316  CA  GLN B  44       2.602 -55.091  18.952  1.00 29.78           C  
ATOM   4317  C   GLN B  44       2.826 -56.056  20.121  1.00 30.20           C  
ATOM   4318  O   GLN B  44       2.642 -55.652  21.271  1.00 30.34           O  
ATOM   4319  CB  GLN B  44       3.919 -54.450  18.505  1.00 29.18           C  
ATOM   4320  CG  GLN B  44       3.792 -53.743  17.142  1.00 29.72           C  
ATOM   4321  CD  GLN B  44       5.136 -53.417  16.506  1.00 29.85           C  
ATOM   4322  OE1 GLN B  44       6.158 -54.040  16.827  1.00 30.15           O  
ATOM   4323  NE2 GLN B  44       5.136 -52.454  15.595  1.00 28.71           N  
ATOM   4324  N   PRO B  45       3.204 -57.310  19.850  1.00 30.57           N  
ATOM   4325  CA  PRO B  45       3.506 -58.261  20.931  1.00 30.88           C  
ATOM   4326  C   PRO B  45       4.498 -57.684  21.933  1.00 31.24           C  
ATOM   4327  O   PRO B  45       5.446 -56.988  21.554  1.00 31.04           O  
ATOM   4328  CB  PRO B  45       4.135 -59.452  20.194  1.00 30.77           C  
ATOM   4329  CG  PRO B  45       3.522 -59.403  18.803  1.00 30.57           C  
ATOM   4330  CD  PRO B  45       3.359 -57.927  18.516  1.00 30.42           C  
ATOM   4331  N   SER B  46       4.256 -57.956  23.210  1.00 31.74           N  
ATOM   4332  CA  SER B  46       5.180 -57.584  24.258  1.00 32.25           C  
ATOM   4333  C   SER B  46       6.327 -58.587  24.301  1.00 32.77           C  
ATOM   4334  O   SER B  46       6.106 -59.803  24.219  1.00 33.13           O  
ATOM   4335  CB  SER B  46       4.467 -57.575  25.610  1.00 32.91           C  
ATOM   4336  OG  SER B  46       5.415 -57.457  26.662  1.00 33.74           O  
ATOM   4337  N   ALA B  47       7.549 -58.074  24.423  1.00 33.02           N  
ATOM   4338  CA  ALA B  47       8.720 -58.914  24.686  1.00 33.42           C  
ATOM   4339  C   ALA B  47       9.540 -58.383  25.853  1.00 33.45           C  
ATOM   4340  O   ALA B  47      10.691 -58.774  26.034  1.00 33.59           O  
ATOM   4341  CB  ALA B  47       9.595 -59.058  23.438  1.00 33.90           C  
ATOM   4342  N   SER B  48       8.953 -57.490  26.641  1.00 33.16           N  
ATOM   4343  CA  SER B  48       9.591 -57.017  27.869  1.00 33.75           C  
ATOM   4344  C   SER B  48       8.546 -56.839  28.984  1.00 34.07           C  
ATOM   4345  O   SER B  48       7.356 -56.749  28.678  1.00 34.18           O  
ATOM   4346  CB  SER B  48      10.358 -55.717  27.613  1.00 33.52           C  
ATOM   4347  OG  SER B  48       9.499 -54.593  27.676  1.00 33.68           O  
ATOM   4348  N   PRO B  49       8.972 -56.819  30.259  1.00 34.37           N  
ATOM   4349  CA  PRO B  49       8.050 -56.536  31.376  1.00 34.44           C  
ATOM   4350  C   PRO B  49       7.485 -55.106  31.354  1.00 34.06           C  
ATOM   4351  O   PRO B  49       6.345 -54.908  31.752  1.00 34.18           O  
ATOM   4352  CB  PRO B  49       8.914 -56.768  32.633  1.00 34.62           C  
ATOM   4353  CG  PRO B  49      10.329 -56.613  32.176  1.00 34.88           C  
ATOM   4354  CD  PRO B  49      10.338 -57.109  30.741  1.00 34.29           C  
ATOM   4355  N   VAL B  50       8.272 -54.140  30.894  1.00 33.41           N  
ATOM   4356  CA  VAL B  50       7.795 -52.780  30.683  1.00 33.05           C  
ATOM   4357  C   VAL B  50       6.693 -52.717  29.624  1.00 32.86           C  
ATOM   4358  O   VAL B  50       5.681 -52.064  29.842  1.00 32.59           O  
ATOM   4359  CB  VAL B  50       8.953 -51.828  30.312  1.00 33.22           C  
ATOM   4360  CG1 VAL B  50       8.441 -50.577  29.581  1.00 32.38           C  
ATOM   4361  CG2 VAL B  50       9.730 -51.458  31.568  1.00 33.52           C  
ATOM   4362  N   ALA B  51       6.874 -53.403  28.495  1.00 32.90           N  
ATOM   4363  CA  ALA B  51       5.832 -53.420  27.461  1.00 33.28           C  
ATOM   4364  C   ALA B  51       4.568 -54.104  27.993  1.00 33.63           C  
ATOM   4365  O   ALA B  51       3.438 -53.673  27.743  1.00 33.79           O  
ATOM   4366  CB  ALA B  51       6.328 -54.093  26.187  1.00 32.78           C  
ATOM   4367  N   THR B  52       4.765 -55.149  28.773  1.00 34.06           N  
ATOM   4368  CA  THR B  52       3.654 -55.826  29.429  1.00 34.04           C  
ATOM   4369  C   THR B  52       2.852 -54.855  30.303  1.00 34.11           C  
ATOM   4370  O   THR B  52       1.618 -54.868  30.274  1.00 34.17           O  
ATOM   4371  CB  THR B  52       4.202 -57.013  30.238  1.00 34.11           C  
ATOM   4372  OG1 THR B  52       4.473 -58.076  29.320  1.00 33.84           O  
ATOM   4373  CG2 THR B  52       3.145 -57.613  31.195  1.00 33.16           C  
ATOM   4374  N   GLN B  53       3.557 -54.021  31.059  1.00 34.23           N  
ATOM   4375  CA  GLN B  53       2.926 -53.020  31.921  1.00 34.92           C  
ATOM   4376  C   GLN B  53       2.104 -52.007  31.105  1.00 34.97           C  
ATOM   4377  O   GLN B  53       0.983 -51.658  31.507  1.00 34.97           O  
ATOM   4378  CB  GLN B  53       3.977 -52.286  32.754  1.00 35.19           C  
ATOM   4379  CG  GLN B  53       4.513 -53.053  33.977  1.00 37.34           C  
ATOM   4380  CD  GLN B  53       5.364 -52.156  34.880  1.00 41.48           C  
ATOM   4381  OE1 GLN B  53       6.290 -51.472  34.415  1.00 45.15           O  
ATOM   4382  NE2 GLN B  53       5.044 -52.143  36.159  1.00 43.51           N  
ATOM   4383  N   ILE B  54       2.662 -51.543  29.974  1.00 34.31           N  
ATOM   4384  CA  ILE B  54       1.950 -50.632  29.061  1.00 34.12           C  
ATOM   4385  C   ILE B  54       0.635 -51.280  28.612  1.00 33.75           C  
ATOM   4386  O   ILE B  54      -0.422 -50.662  28.712  1.00 34.14           O  
ATOM   4387  CB  ILE B  54       2.816 -50.214  27.799  1.00 34.12           C  
ATOM   4388  CG1 ILE B  54       4.067 -49.383  28.143  1.00 34.86           C  
ATOM   4389  CG2 ILE B  54       1.962 -49.432  26.744  1.00 32.37           C  
ATOM   4390  CD1 ILE B  54       4.290 -49.116  29.597  1.00 42.24           C  
ATOM   4391  N   HIS B  55       0.696 -52.523  28.146  1.00 33.63           N  
ATOM   4392  CA  HIS B  55      -0.501 -53.223  27.676  1.00 34.14           C  
ATOM   4393  C   HIS B  55      -1.606 -53.304  28.748  1.00 34.92           C  
ATOM   4394  O   HIS B  55      -2.788 -53.073  28.456  1.00 34.00           O  
ATOM   4395  CB  HIS B  55      -0.162 -54.622  27.162  1.00 33.96           C  
ATOM   4396  CG  HIS B  55       0.740 -54.633  25.963  1.00 34.80           C  
ATOM   4397  ND1 HIS B  55       0.816 -55.708  25.106  1.00 35.80           N  
ATOM   4398  CD2 HIS B  55       1.617 -53.714  25.489  1.00 34.46           C  
ATOM   4399  CE1 HIS B  55       1.697 -55.452  24.155  1.00 35.40           C  
ATOM   4400  NE2 HIS B  55       2.196 -54.247  24.364  1.00 35.50           N  
ATOM   4401  N   TRP B  56      -1.202 -53.612  29.984  1.00 35.71           N  
ATOM   4402  CA  TRP B  56      -2.126 -53.677  31.118  1.00 37.13           C  
ATOM   4403  C   TRP B  56      -2.742 -52.331  31.471  1.00 36.38           C  
ATOM   4404  O   TRP B  56      -3.955 -52.237  31.610  1.00 36.66           O  
ATOM   4405  CB  TRP B  56      -1.436 -54.278  32.350  1.00 37.80           C  
ATOM   4406  CG  TRP B  56      -1.582 -55.759  32.404  1.00 42.72           C  
ATOM   4407  CD1 TRP B  56      -0.698 -56.700  31.923  1.00 46.30           C  
ATOM   4408  CD2 TRP B  56      -2.683 -56.489  32.953  1.00 46.32           C  
ATOM   4409  NE1 TRP B  56      -1.184 -57.968  32.154  1.00 47.84           N  
ATOM   4410  CE2 TRP B  56      -2.399 -57.870  32.787  1.00 48.61           C  
ATOM   4411  CE3 TRP B  56      -3.882 -56.119  33.586  1.00 48.25           C  
ATOM   4412  CZ2 TRP B  56      -3.277 -58.879  33.223  1.00 49.71           C  
ATOM   4413  CZ3 TRP B  56      -4.750 -57.118  34.022  1.00 49.80           C  
ATOM   4414  CH2 TRP B  56      -4.441 -58.484  33.836  1.00 50.53           C  
ATOM   4415  N   LEU B  57      -1.901 -51.306  31.607  1.00 35.99           N  
ATOM   4416  CA  LEU B  57      -2.339 -49.974  31.986  1.00 35.63           C  
ATOM   4417  C   LEU B  57      -3.256 -49.368  30.920  1.00 35.50           C  
ATOM   4418  O   LEU B  57      -4.336 -48.848  31.226  1.00 35.62           O  
ATOM   4419  CB  LEU B  57      -1.131 -49.068  32.228  1.00 35.34           C  
ATOM   4420  CG  LEU B  57      -1.384 -47.617  32.653  1.00 36.51           C  
ATOM   4421  CD1 LEU B  57      -2.267 -47.502  33.913  1.00 35.81           C  
ATOM   4422  CD2 LEU B  57      -0.062 -46.921  32.878  1.00 37.23           C  
ATOM   4423  N   ASP B  58      -2.815 -49.434  29.671  1.00 34.43           N  
ATOM   4424  CA  ASP B  58      -3.639 -48.997  28.558  1.00 33.47           C  
ATOM   4425  C   ASP B  58      -4.944 -49.795  28.491  1.00 33.54           C  
ATOM   4426  O   ASP B  58      -6.001 -49.224  28.223  1.00 33.10           O  
ATOM   4427  CB  ASP B  58      -2.863 -49.117  27.245  1.00 32.87           C  
ATOM   4428  CG  ASP B  58      -3.708 -48.770  26.049  1.00 30.38           C  
ATOM   4429  OD1 ASP B  58      -3.605 -47.620  25.564  1.00 27.92           O  
ATOM   4430  OD2 ASP B  58      -4.522 -49.576  25.552  1.00 26.29           O  
ATOM   4431  N   GLY B  59      -4.878 -51.107  28.738  1.00 33.61           N  
ATOM   4432  CA  GLY B  59      -6.080 -51.935  28.811  1.00 33.93           C  
ATOM   4433  C   GLY B  59      -7.059 -51.489  29.901  1.00 34.30           C  
ATOM   4434  O   GLY B  59      -8.266 -51.390  29.675  1.00 33.88           O  
ATOM   4435  N   PHE B  60      -6.527 -51.204  31.087  1.00 35.16           N  
ATOM   4436  CA  PHE B  60      -7.316 -50.711  32.220  1.00 35.65           C  
ATOM   4437  C   PHE B  60      -7.985 -49.355  31.882  1.00 35.39           C  
ATOM   4438  O   PHE B  60      -9.192 -49.182  32.063  1.00 35.73           O  
ATOM   4439  CB  PHE B  60      -6.400 -50.620  33.461  1.00 36.25           C  
ATOM   4440  CG  PHE B  60      -7.015 -49.922  34.646  1.00 38.19           C  
ATOM   4441  CD1 PHE B  60      -6.626 -48.625  34.987  1.00 40.35           C  
ATOM   4442  CD2 PHE B  60      -7.961 -50.567  35.440  1.00 40.87           C  
ATOM   4443  CE1 PHE B  60      -7.192 -47.963  36.082  1.00 40.65           C  
ATOM   4444  CE2 PHE B  60      -8.529 -49.918  36.546  1.00 41.90           C  
ATOM   4445  CZ  PHE B  60      -8.143 -48.614  36.866  1.00 42.33           C  
ATOM   4446  N   ILE B  61      -7.200 -48.407  31.390  1.00 34.92           N  
ATOM   4447  CA  ILE B  61      -7.719 -47.095  31.009  1.00 34.54           C  
ATOM   4448  C   ILE B  61      -8.720 -47.188  29.845  1.00 34.57           C  
ATOM   4449  O   ILE B  61      -9.736 -46.483  29.844  1.00 34.92           O  
ATOM   4450  CB  ILE B  61      -6.571 -46.126  30.687  1.00 33.93           C  
ATOM   4451  CG1 ILE B  61      -5.680 -45.944  31.912  1.00 33.63           C  
ATOM   4452  CG2 ILE B  61      -7.107 -44.767  30.217  1.00 34.29           C  
ATOM   4453  CD1 ILE B  61      -4.439 -45.085  31.668  1.00 33.25           C  
ATOM   4454  N   LEU B  62      -8.459 -48.071  28.884  1.00 33.81           N  
ATOM   4455  CA  LEU B  62      -9.371 -48.221  27.755  1.00 34.38           C  
ATOM   4456  C   LEU B  62     -10.773 -48.646  28.213  1.00 34.39           C  
ATOM   4457  O   LEU B  62     -11.780 -48.077  27.772  1.00 33.43           O  
ATOM   4458  CB  LEU B  62      -8.817 -49.182  26.689  1.00 34.09           C  
ATOM   4459  CG  LEU B  62      -9.677 -49.432  25.433  1.00 34.65           C  
ATOM   4460  CD1 LEU B  62      -9.958 -48.145  24.633  1.00 32.96           C  
ATOM   4461  CD2 LEU B  62      -9.024 -50.496  24.551  1.00 34.85           C  
ATOM   4462  N   VAL B  63     -10.830 -49.642  29.098  1.00 34.92           N  
ATOM   4463  CA  VAL B  63     -12.102 -50.063  29.687  1.00 35.39           C  
ATOM   4464  C   VAL B  63     -12.820 -48.857  30.315  1.00 35.18           C  
ATOM   4465  O   VAL B  63     -13.999 -48.642  30.029  1.00 35.60           O  
ATOM   4466  CB  VAL B  63     -11.933 -51.265  30.689  1.00 35.49           C  
ATOM   4467  CG1 VAL B  63     -13.233 -51.539  31.468  1.00 36.12           C  
ATOM   4468  CG2 VAL B  63     -11.503 -52.533  29.937  1.00 36.26           C  
ATOM   4469  N   ILE B  64     -12.095 -48.057  31.103  1.00 35.24           N  
ATOM   4470  CA  ILE B  64     -12.651 -46.857  31.748  1.00 35.89           C  
ATOM   4471  C   ILE B  64     -13.188 -45.856  30.719  1.00 36.04           C  
ATOM   4472  O   ILE B  64     -14.331 -45.406  30.821  1.00 36.00           O  
ATOM   4473  CB  ILE B  64     -11.592 -46.139  32.652  1.00 36.27           C  
ATOM   4474  CG1 ILE B  64     -11.110 -47.019  33.828  1.00 38.13           C  
ATOM   4475  CG2 ILE B  64     -12.113 -44.797  33.153  1.00 35.91           C  
ATOM   4476  CD1 ILE B  64     -12.210 -47.520  34.743  1.00 44.65           C  
ATOM   4477  N   ILE B  65     -12.365 -45.506  29.726  1.00 35.58           N  
ATOM   4478  CA  ILE B  65     -12.765 -44.477  28.773  1.00 35.01           C  
ATOM   4479  C   ILE B  65     -13.827 -44.975  27.795  1.00 35.01           C  
ATOM   4480  O   ILE B  65     -14.627 -44.197  27.316  1.00 35.09           O  
ATOM   4481  CB  ILE B  65     -11.540 -43.818  28.061  1.00 35.16           C  
ATOM   4482  CG1 ILE B  65     -10.797 -44.839  27.183  1.00 34.42           C  
ATOM   4483  CG2 ILE B  65     -10.632 -43.100  29.096  1.00 34.30           C  
ATOM   4484  CD1 ILE B  65      -9.740 -44.263  26.266  1.00 33.82           C  
ATOM   4485  N   ALA B  66     -13.848 -46.271  27.514  1.00 35.31           N  
ATOM   4486  CA  ALA B  66     -14.940 -46.848  26.741  1.00 35.66           C  
ATOM   4487  C   ALA B  66     -16.263 -46.733  27.517  1.00 36.17           C  
ATOM   4488  O   ALA B  66     -17.313 -46.496  26.916  1.00 35.88           O  
ATOM   4489  CB  ALA B  66     -14.652 -48.284  26.383  1.00 36.00           C  
ATOM   4490  N   ALA B  67     -16.193 -46.892  28.844  1.00 36.23           N  
ATOM   4491  CA  ALA B  67     -17.358 -46.744  29.721  1.00 36.50           C  
ATOM   4492  C   ALA B  67     -17.835 -45.298  29.767  1.00 36.19           C  
ATOM   4493  O   ALA B  67     -19.023 -45.060  29.584  1.00 36.59           O  
ATOM   4494  CB  ALA B  67     -17.050 -47.260  31.147  1.00 36.26           C  
ATOM   4495  N   ILE B  68     -16.920 -44.348  30.013  1.00 36.11           N  
ATOM   4496  CA  ILE B  68     -17.258 -42.918  29.987  1.00 36.22           C  
ATOM   4497  C   ILE B  68     -17.986 -42.557  28.687  1.00 36.19           C  
ATOM   4498  O   ILE B  68     -19.051 -41.927  28.719  1.00 35.65           O  
ATOM   4499  CB  ILE B  68     -16.019 -41.990  30.133  1.00 36.37           C  
ATOM   4500  CG1 ILE B  68     -15.251 -42.185  31.457  1.00 37.29           C  
ATOM   4501  CG2 ILE B  68     -16.425 -40.515  29.994  1.00 35.74           C  
ATOM   4502  CD1 ILE B  68     -16.053 -42.747  32.575  1.00 39.44           C  
ATOM   4503  N   THR B  69     -17.413 -42.947  27.546  1.00 36.02           N  
ATOM   4504  CA  THR B  69     -17.957 -42.493  26.267  1.00 36.36           C  
ATOM   4505  C   THR B  69     -19.250 -43.199  25.899  1.00 36.12           C  
ATOM   4506  O   THR B  69     -20.162 -42.553  25.382  1.00 35.89           O  
ATOM   4507  CB  THR B  69     -16.918 -42.506  25.088  1.00 36.66           C  
ATOM   4508  OG1 THR B  69     -16.773 -43.834  24.587  1.00 39.95           O  
ATOM   4509  CG2 THR B  69     -15.533 -42.151  25.559  1.00 34.65           C  
ATOM   4510  N   ILE B  70     -19.345 -44.501  26.185  1.00 36.59           N  
ATOM   4511  CA  ILE B  70     -20.611 -45.240  26.007  1.00 37.34           C  
ATOM   4512  C   ILE B  70     -21.720 -44.564  26.851  1.00 37.36           C  
ATOM   4513  O   ILE B  70     -22.821 -44.296  26.359  1.00 37.44           O  
ATOM   4514  CB  ILE B  70     -20.462 -46.745  26.390  1.00 38.11           C  
ATOM   4515  CG1 ILE B  70     -19.491 -47.507  25.448  1.00 39.37           C  
ATOM   4516  CG2 ILE B  70     -21.829 -47.433  26.486  1.00 38.52           C  
ATOM   4517  CD1 ILE B  70     -20.075 -47.944  24.095  1.00 42.94           C  
ATOM   4518  N   PHE B  71     -21.391 -44.269  28.107  1.00 36.89           N  
ATOM   4519  CA  PHE B  71     -22.275 -43.589  29.050  1.00 36.90           C  
ATOM   4520  C   PHE B  71     -22.776 -42.266  28.474  1.00 36.21           C  
ATOM   4521  O   PHE B  71     -23.988 -42.037  28.369  1.00 36.07           O  
ATOM   4522  CB  PHE B  71     -21.511 -43.327  30.361  1.00 37.12           C  
ATOM   4523  CG  PHE B  71     -22.353 -42.735  31.466  1.00 39.87           C  
ATOM   4524  CD1 PHE B  71     -21.991 -41.523  32.056  1.00 41.84           C  
ATOM   4525  CD2 PHE B  71     -23.493 -43.393  31.928  1.00 40.74           C  
ATOM   4526  CE1 PHE B  71     -22.762 -40.970  33.090  1.00 43.00           C  
ATOM   4527  CE2 PHE B  71     -24.263 -42.845  32.956  1.00 43.24           C  
ATOM   4528  CZ  PHE B  71     -23.895 -41.634  33.536  1.00 41.98           C  
ATOM   4529  N   VAL B  72     -21.832 -41.404  28.109  1.00 35.30           N  
ATOM   4530  CA  VAL B  72     -22.135 -40.095  27.538  1.00 34.98           C  
ATOM   4531  C   VAL B  72     -23.012 -40.236  26.299  1.00 35.00           C  
ATOM   4532  O   VAL B  72     -24.017 -39.531  26.167  1.00 34.67           O  
ATOM   4533  CB  VAL B  72     -20.837 -39.318  27.198  1.00 34.61           C  
ATOM   4534  CG1 VAL B  72     -21.094 -38.181  26.193  1.00 33.74           C  
ATOM   4535  CG2 VAL B  72     -20.180 -38.804  28.480  1.00 34.31           C  
ATOM   4536  N   THR B  73     -22.641 -41.160  25.413  1.00 35.56           N  
ATOM   4537  CA  THR B  73     -23.366 -41.374  24.157  1.00 36.65           C  
ATOM   4538  C   THR B  73     -24.803 -41.856  24.390  1.00 36.87           C  
ATOM   4539  O   THR B  73     -25.739 -41.337  23.773  1.00 36.98           O  
ATOM   4540  CB  THR B  73     -22.597 -42.360  23.222  1.00 37.02           C  
ATOM   4541  OG1 THR B  73     -21.244 -41.903  23.048  1.00 36.94           O  
ATOM   4542  CG2 THR B  73     -23.175 -42.312  21.801  1.00 37.65           C  
ATOM   4543  N   LEU B  74     -24.974 -42.826  25.288  1.00 37.18           N  
ATOM   4544  CA  LEU B  74     -26.303 -43.326  25.637  1.00 37.61           C  
ATOM   4545  C   LEU B  74     -27.186 -42.237  26.260  1.00 37.61           C  
ATOM   4546  O   LEU B  74     -28.377 -42.154  25.956  1.00 37.59           O  
ATOM   4547  CB  LEU B  74     -26.215 -44.556  26.550  1.00 38.04           C  
ATOM   4548  CG  LEU B  74     -25.597 -45.847  25.978  1.00 39.32           C  
ATOM   4549  CD1 LEU B  74     -25.659 -46.974  26.993  1.00 41.00           C  
ATOM   4550  CD2 LEU B  74     -26.243 -46.280  24.665  1.00 39.48           C  
ATOM   4551  N   LEU B  75     -26.603 -41.384  27.099  1.00 37.44           N  
ATOM   4552  CA  LEU B  75     -27.355 -40.268  27.659  1.00 37.40           C  
ATOM   4553  C   LEU B  75     -27.862 -39.320  26.571  1.00 37.55           C  
ATOM   4554  O   LEU B  75     -29.012 -38.857  26.635  1.00 37.63           O  
ATOM   4555  CB  LEU B  75     -26.526 -39.495  28.684  1.00 37.78           C  
ATOM   4556  CG  LEU B  75     -26.197 -40.191  30.009  1.00 38.48           C  
ATOM   4557  CD1 LEU B  75     -25.188 -39.345  30.773  1.00 38.45           C  
ATOM   4558  CD2 LEU B  75     -27.450 -40.422  30.840  1.00 40.87           C  
ATOM   4559  N   ILE B  76     -27.017 -39.035  25.574  1.00 36.95           N  
ATOM   4560  CA  ILE B  76     -27.409 -38.164  24.462  1.00 36.86           C  
ATOM   4561  C   ILE B  76     -28.576 -38.763  23.688  1.00 36.16           C  
ATOM   4562  O   ILE B  76     -29.558 -38.080  23.405  1.00 36.14           O  
ATOM   4563  CB  ILE B  76     -26.239 -37.913  23.450  1.00 36.95           C  
ATOM   4564  CG1 ILE B  76     -24.969 -37.393  24.129  1.00 38.42           C  
ATOM   4565  CG2 ILE B  76     -26.692 -36.970  22.327  1.00 36.61           C  
ATOM   4566  CD1 ILE B  76     -25.108 -36.086  24.791  1.00 41.46           C  
ATOM   4567  N   LEU B  77     -28.435 -40.026  23.311  1.00 35.65           N  
ATOM   4568  CA  LEU B  77     -29.408 -40.678  22.445  1.00 36.06           C  
ATOM   4569  C   LEU B  77     -30.743 -40.864  23.166  1.00 36.63           C  
ATOM   4570  O   LEU B  77     -31.815 -40.667  22.573  1.00 35.95           O  
ATOM   4571  CB  LEU B  77     -28.863 -42.012  21.926  1.00 35.93           C  
ATOM   4572  CG  LEU B  77     -27.591 -41.902  21.075  1.00 35.61           C  
ATOM   4573  CD1 LEU B  77     -27.060 -43.278  20.753  1.00 35.29           C  
ATOM   4574  CD2 LEU B  77     -27.837 -41.087  19.791  1.00 35.12           C  
ATOM   4575  N   TYR B  78     -30.661 -41.219  24.447  1.00 37.16           N  
ATOM   4576  CA  TYR B  78     -31.844 -41.301  25.294  1.00 38.19           C  
ATOM   4577  C   TYR B  78     -32.539 -39.947  25.449  1.00 38.34           C  
ATOM   4578  O   TYR B  78     -33.757 -39.865  25.313  1.00 39.19           O  
ATOM   4579  CB  TYR B  78     -31.527 -41.883  26.671  1.00 37.89           C  
ATOM   4580  CG  TYR B  78     -32.768 -41.997  27.518  1.00 39.77           C  
ATOM   4581  CD1 TYR B  78     -33.101 -40.998  28.438  1.00 41.82           C  
ATOM   4582  CD2 TYR B  78     -33.641 -43.074  27.363  1.00 40.99           C  
ATOM   4583  CE1 TYR B  78     -34.261 -41.085  29.210  1.00 44.08           C  
ATOM   4584  CE2 TYR B  78     -34.812 -43.171  28.129  1.00 42.79           C  
ATOM   4585  CZ  TYR B  78     -35.110 -42.174  29.047  1.00 44.37           C  
ATOM   4586  OH  TYR B  78     -36.257 -42.257  29.801  1.00 47.54           O  
ATOM   4587  N   ALA B  79     -31.783 -38.891  25.730  1.00 38.38           N  
ATOM   4588  CA  ALA B  79     -32.390 -37.576  25.883  1.00 38.38           C  
ATOM   4589  C   ALA B  79     -33.052 -37.085  24.592  1.00 39.01           C  
ATOM   4590  O   ALA B  79     -34.101 -36.426  24.639  1.00 38.61           O  
ATOM   4591  CB  ALA B  79     -31.383 -36.573  26.392  1.00 38.44           C  
ATOM   4592  N   VAL B  80     -32.451 -37.411  23.445  1.00 39.47           N  
ATOM   4593  CA  VAL B  80     -33.020 -37.039  22.149  1.00 40.14           C  
ATOM   4594  C   VAL B  80     -34.303 -37.844  21.893  1.00 40.55           C  
ATOM   4595  O   VAL B  80     -35.272 -37.321  21.333  1.00 40.99           O  
ATOM   4596  CB  VAL B  80     -32.002 -37.215  20.972  1.00 40.25           C  
ATOM   4597  CG1 VAL B  80     -32.698 -37.159  19.617  1.00 40.29           C  
ATOM   4598  CG2 VAL B  80     -30.908 -36.146  21.033  1.00 39.96           C  
ATOM   4599  N   TRP B  81     -34.300 -39.112  22.286  1.00 40.93           N  
ATOM   4600  CA  TRP B  81     -35.486 -39.950  22.131  1.00 41.42           C  
ATOM   4601  C   TRP B  81     -36.597 -39.522  23.099  1.00 41.15           C  
ATOM   4602  O   TRP B  81     -37.742 -39.357  22.691  1.00 41.53           O  
ATOM   4603  CB  TRP B  81     -35.165 -41.446  22.294  1.00 41.81           C  
ATOM   4604  CG  TRP B  81     -36.419 -42.282  22.237  1.00 43.36           C  
ATOM   4605  CD1 TRP B  81     -37.095 -42.689  21.113  1.00 44.42           C  
ATOM   4606  CD2 TRP B  81     -37.174 -42.758  23.353  1.00 44.10           C  
ATOM   4607  NE1 TRP B  81     -38.216 -43.397  21.469  1.00 45.35           N  
ATOM   4608  CE2 TRP B  81     -38.294 -43.450  22.839  1.00 45.05           C  
ATOM   4609  CE3 TRP B  81     -37.023 -42.659  24.748  1.00 43.49           C  
ATOM   4610  CZ2 TRP B  81     -39.255 -44.055  23.666  1.00 46.16           C  
ATOM   4611  CZ3 TRP B  81     -37.975 -43.253  25.570  1.00 46.64           C  
ATOM   4612  CH2 TRP B  81     -39.080 -43.946  25.024  1.00 46.23           C  
ATOM   4613  N   ARG B  82     -36.243 -39.310  24.364  1.00 40.52           N  
ATOM   4614  CA  ARG B  82     -37.228 -39.057  25.409  1.00 39.97           C  
ATOM   4615  C   ARG B  82     -37.787 -37.637  25.356  1.00 39.52           C  
ATOM   4616  O   ARG B  82     -38.972 -37.408  25.613  1.00 39.25           O  
ATOM   4617  CB  ARG B  82     -36.613 -39.355  26.782  1.00 40.06           C  
ATOM   4618  CG  ARG B  82     -37.530 -39.169  27.995  1.00 41.94           C  
ATOM   4619  CD  ARG B  82     -38.883 -39.897  27.922  1.00 45.17           C  
ATOM   4620  NE  ARG B  82     -39.750 -39.487  29.030  1.00 48.38           N  
ATOM   4621  CZ  ARG B  82     -40.593 -38.453  28.995  1.00 49.81           C  
ATOM   4622  NH1 ARG B  82     -40.714 -37.711  27.900  1.00 49.70           N  
ATOM   4623  NH2 ARG B  82     -41.324 -38.160  30.065  1.00 51.03           N  
ATOM   4624  N   PHE B  83     -36.932 -36.683  25.013  1.00 38.42           N  
ATOM   4625  CA  PHE B  83     -37.298 -35.292  25.101  1.00 37.43           C  
ATOM   4626  C   PHE B  83     -37.447 -34.616  23.743  1.00 37.68           C  
ATOM   4627  O   PHE B  83     -37.520 -33.386  23.663  1.00 37.63           O  
ATOM   4628  CB  PHE B  83     -36.326 -34.571  26.025  1.00 36.85           C  
ATOM   4629  CG  PHE B  83     -36.300 -35.146  27.422  1.00 36.47           C  
ATOM   4630  CD1 PHE B  83     -37.449 -35.119  28.219  1.00 36.61           C  
ATOM   4631  CD2 PHE B  83     -35.147 -35.727  27.932  1.00 35.97           C  
ATOM   4632  CE1 PHE B  83     -37.443 -35.649  29.517  1.00 36.47           C  
ATOM   4633  CE2 PHE B  83     -35.121 -36.258  29.234  1.00 37.59           C  
ATOM   4634  CZ  PHE B  83     -36.280 -36.219  30.027  1.00 36.94           C  
ATOM   4635  N   HIS B  84     -37.530 -35.427  22.690  1.00 37.74           N  
ATOM   4636  CA  HIS B  84     -37.826 -34.929  21.354  1.00 38.93           C  
ATOM   4637  C   HIS B  84     -39.088 -34.059  21.405  1.00 39.52           C  
ATOM   4638  O   HIS B  84     -40.017 -34.357  22.172  1.00 39.25           O  
ATOM   4639  CB  HIS B  84     -38.009 -36.084  20.360  1.00 38.96           C  
ATOM   4640  CG  HIS B  84     -38.232 -35.628  18.950  1.00 40.92           C  
ATOM   4641  ND1 HIS B  84     -39.490 -35.444  18.417  1.00 42.98           N  
ATOM   4642  CD2 HIS B  84     -37.359 -35.283  17.973  1.00 42.67           C  
ATOM   4643  CE1 HIS B  84     -39.384 -35.017  17.171  1.00 43.84           C  
ATOM   4644  NE2 HIS B  84     -38.100 -34.913  16.876  1.00 44.15           N  
ATOM   4645  N   GLU B  85     -39.120 -33.006  20.589  1.00 39.98           N  
ATOM   4646  CA  GLU B  85     -40.226 -32.043  20.599  1.00 41.61           C  
ATOM   4647  C   GLU B  85     -41.630 -32.643  20.363  1.00 42.45           C  
ATOM   4648  O   GLU B  85     -42.622 -32.078  20.824  1.00 42.47           O  
ATOM   4649  CB  GLU B  85     -39.960 -30.888  19.632  1.00 41.33           C  
ATOM   4650  CG  GLU B  85     -40.111 -31.259  18.168  1.00 43.00           C  
ATOM   4651  CD  GLU B  85     -39.838 -30.105  17.232  1.00 44.52           C  
ATOM   4652  OE1 GLU B  85     -40.130 -28.939  17.590  1.00 45.99           O  
ATOM   4653  OE2 GLU B  85     -39.327 -30.373  16.129  1.00 46.00           O  
ATOM   4654  N   LYS B  86     -41.707 -33.776  19.664  1.00 43.53           N  
ATOM   4655  CA  LYS B  86     -42.982 -34.472  19.467  1.00 44.95           C  
ATOM   4656  C   LYS B  86     -43.485 -35.203  20.718  1.00 45.42           C  
ATOM   4657  O   LYS B  86     -44.691 -35.335  20.919  1.00 45.88           O  
ATOM   4658  CB  LYS B  86     -42.890 -35.458  18.303  1.00 45.24           C  
ATOM   4659  CG  LYS B  86     -43.050 -34.833  16.921  1.00 46.74           C  
ATOM   4660  CD  LYS B  86     -44.476 -34.335  16.670  1.00 50.43           C  
ATOM   4661  CE  LYS B  86     -45.519 -35.471  16.673  1.00 52.34           C  
ATOM   4662  NZ  LYS B  86     -46.907 -34.979  16.368  1.00 53.75           N  
ATOM   4663  N   ARG B  87     -42.558 -35.652  21.559  1.00 45.71           N  
ATOM   4664  CA  ARG B  87     -42.864 -36.459  22.736  1.00 46.11           C  
ATOM   4665  C   ARG B  87     -42.918 -35.637  24.044  1.00 45.99           C  
ATOM   4666  O   ARG B  87     -43.629 -35.998  24.995  1.00 46.02           O  
ATOM   4667  CB  ARG B  87     -41.838 -37.592  22.824  1.00 46.34           C  
ATOM   4668  CG  ARG B  87     -41.849 -38.421  24.091  1.00 48.31           C  
ATOM   4669  CD  ARG B  87     -40.851 -39.576  24.060  1.00 51.20           C  
ATOM   4670  NE  ARG B  87     -41.379 -40.701  23.293  1.00 54.28           N  
ATOM   4671  CZ  ARG B  87     -41.085 -40.959  22.021  1.00 55.79           C  
ATOM   4672  NH1 ARG B  87     -40.242 -40.179  21.342  1.00 55.89           N  
ATOM   4673  NH2 ARG B  87     -41.643 -42.009  21.425  1.00 55.87           N  
ATOM   4674  N   ASN B  88     -42.170 -34.540  24.093  1.00 45.44           N  
ATOM   4675  CA  ASN B  88     -42.203 -33.647  25.249  1.00 45.41           C  
ATOM   4676  C   ASN B  88     -42.455 -32.230  24.763  1.00 45.24           C  
ATOM   4677  O   ASN B  88     -41.521 -31.504  24.402  1.00 45.46           O  
ATOM   4678  CB  ASN B  88     -40.911 -33.740  26.069  1.00 44.98           C  
ATOM   4679  CG  ASN B  88     -41.055 -33.135  27.467  1.00 46.88           C  
ATOM   4680  OD1 ASN B  88     -40.470 -32.083  27.765  1.00 47.62           O  
ATOM   4681  ND2 ASN B  88     -41.830 -33.801  28.334  1.00 45.32           N  
ATOM   4682  N   LYS B  89     -43.730 -31.848  24.740  1.00 44.71           N  
ATOM   4683  CA  LYS B  89     -44.145 -30.615  24.078  1.00 44.38           C  
ATOM   4684  C   LYS B  89     -43.817 -29.358  24.883  1.00 43.24           C  
ATOM   4685  O   LYS B  89     -43.572 -28.298  24.307  1.00 43.13           O  
ATOM   4686  CB  LYS B  89     -45.630 -30.670  23.697  1.00 44.77           C  
ATOM   4687  CG  LYS B  89     -45.917 -31.600  22.506  1.00 47.08           C  
ATOM   4688  CD  LYS B  89     -47.244 -31.252  21.806  1.00 51.17           C  
ATOM   4689  CE  LYS B  89     -47.060 -30.202  20.695  1.00 53.08           C  
ATOM   4690  NZ  LYS B  89     -46.686 -30.815  19.374  1.00 54.27           N  
ATOM   4691  N   VAL B  90     -43.810 -29.465  26.206  1.00 42.02           N  
ATOM   4692  CA  VAL B  90     -43.460 -28.304  27.027  1.00 40.82           C  
ATOM   4693  C   VAL B  90     -42.165 -28.566  27.783  1.00 40.02           C  
ATOM   4694  O   VAL B  90     -42.082 -29.486  28.607  1.00 39.31           O  
ATOM   4695  CB  VAL B  90     -44.615 -27.845  27.981  1.00 41.14           C  
ATOM   4696  CG1 VAL B  90     -44.209 -26.611  28.785  1.00 39.90           C  
ATOM   4697  CG2 VAL B  90     -45.878 -27.555  27.177  1.00 41.16           C  
ATOM   4698  N   PRO B  91     -41.148 -27.766  27.471  1.00 39.24           N  
ATOM   4699  CA  PRO B  91     -39.830 -27.920  28.090  1.00 38.75           C  
ATOM   4700  C   PRO B  91     -39.811 -27.454  29.536  1.00 38.32           C  
ATOM   4701  O   PRO B  91     -40.497 -26.491  29.888  1.00 37.98           O  
ATOM   4702  CB  PRO B  91     -38.938 -27.014  27.236  1.00 38.25           C  
ATOM   4703  CG  PRO B  91     -39.860 -25.972  26.710  1.00 38.80           C  
ATOM   4704  CD  PRO B  91     -41.170 -26.666  26.491  1.00 39.02           C  
ATOM   4705  N   ALA B  92     -39.017 -28.146  30.351  1.00 37.89           N  
ATOM   4706  CA  ALA B  92     -38.691 -27.724  31.709  1.00 37.73           C  
ATOM   4707  C   ALA B  92     -37.791 -26.486  31.671  1.00 37.52           C  
ATOM   4708  O   ALA B  92     -37.346 -26.064  30.597  1.00 37.53           O  
ATOM   4709  CB  ALA B  92     -38.002 -28.866  32.457  1.00 37.67           C  
ATOM   4710  N   ARG B  93     -37.519 -25.916  32.839  1.00 36.89           N  
ATOM   4711  CA  ARG B  93     -36.774 -24.675  32.930  1.00 36.95           C  
ATOM   4712  C   ARG B  93     -35.679 -24.740  33.985  1.00 36.44           C  
ATOM   4713  O   ARG B  93     -35.010 -23.736  34.245  1.00 36.08           O  
ATOM   4714  CB  ARG B  93     -37.714 -23.516  33.272  1.00 37.42           C  
ATOM   4715  CG  ARG B  93     -38.580 -22.997  32.166  1.00 38.25           C  
ATOM   4716  CD  ARG B  93     -39.588 -21.974  32.662  1.00 41.96           C  
ATOM   4717  NE  ARG B  93     -40.883 -22.630  32.767  1.00 46.60           N  
ATOM   4718  CZ  ARG B  93     -41.580 -22.843  33.879  1.00 45.29           C  
ATOM   4719  NH1 ARG B  93     -41.176 -22.425  35.074  1.00 46.71           N  
ATOM   4720  NH2 ARG B  93     -42.730 -23.471  33.769  1.00 47.01           N  
ATOM   4721  N   PHE B  94     -35.488 -25.906  34.597  1.00 36.69           N  
ATOM   4722  CA  PHE B  94     -34.438 -26.044  35.612  1.00 37.38           C  
ATOM   4723  C   PHE B  94     -33.042 -25.734  35.059  1.00 37.92           C  
ATOM   4724  O   PHE B  94     -32.784 -25.918  33.862  1.00 38.16           O  
ATOM   4725  CB  PHE B  94     -34.471 -27.421  36.294  1.00 37.18           C  
ATOM   4726  CG  PHE B  94     -34.138 -28.579  35.387  1.00 38.02           C  
ATOM   4727  CD1 PHE B  94     -32.808 -28.961  35.171  1.00 37.91           C  
ATOM   4728  CD2 PHE B  94     -35.154 -29.318  34.784  1.00 37.92           C  
ATOM   4729  CE1 PHE B  94     -32.502 -30.042  34.343  1.00 38.36           C  
ATOM   4730  CE2 PHE B  94     -34.859 -30.405  33.952  1.00 37.84           C  
ATOM   4731  CZ  PHE B  94     -33.528 -30.769  33.735  1.00 38.18           C  
ATOM   4732  N   THR B  95     -32.168 -25.220  35.919  1.00 38.13           N  
ATOM   4733  CA  THR B  95     -30.773 -24.970  35.556  1.00 38.64           C  
ATOM   4734  C   THR B  95     -29.805 -25.417  36.657  1.00 39.82           C  
ATOM   4735  O   THR B  95     -28.609 -25.120  36.577  1.00 40.31           O  
ATOM   4736  CB  THR B  95     -30.520 -23.479  35.242  1.00 38.67           C  
ATOM   4737  OG1 THR B  95     -30.870 -22.693  36.377  1.00 37.85           O  
ATOM   4738  CG2 THR B  95     -31.432 -22.946  34.128  1.00 36.60           C  
ATOM   4739  N   HIS B  96     -30.327 -26.116  37.671  1.00 40.40           N  
ATOM   4740  CA  HIS B  96     -29.546 -26.577  38.829  1.00 41.21           C  
ATOM   4741  C   HIS B  96     -30.021 -27.942  39.303  1.00 42.15           C  
ATOM   4742  O   HIS B  96     -31.197 -28.283  39.156  1.00 42.25           O  
ATOM   4743  CB  HIS B  96     -29.699 -25.626  40.017  1.00 41.14           C  
ATOM   4744  CG  HIS B  96     -29.169 -24.247  39.783  1.00 41.02           C  
ATOM   4745  ND1 HIS B  96     -27.829 -23.937  39.877  1.00 40.89           N  
ATOM   4746  CD2 HIS B  96     -29.808 -23.086  39.501  1.00 41.11           C  
ATOM   4747  CE1 HIS B  96     -27.663 -22.647  39.640  1.00 40.97           C  
ATOM   4748  NE2 HIS B  96     -28.849 -22.109  39.407  1.00 42.30           N  
ATOM   4749  N   ASN B  97     -29.100 -28.705  39.892  1.00 43.42           N  
ATOM   4750  CA  ASN B  97     -29.395 -29.984  40.532  1.00 44.83           C  
ATOM   4751  C   ASN B  97     -28.195 -30.396  41.369  1.00 45.97           C  
ATOM   4752  O   ASN B  97     -27.357 -31.202  40.933  1.00 46.68           O  
ATOM   4753  CB  ASN B  97     -29.754 -31.066  39.508  1.00 44.80           C  
ATOM   4754  CG  ASN B  97     -30.227 -32.360  40.162  1.00 45.48           C  
ATOM   4755  OD1 ASN B  97     -29.754 -32.738  41.235  1.00 45.93           O  
ATOM   4756  ND2 ASN B  97     -31.155 -33.051  39.508  1.00 44.25           N  
ATOM   4757  N   SER B  98     -28.123 -29.835  42.573  1.00 46.95           N  
ATOM   4758  CA  SER B  98     -26.937 -29.920  43.441  1.00 47.72           C  
ATOM   4759  C   SER B  98     -26.342 -31.313  43.692  1.00 47.81           C  
ATOM   4760  O   SER B  98     -25.129 -31.483  43.532  1.00 47.81           O  
ATOM   4761  CB  SER B  98     -27.188 -29.193  44.766  1.00 48.10           C  
ATOM   4762  OG  SER B  98     -26.735 -27.850  44.681  1.00 49.62           O  
ATOM   4763  N   PRO B  99     -27.155 -32.292  44.111  1.00 47.93           N  
ATOM   4764  CA  PRO B  99     -26.666 -33.670  44.271  1.00 47.78           C  
ATOM   4765  C   PRO B  99     -25.931 -34.171  43.021  1.00 47.38           C  
ATOM   4766  O   PRO B  99     -24.781 -34.599  43.124  1.00 47.10           O  
ATOM   4767  CB  PRO B  99     -27.953 -34.475  44.497  1.00 47.72           C  
ATOM   4768  CG  PRO B  99     -28.876 -33.505  45.144  1.00 48.31           C  
ATOM   4769  CD  PRO B  99     -28.577 -32.177  44.498  1.00 48.07           C  
ATOM   4770  N   LEU B 100     -26.594 -34.098  41.869  1.00 46.94           N  
ATOM   4771  CA  LEU B 100     -26.018 -34.533  40.600  1.00 46.56           C  
ATOM   4772  C   LEU B 100     -24.753 -33.746  40.235  1.00 46.15           C  
ATOM   4773  O   LEU B 100     -23.765 -34.338  39.791  1.00 46.01           O  
ATOM   4774  CB  LEU B 100     -27.065 -34.435  39.493  1.00 46.59           C  
ATOM   4775  CG  LEU B 100     -26.704 -34.795  38.053  1.00 46.97           C  
ATOM   4776  CD1 LEU B 100     -26.503 -36.296  37.881  1.00 48.50           C  
ATOM   4777  CD2 LEU B 100     -27.802 -34.308  37.147  1.00 47.04           C  
ATOM   4778  N   GLU B 101     -24.785 -32.425  40.442  1.00 45.74           N  
ATOM   4779  CA  GLU B 101     -23.645 -31.558  40.144  1.00 45.21           C  
ATOM   4780  C   GLU B 101     -22.430 -31.927  40.997  1.00 45.41           C  
ATOM   4781  O   GLU B 101     -21.281 -31.835  40.532  1.00 45.90           O  
ATOM   4782  CB  GLU B 101     -23.998 -30.082  40.351  1.00 45.16           C  
ATOM   4783  CG  GLU B 101     -24.834 -29.436  39.245  1.00 45.21           C  
ATOM   4784  CD  GLU B 101     -25.152 -27.968  39.525  1.00 46.15           C  
ATOM   4785  OE1 GLU B 101     -26.334 -27.613  39.745  1.00 45.42           O  
ATOM   4786  OE2 GLU B 101     -24.220 -27.135  39.531  1.00 48.35           O  
ATOM   4787  N   ILE B 102     -22.680 -32.329  42.245  1.00 44.90           N  
ATOM   4788  CA  ILE B 102     -21.614 -32.757  43.154  1.00 44.53           C  
ATOM   4789  C   ILE B 102     -21.083 -34.102  42.684  1.00 43.96           C  
ATOM   4790  O   ILE B 102     -19.871 -34.314  42.617  1.00 44.09           O  
ATOM   4791  CB  ILE B 102     -22.125 -32.850  44.648  1.00 44.90           C  
ATOM   4792  CG1 ILE B 102     -22.379 -31.455  45.256  1.00 44.97           C  
ATOM   4793  CG2 ILE B 102     -21.147 -33.648  45.526  1.00 44.15           C  
ATOM   4794  CD1 ILE B 102     -21.410 -30.347  44.790  1.00 46.31           C  
ATOM   4795  N   ALA B 103     -22.008 -34.995  42.357  1.00 43.28           N  
ATOM   4796  CA  ALA B 103     -21.671 -36.332  41.905  1.00 42.90           C  
ATOM   4797  C   ALA B 103     -20.799 -36.276  40.644  1.00 42.89           C  
ATOM   4798  O   ALA B 103     -19.780 -36.975  40.558  1.00 42.66           O  
ATOM   4799  CB  ALA B 103     -22.932 -37.143  41.653  1.00 42.58           C  
ATOM   4800  N   TRP B 104     -21.183 -35.421  39.690  1.00 42.28           N  
ATOM   4801  CA  TRP B 104     -20.472 -35.351  38.415  1.00 41.25           C  
ATOM   4802  C   TRP B 104     -19.175 -34.544  38.463  1.00 41.89           C  
ATOM   4803  O   TRP B 104     -18.499 -34.367  37.438  1.00 42.13           O  
ATOM   4804  CB  TRP B 104     -21.421 -34.963  37.263  1.00 40.77           C  
ATOM   4805  CG  TRP B 104     -21.761 -33.506  37.055  1.00 37.00           C  
ATOM   4806  CD1 TRP B 104     -21.011 -32.410  37.377  1.00 33.34           C  
ATOM   4807  CD2 TRP B 104     -22.941 -33.002  36.411  1.00 35.16           C  
ATOM   4808  NE1 TRP B 104     -21.662 -31.259  36.995  1.00 33.43           N  
ATOM   4809  CE2 TRP B 104     -22.848 -31.599  36.394  1.00 33.89           C  
ATOM   4810  CE3 TRP B 104     -24.082 -33.606  35.850  1.00 35.62           C  
ATOM   4811  CZ2 TRP B 104     -23.845 -30.784  35.837  1.00 34.41           C  
ATOM   4812  CZ3 TRP B 104     -25.075 -32.791  35.298  1.00 34.83           C  
ATOM   4813  CH2 TRP B 104     -24.945 -31.398  35.297  1.00 32.86           C  
ATOM   4814  N   THR B 105     -18.827 -34.052  39.654  1.00 41.85           N  
ATOM   4815  CA  THR B 105     -17.501 -33.477  39.876  1.00 42.17           C  
ATOM   4816  C   THR B 105     -16.592 -34.473  40.586  1.00 42.61           C  
ATOM   4817  O   THR B 105     -15.421 -34.635  40.218  1.00 42.87           O  
ATOM   4818  CB  THR B 105     -17.581 -32.183  40.691  1.00 42.10           C  
ATOM   4819  OG1 THR B 105     -18.436 -31.257  40.021  1.00 41.32           O  
ATOM   4820  CG2 THR B 105     -16.226 -31.474  40.711  1.00 41.90           C  
ATOM   4821  N   ILE B 106     -17.148 -35.144  41.591  1.00 42.63           N  
ATOM   4822  CA  ILE B 106     -16.379 -36.008  42.482  1.00 42.44           C  
ATOM   4823  C   ILE B 106     -16.010 -37.314  41.787  1.00 42.31           C  
ATOM   4824  O   ILE B 106     -14.892 -37.803  41.940  1.00 42.40           O  
ATOM   4825  CB  ILE B 106     -17.168 -36.266  43.829  1.00 42.76           C  
ATOM   4826  CG1 ILE B 106     -17.331 -34.970  44.653  1.00 42.91           C  
ATOM   4827  CG2 ILE B 106     -16.527 -37.384  44.671  1.00 41.97           C  
ATOM   4828  CD1 ILE B 106     -16.245 -33.895  44.457  1.00 43.83           C  
ATOM   4829  N   VAL B 107     -16.946 -37.867  41.028  1.00 41.84           N  
ATOM   4830  CA  VAL B 107     -16.722 -39.139  40.357  1.00 42.01           C  
ATOM   4831  C   VAL B 107     -15.560 -39.054  39.340  1.00 41.95           C  
ATOM   4832  O   VAL B 107     -14.650 -39.885  39.401  1.00 41.93           O  
ATOM   4833  CB  VAL B 107     -18.029 -39.723  39.771  1.00 42.06           C  
ATOM   4834  CG1 VAL B 107     -17.751 -40.885  38.812  1.00 42.35           C  
ATOM   4835  CG2 VAL B 107     -18.951 -40.184  40.905  1.00 42.33           C  
ATOM   4836  N   PRO B 108     -15.568 -38.074  38.428  1.00 41.68           N  
ATOM   4837  CA  PRO B 108     -14.387 -37.827  37.587  1.00 41.59           C  
ATOM   4838  C   PRO B 108     -13.100 -37.681  38.400  1.00 41.36           C  
ATOM   4839  O   PRO B 108     -12.107 -38.282  38.003  1.00 40.98           O  
ATOM   4840  CB  PRO B 108     -14.742 -36.531  36.862  1.00 41.68           C  
ATOM   4841  CG  PRO B 108     -16.227 -36.625  36.716  1.00 41.73           C  
ATOM   4842  CD  PRO B 108     -16.685 -37.184  38.052  1.00 41.77           C  
ATOM   4843  N   ILE B 109     -13.118 -36.928  39.502  1.00 41.36           N  
ATOM   4844  CA  ILE B 109     -11.931 -36.794  40.361  1.00 41.26           C  
ATOM   4845  C   ILE B 109     -11.434 -38.160  40.860  1.00 40.99           C  
ATOM   4846  O   ILE B 109     -10.237 -38.422  40.825  1.00 40.99           O  
ATOM   4847  CB  ILE B 109     -12.175 -35.812  41.547  1.00 42.00           C  
ATOM   4848  CG1 ILE B 109     -12.397 -34.385  41.013  1.00 41.93           C  
ATOM   4849  CG2 ILE B 109     -11.038 -35.908  42.607  1.00 41.34           C  
ATOM   4850  CD1 ILE B 109     -12.128 -33.268  42.020  1.00 43.68           C  
ATOM   4851  N   VAL B 110     -12.361 -39.028  41.273  1.00 40.67           N  
ATOM   4852  CA  VAL B 110     -12.021 -40.352  41.798  1.00 40.71           C  
ATOM   4853  C   VAL B 110     -11.494 -41.260  40.688  1.00 40.34           C  
ATOM   4854  O   VAL B 110     -10.507 -41.968  40.885  1.00 40.10           O  
ATOM   4855  CB  VAL B 110     -13.229 -41.040  42.525  1.00 40.69           C  
ATOM   4856  CG1 VAL B 110     -12.886 -42.477  42.952  1.00 40.58           C  
ATOM   4857  CG2 VAL B 110     -13.658 -40.228  43.746  1.00 41.26           C  
ATOM   4858  N   ILE B 111     -12.164 -41.245  39.537  1.00 39.84           N  
ATOM   4859  CA  ILE B 111     -11.705 -42.014  38.374  1.00 39.50           C  
ATOM   4860  C   ILE B 111     -10.236 -41.702  38.040  1.00 38.61           C  
ATOM   4861  O   ILE B 111      -9.439 -42.611  37.804  1.00 38.83           O  
ATOM   4862  CB  ILE B 111     -12.630 -41.775  37.150  1.00 39.48           C  
ATOM   4863  CG1 ILE B 111     -13.988 -42.459  37.376  1.00 40.49           C  
ATOM   4864  CG2 ILE B 111     -11.961 -42.280  35.858  1.00 39.69           C  
ATOM   4865  CD1 ILE B 111     -15.065 -42.122  36.329  1.00 40.91           C  
ATOM   4866  N   LEU B 112      -9.895 -40.419  38.053  1.00 37.93           N  
ATOM   4867  CA  LEU B 112      -8.566 -39.952  37.693  1.00 37.56           C  
ATOM   4868  C   LEU B 112      -7.513 -40.307  38.747  1.00 38.34           C  
ATOM   4869  O   LEU B 112      -6.409 -40.754  38.396  1.00 37.56           O  
ATOM   4870  CB  LEU B 112      -8.580 -38.448  37.420  1.00 36.97           C  
ATOM   4871  CG  LEU B 112      -9.374 -37.953  36.192  1.00 36.33           C  
ATOM   4872  CD1 LEU B 112      -9.744 -36.479  36.381  1.00 35.11           C  
ATOM   4873  CD2 LEU B 112      -8.619 -38.146  34.866  1.00 34.08           C  
ATOM   4874  N   VAL B 113      -7.847 -40.117  40.033  1.00 38.59           N  
ATOM   4875  CA  VAL B 113      -6.939 -40.515  41.114  1.00 38.81           C  
ATOM   4876  C   VAL B 113      -6.666 -42.018  41.007  1.00 38.66           C  
ATOM   4877  O   VAL B 113      -5.529 -42.451  41.168  1.00 39.31           O  
ATOM   4878  CB  VAL B 113      -7.458 -40.103  42.538  1.00 38.65           C  
ATOM   4879  CG1 VAL B 113      -6.523 -40.616  43.632  1.00 40.29           C  
ATOM   4880  CG2 VAL B 113      -7.572 -38.596  42.662  1.00 39.23           C  
ATOM   4881  N   ALA B 114      -7.696 -42.801  40.696  1.00 38.35           N  
ATOM   4882  CA  ALA B 114      -7.522 -44.236  40.473  1.00 38.68           C  
ATOM   4883  C   ALA B 114      -6.496 -44.550  39.372  1.00 39.05           C  
ATOM   4884  O   ALA B 114      -5.544 -45.291  39.601  1.00 39.47           O  
ATOM   4885  CB  ALA B 114      -8.851 -44.904  40.166  1.00 38.23           C  
ATOM   4886  N   ILE B 115      -6.702 -43.989  38.184  1.00 39.05           N  
ATOM   4887  CA  ILE B 115      -5.739 -44.106  37.084  1.00 38.94           C  
ATOM   4888  C   ILE B 115      -4.336 -43.663  37.505  1.00 38.98           C  
ATOM   4889  O   ILE B 115      -3.375 -44.375  37.266  1.00 39.18           O  
ATOM   4890  CB  ILE B 115      -6.240 -43.340  35.829  1.00 38.70           C  
ATOM   4891  CG1 ILE B 115      -7.332 -44.163  35.148  1.00 39.03           C  
ATOM   4892  CG2 ILE B 115      -5.079 -43.052  34.839  1.00 37.90           C  
ATOM   4893  CD1 ILE B 115      -8.396 -43.322  34.487  1.00 39.77           C  
ATOM   4894  N   GLY B 116      -4.221 -42.500  38.141  1.00 39.27           N  
ATOM   4895  CA  GLY B 116      -2.949 -42.049  38.681  1.00 39.82           C  
ATOM   4896  C   GLY B 116      -2.232 -43.102  39.527  1.00 40.78           C  
ATOM   4897  O   GLY B 116      -1.022 -43.307  39.373  1.00 40.54           O  
ATOM   4898  N   ALA B 117      -2.993 -43.786  40.390  1.00 41.34           N  
ATOM   4899  CA  ALA B 117      -2.462 -44.739  41.361  1.00 42.22           C  
ATOM   4900  C   ALA B 117      -1.833 -45.972  40.717  1.00 42.84           C  
ATOM   4901  O   ALA B 117      -0.902 -46.558  41.270  1.00 43.54           O  
ATOM   4902  CB  ALA B 117      -3.556 -45.165  42.328  1.00 42.06           C  
ATOM   4903  N   PHE B 118      -2.367 -46.385  39.574  1.00 43.12           N  
ATOM   4904  CA  PHE B 118      -1.791 -47.488  38.817  1.00 43.31           C  
ATOM   4905  C   PHE B 118      -0.731 -46.990  37.832  1.00 43.03           C  
ATOM   4906  O   PHE B 118       0.219 -47.706  37.515  1.00 43.22           O  
ATOM   4907  CB  PHE B 118      -2.886 -48.234  38.059  1.00 43.97           C  
ATOM   4908  CG  PHE B 118      -3.757 -49.097  38.933  1.00 46.06           C  
ATOM   4909  CD1 PHE B 118      -4.851 -48.553  39.607  1.00 47.51           C  
ATOM   4910  CD2 PHE B 118      -3.496 -50.463  39.070  1.00 48.44           C  
ATOM   4911  CE1 PHE B 118      -5.673 -49.354  40.412  1.00 48.51           C  
ATOM   4912  CE2 PHE B 118      -4.313 -51.278  39.868  1.00 48.77           C  
ATOM   4913  CZ  PHE B 118      -5.402 -50.719  40.542  1.00 49.68           C  
ATOM   4914  N   SER B 119      -0.887 -45.758  37.365  1.00 42.34           N  
ATOM   4915  CA  SER B 119      -0.046 -45.235  36.294  1.00 41.92           C  
ATOM   4916  C   SER B 119       1.318 -44.731  36.763  1.00 41.58           C  
ATOM   4917  O   SER B 119       2.316 -44.928  36.075  1.00 41.18           O  
ATOM   4918  CB  SER B 119      -0.795 -44.164  35.501  1.00 41.42           C  
ATOM   4919  OG  SER B 119       0.071 -43.489  34.615  1.00 42.00           O  
ATOM   4920  N   LEU B 120       1.368 -44.086  37.927  1.00 41.38           N  
ATOM   4921  CA  LEU B 120       2.644 -43.568  38.444  1.00 41.57           C  
ATOM   4922  C   LEU B 120       3.699 -44.648  38.780  1.00 40.86           C  
ATOM   4923  O   LEU B 120       4.869 -44.459  38.465  1.00 41.08           O  
ATOM   4924  CB  LEU B 120       2.439 -42.629  39.633  1.00 41.47           C  
ATOM   4925  CG  LEU B 120       2.174 -41.150  39.356  1.00 42.99           C  
ATOM   4926  CD1 LEU B 120       1.638 -40.453  40.629  1.00 43.31           C  
ATOM   4927  CD2 LEU B 120       3.409 -40.428  38.820  1.00 42.73           C  
ATOM   4928  N   PRO B 121       3.323 -45.759  39.414  1.00 40.83           N  
ATOM   4929  CA  PRO B 121       4.279 -46.873  39.574  1.00 40.57           C  
ATOM   4930  C   PRO B 121       4.851 -47.323  38.211  1.00 40.05           C  
ATOM   4931  O   PRO B 121       6.075 -47.393  38.065  1.00 40.05           O  
ATOM   4932  CB  PRO B 121       3.436 -47.991  40.204  1.00 40.17           C  
ATOM   4933  CG  PRO B 121       2.276 -47.306  40.835  1.00 40.88           C  
ATOM   4934  CD  PRO B 121       2.021 -46.060  40.042  1.00 40.74           C  
ATOM   4935  N   VAL B 122       3.981 -47.588  37.235  1.00 39.34           N  
ATOM   4936  CA  VAL B 122       4.426 -47.983  35.894  1.00 38.52           C  
ATOM   4937  C   VAL B 122       5.435 -46.986  35.355  1.00 37.70           C  
ATOM   4938  O   VAL B 122       6.481 -47.370  34.845  1.00 38.16           O  
ATOM   4939  CB  VAL B 122       3.249 -48.165  34.912  1.00 38.37           C  
ATOM   4940  CG1 VAL B 122       3.749 -48.411  33.499  1.00 37.85           C  
ATOM   4941  CG2 VAL B 122       2.376 -49.316  35.359  1.00 39.19           C  
ATOM   4942  N   LEU B 123       5.140 -45.706  35.519  1.00 37.25           N  
ATOM   4943  CA  LEU B 123       6.033 -44.649  35.079  1.00 36.56           C  
ATOM   4944  C   LEU B 123       7.389 -44.721  35.777  1.00 36.76           C  
ATOM   4945  O   LEU B 123       8.439 -44.602  35.133  1.00 36.20           O  
ATOM   4946  CB  LEU B 123       5.390 -43.274  35.299  1.00 35.85           C  
ATOM   4947  CG  LEU B 123       6.211 -42.048  34.896  1.00 35.90           C  
ATOM   4948  CD1 LEU B 123       6.699 -42.146  33.431  1.00 36.19           C  
ATOM   4949  CD2 LEU B 123       5.445 -40.747  35.118  1.00 35.71           C  
ATOM   4950  N   PHE B 124       7.362 -44.892  37.096  1.00 36.68           N  
ATOM   4951  CA  PHE B 124       8.593 -44.984  37.877  1.00 37.11           C  
ATOM   4952  C   PHE B 124       9.446 -46.189  37.443  1.00 36.27           C  
ATOM   4953  O   PHE B 124      10.655 -46.068  37.344  1.00 35.97           O  
ATOM   4954  CB  PHE B 124       8.282 -45.026  39.387  1.00 37.40           C  
ATOM   4955  CG  PHE B 124       8.267 -43.674  40.033  1.00 40.11           C  
ATOM   4956  CD1 PHE B 124       7.253 -42.756  39.737  1.00 41.63           C  
ATOM   4957  CD2 PHE B 124       9.272 -43.305  40.935  1.00 43.36           C  
ATOM   4958  CE1 PHE B 124       7.237 -41.488  40.323  1.00 42.63           C  
ATOM   4959  CE2 PHE B 124       9.272 -42.034  41.535  1.00 43.99           C  
ATOM   4960  CZ  PHE B 124       8.250 -41.123  41.226  1.00 44.06           C  
ATOM   4961  N   ASN B 125       8.810 -47.331  37.177  1.00 36.33           N  
ATOM   4962  CA  ASN B 125       9.523 -48.519  36.710  1.00 36.74           C  
ATOM   4963  C   ASN B 125      10.232 -48.286  35.372  1.00 36.81           C  
ATOM   4964  O   ASN B 125      11.335 -48.784  35.134  1.00 36.48           O  
ATOM   4965  CB  ASN B 125       8.578 -49.713  36.583  1.00 37.10           C  
ATOM   4966  CG  ASN B 125       9.323 -51.030  36.360  1.00 38.45           C  
ATOM   4967  OD1 ASN B 125      10.282 -51.341  37.069  1.00 40.80           O  
ATOM   4968  ND2 ASN B 125       8.879 -51.809  35.381  1.00 39.36           N  
ATOM   4969  N   GLN B 126       9.585 -47.503  34.517  1.00 36.58           N  
ATOM   4970  CA  GLN B 126      10.067 -47.225  33.181  1.00 36.40           C  
ATOM   4971  C   GLN B 126      11.300 -46.349  33.203  1.00 36.32           C  
ATOM   4972  O   GLN B 126      12.254 -46.563  32.440  1.00 36.59           O  
ATOM   4973  CB  GLN B 126       8.980 -46.452  32.450  1.00 36.66           C  
ATOM   4974  CG  GLN B 126       8.309 -47.175  31.344  1.00 36.21           C  
ATOM   4975  CD  GLN B 126       7.324 -46.271  30.617  1.00 34.15           C  
ATOM   4976  OE1 GLN B 126       7.520 -45.042  30.535  1.00 33.22           O  
ATOM   4977  NE2 GLN B 126       6.267 -46.867  30.104  1.00 31.62           N  
ATOM   4978  N   GLN B 127      11.274 -45.354  34.078  1.00 36.18           N  
ATOM   4979  CA  GLN B 127      12.221 -44.251  34.005  1.00 36.34           C  
ATOM   4980  C   GLN B 127      13.369 -44.359  34.991  1.00 36.66           C  
ATOM   4981  O   GLN B 127      14.348 -43.635  34.871  1.00 36.34           O  
ATOM   4982  CB  GLN B 127      11.486 -42.903  34.171  1.00 36.21           C  
ATOM   4983  CG  GLN B 127      10.490 -42.576  33.039  1.00 35.42           C  
ATOM   4984  CD  GLN B 127      11.140 -42.562  31.667  1.00 33.35           C  
ATOM   4985  OE1 GLN B 127      11.886 -41.649  31.341  1.00 32.17           O  
ATOM   4986  NE2 GLN B 127      10.892 -43.598  30.882  1.00 35.21           N  
ATOM   4987  N   GLU B 128      13.252 -45.249  35.974  1.00 37.67           N  
ATOM   4988  CA  GLU B 128      14.383 -45.508  36.871  1.00 38.41           C  
ATOM   4989  C   GLU B 128      15.281 -46.538  36.215  1.00 38.27           C  
ATOM   4990  O   GLU B 128      14.941 -47.717  36.158  1.00 38.50           O  
ATOM   4991  CB  GLU B 128      13.915 -46.016  38.237  1.00 38.59           C  
ATOM   4992  CG  GLU B 128      13.328 -44.951  39.146  1.00 41.25           C  
ATOM   4993  CD  GLU B 128      12.799 -45.550  40.435  1.00 45.72           C  
ATOM   4994  OE1 GLU B 128      13.052 -46.756  40.679  1.00 48.59           O  
ATOM   4995  OE2 GLU B 128      12.133 -44.829  41.207  1.00 45.79           O  
ATOM   4996  N   ILE B 129      16.426 -46.077  35.729  1.00 38.75           N  
ATOM   4997  CA  ILE B 129      17.393 -46.921  35.031  1.00 38.97           C  
ATOM   4998  C   ILE B 129      18.162 -47.851  35.982  1.00 39.39           C  
ATOM   4999  O   ILE B 129      18.955 -47.384  36.813  1.00 38.84           O  
ATOM   5000  CB  ILE B 129      18.363 -46.032  34.261  1.00 39.04           C  
ATOM   5001  CG1 ILE B 129      17.584 -45.121  33.304  1.00 40.89           C  
ATOM   5002  CG2 ILE B 129      19.403 -46.869  33.512  1.00 38.46           C  
ATOM   5003  CD1 ILE B 129      17.772 -43.640  33.618  1.00 43.58           C  
ATOM   5004  N   PRO B 130      17.930 -49.158  35.855  1.00 39.74           N  
ATOM   5005  CA  PRO B 130      18.644 -50.155  36.665  1.00 39.94           C  
ATOM   5006  C   PRO B 130      20.103 -50.330  36.236  1.00 39.93           C  
ATOM   5007  O   PRO B 130      20.581 -49.664  35.305  1.00 39.88           O  
ATOM   5008  CB  PRO B 130      17.853 -51.446  36.409  1.00 40.03           C  
ATOM   5009  CG  PRO B 130      17.251 -51.248  35.036  1.00 40.13           C  
ATOM   5010  CD  PRO B 130      16.964 -49.785  34.931  1.00 39.54           C  
ATOM   5011  N   GLU B 131      20.810 -51.214  36.938  1.00 39.91           N  
ATOM   5012  CA  GLU B 131      22.189 -51.551  36.595  1.00 38.80           C  
ATOM   5013  C   GLU B 131      22.221 -52.379  35.304  1.00 38.17           C  
ATOM   5014  O   GLU B 131      21.453 -53.328  35.139  1.00 38.12           O  
ATOM   5015  CB  GLU B 131      22.865 -52.288  37.760  1.00 39.25           C  
ATOM   5016  CG  GLU B 131      23.517 -51.365  38.781  0.00100.00           C  
ATOM   5017  CD  GLU B 131      23.942 -52.088  40.047  0.00100.00           C  
ATOM   5018  OE1 GLU B 131      24.973 -52.794  40.016  0.00100.00           O  
ATOM   5019  OE2 GLU B 131      23.249 -51.946  41.077  0.00100.00           O  
ATOM   5020  N   ALA B 132      23.116 -52.004  34.397  1.00 37.50           N  
ATOM   5021  CA  ALA B 132      23.217 -52.633  33.078  1.00 37.16           C  
ATOM   5022  C   ALA B 132      24.011 -53.945  33.081  1.00 36.89           C  
ATOM   5023  O   ALA B 132      25.098 -54.023  33.662  1.00 37.39           O  
ATOM   5024  CB  ALA B 132      23.860 -51.648  32.090  1.00 36.91           C  
ATOM   5025  N   ASP B 133      23.469 -54.967  32.429  1.00 36.19           N  
ATOM   5026  CA  ASP B 133      24.269 -56.113  32.020  1.00 35.59           C  
ATOM   5027  C   ASP B 133      24.984 -55.760  30.720  1.00 35.25           C  
ATOM   5028  O   ASP B 133      26.148 -56.135  30.505  1.00 35.25           O  
ATOM   5029  CB  ASP B 133      23.383 -57.352  31.833  1.00 36.04           C  
ATOM   5030  CG  ASP B 133      22.733 -57.815  33.145  1.00 37.46           C  
ATOM   5031  OD1 ASP B 133      23.468 -57.977  34.143  1.00 38.65           O  
ATOM   5032  OD2 ASP B 133      21.505 -58.037  33.276  1.00 37.63           O  
ATOM   5033  N   VAL B 134      24.287 -55.018  29.857  1.00 34.38           N  
ATOM   5034  CA  VAL B 134      24.791 -54.666  28.531  1.00 33.11           C  
ATOM   5035  C   VAL B 134      24.529 -53.189  28.273  1.00 32.90           C  
ATOM   5036  O   VAL B 134      23.426 -52.704  28.526  1.00 32.58           O  
ATOM   5037  CB  VAL B 134      24.110 -55.542  27.428  1.00 33.20           C  
ATOM   5038  CG1 VAL B 134      24.473 -55.052  26.027  1.00 33.21           C  
ATOM   5039  CG2 VAL B 134      24.482 -57.021  27.599  1.00 31.99           C  
ATOM   5040  N   THR B 135      25.540 -52.482  27.775  1.00 32.38           N  
ATOM   5041  CA  THR B 135      25.435 -51.058  27.472  1.00 32.06           C  
ATOM   5042  C   THR B 135      25.666 -50.799  25.984  1.00 31.45           C  
ATOM   5043  O   THR B 135      26.694 -51.199  25.425  1.00 30.98           O  
ATOM   5044  CB  THR B 135      26.435 -50.227  28.333  1.00 32.19           C  
ATOM   5045  OG1 THR B 135      26.091 -50.355  29.724  1.00 34.93           O  
ATOM   5046  CG2 THR B 135      26.242 -48.734  28.090  1.00 31.99           C  
ATOM   5047  N   VAL B 136      24.701 -50.121  25.361  1.00 30.92           N  
ATOM   5048  CA  VAL B 136      24.785 -49.723  23.960  1.00 30.01           C  
ATOM   5049  C   VAL B 136      24.624 -48.207  23.860  1.00 30.47           C  
ATOM   5050  O   VAL B 136      23.684 -47.628  24.404  1.00 30.73           O  
ATOM   5051  CB  VAL B 136      23.708 -50.435  23.083  1.00 29.75           C  
ATOM   5052  CG1 VAL B 136      23.916 -50.113  21.619  1.00 29.94           C  
ATOM   5053  CG2 VAL B 136      23.735 -51.962  23.273  1.00 28.69           C  
ATOM   5054  N   LYS B 137      25.540 -47.550  23.166  1.00 30.47           N  
ATOM   5055  CA  LYS B 137      25.363 -46.141  22.918  1.00 30.70           C  
ATOM   5056  C   LYS B 137      24.885 -45.995  21.467  1.00 30.39           C  
ATOM   5057  O   LYS B 137      25.533 -46.504  20.535  1.00 30.26           O  
ATOM   5058  CB  LYS B 137      26.640 -45.352  23.197  1.00 30.70           C  
ATOM   5059  CG  LYS B 137      26.577 -43.913  22.671  1.00 34.47           C  
ATOM   5060  CD  LYS B 137      27.598 -42.962  23.320  1.00 39.48           C  
ATOM   5061  CE  LYS B 137      27.650 -41.650  22.529  1.00 41.46           C  
ATOM   5062  NZ  LYS B 137      28.783 -40.770  22.943  1.00 45.48           N  
ATOM   5063  N   VAL B 138      23.750 -45.315  21.293  1.00 29.50           N  
ATOM   5064  CA  VAL B 138      23.108 -45.170  19.980  1.00 29.25           C  
ATOM   5065  C   VAL B 138      23.122 -43.721  19.548  1.00 28.49           C  
ATOM   5066  O   VAL B 138      22.747 -42.831  20.327  1.00 28.35           O  
ATOM   5067  CB  VAL B 138      21.644 -45.666  19.981  1.00 29.29           C  
ATOM   5068  CG1 VAL B 138      21.073 -45.608  18.589  1.00 29.46           C  
ATOM   5069  CG2 VAL B 138      21.569 -47.089  20.491  1.00 31.62           C  
ATOM   5070  N   THR B 139      23.553 -43.481  18.311  1.00 27.32           N  
ATOM   5071  CA  THR B 139      23.583 -42.138  17.764  1.00 26.57           C  
ATOM   5072  C   THR B 139      22.703 -42.078  16.514  1.00 25.89           C  
ATOM   5073  O   THR B 139      22.875 -42.885  15.604  1.00 25.35           O  
ATOM   5074  CB  THR B 139      25.034 -41.706  17.426  1.00 27.11           C  
ATOM   5075  OG1 THR B 139      25.825 -41.659  18.618  1.00 27.85           O  
ATOM   5076  CG2 THR B 139      25.075 -40.258  16.923  1.00 26.56           C  
ATOM   5077  N   GLY B 140      21.794 -41.100  16.479  1.00 24.77           N  
ATOM   5078  CA  GLY B 140      20.956 -40.845  15.318  1.00 24.64           C  
ATOM   5079  C   GLY B 140      21.647 -39.912  14.350  1.00 24.51           C  
ATOM   5080  O   GLY B 140      22.202 -38.898  14.744  1.00 24.23           O  
ATOM   5081  N   TYR B 141      21.602 -40.264  13.075  1.00 24.17           N  
ATOM   5082  CA  TYR B 141      22.202 -39.476  12.012  1.00 24.32           C  
ATOM   5083  C   TYR B 141      21.177 -39.320  10.899  1.00 23.65           C  
ATOM   5084  O   TYR B 141      20.261 -40.125  10.757  1.00 23.18           O  
ATOM   5085  CB  TYR B 141      23.386 -40.232  11.380  1.00 24.99           C  
ATOM   5086  CG  TYR B 141      24.598 -40.430  12.255  1.00 26.84           C  
ATOM   5087  CD1 TYR B 141      24.686 -41.534  13.089  1.00 27.08           C  
ATOM   5088  CD2 TYR B 141      25.672 -39.533  12.225  1.00 28.85           C  
ATOM   5089  CE1 TYR B 141      25.793 -41.745  13.883  1.00 29.63           C  
ATOM   5090  CE2 TYR B 141      26.817 -39.745  13.043  1.00 30.69           C  
ATOM   5091  CZ  TYR B 141      26.843 -40.856  13.867  1.00 29.80           C  
ATOM   5092  OH  TYR B 141      27.907 -41.135  14.688  1.00 33.13           O  
ATOM   5093  N   GLN B 142      21.348 -38.301  10.085  1.00 23.45           N  
ATOM   5094  CA  GLN B 142      20.554 -38.214   8.875  1.00 23.69           C  
ATOM   5095  C   GLN B 142      21.240 -39.092   7.813  1.00 23.89           C  
ATOM   5096  O   GLN B 142      22.276 -38.689   7.315  1.00 24.05           O  
ATOM   5097  CB  GLN B 142      20.498 -36.752   8.402  1.00 23.59           C  
ATOM   5098  CG  GLN B 142      19.620 -35.819   9.250  1.00 24.17           C  
ATOM   5099  CD  GLN B 142      19.736 -34.342   8.842  1.00 25.36           C  
ATOM   5100  OE1 GLN B 142      20.846 -33.809   8.684  1.00 25.66           O  
ATOM   5101  NE2 GLN B 142      18.593 -33.686   8.664  1.00 24.84           N  
ATOM   5102  N   TRP B 143      20.723 -40.271   7.441  1.00 23.83           N  
ATOM   5103  CA  TRP B 143      19.519 -40.931   7.945  1.00 23.13           C  
ATOM   5104  C   TRP B 143      19.895 -42.396   8.165  1.00 23.86           C  
ATOM   5105  O   TRP B 143      19.742 -43.271   7.269  1.00 23.08           O  
ATOM   5106  CB  TRP B 143      18.341 -40.773   6.955  1.00 23.31           C  
ATOM   5107  CG  TRP B 143      17.861 -39.351   6.921  1.00 23.21           C  
ATOM   5108  CD1 TRP B 143      16.917 -38.790   7.723  1.00 23.43           C  
ATOM   5109  CD2 TRP B 143      18.368 -38.289   6.103  1.00 23.64           C  
ATOM   5110  NE1 TRP B 143      16.782 -37.450   7.444  1.00 23.66           N  
ATOM   5111  CE2 TRP B 143      17.660 -37.114   6.449  1.00 24.03           C  
ATOM   5112  CE3 TRP B 143      19.331 -38.213   5.094  1.00 25.39           C  
ATOM   5113  CZ2 TRP B 143      17.900 -35.877   5.831  1.00 25.48           C  
ATOM   5114  CZ3 TRP B 143      19.588 -36.974   4.493  1.00 25.96           C  
ATOM   5115  CH2 TRP B 143      18.871 -35.827   4.862  1.00 24.35           C  
ATOM   5116  N   TYR B 144      20.415 -42.648   9.363  1.00 23.71           N  
ATOM   5117  CA  TYR B 144      20.841 -43.976   9.778  1.00 24.74           C  
ATOM   5118  C   TYR B 144      21.178 -43.944  11.256  1.00 24.50           C  
ATOM   5119  O   TYR B 144      21.219 -42.867  11.852  1.00 24.97           O  
ATOM   5120  CB  TYR B 144      22.063 -44.441   8.955  1.00 24.79           C  
ATOM   5121  CG  TYR B 144      23.326 -43.595   9.115  1.00 26.11           C  
ATOM   5122  CD1 TYR B 144      23.567 -42.500   8.288  1.00 26.16           C  
ATOM   5123  CD2 TYR B 144      24.288 -43.919  10.072  1.00 25.62           C  
ATOM   5124  CE1 TYR B 144      24.719 -41.746   8.412  1.00 28.08           C  
ATOM   5125  CE2 TYR B 144      25.448 -43.164  10.210  1.00 26.81           C  
ATOM   5126  CZ  TYR B 144      25.658 -42.084   9.387  1.00 28.70           C  
ATOM   5127  OH  TYR B 144      26.804 -41.334   9.522  1.00 28.75           O  
ATOM   5128  N   TRP B 145      21.415 -45.117  11.844  1.00 24.65           N  
ATOM   5129  CA  TRP B 145      21.786 -45.215  13.258  1.00 25.16           C  
ATOM   5130  C   TRP B 145      23.214 -45.759  13.451  1.00 25.97           C  
ATOM   5131  O   TRP B 145      23.634 -46.692  12.762  1.00 25.48           O  
ATOM   5132  CB  TRP B 145      20.791 -46.100  14.019  1.00 24.41           C  
ATOM   5133  CG  TRP B 145      19.409 -45.539  14.062  1.00 25.21           C  
ATOM   5134  CD1 TRP B 145      18.382 -45.843  13.230  1.00 25.28           C  
ATOM   5135  CD2 TRP B 145      18.899 -44.571  14.994  1.00 24.14           C  
ATOM   5136  NE1 TRP B 145      17.259 -45.135  13.581  1.00 24.44           N  
ATOM   5137  CE2 TRP B 145      17.548 -44.341  14.660  1.00 26.02           C  
ATOM   5138  CE3 TRP B 145      19.451 -43.870  16.075  1.00 21.33           C  
ATOM   5139  CZ2 TRP B 145      16.729 -43.432  15.369  1.00 24.63           C  
ATOM   5140  CZ3 TRP B 145      18.643 -42.963  16.781  1.00 21.15           C  
ATOM   5141  CH2 TRP B 145      17.299 -42.764  16.434  1.00 22.41           C  
ATOM   5142  N   GLY B 146      23.948 -45.163  14.392  1.00 26.25           N  
ATOM   5143  CA  GLY B 146      25.269 -45.632  14.750  1.00 27.32           C  
ATOM   5144  C   GLY B 146      25.167 -46.308  16.101  1.00 28.41           C  
ATOM   5145  O   GLY B 146      24.538 -45.753  17.010  1.00 27.96           O  
ATOM   5146  N   TYR B 147      25.746 -47.505  16.228  1.00 28.63           N  
ATOM   5147  CA  TYR B 147      25.733 -48.253  17.489  1.00 28.99           C  
ATOM   5148  C   TYR B 147      27.155 -48.427  17.995  1.00 30.03           C  
ATOM   5149  O   TYR B 147      28.057 -48.652  17.192  1.00 30.39           O  
ATOM   5150  CB  TYR B 147      25.076 -49.634  17.314  1.00 28.60           C  
ATOM   5151  CG  TYR B 147      23.615 -49.541  16.976  1.00 28.13           C  
ATOM   5152  CD1 TYR B 147      23.201 -49.377  15.645  1.00 27.89           C  
ATOM   5153  CD2 TYR B 147      22.643 -49.562  17.974  1.00 27.12           C  
ATOM   5154  CE1 TYR B 147      21.862 -49.249  15.330  1.00 27.14           C  
ATOM   5155  CE2 TYR B 147      21.278 -49.435  17.665  1.00 27.48           C  
ATOM   5156  CZ  TYR B 147      20.903 -49.280  16.332  1.00 27.32           C  
ATOM   5157  OH  TYR B 147      19.587 -49.148  15.984  1.00 26.07           O  
ATOM   5158  N   GLU B 148      27.344 -48.305  19.314  1.00 30.37           N  
ATOM   5159  CA  GLU B 148      28.627 -48.560  19.977  1.00 31.27           C  
ATOM   5160  C   GLU B 148      28.391 -49.388  21.229  1.00 30.93           C  
ATOM   5161  O   GLU B 148      27.470 -49.090  22.001  1.00 30.64           O  
ATOM   5162  CB  GLU B 148      29.319 -47.274  20.427  1.00 32.01           C  
ATOM   5163  CG  GLU B 148      29.726 -46.285  19.359  1.00 36.25           C  
ATOM   5164  CD  GLU B 148      30.014 -44.907  19.960  1.00 42.05           C  
ATOM   5165  OE1 GLU B 148      31.142 -44.707  20.453  1.00 46.28           O  
ATOM   5166  OE2 GLU B 148      29.119 -44.024  19.963  1.00 41.46           O  
ATOM   5167  N   TYR B 149      29.220 -50.411  21.444  1.00 30.83           N  
ATOM   5168  CA  TYR B 149      29.144 -51.196  22.676  1.00 30.99           C  
ATOM   5169  C   TYR B 149      30.427 -50.876  23.465  1.00 32.10           C  
ATOM   5170  O   TYR B 149      31.471 -51.466  23.202  1.00 31.82           O  
ATOM   5171  CB  TYR B 149      29.049 -52.695  22.377  1.00 30.77           C  
ATOM   5172  CG  TYR B 149      27.761 -53.217  21.756  1.00 28.71           C  
ATOM   5173  CD1 TYR B 149      27.269 -52.717  20.538  1.00 27.65           C  
ATOM   5174  CD2 TYR B 149      27.076 -54.270  22.350  1.00 26.90           C  
ATOM   5175  CE1 TYR B 149      26.095 -53.233  19.966  1.00 25.95           C  
ATOM   5176  CE2 TYR B 149      25.912 -54.795  21.789  1.00 26.82           C  
ATOM   5177  CZ  TYR B 149      25.423 -54.264  20.589  1.00 26.67           C  
ATOM   5178  OH  TYR B 149      24.268 -54.796  20.045  1.00 25.79           O  
ATOM   5179  N   PRO B 150      30.376 -49.913  24.391  1.00 33.06           N  
ATOM   5180  CA  PRO B 150      31.604 -49.426  25.049  1.00 33.85           C  
ATOM   5181  C   PRO B 150      32.371 -50.506  25.819  1.00 34.52           C  
ATOM   5182  O   PRO B 150      33.587 -50.408  25.887  1.00 35.04           O  
ATOM   5183  CB  PRO B 150      31.130 -48.307  25.997  1.00 33.55           C  
ATOM   5184  CG  PRO B 150      29.658 -48.288  25.938  1.00 33.86           C  
ATOM   5185  CD  PRO B 150      29.164 -49.224  24.863  1.00 33.34           C  
ATOM   5186  N   ASP B 151      31.682 -51.513  26.352  1.00 35.16           N  
ATOM   5187  CA  ASP B 151      32.346 -52.636  27.010  1.00 35.49           C  
ATOM   5188  C   ASP B 151      33.067 -53.557  26.027  1.00 35.48           C  
ATOM   5189  O   ASP B 151      33.973 -54.280  26.414  1.00 35.47           O  
ATOM   5190  CB  ASP B 151      31.338 -53.492  27.766  1.00 36.01           C  
ATOM   5191  CG  ASP B 151      30.789 -52.812  28.992  1.00 37.02           C  
ATOM   5192  OD1 ASP B 151      29.726 -53.267  29.479  1.00 38.65           O  
ATOM   5193  OD2 ASP B 151      31.340 -51.825  29.522  1.00 38.95           O  
ATOM   5194  N   GLU B 152      32.635 -53.561  24.770  1.00 34.94           N  
ATOM   5195  CA  GLU B 152      33.141 -54.528  23.810  1.00 34.51           C  
ATOM   5196  C   GLU B 152      34.022 -53.907  22.748  1.00 34.98           C  
ATOM   5197  O   GLU B 152      34.605 -54.620  21.927  1.00 35.33           O  
ATOM   5198  CB  GLU B 152      31.988 -55.300  23.158  1.00 34.44           C  
ATOM   5199  CG  GLU B 152      30.916 -55.789  24.121  1.00 33.93           C  
ATOM   5200  CD  GLU B 152      31.421 -56.806  25.141  1.00 33.81           C  
ATOM   5201  OE1 GLU B 152      32.524 -57.374  24.950  1.00 35.17           O  
ATOM   5202  OE2 GLU B 152      30.702 -57.046  26.139  1.00 32.68           O  
ATOM   5203  N   GLU B 153      34.131 -52.581  22.761  1.00 35.22           N  
ATOM   5204  CA  GLU B 153      34.847 -51.854  21.709  1.00 35.81           C  
ATOM   5205  C   GLU B 153      34.323 -52.247  20.314  1.00 34.89           C  
ATOM   5206  O   GLU B 153      35.102 -52.454  19.366  1.00 35.87           O  
ATOM   5207  CB  GLU B 153      36.374 -52.048  21.827  1.00 36.73           C  
ATOM   5208  CG  GLU B 153      36.917 -51.887  23.251  1.00 41.28           C  
ATOM   5209  CD  GLU B 153      38.444 -51.905  23.336  1.00 47.21           C  
ATOM   5210  OE1 GLU B 153      39.083 -52.846  22.797  1.00 49.36           O  
ATOM   5211  OE2 GLU B 153      39.012 -50.976  23.961  1.00 49.86           O  
ATOM   5212  N   ILE B 154      33.003 -52.386  20.202  1.00 33.09           N  
ATOM   5213  CA  ILE B 154      32.352 -52.628  18.907  1.00 31.69           C  
ATOM   5214  C   ILE B 154      31.597 -51.381  18.447  1.00 31.30           C  
ATOM   5215  O   ILE B 154      30.938 -50.701  19.243  1.00 31.03           O  
ATOM   5216  CB  ILE B 154      31.379 -53.825  19.007  1.00 31.65           C  
ATOM   5217  CG1 ILE B 154      32.155 -55.136  19.192  1.00 30.77           C  
ATOM   5218  CG2 ILE B 154      30.471 -53.911  17.775  1.00 29.76           C  
ATOM   5219  CD1 ILE B 154      31.264 -56.324  19.610  1.00 31.89           C  
ATOM   5220  N   SER B 155      31.698 -51.060  17.165  1.00 30.63           N  
ATOM   5221  CA  SER B 155      30.837 -50.035  16.615  1.00 30.28           C  
ATOM   5222  C   SER B 155      30.537 -50.344  15.160  1.00 29.79           C  
ATOM   5223  O   SER B 155      31.318 -51.020  14.488  1.00 28.92           O  
ATOM   5224  CB  SER B 155      31.430 -48.633  16.811  1.00 30.60           C  
ATOM   5225  OG  SER B 155      32.541 -48.414  15.964  1.00 34.15           O  
ATOM   5226  N   PHE B 156      29.373 -49.887  14.709  1.00 28.50           N  
ATOM   5227  CA  PHE B 156      28.929 -50.092  13.337  1.00 27.67           C  
ATOM   5228  C   PHE B 156      27.735 -49.188  13.061  1.00 27.38           C  
ATOM   5229  O   PHE B 156      27.109 -48.637  13.989  1.00 26.87           O  
ATOM   5230  CB  PHE B 156      28.552 -51.560  13.104  1.00 27.29           C  
ATOM   5231  CG  PHE B 156      27.488 -52.091  14.047  1.00 28.00           C  
ATOM   5232  CD1 PHE B 156      27.839 -52.727  15.244  1.00 27.22           C  
ATOM   5233  CD2 PHE B 156      26.133 -51.985  13.722  1.00 28.14           C  
ATOM   5234  CE1 PHE B 156      26.851 -53.243  16.096  1.00 28.84           C  
ATOM   5235  CE2 PHE B 156      25.157 -52.494  14.558  1.00 29.52           C  
ATOM   5236  CZ  PHE B 156      25.513 -53.119  15.754  1.00 27.71           C  
ATOM   5237  N   GLU B 157      27.401 -49.072  11.785  1.00 26.52           N  
ATOM   5238  CA  GLU B 157      26.263 -48.284  11.366  1.00 26.79           C  
ATOM   5239  C   GLU B 157      25.175 -49.190  10.798  1.00 26.83           C  
ATOM   5240  O   GLU B 157      25.438 -50.291  10.273  1.00 27.07           O  
ATOM   5241  CB  GLU B 157      26.685 -47.200  10.368  1.00 27.23           C  
ATOM   5242  CG  GLU B 157      27.592 -46.109  10.959  1.00 29.21           C  
ATOM   5243  CD  GLU B 157      29.016 -46.597  11.224  1.00 34.16           C  
ATOM   5244  OE1 GLU B 157      29.504 -46.509  12.377  1.00 37.33           O  
ATOM   5245  OE2 GLU B 157      29.652 -47.100  10.287  1.00 35.10           O  
ATOM   5246  N   SER B 158      23.947 -48.712  10.901  1.00 26.38           N  
ATOM   5247  CA  SER B 158      22.792 -49.498  10.550  1.00 26.75           C  
ATOM   5248  C   SER B 158      21.867 -48.699   9.630  1.00 26.37           C  
ATOM   5249  O   SER B 158      21.325 -47.657  10.002  1.00 26.12           O  
ATOM   5250  CB  SER B 158      22.120 -49.999  11.834  1.00 26.91           C  
ATOM   5251  OG  SER B 158      20.980 -50.776  11.579  1.00 29.84           O  
ATOM   5252  N   TYR B 159      21.734 -49.200   8.409  1.00 25.93           N  
ATOM   5253  CA  TYR B 159      20.975 -48.550   7.351  1.00 25.84           C  
ATOM   5254  C   TYR B 159      19.797 -49.436   6.936  1.00 25.53           C  
ATOM   5255  O   TYR B 159      19.909 -50.652   6.955  1.00 25.51           O  
ATOM   5256  CB  TYR B 159      21.864 -48.371   6.121  1.00 26.39           C  
ATOM   5257  CG  TYR B 159      22.956 -47.344   6.264  1.00 26.71           C  
ATOM   5258  CD1 TYR B 159      24.214 -47.692   6.726  1.00 26.80           C  
ATOM   5259  CD2 TYR B 159      22.730 -46.029   5.900  1.00 27.68           C  
ATOM   5260  CE1 TYR B 159      25.234 -46.737   6.834  1.00 28.78           C  
ATOM   5261  CE2 TYR B 159      23.730 -45.072   6.010  1.00 28.98           C  
ATOM   5262  CZ  TYR B 159      24.965 -45.428   6.488  1.00 28.34           C  
ATOM   5263  OH  TYR B 159      25.931 -44.457   6.595  1.00 32.48           O  
ATOM   5264  N   MET B 160      18.691 -48.817   6.523  1.00 25.10           N  
ATOM   5265  CA  MET B 160      17.566 -49.546   5.939  1.00 24.80           C  
ATOM   5266  C   MET B 160      18.059 -50.350   4.742  1.00 24.51           C  
ATOM   5267  O   MET B 160      18.790 -49.819   3.904  1.00 24.60           O  
ATOM   5268  CB  MET B 160      16.489 -48.570   5.460  1.00 24.49           C  
ATOM   5269  CG  MET B 160      15.175 -49.244   5.012  1.00 23.42           C  
ATOM   5270  SD  MET B 160      13.878 -48.087   4.519  1.00 22.93           S  
ATOM   5271  CE  MET B 160      14.372 -47.814   2.787  1.00 19.47           C  
ATOM   5272  N   ILE B 161      17.652 -51.612   4.652  1.00 23.92           N  
ATOM   5273  CA  ILE B 161      17.833 -52.365   3.405  1.00 24.26           C  
ATOM   5274  C   ILE B 161      16.963 -51.686   2.342  1.00 23.83           C  
ATOM   5275  O   ILE B 161      15.760 -51.524   2.522  1.00 23.90           O  
ATOM   5276  CB  ILE B 161      17.498 -53.876   3.594  1.00 24.85           C  
ATOM   5277  CG1 ILE B 161      18.472 -54.524   4.594  1.00 24.66           C  
ATOM   5278  CG2 ILE B 161      17.575 -54.652   2.265  1.00 24.28           C  
ATOM   5279  CD1 ILE B 161      18.094 -55.921   4.976  1.00 26.69           C  
ATOM   5280  N   GLY B 162      17.591 -51.240   1.265  1.00 23.72           N  
ATOM   5281  CA  GLY B 162      16.896 -50.473   0.243  1.00 23.66           C  
ATOM   5282  C   GLY B 162      17.211 -48.984   0.262  1.00 23.78           C  
ATOM   5283  O   GLY B 162      16.757 -48.259  -0.620  1.00 24.05           O  
ATOM   5284  N   SER B 163      17.960 -48.523   1.269  1.00 23.31           N  
ATOM   5285  CA  SER B 163      18.494 -47.150   1.285  1.00 23.82           C  
ATOM   5286  C   SER B 163      19.633 -46.974   0.256  1.00 24.72           C  
ATOM   5287  O   SER B 163      20.181 -47.974  -0.248  1.00 24.97           O  
ATOM   5288  CB  SER B 163      19.006 -46.780   2.691  1.00 22.64           C  
ATOM   5289  OG  SER B 163      20.105 -47.602   3.081  1.00 22.53           O  
ATOM   5290  N   PRO B 164      19.997 -45.731  -0.079  1.00 25.38           N  
ATOM   5291  CA  PRO B 164      21.188 -45.501  -0.922  1.00 24.98           C  
ATOM   5292  C   PRO B 164      22.451 -46.237  -0.433  1.00 25.81           C  
ATOM   5293  O   PRO B 164      23.201 -46.741  -1.281  1.00 25.04           O  
ATOM   5294  CB  PRO B 164      21.350 -43.988  -0.898  1.00 25.49           C  
ATOM   5295  CG  PRO B 164      19.893 -43.494  -0.747  1.00 25.18           C  
ATOM   5296  CD  PRO B 164      19.305 -44.467   0.262  1.00 25.18           C  
ATOM   5297  N   ALA B 165      22.660 -46.347   0.887  1.00 25.09           N  
ATOM   5298  CA  ALA B 165      23.795 -47.112   1.391  1.00 25.70           C  
ATOM   5299  C   ALA B 165      23.871 -48.557   0.881  1.00 26.10           C  
ATOM   5300  O   ALA B 165      24.971 -49.065   0.662  1.00 26.38           O  
ATOM   5301  CB  ALA B 165      23.849 -47.076   2.895  1.00 26.25           C  
ATOM   5302  N   THR B 166      22.717 -49.213   0.692  1.00 26.15           N  
ATOM   5303  CA  THR B 166      22.705 -50.587   0.196  1.00 26.06           C  
ATOM   5304  C   THR B 166      22.490 -50.650  -1.318  1.00 26.15           C  
ATOM   5305  O   THR B 166      22.243 -51.723  -1.856  1.00 26.66           O  
ATOM   5306  CB  THR B 166      21.651 -51.477   0.927  1.00 25.89           C  
ATOM   5307  OG1 THR B 166      20.323 -51.013   0.624  1.00 26.27           O  
ATOM   5308  CG2 THR B 166      21.762 -51.338   2.481  1.00 24.48           C  
ATOM   5309  N   GLY B 167      22.559 -49.510  -1.996  1.00 26.15           N  
ATOM   5310  CA  GLY B 167      22.406 -49.493  -3.445  1.00 26.38           C  
ATOM   5311  C   GLY B 167      21.031 -49.115  -3.962  1.00 26.45           C  
ATOM   5312  O   GLY B 167      20.805 -49.100  -5.176  1.00 26.56           O  
ATOM   5313  N   GLY B 168      20.120 -48.764  -3.058  1.00 25.63           N  
ATOM   5314  CA  GLY B 168      18.732 -48.520  -3.418  1.00 26.09           C  
ATOM   5315  C   GLY B 168      18.373 -47.051  -3.387  1.00 26.29           C  
ATOM   5316  O   GLY B 168      19.247 -46.192  -3.192  1.00 27.19           O  
ATOM   5317  N   ASP B 169      17.098 -46.749  -3.597  1.00 26.50           N  
ATOM   5318  CA  ASP B 169      16.604 -45.385  -3.423  1.00 27.17           C  
ATOM   5319  C   ASP B 169      15.281 -45.335  -2.651  1.00 26.26           C  
ATOM   5320  O   ASP B 169      14.365 -44.586  -3.002  1.00 25.40           O  
ATOM   5321  CB  ASP B 169      16.529 -44.621  -4.746  1.00 28.25           C  
ATOM   5322  CG  ASP B 169      15.874 -45.417  -5.839  1.00 31.68           C  
ATOM   5323  OD1 ASP B 169      15.928 -44.959  -7.006  1.00 37.56           O  
ATOM   5324  OD2 ASP B 169      15.279 -46.499  -5.635  1.00 34.06           O  
ATOM   5325  N   ASN B 170      15.228 -46.140  -1.586  1.00 25.06           N  
ATOM   5326  CA  ASN B 170      14.155 -46.103  -0.596  1.00 25.20           C  
ATOM   5327  C   ASN B 170      12.819 -46.708  -1.067  1.00 24.99           C  
ATOM   5328  O   ASN B 170      11.763 -46.429  -0.493  1.00 24.47           O  
ATOM   5329  CB  ASN B 170      13.986 -44.675  -0.045  1.00 24.32           C  
ATOM   5330  CG  ASN B 170      15.252 -44.162   0.636  1.00 25.26           C  
ATOM   5331  OD1 ASN B 170      15.901 -44.873   1.423  1.00 24.06           O  
ATOM   5332  ND2 ASN B 170      15.625 -42.929   0.318  1.00 22.11           N  
ATOM   5333  N   ARG B 171      12.877 -47.553  -2.098  1.00 24.26           N  
ATOM   5334  CA  ARG B 171      11.679 -48.219  -2.625  1.00 24.49           C  
ATOM   5335  C   ARG B 171      11.947 -49.699  -2.888  1.00 25.17           C  
ATOM   5336  O   ARG B 171      13.098 -50.110  -3.049  1.00 25.71           O  
ATOM   5337  CB  ARG B 171      11.207 -47.550  -3.919  1.00 25.04           C  
ATOM   5338  CG  ARG B 171      12.178 -47.728  -5.083  1.00 24.49           C  
ATOM   5339  CD  ARG B 171      11.710 -47.149  -6.403  1.00 25.57           C  
ATOM   5340  NE  ARG B 171      12.848 -46.617  -7.152  1.00 26.29           N  
ATOM   5341  CZ  ARG B 171      12.775 -46.168  -8.391  1.00 28.87           C  
ATOM   5342  NH1 ARG B 171      11.617 -46.198  -9.042  1.00 28.00           N  
ATOM   5343  NH2 ARG B 171      13.858 -45.683  -8.975  1.00 30.82           N  
ATOM   5344  N   MET B 172      10.878 -50.496  -2.921  1.00 26.02           N  
ATOM   5345  CA  MET B 172      10.973 -51.904  -3.249  1.00 26.21           C  
ATOM   5346  C   MET B 172      11.468 -52.067  -4.682  1.00 26.42           C  
ATOM   5347  O   MET B 172      11.160 -51.245  -5.558  1.00 25.58           O  
ATOM   5348  CB  MET B 172       9.602 -52.579  -3.090  1.00 26.88           C  
ATOM   5349  CG  MET B 172       9.553 -54.102  -3.354  1.00 27.99           C  
ATOM   5350  SD  MET B 172      10.828 -55.091  -2.542  1.00 31.28           S  
ATOM   5351  CE  MET B 172      10.414 -54.826  -0.769  1.00 30.93           C  
ATOM   5352  N   SER B 173      12.242 -53.129  -4.891  1.00 26.90           N  
ATOM   5353  CA  SER B 173      12.713 -53.547  -6.214  1.00 28.15           C  
ATOM   5354  C   SER B 173      13.168 -55.007  -6.104  1.00 28.58           C  
ATOM   5355  O   SER B 173      13.331 -55.523  -4.987  1.00 28.04           O  
ATOM   5356  CB  SER B 173      13.888 -52.662  -6.657  1.00 27.98           C  
ATOM   5357  OG  SER B 173      15.042 -52.973  -5.891  1.00 26.83           O  
ATOM   5358  N   PRO B 174      13.384 -55.686  -7.233  1.00 29.16           N  
ATOM   5359  CA  PRO B 174      13.961 -57.043  -7.191  1.00 29.31           C  
ATOM   5360  C   PRO B 174      15.256 -57.135  -6.374  1.00 29.06           C  
ATOM   5361  O   PRO B 174      15.413 -58.038  -5.546  1.00 28.94           O  
ATOM   5362  CB  PRO B 174      14.209 -57.360  -8.673  1.00 29.94           C  
ATOM   5363  CG  PRO B 174      13.144 -56.590  -9.384  1.00 29.65           C  
ATOM   5364  CD  PRO B 174      13.039 -55.280  -8.615  1.00 28.94           C  
ATOM   5365  N   GLU B 175      16.173 -56.205  -6.601  1.00 29.15           N  
ATOM   5366  CA  GLU B 175      17.411 -56.143  -5.841  1.00 29.21           C  
ATOM   5367  C   GLU B 175      17.182 -56.013  -4.325  1.00 28.72           C  
ATOM   5368  O   GLU B 175      17.799 -56.738  -3.541  1.00 28.53           O  
ATOM   5369  CB  GLU B 175      18.284 -54.985  -6.353  1.00 29.86           C  
ATOM   5370  CG  GLU B 175      19.594 -54.818  -5.598  1.00 33.49           C  
ATOM   5371  CD  GLU B 175      20.504 -56.036  -5.705  1.00 38.47           C  
ATOM   5372  OE1 GLU B 175      21.136 -56.408  -4.685  1.00 39.24           O  
ATOM   5373  OE2 GLU B 175      20.591 -56.616  -6.820  1.00 42.86           O  
ATOM   5374  N   VAL B 176      16.306 -55.088  -3.922  1.00 28.28           N  
ATOM   5375  CA  VAL B 176      15.939 -54.941  -2.506  1.00 27.95           C  
ATOM   5376  C   VAL B 176      15.323 -56.231  -1.927  1.00 27.89           C  
ATOM   5377  O   VAL B 176      15.709 -56.659  -0.829  1.00 26.55           O  
ATOM   5378  CB  VAL B 176      15.004 -53.725  -2.277  1.00 27.61           C  
ATOM   5379  CG1 VAL B 176      14.549 -53.649  -0.813  1.00 27.69           C  
ATOM   5380  CG2 VAL B 176      15.715 -52.422  -2.685  1.00 28.58           C  
ATOM   5381  N   GLU B 177      14.397 -56.862  -2.657  1.00 28.00           N  
ATOM   5382  CA  GLU B 177      13.826 -58.124  -2.173  1.00 29.67           C  
ATOM   5383  C   GLU B 177      14.904 -59.189  -1.967  1.00 30.11           C  
ATOM   5384  O   GLU B 177      14.916 -59.888  -0.959  1.00 29.80           O  
ATOM   5385  CB  GLU B 177      12.714 -58.672  -3.086  1.00 30.17           C  
ATOM   5386  CG  GLU B 177      12.090 -59.928  -2.483  1.00 31.24           C  
ATOM   5387  CD  GLU B 177      10.906 -60.485  -3.251  1.00 32.97           C  
ATOM   5388  OE1 GLU B 177      10.368 -61.523  -2.801  1.00 34.63           O  
ATOM   5389  OE2 GLU B 177      10.511 -59.901  -4.276  1.00 33.33           O  
ATOM   5390  N   GLN B 178      15.831 -59.288  -2.915  1.00 31.74           N  
ATOM   5391  CA  GLN B 178      16.948 -60.229  -2.803  1.00 32.81           C  
ATOM   5392  C   GLN B 178      17.803 -59.962  -1.557  1.00 32.82           C  
ATOM   5393  O   GLN B 178      18.144 -60.887  -0.801  1.00 32.88           O  
ATOM   5394  CB  GLN B 178      17.805 -60.176  -4.074  1.00 33.79           C  
ATOM   5395  CG  GLN B 178      18.965 -61.164  -4.084  1.00 38.04           C  
ATOM   5396  CD  GLN B 178      18.495 -62.607  -4.108  1.00 44.35           C  
ATOM   5397  OE1 GLN B 178      18.374 -63.262  -3.053  1.00 46.52           O  
ATOM   5398  NE2 GLN B 178      18.230 -63.114  -5.307  1.00 46.53           N  
ATOM   5399  N   GLN B 179      18.128 -58.691  -1.326  1.00 32.27           N  
ATOM   5400  CA  GLN B 179      18.900 -58.312  -0.142  1.00 32.36           C  
ATOM   5401  C   GLN B 179      18.142 -58.620   1.140  1.00 31.69           C  
ATOM   5402  O   GLN B 179      18.741 -58.972   2.144  1.00 31.24           O  
ATOM   5403  CB  GLN B 179      19.259 -56.820  -0.162  1.00 32.13           C  
ATOM   5404  CG  GLN B 179      20.239 -56.407  -1.255  1.00 33.11           C  
ATOM   5405  CD  GLN B 179      20.521 -54.905  -1.243  1.00 35.18           C  
ATOM   5406  OE1 GLN B 179      20.200 -54.211  -0.275  1.00 35.46           O  
ATOM   5407  NE2 GLN B 179      21.108 -54.405  -2.317  1.00 35.14           N  
ATOM   5408  N   LEU B 180      16.825 -58.460   1.119  1.00 31.89           N  
ATOM   5409  CA  LEU B 180      16.036 -58.786   2.307  1.00 32.28           C  
ATOM   5410  C   LEU B 180      16.117 -60.297   2.576  1.00 32.81           C  
ATOM   5411  O   LEU B 180      16.353 -60.727   3.722  1.00 32.48           O  
ATOM   5412  CB  LEU B 180      14.581 -58.317   2.158  1.00 31.56           C  
ATOM   5413  CG  LEU B 180      14.316 -56.816   2.293  1.00 30.71           C  
ATOM   5414  CD1 LEU B 180      13.006 -56.428   1.619  1.00 29.07           C  
ATOM   5415  CD2 LEU B 180      14.327 -56.406   3.778  1.00 29.89           C  
ATOM   5416  N   ILE B 181      15.916 -61.086   1.518  1.00 33.22           N  
ATOM   5417  CA  ILE B 181      16.083 -62.545   1.582  1.00 34.70           C  
ATOM   5418  C   ILE B 181      17.461 -62.921   2.167  1.00 34.64           C  
ATOM   5419  O   ILE B 181      17.530 -63.653   3.151  1.00 34.94           O  
ATOM   5420  CB  ILE B 181      15.847 -63.223   0.173  1.00 34.99           C  
ATOM   5421  CG1 ILE B 181      14.446 -62.922  -0.394  1.00 36.08           C  
ATOM   5422  CG2 ILE B 181      16.094 -64.751   0.213  1.00 35.27           C  
ATOM   5423  CD1 ILE B 181      13.309 -63.460   0.386  1.00 39.56           C  
ATOM   5424  N   GLU B 182      18.537 -62.378   1.597  1.00 34.92           N  
ATOM   5425  CA  GLU B 182      19.917 -62.714   2.005  1.00 35.65           C  
ATOM   5426  C   GLU B 182      20.233 -62.414   3.477  1.00 35.52           C  
ATOM   5427  O   GLU B 182      21.073 -63.087   4.092  1.00 34.93           O  
ATOM   5428  CB  GLU B 182      20.942 -61.985   1.125  1.00 36.36           C  
ATOM   5429  CG  GLU B 182      20.885 -62.371  -0.352  1.00 40.54           C  
ATOM   5430  CD  GLU B 182      21.746 -61.488  -1.253  1.00 47.11           C  
ATOM   5431  OE1 GLU B 182      22.014 -60.291  -0.904  1.00 48.36           O  
ATOM   5432  OE2 GLU B 182      22.153 -61.997  -2.332  1.00 49.00           O  
ATOM   5433  N   ALA B 183      19.568 -61.397   4.025  1.00 35.13           N  
ATOM   5434  CA  ALA B 183      19.748 -60.988   5.418  1.00 34.67           C  
ATOM   5435  C   ALA B 183      18.861 -61.778   6.385  1.00 34.83           C  
ATOM   5436  O   ALA B 183      18.920 -61.556   7.598  1.00 34.82           O  
ATOM   5437  CB  ALA B 183      19.468 -59.494   5.559  1.00 35.12           C  
ATOM   5438  N   GLY B 184      18.034 -62.683   5.859  1.00 34.47           N  
ATOM   5439  CA  GLY B 184      17.174 -63.507   6.693  1.00 34.40           C  
ATOM   5440  C   GLY B 184      15.765 -62.971   6.890  1.00 34.80           C  
ATOM   5441  O   GLY B 184      15.054 -63.396   7.801  1.00 34.66           O  
ATOM   5442  N   TYR B 185      15.352 -62.045   6.025  1.00 34.39           N  
ATOM   5443  CA  TYR B 185      14.009 -61.482   6.075  1.00 34.42           C  
ATOM   5444  C   TYR B 185      13.239 -61.856   4.817  1.00 34.72           C  
ATOM   5445  O   TYR B 185      13.606 -62.794   4.123  1.00 35.09           O  
ATOM   5446  CB  TYR B 185      14.068 -59.954   6.260  1.00 33.82           C  
ATOM   5447  CG  TYR B 185      14.959 -59.532   7.404  1.00 32.95           C  
ATOM   5448  CD1 TYR B 185      14.583 -59.769   8.729  1.00 32.13           C  
ATOM   5449  CD2 TYR B 185      16.182 -58.906   7.168  1.00 30.40           C  
ATOM   5450  CE1 TYR B 185      15.403 -59.383   9.787  1.00 31.42           C  
ATOM   5451  CE2 TYR B 185      17.006 -58.519   8.224  1.00 29.98           C  
ATOM   5452  CZ  TYR B 185      16.606 -58.764   9.527  1.00 31.01           C  
ATOM   5453  OH  TYR B 185      17.424 -58.403  10.578  1.00 32.77           O  
ATOM   5454  N   SER B 186      12.162 -61.130   4.544  1.00 34.94           N  
ATOM   5455  CA  SER B 186      11.368 -61.311   3.335  1.00 35.05           C  
ATOM   5456  C   SER B 186      10.941 -59.930   2.880  1.00 35.24           C  
ATOM   5457  O   SER B 186      11.236 -58.934   3.551  1.00 35.10           O  
ATOM   5458  CB  SER B 186      10.124 -62.164   3.622  1.00 34.93           C  
ATOM   5459  OG  SER B 186       9.165 -61.410   4.352  1.00 35.52           O  
ATOM   5460  N   ARG B 187      10.218 -59.859   1.767  1.00 35.23           N  
ATOM   5461  CA  ARG B 187       9.787 -58.562   1.271  1.00 35.83           C  
ATOM   5462  C   ARG B 187       8.813 -57.844   2.207  1.00 34.89           C  
ATOM   5463  O   ARG B 187       8.701 -56.623   2.157  1.00 34.06           O  
ATOM   5464  CB  ARG B 187       9.268 -58.635  -0.165  1.00 36.18           C  
ATOM   5465  CG  ARG B 187       8.062 -59.476  -0.394  1.00 39.48           C  
ATOM   5466  CD  ARG B 187       7.503 -59.294  -1.805  1.00 44.54           C  
ATOM   5467  NE  ARG B 187       7.477 -57.879  -2.176  1.00 48.39           N  
ATOM   5468  CZ  ARG B 187       6.552 -57.329  -2.957  1.00 51.55           C  
ATOM   5469  NH1 ARG B 187       5.574 -58.085  -3.464  1.00 53.53           N  
ATOM   5470  NH2 ARG B 187       6.589 -56.023  -3.225  1.00 51.39           N  
ATOM   5471  N   ASP B 188       8.144 -58.612   3.069  1.00 34.42           N  
ATOM   5472  CA  ASP B 188       7.212 -58.071   4.054  1.00 34.40           C  
ATOM   5473  C   ASP B 188       7.867 -57.160   5.090  1.00 32.72           C  
ATOM   5474  O   ASP B 188       7.187 -56.372   5.739  1.00 32.26           O  
ATOM   5475  CB  ASP B 188       6.515 -59.208   4.808  1.00 35.59           C  
ATOM   5476  CG  ASP B 188       5.382 -59.822   4.019  1.00 39.01           C  
ATOM   5477  OD1 ASP B 188       4.444 -59.092   3.620  1.00 44.27           O  
ATOM   5478  OD2 ASP B 188       5.349 -61.031   3.749  1.00 43.83           O  
ATOM   5479  N   GLU B 189       9.172 -57.305   5.261  1.00 31.06           N  
ATOM   5480  CA  GLU B 189       9.901 -56.523   6.244  1.00 29.91           C  
ATOM   5481  C   GLU B 189      10.549 -55.298   5.605  1.00 28.47           C  
ATOM   5482  O   GLU B 189      11.313 -54.597   6.269  1.00 28.62           O  
ATOM   5483  CB  GLU B 189      10.956 -57.390   6.961  1.00 29.79           C  
ATOM   5484  CG  GLU B 189      10.372 -58.392   7.956  1.00 31.47           C  
ATOM   5485  CD  GLU B 189       9.743 -59.589   7.267  1.00 33.87           C  
ATOM   5486  OE1 GLU B 189      10.423 -60.222   6.424  1.00 34.95           O  
ATOM   5487  OE2 GLU B 189       8.565 -59.894   7.552  1.00 34.63           O  
ATOM   5488  N   PHE B 190      10.256 -55.030   4.330  1.00 27.05           N  
ATOM   5489  CA  PHE B 190      10.734 -53.787   3.730  1.00 26.80           C  
ATOM   5490  C   PHE B 190      10.265 -52.566   4.546  1.00 26.22           C  
ATOM   5491  O   PHE B 190       9.094 -52.481   4.927  1.00 26.29           O  
ATOM   5492  CB  PHE B 190      10.300 -53.621   2.277  1.00 26.21           C  
ATOM   5493  CG  PHE B 190      10.846 -52.368   1.629  1.00 26.87           C  
ATOM   5494  CD1 PHE B 190      12.217 -52.148   1.550  1.00 25.20           C  
ATOM   5495  CD2 PHE B 190       9.987 -51.403   1.108  1.00 26.72           C  
ATOM   5496  CE1 PHE B 190      12.725 -50.998   0.967  1.00 23.76           C  
ATOM   5497  CE2 PHE B 190      10.491 -50.241   0.520  1.00 25.27           C  
ATOM   5498  CZ  PHE B 190      11.861 -50.037   0.460  1.00 24.19           C  
ATOM   5499  N   LEU B 191      11.205 -51.642   4.764  1.00 25.99           N  
ATOM   5500  CA  LEU B 191      11.059 -50.419   5.541  1.00 25.49           C  
ATOM   5501  C   LEU B 191      11.345 -50.642   7.033  1.00 25.50           C  
ATOM   5502  O   LEU B 191      11.505 -49.679   7.779  1.00 26.08           O  
ATOM   5503  CB  LEU B 191       9.698 -49.696   5.310  1.00 25.19           C  
ATOM   5504  CG  LEU B 191       9.340 -49.239   3.882  1.00 25.74           C  
ATOM   5505  CD1 LEU B 191       7.918 -48.678   3.823  1.00 23.55           C  
ATOM   5506  CD2 LEU B 191      10.365 -48.210   3.362  1.00 22.31           C  
ATOM   5507  N   LEU B 192      11.426 -51.897   7.460  1.00 25.03           N  
ATOM   5508  CA  LEU B 192      11.757 -52.210   8.867  1.00 24.67           C  
ATOM   5509  C   LEU B 192      13.167 -52.781   9.041  1.00 24.78           C  
ATOM   5510  O   LEU B 192      13.895 -52.428   9.993  1.00 24.48           O  
ATOM   5511  CB  LEU B 192      10.719 -53.175   9.462  1.00 24.16           C  
ATOM   5512  CG  LEU B 192       9.272 -52.666   9.540  1.00 24.91           C  
ATOM   5513  CD1 LEU B 192       8.315 -53.811   9.846  1.00 25.00           C  
ATOM   5514  CD2 LEU B 192       9.133 -51.571  10.616  1.00 24.13           C  
ATOM   5515  N   ALA B 193      13.548 -53.682   8.133  1.00 24.98           N  
ATOM   5516  CA  ALA B 193      14.823 -54.388   8.241  1.00 24.96           C  
ATOM   5517  C   ALA B 193      15.983 -53.486   7.843  1.00 25.25           C  
ATOM   5518  O   ALA B 193      15.880 -52.735   6.863  1.00 25.81           O  
ATOM   5519  CB  ALA B 193      14.808 -55.628   7.387  1.00 25.37           C  
ATOM   5520  N   THR B 194      17.071 -53.578   8.604  1.00 24.70           N  
ATOM   5521  CA  THR B 194      18.322 -52.883   8.334  1.00 25.39           C  
ATOM   5522  C   THR B 194      19.419 -53.895   7.969  1.00 26.13           C  
ATOM   5523  O   THR B 194      19.291 -55.079   8.287  1.00 25.91           O  
ATOM   5524  CB  THR B 194      18.769 -52.055   9.560  1.00 25.46           C  
ATOM   5525  OG1 THR B 194      18.881 -52.909  10.712  1.00 26.06           O  
ATOM   5526  CG2 THR B 194      17.697 -51.033   9.969  1.00 24.21           C  
ATOM   5527  N   ASP B 195      20.492 -53.421   7.320  1.00 26.53           N  
ATOM   5528  CA  ASP B 195      21.612 -54.289   6.925  1.00 27.52           C  
ATOM   5529  C   ASP B 195      22.338 -54.944   8.115  1.00 28.14           C  
ATOM   5530  O   ASP B 195      22.743 -56.105   8.046  1.00 28.76           O  
ATOM   5531  CB  ASP B 195      22.587 -53.548   5.996  1.00 26.76           C  
ATOM   5532  CG  ASP B 195      23.258 -52.350   6.665  1.00 27.27           C  
ATOM   5533  OD1 ASP B 195      22.749 -51.822   7.682  1.00 26.79           O  
ATOM   5534  OD2 ASP B 195      24.328 -51.874   6.239  1.00 30.20           O  
ATOM   5535  N   THR B 196      22.469 -54.208   9.210  1.00 29.15           N  
ATOM   5536  CA  THR B 196      23.012 -54.745  10.452  1.00 29.51           C  
ATOM   5537  C   THR B 196      22.001 -54.525  11.582  1.00 30.15           C  
ATOM   5538  O   THR B 196      21.192 -53.573  11.544  1.00 29.64           O  
ATOM   5539  CB  THR B 196      24.323 -54.025  10.846  1.00 29.81           C  
ATOM   5540  OG1 THR B 196      24.057 -52.626  11.003  1.00 30.05           O  
ATOM   5541  CG2 THR B 196      25.402 -54.090   9.724  1.00 29.73           C  
ATOM   5542  N   ALA B 197      22.076 -55.382  12.600  1.00 29.57           N  
ATOM   5543  CA  ALA B 197      21.147 -55.321  13.718  1.00 30.10           C  
ATOM   5544  C   ALA B 197      21.902 -55.055  15.000  1.00 30.14           C  
ATOM   5545  O   ALA B 197      23.078 -55.389  15.117  1.00 30.35           O  
ATOM   5546  CB  ALA B 197      20.388 -56.634  13.830  1.00 29.72           C  
ATOM   5547  N   MET B 198      21.214 -54.455  15.963  1.00 30.25           N  
ATOM   5548  CA  MET B 198      21.682 -54.423  17.331  1.00 30.21           C  
ATOM   5549  C   MET B 198      21.389 -55.800  17.970  1.00 30.31           C  
ATOM   5550  O   MET B 198      20.236 -56.197  18.130  1.00 29.95           O  
ATOM   5551  CB  MET B 198      20.971 -53.284  18.081  1.00 30.32           C  
ATOM   5552  CG  MET B 198      21.292 -53.193  19.565  1.00 30.19           C  
ATOM   5553  SD  MET B 198      20.472 -51.787  20.330  1.00 29.80           S  
ATOM   5554  CE  MET B 198      19.835 -52.524  21.885  1.00 26.88           C  
ATOM   5555  N   VAL B 199      22.425 -56.553  18.321  1.00 30.78           N  
ATOM   5556  CA  VAL B 199      22.142 -57.842  18.953  1.00 30.27           C  
ATOM   5557  C   VAL B 199      22.429 -57.835  20.452  1.00 29.91           C  
ATOM   5558  O   VAL B 199      23.376 -57.195  20.898  1.00 29.84           O  
ATOM   5559  CB  VAL B 199      22.693 -59.096  18.159  1.00 30.96           C  
ATOM   5560  CG1 VAL B 199      23.372 -58.702  16.866  1.00 28.87           C  
ATOM   5561  CG2 VAL B 199      23.521 -60.022  19.019  1.00 30.97           C  
ATOM   5562  N   VAL B 200      21.557 -58.496  21.203  1.00 29.61           N  
ATOM   5563  CA  VAL B 200      21.603 -58.510  22.666  1.00 30.07           C  
ATOM   5564  C   VAL B 200      21.192 -59.892  23.194  1.00 30.84           C  
ATOM   5565  O   VAL B 200      20.474 -60.631  22.507  1.00 31.29           O  
ATOM   5566  CB  VAL B 200      20.694 -57.369  23.297  1.00 29.78           C  
ATOM   5567  CG1 VAL B 200      21.112 -55.985  22.802  1.00 28.35           C  
ATOM   5568  CG2 VAL B 200      19.210 -57.611  23.036  1.00 28.52           C  
ATOM   5569  N   PRO B 201      21.652 -60.268  24.393  1.00 31.95           N  
ATOM   5570  CA  PRO B 201      21.238 -61.550  24.991  1.00 32.56           C  
ATOM   5571  C   PRO B 201      19.869 -61.469  25.675  1.00 33.32           C  
ATOM   5572  O   PRO B 201      19.582 -60.428  26.254  1.00 33.43           O  
ATOM   5573  CB  PRO B 201      22.341 -61.825  26.030  1.00 32.76           C  
ATOM   5574  CG  PRO B 201      22.893 -60.473  26.404  1.00 31.80           C  
ATOM   5575  CD  PRO B 201      22.598 -59.529  25.254  1.00 31.44           C  
ATOM   5576  N   VAL B 202      19.060 -62.533  25.612  1.00 34.61           N  
ATOM   5577  CA  VAL B 202      17.791 -62.612  26.354  1.00 36.04           C  
ATOM   5578  C   VAL B 202      18.012 -62.486  27.846  1.00 36.97           C  
ATOM   5579  O   VAL B 202      19.060 -62.906  28.355  1.00 36.75           O  
ATOM   5580  CB  VAL B 202      17.054 -63.987  26.255  1.00 36.83           C  
ATOM   5581  CG1 VAL B 202      15.888 -63.948  25.299  1.00 37.03           C  
ATOM   5582  CG2 VAL B 202      18.022 -65.209  26.050  1.00 36.67           C  
ATOM   5583  N   ASN B 203      17.001 -61.951  28.537  1.00 37.46           N  
ATOM   5584  CA  ASN B 203      16.918 -62.010  29.994  1.00 38.21           C  
ATOM   5585  C   ASN B 203      18.045 -61.267  30.673  1.00 38.29           C  
ATOM   5586  O   ASN B 203      18.378 -61.541  31.826  1.00 38.70           O  
ATOM   5587  CB  ASN B 203      16.869 -63.471  30.469  1.00 38.56           C  
ATOM   5588  CG  ASN B 203      15.580 -64.159  30.092  1.00 39.80           C  
ATOM   5589  OD1 ASN B 203      14.507 -63.609  30.279  1.00 43.70           O  
ATOM   5590  ND2 ASN B 203      15.677 -65.376  29.559  1.00 42.49           N  
ATOM   5591  N   LYS B 204      18.640 -60.322  29.953  1.00 38.05           N  
ATOM   5592  CA  LYS B 204      19.639 -59.438  30.535  1.00 37.66           C  
ATOM   5593  C   LYS B 204      19.125 -58.008  30.475  1.00 37.34           C  
ATOM   5594  O   LYS B 204      18.354 -57.664  29.581  1.00 37.07           O  
ATOM   5595  CB  LYS B 204      20.965 -59.550  29.775  1.00 37.84           C  
ATOM   5596  CG  LYS B 204      21.660 -60.921  29.885  1.00 39.51           C  
ATOM   5597  CD  LYS B 204      22.162 -61.188  31.313  1.00 41.25           C  
ATOM   5598  CE  LYS B 204      22.696 -62.597  31.473  1.00 43.11           C  
ATOM   5599  NZ  LYS B 204      23.256 -62.766  32.857  1.00 45.57           N  
ATOM   5600  N   THR B 205      19.563 -57.186  31.423  1.00 36.55           N  
ATOM   5601  CA  THR B 205      19.238 -55.772  31.433  1.00 35.78           C  
ATOM   5602  C   THR B 205      20.121 -54.982  30.470  1.00 35.11           C  
ATOM   5603  O   THR B 205      21.331 -54.879  30.666  1.00 34.60           O  
ATOM   5604  CB  THR B 205      19.359 -55.214  32.864  1.00 35.84           C  
ATOM   5605  OG1 THR B 205      18.324 -55.788  33.672  1.00 36.64           O  
ATOM   5606  CG2 THR B 205      19.043 -53.716  32.899  1.00 35.93           C  
ATOM   5607  N   VAL B 206      19.489 -54.418  29.436  1.00 34.13           N  
ATOM   5608  CA  VAL B 206      20.179 -53.590  28.451  1.00 32.78           C  
ATOM   5609  C   VAL B 206      19.883 -52.130  28.722  1.00 32.52           C  
ATOM   5610  O   VAL B 206      18.723 -51.728  28.795  1.00 32.61           O  
ATOM   5611  CB  VAL B 206      19.749 -53.926  27.012  1.00 32.90           C  
ATOM   5612  CG1 VAL B 206      20.491 -53.037  26.010  1.00 32.32           C  
ATOM   5613  CG2 VAL B 206      19.993 -55.400  26.707  1.00 33.04           C  
ATOM   5614  N   VAL B 207      20.936 -51.341  28.889  1.00 32.04           N  
ATOM   5615  CA  VAL B 207      20.788 -49.908  28.988  1.00 31.79           C  
ATOM   5616  C   VAL B 207      21.298 -49.324  27.676  1.00 31.98           C  
ATOM   5617  O   VAL B 207      22.407 -49.636  27.227  1.00 31.55           O  
ATOM   5618  CB  VAL B 207      21.515 -49.318  30.227  1.00 32.09           C  
ATOM   5619  CG1 VAL B 207      21.443 -47.770  30.236  1.00 31.70           C  
ATOM   5620  CG2 VAL B 207      20.907 -49.887  31.511  1.00 31.39           C  
ATOM   5621  N   VAL B 208      20.447 -48.509  27.056  1.00 31.48           N  
ATOM   5622  CA  VAL B 208      20.757 -47.849  25.809  1.00 31.37           C  
ATOM   5623  C   VAL B 208      20.901 -46.356  26.078  1.00 31.66           C  
ATOM   5624  O   VAL B 208      19.986 -45.733  26.628  1.00 32.25           O  
ATOM   5625  CB  VAL B 208      19.637 -48.074  24.782  1.00 31.16           C  
ATOM   5626  CG1 VAL B 208      19.913 -47.289  23.519  1.00 32.23           C  
ATOM   5627  CG2 VAL B 208      19.451 -49.559  24.478  1.00 30.19           C  
ATOM   5628  N   GLN B 209      22.036 -45.785  25.689  1.00 31.49           N  
ATOM   5629  CA  GLN B 209      22.242 -44.347  25.793  1.00 32.06           C  
ATOM   5630  C   GLN B 209      22.066 -43.735  24.409  1.00 31.29           C  
ATOM   5631  O   GLN B 209      22.751 -44.140  23.481  1.00 30.76           O  
ATOM   5632  CB  GLN B 209      23.626 -44.016  26.357  1.00 32.27           C  
ATOM   5633  CG  GLN B 209      24.108 -44.957  27.472  1.00 37.14           C  
ATOM   5634  CD  GLN B 209      25.629 -45.091  27.504  1.00 42.28           C  
ATOM   5635  OE1 GLN B 209      26.286 -44.556  28.393  1.00 44.34           O  
ATOM   5636  NE2 GLN B 209      26.188 -45.795  26.521  1.00 45.59           N  
ATOM   5637  N   VAL B 210      21.160 -42.754  24.294  1.00 30.62           N  
ATOM   5638  CA  VAL B 210      20.718 -42.206  23.004  1.00 29.65           C  
ATOM   5639  C   VAL B 210      21.087 -40.736  22.809  1.00 28.85           C  
ATOM   5640  O   VAL B 210      20.844 -39.907  23.686  1.00 29.20           O  
ATOM   5641  CB  VAL B 210      19.175 -42.373  22.829  1.00 30.04           C  
ATOM   5642  CG1 VAL B 210      18.754 -42.162  21.381  1.00 29.79           C  
ATOM   5643  CG2 VAL B 210      18.715 -43.753  23.302  1.00 30.16           C  
ATOM   5644  N   THR B 211      21.666 -40.412  21.656  1.00 28.05           N  
ATOM   5645  CA  THR B 211      21.929 -39.026  21.267  1.00 27.25           C  
ATOM   5646  C   THR B 211      21.793 -38.836  19.754  1.00 27.68           C  
ATOM   5647  O   THR B 211      21.695 -39.816  19.002  1.00 26.88           O  
ATOM   5648  CB  THR B 211      23.327 -38.548  21.797  1.00 27.55           C  
ATOM   5649  OG1 THR B 211      23.456 -37.124  21.634  1.00 27.57           O  
ATOM   5650  CG2 THR B 211      24.479 -39.132  20.969  1.00 26.00           C  
ATOM   5651  N   GLY B 212      21.755 -37.577  19.326  1.00 27.40           N  
ATOM   5652  CA  GLY B 212      21.654 -37.231  17.922  1.00 28.22           C  
ATOM   5653  C   GLY B 212      22.917 -36.526  17.477  1.00 28.46           C  
ATOM   5654  O   GLY B 212      23.529 -35.815  18.257  1.00 29.38           O  
ATOM   5655  N   ALA B 213      23.312 -36.736  16.230  1.00 28.31           N  
ATOM   5656  CA  ALA B 213      24.547 -36.172  15.712  1.00 28.25           C  
ATOM   5657  C   ALA B 213      24.322 -34.860  14.975  1.00 28.35           C  
ATOM   5658  O   ALA B 213      25.236 -34.035  14.866  1.00 28.44           O  
ATOM   5659  CB  ALA B 213      25.227 -37.176  14.805  1.00 28.42           C  
ATOM   5660  N   ASP B 214      23.100 -34.636  14.497  1.00 27.60           N  
ATOM   5661  CA  ASP B 214      22.857 -33.507  13.599  1.00 26.88           C  
ATOM   5662  C   ASP B 214      21.522 -32.820  13.912  1.00 26.92           C  
ATOM   5663  O   ASP B 214      21.493 -31.643  14.300  1.00 27.91           O  
ATOM   5664  CB  ASP B 214      22.968 -33.964  12.118  1.00 26.79           C  
ATOM   5665  CG  ASP B 214      22.388 -35.372  11.877  1.00 25.51           C  
ATOM   5666  OD1 ASP B 214      21.393 -35.733  12.541  1.00 22.41           O  
ATOM   5667  OD2 ASP B 214      22.849 -36.189  11.032  1.00 24.31           O  
ATOM   5668  N   VAL B 215      20.423 -33.556  13.758  1.00 26.03           N  
ATOM   5669  CA  VAL B 215      19.107 -33.074  14.143  1.00 25.01           C  
ATOM   5670  C   VAL B 215      18.564 -34.048  15.164  1.00 24.35           C  
ATOM   5671  O   VAL B 215      19.202 -35.048  15.447  1.00 24.36           O  
ATOM   5672  CB  VAL B 215      18.149 -32.922  12.932  1.00 25.34           C  
ATOM   5673  CG1 VAL B 215      18.682 -31.883  11.953  1.00 24.39           C  
ATOM   5674  CG2 VAL B 215      17.903 -34.273  12.224  1.00 23.54           C  
ATOM   5675  N   ILE B 216      17.411 -33.740  15.740  1.00 23.72           N  
ATOM   5676  CA  ILE B 216      16.726 -34.681  16.610  1.00 23.56           C  
ATOM   5677  C   ILE B 216      16.137 -35.858  15.841  1.00 23.23           C  
ATOM   5678  O   ILE B 216      15.396 -35.668  14.868  1.00 23.42           O  
ATOM   5679  CB  ILE B 216      15.599 -33.979  17.412  1.00 23.74           C  
ATOM   5680  CG1 ILE B 216      16.154 -32.783  18.197  1.00 23.35           C  
ATOM   5681  CG2 ILE B 216      14.927 -34.962  18.365  1.00 22.49           C  
ATOM   5682  CD1 ILE B 216      15.071 -32.030  18.990  1.00 22.61           C  
ATOM   5683  N   HIS B 217      16.483 -37.062  16.288  1.00 22.62           N  
ATOM   5684  CA  HIS B 217      15.828 -38.282  15.853  1.00 22.83           C  
ATOM   5685  C   HIS B 217      15.140 -38.896  17.080  1.00 23.15           C  
ATOM   5686  O   HIS B 217      15.180 -38.310  18.184  1.00 24.20           O  
ATOM   5687  CB  HIS B 217      16.853 -39.265  15.222  1.00 21.72           C  
ATOM   5688  CG  HIS B 217      17.673 -38.665  14.127  1.00 21.18           C  
ATOM   5689  ND1 HIS B 217      17.326 -38.764  12.793  1.00 20.15           N  
ATOM   5690  CD2 HIS B 217      18.823 -37.951  14.166  1.00 19.79           C  
ATOM   5691  CE1 HIS B 217      18.232 -38.134  12.060  1.00 19.83           C  
ATOM   5692  NE2 HIS B 217      19.150 -37.634  12.871  1.00 23.01           N  
ATOM   5693  N   SER B 218      14.496 -40.048  16.911  1.00 23.19           N  
ATOM   5694  CA  SER B 218      13.993 -40.769  18.083  1.00 23.83           C  
ATOM   5695  C   SER B 218      14.095 -42.265  17.934  1.00 24.29           C  
ATOM   5696  O   SER B 218      13.603 -42.847  16.947  1.00 23.23           O  
ATOM   5697  CB  SER B 218      12.560 -40.342  18.440  1.00 24.15           C  
ATOM   5698  OG  SER B 218      12.225 -40.779  19.739  1.00 22.95           O  
ATOM   5699  N   TRP B 219      14.722 -42.894  18.932  1.00 24.63           N  
ATOM   5700  CA  TRP B 219      14.955 -44.338  18.907  1.00 24.44           C  
ATOM   5701  C   TRP B 219      13.863 -45.068  19.692  1.00 25.08           C  
ATOM   5702  O   TRP B 219      13.544 -44.690  20.823  1.00 24.14           O  
ATOM   5703  CB  TRP B 219      16.356 -44.639  19.457  1.00 24.74           C  
ATOM   5704  CG  TRP B 219      16.912 -46.019  19.150  1.00 24.15           C  
ATOM   5705  CD1 TRP B 219      17.697 -46.374  18.075  1.00 23.64           C  
ATOM   5706  CD2 TRP B 219      16.757 -47.208  19.937  1.00 24.04           C  
ATOM   5707  NE1 TRP B 219      18.030 -47.712  18.140  1.00 23.40           N  
ATOM   5708  CE2 TRP B 219      17.477 -48.250  19.277  1.00 23.46           C  
ATOM   5709  CE3 TRP B 219      16.095 -47.506  21.150  1.00 22.84           C  
ATOM   5710  CZ2 TRP B 219      17.542 -49.561  19.778  1.00 22.27           C  
ATOM   5711  CZ3 TRP B 219      16.154 -48.806  21.650  1.00 21.20           C  
ATOM   5712  CH2 TRP B 219      16.885 -49.825  20.961  1.00 23.57           C  
ATOM   5713  N   THR B 220      13.309 -46.125  19.096  1.00 24.82           N  
ATOM   5714  CA  THR B 220      12.171 -46.825  19.684  1.00 25.18           C  
ATOM   5715  C   THR B 220      12.072 -48.290  19.262  1.00 25.87           C  
ATOM   5716  O   THR B 220      12.490 -48.663  18.162  1.00 26.53           O  
ATOM   5717  CB  THR B 220      10.835 -46.071  19.379  1.00 25.53           C  
ATOM   5718  OG1 THR B 220       9.761 -46.692  20.096  1.00 24.16           O  
ATOM   5719  CG2 THR B 220      10.398 -46.238  17.895  1.00 23.33           C  
ATOM   5720  N   VAL B 221      11.538 -49.120  20.152  1.00 25.90           N  
ATOM   5721  CA  VAL B 221      11.146 -50.477  19.792  1.00 26.24           C  
ATOM   5722  C   VAL B 221       9.823 -50.766  20.484  1.00 27.35           C  
ATOM   5723  O   VAL B 221       9.808 -51.028  21.694  1.00 28.28           O  
ATOM   5724  CB  VAL B 221      12.203 -51.575  20.232  1.00 26.28           C  
ATOM   5725  CG1 VAL B 221      11.733 -52.976  19.825  1.00 25.03           C  
ATOM   5726  CG2 VAL B 221      13.621 -51.258  19.718  1.00 24.14           C  
ATOM   5727  N   PRO B 222       8.716 -50.704  19.739  1.00 28.01           N  
ATOM   5728  CA  PRO B 222       7.378 -50.969  20.289  1.00 27.99           C  
ATOM   5729  C   PRO B 222       7.266 -52.218  21.158  1.00 28.48           C  
ATOM   5730  O   PRO B 222       6.638 -52.152  22.226  1.00 28.16           O  
ATOM   5731  CB  PRO B 222       6.505 -51.061  19.038  1.00 27.58           C  
ATOM   5732  CG  PRO B 222       7.166 -50.056  18.120  1.00 27.82           C  
ATOM   5733  CD  PRO B 222       8.642 -50.321  18.309  1.00 27.69           C  
ATOM   5734  N   ALA B 223       7.880 -53.320  20.732  1.00 28.58           N  
ATOM   5735  CA  ALA B 223       7.832 -54.562  21.507  1.00 27.85           C  
ATOM   5736  C   ALA B 223       8.492 -54.442  22.881  1.00 27.81           C  
ATOM   5737  O   ALA B 223       8.169 -55.219  23.788  1.00 27.88           O  
ATOM   5738  CB  ALA B 223       8.430 -55.743  20.712  1.00 27.50           C  
ATOM   5739  N   PHE B 224       9.413 -53.490  23.038  1.00 27.61           N  
ATOM   5740  CA  PHE B 224      10.085 -53.298  24.325  1.00 27.37           C  
ATOM   5741  C   PHE B 224       9.411 -52.228  25.176  1.00 27.62           C  
ATOM   5742  O   PHE B 224       9.710 -52.106  26.362  1.00 27.12           O  
ATOM   5743  CB  PHE B 224      11.590 -52.995  24.172  1.00 26.99           C  
ATOM   5744  CG  PHE B 224      12.369 -54.066  23.436  1.00 28.09           C  
ATOM   5745  CD1 PHE B 224      11.880 -55.372  23.330  1.00 28.48           C  
ATOM   5746  CD2 PHE B 224      13.595 -53.763  22.852  1.00 26.94           C  
ATOM   5747  CE1 PHE B 224      12.607 -56.360  22.648  1.00 27.85           C  
ATOM   5748  CE2 PHE B 224      14.316 -54.729  22.176  1.00 26.25           C  
ATOM   5749  CZ  PHE B 224      13.820 -56.027  22.068  1.00 27.17           C  
ATOM   5750  N   GLY B 225       8.503 -51.459  24.580  1.00 27.12           N  
ATOM   5751  CA  GLY B 225       7.854 -50.385  25.309  1.00 26.88           C  
ATOM   5752  C   GLY B 225       8.821 -49.263  25.603  1.00 27.08           C  
ATOM   5753  O   GLY B 225       8.702 -48.568  26.630  1.00 26.66           O  
ATOM   5754  N   VAL B 226       9.785 -49.066  24.701  1.00 27.06           N  
ATOM   5755  CA  VAL B 226      10.751 -47.980  24.858  1.00 27.14           C  
ATOM   5756  C   VAL B 226      10.751 -46.976  23.703  1.00 27.16           C  
ATOM   5757  O   VAL B 226      10.469 -47.334  22.547  1.00 27.45           O  
ATOM   5758  CB  VAL B 226      12.219 -48.491  25.117  1.00 27.53           C  
ATOM   5759  CG1 VAL B 226      12.277 -49.436  26.332  1.00 26.15           C  
ATOM   5760  CG2 VAL B 226      12.832 -49.135  23.846  1.00 26.04           C  
ATOM   5761  N   LYS B 227      11.078 -45.730  24.039  1.00 26.86           N  
ATOM   5762  CA  LYS B 227      11.192 -44.620  23.090  1.00 27.39           C  
ATOM   5763  C   LYS B 227      11.930 -43.474  23.770  1.00 27.59           C  
ATOM   5764  O   LYS B 227      11.536 -43.024  24.849  1.00 28.42           O  
ATOM   5765  CB  LYS B 227       9.807 -44.119  22.624  1.00 27.33           C  
ATOM   5766  CG  LYS B 227       9.880 -42.941  21.616  1.00 26.98           C  
ATOM   5767  CD  LYS B 227       8.527 -42.539  20.997  1.00 26.10           C  
ATOM   5768  CE  LYS B 227       7.951 -43.605  20.049  1.00 26.67           C  
ATOM   5769  NZ  LYS B 227       6.551 -43.973  20.400  1.00 26.92           N  
ATOM   5770  N   GLN B 228      12.972 -42.972  23.130  1.00 26.91           N  
ATOM   5771  CA  GLN B 228      13.728 -41.866  23.683  1.00 26.73           C  
ATOM   5772  C   GLN B 228      14.285 -41.010  22.562  1.00 26.57           C  
ATOM   5773  O   GLN B 228      14.924 -41.532  21.649  1.00 26.13           O  
ATOM   5774  CB  GLN B 228      14.874 -42.405  24.563  1.00 26.92           C  
ATOM   5775  CG  GLN B 228      15.694 -41.334  25.263  1.00 26.79           C  
ATOM   5776  CD  GLN B 228      14.926 -40.711  26.406  1.00 31.15           C  
ATOM   5777  OE1 GLN B 228      14.895 -41.254  27.525  1.00 36.69           O  
ATOM   5778  NE2 GLN B 228      14.310 -39.588  26.147  1.00 28.72           N  
ATOM   5779  N   ASP B 229      14.067 -39.700  22.629  1.00 26.35           N  
ATOM   5780  CA  ASP B 229      14.575 -38.818  21.583  1.00 26.33           C  
ATOM   5781  C   ASP B 229      16.095 -38.797  21.561  1.00 26.91           C  
ATOM   5782  O   ASP B 229      16.764 -38.897  22.609  1.00 26.02           O  
ATOM   5783  CB  ASP B 229      14.027 -37.387  21.694  1.00 26.56           C  
ATOM   5784  CG  ASP B 229      12.525 -37.296  21.449  1.00 25.61           C  
ATOM   5785  OD1 ASP B 229      11.996 -36.170  21.581  1.00 27.47           O  
ATOM   5786  OD2 ASP B 229      11.780 -38.249  21.127  1.00 26.67           O  
ATOM   5787  N   ALA B 230      16.623 -38.666  20.344  1.00 26.83           N  
ATOM   5788  CA  ALA B 230      18.050 -38.606  20.100  1.00 26.88           C  
ATOM   5789  C   ALA B 230      18.395 -37.153  19.841  1.00 27.11           C  
ATOM   5790  O   ALA B 230      18.372 -36.676  18.696  1.00 26.69           O  
ATOM   5791  CB  ALA B 230      18.412 -39.480  18.891  1.00 26.92           C  
ATOM   5792  N   VAL B 231      18.694 -36.434  20.910  1.00 27.16           N  
ATOM   5793  CA  VAL B 231      18.877 -34.983  20.815  1.00 27.67           C  
ATOM   5794  C   VAL B 231      20.354 -34.583  20.740  1.00 28.03           C  
ATOM   5795  O   VAL B 231      21.119 -34.947  21.621  1.00 28.03           O  
ATOM   5796  CB  VAL B 231      18.178 -34.260  22.005  1.00 28.15           C  
ATOM   5797  CG1 VAL B 231      18.260 -32.736  21.855  1.00 26.81           C  
ATOM   5798  CG2 VAL B 231      16.726 -34.737  22.143  1.00 26.56           C  
ATOM   5799  N   PRO B 232      20.766 -33.856  19.697  1.00 28.50           N  
ATOM   5800  CA  PRO B 232      22.146 -33.369  19.612  1.00 29.34           C  
ATOM   5801  C   PRO B 232      22.546 -32.656  20.903  1.00 30.25           C  
ATOM   5802  O   PRO B 232      21.803 -31.788  21.361  1.00 30.25           O  
ATOM   5803  CB  PRO B 232      22.094 -32.368  18.466  1.00 29.08           C  
ATOM   5804  CG  PRO B 232      20.979 -32.875  17.593  1.00 29.28           C  
ATOM   5805  CD  PRO B 232      19.966 -33.444  18.527  1.00 28.66           C  
ATOM   5806  N   GLY B 233      23.677 -33.046  21.488  1.00 31.30           N  
ATOM   5807  CA  GLY B 233      24.205 -32.367  22.665  1.00 33.00           C  
ATOM   5808  C   GLY B 233      23.769 -32.963  23.993  1.00 34.25           C  
ATOM   5809  O   GLY B 233      24.263 -32.547  25.035  1.00 34.64           O  
ATOM   5810  N   ARG B 234      22.839 -33.923  23.960  1.00 35.20           N  
ATOM   5811  CA  ARG B 234      22.327 -34.571  25.168  1.00 36.26           C  
ATOM   5812  C   ARG B 234      22.404 -36.094  25.030  1.00 36.69           C  
ATOM   5813  O   ARG B 234      22.043 -36.647  23.982  1.00 36.50           O  
ATOM   5814  CB  ARG B 234      20.848 -34.238  25.411  1.00 36.24           C  
ATOM   5815  CG  ARG B 234      20.517 -32.876  25.965  1.00 37.86           C  
ATOM   5816  CD  ARG B 234      19.032 -32.559  25.847  1.00 41.00           C  
ATOM   5817  NE  ARG B 234      18.639 -31.369  26.597  1.00 42.64           N  
ATOM   5818  CZ  ARG B 234      17.965 -31.384  27.749  1.00 43.99           C  
ATOM   5819  NH1 ARG B 234      17.602 -32.539  28.311  1.00 42.57           N  
ATOM   5820  NH2 ARG B 234      17.657 -30.230  28.344  1.00 43.52           N  
ATOM   5821  N   LEU B 235      22.823 -36.753  26.106  1.00 36.37           N  
ATOM   5822  CA  LEU B 235      22.813 -38.202  26.181  1.00 37.10           C  
ATOM   5823  C   LEU B 235      21.716 -38.645  27.147  1.00 36.77           C  
ATOM   5824  O   LEU B 235      21.777 -38.340  28.330  1.00 37.41           O  
ATOM   5825  CB  LEU B 235      24.198 -38.725  26.615  1.00 37.76           C  
ATOM   5826  CG  LEU B 235      24.441 -40.243  26.563  1.00 39.93           C  
ATOM   5827  CD1 LEU B 235      24.217 -40.773  25.133  1.00 41.04           C  
ATOM   5828  CD2 LEU B 235      25.851 -40.652  27.078  1.00 40.49           C  
ATOM   5829  N   ALA B 236      20.700 -39.343  26.646  1.00 35.98           N  
ATOM   5830  CA  ALA B 236      19.602 -39.800  27.495  1.00 34.92           C  
ATOM   5831  C   ALA B 236      19.553 -41.315  27.527  1.00 35.04           C  
ATOM   5832  O   ALA B 236      20.011 -41.978  26.591  1.00 35.76           O  
ATOM   5833  CB  ALA B 236      18.267 -39.220  27.009  1.00 34.37           C  
ATOM   5834  N   GLN B 237      18.979 -41.876  28.583  1.00 34.14           N  
ATOM   5835  CA  GLN B 237      19.043 -43.312  28.777  1.00 34.19           C  
ATOM   5836  C   GLN B 237      17.674 -43.950  28.783  1.00 33.49           C  
ATOM   5837  O   GLN B 237      16.690 -43.334  29.168  1.00 33.86           O  
ATOM   5838  CB  GLN B 237      19.740 -43.631  30.103  1.00 34.53           C  
ATOM   5839  CG  GLN B 237      21.199 -43.196  30.189  1.00 36.96           C  
ATOM   5840  CD  GLN B 237      21.856 -43.693  31.465  1.00 40.88           C  
ATOM   5841  OE1 GLN B 237      21.407 -43.364  32.570  1.00 43.84           O  
ATOM   5842  NE2 GLN B 237      22.900 -44.497  31.323  1.00 42.14           N  
ATOM   5843  N   LEU B 238      17.622 -45.203  28.358  1.00 32.81           N  
ATOM   5844  CA  LEU B 238      16.432 -46.015  28.501  1.00 32.11           C  
ATOM   5845  C   LEU B 238      16.887 -47.412  28.872  1.00 31.68           C  
ATOM   5846  O   LEU B 238      18.063 -47.736  28.717  1.00 31.46           O  
ATOM   5847  CB  LEU B 238      15.644 -46.036  27.196  1.00 31.92           C  
ATOM   5848  CG  LEU B 238      16.317 -46.673  25.973  1.00 32.43           C  
ATOM   5849  CD1 LEU B 238      16.085 -48.174  25.932  1.00 30.33           C  
ATOM   5850  CD2 LEU B 238      15.771 -46.029  24.710  1.00 31.75           C  
ATOM   5851  N   TRP B 239      15.966 -48.246  29.338  1.00 31.92           N  
ATOM   5852  CA  TRP B 239      16.299 -49.639  29.609  1.00 32.18           C  
ATOM   5853  C   TRP B 239      15.221 -50.580  29.140  1.00 32.31           C  
ATOM   5854  O   TRP B 239      14.046 -50.215  29.084  1.00 32.43           O  
ATOM   5855  CB  TRP B 239      16.554 -49.875  31.112  1.00 32.14           C  
ATOM   5856  CG  TRP B 239      15.286 -50.025  31.948  1.00 31.47           C  
ATOM   5857  CD1 TRP B 239      14.514 -49.011  32.453  1.00 31.71           C  
ATOM   5858  CD2 TRP B 239      14.652 -51.245  32.354  1.00 30.76           C  
ATOM   5859  NE1 TRP B 239      13.446 -49.526  33.148  1.00 30.77           N  
ATOM   5860  CE2 TRP B 239      13.509 -50.894  33.116  1.00 31.28           C  
ATOM   5861  CE3 TRP B 239      14.941 -52.603  32.170  1.00 31.44           C  
ATOM   5862  CZ2 TRP B 239      12.658 -51.845  33.688  1.00 29.75           C  
ATOM   5863  CZ3 TRP B 239      14.080 -53.561  32.739  1.00 31.98           C  
ATOM   5864  CH2 TRP B 239      12.957 -53.169  33.486  1.00 31.79           C  
ATOM   5865  N   PHE B 240      15.633 -51.808  28.829  1.00 32.25           N  
ATOM   5866  CA  PHE B 240      14.709 -52.903  28.610  1.00 32.35           C  
ATOM   5867  C   PHE B 240      15.376 -54.198  29.000  1.00 33.06           C  
ATOM   5868  O   PHE B 240      16.602 -54.278  29.042  1.00 33.12           O  
ATOM   5869  CB  PHE B 240      14.219 -52.974  27.147  1.00 32.39           C  
ATOM   5870  CG  PHE B 240      15.284 -53.353  26.148  1.00 31.15           C  
ATOM   5871  CD1 PHE B 240      16.002 -52.370  25.465  1.00 31.62           C  
ATOM   5872  CD2 PHE B 240      15.551 -54.689  25.867  1.00 32.94           C  
ATOM   5873  CE1 PHE B 240      16.983 -52.709  24.519  1.00 30.51           C  
ATOM   5874  CE2 PHE B 240      16.537 -55.049  24.930  1.00 31.27           C  
ATOM   5875  CZ  PHE B 240      17.253 -54.051  24.254  1.00 30.43           C  
ATOM   5876  N   ARG B 241      14.558 -55.208  29.275  1.00 33.58           N  
ATOM   5877  CA  ARG B 241      15.037 -56.565  29.434  1.00 34.66           C  
ATOM   5878  C   ARG B 241      14.156 -57.425  28.553  1.00 34.22           C  
ATOM   5879  O   ARG B 241      12.964 -57.546  28.804  1.00 34.42           O  
ATOM   5880  CB  ARG B 241      14.975 -56.993  30.915  1.00 34.76           C  
ATOM   5881  CG  ARG B 241      15.278 -58.466  31.169  1.00 37.98           C  
ATOM   5882  CD  ARG B 241      15.604 -58.848  32.647  1.00 42.56           C  
ATOM   5883  NE  ARG B 241      14.828 -58.094  33.642  1.00 45.13           N  
ATOM   5884  CZ  ARG B 241      13.562 -58.359  33.988  1.00 47.20           C  
ATOM   5885  NH1 ARG B 241      12.896 -59.370  33.430  1.00 47.51           N  
ATOM   5886  NH2 ARG B 241      12.955 -57.606  34.903  1.00 47.36           N  
ATOM   5887  N   ALA B 242      14.725 -57.991  27.494  1.00 34.77           N  
ATOM   5888  CA  ALA B 242      13.939 -58.834  26.583  1.00 35.32           C  
ATOM   5889  C   ALA B 242      13.684 -60.209  27.192  1.00 35.81           C  
ATOM   5890  O   ALA B 242      14.611 -60.828  27.718  1.00 36.42           O  
ATOM   5891  CB  ALA B 242      14.620 -58.960  25.235  1.00 34.96           C  
ATOM   5892  N   GLU B 243      12.445 -60.684  27.102  1.00 35.98           N  
ATOM   5893  CA  GLU B 243      12.022 -61.928  27.760  1.00 37.03           C  
ATOM   5894  C   GLU B 243      11.903 -63.109  26.825  1.00 36.96           C  
ATOM   5895  O   GLU B 243      11.583 -64.217  27.254  1.00 37.03           O  
ATOM   5896  CB  GLU B 243      10.690 -61.736  28.493  1.00 37.24           C  
ATOM   5897  CG  GLU B 243      10.786 -60.717  29.612  1.00 40.27           C  
ATOM   5898  CD  GLU B 243       9.469 -60.505  30.331  1.00 44.46           C  
ATOM   5899  OE1 GLU B 243       8.477 -60.110  29.668  1.00 44.74           O  
ATOM   5900  OE2 GLU B 243       9.445 -60.722  31.565  1.00 45.22           O  
ATOM   5901  N   ARG B 244      12.121 -62.863  25.537  1.00 36.67           N  
ATOM   5902  CA  ARG B 244      12.217 -63.940  24.573  1.00 36.31           C  
ATOM   5903  C   ARG B 244      13.064 -63.532  23.383  1.00 35.68           C  
ATOM   5904  O   ARG B 244      13.233 -62.339  23.093  1.00 35.48           O  
ATOM   5905  CB  ARG B 244      10.842 -64.452  24.137  1.00 37.01           C  
ATOM   5906  CG  ARG B 244       9.890 -63.435  23.519  1.00 38.28           C  
ATOM   5907  CD  ARG B 244       8.435 -63.966  23.440  1.00 41.33           C  
ATOM   5908  NE  ARG B 244       7.439 -62.901  23.291  1.00 41.83           N  
ATOM   5909  CZ  ARG B 244       6.438 -62.919  22.407  1.00 41.61           C  
ATOM   5910  NH1 ARG B 244       6.267 -63.951  21.572  1.00 38.43           N  
ATOM   5911  NH2 ARG B 244       5.596 -61.897  22.366  1.00 42.23           N  
ATOM   5912  N   GLU B 245      13.613 -64.538  22.720  1.00 34.66           N  
ATOM   5913  CA  GLU B 245      14.478 -64.335  21.579  1.00 34.26           C  
ATOM   5914  C   GLU B 245      13.622 -64.000  20.377  1.00 33.35           C  
ATOM   5915  O   GLU B 245      12.456 -64.366  20.325  1.00 33.00           O  
ATOM   5916  CB  GLU B 245      15.295 -65.597  21.294  1.00 34.43           C  
ATOM   5917  CG  GLU B 245      16.207 -66.009  22.434  1.00 35.88           C  
ATOM   5918  CD  GLU B 245      16.997 -67.276  22.138  1.00 38.44           C  
ATOM   5919  OE1 GLU B 245      17.264 -67.581  20.951  1.00 38.33           O  
ATOM   5920  OE2 GLU B 245      17.356 -67.972  23.109  1.00 40.55           O  
ATOM   5921  N   GLY B 246      14.210 -63.300  19.416  1.00 32.39           N  
ATOM   5922  CA  GLY B 246      13.507 -62.962  18.194  1.00 31.64           C  
ATOM   5923  C   GLY B 246      14.027 -61.697  17.548  1.00 31.06           C  
ATOM   5924  O   GLY B 246      15.075 -61.164  17.944  1.00 30.80           O  
ATOM   5925  N   ILE B 247      13.282 -61.232  16.544  1.00 30.37           N  
ATOM   5926  CA  ILE B 247      13.589 -60.008  15.819  1.00 29.88           C  
ATOM   5927  C   ILE B 247      12.503 -58.974  16.135  1.00 29.33           C  
ATOM   5928  O   ILE B 247      11.317 -59.300  16.094  1.00 29.76           O  
ATOM   5929  CB  ILE B 247      13.681 -60.306  14.291  1.00 30.25           C  
ATOM   5930  CG1 ILE B 247      14.884 -61.230  14.001  1.00 30.08           C  
ATOM   5931  CG2 ILE B 247      13.803 -58.994  13.483  1.00 29.75           C  
ATOM   5932  CD1 ILE B 247      14.831 -61.917  12.666  1.00 29.62           C  
ATOM   5933  N   PHE B 248      12.924 -57.747  16.462  1.00 28.95           N  
ATOM   5934  CA  PHE B 248      12.039 -56.655  16.875  1.00 27.74           C  
ATOM   5935  C   PHE B 248      12.438 -55.357  16.170  1.00 27.63           C  
ATOM   5936  O   PHE B 248      13.606 -54.943  16.225  1.00 27.32           O  
ATOM   5937  CB  PHE B 248      12.081 -56.465  18.400  1.00 28.13           C  
ATOM   5938  CG  PHE B 248      11.947 -57.755  19.179  1.00 28.62           C  
ATOM   5939  CD1 PHE B 248      10.699 -58.220  19.553  1.00 29.79           C  
ATOM   5940  CD2 PHE B 248      13.073 -58.519  19.504  1.00 29.39           C  
ATOM   5941  CE1 PHE B 248      10.555 -59.407  20.235  1.00 28.91           C  
ATOM   5942  CE2 PHE B 248      12.938 -59.720  20.189  1.00 28.85           C  
ATOM   5943  CZ  PHE B 248      11.680 -60.164  20.563  1.00 28.24           C  
ATOM   5944  N   PHE B 249      11.464 -54.718  15.518  1.00 26.82           N  
ATOM   5945  CA  PHE B 249      11.704 -53.514  14.718  1.00 26.11           C  
ATOM   5946  C   PHE B 249      11.170 -52.239  15.382  1.00 25.90           C  
ATOM   5947  O   PHE B 249      10.133 -52.255  16.056  1.00 25.93           O  
ATOM   5948  CB  PHE B 249      11.053 -53.648  13.332  1.00 25.84           C  
ATOM   5949  CG  PHE B 249      11.524 -54.852  12.521  1.00 24.66           C  
ATOM   5950  CD1 PHE B 249      12.818 -54.915  12.017  1.00 24.19           C  
ATOM   5951  CD2 PHE B 249      10.648 -55.886  12.227  1.00 24.59           C  
ATOM   5952  CE1 PHE B 249      13.241 -55.990  11.250  1.00 24.94           C  
ATOM   5953  CE2 PHE B 249      11.054 -56.980  11.458  1.00 26.03           C  
ATOM   5954  CZ  PHE B 249      12.349 -57.035  10.964  1.00 26.47           C  
ATOM   5955  N   GLY B 250      11.884 -51.139  15.168  1.00 25.45           N  
ATOM   5956  CA  GLY B 250      11.353 -49.803  15.402  1.00 25.57           C  
ATOM   5957  C   GLY B 250      11.644 -48.894  14.211  1.00 25.21           C  
ATOM   5958  O   GLY B 250      12.384 -49.272  13.316  1.00 25.25           O  
ATOM   5959  N   GLN B 251      11.069 -47.698  14.202  1.00 24.61           N  
ATOM   5960  CA  GLN B 251      11.288 -46.737  13.122  1.00 24.39           C  
ATOM   5961  C   GLN B 251      11.550 -45.378  13.747  1.00 24.21           C  
ATOM   5962  O   GLN B 251      11.065 -45.104  14.843  1.00 24.22           O  
ATOM   5963  CB  GLN B 251      10.064 -46.690  12.192  1.00 23.76           C  
ATOM   5964  CG  GLN B 251       9.763 -48.036  11.547  1.00 24.08           C  
ATOM   5965  CD  GLN B 251       8.608 -47.981  10.565  1.00 24.63           C  
ATOM   5966  OE1 GLN B 251       7.453 -48.199  10.940  1.00 24.98           O  
ATOM   5967  NE2 GLN B 251       8.914 -47.699   9.309  1.00 22.88           N  
ATOM   5968  N   CYS B 252      12.312 -44.532  13.060  1.00 23.26           N  
ATOM   5969  CA  CYS B 252      12.698 -43.251  13.643  1.00 22.55           C  
ATOM   5970  C   CYS B 252      11.458 -42.397  13.910  1.00 22.77           C  
ATOM   5971  O   CYS B 252      10.584 -42.246  13.047  1.00 21.79           O  
ATOM   5972  CB  CYS B 252      13.696 -42.533  12.744  1.00 22.46           C  
ATOM   5973  SG  CYS B 252      14.142 -40.858  13.266  1.00 22.39           S  
ATOM   5974  N   SER B 253      11.398 -41.832  15.118  1.00 22.20           N  
ATOM   5975  CA  SER B 253      10.176 -41.238  15.609  1.00 23.12           C  
ATOM   5976  C   SER B 253      10.288 -39.767  15.966  1.00 23.16           C  
ATOM   5977  O   SER B 253       9.608 -39.298  16.880  1.00 23.18           O  
ATOM   5978  CB  SER B 253       9.661 -42.044  16.817  1.00 23.39           C  
ATOM   5979  OG  SER B 253       9.376 -43.373  16.417  1.00 22.66           O  
ATOM   5980  N   GLU B 254      11.171 -39.047  15.284  1.00 23.26           N  
ATOM   5981  CA  GLU B 254      11.086 -37.588  15.263  1.00 23.31           C  
ATOM   5982  C   GLU B 254      11.471 -37.110  13.885  1.00 22.95           C  
ATOM   5983  O   GLU B 254      12.558 -37.428  13.408  1.00 22.89           O  
ATOM   5984  CB  GLU B 254      12.003 -36.944  16.325  1.00 23.69           C  
ATOM   5985  CG  GLU B 254      11.800 -35.442  16.513  1.00 24.30           C  
ATOM   5986  CD  GLU B 254      10.383 -35.040  16.951  1.00 27.57           C  
ATOM   5987  OE1 GLU B 254       9.913 -35.431  18.056  1.00 27.65           O  
ATOM   5988  OE2 GLU B 254       9.721 -34.314  16.174  1.00 28.91           O  
ATOM   5989  N   LEU B 255      10.587 -36.335  13.261  1.00 23.29           N  
ATOM   5990  CA  LEU B 255      10.784 -35.912  11.875  1.00 23.09           C  
ATOM   5991  C   LEU B 255      12.135 -35.230  11.821  1.00 23.18           C  
ATOM   5992  O   LEU B 255      12.394 -34.290  12.566  1.00 22.37           O  
ATOM   5993  CB  LEU B 255       9.679 -34.953  11.426  1.00 22.67           C  
ATOM   5994  CG  LEU B 255       9.947 -34.133  10.151  1.00 23.64           C  
ATOM   5995  CD1 LEU B 255      10.000 -35.083   8.914  1.00 22.95           C  
ATOM   5996  CD2 LEU B 255       8.879 -33.041   9.961  1.00 21.89           C  
ATOM   5997  N   CYS B 256      12.976 -35.722  10.918  1.00 22.96           N  
ATOM   5998  CA  CYS B 256      14.380 -35.366  10.866  1.00 23.04           C  
ATOM   5999  C   CYS B 256      14.819 -35.093   9.441  1.00 22.73           C  
ATOM   6000  O   CYS B 256      16.013 -35.121   9.150  1.00 23.25           O  
ATOM   6001  CB  CYS B 256      15.218 -36.542  11.400  1.00 22.91           C  
ATOM   6002  SG  CYS B 256      14.787 -38.074  10.515  1.00 23.16           S  
ATOM   6003  N   GLY B 257      13.876 -34.871   8.540  1.00 22.36           N  
ATOM   6004  CA  GLY B 257      14.254 -34.508   7.190  1.00 22.73           C  
ATOM   6005  C   GLY B 257      13.786 -35.517   6.172  1.00 22.65           C  
ATOM   6006  O   GLY B 257      12.883 -36.314   6.464  1.00 22.19           O  
ATOM   6007  N   ILE B 258      14.397 -35.473   4.984  1.00 23.32           N  
ATOM   6008  CA  ILE B 258      13.861 -36.167   3.789  1.00 22.92           C  
ATOM   6009  C   ILE B 258      13.667 -37.687   3.915  1.00 22.51           C  
ATOM   6010  O   ILE B 258      12.728 -38.238   3.330  1.00 22.05           O  
ATOM   6011  CB  ILE B 258      14.686 -35.790   2.512  1.00 23.99           C  
ATOM   6012  CG1 ILE B 258      13.931 -36.216   1.243  1.00 26.20           C  
ATOM   6013  CG2 ILE B 258      16.082 -36.422   2.541  1.00 22.81           C  
ATOM   6014  CD1 ILE B 258      14.475 -35.598  -0.073  1.00 28.90           C  
ATOM   6015  N   SER B 259      14.525 -38.354   4.691  1.00 22.22           N  
ATOM   6016  CA  SER B 259      14.495 -39.817   4.811  1.00 21.97           C  
ATOM   6017  C   SER B 259      14.160 -40.309   6.237  1.00 21.93           C  
ATOM   6018  O   SER B 259      14.545 -41.402   6.653  1.00 20.89           O  
ATOM   6019  CB  SER B 259      15.813 -40.421   4.295  1.00 22.67           C  
ATOM   6020  OG  SER B 259      15.929 -40.282   2.877  1.00 23.94           O  
ATOM   6021  N   HIS B 260      13.410 -39.474   6.948  1.00 21.31           N  
ATOM   6022  CA  HIS B 260      12.763 -39.776   8.233  1.00 21.84           C  
ATOM   6023  C   HIS B 260      12.026 -41.150   8.200  1.00 22.19           C  
ATOM   6024  O   HIS B 260      12.111 -41.939   9.142  1.00 21.68           O  
ATOM   6025  CB  HIS B 260      11.791 -38.612   8.515  1.00 20.95           C  
ATOM   6026  CG  HIS B 260      10.871 -38.824   9.672  1.00 21.39           C  
ATOM   6027  ND1 HIS B 260      11.298 -39.307  10.892  1.00 21.25           N  
ATOM   6028  CD2 HIS B 260       9.545 -38.572   9.805  1.00 20.49           C  
ATOM   6029  CE1 HIS B 260      10.263 -39.363  11.718  1.00 23.65           C  
ATOM   6030  NE2 HIS B 260       9.192 -38.927  11.083  1.00 22.82           N  
ATOM   6031  N   ALA B 261      11.334 -41.425   7.096  1.00 21.83           N  
ATOM   6032  CA  ALA B 261      10.576 -42.663   6.925  1.00 21.68           C  
ATOM   6033  C   ALA B 261      11.463 -43.859   6.622  1.00 21.60           C  
ATOM   6034  O   ALA B 261      10.971 -44.993   6.611  1.00 22.43           O  
ATOM   6035  CB  ALA B 261       9.544 -42.500   5.801  1.00 21.17           C  
ATOM   6036  N   TYR B 262      12.752 -43.600   6.403  1.00 21.43           N  
ATOM   6037  CA  TYR B 262      13.686 -44.592   5.881  1.00 21.89           C  
ATOM   6038  C   TYR B 262      14.950 -44.839   6.716  1.00 22.16           C  
ATOM   6039  O   TYR B 262      16.033 -45.085   6.161  1.00 22.38           O  
ATOM   6040  CB  TYR B 262      14.065 -44.211   4.436  1.00 21.88           C  
ATOM   6041  CG  TYR B 262      12.895 -43.986   3.499  1.00 21.89           C  
ATOM   6042  CD1 TYR B 262      11.920 -44.974   3.299  1.00 21.33           C  
ATOM   6043  CD2 TYR B 262      12.769 -42.786   2.789  1.00 21.26           C  
ATOM   6044  CE1 TYR B 262      10.857 -44.762   2.403  1.00 21.36           C  
ATOM   6045  CE2 TYR B 262      11.712 -42.572   1.926  1.00 20.87           C  
ATOM   6046  CZ  TYR B 262      10.762 -43.559   1.731  1.00 21.69           C  
ATOM   6047  OH  TYR B 262       9.729 -43.331   0.829  1.00 21.86           O  
ATOM   6048  N   MET B 263      14.832 -44.781   8.050  1.00 22.17           N  
ATOM   6049  CA  MET B 263      15.974 -45.083   8.916  1.00 21.77           C  
ATOM   6050  C   MET B 263      15.559 -45.871  10.184  1.00 22.59           C  
ATOM   6051  O   MET B 263      15.593 -45.347  11.300  1.00 22.15           O  
ATOM   6052  CB  MET B 263      16.764 -43.811   9.248  1.00 22.23           C  
ATOM   6053  CG  MET B 263      15.924 -42.678   9.949  1.00 19.57           C  
ATOM   6054  SD  MET B 263      16.981 -41.353  10.531  1.00 21.89           S  
ATOM   6055  CE  MET B 263      17.783 -42.123  11.927  1.00 18.90           C  
ATOM   6056  N   PRO B 264      15.141 -47.122   9.984  1.00 23.26           N  
ATOM   6057  CA  PRO B 264      14.555 -47.928  11.045  1.00 23.47           C  
ATOM   6058  C   PRO B 264      15.595 -48.654  11.904  1.00 23.51           C  
ATOM   6059  O   PRO B 264      16.808 -48.435  11.762  1.00 23.28           O  
ATOM   6060  CB  PRO B 264      13.694 -48.923  10.265  1.00 23.85           C  
ATOM   6061  CG  PRO B 264      14.527 -49.185   9.010  1.00 23.46           C  
ATOM   6062  CD  PRO B 264      15.178 -47.867   8.700  1.00 23.37           C  
ATOM   6063  N   ILE B 265      15.079 -49.498  12.795  1.00 24.25           N  
ATOM   6064  CA  ILE B 265      15.813 -50.109  13.905  1.00 25.04           C  
ATOM   6065  C   ILE B 265      15.523 -51.596  13.886  1.00 25.11           C  
ATOM   6066  O   ILE B 265      14.364 -51.995  13.870  1.00 24.76           O  
ATOM   6067  CB  ILE B 265      15.273 -49.594  15.285  1.00 25.39           C  
ATOM   6068  CG1 ILE B 265      15.262 -48.068  15.394  1.00 25.95           C  
ATOM   6069  CG2 ILE B 265      15.999 -50.294  16.468  1.00 24.29           C  
ATOM   6070  CD1 ILE B 265      16.536 -47.498  15.035  1.00 31.12           C  
ATOM   6071  N   THR B 266      16.575 -52.400  13.930  1.00 25.50           N  
ATOM   6072  CA  THR B 266      16.435 -53.831  14.107  1.00 26.15           C  
ATOM   6073  C   THR B 266      17.215 -54.272  15.337  1.00 26.63           C  
ATOM   6074  O   THR B 266      18.414 -54.014  15.440  1.00 27.59           O  
ATOM   6075  CB  THR B 266      16.930 -54.589  12.861  1.00 25.81           C  
ATOM   6076  OG1 THR B 266      16.177 -54.168  11.719  1.00 24.65           O  
ATOM   6077  CG2 THR B 266      16.595 -56.091  12.992  1.00 26.76           C  
ATOM   6078  N   VAL B 267      16.512 -54.922  16.264  1.00 27.29           N  
ATOM   6079  CA  VAL B 267      17.121 -55.551  17.426  1.00 27.47           C  
ATOM   6080  C   VAL B 267      16.909 -57.064  17.342  1.00 27.97           C  
ATOM   6081  O   VAL B 267      15.792 -57.540  17.166  1.00 27.89           O  
ATOM   6082  CB  VAL B 267      16.568 -54.999  18.789  1.00 27.43           C  
ATOM   6083  CG1 VAL B 267      17.300 -55.653  19.986  1.00 27.30           C  
ATOM   6084  CG2 VAL B 267      16.745 -53.482  18.881  1.00 25.45           C  
ATOM   6085  N   LYS B 268      18.000 -57.811  17.447  1.00 28.23           N  
ATOM   6086  CA  LYS B 268      17.924 -59.268  17.475  1.00 29.03           C  
ATOM   6087  C   LYS B 268      18.241 -59.699  18.902  1.00 29.11           C  
ATOM   6088  O   LYS B 268      19.304 -59.384  19.425  1.00 29.12           O  
ATOM   6089  CB  LYS B 268      18.943 -59.883  16.520  1.00 28.64           C  
ATOM   6090  CG  LYS B 268      18.542 -59.848  15.061  1.00 30.49           C  
ATOM   6091  CD  LYS B 268      19.569 -60.601  14.189  1.00 31.58           C  
ATOM   6092  CE  LYS B 268      19.361 -60.286  12.693  1.00 34.17           C  
ATOM   6093  NZ  LYS B 268      20.277 -61.074  11.797  1.00 36.48           N  
ATOM   6094  N   VAL B 269      17.304 -60.388  19.534  1.00 29.60           N  
ATOM   6095  CA  VAL B 269      17.528 -60.902  20.876  1.00 30.27           C  
ATOM   6096  C   VAL B 269      17.836 -62.390  20.738  1.00 30.72           C  
ATOM   6097  O   VAL B 269      17.046 -63.138  20.190  1.00 30.56           O  
ATOM   6098  CB  VAL B 269      16.308 -60.699  21.799  1.00 29.88           C  
ATOM   6099  CG1 VAL B 269      16.643 -61.178  23.217  1.00 30.19           C  
ATOM   6100  CG2 VAL B 269      15.896 -59.229  21.830  1.00 29.95           C  
ATOM   6101  N   VAL B 270      18.997 -62.794  21.236  1.00 31.44           N  
ATOM   6102  CA  VAL B 270      19.513 -64.150  21.029  1.00 31.56           C  
ATOM   6103  C   VAL B 270      19.972 -64.751  22.356  1.00 32.45           C  
ATOM   6104  O   VAL B 270      19.971 -64.066  23.388  1.00 31.71           O  
ATOM   6105  CB  VAL B 270      20.688 -64.157  20.001  1.00 31.51           C  
ATOM   6106  CG1 VAL B 270      20.257 -63.548  18.680  1.00 30.96           C  
ATOM   6107  CG2 VAL B 270      21.921 -63.417  20.548  1.00 29.75           C  
ATOM   6108  N   SER B 271      20.355 -66.032  22.343  1.00 33.41           N  
ATOM   6109  CA  SER B 271      20.865 -66.664  23.563  1.00 34.05           C  
ATOM   6110  C   SER B 271      22.165 -65.998  24.035  1.00 34.73           C  
ATOM   6111  O   SER B 271      22.870 -65.323  23.262  1.00 34.24           O  
ATOM   6112  CB  SER B 271      21.080 -68.172  23.355  1.00 34.22           C  
ATOM   6113  OG  SER B 271      22.218 -68.401  22.538  1.00 34.56           O  
ATOM   6114  N   GLU B 272      22.476 -66.190  25.315  1.00 35.75           N  
ATOM   6115  CA  GLU B 272      23.757 -65.763  25.864  1.00 37.03           C  
ATOM   6116  C   GLU B 272      24.967 -66.267  25.071  1.00 36.98           C  
ATOM   6117  O   GLU B 272      25.929 -65.526  24.877  1.00 37.02           O  
ATOM   6118  CB  GLU B 272      23.878 -66.193  27.327  1.00 37.40           C  
ATOM   6119  CG  GLU B 272      24.552 -65.146  28.194  1.00 40.94           C  
ATOM   6120  CD  GLU B 272      24.343 -65.392  29.681  1.00 44.36           C  
ATOM   6121  OE1 GLU B 272      25.244 -65.016  30.468  1.00 46.55           O  
ATOM   6122  OE2 GLU B 272      23.278 -65.945  30.058  1.00 44.53           O  
ATOM   6123  N   GLU B 273      24.914 -67.516  24.615  1.00 37.39           N  
ATOM   6124  CA  GLU B 273      26.007 -68.097  23.832  1.00 38.17           C  
ATOM   6125  C   GLU B 273      26.087 -67.489  22.420  1.00 37.14           C  
ATOM   6126  O   GLU B 273      27.176 -67.210  21.916  1.00 36.93           O  
ATOM   6127  CB  GLU B 273      25.885 -69.635  23.764  1.00 38.67           C  
ATOM   6128  CG  GLU B 273      26.032 -70.338  25.115  1.00 42.80           C  
ATOM   6129  CD  GLU B 273      26.752 -71.695  25.046  1.00 48.33           C  
ATOM   6130  OE1 GLU B 273      27.528 -71.997  25.998  1.00 49.10           O  
ATOM   6131  OE2 GLU B 273      26.537 -72.468  24.059  1.00 49.81           O  
ATOM   6132  N   ALA B 274      24.934 -67.289  21.785  1.00 36.27           N  
ATOM   6133  CA  ALA B 274      24.898 -66.703  20.436  1.00 35.21           C  
ATOM   6134  C   ALA B 274      25.340 -65.234  20.441  1.00 34.19           C  
ATOM   6135  O   ALA B 274      25.939 -64.768  19.473  1.00 34.10           O  
ATOM   6136  CB  ALA B 274      23.518 -66.865  19.805  1.00 34.61           C  
ATOM   6137  N   TYR B 275      25.056 -64.532  21.541  1.00 32.99           N  
ATOM   6138  CA  TYR B 275      25.504 -63.157  21.748  1.00 31.73           C  
ATOM   6139  C   TYR B 275      27.023 -63.086  21.862  1.00 31.71           C  
ATOM   6140  O   TYR B 275      27.660 -62.243  21.225  1.00 31.43           O  
ATOM   6141  CB  TYR B 275      24.833 -62.519  22.987  1.00 31.51           C  
ATOM   6142  CG  TYR B 275      25.362 -61.134  23.355  1.00 29.98           C  
ATOM   6143  CD1 TYR B 275      25.256 -60.055  22.466  1.00 30.43           C  
ATOM   6144  CD2 TYR B 275      25.939 -60.900  24.592  1.00 29.09           C  
ATOM   6145  CE1 TYR B 275      25.739 -58.785  22.800  1.00 28.74           C  
ATOM   6146  CE2 TYR B 275      26.419 -59.645  24.945  1.00 29.22           C  
ATOM   6147  CZ  TYR B 275      26.317 -58.585  24.046  1.00 29.76           C  
ATOM   6148  OH  TYR B 275      26.816 -57.340  24.399  1.00 27.39           O  
ATOM   6149  N   ALA B 276      27.609 -63.959  22.679  1.00 31.66           N  
ATOM   6150  CA  ALA B 276      29.077 -64.063  22.739  1.00 31.43           C  
ATOM   6151  C   ALA B 276      29.687 -64.408  21.379  1.00 30.82           C  
ATOM   6152  O   ALA B 276      30.700 -63.832  20.993  1.00 31.50           O  
ATOM   6153  CB  ALA B 276      29.512 -65.062  23.795  1.00 30.63           C  
ATOM   6154  N   ALA B 277      29.072 -65.332  20.651  1.00 30.60           N  
ATOM   6155  CA  ALA B 277      29.553 -65.685  19.305  1.00 30.93           C  
ATOM   6156  C   ALA B 277      29.605 -64.475  18.376  1.00 31.19           C  
ATOM   6157  O   ALA B 277      30.570 -64.298  17.624  1.00 31.04           O  
ATOM   6158  CB  ALA B 277      28.692 -66.783  18.693  1.00 30.63           C  
ATOM   6159  N   TRP B 278      28.558 -63.643  18.442  1.00 31.70           N  
ATOM   6160  CA  TRP B 278      28.446 -62.429  17.632  1.00 31.23           C  
ATOM   6161  C   TRP B 278      29.552 -61.460  18.024  1.00 31.56           C  
ATOM   6162  O   TRP B 278      30.225 -60.876  17.159  1.00 30.59           O  
ATOM   6163  CB  TRP B 278      27.053 -61.805  17.833  1.00 31.11           C  
ATOM   6164  CG  TRP B 278      26.826 -60.467  17.168  1.00 31.81           C  
ATOM   6165  CD1 TRP B 278      26.531 -60.241  15.848  1.00 31.82           C  
ATOM   6166  CD2 TRP B 278      26.854 -59.172  17.797  1.00 31.60           C  
ATOM   6167  NE1 TRP B 278      26.384 -58.892  15.621  1.00 31.68           N  
ATOM   6168  CE2 TRP B 278      26.574 -58.212  16.797  1.00 31.97           C  
ATOM   6169  CE3 TRP B 278      27.078 -58.727  19.105  1.00 31.88           C  
ATOM   6170  CZ2 TRP B 278      26.521 -56.834  17.064  1.00 31.09           C  
ATOM   6171  CZ3 TRP B 278      27.016 -57.355  19.373  1.00 31.99           C  
ATOM   6172  CH2 TRP B 278      26.741 -56.430  18.355  1.00 32.42           C  
ATOM   6173  N   LEU B 279      29.750 -61.308  19.336  1.00 31.87           N  
ATOM   6174  CA  LEU B 279      30.836 -60.489  19.862  1.00 32.63           C  
ATOM   6175  C   LEU B 279      32.203 -60.950  19.350  1.00 32.92           C  
ATOM   6176  O   LEU B 279      33.024 -60.123  18.926  1.00 32.80           O  
ATOM   6177  CB  LEU B 279      30.842 -60.518  21.401  1.00 32.56           C  
ATOM   6178  CG  LEU B 279      29.690 -59.869  22.194  1.00 34.49           C  
ATOM   6179  CD1 LEU B 279      29.887 -60.079  23.709  1.00 34.29           C  
ATOM   6180  CD2 LEU B 279      29.563 -58.389  21.887  1.00 33.27           C  
ATOM   6181  N   GLU B 280      32.467 -62.261  19.408  1.00 33.83           N  
ATOM   6182  CA  GLU B 280      33.781 -62.757  18.982  1.00 34.23           C  
ATOM   6183  C   GLU B 280      33.976 -62.497  17.495  1.00 34.56           C  
ATOM   6184  O   GLU B 280      35.063 -62.123  17.082  1.00 33.85           O  
ATOM   6185  CB  GLU B 280      34.023 -64.237  19.350  1.00 34.38           C  
ATOM   6186  CG  GLU B 280      35.396 -64.832  18.936  1.00 34.46           C  
ATOM   6187  CD  GLU B 280      36.643 -64.105  19.468  1.00 36.62           C  
ATOM   6188  OE1 GLU B 280      37.738 -64.206  18.850  1.00 35.21           O  
ATOM   6189  OE2 GLU B 280      36.577 -63.428  20.509  1.00 37.03           O  
ATOM   6190  N   GLN B 281      32.915 -62.670  16.709  1.00 36.09           N  
ATOM   6191  CA  GLN B 281      32.954 -62.353  15.276  1.00 37.93           C  
ATOM   6192  C   GLN B 281      33.443 -60.926  15.014  1.00 38.45           C  
ATOM   6193  O   GLN B 281      34.098 -60.671  14.012  1.00 38.66           O  
ATOM   6194  CB  GLN B 281      31.590 -62.583  14.620  1.00 38.23           C  
ATOM   6195  CG  GLN B 281      31.348 -64.020  14.173  1.00 40.72           C  
ATOM   6196  CD  GLN B 281      29.871 -64.410  14.138  1.00 44.46           C  
ATOM   6197  OE1 GLN B 281      29.001 -63.567  13.890  1.00 45.09           O  
ATOM   6198  NE2 GLN B 281      29.586 -65.700  14.373  1.00 45.89           N  
ATOM   6199  N   HIS B 282      33.156 -60.009  15.936  1.00 39.49           N  
ATOM   6200  CA  HIS B 282      33.597 -58.619  15.803  1.00 40.02           C  
ATOM   6201  C   HIS B 282      34.979 -58.342  16.402  1.00 40.28           C  
ATOM   6202  O   HIS B 282      35.514 -57.250  16.214  1.00 40.42           O  
ATOM   6203  CB  HIS B 282      32.567 -57.651  16.422  1.00 40.09           C  
ATOM   6204  CG  HIS B 282      31.312 -57.498  15.618  1.00 40.41           C  
ATOM   6205  ND1 HIS B 282      30.354 -58.485  15.542  1.00 41.59           N  
ATOM   6206  CD2 HIS B 282      30.852 -56.471  14.866  1.00 40.21           C  
ATOM   6207  CE1 HIS B 282      29.361 -58.079  14.770  1.00 41.19           C  
ATOM   6208  NE2 HIS B 282      29.633 -56.855  14.358  1.00 41.10           N  
ATOM   6209  N   HIS B 283      35.557 -59.310  17.113  1.00 40.59           N  
ATOM   6210  CA  HIS B 283      36.850 -59.108  17.775  1.00 41.13           C  
ATOM   6211  C   HIS B 283      38.045 -59.144  16.818  1.00 42.04           C  
ATOM   6212  O   HIS B 283      38.270 -60.151  16.138  1.00 42.30           O  
ATOM   6213  CB  HIS B 283      37.059 -60.138  18.902  1.00 40.95           C  
ATOM   6214  CG  HIS B 283      38.182 -59.798  19.831  1.00 39.94           C  
ATOM   6215  ND1 HIS B 283      38.852 -60.747  20.573  1.00 40.91           N  
ATOM   6216  CD2 HIS B 283      38.755 -58.611  20.139  1.00 40.18           C  
ATOM   6217  CE1 HIS B 283      39.785 -60.158  21.298  1.00 40.96           C  
ATOM   6218  NE2 HIS B 283      39.754 -58.864  21.047  1.00 38.18           N  
ATOM   6219  N   HIS B 284      38.815 -58.053  16.797  1.00 43.10           N  
ATOM   6220  CA  HIS B 284      40.002 -57.922  15.937  1.00 44.33           C  
ATOM   6221  C   HIS B 284      41.260 -58.396  16.650  1.00 45.20           C  
ATOM   6222  O   HIS B 284      41.675 -57.793  17.648  1.00 45.57           O  
ATOM   6223  CB  HIS B 284      40.214 -56.465  15.501  1.00 44.38           C  
ATOM   6224  CG  HIS B 284      39.008 -55.830  14.879  0.00100.00           C  
ATOM   6225  ND1 HIS B 284      38.390 -56.340  13.757  0.00100.00           N  
ATOM   6226  CD2 HIS B 284      38.311 -54.720  15.220  0.00100.00           C  
ATOM   6227  CE1 HIS B 284      37.362 -55.574  13.437  0.00100.00           C  
ATOM   6228  NE2 HIS B 284      37.293 -54.584  14.309  0.00100.00           N  
ATOM   6229  N   HIS B 285      41.872 -59.464  16.132  1.00 45.90           N  
ATOM   6230  CA  HIS B 285      43.068 -60.053  16.755  1.00 46.46           C  
ATOM   6231  C   HIS B 285      44.361 -59.454  16.196  1.00 47.15           C  
ATOM   6232  O   HIS B 285      44.453 -59.145  15.001  1.00 47.48           O  
ATOM   6233  CB  HIS B 285      43.082 -61.578  16.585  1.00 45.93           C  
ATOM   6234  CG  HIS B 285      41.936 -62.280  17.250  1.00 45.07           C  
ATOM   6235  ND1 HIS B 285      41.662 -63.615  17.037  1.00 44.08           N  
ATOM   6236  CD2 HIS B 285      40.991 -61.837  18.116  1.00 43.33           C  
ATOM   6237  CE1 HIS B 285      40.600 -63.965  17.740  1.00 42.96           C  
ATOM   6238  NE2 HIS B 285      40.167 -62.902  18.397  1.00 43.37           N  
