# Supplementary material for: Alignment of Helical Membrane Protein Sequences Using AlignMe
Source: PLoS One. 2013 Mar 4;8(3):e57731. doi: 10.1371/journal.pone.0057731 (PMC3587630; doi:10.1371/journal.pone.0057731)
Supplement: File S2 — Dataset of HOMEP2 homologous membrane proteins. (GZ) [file pone.0057731.s002.gz › HOMEP2010_pdbs/cytochrome_c_oxidases_2TM-helix_subunit/3HB3_B.pdb]

ATOM   4202  N   GLN B   1      95.603  31.854  21.989  1.00 57.58           N  
ATOM   4203  CA  GLN B   1      95.548  30.436  21.589  1.00 56.61           C  
ATOM   4204  C   GLN B   1      96.892  30.118  21.063  1.00 56.23           C  
ATOM   4205  O   GLN B   1      97.911  30.573  21.625  1.00 58.24           O  
ATOM   4206  CB  GLN B   1      94.407  30.174  20.600  1.00 57.34           C  
ATOM   4207  CG  GLN B   1      93.029  29.807  21.319  1.00 58.15           C  
ATOM   4208  CD  GLN B   1      92.879  30.381  22.797  1.00 60.53           C  
ATOM   4209  OE1 GLN B   1      93.747  30.086  23.692  1.00 58.84           O  
ATOM   4210  NE2 GLN B   1      91.760  31.165  23.059  1.00 58.25           N  
ATOM   4211  N   ASP B   2      96.967  29.295  20.038  1.00 55.06           N  
ATOM   4212  CA  ASP B   2      98.274  29.040  19.454  1.00 52.25           C  
ATOM   4213  C   ASP B   2      98.215  30.002  18.309  1.00 49.59           C  
ATOM   4214  O   ASP B   2      99.197  30.646  17.986  1.00 48.70           O  
ATOM   4215  CB  ASP B   2      98.506  27.540  19.085  1.00 52.81           C  
ATOM   4216  CG  ASP B   2      98.102  27.192  17.671  1.00 54.28           C  
ATOM   4217  OD1 ASP B   2      99.024  27.169  16.836  1.00 59.14           O  
ATOM   4218  OD2 ASP B   2      96.905  26.920  17.291  1.00 57.61           O  
ATOM   4219  N   VAL B   3      97.018  30.130  17.759  1.00 46.10           N  
ATOM   4220  CA  VAL B   3      96.786  31.063  16.693  1.00 44.93           C  
ATOM   4221  C   VAL B   3      96.617  32.560  17.226  1.00 43.53           C  
ATOM   4222  O   VAL B   3      97.212  33.464  16.697  1.00 42.73           O  
ATOM   4223  CB  VAL B   3      95.618  30.571  15.854  1.00 44.78           C  
ATOM   4224  CG1 VAL B   3      94.320  30.372  16.747  1.00 45.06           C  
ATOM   4225  CG2 VAL B   3      95.378  31.498  14.694  1.00 44.68           C  
ATOM   4226  N   LEU B   4      95.782  32.779  18.246  1.00 41.54           N  
ATOM   4227  CA  LEU B   4      95.789  34.015  19.049  1.00 39.31           C  
ATOM   4228  C   LEU B   4      97.054  34.218  19.904  1.00 40.02           C  
ATOM   4229  O   LEU B   4      97.150  35.139  20.702  1.00 40.03           O  
ATOM   4230  CB  LEU B   4      94.621  33.970  19.970  1.00 36.55           C  
ATOM   4231  CG  LEU B   4      93.269  34.289  19.378  1.00 33.06           C  
ATOM   4232  CD1 LEU B   4      93.206  34.192  17.866  1.00 30.20           C  
ATOM   4233  CD2 LEU B   4      92.212  33.524  20.064  1.00 26.18           C  
ATOM   4234  N   GLY B   5      98.055  33.371  19.737  1.00 40.97           N  
ATOM   4235  CA  GLY B   5      99.160  33.397  20.678  1.00 41.66           C  
ATOM   4236  C   GLY B   5      99.975  34.631  20.406  1.00 43.03           C  
ATOM   4237  O   GLY B   5     100.189  34.982  19.263  1.00 42.32           O  
ATOM   4238  N   ASP B   6     100.410  35.310  21.466  1.00 44.54           N  
ATOM   4239  CA  ASP B   6     101.456  36.384  21.327  1.00 45.18           C  
ATOM   4240  C   ASP B   6     101.111  37.732  20.584  1.00 41.81           C  
ATOM   4241  O   ASP B   6     101.998  38.450  20.155  1.00 42.87           O  
ATOM   4242  CB  ASP B   6     102.776  35.788  20.836  1.00 46.39           C  
ATOM   4243  CG  ASP B   6     103.351  34.740  21.829  1.00 53.96           C  
ATOM   4244  OD1 ASP B   6     102.821  34.571  22.981  1.00 57.94           O  
ATOM   4245  OD2 ASP B   6     104.347  34.021  21.521  1.00 61.98           O  
ATOM   4246  N   LEU B   7      99.821  38.018  20.482  1.00 37.57           N  
ATOM   4247  CA  LEU B   7      99.274  39.294  20.154  1.00 34.86           C  
ATOM   4248  C   LEU B   7      99.791  40.373  21.141  1.00 34.24           C  
ATOM   4249  O   LEU B   7      99.663  40.179  22.343  1.00 35.12           O  
ATOM   4250  CB  LEU B   7      97.754  39.186  20.264  1.00 33.15           C  
ATOM   4251  CG  LEU B   7      97.130  38.334  19.209  1.00 27.98           C  
ATOM   4252  CD1 LEU B   7      95.632  38.288  19.399  1.00 19.06           C  
ATOM   4253  CD2 LEU B   7      97.573  38.872  17.782  1.00 23.92           C  
ATOM   4254  N   PRO B   8     100.362  41.487  20.648  1.00 33.62           N  
ATOM   4255  CA  PRO B   8     100.639  42.696  21.506  1.00 31.46           C  
ATOM   4256  C   PRO B   8      99.386  43.125  22.271  1.00 28.46           C  
ATOM   4257  O   PRO B   8      98.265  43.111  21.736  1.00 26.36           O  
ATOM   4258  CB  PRO B   8     101.066  43.779  20.484  1.00 30.82           C  
ATOM   4259  CG  PRO B   8     100.456  43.259  19.131  1.00 35.07           C  
ATOM   4260  CD  PRO B   8     100.678  41.735  19.210  1.00 33.55           C  
ATOM   4261  N   VAL B   9      99.542  43.404  23.559  1.00 27.93           N  
ATOM   4262  CA  VAL B   9      98.417  44.135  24.215  1.00 28.88           C  
ATOM   4263  C   VAL B   9      98.400  45.715  24.028  1.00 28.75           C  
ATOM   4264  O   VAL B   9      99.438  46.397  24.109  1.00 28.12           O  
ATOM   4265  CB  VAL B   9      98.043  43.591  25.598  1.00 29.13           C  
ATOM   4266  CG1 VAL B   9      98.657  42.088  25.836  1.00 27.94           C  
ATOM   4267  CG2 VAL B   9      98.272  44.483  26.603  1.00 27.32           C  
ATOM   4268  N   ILE B  10      97.265  46.237  23.564  1.00 29.17           N  
ATOM   4269  CA  ILE B  10      97.276  47.664  23.095  1.00 28.29           C  
ATOM   4270  C   ILE B  10      96.250  48.509  23.825  1.00 27.50           C  
ATOM   4271  O   ILE B  10      96.613  49.476  24.423  1.00 31.11           O  
ATOM   4272  CB  ILE B  10      97.153  47.773  21.531  1.00 27.67           C  
ATOM   4273  CG1 ILE B  10      98.159  46.850  20.818  1.00 27.85           C  
ATOM   4274  CG2 ILE B  10      97.527  49.203  21.063  1.00 29.60           C  
ATOM   4275  CD1 ILE B  10      97.933  46.813  19.314  1.00 22.28           C  
ATOM   4276  N   GLY B  11      95.010  48.090  23.827  1.00 26.33           N  
ATOM   4277  CA  GLY B  11      93.892  48.680  24.500  1.00 26.83           C  
ATOM   4278  C   GLY B  11      93.958  48.373  25.967  1.00 29.51           C  
ATOM   4279  O   GLY B  11      93.103  47.640  26.545  1.00 30.31           O  
ATOM   4280  N   LYS B  12      94.968  48.966  26.603  1.00 29.70           N  
ATOM   4281  CA  LYS B  12      95.074  48.866  28.032  1.00 29.74           C  
ATOM   4282  C   LYS B  12      95.563  50.217  28.691  1.00 29.05           C  
ATOM   4283  O   LYS B  12      96.540  50.771  28.218  1.00 27.79           O  
ATOM   4284  CB  LYS B  12      96.082  47.753  28.311  1.00 27.96           C  
ATOM   4285  CG  LYS B  12      96.275  47.287  29.765  1.00 27.68           C  
ATOM   4286  CD  LYS B  12      97.713  46.675  29.789  1.00 29.40           C  
ATOM   4287  CE  LYS B  12      97.874  45.628  30.884  1.00 25.79           C  
ATOM   4288  NZ  LYS B  12      99.339  45.160  30.903  1.00 30.43           N  
ATOM   4289  N   PRO B  13      95.029  50.594  29.861  1.00 30.24           N  
ATOM   4290  CA  PRO B  13      95.542  51.767  30.644  1.00 31.07           C  
ATOM   4291  C   PRO B  13      96.943  51.549  31.083  1.00 33.29           C  
ATOM   4292  O   PRO B  13      97.247  50.367  31.078  1.00 35.45           O  
ATOM   4293  CB  PRO B  13      94.659  51.791  31.875  1.00 30.62           C  
ATOM   4294  CG  PRO B  13      94.014  50.431  31.917  1.00 29.94           C  
ATOM   4295  CD  PRO B  13      93.844  49.961  30.507  1.00 30.17           C  
ATOM   4296  N   VAL B  14      97.746  52.583  31.352  1.00 33.27           N  
ATOM   4297  CA  VAL B  14      99.078  52.548  31.900  1.00 34.53           C  
ATOM   4298  C   VAL B  14      99.135  53.293  33.234  1.00 34.76           C  
ATOM   4299  O   VAL B  14      98.344  54.200  33.514  1.00 36.12           O  
ATOM   4300  CB  VAL B  14     100.115  53.245  31.031  1.00 36.42           C  
ATOM   4301  CG1 VAL B  14     100.804  52.274  30.062  1.00 39.30           C  
ATOM   4302  CG2 VAL B  14      99.530  54.505  30.297  1.00 35.86           C  
ATOM   4303  N   ASN B  15     100.050  52.900  34.101  1.00 35.14           N  
ATOM   4304  CA  ASN B  15     100.019  53.464  35.470  1.00 36.28           C  
ATOM   4305  C   ASN B  15     100.334  54.970  35.406  1.00 36.87           C  
ATOM   4306  O   ASN B  15     101.264  55.376  34.685  1.00 36.51           O  
ATOM   4307  CB AASN B  15     100.695  52.696  36.642  0.70 34.47           C  
ATOM   4308  CB BASN B  15     101.124  52.737  36.274  0.30 35.50           C  
ATOM   4309  CG AASN B  15     100.264  53.244  38.088  0.70 30.49           C  
ATOM   4310  CG BASN B  15     100.961  51.191  36.296  0.30 34.27           C  
ATOM   4311  OD1AASN B  15     101.146  53.459  38.930  0.70 28.61           O  
ATOM   4312  OD1BASN B  15     100.552  50.640  37.294  0.30 32.95           O  
ATOM   4313  ND2AASN B  15      98.937  53.395  38.374  0.70 17.11           N  
ATOM   4314  ND2BASN B  15     101.297  50.511  35.200  0.30 34.26           N  
ATOM   4315  N   GLY B  16      99.485  55.758  36.073  1.00 37.68           N  
ATOM   4316  CA  GLY B  16      99.665  57.211  36.162  1.00 38.05           C  
ATOM   4317  C   GLY B  16      99.447  57.937  34.821  1.00 38.32           C  
ATOM   4318  O   GLY B  16      99.907  59.056  34.625  1.00 36.97           O  
ATOM   4319  N   GLY B  17      98.760  57.279  33.888  1.00 37.83           N  
ATOM   4320  CA  GLY B  17      98.559  57.896  32.601  1.00 36.12           C  
ATOM   4321  C   GLY B  17      97.545  58.993  32.720  1.00 35.02           C  
ATOM   4322  O   GLY B  17      96.632  58.881  33.539  1.00 35.57           O  
ATOM   4323  N   MET B  18      97.671  60.004  31.863  1.00 34.09           N  
ATOM   4324  CA  MET B  18      96.695  61.125  31.775  1.00 33.18           C  
ATOM   4325  C   MET B  18      95.884  61.235  30.513  1.00 31.89           C  
ATOM   4326  O   MET B  18      94.794  61.762  30.543  1.00 29.96           O  
ATOM   4327  CB  MET B  18      97.372  62.447  32.011  1.00 34.43           C  
ATOM   4328  CG  MET B  18      98.152  62.484  33.312  1.00 37.18           C  
ATOM   4329  SD  MET B  18      99.044  64.009  33.302  1.00 42.16           S  
ATOM   4330  CE  MET B  18     100.756  63.548  33.079  1.00 39.44           C  
ATOM   4331  N   ASN B  19      96.370  60.662  29.411  1.00 33.22           N  
ATOM   4332  CA  ASN B  19      95.587  60.647  28.175  1.00 34.29           C  
ATOM   4333  C   ASN B  19      94.826  59.393  27.816  1.00 33.41           C  
ATOM   4334  O   ASN B  19      94.663  58.526  28.656  1.00 34.19           O  
ATOM   4335  CB  ASN B  19      96.394  61.243  27.029  1.00 36.46           C  
ATOM   4336  CG  ASN B  19      96.961  62.616  27.416  1.00 40.69           C  
ATOM   4337  OD1 ASN B  19      96.178  63.592  27.553  1.00 44.04           O  
ATOM   4338  ND2 ASN B  19      98.300  62.690  27.674  1.00 41.13           N  
ATOM   4339  N   PHE B  20      94.314  59.321  26.597  1.00 31.51           N  
ATOM   4340  CA  PHE B  20      93.545  58.178  26.170  1.00 30.61           C  
ATOM   4341  C   PHE B  20      94.392  56.916  25.939  1.00 29.30           C  
ATOM   4342  O   PHE B  20      95.616  56.981  25.999  1.00 28.39           O  
ATOM   4343  CB  PHE B  20      92.788  58.537  24.914  1.00 29.56           C  
ATOM   4344  CG  PHE B  20      91.823  59.583  25.136  1.00 30.62           C  
ATOM   4345  CD1 PHE B  20      90.599  59.292  25.746  1.00 29.90           C  
ATOM   4346  CD2 PHE B  20      92.174  60.937  24.816  1.00 28.60           C  
ATOM   4347  CE1 PHE B  20      89.668  60.319  26.002  1.00 32.75           C  
ATOM   4348  CE2 PHE B  20      91.276  61.951  25.057  1.00 25.39           C  
ATOM   4349  CZ  PHE B  20      90.004  61.681  25.601  1.00 25.10           C  
ATOM   4350  N   GLN B  21      93.727  55.767  25.727  1.00 28.67           N  
ATOM   4351  CA  GLN B  21      94.456  54.493  25.405  1.00 29.62           C  
ATOM   4352  C   GLN B  21      94.807  54.618  23.922  1.00 29.12           C  
ATOM   4353  O   GLN B  21      94.136  55.381  23.266  1.00 30.06           O  
ATOM   4354  CB  GLN B  21      93.490  53.315  25.671  1.00 30.54           C  
ATOM   4355  CG  GLN B  21      93.320  52.906  27.133  1.00 29.33           C  
ATOM   4356  CD  GLN B  21      92.257  51.880  27.343  1.00 35.45           C  
ATOM   4357  OE1 GLN B  21      91.616  51.872  28.405  1.00 35.56           O  
ATOM   4358  NE2 GLN B  21      92.095  50.959  26.382  1.00 26.03           N  
ATOM   4359  N   PRO B  22      95.787  53.925  23.332  1.00 28.27           N  
ATOM   4360  CA  PRO B  22      96.067  54.216  21.892  1.00 25.76           C  
ATOM   4361  C   PRO B  22      94.855  54.135  21.015  1.00 24.99           C  
ATOM   4362  O   PRO B  22      93.986  53.306  21.233  1.00 23.22           O  
ATOM   4363  CB  PRO B  22      97.124  53.197  21.502  1.00 26.51           C  
ATOM   4364  CG  PRO B  22      97.856  52.828  22.895  1.00 24.79           C  
ATOM   4365  CD  PRO B  22      96.688  52.895  23.892  1.00 26.71           C  
ATOM   4366  N   ALA B  23      94.719  55.062  20.063  1.00 25.75           N  
ATOM   4367  CA  ALA B  23      93.468  55.139  19.285  1.00 26.10           C  
ATOM   4368  C   ALA B  23      93.651  53.940  18.331  1.00 26.48           C  
ATOM   4369  O   ALA B  23      94.752  53.765  17.822  1.00 24.08           O  
ATOM   4370  CB  ALA B  23      93.410  56.435  18.495  1.00 25.21           C  
ATOM   4371  N   SER B  24      92.586  53.149  18.083  1.00 27.46           N  
ATOM   4372  CA  SER B  24      92.760  51.799  17.481  1.00 27.93           C  
ATOM   4373  C   SER B  24      91.601  51.462  16.533  1.00 29.97           C  
ATOM   4374  O   SER B  24      91.454  50.288  16.046  1.00 31.84           O  
ATOM   4375  CB  SER B  24      92.853  50.780  18.633  1.00 25.98           C  
ATOM   4376  OG  SER B  24      94.221  50.802  19.057  1.00 24.63           O  
ATOM   4377  N   SER B  25      90.752  52.451  16.332  1.00 28.51           N  
ATOM   4378  CA  SER B  25      89.796  52.444  15.303  1.00 30.01           C  
ATOM   4379  C   SER B  25      89.667  53.862  14.674  1.00 32.82           C  
ATOM   4380  O   SER B  25      89.995  54.857  15.331  1.00 33.53           O  
ATOM   4381  CB  SER B  25      88.486  51.981  15.795  1.00 27.15           C  
ATOM   4382  OG  SER B  25      87.859  52.967  16.550  1.00 31.06           O  
ATOM   4383  N   PRO B  26      89.239  53.972  13.397  1.00 34.30           N  
ATOM   4384  CA  PRO B  26      88.985  55.307  12.840  1.00 34.10           C  
ATOM   4385  C   PRO B  26      88.072  56.092  13.802  1.00 33.54           C  
ATOM   4386  O   PRO B  26      88.407  57.258  13.974  1.00 32.59           O  
ATOM   4387  CB  PRO B  26      88.312  54.997  11.505  1.00 33.62           C  
ATOM   4388  CG  PRO B  26      87.774  53.639  11.723  1.00 35.94           C  
ATOM   4389  CD  PRO B  26      88.930  52.926  12.395  1.00 33.83           C  
ATOM   4390  N   LEU B  27      87.047  55.493  14.444  1.00 31.44           N  
ATOM   4391  CA  LEU B  27      86.284  56.268  15.414  1.00 31.32           C  
ATOM   4392  C   LEU B  27      87.140  56.905  16.538  1.00 32.12           C  
ATOM   4393  O   LEU B  27      86.866  58.037  16.973  1.00 32.92           O  
ATOM   4394  CB  LEU B  27      85.042  55.569  15.962  1.00 31.48           C  
ATOM   4395  CG  LEU B  27      84.186  54.905  14.882  1.00 26.62           C  
ATOM   4396  CD1 LEU B  27      82.987  54.417  15.545  1.00 21.74           C  
ATOM   4397  CD2 LEU B  27      83.821  55.899  13.799  1.00 33.25           C  
ATOM   4398  N   ALA B  28      88.190  56.225  16.966  1.00 30.55           N  
ATOM   4399  CA  ALA B  28      88.887  56.659  18.172  1.00 29.72           C  
ATOM   4400  C   ALA B  28      89.861  57.737  17.692  1.00 28.45           C  
ATOM   4401  O   ALA B  28      90.317  58.539  18.428  1.00 26.56           O  
ATOM   4402  CB  ALA B  28      89.662  55.527  18.838  1.00 27.45           C  
ATOM   4403  N   HIS B  29      90.206  57.669  16.438  1.00 27.95           N  
ATOM   4404  CA  HIS B  29      90.989  58.704  15.804  1.00 28.03           C  
ATOM   4405  C   HIS B  29      90.214  60.071  15.743  1.00 26.15           C  
ATOM   4406  O   HIS B  29      90.707  61.077  16.181  1.00 23.22           O  
ATOM   4407  CB  HIS B  29      91.352  58.214  14.463  1.00 27.24           C  
ATOM   4408  CG  HIS B  29      92.619  57.431  14.511  1.00 29.89           C  
ATOM   4409  ND1 HIS B  29      92.771  56.200  13.889  1.00 29.61           N  
ATOM   4410  CD2 HIS B  29      93.786  57.696  15.125  1.00 28.79           C  
ATOM   4411  CE1 HIS B  29      93.992  55.746  14.115  1.00 30.52           C  
ATOM   4412  NE2 HIS B  29      94.631  56.629  14.867  1.00 33.49           N  
ATOM   4413  N   ASP B  30      89.008  60.002  15.247  1.00 24.28           N  
ATOM   4414  CA  ASP B  30      88.087  61.094  15.288  1.00 26.38           C  
ATOM   4415  C   ASP B  30      87.897  61.626  16.740  1.00 27.81           C  
ATOM   4416  O   ASP B  30      88.283  62.793  17.013  1.00 31.04           O  
ATOM   4417  CB  ASP B  30      86.791  60.664  14.670  1.00 21.89           C  
ATOM   4418  CG  ASP B  30      86.908  60.570  13.143  1.00 23.71           C  
ATOM   4419  OD1 ASP B  30      87.975  60.946  12.467  1.00 20.86           O  
ATOM   4420  OD2 ASP B  30      85.898  60.149  12.565  1.00 20.59           O  
ATOM   4421  N   GLN B  31      87.378  60.789  17.627  1.00 26.95           N  
ATOM   4422  CA  GLN B  31      87.198  61.116  19.042  1.00 27.01           C  
ATOM   4423  C   GLN B  31      88.472  61.670  19.618  1.00 26.70           C  
ATOM   4424  O   GLN B  31      88.436  62.757  20.248  1.00 25.97           O  
ATOM   4425  CB  GLN B  31      86.555  59.925  19.880  1.00 27.09           C  
ATOM   4426  CG  GLN B  31      86.550  60.019  21.490  1.00 25.10           C  
ATOM   4427  CD  GLN B  31      87.887  59.521  22.055  1.00 30.62           C  
ATOM   4428  OE1 GLN B  31      88.454  58.601  21.525  1.00 32.69           O  
ATOM   4429  NE2 GLN B  31      88.403  60.149  23.075  1.00 30.58           N  
ATOM   4430  N   GLN B  32      89.620  61.013  19.405  1.00 25.49           N  
ATOM   4431  CA  GLN B  32      90.741  61.604  20.080  1.00 25.86           C  
ATOM   4432  C   GLN B  32      91.144  62.987  19.473  1.00 27.67           C  
ATOM   4433  O   GLN B  32      91.835  63.809  20.121  1.00 30.45           O  
ATOM   4434  CB  GLN B  32      91.878  60.647  20.358  1.00 24.98           C  
ATOM   4435  CG  GLN B  32      91.374  59.362  21.161  1.00 22.71           C  
ATOM   4436  CD  GLN B  32      92.533  58.463  21.457  1.00 27.34           C  
ATOM   4437  OE1 GLN B  32      93.686  58.875  21.268  1.00 20.91           O  
ATOM   4438  NE2 GLN B  32      92.256  57.202  21.896  1.00 31.13           N  
ATOM   4439  N   TRP B  33      90.770  63.211  18.232  1.00 26.87           N  
ATOM   4440  CA  TRP B  33      91.190  64.401  17.484  1.00 26.41           C  
ATOM   4441  C   TRP B  33      90.295  65.588  17.975  1.00 24.28           C  
ATOM   4442  O   TRP B  33      90.869  66.573  18.422  1.00 21.47           O  
ATOM   4443  CB  TRP B  33      90.983  64.202  16.001  1.00 26.92           C  
ATOM   4444  CG  TRP B  33      91.342  65.439  15.270  1.00 33.51           C  
ATOM   4445  CD1 TRP B  33      92.604  65.827  14.829  1.00 35.46           C  
ATOM   4446  CD2 TRP B  33      90.449  66.528  14.957  1.00 35.36           C  
ATOM   4447  NE1 TRP B  33      92.516  67.066  14.246  1.00 40.15           N  
ATOM   4448  CE2 TRP B  33      91.218  67.522  14.308  1.00 39.53           C  
ATOM   4449  CE3 TRP B  33      89.083  66.752  15.150  1.00 32.52           C  
ATOM   4450  CZ2 TRP B  33      90.653  68.719  13.834  1.00 38.51           C  
ATOM   4451  CZ3 TRP B  33      88.526  67.956  14.700  1.00 38.24           C  
ATOM   4452  CH2 TRP B  33      89.309  68.918  14.060  1.00 40.08           C  
ATOM   4453  N   LEU B  34      88.961  65.384  17.897  1.00 20.71           N  
ATOM   4454  CA  LEU B  34      87.994  66.213  18.416  1.00 23.68           C  
ATOM   4455  C   LEU B  34      88.286  66.605  19.845  1.00 27.03           C  
ATOM   4456  O   LEU B  34      88.280  67.799  20.162  1.00 30.59           O  
ATOM   4457  CB  LEU B  34      86.634  65.595  18.292  1.00 21.54           C  
ATOM   4458  CG  LEU B  34      85.484  66.478  18.757  1.00 25.62           C  
ATOM   4459  CD1 LEU B  34      85.246  67.900  17.958  1.00 26.50           C  
ATOM   4460  CD2 LEU B  34      84.283  65.687  18.628  1.00 22.81           C  
ATOM   4461  N   ASP B  35      88.571  65.640  20.711  1.00 28.05           N  
ATOM   4462  CA  ASP B  35      88.725  65.930  22.099  1.00 27.57           C  
ATOM   4463  C   ASP B  35      89.968  66.797  22.331  1.00 29.69           C  
ATOM   4464  O   ASP B  35      89.942  67.660  23.261  1.00 29.31           O  
ATOM   4465  CB  ASP B  35      88.750  64.646  22.917  1.00 25.12           C  
ATOM   4466  CG  ASP B  35      89.163  64.855  24.308  1.00 17.60           C  
ATOM   4467  OD1 ASP B  35      88.301  64.835  25.195  1.00 18.74           O  
ATOM   4468  OD2 ASP B  35      90.352  65.067  24.674  1.00  7.75           O  
ATOM   4469  N   HIS B  36      91.054  66.538  21.603  1.00 29.78           N  
ATOM   4470  CA  HIS B  36      92.234  67.382  21.747  1.00 31.81           C  
ATOM   4471  C   HIS B  36      91.937  68.830  21.209  1.00 35.19           C  
ATOM   4472  O   HIS B  36      92.421  69.840  21.777  1.00 35.10           O  
ATOM   4473  CB  HIS B  36      93.247  66.840  20.850  1.00 32.26           C  
ATOM   4474  CG  HIS B  36      94.455  67.677  20.711  1.00 33.93           C  
ATOM   4475  ND1 HIS B  36      95.530  67.561  21.560  1.00 37.65           N  
ATOM   4476  CD2 HIS B  36      94.819  68.572  19.758  1.00 38.70           C  
ATOM   4477  CE1 HIS B  36      96.507  68.358  21.143  1.00 39.95           C  
ATOM   4478  NE2 HIS B  36      96.101  68.975  20.048  1.00 39.55           N  
ATOM   4479  N   PHE B  37      91.111  68.903  20.154  1.00 35.18           N  
ATOM   4480  CA  PHE B  37      90.683  70.134  19.590  1.00 36.01           C  
ATOM   4481  C   PHE B  37      89.927  70.898  20.704  1.00 36.48           C  
ATOM   4482  O   PHE B  37      90.390  71.950  21.134  1.00 37.17           O  
ATOM   4483  CB  PHE B  37      89.741  69.861  18.455  1.00 35.45           C  
ATOM   4484  CG  PHE B  37      89.216  71.113  17.743  1.00 38.09           C  
ATOM   4485  CD1 PHE B  37      90.096  71.976  17.081  1.00 39.15           C  
ATOM   4486  CD2 PHE B  37      87.815  71.365  17.663  1.00 37.50           C  
ATOM   4487  CE1 PHE B  37      89.605  73.096  16.386  1.00 40.21           C  
ATOM   4488  CE2 PHE B  37      87.319  72.491  16.993  1.00 40.03           C  
ATOM   4489  CZ  PHE B  37      88.229  73.340  16.335  1.00 41.58           C  
ATOM   4490  N   VAL B  38      88.783  70.366  21.133  1.00 35.40           N  
ATOM   4491  CA  VAL B  38      88.005  70.915  22.172  1.00 33.81           C  
ATOM   4492  C   VAL B  38      88.831  71.174  23.442  1.00 34.38           C  
ATOM   4493  O   VAL B  38      88.491  72.037  24.183  1.00 35.19           O  
ATOM   4494  CB  VAL B  38      86.806  70.050  22.435  1.00 33.97           C  
ATOM   4495  CG1 VAL B  38      85.979  70.610  23.612  1.00 33.48           C  
ATOM   4496  CG2 VAL B  38      85.881  70.090  21.215  1.00 33.73           C  
ATOM   4497  N   LEU B  39      89.987  70.544  23.628  1.00 33.85           N  
ATOM   4498  CA  LEU B  39      90.685  70.745  24.877  1.00 33.78           C  
ATOM   4499  C   LEU B  39      91.603  71.939  24.742  1.00 35.49           C  
ATOM   4500  O   LEU B  39      91.917  72.617  25.759  1.00 34.97           O  
ATOM   4501  CB  LEU B  39      91.440  69.476  25.374  1.00 33.02           C  
ATOM   4502  CG  LEU B  39      92.589  69.585  26.439  1.00 32.12           C  
ATOM   4503  CD1 LEU B  39      92.013  69.923  27.858  1.00 21.24           C  
ATOM   4504  CD2 LEU B  39      93.428  68.306  26.551  1.00 31.18           C  
ATOM   4505  N   TYR B  40      92.074  72.198  23.502  1.00 36.19           N  
ATOM   4506  CA  TYR B  40      92.831  73.416  23.251  1.00 35.13           C  
ATOM   4507  C   TYR B  40      91.923  74.647  23.521  1.00 32.78           C  
ATOM   4508  O   TYR B  40      92.285  75.508  24.260  1.00 30.80           O  
ATOM   4509  CB  TYR B  40      93.601  73.410  21.925  1.00 36.29           C  
ATOM   4510  CG  TYR B  40      95.002  72.864  22.098  1.00 43.60           C  
ATOM   4511  CD1 TYR B  40      95.401  72.242  23.314  1.00 53.28           C  
ATOM   4512  CD2 TYR B  40      95.911  72.889  21.073  1.00 52.62           C  
ATOM   4513  CE1 TYR B  40      96.717  71.666  23.487  1.00 54.76           C  
ATOM   4514  CE2 TYR B  40      97.233  72.319  21.218  1.00 56.15           C  
ATOM   4515  CZ  TYR B  40      97.630  71.724  22.418  1.00 57.78           C  
ATOM   4516  OH  TYR B  40      98.925  71.205  22.523  1.00 61.56           O  
ATOM   4517  N   ILE B  41      90.701  74.590  23.088  1.00 30.10           N  
ATOM   4518  CA  ILE B  41      89.796  75.676  23.284  1.00 30.95           C  
ATOM   4519  C   ILE B  41      89.489  75.934  24.775  1.00 31.92           C  
ATOM   4520  O   ILE B  41      89.762  77.030  25.268  1.00 33.28           O  
ATOM   4521  CB  ILE B  41      88.580  75.309  22.517  1.00 30.22           C  
ATOM   4522  CG1 ILE B  41      88.936  75.400  21.021  1.00 29.36           C  
ATOM   4523  CG2 ILE B  41      87.330  76.202  22.946  1.00 32.88           C  
ATOM   4524  CD1 ILE B  41      87.737  75.100  20.130  1.00 27.23           C  
ATOM   4525  N   ILE B  42      88.930  74.921  25.499  1.00 32.59           N  
ATOM   4526  CA  ILE B  42      88.636  75.047  26.908  1.00 29.66           C  
ATOM   4527  C   ILE B  42      89.892  75.384  27.696  1.00 29.81           C  
ATOM   4528  O   ILE B  42      89.846  76.128  28.638  1.00 31.88           O  
ATOM   4529  CB  ILE B  42      87.835  73.880  27.441  1.00 28.90           C  
ATOM   4530  CG1 ILE B  42      88.660  72.576  27.627  1.00 28.43           C  
ATOM   4531  CG2 ILE B  42      86.613  73.700  26.630  1.00 27.85           C  
ATOM   4532  CD1 ILE B  42      88.009  71.583  28.642  1.00 22.16           C  
ATOM   4533  N   THR B  43      91.035  74.925  27.314  1.00 28.50           N  
ATOM   4534  CA  THR B  43      92.206  75.303  28.064  1.00 28.94           C  
ATOM   4535  C   THR B  43      92.550  76.838  27.941  1.00 30.80           C  
ATOM   4536  O   THR B  43      93.041  77.453  28.877  1.00 29.28           O  
ATOM   4537  CB  THR B  43      93.356  74.428  27.578  1.00 29.45           C  
ATOM   4538  OG1 THR B  43      93.100  73.106  28.076  1.00 28.99           O  
ATOM   4539  CG2 THR B  43      94.646  74.746  28.236  1.00 28.29           C  
ATOM   4540  N   ALA B  44      92.248  77.400  26.765  1.00 30.94           N  
ATOM   4541  CA  ALA B  44      92.615  78.718  26.345  1.00 31.09           C  
ATOM   4542  C   ALA B  44      91.571  79.530  27.134  1.00 31.91           C  
ATOM   4543  O   ALA B  44      91.989  80.442  27.811  1.00 31.03           O  
ATOM   4544  CB  ALA B  44      92.461  78.887  24.801  1.00 30.32           C  
ATOM   4545  N   VAL B  45      90.291  79.084  27.141  1.00 31.13           N  
ATOM   4546  CA  VAL B  45      89.216  79.764  27.790  1.00 31.24           C  
ATOM   4547  C   VAL B  45      89.497  79.897  29.293  1.00 34.44           C  
ATOM   4548  O   VAL B  45      89.276  80.951  29.908  1.00 36.10           O  
ATOM   4549  CB  VAL B  45      87.873  79.053  27.648  1.00 30.46           C  
ATOM   4550  CG1 VAL B  45      86.955  79.450  28.737  1.00 27.17           C  
ATOM   4551  CG2 VAL B  45      87.245  79.326  26.372  1.00 30.68           C  
ATOM   4552  N   THR B  46      90.021  78.834  29.883  1.00 35.11           N  
ATOM   4553  CA  THR B  46      90.310  78.785  31.296  1.00 32.97           C  
ATOM   4554  C   THR B  46      91.535  79.620  31.630  1.00 33.15           C  
ATOM   4555  O   THR B  46      91.680  80.126  32.751  1.00 33.08           O  
ATOM   4556  CB  THR B  46      90.510  77.257  31.696  1.00 33.17           C  
ATOM   4557  OG1 THR B  46      89.250  76.593  31.553  1.00 29.35           O  
ATOM   4558  CG2 THR B  46      90.887  77.081  33.173  1.00 26.93           C  
ATOM   4559  N   ILE B  47      92.478  79.664  30.739  1.00 32.16           N  
ATOM   4560  CA  ILE B  47      93.664  80.365  31.107  1.00 34.39           C  
ATOM   4561  C   ILE B  47      93.305  81.882  30.988  1.00 34.85           C  
ATOM   4562  O   ILE B  47      93.919  82.713  31.597  1.00 35.25           O  
ATOM   4563  CB  ILE B  47      94.841  80.003  30.176  1.00 34.37           C  
ATOM   4564  CG1 ILE B  47      95.463  78.680  30.576  1.00 38.31           C  
ATOM   4565  CG2 ILE B  47      96.002  81.056  30.258  1.00 34.51           C  
ATOM   4566  CD1 ILE B  47      96.617  78.223  29.561  1.00 37.19           C  
ATOM   4567  N   PHE B  48      92.316  82.185  30.164  1.00 34.77           N  
ATOM   4568  CA  PHE B  48      91.818  83.493  30.001  1.00 35.28           C  
ATOM   4569  C   PHE B  48      91.220  83.972  31.303  1.00 35.42           C  
ATOM   4570  O   PHE B  48      91.690  84.986  31.838  1.00 36.63           O  
ATOM   4571  CB  PHE B  48      90.724  83.547  28.934  1.00 35.55           C  
ATOM   4572  CG  PHE B  48      90.300  84.952  28.586  1.00 34.50           C  
ATOM   4573  CD1 PHE B  48      91.243  85.880  28.158  1.00 35.91           C  
ATOM   4574  CD2 PHE B  48      88.964  85.327  28.695  1.00 33.10           C  
ATOM   4575  CE1 PHE B  48      90.842  87.229  27.839  1.00 37.67           C  
ATOM   4576  CE2 PHE B  48      88.541  86.595  28.324  1.00 35.06           C  
ATOM   4577  CZ  PHE B  48      89.486  87.554  27.894  1.00 33.97           C  
ATOM   4578  N   VAL B  49      90.144  83.316  31.738  1.00 34.20           N  
ATOM   4579  CA  VAL B  49      89.659  83.485  33.074  1.00 33.67           C  
ATOM   4580  C   VAL B  49      90.801  83.580  34.101  1.00 34.65           C  
ATOM   4581  O   VAL B  49      90.874  84.531  34.848  1.00 34.67           O  
ATOM   4582  CB  VAL B  49      88.657  82.474  33.394  1.00 33.15           C  
ATOM   4583  CG1 VAL B  49      88.416  82.401  34.909  1.00 31.42           C  
ATOM   4584  CG2 VAL B  49      87.415  82.787  32.634  1.00 30.58           C  
ATOM   4585  N   CYS B  50      91.771  82.706  34.109  1.00 36.68           N  
ATOM   4586  CA  CYS B  50      92.742  82.833  35.193  1.00 39.46           C  
ATOM   4587  C   CYS B  50      93.596  84.083  35.122  1.00 39.81           C  
ATOM   4588  O   CYS B  50      94.122  84.529  36.135  1.00 39.92           O  
ATOM   4589  CB  CYS B  50      93.656  81.604  35.285  1.00 40.19           C  
ATOM   4590  SG  CYS B  50      92.633  80.215  35.786  1.00 48.06           S  
ATOM   4591  N   LEU B  51      93.814  84.585  33.905  1.00 39.62           N  
ATOM   4592  CA  LEU B  51      94.636  85.754  33.754  1.00 38.59           C  
ATOM   4593  C   LEU B  51      93.849  86.994  34.249  1.00 36.48           C  
ATOM   4594  O   LEU B  51      94.390  87.835  34.913  1.00 34.81           O  
ATOM   4595  CB  LEU B  51      95.148  85.888  32.331  1.00 38.93           C  
ATOM   4596  CG  LEU B  51      96.392  84.985  32.009  1.00 41.59           C  
ATOM   4597  CD1 LEU B  51      96.743  84.965  30.474  1.00 45.48           C  
ATOM   4598  CD2 LEU B  51      97.653  85.161  32.862  1.00 39.91           C  
ATOM   4599  N   LEU B  52      92.571  87.007  33.981  1.00 33.73           N  
ATOM   4600  CA  LEU B  52      91.755  88.056  34.417  1.00 34.66           C  
ATOM   4601  C   LEU B  52      91.755  88.086  35.962  1.00 36.94           C  
ATOM   4602  O   LEU B  52      91.890  89.127  36.600  1.00 39.00           O  
ATOM   4603  CB  LEU B  52      90.358  87.838  33.879  1.00 31.79           C  
ATOM   4604  CG  LEU B  52      90.224  88.111  32.359  1.00 32.53           C  
ATOM   4605  CD1 LEU B  52      88.734  88.137  31.897  1.00 25.62           C  
ATOM   4606  CD2 LEU B  52      90.912  89.358  31.878  1.00 32.09           C  
ATOM   4607  N   LEU B  53      91.605  86.915  36.565  1.00 37.09           N  
ATOM   4608  CA  LEU B  53      91.522  86.786  37.962  1.00 34.91           C  
ATOM   4609  C   LEU B  53      92.870  87.216  38.539  1.00 34.84           C  
ATOM   4610  O   LEU B  53      92.888  87.835  39.555  1.00 33.90           O  
ATOM   4611  CB  LEU B  53      91.224  85.317  38.243  1.00 34.00           C  
ATOM   4612  CG  LEU B  53      89.886  84.839  38.758  1.00 31.52           C  
ATOM   4613  CD1 LEU B  53      88.825  85.641  38.420  1.00 22.43           C  
ATOM   4614  CD2 LEU B  53      89.588  83.413  38.380  1.00 27.52           C  
ATOM   4615  N   LEU B  54      93.981  86.831  37.926  1.00 34.74           N  
ATOM   4616  CA  LEU B  54      95.294  87.304  38.342  1.00 38.11           C  
ATOM   4617  C   LEU B  54      95.451  88.857  38.262  1.00 39.66           C  
ATOM   4618  O   LEU B  54      96.122  89.491  39.116  1.00 39.70           O  
ATOM   4619  CB  LEU B  54      96.367  86.758  37.444  1.00 38.00           C  
ATOM   4620  CG  LEU B  54      97.801  86.491  37.962  1.00 42.59           C  
ATOM   4621  CD1 LEU B  54      98.994  87.226  37.190  1.00 42.73           C  
ATOM   4622  CD2 LEU B  54      97.937  86.620  39.497  1.00 43.70           C  
ATOM   4623  N   ILE B  55      94.869  89.444  37.217  1.00 39.55           N  
ATOM   4624  CA  ILE B  55      94.966  90.856  37.043  1.00 39.28           C  
ATOM   4625  C   ILE B  55      94.179  91.455  38.248  1.00 39.28           C  
ATOM   4626  O   ILE B  55      94.789  92.202  39.046  1.00 39.54           O  
ATOM   4627  CB  ILE B  55      94.430  91.273  35.679  1.00 38.80           C  
ATOM   4628  CG1 ILE B  55      95.501  91.014  34.603  1.00 37.91           C  
ATOM   4629  CG2 ILE B  55      94.012  92.749  35.714  1.00 39.10           C  
ATOM   4630  CD1 ILE B  55      94.884  90.955  33.207  1.00 34.08           C  
ATOM   4631  N   CYS B  56      92.892  91.093  38.416  1.00 37.16           N  
ATOM   4632  CA  CYS B  56      92.176  91.533  39.591  1.00 35.94           C  
ATOM   4633  C   CYS B  56      93.024  91.482  40.869  1.00 37.54           C  
ATOM   4634  O   CYS B  56      92.990  92.423  41.707  1.00 38.59           O  
ATOM   4635  CB  CYS B  56      90.910  90.790  39.776  1.00 33.82           C  
ATOM   4636  SG  CYS B  56      89.871  91.155  38.405  1.00 31.82           S  
ATOM   4637  N   ILE B  57      93.820  90.431  41.014  1.00 37.01           N  
ATOM   4638  CA  ILE B  57      94.533  90.249  42.262  1.00 36.20           C  
ATOM   4639  C   ILE B  57      95.701  91.161  42.306  1.00 37.15           C  
ATOM   4640  O   ILE B  57      96.044  91.611  43.346  1.00 38.92           O  
ATOM   4641  CB  ILE B  57      95.016  88.786  42.478  1.00 34.11           C  
ATOM   4642  CG1 ILE B  57      93.835  87.822  42.675  1.00 33.57           C  
ATOM   4643  CG2 ILE B  57      95.999  88.669  43.646  1.00 31.10           C  
ATOM   4644  CD1 ILE B  57      94.247  86.277  42.561  1.00 32.49           C  
ATOM   4645  N   VAL B  58      96.390  91.363  41.215  1.00 39.11           N  
ATOM   4646  CA  VAL B  58      97.592  92.178  41.289  1.00 40.81           C  
ATOM   4647  C   VAL B  58      97.346  93.728  41.084  1.00 41.55           C  
ATOM   4648  O   VAL B  58      98.165  94.520  41.454  1.00 42.60           O  
ATOM   4649  CB  VAL B  58      98.751  91.604  40.411  1.00 40.92           C  
ATOM   4650  CG1 VAL B  58     100.066  92.312  40.659  1.00 42.01           C  
ATOM   4651  CG2 VAL B  58      98.991  90.180  40.768  1.00 42.81           C  
ATOM   4652  N   ARG B  59      96.196  94.159  40.591  1.00 40.68           N  
ATOM   4653  CA  ARG B  59      96.089  95.492  40.137  1.00 39.26           C  
ATOM   4654  C   ARG B  59      94.893  96.074  40.776  1.00 39.00           C  
ATOM   4655  O   ARG B  59      94.804  97.334  40.891  1.00 40.99           O  
ATOM   4656  CB  ARG B  59      95.956  95.446  38.611  1.00 40.60           C  
ATOM   4657  CG  ARG B  59      95.457  96.653  37.836  1.00 46.16           C  
ATOM   4658  CD  ARG B  59      96.487  97.855  37.699  1.00 55.09           C  
ATOM   4659  NE  ARG B  59      95.749  99.021  38.140  1.00 62.54           N  
ATOM   4660  CZ  ARG B  59      96.224 100.040  38.824  1.00 67.05           C  
ATOM   4661  NH1 ARG B  59      95.366 100.979  39.178  1.00 68.81           N  
ATOM   4662  NH2 ARG B  59      97.521 100.145  39.137  1.00 69.10           N  
ATOM   4663  N   PHE B  60      93.963  95.230  41.216  1.00 36.05           N  
ATOM   4664  CA  PHE B  60      92.738  95.773  41.742  1.00 34.58           C  
ATOM   4665  C   PHE B  60      92.483  95.407  43.176  1.00 33.48           C  
ATOM   4666  O   PHE B  60      91.346  95.430  43.687  1.00 31.48           O  
ATOM   4667  CB  PHE B  60      91.554  95.502  40.864  1.00 34.94           C  
ATOM   4668  CG  PHE B  60      91.678  96.063  39.499  1.00 38.70           C  
ATOM   4669  CD1 PHE B  60      92.039  97.402  39.295  1.00 40.88           C  
ATOM   4670  CD2 PHE B  60      91.347  95.271  38.385  1.00 41.54           C  
ATOM   4671  CE1 PHE B  60      92.090  97.929  37.987  1.00 42.81           C  
ATOM   4672  CE2 PHE B  60      91.440  95.770  37.071  1.00 41.12           C  
ATOM   4673  CZ  PHE B  60      91.823  97.092  36.870  1.00 40.46           C  
ATOM   4674  N   ASN B  61      93.545  95.096  43.852  1.00 33.55           N  
ATOM   4675  CA  ASN B  61      93.365  94.819  45.268  1.00 38.19           C  
ATOM   4676  C   ASN B  61      93.310  96.156  46.096  1.00 38.48           C  
ATOM   4677  O   ASN B  61      93.752  97.160  45.603  1.00 39.86           O  
ATOM   4678  CB  ASN B  61      94.493  93.868  45.724  1.00 36.64           C  
ATOM   4679  CG  ASN B  61      95.819  94.540  45.775  1.00 40.61           C  
ATOM   4680  OD1 ASN B  61      96.789  94.092  45.136  1.00 39.83           O  
ATOM   4681  ND2 ASN B  61      95.906  95.620  46.589  1.00 38.59           N  
ATOM   4682  N   ARG B  62      92.814  96.187  47.321  1.00 40.55           N  
ATOM   4683  CA  ARG B  62      92.730  97.475  48.042  1.00 43.25           C  
ATOM   4684  C   ARG B  62      93.941  98.477  48.074  1.00 43.01           C  
ATOM   4685  O   ARG B  62      93.808  99.627  47.692  1.00 44.55           O  
ATOM   4686  CB  ARG B  62      92.151  97.365  49.436  1.00 43.71           C  
ATOM   4687  CG  ARG B  62      91.242  98.657  49.593  1.00 46.84           C  
ATOM   4688  CD  ARG B  62      90.171  98.595  50.626  1.00 50.50           C  
ATOM   4689  NE  ARG B  62      90.722  98.866  51.963  1.00 58.28           N  
ATOM   4690  CZ  ARG B  62      90.180  99.680  52.879  1.00 60.27           C  
ATOM   4691  NH1 ARG B  62      89.074 100.383  52.639  1.00 58.22           N  
ATOM   4692  NH2 ARG B  62      90.765  99.785  54.055  1.00 63.68           N  
ATOM   4693  N   ARG B  63      95.074  98.000  48.506  1.00 43.06           N  
ATOM   4694  CA  ARG B  63      96.329  98.683  48.464  1.00 45.43           C  
ATOM   4695  C   ARG B  63      96.775  99.108  47.046  1.00 46.58           C  
ATOM   4696  O   ARG B  63      97.425 100.178  46.899  1.00 48.35           O  
ATOM   4697  CB  ARG B  63      97.386  97.871  49.249  1.00 45.25           C  
ATOM   4698  CG  ARG B  63      98.817  98.331  49.167  1.00 51.25           C  
ATOM   4699  CD  ARG B  63      99.424  98.787  50.559  1.00 64.22           C  
ATOM   4700  NE  ARG B  63      99.773 100.236  50.611  1.00 69.85           N  
ATOM   4701  CZ  ARG B  63      99.274 101.117  51.491  1.00 72.64           C  
ATOM   4702  NH1 ARG B  63      98.403 100.739  52.437  1.00 73.67           N  
ATOM   4703  NH2 ARG B  63      99.661 102.391  51.437  1.00 76.84           N  
ATOM   4704  N   ALA B  64      96.414  98.356  45.995  1.00 45.51           N  
ATOM   4705  CA  ALA B  64      96.901  98.722  44.655  1.00 43.18           C  
ATOM   4706  C   ALA B  64      95.921  99.688  43.945  1.00 41.06           C  
ATOM   4707  O   ALA B  64      96.323 100.489  43.138  1.00 40.95           O  
ATOM   4708  CB  ALA B  64      97.171  97.448  43.809  1.00 43.84           C  
ATOM   4709  N   ASN B  65      94.639  99.592  44.244  1.00 39.02           N  
ATOM   4710  CA  ASN B  65      93.654 100.487  43.692  1.00 37.71           C  
ATOM   4711  C   ASN B  65      92.858 100.924  44.897  1.00 38.54           C  
ATOM   4712  O   ASN B  65      91.738 100.428  45.058  1.00 37.82           O  
ATOM   4713  CB  ASN B  65      92.668  99.758  42.769  1.00 37.90           C  
ATOM   4714  CG  ASN B  65      92.112 100.645  41.643  1.00 37.13           C  
ATOM   4715  OD1 ASN B  65      92.898 101.327  41.034  1.00 41.27           O  
ATOM   4716  ND2 ASN B  65      90.800 100.534  41.279  1.00 27.98           N  
ATOM   4717  N   PRO B  66      93.338 101.908  45.706  1.00 40.23           N  
ATOM   4718  CA  PRO B  66      92.514 102.429  46.827  1.00 39.63           C  
ATOM   4719  C   PRO B  66      91.538 103.153  45.978  1.00 39.50           C  
ATOM   4720  O   PRO B  66      91.915 103.482  44.867  1.00 41.65           O  
ATOM   4721  CB  PRO B  66      93.471 103.386  47.562  1.00 40.51           C  
ATOM   4722  CG  PRO B  66      94.832 103.105  47.025  1.00 40.28           C  
ATOM   4723  CD  PRO B  66      94.590 102.691  45.553  1.00 40.18           C  
ATOM   4724  N   VAL B  67      90.303 103.300  46.318  1.00 38.57           N  
ATOM   4725  CA  VAL B  67      89.443 103.931  45.335  1.00 37.21           C  
ATOM   4726  C   VAL B  67      88.946 103.145  44.148  1.00 38.51           C  
ATOM   4727  O   VAL B  67      89.475 103.249  43.035  1.00 39.63           O  
ATOM   4728  CB  VAL B  67      89.838 105.404  44.825  1.00 38.50           C  
ATOM   4729  CG1 VAL B  67      88.542 106.105  44.172  1.00 33.94           C  
ATOM   4730  CG2 VAL B  67      90.445 106.320  45.950  1.00 38.85           C  
ATOM   4731  N   PRO B  68      87.788 102.512  44.328  1.00 38.36           N  
ATOM   4732  CA  PRO B  68      87.167 101.700  43.252  1.00 38.29           C  
ATOM   4733  C   PRO B  68      86.578 102.538  42.142  1.00 38.25           C  
ATOM   4734  O   PRO B  68      85.963 103.554  42.463  1.00 39.97           O  
ATOM   4735  CB  PRO B  68      85.941 101.080  43.946  1.00 37.59           C  
ATOM   4736  CG  PRO B  68      85.636 102.063  45.015  1.00 37.57           C  
ATOM   4737  CD  PRO B  68      87.023 102.488  45.572  1.00 35.38           C  
ATOM   4738  N   ALA B  69      86.564 102.035  40.910  1.00 36.67           N  
ATOM   4739  CA  ALA B  69      85.810 102.660  39.811  1.00 34.86           C  
ATOM   4740  C   ALA B  69      84.361 102.367  39.994  1.00 34.25           C  
ATOM   4741  O   ALA B  69      84.006 101.683  40.938  1.00 35.01           O  
ATOM   4742  CB  ALA B  69      86.284 102.158  38.490  1.00 35.73           C  
ATOM   4743  N   ARG B  70      83.512 102.857  39.122  1.00 34.81           N  
ATOM   4744  CA  ARG B  70      82.106 102.960  39.408  1.00 36.03           C  
ATOM   4745  C   ARG B  70      81.299 102.539  38.230  1.00 37.45           C  
ATOM   4746  O   ARG B  70      80.047 102.569  38.286  1.00 38.61           O  
ATOM   4747  CB  ARG B  70      81.747 104.439  39.791  1.00 38.91           C  
ATOM   4748  CG  ARG B  70      82.551 105.056  41.066  1.00 42.14           C  
ATOM   4749  CD  ARG B  70      82.114 106.486  41.541  1.00 47.74           C  
ATOM   4750  NE  ARG B  70      81.779 106.250  42.932  1.00 56.67           N  
ATOM   4751  CZ  ARG B  70      80.587 106.406  43.550  1.00 56.21           C  
ATOM   4752  NH1 ARG B  70      79.512 106.946  42.933  1.00 56.50           N  
ATOM   4753  NH2 ARG B  70      80.503 105.998  44.820  1.00 44.59           N  
ATOM   4754  N   PHE B  71      81.954 102.107  37.142  1.00 40.05           N  
ATOM   4755  CA  PHE B  71      81.182 101.622  35.962  1.00 42.94           C  
ATOM   4756  C   PHE B  71      80.264 100.437  36.299  1.00 45.05           C  
ATOM   4757  O   PHE B  71      80.544  99.672  37.214  1.00 46.12           O  
ATOM   4758  CB  PHE B  71      82.081 101.331  34.789  1.00 42.96           C  
ATOM   4759  CG  PHE B  71      83.129 100.274  35.054  1.00 43.45           C  
ATOM   4760  CD1 PHE B  71      84.436 100.634  35.347  1.00 45.37           C  
ATOM   4761  CD2 PHE B  71      82.813  98.923  34.926  1.00 41.35           C  
ATOM   4762  CE1 PHE B  71      85.463  99.637  35.573  1.00 46.06           C  
ATOM   4763  CE2 PHE B  71      83.754  97.981  35.131  1.00 41.09           C  
ATOM   4764  CZ  PHE B  71      85.105  98.309  35.473  1.00 42.20           C  
ATOM   4765  N   THR B  72      79.107 100.334  35.671  1.00 46.92           N  
ATOM   4766  CA  THR B  72      78.192  99.272  36.043  1.00 48.99           C  
ATOM   4767  C   THR B  72      77.659  98.492  34.822  1.00 50.76           C  
ATOM   4768  O   THR B  72      76.669  97.739  34.933  1.00 49.90           O  
ATOM   4769  CB  THR B  72      77.008  99.814  36.857  1.00 49.23           C  
ATOM   4770  OG1 THR B  72      76.169 100.634  36.006  1.00 50.07           O  
ATOM   4771  CG2 THR B  72      77.486 100.728  37.972  1.00 50.73           C  
ATOM   4772  N   HIS B  73      78.272  98.730  33.667  1.00 51.93           N  
ATOM   4773  CA  HIS B  73      77.815  98.178  32.416  1.00 54.78           C  
ATOM   4774  C   HIS B  73      78.618  98.800  31.306  1.00 55.83           C  
ATOM   4775  O   HIS B  73      79.487  99.621  31.546  1.00 56.45           O  
ATOM   4776  CB  HIS B  73      76.324  98.402  32.187  1.00 55.07           C  
ATOM   4777  CG  HIS B  73      75.981  99.807  31.849  1.00 59.43           C  
ATOM   4778  ND1 HIS B  73      75.533 100.701  32.795  1.00 61.00           N  
ATOM   4779  CD2 HIS B  73      76.053 100.490  30.678  1.00 61.49           C  
ATOM   4780  CE1 HIS B  73      75.318 101.871  32.215  1.00 63.75           C  
ATOM   4781  NE2 HIS B  73      75.644 101.775  30.937  1.00 63.79           N  
ATOM   4782  N   ASN B  74      78.313  98.400  30.087  1.00 57.35           N  
ATOM   4783  CA  ASN B  74      79.110  98.715  28.911  1.00 59.60           C  
ATOM   4784  C   ASN B  74      78.587  97.739  27.869  1.00 60.60           C  
ATOM   4785  O   ASN B  74      79.129  96.630  27.724  1.00 61.64           O  
ATOM   4786  CB  ASN B  74      80.627  98.538  29.155  1.00 58.88           C  
ATOM   4787  CG  ASN B  74      81.451  98.576  27.857  1.00 61.47           C  
ATOM   4788  OD1 ASN B  74      81.040  98.018  26.841  1.00 63.73           O  
ATOM   4789  ND2 ASN B  74      82.634  99.213  27.896  1.00 60.73           N  
ATOM   4790  N   THR B  75      77.515  98.141  27.187  1.00 61.53           N  
ATOM   4791  CA  THR B  75      76.867  97.295  26.201  1.00 62.60           C  
ATOM   4792  C   THR B  75      77.775  96.742  25.064  1.00 62.07           C  
ATOM   4793  O   THR B  75      77.668  95.560  24.722  1.00 62.17           O  
ATOM   4794  CB  THR B  75      75.477  97.840  25.812  1.00 62.91           C  
ATOM   4795  OG1 THR B  75      74.780  98.141  27.039  1.00 66.05           O  
ATOM   4796  CG2 THR B  75      74.566  96.719  25.266  1.00 64.37           C  
ATOM   4797  N   PRO B  76      78.702  97.527  24.526  1.00 60.78           N  
ATOM   4798  CA  PRO B  76      79.705  96.939  23.631  1.00 60.26           C  
ATOM   4799  C   PRO B  76      80.350  95.655  24.157  1.00 58.58           C  
ATOM   4800  O   PRO B  76      80.299  94.684  23.439  1.00 58.61           O  
ATOM   4801  CB  PRO B  76      80.778  98.040  23.441  1.00 60.18           C  
ATOM   4802  CG  PRO B  76      80.321  99.208  24.225  1.00 61.15           C  
ATOM   4803  CD  PRO B  76      78.824  98.982  24.585  1.00 61.51           C  
ATOM   4804  N   ILE B  77      80.986  95.664  25.319  1.00 57.15           N  
ATOM   4805  CA  ILE B  77      81.744  94.495  25.760  1.00 55.62           C  
ATOM   4806  C   ILE B  77      80.832  93.279  26.116  1.00 53.08           C  
ATOM   4807  O   ILE B  77      81.200  92.178  25.866  1.00 50.18           O  
ATOM   4808  CB  ILE B  77      82.871  94.883  26.770  1.00 56.59           C  
ATOM   4809  CG1 ILE B  77      84.215  95.008  26.027  1.00 57.78           C  
ATOM   4810  CG2 ILE B  77      82.927  93.982  28.003  1.00 56.53           C  
ATOM   4811  CD1 ILE B  77      85.269  95.929  26.747  1.00 61.33           C  
ATOM   4812  N   GLU B  78      79.610  93.538  26.538  1.00 51.59           N  
ATOM   4813  CA  GLU B  78      78.588  92.533  26.612  1.00 51.96           C  
ATOM   4814  C   GLU B  78      78.487  91.717  25.344  1.00 51.51           C  
ATOM   4815  O   GLU B  78      78.512  90.454  25.372  1.00 51.83           O  
ATOM   4816  CB  GLU B  78      77.209  93.152  26.831  1.00 53.10           C  
ATOM   4817  CG  GLU B  78      76.441  92.521  27.965  1.00 58.39           C  
ATOM   4818  CD  GLU B  78      77.086  92.864  29.301  1.00 64.59           C  
ATOM   4819  OE1 GLU B  78      77.405  94.085  29.413  1.00 65.46           O  
ATOM   4820  OE2 GLU B  78      77.283  91.940  30.175  1.00 62.22           O  
ATOM   4821  N   VAL B  79      78.330  92.441  24.238  1.00 49.74           N  
ATOM   4822  CA  VAL B  79      78.144  91.869  22.934  1.00 47.96           C  
ATOM   4823  C   VAL B  79      79.365  90.999  22.587  1.00 47.84           C  
ATOM   4824  O   VAL B  79      79.208  89.865  22.155  1.00 48.07           O  
ATOM   4825  CB  VAL B  79      77.802  92.960  21.882  1.00 48.00           C  
ATOM   4826  CG1 VAL B  79      78.215  92.507  20.422  1.00 48.62           C  
ATOM   4827  CG2 VAL B  79      76.354  93.276  21.952  1.00 46.75           C  
ATOM   4828  N   ILE B  80      80.563  91.499  22.807  1.00 46.02           N  
ATOM   4829  CA  ILE B  80      81.727  90.771  22.354  1.00 46.19           C  
ATOM   4830  C   ILE B  80      81.918  89.496  23.158  1.00 46.54           C  
ATOM   4831  O   ILE B  80      82.655  88.606  22.715  1.00 47.91           O  
ATOM   4832  CB  ILE B  80      83.002  91.656  22.502  1.00 46.68           C  
ATOM   4833  CG1 ILE B  80      82.903  92.868  21.568  1.00 48.83           C  
ATOM   4834  CG2 ILE B  80      84.380  90.853  22.247  1.00 45.94           C  
ATOM   4835  CD1 ILE B  80      84.199  93.666  21.518  1.00 54.31           C  
ATOM   4836  N   TRP B  81      81.356  89.429  24.366  1.00 44.29           N  
ATOM   4837  CA  TRP B  81      81.619  88.298  25.224  1.00 41.63           C  
ATOM   4838  C   TRP B  81      80.351  87.415  25.227  1.00 42.02           C  
ATOM   4839  O   TRP B  81      80.369  86.381  25.891  1.00 42.23           O  
ATOM   4840  CB  TRP B  81      82.134  88.685  26.648  1.00 40.17           C  
ATOM   4841  CG  TRP B  81      81.079  89.280  27.627  1.00 32.15           C  
ATOM   4842  CD1 TRP B  81      79.683  89.112  27.611  1.00 26.45           C  
ATOM   4843  CD2 TRP B  81      81.352  90.124  28.744  1.00 25.29           C  
ATOM   4844  NE1 TRP B  81      79.108  89.776  28.669  1.00 29.46           N  
ATOM   4845  CE2 TRP B  81      80.121  90.421  29.371  1.00 27.63           C  
ATOM   4846  CE3 TRP B  81      82.515  90.632  29.304  1.00 24.57           C  
ATOM   4847  CZ2 TRP B  81      80.043  91.253  30.494  1.00 26.48           C  
ATOM   4848  CZ3 TRP B  81      82.417  91.465  30.471  1.00 23.27           C  
ATOM   4849  CH2 TRP B  81      81.223  91.723  31.040  1.00 20.54           C  
ATOM   4850  N   THR B  82      79.282  87.826  24.527  1.00 40.51           N  
ATOM   4851  CA  THR B  82      78.254  86.890  24.108  1.00 42.17           C  
ATOM   4852  C   THR B  82      78.747  86.233  22.757  1.00 46.02           C  
ATOM   4853  O   THR B  82      79.121  85.033  22.704  1.00 46.87           O  
ATOM   4854  CB  THR B  82      76.978  87.612  23.997  1.00 41.23           C  
ATOM   4855  OG1 THR B  82      76.795  88.228  25.235  1.00 42.07           O  
ATOM   4856  CG2 THR B  82      75.769  86.767  23.999  1.00 38.03           C  
ATOM   4857  N   LEU B  83      78.882  87.038  21.709  1.00 47.30           N  
ATOM   4858  CA  LEU B  83      79.333  86.582  20.428  1.00 48.25           C  
ATOM   4859  C   LEU B  83      80.594  85.709  20.440  1.00 48.33           C  
ATOM   4860  O   LEU B  83      80.640  84.747  19.651  1.00 50.21           O  
ATOM   4861  CB  LEU B  83      79.478  87.765  19.428  1.00 49.84           C  
ATOM   4862  CG  LEU B  83      78.233  88.092  18.527  1.00 53.52           C  
ATOM   4863  CD1 LEU B  83      78.312  87.352  17.152  1.00 56.28           C  
ATOM   4864  CD2 LEU B  83      76.836  87.837  19.180  1.00 53.25           C  
ATOM   4865  N   VAL B  84      81.622  85.973  21.250  1.00 46.36           N  
ATOM   4866  CA  VAL B  84      82.827  85.148  21.057  1.00 44.52           C  
ATOM   4867  C   VAL B  84      82.647  83.685  21.542  1.00 45.14           C  
ATOM   4868  O   VAL B  84      83.145  82.775  20.899  1.00 45.61           O  
ATOM   4869  CB  VAL B  84      84.072  85.757  21.630  1.00 44.20           C  
ATOM   4870  CG1 VAL B  84      85.278  84.799  21.533  1.00 41.06           C  
ATOM   4871  CG2 VAL B  84      84.355  86.985  20.877  1.00 45.69           C  
ATOM   4872  N   PRO B  85      82.027  83.486  22.698  1.00 44.67           N  
ATOM   4873  CA  PRO B  85      81.369  82.204  23.034  1.00 44.74           C  
ATOM   4874  C   PRO B  85      80.579  81.508  21.939  1.00 43.39           C  
ATOM   4875  O   PRO B  85      80.972  80.354  21.624  1.00 42.29           O  
ATOM   4876  CB  PRO B  85      80.472  82.572  24.247  1.00 43.90           C  
ATOM   4877  CG  PRO B  85      81.486  83.515  25.000  1.00 45.65           C  
ATOM   4878  CD  PRO B  85      82.060  84.397  23.871  1.00 45.13           C  
ATOM   4879  N   VAL B  86      79.513  82.134  21.431  1.00 40.91           N  
ATOM   4880  CA  VAL B  86      78.771  81.570  20.329  1.00 39.55           C  
ATOM   4881  C   VAL B  86      79.682  81.124  19.163  1.00 40.13           C  
ATOM   4882  O   VAL B  86      79.542  80.048  18.631  1.00 39.39           O  
ATOM   4883  CB  VAL B  86      77.730  82.535  19.799  1.00 40.39           C  
ATOM   4884  CG1 VAL B  86      77.198  81.988  18.454  1.00 37.36           C  
ATOM   4885  CG2 VAL B  86      76.552  82.758  20.875  1.00 35.47           C  
ATOM   4886  N   LEU B  87      80.645  81.938  18.791  1.00 40.06           N  
ATOM   4887  CA  LEU B  87      81.471  81.618  17.644  1.00 40.50           C  
ATOM   4888  C   LEU B  87      82.184  80.322  17.941  1.00 38.85           C  
ATOM   4889  O   LEU B  87      82.203  79.380  17.124  1.00 37.54           O  
ATOM   4890  CB  LEU B  87      82.534  82.729  17.369  1.00 40.40           C  
ATOM   4891  CG  LEU B  87      82.139  83.645  16.219  1.00 44.78           C  
ATOM   4892  CD1 LEU B  87      82.631  82.907  14.923  1.00 46.35           C  
ATOM   4893  CD2 LEU B  87      80.587  83.955  16.147  1.00 42.95           C  
ATOM   4894  N   ILE B  88      82.801  80.333  19.116  1.00 37.82           N  
ATOM   4895  CA  ILE B  88      83.627  79.233  19.599  1.00 36.61           C  
ATOM   4896  C   ILE B  88      82.845  77.897  19.564  1.00 35.57           C  
ATOM   4897  O   ILE B  88      83.403  76.879  19.175  1.00 35.62           O  
ATOM   4898  CB  ILE B  88      84.071  79.534  20.986  1.00 35.51           C  
ATOM   4899  CG1 ILE B  88      85.161  80.562  20.914  1.00 38.10           C  
ATOM   4900  CG2 ILE B  88      84.567  78.263  21.657  1.00 35.74           C  
ATOM   4901  CD1 ILE B  88      85.682  81.069  22.320  1.00 39.27           C  
ATOM   4902  N   LEU B  89      81.578  77.949  19.961  1.00 33.60           N  
ATOM   4903  CA  LEU B  89      80.677  76.845  19.915  1.00 34.00           C  
ATOM   4904  C   LEU B  89      80.262  76.381  18.560  1.00 36.26           C  
ATOM   4905  O   LEU B  89      79.932  75.140  18.368  1.00 38.47           O  
ATOM   4906  CB  LEU B  89      79.441  77.089  20.789  1.00 32.40           C  
ATOM   4907  CG  LEU B  89      79.800  77.219  22.278  1.00 33.21           C  
ATOM   4908  CD1 LEU B  89      78.625  77.896  23.015  1.00 31.01           C  
ATOM   4909  CD2 LEU B  89      80.237  75.899  22.914  1.00 29.76           C  
ATOM   4910  N   VAL B  90      80.184  77.324  17.621  1.00 37.63           N  
ATOM   4911  CA  VAL B  90      79.724  76.990  16.279  1.00 36.94           C  
ATOM   4912  C   VAL B  90      80.886  76.218  15.640  1.00 37.21           C  
ATOM   4913  O   VAL B  90      80.661  75.182  15.024  1.00 37.50           O  
ATOM   4914  CB  VAL B  90      79.136  78.223  15.459  1.00 38.26           C  
ATOM   4915  CG1 VAL B  90      79.402  78.045  13.919  1.00 35.76           C  
ATOM   4916  CG2 VAL B  90      77.590  78.465  15.795  1.00 36.11           C  
ATOM   4917  N   ALA B  91      82.113  76.646  15.898  1.00 36.13           N  
ATOM   4918  CA  ALA B  91      83.306  75.957  15.415  1.00 35.94           C  
ATOM   4919  C   ALA B  91      83.437  74.496  15.980  1.00 37.65           C  
ATOM   4920  O   ALA B  91      83.347  73.493  15.214  1.00 37.79           O  
ATOM   4921  CB  ALA B  91      84.458  76.716  15.784  1.00 34.43           C  
ATOM   4922  N   ILE B  92      83.606  74.368  17.303  1.00 37.22           N  
ATOM   4923  CA  ILE B  92      83.404  73.059  17.951  1.00 36.89           C  
ATOM   4924  C   ILE B  92      82.345  72.181  17.244  1.00 38.54           C  
ATOM   4925  O   ILE B  92      82.687  71.067  16.825  1.00 38.34           O  
ATOM   4926  CB  ILE B  92      83.064  73.160  19.425  1.00 35.53           C  
ATOM   4927  CG1 ILE B  92      84.283  73.694  20.173  1.00 33.30           C  
ATOM   4928  CG2 ILE B  92      82.706  71.758  19.904  1.00 32.40           C  
ATOM   4929  CD1 ILE B  92      83.986  74.165  21.554  1.00 30.72           C  
ATOM   4930  N   GLY B  93      81.111  72.678  17.114  1.00 38.18           N  
ATOM   4931  CA  GLY B  93      80.010  71.913  16.603  1.00 40.16           C  
ATOM   4932  C   GLY B  93      80.135  71.643  15.101  1.00 43.05           C  
ATOM   4933  O   GLY B  93      79.505  70.700  14.558  1.00 44.30           O  
ATOM   4934  N   ALA B  94      80.934  72.455  14.409  1.00 43.16           N  
ATOM   4935  CA  ALA B  94      81.174  72.179  12.997  1.00 44.03           C  
ATOM   4936  C   ALA B  94      81.976  70.876  12.924  1.00 44.80           C  
ATOM   4937  O   ALA B  94      81.752  70.075  12.048  1.00 46.69           O  
ATOM   4938  CB  ALA B  94      81.920  73.317  12.279  1.00 41.31           C  
ATOM   4939  N   PHE B  95      82.935  70.674  13.801  1.00 44.20           N  
ATOM   4940  CA  PHE B  95      83.686  69.457  13.700  1.00 44.00           C  
ATOM   4941  C   PHE B  95      82.932  68.305  14.349  1.00 43.35           C  
ATOM   4942  O   PHE B  95      82.680  67.278  13.754  1.00 43.08           O  
ATOM   4943  CB  PHE B  95      85.075  69.659  14.225  1.00 43.61           C  
ATOM   4944  CG  PHE B  95      85.851  70.567  13.381  1.00 45.05           C  
ATOM   4945  CD1 PHE B  95      86.447  70.104  12.225  1.00 47.20           C  
ATOM   4946  CD2 PHE B  95      85.934  71.934  13.690  1.00 49.94           C  
ATOM   4947  CE1 PHE B  95      87.182  70.979  11.399  1.00 50.03           C  
ATOM   4948  CE2 PHE B  95      86.650  72.812  12.899  1.00 49.02           C  
ATOM   4949  CZ  PHE B  95      87.288  72.327  11.731  1.00 50.72           C  
ATOM   4950  N   SER B  96      82.438  68.560  15.520  1.00 42.29           N  
ATOM   4951  CA  SER B  96      81.748  67.551  16.235  1.00 42.18           C  
ATOM   4952  C   SER B  96      80.581  66.913  15.415  1.00 42.17           C  
ATOM   4953  O   SER B  96      80.299  65.710  15.598  1.00 41.95           O  
ATOM   4954  CB  SER B  96      81.301  68.089  17.640  1.00 40.42           C  
ATOM   4955  OG  SER B  96      79.858  68.230  17.720  1.00 39.75           O  
ATOM   4956  N   LEU B  97      79.858  67.642  14.565  1.00 41.25           N  
ATOM   4957  CA  LEU B  97      78.664  66.937  14.006  1.00 41.32           C  
ATOM   4958  C   LEU B  97      78.953  65.785  12.946  1.00 40.85           C  
ATOM   4959  O   LEU B  97      78.311  64.724  12.975  1.00 40.30           O  
ATOM   4960  CB  LEU B  97      77.559  67.870  13.535  1.00 41.32           C  
ATOM   4961  CG  LEU B  97      76.508  68.542  14.458  1.00 40.79           C  
ATOM   4962  CD1 LEU B  97      75.836  69.783  13.714  1.00 42.88           C  
ATOM   4963  CD2 LEU B  97      75.418  67.648  14.927  1.00 36.68           C  
ATOM   4964  N   PRO B  98      79.868  66.025  12.006  1.00 40.50           N  
ATOM   4965  CA  PRO B  98      80.340  64.959  11.110  1.00 39.68           C  
ATOM   4966  C   PRO B  98      80.840  63.686  11.871  1.00 39.31           C  
ATOM   4967  O   PRO B  98      80.272  62.579  11.700  1.00 39.98           O  
ATOM   4968  CB  PRO B  98      81.468  65.623  10.304  1.00 39.58           C  
ATOM   4969  CG  PRO B  98      81.329  67.096  10.514  1.00 39.67           C  
ATOM   4970  CD  PRO B  98      80.454  67.346  11.679  1.00 39.88           C  
ATOM   4971  N   ILE B  99      81.893  63.824  12.660  1.00 36.89           N  
ATOM   4972  CA  ILE B  99      82.342  62.764  13.543  1.00 34.66           C  
ATOM   4973  C   ILE B  99      81.164  61.922  14.225  1.00 35.62           C  
ATOM   4974  O   ILE B  99      81.146  60.628  14.312  1.00 31.84           O  
ATOM   4975  CB  ILE B  99      83.244  63.452  14.519  1.00 35.16           C  
ATOM   4976  CG1 ILE B  99      84.341  64.063  13.692  1.00 26.47           C  
ATOM   4977  CG2 ILE B  99      83.699  62.516  15.665  1.00 34.36           C  
ATOM   4978  CD1 ILE B  99      85.633  64.351  14.395  1.00 23.64           C  
ATOM   4979  N   LEU B 100      80.151  62.676  14.624  1.00 35.51           N  
ATOM   4980  CA  LEU B 100      79.071  62.100  15.346  1.00 35.28           C  
ATOM   4981  C   LEU B 100      78.391  61.194  14.320  1.00 37.44           C  
ATOM   4982  O   LEU B 100      78.178  59.932  14.548  1.00 39.26           O  
ATOM   4983  CB  LEU B 100      78.111  63.172  15.898  1.00 32.80           C  
ATOM   4984  CG  LEU B 100      76.856  62.508  16.481  1.00 31.85           C  
ATOM   4985  CD1 LEU B 100      77.183  61.446  17.676  1.00 25.73           C  
ATOM   4986  CD2 LEU B 100      75.708  63.516  16.855  1.00 28.14           C  
ATOM   4987  N   PHE B 101      78.043  61.833  13.207  1.00 36.28           N  
ATOM   4988  CA  PHE B 101      77.304  61.185  12.151  1.00 36.34           C  
ATOM   4989  C   PHE B 101      77.923  59.827  11.732  1.00 36.47           C  
ATOM   4990  O   PHE B 101      77.240  58.775  11.745  1.00 36.17           O  
ATOM   4991  CB  PHE B 101      76.960  62.160  11.015  1.00 35.60           C  
ATOM   4992  CG  PHE B 101      75.615  62.754  11.235  1.00 35.70           C  
ATOM   4993  CD1 PHE B 101      75.450  63.739  12.200  1.00 34.11           C  
ATOM   4994  CD2 PHE B 101      74.462  62.194  10.630  1.00 35.43           C  
ATOM   4995  CE1 PHE B 101      74.159  64.246  12.516  1.00 34.99           C  
ATOM   4996  CE2 PHE B 101      73.146  62.689  10.943  1.00 36.14           C  
ATOM   4997  CZ  PHE B 101      72.988  63.708  11.878  1.00 38.40           C  
ATOM   4998  N   ARG B 102      79.216  59.884  11.523  1.00 34.89           N  
ATOM   4999  CA  ARG B 102      80.011  58.819  11.026  1.00 35.65           C  
ATOM   5000  C   ARG B 102      80.154  57.706  12.111  1.00 36.22           C  
ATOM   5001  O   ARG B 102      80.176  56.502  11.783  1.00 36.51           O  
ATOM   5002  CB  ARG B 102      81.318  59.452  10.546  1.00 34.75           C  
ATOM   5003  CG  ARG B 102      82.458  58.588  10.592  1.00 38.10           C  
ATOM   5004  CD  ARG B 102      83.816  59.264  10.201  1.00 44.27           C  
ATOM   5005  NE  ARG B 102      83.678  60.290   9.177  1.00 45.20           N  
ATOM   5006  CZ  ARG B 102      84.144  61.564   9.246  1.00 47.76           C  
ATOM   5007  NH1 ARG B 102      84.822  62.024  10.314  1.00 42.13           N  
ATOM   5008  NH2 ARG B 102      83.910  62.387   8.192  1.00 49.92           N  
ATOM   5009  N   SER B 103      80.142  58.066  13.396  1.00 35.42           N  
ATOM   5010  CA  SER B 103      80.349  57.054  14.425  1.00 34.40           C  
ATOM   5011  C   SER B 103      79.051  56.355  14.563  1.00 33.88           C  
ATOM   5012  O   SER B 103      79.012  55.145  14.732  1.00 33.63           O  
ATOM   5013  CB  SER B 103      80.666  57.661  15.768  1.00 33.71           C  
ATOM   5014  OG  SER B 103      79.393  58.016  16.308  1.00 34.73           O  
ATOM   5015  N   GLN B 104      77.955  57.089  14.458  1.00 35.45           N  
ATOM   5016  CA  GLN B 104      76.676  56.464  14.748  1.00 35.42           C  
ATOM   5017  C   GLN B 104      75.739  56.101  13.574  1.00 36.59           C  
ATOM   5018  O   GLN B 104      74.530  55.730  13.758  1.00 37.32           O  
ATOM   5019  CB  GLN B 104      75.991  57.331  15.771  1.00 36.99           C  
ATOM   5020  CG  GLN B 104      75.087  56.436  16.675  1.00 40.80           C  
ATOM   5021  CD  GLN B 104      75.677  56.133  18.015  1.00 32.60           C  
ATOM   5022  OE1 GLN B 104      76.857  55.757  18.197  1.00 36.29           O  
ATOM   5023  NE2 GLN B 104      74.858  56.258  18.939  1.00 32.07           N  
ATOM   5024  N   GLU B 105      76.275  56.208  12.360  1.00 36.90           N  
ATOM   5025  CA  GLU B 105      75.682  55.599  11.147  1.00 38.59           C  
ATOM   5026  C   GLU B 105      76.203  54.135  10.948  1.00 38.52           C  
ATOM   5027  O   GLU B 105      77.428  53.913  10.744  1.00 37.70           O  
ATOM   5028  CB  GLU B 105      75.939  56.474   9.900  1.00 37.82           C  
ATOM   5029  CG  GLU B 105      74.778  57.491   9.742  1.00 44.35           C  
ATOM   5030  CD  GLU B 105      74.972  58.546   8.656  1.00 48.37           C  
ATOM   5031  OE1 GLU B 105      76.015  58.469   7.904  1.00 48.04           O  
ATOM   5032  OE2 GLU B 105      74.079  59.456   8.582  1.00 46.67           O  
ATOM   5033  N   MET B 106      75.310  53.143  11.070  1.00 38.92           N  
ATOM   5034  CA  MET B 106      75.792  51.720  10.976  1.00 39.66           C  
ATOM   5035  C   MET B 106      76.034  51.315   9.508  1.00 39.62           C  
ATOM   5036  O   MET B 106      75.179  51.580   8.694  1.00 39.91           O  
ATOM   5037  CB  MET B 106      74.857  50.732  11.705  1.00 39.09           C  
ATOM   5038  CG  MET B 106      74.773  50.879  13.259  1.00 38.63           C  
ATOM   5039  SD  MET B 106      76.381  50.999  14.101  1.00 45.21           S  
ATOM   5040  CE  MET B 106      76.108  52.339  15.285  1.00 42.51           C  
ATOM   5041  N   PRO B 107      77.138  50.643   9.166  1.00 40.33           N  
ATOM   5042  CA  PRO B 107      77.353  50.161   7.774  1.00 40.48           C  
ATOM   5043  C   PRO B 107      76.204  49.202   7.318  1.00 41.93           C  
ATOM   5044  O   PRO B 107      75.676  48.465   8.187  1.00 42.18           O  
ATOM   5045  CB  PRO B 107      78.667  49.404   7.872  1.00 40.49           C  
ATOM   5046  CG  PRO B 107      78.722  48.970   9.332  1.00 39.64           C  
ATOM   5047  CD  PRO B 107      78.185  50.159  10.090  1.00 39.91           C  
ATOM   5048  N   ASN B 108      75.751  49.230   6.045  1.00 43.46           N  
ATOM   5049  CA  ASN B 108      74.705  48.238   5.605  1.00 44.65           C  
ATOM   5050  C   ASN B 108      75.366  46.953   5.178  1.00 43.89           C  
ATOM   5051  O   ASN B 108      74.668  45.989   5.019  1.00 44.14           O  
ATOM   5052  CB  ASN B 108      73.790  48.683   4.442  1.00 46.21           C  
ATOM   5053  CG  ASN B 108      74.107  50.088   3.929  1.00 51.62           C  
ATOM   5054  OD1 ASN B 108      73.205  50.993   3.900  1.00 55.33           O  
ATOM   5055  ND2 ASN B 108      75.382  50.305   3.537  1.00 54.00           N  
ATOM   5056  N   ASP B 109      76.712  46.988   5.062  1.00 42.20           N  
ATOM   5057  CA  ASP B 109      77.592  45.976   4.486  1.00 41.40           C  
ATOM   5058  C   ASP B 109      78.703  45.542   5.501  1.00 37.57           C  
ATOM   5059  O   ASP B 109      79.899  45.583   5.195  1.00 35.59           O  
ATOM   5060  CB  ASP B 109      78.299  46.588   3.244  1.00 43.12           C  
ATOM   5061  CG  ASP B 109      79.311  47.734   3.655  1.00 51.27           C  
ATOM   5062  OD1 ASP B 109      78.924  48.615   4.498  1.00 52.69           O  
ATOM   5063  OD2 ASP B 109      80.532  47.777   3.264  1.00 58.89           O  
ATOM   5064  N   PRO B 110      78.337  45.146   6.713  1.00 34.76           N  
ATOM   5065  CA  PRO B 110      79.371  44.773   7.671  1.00 33.47           C  
ATOM   5066  C   PRO B 110      80.019  43.447   7.229  1.00 33.83           C  
ATOM   5067  O   PRO B 110      79.358  42.595   6.623  1.00 32.78           O  
ATOM   5068  CB  PRO B 110      78.606  44.608   8.958  1.00 33.22           C  
ATOM   5069  CG  PRO B 110      77.134  44.562   8.610  1.00 31.85           C  
ATOM   5070  CD  PRO B 110      76.967  44.974   7.226  1.00 33.62           C  
ATOM   5071  N   ASP B 111      81.313  43.390   7.427  1.00 32.91           N  
ATOM   5072  CA  ASP B 111      82.129  42.233   7.294  1.00 33.11           C  
ATOM   5073  C   ASP B 111      81.857  41.088   8.311  1.00 32.94           C  
ATOM   5074  O   ASP B 111      82.138  39.961   7.975  1.00 34.22           O  
ATOM   5075  CB  ASP B 111      83.565  42.681   7.481  1.00 31.92           C  
ATOM   5076  CG  ASP B 111      83.995  43.603   6.402  1.00 34.61           C  
ATOM   5077  OD1 ASP B 111      83.936  43.172   5.251  1.00 33.75           O  
ATOM   5078  OD2 ASP B 111      84.362  44.804   6.566  1.00 39.68           O  
ATOM   5079  N   LEU B 112      81.354  41.391   9.516  1.00 30.94           N  
ATOM   5080  CA  LEU B 112      81.184  40.471  10.658  1.00 30.66           C  
ATOM   5081  C   LEU B 112      80.118  41.097  11.570  1.00 30.38           C  
ATOM   5082  O   LEU B 112      80.184  42.290  11.838  1.00 30.32           O  
ATOM   5083  CB  LEU B 112      82.494  40.299  11.471  1.00 30.52           C  
ATOM   5084  CG  LEU B 112      82.396  39.444  12.790  1.00 29.45           C  
ATOM   5085  CD1 LEU B 112      81.761  38.051  12.536  1.00 30.65           C  
ATOM   5086  CD2 LEU B 112      83.667  39.208  13.459  1.00 26.52           C  
ATOM   5087  N   VAL B 113      79.118  40.327  11.971  1.00 30.21           N  
ATOM   5088  CA  VAL B 113      78.120  40.729  12.941  1.00 29.68           C  
ATOM   5089  C   VAL B 113      78.367  39.864  14.168  1.00 30.73           C  
ATOM   5090  O   VAL B 113      78.640  38.680  14.030  1.00 31.62           O  
ATOM   5091  CB  VAL B 113      76.776  40.500  12.437  1.00 29.62           C  
ATOM   5092  CG1 VAL B 113      75.677  40.744  13.526  1.00 29.80           C  
ATOM   5093  CG2 VAL B 113      76.554  41.331  11.204  1.00 30.42           C  
ATOM   5094  N   ILE B 114      78.408  40.481  15.353  1.00 29.79           N  
ATOM   5095  CA  ILE B 114      78.441  39.809  16.614  1.00 28.57           C  
ATOM   5096  C   ILE B 114      77.207  40.265  17.454  1.00 29.11           C  
ATOM   5097  O   ILE B 114      76.696  41.358  17.287  1.00 29.66           O  
ATOM   5098  CB  ILE B 114      79.769  40.025  17.224  1.00 27.95           C  
ATOM   5099  CG1 ILE B 114      80.810  39.304  16.387  1.00 26.79           C  
ATOM   5100  CG2 ILE B 114      79.874  39.448  18.638  1.00 30.72           C  
ATOM   5101  CD1 ILE B 114      82.283  39.622  16.831  1.00 24.35           C  
ATOM   5102  N   LYS B 115      76.671  39.395  18.293  1.00 28.00           N  
ATOM   5103  CA  LYS B 115      75.652  39.762  19.249  1.00 27.88           C  
ATOM   5104  C   LYS B 115      76.282  39.654  20.652  1.00 28.63           C  
ATOM   5105  O   LYS B 115      76.919  38.649  20.975  1.00 27.16           O  
ATOM   5106  CB  LYS B 115      74.382  38.959  19.022  1.00 28.40           C  
ATOM   5107  CG  LYS B 115      73.264  39.327  19.961  1.00 32.70           C  
ATOM   5108  CD  LYS B 115      71.918  38.935  19.381  1.00 36.18           C  
ATOM   5109  CE  LYS B 115      70.874  39.014  20.507  1.00 40.78           C  
ATOM   5110  NZ  LYS B 115      69.414  38.984  20.125  1.00 41.12           N  
ATOM   5111  N   ALA B 116      76.220  40.744  21.461  1.00 29.95           N  
ATOM   5112  CA  ALA B 116      76.854  40.781  22.823  1.00 29.14           C  
ATOM   5113  C   ALA B 116      75.710  40.872  23.776  1.00 29.16           C  
ATOM   5114  O   ALA B 116      74.899  41.759  23.601  1.00 28.21           O  
ATOM   5115  CB  ALA B 116      77.763  41.926  22.993  1.00 28.45           C  
ATOM   5116  N   ILE B 117      75.555  39.877  24.702  1.00 29.72           N  
ATOM   5117  CA  ILE B 117      74.375  39.829  25.585  1.00 28.83           C  
ATOM   5118  C   ILE B 117      74.900  39.941  26.975  1.00 29.12           C  
ATOM   5119  O   ILE B 117      75.907  39.285  27.335  1.00 32.37           O  
ATOM   5120  CB  ILE B 117      73.505  38.561  25.469  1.00 30.60           C  
ATOM   5121  CG1 ILE B 117      72.955  38.328  24.038  1.00 31.91           C  
ATOM   5122  CG2 ILE B 117      72.278  38.725  26.296  1.00 28.00           C  
ATOM   5123  CD1 ILE B 117      73.941  37.494  23.141  1.00 33.94           C  
ATOM   5124  N   GLY B 118      74.282  40.791  27.784  1.00 27.97           N  
ATOM   5125  CA  GLY B 118      74.913  41.151  29.057  1.00 25.93           C  
ATOM   5126  C   GLY B 118      74.096  40.473  30.074  1.00 24.30           C  
ATOM   5127  O   GLY B 118      72.791  40.425  29.967  1.00 22.96           O  
ATOM   5128  N   HIS B 119      74.844  39.927  31.042  1.00 24.20           N  
ATOM   5129  CA  HIS B 119      74.161  39.297  32.160  1.00 25.40           C  
ATOM   5130  C   HIS B 119      74.747  39.671  33.408  1.00 24.73           C  
ATOM   5131  O   HIS B 119      75.957  39.765  33.483  1.00 25.57           O  
ATOM   5132  CB  HIS B 119      74.431  37.773  32.068  1.00 26.86           C  
ATOM   5133  CG  HIS B 119      73.969  37.170  30.794  1.00 24.45           C  
ATOM   5134  ND1 HIS B 119      72.621  37.066  30.503  1.00 17.52           N  
ATOM   5135  CD2 HIS B 119      74.661  36.712  29.718  1.00 17.26           C  
ATOM   5136  CE1 HIS B 119      72.503  36.514  29.306  1.00 26.77           C  
ATOM   5137  NE2 HIS B 119      73.719  36.303  28.806  1.00 22.75           N  
ATOM   5138  N   GLN B 120      73.960  39.654  34.467  1.00 26.63           N  
ATOM   5139  CA  GLN B 120      74.642  39.658  35.795  1.00 29.22           C  
ATOM   5140  C   GLN B 120      75.463  38.374  36.104  1.00 30.45           C  
ATOM   5141  O   GLN B 120      74.820  37.415  36.465  1.00 32.24           O  
ATOM   5142  CB  GLN B 120      73.557  39.856  36.890  1.00 30.23           C  
ATOM   5143  CG  GLN B 120      72.732  41.084  36.704  1.00 27.24           C  
ATOM   5144  CD  GLN B 120      71.760  41.277  37.819  1.00 34.65           C  
ATOM   5145  OE1 GLN B 120      71.978  42.108  38.747  1.00 40.48           O  
ATOM   5146  NE2 GLN B 120      70.687  40.525  37.775  1.00 32.69           N  
ATOM   5147  N   TRP B 121      76.794  38.262  36.055  1.00 29.87           N  
ATOM   5148  CA  TRP B 121      77.786  39.258  35.850  1.00 29.52           C  
ATOM   5149  C   TRP B 121      78.783  38.706  34.883  1.00 28.33           C  
ATOM   5150  O   TRP B 121      79.910  38.363  35.234  1.00 27.69           O  
ATOM   5151  CB  TRP B 121      78.453  39.797  37.195  1.00 30.22           C  
ATOM   5152  CG  TRP B 121      77.351  40.612  37.893  1.00 35.36           C  
ATOM   5153  CD1 TRP B 121      76.997  41.885  37.594  1.00 40.65           C  
ATOM   5154  CD2 TRP B 121      76.412  40.172  38.882  1.00 39.62           C  
ATOM   5155  NE1 TRP B 121      75.920  42.286  38.350  1.00 43.66           N  
ATOM   5156  CE2 TRP B 121      75.552  41.252  39.159  1.00 43.27           C  
ATOM   5157  CE3 TRP B 121      76.220  38.970  39.585  1.00 41.05           C  
ATOM   5158  CZ2 TRP B 121      74.505  41.161  40.063  1.00 47.68           C  
ATOM   5159  CZ3 TRP B 121      75.197  38.875  40.475  1.00 39.75           C  
ATOM   5160  CH2 TRP B 121      74.356  39.961  40.734  1.00 47.79           C  
ATOM   5161  N   TYR B 122      78.414  38.727  33.607  1.00 27.79           N  
ATOM   5162  CA  TYR B 122      79.343  38.238  32.543  1.00 28.20           C  
ATOM   5163  C   TYR B 122      78.648  38.531  31.246  1.00 27.58           C  
ATOM   5164  O   TYR B 122      77.414  38.830  31.277  1.00 28.74           O  
ATOM   5165  CB  TYR B 122      79.609  36.670  32.663  1.00 28.35           C  
ATOM   5166  CG  TYR B 122      78.390  35.871  32.365  1.00 22.42           C  
ATOM   5167  CD1 TYR B 122      78.200  35.206  31.111  1.00 25.61           C  
ATOM   5168  CD2 TYR B 122      77.436  35.752  33.301  1.00 25.81           C  
ATOM   5169  CE1 TYR B 122      76.940  34.425  30.843  1.00 26.29           C  
ATOM   5170  CE2 TYR B 122      76.181  35.045  33.057  1.00 26.91           C  
ATOM   5171  CZ  TYR B 122      75.955  34.384  31.847  1.00 27.40           C  
ATOM   5172  OH  TYR B 122      74.730  33.746  31.702  1.00 32.65           O  
ATOM   5173  N   TRP B 123      79.390  38.384  30.141  1.00 27.16           N  
ATOM   5174  CA  TRP B 123      78.839  38.457  28.767  1.00 28.61           C  
ATOM   5175  C   TRP B 123      78.760  37.090  27.996  1.00 29.56           C  
ATOM   5176  O   TRP B 123      79.721  36.311  28.056  1.00 31.02           O  
ATOM   5177  CB  TRP B 123      79.702  39.457  27.892  1.00 27.64           C  
ATOM   5178  CG  TRP B 123      79.870  40.841  28.490  1.00 28.76           C  
ATOM   5179  CD1 TRP B 123      80.877  41.259  29.323  1.00 23.04           C  
ATOM   5180  CD2 TRP B 123      78.988  41.959  28.292  1.00 23.05           C  
ATOM   5181  NE1 TRP B 123      80.622  42.540  29.690  1.00 33.10           N  
ATOM   5182  CE2 TRP B 123      79.483  43.007  29.058  1.00 26.93           C  
ATOM   5183  CE3 TRP B 123      77.859  42.178  27.477  1.00 29.66           C  
ATOM   5184  CZ2 TRP B 123      78.884  44.311  29.094  1.00 24.05           C  
ATOM   5185  CZ3 TRP B 123      77.222  43.460  27.504  1.00 33.83           C  
ATOM   5186  CH2 TRP B 123      77.739  44.512  28.357  1.00 26.87           C  
ATOM   5187  N   SER B 124      77.661  36.870  27.261  1.00 29.38           N  
ATOM   5188  CA  SER B 124      77.549  35.951  26.133  1.00 31.19           C  
ATOM   5189  C   SER B 124      77.780  36.654  24.771  1.00 32.54           C  
ATOM   5190  O   SER B 124      77.295  37.763  24.534  1.00 30.13           O  
ATOM   5191  CB  SER B 124      76.137  35.430  25.997  1.00 29.92           C  
ATOM   5192  OG  SER B 124      75.686  35.050  27.247  1.00 32.88           O  
ATOM   5193  N   TYR B 125      78.492  35.927  23.891  1.00 34.09           N  
ATOM   5194  CA  TYR B 125      78.622  36.224  22.461  1.00 34.48           C  
ATOM   5195  C   TYR B 125      78.017  35.140  21.552  1.00 35.73           C  
ATOM   5196  O   TYR B 125      78.124  33.930  21.828  1.00 36.85           O  
ATOM   5197  CB  TYR B 125      80.084  36.460  22.108  1.00 33.84           C  
ATOM   5198  CG  TYR B 125      80.613  37.536  22.952  1.00 34.97           C  
ATOM   5199  CD1 TYR B 125      80.390  38.903  22.604  1.00 32.11           C  
ATOM   5200  CD2 TYR B 125      81.248  37.240  24.164  1.00 36.47           C  
ATOM   5201  CE1 TYR B 125      80.815  39.950  23.435  1.00 33.11           C  
ATOM   5202  CE2 TYR B 125      81.701  38.293  25.027  1.00 36.65           C  
ATOM   5203  CZ  TYR B 125      81.469  39.663  24.641  1.00 36.07           C  
ATOM   5204  OH  TYR B 125      81.936  40.704  25.437  1.00 33.09           O  
ATOM   5205  N   GLU B 126      77.369  35.616  20.494  1.00 34.33           N  
ATOM   5206  CA  GLU B 126      77.001  34.871  19.314  1.00 33.06           C  
ATOM   5207  C   GLU B 126      77.605  35.506  18.082  1.00 32.83           C  
ATOM   5208  O   GLU B 126      77.643  36.760  17.969  1.00 32.26           O  
ATOM   5209  CB  GLU B 126      75.510  34.920  19.172  1.00 31.47           C  
ATOM   5210  CG  GLU B 126      74.884  34.565  20.504  1.00 35.54           C  
ATOM   5211  CD  GLU B 126      73.415  34.553  20.422  1.00 37.03           C  
ATOM   5212  OE1 GLU B 126      72.988  35.122  19.386  1.00 42.26           O  
ATOM   5213  OE2 GLU B 126      72.732  34.023  21.366  1.00 38.91           O  
ATOM   5214  N   TYR B 127      78.091  34.654  17.171  1.00 31.08           N  
ATOM   5215  CA  TYR B 127      78.346  35.012  15.764  1.00 28.67           C  
ATOM   5216  C   TYR B 127      77.249  34.377  14.938  1.00 30.24           C  
ATOM   5217  O   TYR B 127      77.420  33.246  14.468  1.00 30.67           O  
ATOM   5218  CB  TYR B 127      79.623  34.438  15.369  1.00 25.43           C  
ATOM   5219  CG  TYR B 127      80.807  35.006  16.049  1.00 26.80           C  
ATOM   5220  CD1 TYR B 127      80.841  35.212  17.387  1.00 26.37           C  
ATOM   5221  CD2 TYR B 127      81.916  35.387  15.315  1.00 22.95           C  
ATOM   5222  CE1 TYR B 127      82.012  35.754  17.994  1.00 22.95           C  
ATOM   5223  CE2 TYR B 127      83.016  35.865  15.912  1.00 26.50           C  
ATOM   5224  CZ  TYR B 127      83.053  36.054  17.277  1.00 23.07           C  
ATOM   5225  OH  TYR B 127      84.251  36.577  17.836  1.00 29.39           O  
ATOM   5226  N   PRO B 128      76.108  35.039  14.740  1.00 31.27           N  
ATOM   5227  CA  PRO B 128      74.922  34.310  14.335  1.00 31.57           C  
ATOM   5228  C   PRO B 128      75.031  33.856  12.902  1.00 33.38           C  
ATOM   5229  O   PRO B 128      74.185  33.097  12.493  1.00 34.90           O  
ATOM   5230  CB  PRO B 128      73.789  35.314  14.470  1.00 32.34           C  
ATOM   5231  CG  PRO B 128      74.375  36.673  14.525  1.00 29.61           C  
ATOM   5232  CD  PRO B 128      75.878  36.493  14.787  1.00 32.62           C  
ATOM   5233  N   ASN B 129      76.046  34.276  12.165  1.00 34.09           N  
ATOM   5234  CA  ASN B 129      76.188  33.913  10.749  1.00 35.28           C  
ATOM   5235  C   ASN B 129      77.244  32.853  10.698  1.00 35.22           C  
ATOM   5236  O   ASN B 129      77.639  32.376   9.646  1.00 36.23           O  
ATOM   5237  CB  ASN B 129      76.636  35.153   9.895  1.00 33.11           C  
ATOM   5238  CG  ASN B 129      75.545  36.187   9.833  1.00 37.48           C  
ATOM   5239  OD1 ASN B 129      74.357  35.793   9.921  1.00 33.62           O  
ATOM   5240  ND2 ASN B 129      75.896  37.535   9.772  1.00 34.99           N  
ATOM   5241  N   ASP B 130      77.750  32.505  11.838  1.00 34.35           N  
ATOM   5242  CA  ASP B 130      78.890  31.587  11.821  1.00 36.05           C  
ATOM   5243  C   ASP B 130      78.669  30.306  12.680  1.00 34.60           C  
ATOM   5244  O   ASP B 130      79.606  29.499  12.842  1.00 34.13           O  
ATOM   5245  CB  ASP B 130      80.180  32.341  12.251  1.00 34.27           C  
ATOM   5246  CG  ASP B 130      80.532  33.501  11.292  1.00 38.21           C  
ATOM   5247  OD1 ASP B 130      80.670  33.226  10.087  1.00 32.90           O  
ATOM   5248  OD2 ASP B 130      80.700  34.713  11.651  1.00 39.90           O  
ATOM   5249  N   GLY B 131      77.484  30.152  13.281  1.00 34.16           N  
ATOM   5250  CA  GLY B 131      77.342  29.085  14.282  1.00 35.01           C  
ATOM   5251  C   GLY B 131      78.331  29.057  15.465  1.00 36.06           C  
ATOM   5252  O   GLY B 131      78.742  27.979  15.891  1.00 36.47           O  
ATOM   5253  N   VAL B 132      78.680  30.220  16.043  1.00 35.26           N  
ATOM   5254  CA  VAL B 132      79.561  30.285  17.213  1.00 33.73           C  
ATOM   5255  C   VAL B 132      78.810  30.984  18.353  1.00 35.16           C  
ATOM   5256  O   VAL B 132      77.919  31.795  18.092  1.00 36.05           O  
ATOM   5257  CB  VAL B 132      80.926  30.927  16.909  1.00 33.01           C  
ATOM   5258  CG1 VAL B 132      81.714  31.191  18.193  1.00 29.06           C  
ATOM   5259  CG2 VAL B 132      81.712  30.027  15.918  1.00 28.55           C  
ATOM   5260  N   ALA B 133      79.112  30.585  19.596  1.00 34.79           N  
ATOM   5261  CA  ALA B 133      78.447  31.056  20.829  1.00 34.13           C  
ATOM   5262  C   ALA B 133      79.351  30.613  21.997  1.00 35.64           C  
ATOM   5263  O   ALA B 133      79.839  29.458  22.036  1.00 36.93           O  
ATOM   5264  CB  ALA B 133      77.028  30.543  20.989  1.00 32.13           C  
ATOM   5265  N   PHE B 134      79.688  31.567  22.864  1.00 34.99           N  
ATOM   5266  CA  PHE B 134      80.448  31.320  24.044  1.00 34.12           C  
ATOM   5267  C   PHE B 134      80.192  32.436  25.082  1.00 35.02           C  
ATOM   5268  O   PHE B 134      79.642  33.504  24.717  1.00 37.39           O  
ATOM   5269  CB  PHE B 134      81.902  31.149  23.745  1.00 33.65           C  
ATOM   5270  CG  PHE B 134      82.525  32.278  23.047  1.00 39.49           C  
ATOM   5271  CD1 PHE B 134      82.562  32.319  21.663  1.00 35.81           C  
ATOM   5272  CD2 PHE B 134      83.165  33.327  23.795  1.00 42.11           C  
ATOM   5273  CE1 PHE B 134      83.197  33.409  21.023  1.00 39.78           C  
ATOM   5274  CE2 PHE B 134      83.827  34.408  23.150  1.00 40.56           C  
ATOM   5275  CZ  PHE B 134      83.823  34.460  21.772  1.00 40.31           C  
ATOM   5276  N   ASP B 135      80.505  32.140  26.351  1.00 30.89           N  
ATOM   5277  CA  ASP B 135      80.387  32.984  27.446  1.00 28.67           C  
ATOM   5278  C   ASP B 135      81.818  33.386  27.746  1.00 29.93           C  
ATOM   5279  O   ASP B 135      82.846  32.676  27.455  1.00 27.86           O  
ATOM   5280  CB  ASP B 135      79.803  32.226  28.590  1.00 28.05           C  
ATOM   5281  CG  ASP B 135      78.316  31.984  28.426  1.00 31.13           C  
ATOM   5282  OD1 ASP B 135      77.528  32.622  27.630  1.00 35.16           O  
ATOM   5283  OD2 ASP B 135      77.789  31.091  29.069  1.00 30.43           O  
ATOM   5284  N   ALA B 136      81.905  34.605  28.262  1.00 30.07           N  
ATOM   5285  CA  ALA B 136      83.169  35.107  28.808  1.00 30.18           C  
ATOM   5286  C   ALA B 136      82.866  35.657  30.215  1.00 30.89           C  
ATOM   5287  O   ALA B 136      81.862  36.387  30.435  1.00 31.17           O  
ATOM   5288  CB  ALA B 136      83.842  36.184  27.911  1.00 27.55           C  
ATOM   5289  N   LEU B 137      83.768  35.307  31.129  1.00 30.63           N  
ATOM   5290  CA  LEU B 137      83.523  35.431  32.520  1.00 30.29           C  
ATOM   5291  C   LEU B 137      84.838  35.951  32.907  1.00 29.06           C  
ATOM   5292  O   LEU B 137      85.874  35.564  32.315  1.00 29.25           O  
ATOM   5293  CB  LEU B 137      83.319  34.034  33.165  1.00 29.95           C  
ATOM   5294  CG  LEU B 137      82.003  33.242  33.117  1.00 33.39           C  
ATOM   5295  CD1 LEU B 137      81.261  33.302  34.402  1.00 38.26           C  
ATOM   5296  CD2 LEU B 137      80.976  33.476  32.025  1.00 31.18           C  
ATOM   5297  N   MET B 138      84.856  36.809  33.915  1.00 29.20           N  
ATOM   5298  CA  MET B 138      86.157  37.293  34.288  1.00 30.18           C  
ATOM   5299  C   MET B 138      87.079  36.160  34.836  1.00 28.72           C  
ATOM   5300  O   MET B 138      86.668  35.320  35.566  1.00 30.17           O  
ATOM   5301  CB  MET B 138      86.006  38.439  35.304  1.00 30.13           C  
ATOM   5302  CG  MET B 138      87.427  39.112  35.662  1.00 33.32           C  
ATOM   5303  SD  MET B 138      87.382  40.067  37.248  1.00 42.46           S  
ATOM   5304  CE  MET B 138      85.805  39.662  37.665  1.00 41.13           C  
ATOM   5305  N   LEU B 139      88.351  36.242  34.578  1.00 29.14           N  
ATOM   5306  CA  LEU B 139      89.338  35.376  35.139  1.00 29.68           C  
ATOM   5307  C   LEU B 139      89.685  35.765  36.549  1.00 33.29           C  
ATOM   5308  O   LEU B 139      89.605  36.960  36.841  1.00 35.30           O  
ATOM   5309  CB  LEU B 139      90.614  35.558  34.341  1.00 27.79           C  
ATOM   5310  CG  LEU B 139      90.544  34.914  32.972  1.00 26.05           C  
ATOM   5311  CD1 LEU B 139      92.016  34.914  32.300  1.00 20.21           C  
ATOM   5312  CD2 LEU B 139      89.894  33.403  33.136  1.00 26.84           C  
ATOM   5313  N   GLU B 140      90.239  34.834  37.366  1.00 33.11           N  
ATOM   5314  CA  GLU B 140      90.651  35.127  38.740  1.00 32.20           C  
ATOM   5315  C   GLU B 140      92.118  35.292  38.744  1.00 33.99           C  
ATOM   5316  O   GLU B 140      92.763  34.808  37.811  1.00 34.07           O  
ATOM   5317  CB AGLU B 140      90.282  33.920  39.593  0.50 32.81           C  
ATOM   5318  CB BGLU B 140      90.138  34.106  39.751  0.50 32.38           C  
ATOM   5319  CG AGLU B 140      88.837  33.450  39.383  0.50 32.56           C  
ATOM   5320  CG BGLU B 140      88.764  34.487  40.329  0.50 28.89           C  
ATOM   5321  CD AGLU B 140      88.620  32.459  38.197  0.50 32.64           C  
ATOM   5322  CD BGLU B 140      88.728  35.872  41.033  0.50 27.71           C  
ATOM   5323  OE1AGLU B 140      87.547  31.811  38.259  0.50 30.74           O  
ATOM   5324  OE1BGLU B 140      89.769  36.358  41.634  0.50 22.39           O  
ATOM   5325  OE2AGLU B 140      89.450  32.336  37.202  0.50 26.56           O  
ATOM   5326  OE2BGLU B 140      87.612  36.430  41.011  0.50 20.28           O  
ATOM   5327  N   LYS B 141      92.702  36.014  39.705  1.00 36.59           N  
ATOM   5328  CA  LYS B 141      94.147  36.260  39.546  1.00 39.76           C  
ATOM   5329  C   LYS B 141      94.920  34.995  39.188  1.00 41.13           C  
ATOM   5330  O   LYS B 141      95.896  35.030  38.428  1.00 39.81           O  
ATOM   5331  CB  LYS B 141      94.823  36.867  40.773  1.00 40.70           C  
ATOM   5332  CG  LYS B 141      94.570  38.369  41.128  1.00 45.24           C  
ATOM   5333  CD  LYS B 141      95.441  38.813  42.349  1.00 50.67           C  
ATOM   5334  CE  LYS B 141      95.382  40.365  42.659  1.00 55.76           C  
ATOM   5335  NZ  LYS B 141      94.489  40.764  43.859  1.00 54.20           N  
ATOM   5336  N   GLU B 142      94.558  33.885  39.853  1.00 43.46           N  
ATOM   5337  CA  GLU B 142      95.350  32.633  39.715  1.00 44.58           C  
ATOM   5338  C   GLU B 142      95.219  32.024  38.283  1.00 42.68           C  
ATOM   5339  O   GLU B 142      96.173  31.499  37.772  1.00 42.55           O  
ATOM   5340  CB  GLU B 142      95.028  31.613  40.841  1.00 45.94           C  
ATOM   5341  CG  GLU B 142      94.361  32.192  42.091  1.00 52.31           C  
ATOM   5342  CD  GLU B 142      92.807  32.048  42.096  1.00 63.39           C  
ATOM   5343  OE1 GLU B 142      92.084  33.086  42.422  1.00 63.62           O  
ATOM   5344  OE2 GLU B 142      92.288  30.914  41.786  1.00 61.95           O  
ATOM   5345  N   ALA B 143      94.048  32.146  37.659  1.00 40.73           N  
ATOM   5346  CA  ALA B 143      93.830  31.801  36.274  1.00 39.88           C  
ATOM   5347  C   ALA B 143      94.599  32.643  35.198  1.00 40.83           C  
ATOM   5348  O   ALA B 143      94.717  32.236  34.011  1.00 42.34           O  
ATOM   5349  CB  ALA B 143      92.410  31.823  36.038  1.00 39.94           C  
ATOM   5350  N   LEU B 144      95.205  33.768  35.570  1.00 39.56           N  
ATOM   5351  CA  LEU B 144      95.830  34.595  34.529  1.00 39.29           C  
ATOM   5352  C   LEU B 144      97.033  34.039  33.797  1.00 39.26           C  
ATOM   5353  O   LEU B 144      97.129  34.193  32.603  1.00 39.82           O  
ATOM   5354  CB  LEU B 144      96.175  36.062  35.006  1.00 38.27           C  
ATOM   5355  CG  LEU B 144      95.020  36.932  35.611  1.00 36.98           C  
ATOM   5356  CD1 LEU B 144      95.641  37.974  36.457  1.00 37.43           C  
ATOM   5357  CD2 LEU B 144      94.064  37.570  34.593  1.00 38.23           C  
ATOM   5358  N   ALA B 145      98.039  33.543  34.479  1.00 39.16           N  
ATOM   5359  CA  ALA B 145      99.241  33.217  33.750  1.00 39.71           C  
ATOM   5360  C   ALA B 145      99.020  32.024  32.728  1.00 40.78           C  
ATOM   5361  O   ALA B 145      99.650  31.981  31.669  1.00 41.02           O  
ATOM   5362  CB  ALA B 145     100.336  32.970  34.680  1.00 39.67           C  
ATOM   5363  N   ASP B 146      98.031  31.160  32.989  1.00 40.64           N  
ATOM   5364  CA  ASP B 146      97.727  30.057  32.075  1.00 41.08           C  
ATOM   5365  C   ASP B 146      96.904  30.497  30.900  1.00 40.37           C  
ATOM   5366  O   ASP B 146      96.824  29.751  29.937  1.00 42.09           O  
ATOM   5367  CB  ASP B 146      96.904  28.912  32.723  1.00 41.11           C  
ATOM   5368  CG  ASP B 146      97.690  28.050  33.709  1.00 40.38           C  
ATOM   5369  OD1 ASP B 146      99.004  28.032  33.778  1.00 37.22           O  
ATOM   5370  OD2 ASP B 146      96.964  27.393  34.517  1.00 41.49           O  
ATOM   5371  N   ALA B 147      96.206  31.619  31.009  1.00 38.55           N  
ATOM   5372  CA  ALA B 147      95.360  32.088  29.931  1.00 35.84           C  
ATOM   5373  C   ALA B 147      96.102  33.087  29.065  1.00 35.08           C  
ATOM   5374  O   ALA B 147      95.555  33.552  28.067  1.00 34.47           O  
ATOM   5375  CB  ALA B 147      93.974  32.583  30.417  1.00 35.52           C  
ATOM   5376  N   GLY B 148      97.384  33.302  29.385  1.00 33.73           N  
ATOM   5377  CA  GLY B 148      98.261  34.187  28.640  1.00 33.67           C  
ATOM   5378  C   GLY B 148      98.273  35.700  29.031  1.00 34.62           C  
ATOM   5379  O   GLY B 148      99.016  36.499  28.420  1.00 34.63           O  
ATOM   5380  N   TYR B 149      97.494  36.068  30.047  1.00 32.76           N  
ATOM   5381  CA  TYR B 149      97.506  37.360  30.732  1.00 32.83           C  
ATOM   5382  C   TYR B 149      98.504  37.641  31.850  1.00 35.25           C  
ATOM   5383  O   TYR B 149      98.894  36.745  32.624  1.00 37.47           O  
ATOM   5384  CB  TYR B 149      96.135  37.558  31.300  1.00 30.67           C  
ATOM   5385  CG  TYR B 149      95.163  37.488  30.186  1.00 31.24           C  
ATOM   5386  CD1 TYR B 149      95.125  38.519  29.188  1.00 31.69           C  
ATOM   5387  CD2 TYR B 149      94.321  36.402  30.052  1.00 22.96           C  
ATOM   5388  CE1 TYR B 149      94.208  38.472  28.124  1.00 28.75           C  
ATOM   5389  CE2 TYR B 149      93.388  36.363  29.050  1.00 28.99           C  
ATOM   5390  CZ  TYR B 149      93.377  37.431  28.055  1.00 30.62           C  
ATOM   5391  OH  TYR B 149      92.488  37.391  27.030  1.00 33.18           O  
ATOM   5392  N   SER B 150      98.885  38.910  32.000  1.00 36.15           N  
ATOM   5393  CA  SER B 150      99.831  39.280  33.061  1.00 35.18           C  
ATOM   5394  C   SER B 150      99.109  39.537  34.338  1.00 33.24           C  
ATOM   5395  O   SER B 150      97.881  39.579  34.373  1.00 30.55           O  
ATOM   5396  CB  SER B 150     100.781  40.408  32.646  1.00 36.31           C  
ATOM   5397  OG  SER B 150     100.110  41.322  31.803  1.00 40.26           O  
ATOM   5398  N   GLU B 151      99.865  39.597  35.420  1.00 33.52           N  
ATOM   5399  CA  GLU B 151      99.265  39.879  36.711  1.00 35.28           C  
ATOM   5400  C   GLU B 151      98.532  41.225  36.571  1.00 34.94           C  
ATOM   5401  O   GLU B 151      97.298  41.323  36.824  1.00 34.17           O  
ATOM   5402  CB  GLU B 151     100.322  39.841  37.825  1.00 37.08           C  
ATOM   5403  CG  GLU B 151     100.994  38.427  38.024  1.00 43.03           C  
ATOM   5404  CD  GLU B 151      99.972  37.226  37.971  1.00 51.97           C  
ATOM   5405  OE1 GLU B 151      98.880  37.225  38.663  1.00 53.11           O  
ATOM   5406  OE2 GLU B 151     100.216  36.260  37.195  1.00 55.29           O  
ATOM   5407  N   ASP B 152      99.196  42.226  36.004  1.00 33.74           N  
ATOM   5408  CA  ASP B 152      98.460  43.492  35.965  1.00 34.64           C  
ATOM   5409  C   ASP B 152      97.188  43.531  35.063  1.00 33.96           C  
ATOM   5410  O   ASP B 152      96.646  44.632  34.814  1.00 34.07           O  
ATOM   5411  CB  ASP B 152      99.365  44.676  35.737  1.00 33.11           C  
ATOM   5412  CG  ASP B 152      99.909  44.705  34.391  1.00 37.28           C  
ATOM   5413  OD1 ASP B 152      99.173  44.281  33.489  1.00 44.10           O  
ATOM   5414  OD2 ASP B 152     101.060  45.122  34.106  1.00 38.29           O  
ATOM   5415  N   GLU B 153      96.726  42.367  34.571  1.00 31.35           N  
ATOM   5416  CA  GLU B 153      95.591  42.375  33.645  1.00 30.44           C  
ATOM   5417  C   GLU B 153      94.424  41.794  34.315  1.00 29.87           C  
ATOM   5418  O   GLU B 153      93.358  41.598  33.703  1.00 29.31           O  
ATOM   5419  CB  GLU B 153      95.867  41.689  32.328  1.00 31.11           C  
ATOM   5420  CG  GLU B 153      96.634  42.555  31.360  1.00 34.18           C  
ATOM   5421  CD  GLU B 153      97.433  41.754  30.319  1.00 38.30           C  
ATOM   5422  OE1 GLU B 153      97.099  40.566  30.120  1.00 34.80           O  
ATOM   5423  OE2 GLU B 153      98.411  42.309  29.681  1.00 38.98           O  
ATOM   5424  N   TYR B 154      94.643  41.622  35.616  1.00 30.14           N  
ATOM   5425  CA  TYR B 154      93.651  41.293  36.579  1.00 31.45           C  
ATOM   5426  C   TYR B 154      92.319  41.994  36.556  1.00 32.03           C  
ATOM   5427  O   TYR B 154      91.281  41.332  36.596  1.00 35.26           O  
ATOM   5428  CB  TYR B 154      94.194  41.112  38.024  1.00 31.70           C  
ATOM   5429  CG  TYR B 154      93.016  40.799  39.007  1.00 35.79           C  
ATOM   5430  CD1 TYR B 154      92.085  39.756  38.723  1.00 35.05           C  
ATOM   5431  CD2 TYR B 154      92.786  41.564  40.205  1.00 38.58           C  
ATOM   5432  CE1 TYR B 154      90.993  39.465  39.543  1.00 32.55           C  
ATOM   5433  CE2 TYR B 154      91.646  41.232  41.058  1.00 34.38           C  
ATOM   5434  CZ  TYR B 154      90.794  40.175  40.710  1.00 36.41           C  
ATOM   5435  OH  TYR B 154      89.688  39.819  41.498  1.00 43.41           O  
ATOM   5436  N   LEU B 155      92.083  43.261  36.474  1.00 32.52           N  
ATOM   5437  CA  LEU B 155      90.532  43.208  36.303  1.00 31.13           C  
ATOM   5438  C   LEU B 155      89.866  43.334  34.887  1.00 29.37           C  
ATOM   5439  O   LEU B 155      88.632  43.669  34.694  1.00 27.70           O  
ATOM   5440  CB  LEU B 155      89.841  44.001  37.367  1.00 32.15           C  
ATOM   5441  CG  LEU B 155      89.763  43.393  38.788  1.00 32.67           C  
ATOM   5442  CD1 LEU B 155      90.161  44.557  39.643  1.00 32.43           C  
ATOM   5443  CD2 LEU B 155      88.316  42.842  39.121  1.00 30.59           C  
ATOM   5444  N   LEU B 156      90.714  43.086  33.897  1.00 27.93           N  
ATOM   5445  CA  LEU B 156      90.345  43.257  32.481  1.00 28.81           C  
ATOM   5446  C   LEU B 156      90.153  41.905  31.677  1.00 29.44           C  
ATOM   5447  O   LEU B 156      89.251  41.844  30.812  1.00 26.53           O  
ATOM   5448  CB  LEU B 156      91.448  44.066  31.799  1.00 28.57           C  
ATOM   5449  CG  LEU B 156      91.902  45.403  32.439  1.00 26.24           C  
ATOM   5450  CD1 LEU B 156      93.413  45.881  32.058  1.00 17.15           C  
ATOM   5451  CD2 LEU B 156      90.812  46.363  32.127  1.00 19.31           C  
ATOM   5452  N   ALA B 157      90.954  40.850  32.036  1.00 28.60           N  
ATOM   5453  CA  ALA B 157      91.037  39.566  31.266  1.00 28.98           C  
ATOM   5454  C   ALA B 157      89.833  38.671  31.459  1.00 29.76           C  
ATOM   5455  O   ALA B 157      89.344  38.508  32.590  1.00 31.37           O  
ATOM   5456  CB  ALA B 157      92.274  38.861  31.610  1.00 26.73           C  
ATOM   5457  N   THR B 158      89.258  38.159  30.396  1.00 30.52           N  
ATOM   5458  CA  THR B 158      88.192  37.116  30.573  1.00 32.31           C  
ATOM   5459  C   THR B 158      88.715  35.769  30.084  1.00 31.93           C  
ATOM   5460  O   THR B 158      89.791  35.710  29.544  1.00 30.96           O  
ATOM   5461  CB  THR B 158      86.898  37.393  29.904  1.00 31.92           C  
ATOM   5462  OG1 THR B 158      87.112  37.597  28.486  1.00 33.40           O  
ATOM   5463  CG2 THR B 158      86.361  38.645  30.474  1.00 32.81           C  
ATOM   5464  N   ASP B 159      87.949  34.702  30.272  1.00 32.88           N  
ATOM   5465  CA  ASP B 159      88.498  33.330  29.977  1.00 33.50           C  
ATOM   5466  C   ASP B 159      88.459  33.148  28.467  1.00 33.59           C  
ATOM   5467  O   ASP B 159      89.487  32.800  27.879  1.00 35.09           O  
ATOM   5468  CB  ASP B 159      87.719  32.218  30.729  1.00 31.59           C  
ATOM   5469  CG  ASP B 159      86.256  32.377  30.571  1.00 32.44           C  
ATOM   5470  OD1 ASP B 159      85.817  33.215  29.717  1.00 31.41           O  
ATOM   5471  OD2 ASP B 159      85.451  31.719  31.235  1.00 28.73           O  
ATOM   5472  N   ASN B 160      87.335  33.455  27.835  1.00 31.15           N  
ATOM   5473  CA  ASN B 160      87.322  33.520  26.370  1.00 32.52           C  
ATOM   5474  C   ASN B 160      87.305  34.939  25.705  1.00 32.99           C  
ATOM   5475  O   ASN B 160      86.414  35.741  26.060  1.00 33.00           O  
ATOM   5476  CB  ASN B 160      86.089  32.725  25.872  1.00 30.95           C  
ATOM   5477  CG  ASN B 160      86.103  31.240  26.387  1.00 31.21           C  
ATOM   5478  OD1 ASN B 160      85.159  30.776  26.991  1.00 26.89           O  
ATOM   5479  ND2 ASN B 160      87.239  30.601  26.270  1.00 23.18           N  
ATOM   5480  N   PRO B 161      88.126  35.182  24.676  1.00 32.84           N  
ATOM   5481  CA  PRO B 161      88.074  36.452  23.898  1.00 31.73           C  
ATOM   5482  C   PRO B 161      87.041  36.516  22.800  1.00 32.03           C  
ATOM   5483  O   PRO B 161      86.690  35.499  22.237  1.00 33.13           O  
ATOM   5484  CB  PRO B 161      89.447  36.590  23.276  1.00 30.27           C  
ATOM   5485  CG  PRO B 161      89.998  35.109  23.167  1.00 33.83           C  
ATOM   5486  CD  PRO B 161      89.138  34.239  24.151  1.00 32.46           C  
ATOM   5487  N   VAL B 162      86.478  37.727  22.578  1.00 32.44           N  
ATOM   5488  CA  VAL B 162      85.819  38.104  21.309  1.00 29.21           C  
ATOM   5489  C   VAL B 162      86.893  38.252  20.223  1.00 29.28           C  
ATOM   5490  O   VAL B 162      87.826  39.077  20.358  1.00 30.98           O  
ATOM   5491  CB  VAL B 162      85.027  39.381  21.445  1.00 29.38           C  
ATOM   5492  CG1 VAL B 162      84.289  39.723  20.119  1.00 25.23           C  
ATOM   5493  CG2 VAL B 162      84.061  39.294  22.653  1.00 28.03           C  
ATOM   5494  N   VAL B 163      86.842  37.404  19.184  1.00 28.17           N  
ATOM   5495  CA  VAL B 163      87.867  37.563  18.179  1.00 26.61           C  
ATOM   5496  C   VAL B 163      87.347  38.071  16.853  1.00 25.18           C  
ATOM   5497  O   VAL B 163      86.232  37.758  16.508  1.00 25.76           O  
ATOM   5498  CB  VAL B 163      89.014  36.509  18.084  1.00 28.67           C  
ATOM   5499  CG1 VAL B 163      88.973  35.426  19.156  1.00 26.85           C  
ATOM   5500  CG2 VAL B 163      89.224  36.035  16.634  1.00 20.51           C  
ATOM   5501  N   VAL B 164      88.157  38.935  16.216  1.00 23.86           N  
ATOM   5502  CA  VAL B 164      87.807  39.700  14.966  1.00 20.75           C  
ATOM   5503  C   VAL B 164      88.997  39.822  14.090  1.00 19.89           C  
ATOM   5504  O   VAL B 164      90.198  39.835  14.513  1.00 19.52           O  
ATOM   5505  CB  VAL B 164      87.235  41.214  15.257  1.00 21.23           C  
ATOM   5506  CG1 VAL B 164      86.043  41.164  16.164  1.00 15.53           C  
ATOM   5507  CG2 VAL B 164      88.379  42.156  15.751  1.00 15.70           C  
ATOM   5508  N   PRO B 165      88.688  39.840  12.813  1.00 20.43           N  
ATOM   5509  CA  PRO B 165      89.734  40.092  11.806  1.00 20.36           C  
ATOM   5510  C   PRO B 165      90.021  41.661  11.786  1.00 20.98           C  
ATOM   5511  O   PRO B 165      89.005  42.378  11.868  1.00 18.38           O  
ATOM   5512  CB  PRO B 165      89.040  39.664  10.527  1.00 18.41           C  
ATOM   5513  CG  PRO B 165      87.583  39.938  10.769  1.00 18.37           C  
ATOM   5514  CD  PRO B 165      87.337  39.635  12.232  1.00 20.25           C  
ATOM   5515  N   VAL B 166      91.300  42.077  11.687  1.00 21.59           N  
ATOM   5516  CA  VAL B 166      91.724  43.402  11.683  1.00 24.40           C  
ATOM   5517  C   VAL B 166      91.208  44.046  10.421  1.00 26.73           C  
ATOM   5518  O   VAL B 166      91.100  43.375   9.357  1.00 25.48           O  
ATOM   5519  CB  VAL B 166      93.236  43.644  11.343  1.00 25.94           C  
ATOM   5520  CG1 VAL B 166      94.083  44.246  12.503  1.00 22.62           C  
ATOM   5521  CG2 VAL B 166      93.890  42.588  10.580  1.00 25.18           C  
ATOM   5522  N   GLY B 167      91.025  45.394  10.525  1.00 26.26           N  
ATOM   5523  CA  GLY B 167      90.815  46.249   9.396  1.00 21.40           C  
ATOM   5524  C   GLY B 167      89.537  45.913   8.742  1.00 22.78           C  
ATOM   5525  O   GLY B 167      89.519  45.957   7.499  1.00 26.20           O  
ATOM   5526  N   LYS B 168      88.450  45.663   9.487  1.00 21.05           N  
ATOM   5527  CA  LYS B 168      87.272  45.244   8.846  1.00 21.16           C  
ATOM   5528  C   LYS B 168      86.221  45.735   9.722  1.00 22.46           C  
ATOM   5529  O   LYS B 168      86.416  45.746  10.932  1.00 22.72           O  
ATOM   5530  CB  LYS B 168      87.225  43.644   8.977  1.00 25.01           C  
ATOM   5531  CG  LYS B 168      88.306  42.972   8.064  1.00 24.25           C  
ATOM   5532  CD  LYS B 168      87.624  42.869   6.617  1.00 30.63           C  
ATOM   5533  CE  LYS B 168      88.612  42.200   5.626  1.00 32.26           C  
ATOM   5534  NZ  LYS B 168      89.076  40.869   6.244  1.00 36.42           N  
ATOM   5535  N   LYS B 169      85.052  45.977   9.163  1.00 22.18           N  
ATOM   5536  CA  LYS B 169      83.957  46.529   9.879  1.00 26.35           C  
ATOM   5537  C   LYS B 169      83.097  45.552  10.662  1.00 27.98           C  
ATOM   5538  O   LYS B 169      82.405  44.756  10.016  1.00 31.60           O  
ATOM   5539  CB  LYS B 169      83.014  47.146   8.841  1.00 25.96           C  
ATOM   5540  CG  LYS B 169      83.589  48.388   8.106  1.00 30.47           C  
ATOM   5541  CD  LYS B 169      82.664  48.801   6.941  1.00 32.68           C  
ATOM   5542  CE  LYS B 169      83.271  49.981   6.040  1.00 43.70           C  
ATOM   5543  NZ  LYS B 169      82.854  50.132   4.489  1.00 47.88           N  
ATOM   5544  N   VAL B 170      83.034  45.643  12.004  1.00 27.78           N  
ATOM   5545  CA  VAL B 170      82.266  44.712  12.826  1.00 25.77           C  
ATOM   5546  C   VAL B 170      81.094  45.497  13.334  1.00 26.15           C  
ATOM   5547  O   VAL B 170      81.319  46.573  13.735  1.00 29.79           O  
ATOM   5548  CB  VAL B 170      83.145  44.258  13.995  1.00 25.20           C  
ATOM   5549  CG1 VAL B 170      82.440  43.220  14.902  1.00 25.62           C  
ATOM   5550  CG2 VAL B 170      84.504  43.717  13.495  1.00 19.30           C  
ATOM   5551  N   LEU B 171      79.866  45.022  13.206  1.00 25.39           N  
ATOM   5552  CA  LEU B 171      78.704  45.519  13.827  1.00 27.23           C  
ATOM   5553  C   LEU B 171      78.388  44.614  15.066  1.00 29.95           C  
ATOM   5554  O   LEU B 171      78.183  43.409  14.893  1.00 30.17           O  
ATOM   5555  CB  LEU B 171      77.598  45.345  12.883  1.00 28.31           C  
ATOM   5556  CG  LEU B 171      76.205  45.861  13.224  1.00 32.50           C  
ATOM   5557  CD1 LEU B 171      76.128  47.320  12.842  1.00 34.42           C  
ATOM   5558  CD2 LEU B 171      75.197  45.139  12.338  1.00 34.86           C  
ATOM   5559  N   VAL B 172      78.385  45.190  16.301  1.00 29.00           N  
ATOM   5560  CA  VAL B 172      77.915  44.534  17.462  1.00 26.09           C  
ATOM   5561  C   VAL B 172      76.442  44.908  17.725  1.00 28.65           C  
ATOM   5562  O   VAL B 172      76.124  46.053  17.671  1.00 28.89           O  
ATOM   5563  CB  VAL B 172      78.839  44.825  18.555  1.00 25.91           C  
ATOM   5564  CG1 VAL B 172      78.425  44.095  19.792  1.00 24.12           C  
ATOM   5565  CG2 VAL B 172      80.392  44.508  18.125  1.00 21.41           C  
ATOM   5566  N   GLN B 173      75.516  43.936  17.920  1.00 30.42           N  
ATOM   5567  CA  GLN B 173      74.189  44.254  18.417  1.00 33.63           C  
ATOM   5568  C   GLN B 173      74.304  43.998  19.891  1.00 34.35           C  
ATOM   5569  O   GLN B 173      74.950  43.020  20.267  1.00 37.39           O  
ATOM   5570  CB  GLN B 173      73.107  43.400  17.840  1.00 33.03           C  
ATOM   5571  CG  GLN B 173      73.645  42.410  16.899  1.00 41.55           C  
ATOM   5572  CD  GLN B 173      72.623  41.950  15.847  1.00 48.32           C  
ATOM   5573  OE1 GLN B 173      72.703  42.379  14.679  1.00 49.55           O  
ATOM   5574  NE2 GLN B 173      71.646  41.093  16.266  1.00 46.26           N  
ATOM   5575  N   VAL B 174      73.764  44.891  20.738  1.00 33.21           N  
ATOM   5576  CA  VAL B 174      73.990  44.743  22.158  1.00 29.73           C  
ATOM   5577  C   VAL B 174      72.679  44.658  22.856  1.00 29.49           C  
ATOM   5578  O   VAL B 174      71.681  45.327  22.475  1.00 27.06           O  
ATOM   5579  CB  VAL B 174      75.216  45.524  22.764  1.00 31.23           C  
ATOM   5580  CG1 VAL B 174      76.129  46.265  21.714  1.00 30.90           C  
ATOM   5581  CG2 VAL B 174      74.872  46.361  23.935  1.00 32.61           C  
ATOM   5582  N   THR B 175      72.590  43.663  23.754  1.00 28.65           N  
ATOM   5583  CA  THR B 175      71.362  43.546  24.527  1.00 27.03           C  
ATOM   5584  C   THR B 175      71.733  42.949  25.826  1.00 25.35           C  
ATOM   5585  O   THR B 175      72.938  42.815  26.068  1.00 22.47           O  
ATOM   5586  CB  THR B 175      70.267  42.901  23.763  1.00 28.59           C  
ATOM   5587  OG1 THR B 175      69.041  43.034  24.492  1.00 32.33           O  
ATOM   5588  CG2 THR B 175      70.475  41.370  23.538  1.00 31.73           C  
ATOM   5589  N   ALA B 176      70.763  42.730  26.714  1.00 25.45           N  
ATOM   5590  CA  ALA B 176      71.079  42.199  28.051  1.00 27.98           C  
ATOM   5591  C   ALA B 176      69.922  41.343  28.364  1.00 28.73           C  
ATOM   5592  O   ALA B 176      68.832  41.623  27.845  1.00 28.56           O  
ATOM   5593  CB  ALA B 176      71.106  43.316  29.156  1.00 27.82           C  
ATOM   5594  N   THR B 177      70.061  40.442  29.337  1.00 29.97           N  
ATOM   5595  CA  THR B 177      68.829  39.650  29.682  1.00 30.93           C  
ATOM   5596  C   THR B 177      68.163  40.095  30.949  1.00 31.33           C  
ATOM   5597  O   THR B 177      66.937  39.983  31.113  1.00 32.44           O  
ATOM   5598  CB  THR B 177      69.158  38.101  29.791  1.00 32.34           C  
ATOM   5599  OG1 THR B 177      70.248  37.881  30.730  1.00 26.87           O  
ATOM   5600  CG2 THR B 177      69.804  37.613  28.484  1.00 30.17           C  
ATOM   5601  N   ASP B 178      68.944  40.606  31.900  1.00 30.52           N  
ATOM   5602  CA  ASP B 178      68.338  40.888  33.218  1.00 29.93           C  
ATOM   5603  C   ASP B 178      68.133  42.471  33.509  1.00 30.94           C  
ATOM   5604  O   ASP B 178      66.990  42.989  33.615  1.00 29.49           O  
ATOM   5605  CB  ASP B 178      69.169  40.198  34.243  1.00 26.46           C  
ATOM   5606  CG  ASP B 178      70.631  40.229  33.914  1.00 33.05           C  
ATOM   5607  OD1 ASP B 178      71.182  41.157  33.250  1.00 40.54           O  
ATOM   5608  OD2 ASP B 178      71.420  39.418  34.364  1.00 42.31           O  
ATOM   5609  N   VAL B 179      69.248  43.173  33.561  1.00 31.18           N  
ATOM   5610  CA  VAL B 179      69.368  44.581  34.032  1.00 33.36           C  
ATOM   5611  C   VAL B 179      70.278  45.179  32.952  1.00 33.46           C  
ATOM   5612  O   VAL B 179      70.766  44.427  32.045  1.00 35.49           O  
ATOM   5613  CB  VAL B 179      69.989  44.467  35.435  1.00 31.66           C  
ATOM   5614  CG1 VAL B 179      71.413  44.738  35.608  1.00 34.08           C  
ATOM   5615  CG2 VAL B 179      69.037  44.492  36.588  1.00 32.53           C  
ATOM   5616  N   ILE B 180      70.520  46.480  33.019  1.00 32.37           N  
ATOM   5617  CA  ILE B 180      71.173  47.177  31.936  1.00 29.54           C  
ATOM   5618  C   ILE B 180      72.632  46.993  32.168  1.00 28.12           C  
ATOM   5619  O   ILE B 180      73.069  47.121  33.314  1.00 29.44           O  
ATOM   5620  CB  ILE B 180      70.684  48.676  31.979  1.00 31.14           C  
ATOM   5621  CG1 ILE B 180      69.210  48.756  31.582  1.00 29.33           C  
ATOM   5622  CG2 ILE B 180      71.480  49.605  31.068  1.00 28.92           C  
ATOM   5623  CD1 ILE B 180      68.659  50.178  31.639  1.00 29.49           C  
ATOM   5624  N   HIS B 181      73.437  46.692  31.153  1.00 26.00           N  
ATOM   5625  CA  HIS B 181      74.902  46.812  31.391  1.00 24.38           C  
ATOM   5626  C   HIS B 181      75.400  47.716  30.276  1.00 23.63           C  
ATOM   5627  O   HIS B 181      74.591  48.279  29.564  1.00 25.01           O  
ATOM   5628  CB  HIS B 181      75.601  45.439  31.314  1.00 25.92           C  
ATOM   5629  CG  HIS B 181      74.899  44.368  32.089  1.00 26.70           C  
ATOM   5630  ND1 HIS B 181      75.358  43.937  33.317  1.00 19.33           N  
ATOM   5631  CD2 HIS B 181      73.696  43.746  31.879  1.00 23.98           C  
ATOM   5632  CE1 HIS B 181      74.511  43.042  33.805  1.00 24.23           C  
ATOM   5633  NE2 HIS B 181      73.485  42.920  32.965  1.00 25.93           N  
ATOM   5634  N   ALA B 182      76.697  47.778  30.005  1.00 22.19           N  
ATOM   5635  CA  ALA B 182      77.029  48.445  28.808  1.00 21.75           C  
ATOM   5636  C   ALA B 182      78.340  47.932  28.331  1.00 22.58           C  
ATOM   5637  O   ALA B 182      79.235  47.700  29.123  1.00 24.14           O  
ATOM   5638  CB  ALA B 182      77.181  50.026  29.105  1.00 22.38           C  
ATOM   5639  N   TRP B 183      78.487  47.856  27.003  1.00 22.77           N  
ATOM   5640  CA  TRP B 183      79.575  47.274  26.345  1.00 21.71           C  
ATOM   5641  C   TRP B 183      80.439  48.399  25.821  1.00 21.61           C  
ATOM   5642  O   TRP B 183      79.915  49.281  25.118  1.00 19.91           O  
ATOM   5643  CB  TRP B 183      78.959  46.404  25.135  1.00 24.21           C  
ATOM   5644  CG  TRP B 183      79.966  45.374  24.600  1.00 26.37           C  
ATOM   5645  CD1 TRP B 183      80.145  44.124  25.092  1.00 29.74           C  
ATOM   5646  CD2 TRP B 183      80.996  45.547  23.582  1.00 28.69           C  
ATOM   5647  NE1 TRP B 183      81.218  43.512  24.485  1.00 29.37           N  
ATOM   5648  CE2 TRP B 183      81.728  44.330  23.517  1.00 29.49           C  
ATOM   5649  CE3 TRP B 183      81.339  46.575  22.684  1.00 28.76           C  
ATOM   5650  CZ2 TRP B 183      82.825  44.129  22.642  1.00 26.74           C  
ATOM   5651  CZ3 TRP B 183      82.452  46.395  21.797  1.00 23.05           C  
ATOM   5652  CH2 TRP B 183      83.136  45.146  21.755  1.00 30.71           C  
ATOM   5653  N   THR B 184      81.754  48.317  26.016  1.00 20.68           N  
ATOM   5654  CA  THR B 184      82.564  49.368  25.547  1.00 21.49           C  
ATOM   5655  C   THR B 184      83.932  48.853  25.341  1.00 21.44           C  
ATOM   5656  O   THR B 184      84.332  47.953  26.055  1.00 23.84           O  
ATOM   5657  CB  THR B 184      82.588  50.593  26.656  1.00 22.80           C  
ATOM   5658  OG1 THR B 184      83.762  51.387  26.438  1.00 23.16           O  
ATOM   5659  CG2 THR B 184      83.028  50.074  27.984  1.00 20.62           C  
ATOM   5660  N   ILE B 185      84.669  49.376  24.362  1.00 21.23           N  
ATOM   5661  CA  ILE B 185      86.127  49.227  24.309  1.00 19.76           C  
ATOM   5662  C   ILE B 185      86.767  50.651  24.197  1.00 22.82           C  
ATOM   5663  O   ILE B 185      86.802  51.188  23.116  1.00 23.64           O  
ATOM   5664  CB  ILE B 185      86.632  48.382  23.032  1.00 17.54           C  
ATOM   5665  CG1 ILE B 185      86.026  46.971  22.979  1.00 19.54           C  
ATOM   5666  CG2 ILE B 185      88.207  48.252  23.038  1.00 11.56           C  
ATOM   5667  CD1 ILE B 185      86.366  45.990  24.230  1.00  9.94           C  
ATOM   5668  N   PRO B 186      87.284  51.254  25.288  1.00 24.86           N  
ATOM   5669  CA  PRO B 186      88.054  52.497  25.168  1.00 24.66           C  
ATOM   5670  C   PRO B 186      88.852  52.730  23.895  1.00 26.36           C  
ATOM   5671  O   PRO B 186      88.520  53.696  23.143  1.00 26.64           O  
ATOM   5672  CB  PRO B 186      88.949  52.421  26.404  1.00 24.27           C  
ATOM   5673  CG  PRO B 186      87.836  52.159  27.450  1.00 21.44           C  
ATOM   5674  CD  PRO B 186      87.152  50.896  26.727  1.00 21.93           C  
ATOM   5675  N   ALA B 187      89.849  51.887  23.632  1.00 26.06           N  
ATOM   5676  CA  ALA B 187      90.689  52.075  22.446  1.00 24.65           C  
ATOM   5677  C   ALA B 187      89.936  52.171  21.075  1.00 24.61           C  
ATOM   5678  O   ALA B 187      90.528  52.599  20.157  1.00 25.93           O  
ATOM   5679  CB  ALA B 187      91.839  51.112  22.426  1.00 22.46           C  
ATOM   5680  N   PHE B 188      88.641  51.853  20.988  1.00 23.41           N  
ATOM   5681  CA  PHE B 188      87.940  51.823  19.743  1.00 23.65           C  
ATOM   5682  C   PHE B 188      86.868  52.870  19.813  1.00 23.66           C  
ATOM   5683  O   PHE B 188      86.114  53.052  18.827  1.00 24.71           O  
ATOM   5684  CB  PHE B 188      87.115  50.463  19.491  1.00 23.63           C  
ATOM   5685  CG  PHE B 188      87.953  49.154  19.412  1.00 21.43           C  
ATOM   5686  CD1 PHE B 188      89.341  49.163  19.263  1.00 22.86           C  
ATOM   5687  CD2 PHE B 188      87.314  47.925  19.548  1.00 24.49           C  
ATOM   5688  CE1 PHE B 188      90.045  47.971  19.278  1.00 29.09           C  
ATOM   5689  CE2 PHE B 188      88.022  46.707  19.568  1.00 20.78           C  
ATOM   5690  CZ  PHE B 188      89.346  46.718  19.412  1.00 26.53           C  
ATOM   5691  N   ALA B 189      86.676  53.475  20.980  1.00 22.03           N  
ATOM   5692  CA  ALA B 189      85.619  54.465  21.143  1.00 20.65           C  
ATOM   5693  C   ALA B 189      84.233  54.009  20.920  1.00 21.85           C  
ATOM   5694  O   ALA B 189      83.415  54.764  20.303  1.00 23.53           O  
ATOM   5695  CB  ALA B 189      85.891  55.777  20.240  1.00 20.01           C  
ATOM   5696  N   VAL B 190      83.821  52.888  21.531  1.00 21.83           N  
ATOM   5697  CA  VAL B 190      82.414  52.535  21.316  1.00 19.52           C  
ATOM   5698  C   VAL B 190      81.920  52.300  22.700  1.00 20.12           C  
ATOM   5699  O   VAL B 190      82.698  51.963  23.594  1.00 20.26           O  
ATOM   5700  CB  VAL B 190      82.319  51.279  20.387  1.00 23.02           C  
ATOM   5701  CG1 VAL B 190      82.881  51.640  18.994  1.00 21.39           C  
ATOM   5702  CG2 VAL B 190      83.144  50.077  20.991  1.00 18.08           C  
ATOM   5703  N   LYS B 191      80.646  52.523  22.935  1.00 18.72           N  
ATOM   5704  CA  LYS B 191      80.197  52.262  24.205  1.00 21.18           C  
ATOM   5705  C   LYS B 191      78.804  52.183  23.897  1.00 22.83           C  
ATOM   5706  O   LYS B 191      78.412  53.076  23.233  1.00 27.33           O  
ATOM   5707  CB  LYS B 191      80.386  53.480  25.129  1.00 22.03           C  
ATOM   5708  CG  LYS B 191      79.377  53.419  26.382  1.00 22.34           C  
ATOM   5709  CD  LYS B 191      79.921  54.185  27.638  1.00 26.80           C  
ATOM   5710  CE  LYS B 191      81.360  53.830  28.010  1.00 22.63           C  
ATOM   5711  NZ  LYS B 191      82.300  54.871  28.013  1.00 27.13           N  
ATOM   5712  N   GLN B 192      78.023  51.191  24.352  1.00 23.70           N  
ATOM   5713  CA  GLN B 192      76.600  51.216  24.110  1.00 23.80           C  
ATOM   5714  C   GLN B 192      75.908  50.447  25.253  1.00 27.44           C  
ATOM   5715  O   GLN B 192      76.420  49.446  25.793  1.00 28.71           O  
ATOM   5716  CB  GLN B 192      76.279  50.554  22.777  1.00 24.65           C  
ATOM   5717  CG  GLN B 192      74.740  50.360  22.532  1.00 26.29           C  
ATOM   5718  CD  GLN B 192      74.030  51.720  22.341  1.00 32.57           C  
ATOM   5719  OE1 GLN B 192      72.901  51.995  22.867  1.00 29.14           O  
ATOM   5720  NE2 GLN B 192      74.669  52.557  21.540  1.00 29.31           N  
ATOM   5721  N   ASP B 193      74.704  50.860  25.583  1.00 28.69           N  
ATOM   5722  CA  ASP B 193      74.045  50.328  26.724  1.00 30.51           C  
ATOM   5723  C   ASP B 193      73.417  49.035  26.254  1.00 31.30           C  
ATOM   5724  O   ASP B 193      72.800  49.006  25.177  1.00 33.23           O  
ATOM   5725  CB  ASP B 193      72.890  51.242  27.103  1.00 30.17           C  
ATOM   5726  CG  ASP B 193      73.266  52.384  28.119  1.00 31.42           C  
ATOM   5727  OD1 ASP B 193      74.478  52.681  28.419  1.00 28.81           O  
ATOM   5728  OD2 ASP B 193      72.293  53.011  28.667  1.00 30.68           O  
ATOM   5729  N   ALA B 194      73.484  48.019  27.122  1.00 30.72           N  
ATOM   5730  CA  ALA B 194      72.893  46.690  26.962  1.00 27.91           C  
ATOM   5731  C   ALA B 194      71.567  46.694  27.670  1.00 27.48           C  
ATOM   5732  O   ALA B 194      71.491  46.570  28.902  1.00 27.76           O  
ATOM   5733  CB  ALA B 194      73.822  45.749  27.591  1.00 26.30           C  
ATOM   5734  N   VAL B 195      70.506  46.866  26.952  1.00 27.26           N  
ATOM   5735  CA  VAL B 195      69.255  47.025  27.631  1.00 30.02           C  
ATOM   5736  C   VAL B 195      68.259  45.891  27.377  1.00 32.45           C  
ATOM   5737  O   VAL B 195      67.931  45.630  26.260  1.00 36.07           O  
ATOM   5738  CB  VAL B 195      68.549  48.434  27.152  1.00 31.38           C  
ATOM   5739  CG1 VAL B 195      67.062  48.583  27.639  1.00 26.81           C  
ATOM   5740  CG2 VAL B 195      69.417  49.644  27.490  1.00 26.41           C  
ATOM   5741  N   PRO B 196      67.623  45.308  28.368  1.00 35.09           N  
ATOM   5742  CA  PRO B 196      66.613  44.271  28.071  1.00 36.51           C  
ATOM   5743  C   PRO B 196      65.461  44.743  27.236  1.00 38.20           C  
ATOM   5744  O   PRO B 196      64.868  45.724  27.612  1.00 39.50           O  
ATOM   5745  CB  PRO B 196      66.109  43.826  29.466  1.00 36.08           C  
ATOM   5746  CG  PRO B 196      67.310  44.118  30.389  1.00 37.57           C  
ATOM   5747  CD  PRO B 196      67.790  45.520  29.823  1.00 35.80           C  
ATOM   5748  N   GLY B 197      65.101  44.005  26.171  1.00 39.77           N  
ATOM   5749  CA  GLY B 197      63.942  44.333  25.332  1.00 39.26           C  
ATOM   5750  C   GLY B 197      64.386  45.122  24.091  1.00 40.21           C  
ATOM   5751  O   GLY B 197      63.541  45.601  23.335  1.00 41.30           O  
ATOM   5752  N   ARG B 198      65.695  45.300  23.884  1.00 39.11           N  
ATOM   5753  CA  ARG B 198      66.156  46.211  22.861  1.00 40.55           C  
ATOM   5754  C   ARG B 198      67.497  45.730  22.382  1.00 39.82           C  
ATOM   5755  O   ARG B 198      68.376  45.337  23.187  1.00 38.77           O  
ATOM   5756  CB  ARG B 198      66.474  47.606  23.463  1.00 42.26           C  
ATOM   5757  CG  ARG B 198      65.463  48.791  23.340  1.00 50.13           C  
ATOM   5758  CD  ARG B 198      65.929  50.018  24.264  1.00 58.78           C  
ATOM   5759  NE  ARG B 198      64.972  51.119  24.338  1.00 65.25           N  
ATOM   5760  CZ  ARG B 198      65.100  52.306  23.696  1.00 66.72           C  
ATOM   5761  NH1 ARG B 198      66.167  52.587  22.923  1.00 65.25           N  
ATOM   5762  NH2 ARG B 198      64.144  53.219  23.837  1.00 63.18           N  
ATOM   5763  N   ILE B 199      67.684  45.869  21.076  1.00 38.56           N  
ATOM   5764  CA  ILE B 199      68.968  45.632  20.480  1.00 37.94           C  
ATOM   5765  C   ILE B 199      69.451  46.961  20.017  1.00 36.04           C  
ATOM   5766  O   ILE B 199      68.738  47.663  19.352  1.00 36.85           O  
ATOM   5767  CB  ILE B 199      68.816  44.592  19.239  1.00 39.26           C  
ATOM   5768  CG1 ILE B 199      68.188  43.275  19.722  1.00 39.98           C  
ATOM   5769  CG2 ILE B 199      70.180  44.341  18.565  1.00 35.10           C  
ATOM   5770  CD1 ILE B 199      67.270  42.634  18.644  1.00 44.09           C  
ATOM   5771  N   ALA B 200      70.669  47.304  20.331  1.00 34.81           N  
ATOM   5772  CA  ALA B 200      71.209  48.578  19.951  1.00 33.60           C  
ATOM   5773  C   ALA B 200      72.470  48.216  19.228  1.00 33.71           C  
ATOM   5774  O   ALA B 200      73.011  47.122  19.458  1.00 35.39           O  
ATOM   5775  CB  ALA B 200      71.532  49.370  21.206  1.00 32.36           C  
ATOM   5776  N   GLN B 201      72.986  49.106  18.383  1.00 32.39           N  
ATOM   5777  CA  GLN B 201      74.167  48.794  17.611  1.00 31.19           C  
ATOM   5778  C   GLN B 201      75.320  49.727  17.749  1.00 30.44           C  
ATOM   5779  O   GLN B 201      75.209  50.921  18.114  1.00 32.42           O  
ATOM   5780  CB  GLN B 201      73.807  48.580  16.147  1.00 31.10           C  
ATOM   5781  CG  GLN B 201      72.458  47.998  15.999  1.00 33.60           C  
ATOM   5782  CD  GLN B 201      72.069  47.853  14.541  1.00 45.16           C  
ATOM   5783  OE1 GLN B 201      71.549  48.809  13.979  1.00 53.02           O  
ATOM   5784  NE2 GLN B 201      72.337  46.685  13.909  1.00 45.95           N  
ATOM   5785  N   LEU B 202      76.461  49.172  17.478  1.00 28.34           N  
ATOM   5786  CA  LEU B 202      77.651  49.932  17.436  1.00 27.96           C  
ATOM   5787  C   LEU B 202      78.402  49.234  16.325  1.00 27.84           C  
ATOM   5788  O   LEU B 202      77.981  48.122  15.958  1.00 28.01           O  
ATOM   5789  CB  LEU B 202      78.356  49.860  18.737  1.00 28.54           C  
ATOM   5790  CG  LEU B 202      79.028  48.553  19.155  1.00 28.88           C  
ATOM   5791  CD1 LEU B 202      80.366  48.480  18.586  1.00 23.91           C  
ATOM   5792  CD2 LEU B 202      79.119  48.598  20.637  1.00 31.77           C  
ATOM   5793  N   TRP B 203      79.432  49.882  15.749  1.00 25.85           N  
ATOM   5794  CA  TRP B 203      80.323  49.259  14.784  1.00 24.97           C  
ATOM   5795  C   TRP B 203      81.721  49.760  15.097  1.00 22.72           C  
ATOM   5796  O   TRP B 203      81.836  50.727  15.803  1.00 24.28           O  
ATOM   5797  CB  TRP B 203      79.863  49.576  13.319  1.00 25.68           C  
ATOM   5798  CG  TRP B 203      80.294  51.032  12.763  1.00 25.26           C  
ATOM   5799  CD1 TRP B 203      79.497  52.184  12.740  1.00 23.58           C  
ATOM   5800  CD2 TRP B 203      81.559  51.419  12.201  1.00 22.19           C  
ATOM   5801  NE1 TRP B 203      80.214  53.214  12.193  1.00 23.77           N  
ATOM   5802  CE2 TRP B 203      81.481  52.797  11.893  1.00 24.22           C  
ATOM   5803  CE3 TRP B 203      82.747  50.736  11.899  1.00 24.15           C  
ATOM   5804  CZ2 TRP B 203      82.536  53.497  11.286  1.00 23.69           C  
ATOM   5805  CZ3 TRP B 203      83.793  51.408  11.340  1.00 26.06           C  
ATOM   5806  CH2 TRP B 203      83.684  52.824  11.039  1.00 26.85           C  
ATOM   5807  N   PHE B 204      82.771  49.133  14.598  1.00 20.59           N  
ATOM   5808  CA  PHE B 204      84.137  49.641  14.747  1.00 20.54           C  
ATOM   5809  C   PHE B 204      84.960  48.891  13.752  1.00 20.88           C  
ATOM   5810  O   PHE B 204      84.421  48.004  13.117  1.00 23.23           O  
ATOM   5811  CB  PHE B 204      84.688  49.469  16.158  1.00 21.81           C  
ATOM   5812  CG  PHE B 204      84.694  47.996  16.695  1.00 25.22           C  
ATOM   5813  CD1 PHE B 204      85.768  47.112  16.375  1.00 23.82           C  
ATOM   5814  CD2 PHE B 204      83.603  47.489  17.448  1.00 26.30           C  
ATOM   5815  CE1 PHE B 204      85.780  45.763  16.810  1.00 25.97           C  
ATOM   5816  CE2 PHE B 204      83.621  46.053  17.921  1.00 25.25           C  
ATOM   5817  CZ  PHE B 204      84.709  45.255  17.585  1.00 23.93           C  
ATOM   5818  N   SER B 205      86.243  49.190  13.566  1.00 20.89           N  
ATOM   5819  CA  SER B 205      87.059  48.366  12.718  1.00 21.01           C  
ATOM   5820  C   SER B 205      88.364  48.556  13.391  1.00 23.23           C  
ATOM   5821  O   SER B 205      88.577  49.638  13.942  1.00 24.75           O  
ATOM   5822  CB  SER B 205      87.044  48.928  11.261  1.00 24.82           C  
ATOM   5823  OG  SER B 205      87.996  49.973  11.002  1.00 28.19           O  
ATOM   5824  N   VAL B 206      89.247  47.573  13.422  1.00 21.37           N  
ATOM   5825  CA  VAL B 206      90.364  47.622  14.342  1.00 21.50           C  
ATOM   5826  C   VAL B 206      91.593  47.819  13.553  1.00 22.31           C  
ATOM   5827  O   VAL B 206      91.732  47.253  12.530  1.00 25.11           O  
ATOM   5828  CB  VAL B 206      90.480  46.256  15.260  1.00 19.98           C  
ATOM   5829  CG1 VAL B 206      91.667  46.277  16.134  1.00 19.08           C  
ATOM   5830  CG2 VAL B 206      89.213  46.015  16.063  1.00 19.10           C  
ATOM   5831  N   ASP B 207      92.508  48.646  13.987  1.00 24.06           N  
ATOM   5832  CA  ASP B 207      93.562  49.038  13.093  1.00 24.59           C  
ATOM   5833  C   ASP B 207      94.697  48.116  13.053  1.00 25.11           C  
ATOM   5834  O   ASP B 207      95.488  48.170  12.109  1.00 28.09           O  
ATOM   5835  CB  ASP B 207      94.218  50.347  13.548  1.00 24.08           C  
ATOM   5836  CG  ASP B 207      93.288  51.601  13.439  1.00 26.99           C  
ATOM   5837  OD1 ASP B 207      92.145  51.599  12.820  1.00 23.80           O  
ATOM   5838  OD2 ASP B 207      93.680  52.607  14.127  1.00 25.93           O  
ATOM   5839  N   GLN B 208      94.969  47.428  14.137  1.00 23.02           N  
ATOM   5840  CA  GLN B 208      96.141  46.633  14.122  1.00 23.13           C  
ATOM   5841  C   GLN B 208      95.788  45.409  14.957  1.00 26.27           C  
ATOM   5842  O   GLN B 208      94.690  45.381  15.602  1.00 27.98           O  
ATOM   5843  CB  GLN B 208      97.390  47.369  14.587  1.00 22.59           C  
ATOM   5844  CG  GLN B 208      97.416  47.757  16.024  1.00 22.26           C  
ATOM   5845  CD  GLN B 208      98.809  48.264  16.465  1.00 31.73           C  
ATOM   5846  OE1 GLN B 208      98.884  49.280  17.158  1.00 39.35           O  
ATOM   5847  NE2 GLN B 208      99.896  47.630  16.022  1.00 21.09           N  
ATOM   5848  N   GLU B 209      96.646  44.393  14.875  1.00 27.13           N  
ATOM   5849  CA  GLU B 209      96.387  43.073  15.512  1.00 28.62           C  
ATOM   5850  C   GLU B 209      96.783  43.330  16.943  1.00 25.25           C  
ATOM   5851  O   GLU B 209      97.872  43.813  17.160  1.00 26.56           O  
ATOM   5852  CB  GLU B 209      97.377  41.953  14.977  1.00 29.00           C  
ATOM   5853  CG  GLU B 209      97.306  41.578  13.477  1.00 32.90           C  
ATOM   5854  CD  GLU B 209      97.827  40.142  13.190  1.00 32.02           C  
ATOM   5855  OE1 GLU B 209      99.033  39.963  13.106  1.00 33.07           O  
ATOM   5856  OE2 GLU B 209      97.022  39.232  13.013  1.00 30.56           O  
ATOM   5857  N   GLY B 210      95.973  42.949  17.920  1.00 25.05           N  
ATOM   5858  CA  GLY B 210      96.514  42.822  19.296  1.00 21.99           C  
ATOM   5859  C   GLY B 210      95.344  42.685  20.217  1.00 20.71           C  
ATOM   5860  O   GLY B 210      94.243  42.383  19.722  1.00 19.30           O  
ATOM   5861  N   VAL B 211      95.543  42.946  21.524  1.00 19.21           N  
ATOM   5862  CA  VAL B 211      94.475  42.807  22.477  1.00 20.37           C  
ATOM   5863  C   VAL B 211      94.001  44.227  23.069  1.00 22.03           C  
ATOM   5864  O   VAL B 211      94.852  45.107  23.408  1.00 21.31           O  
ATOM   5865  CB  VAL B 211      94.995  41.912  23.727  1.00 22.07           C  
ATOM   5866  CG1 VAL B 211      93.818  41.516  24.622  1.00 19.18           C  
ATOM   5867  CG2 VAL B 211      95.746  40.620  23.216  1.00 23.84           C  
ATOM   5868  N   TYR B 212      92.697  44.277  23.335  1.00 18.60           N  
ATOM   5869  CA  TYR B 212      91.915  45.386  23.670  1.00 20.59           C  
ATOM   5870  C   TYR B 212      90.919  44.997  24.769  1.00 21.09           C  
ATOM   5871  O   TYR B 212      90.144  44.015  24.584  1.00 21.84           O  
ATOM   5872  CB  TYR B 212      91.102  45.826  22.393  1.00 18.59           C  
ATOM   5873  CG  TYR B 212      92.079  46.131  21.265  1.00 22.52           C  
ATOM   5874  CD1 TYR B 212      92.824  47.399  21.241  1.00 24.22           C  
ATOM   5875  CD2 TYR B 212      92.303  45.189  20.206  1.00 17.53           C  
ATOM   5876  CE1 TYR B 212      93.786  47.697  20.199  1.00 24.15           C  
ATOM   5877  CE2 TYR B 212      93.243  45.473  19.146  1.00 20.84           C  
ATOM   5878  CZ  TYR B 212      93.965  46.732  19.148  1.00 26.63           C  
ATOM   5879  OH  TYR B 212      94.849  46.975  18.155  1.00 29.15           O  
ATOM   5880  N   PHE B 213      90.882  45.784  25.860  1.00 20.96           N  
ATOM   5881  CA  PHE B 213      90.047  45.521  27.019  1.00 21.24           C  
ATOM   5882  C   PHE B 213      88.982  46.574  27.293  1.00 22.81           C  
ATOM   5883  O   PHE B 213      89.264  47.762  27.118  1.00 23.59           O  
ATOM   5884  CB  PHE B 213      90.922  45.526  28.235  1.00 21.50           C  
ATOM   5885  CG  PHE B 213      92.045  44.506  28.230  1.00 22.75           C  
ATOM   5886  CD1 PHE B 213      91.775  43.098  28.372  1.00 24.85           C  
ATOM   5887  CD2 PHE B 213      93.368  44.927  28.223  1.00 21.97           C  
ATOM   5888  CE1 PHE B 213      92.881  42.161  28.476  1.00 16.55           C  
ATOM   5889  CE2 PHE B 213      94.463  44.013  28.253  1.00 19.68           C  
ATOM   5890  CZ  PHE B 213      94.205  42.621  28.414  1.00 18.70           C  
ATOM   5891  N   GLY B 214      87.838  46.156  27.857  1.00 21.60           N  
ATOM   5892  CA  GLY B 214      86.686  46.976  28.120  1.00 21.65           C  
ATOM   5893  C   GLY B 214      86.176  46.554  29.475  1.00 23.84           C  
ATOM   5894  O   GLY B 214      86.567  45.425  29.902  1.00 26.50           O  
ATOM   5895  N   GLN B 215      85.266  47.317  30.107  1.00 22.26           N  
ATOM   5896  CA  GLN B 215      84.702  47.009  31.390  1.00 22.50           C  
ATOM   5897  C   GLN B 215      83.249  47.367  31.450  1.00 24.41           C  
ATOM   5898  O   GLN B 215      82.744  48.182  30.660  1.00 26.05           O  
ATOM   5899  CB  GLN B 215      85.469  47.632  32.506  1.00 22.24           C  
ATOM   5900  CG  GLN B 215      86.968  47.338  32.493  1.00 23.29           C  
ATOM   5901  CD  GLN B 215      87.701  47.797  33.812  1.00 30.93           C  
ATOM   5902  OE1 GLN B 215      88.597  48.691  33.778  1.00 34.06           O  
ATOM   5903  NE2 GLN B 215      87.406  47.141  34.926  1.00 29.77           N  
ATOM   5904  N   CYS B 216      82.463  46.659  32.245  1.00 23.78           N  
ATOM   5905  CA  CYS B 216      81.034  46.946  32.063  1.00 24.31           C  
ATOM   5906  C   CYS B 216      80.814  48.409  32.574  1.00 24.83           C  
ATOM   5907  O   CYS B 216      81.394  48.809  33.617  1.00 23.82           O  
ATOM   5908  CB  CYS B 216      80.204  45.953  32.851  1.00 22.06           C  
ATOM   5909  SG  CYS B 216      78.455  46.253  32.900  1.00 29.40           S  
ATOM   5910  N   SER B 217      79.893  49.113  31.938  1.00 25.58           N  
ATOM   5911  CA  SER B 217      79.788  50.530  32.055  1.00 26.24           C  
ATOM   5912  C   SER B 217      78.407  50.941  32.376  1.00 28.52           C  
ATOM   5913  O   SER B 217      78.109  52.096  32.195  1.00 30.57           O  
ATOM   5914  CB  SER B 217      80.221  51.182  30.772  1.00 25.34           C  
ATOM   5915  OG  SER B 217      81.647  51.080  30.791  1.00 22.61           O  
ATOM   5916  N   GLU B 218      77.551  50.006  32.784  1.00 28.04           N  
ATOM   5917  CA  GLU B 218      76.359  50.308  33.503  1.00 28.46           C  
ATOM   5918  C   GLU B 218      76.259  49.371  34.755  1.00 31.08           C  
ATOM   5919  O   GLU B 218      76.531  47.980  34.802  1.00 32.65           O  
ATOM   5920  CB  GLU B 218      75.153  50.418  32.586  1.00 30.18           C  
ATOM   5921  CG  GLU B 218      73.841  51.011  33.134  1.00 33.87           C  
ATOM   5922  CD  GLU B 218      73.904  52.567  33.206  1.00 39.04           C  
ATOM   5923  OE1 GLU B 218      74.054  53.257  32.166  1.00 43.64           O  
ATOM   5924  OE2 GLU B 218      73.818  53.143  34.312  1.00 37.17           O  
ATOM   5925  N   LEU B 219      76.057  50.175  35.820  1.00 30.26           N  
ATOM   5926  CA  LEU B 219      75.820  49.702  37.143  1.00 29.78           C  
ATOM   5927  C   LEU B 219      74.643  48.684  37.172  1.00 28.47           C  
ATOM   5928  O   LEU B 219      73.458  48.929  36.865  1.00 24.78           O  
ATOM   5929  CB  LEU B 219      75.614  50.874  38.128  1.00 29.84           C  
ATOM   5930  CG  LEU B 219      75.106  50.434  39.526  1.00 31.59           C  
ATOM   5931  CD1 LEU B 219      76.215  49.687  40.199  1.00 18.66           C  
ATOM   5932  CD2 LEU B 219      74.620  51.554  40.429  1.00 34.56           C  
ATOM   5933  N   CYS B 220      75.016  47.494  37.583  1.00 30.29           N  
ATOM   5934  CA  CYS B 220      74.152  46.346  37.241  1.00 31.98           C  
ATOM   5935  C   CYS B 220      74.195  45.381  38.454  1.00 33.10           C  
ATOM   5936  O   CYS B 220      73.916  44.175  38.252  1.00 34.20           O  
ATOM   5937  CB  CYS B 220      74.668  45.667  35.946  1.00 28.89           C  
ATOM   5938  SG  CYS B 220      76.423  45.375  36.159  1.00 32.34           S  
ATOM   5939  N   GLY B 221      74.605  45.871  39.645  1.00 31.60           N  
ATOM   5940  CA  GLY B 221      74.438  45.143  40.909  1.00 31.35           C  
ATOM   5941  C   GLY B 221      75.804  44.786  41.457  1.00 33.56           C  
ATOM   5942  O   GLY B 221      76.807  45.447  41.057  1.00 33.70           O  
ATOM   5943  N   ILE B 222      75.884  43.758  42.335  1.00 33.05           N  
ATOM   5944  CA  ILE B 222      77.055  43.580  43.181  1.00 33.99           C  
ATOM   5945  C   ILE B 222      78.347  43.390  42.435  1.00 34.15           C  
ATOM   5946  O   ILE B 222      79.441  43.719  42.955  1.00 34.53           O  
ATOM   5947  CB  ILE B 222      76.831  42.434  44.293  1.00 36.16           C  
ATOM   5948  CG1 ILE B 222      78.051  42.273  45.275  1.00 38.52           C  
ATOM   5949  CG2 ILE B 222      76.650  40.950  43.660  1.00 38.52           C  
ATOM   5950  CD1 ILE B 222      77.657  41.715  46.944  1.00 35.53           C  
ATOM   5951  N   ASN B 223      78.274  42.874  41.213  1.00 35.07           N  
ATOM   5952  CA  ASN B 223      79.514  42.435  40.505  1.00 35.48           C  
ATOM   5953  C   ASN B 223      79.780  43.231  39.186  1.00 34.82           C  
ATOM   5954  O   ASN B 223      80.689  42.937  38.365  1.00 34.14           O  
ATOM   5955  CB  ASN B 223      79.477  40.900  40.267  1.00 37.54           C  
ATOM   5956  CG  ASN B 223      80.245  40.090  41.368  1.00 41.52           C  
ATOM   5957  OD1 ASN B 223      80.482  40.572  42.489  1.00 40.65           O  
ATOM   5958  ND2 ASN B 223      80.692  38.878  40.998  1.00 42.53           N  
ATOM   5959  N   HIS B 224      79.038  44.324  39.079  1.00 34.11           N  
ATOM   5960  CA  HIS B 224      79.371  45.446  38.190  1.00 30.86           C  
ATOM   5961  C   HIS B 224      80.815  45.588  37.893  1.00 26.87           C  
ATOM   5962  O   HIS B 224      81.211  45.622  36.787  1.00 28.74           O  
ATOM   5963  CB  HIS B 224      78.772  46.765  38.724  1.00 31.28           C  
ATOM   5964  CG  HIS B 224      79.089  47.945  37.854  1.00 37.56           C  
ATOM   5965  ND1 HIS B 224      78.673  48.029  36.535  1.00 38.29           N  
ATOM   5966  CD2 HIS B 224      79.877  49.029  38.078  1.00 34.64           C  
ATOM   5967  CE1 HIS B 224      79.123  49.162  36.024  1.00 34.44           C  
ATOM   5968  NE2 HIS B 224      79.890  49.749  36.918  1.00 32.61           N  
ATOM   5969  N   ALA B 225      81.646  45.683  38.852  1.00 25.60           N  
ATOM   5970  CA  ALA B 225      83.102  45.859  38.594  1.00 25.04           C  
ATOM   5971  C   ALA B 225      83.835  44.664  38.049  1.00 25.67           C  
ATOM   5972  O   ALA B 225      85.114  44.661  37.892  1.00 25.20           O  
ATOM   5973  CB  ALA B 225      83.816  46.212  39.962  1.00 24.91           C  
ATOM   5974  N   TYR B 226      83.101  43.576  37.825  1.00 25.81           N  
ATOM   5975  CA  TYR B 226      83.836  42.307  37.637  1.00 25.38           C  
ATOM   5976  C   TYR B 226      83.342  41.476  36.408  1.00 24.95           C  
ATOM   5977  O   TYR B 226      82.854  40.276  36.612  1.00 25.31           O  
ATOM   5978  CB  TYR B 226      83.577  41.468  38.916  1.00 24.04           C  
ATOM   5979  CG  TYR B 226      84.222  42.000  40.107  1.00 19.99           C  
ATOM   5980  CD1 TYR B 226      85.602  41.974  40.210  1.00 16.50           C  
ATOM   5981  CD2 TYR B 226      83.458  42.482  41.189  1.00 17.70           C  
ATOM   5982  CE1 TYR B 226      86.275  42.521  41.410  1.00 21.64           C  
ATOM   5983  CE2 TYR B 226      84.100  43.007  42.364  1.00 17.55           C  
ATOM   5984  CZ  TYR B 226      85.481  43.038  42.430  1.00 19.76           C  
ATOM   5985  OH  TYR B 226      86.110  43.471  43.574  1.00 23.11           O  
ATOM   5986  N   MET B 227      83.436  42.036  35.182  1.00 20.46           N  
ATOM   5987  CA  MET B 227      82.593  41.519  34.126  1.00 16.34           C  
ATOM   5988  C   MET B 227      83.040  42.186  32.890  1.00 15.02           C  
ATOM   5989  O   MET B 227      82.234  42.780  32.128  1.00 16.73           O  
ATOM   5990  CB  MET B 227      81.205  41.904  34.547  1.00 18.02           C  
ATOM   5991  CG  MET B 227      80.290  42.030  33.503  1.00 21.53           C  
ATOM   5992  SD  MET B 227      78.789  42.649  34.302  1.00 31.46           S  
ATOM   5993  CE  MET B 227      77.795  42.175  32.774  1.00 17.83           C  
ATOM   5994  N   PRO B 228      84.328  42.094  32.682  1.00 13.23           N  
ATOM   5995  CA  PRO B 228      85.019  42.644  31.537  1.00 14.98           C  
ATOM   5996  C   PRO B 228      84.826  41.995  30.145  1.00 19.81           C  
ATOM   5997  O   PRO B 228      83.798  41.236  29.918  1.00 21.30           O  
ATOM   5998  CB  PRO B 228      86.521  42.568  31.897  1.00 16.16           C  
ATOM   5999  CG  PRO B 228      86.692  41.449  33.156  1.00 11.46           C  
ATOM   6000  CD  PRO B 228      85.214  41.399  33.634  1.00  9.93           C  
ATOM   6001  N   ILE B 229      85.713  42.460  29.221  1.00 20.18           N  
ATOM   6002  CA  ILE B 229      85.585  42.346  27.751  1.00 20.68           C  
ATOM   6003  C   ILE B 229      86.956  42.229  27.164  1.00 21.09           C  
ATOM   6004  O   ILE B 229      87.761  43.071  27.509  1.00 21.13           O  
ATOM   6005  CB  ILE B 229      84.938  43.552  27.181  1.00 20.31           C  
ATOM   6006  CG1 ILE B 229      83.507  43.501  27.666  1.00 17.76           C  
ATOM   6007  CG2 ILE B 229      84.849  43.366  25.640  1.00 21.22           C  
ATOM   6008  CD1 ILE B 229      82.687  44.670  27.399  1.00 22.18           C  
ATOM   6009  N   VAL B 230      87.320  41.164  26.379  1.00 20.50           N  
ATOM   6010  CA  VAL B 230      88.647  41.202  25.673  1.00 20.49           C  
ATOM   6011  C   VAL B 230      88.352  41.090  24.144  1.00 24.39           C  
ATOM   6012  O   VAL B 230      87.383  40.422  23.744  1.00 28.46           O  
ATOM   6013  CB  VAL B 230      89.565  40.112  26.140  1.00 21.37           C  
ATOM   6014  CG1 VAL B 230      90.994  40.179  25.528  1.00 18.39           C  
ATOM   6015  CG2 VAL B 230      89.630  40.073  27.671  1.00 16.91           C  
ATOM   6016  N   VAL B 231      89.014  41.874  23.288  1.00 24.21           N  
ATOM   6017  CA  VAL B 231      88.740  41.830  21.871  1.00 21.22           C  
ATOM   6018  C   VAL B 231      90.111  41.547  21.426  1.00 21.94           C  
ATOM   6019  O   VAL B 231      91.086  42.257  21.819  1.00 20.30           O  
ATOM   6020  CB  VAL B 231      88.092  43.096  21.197  1.00 23.60           C  
ATOM   6021  CG1 VAL B 231      88.082  43.005  19.603  1.00 17.68           C  
ATOM   6022  CG2 VAL B 231      86.640  43.304  21.634  1.00 20.95           C  
ATOM   6023  N   LYS B 232      90.247  40.411  20.691  1.00 21.51           N  
ATOM   6024  CA  LYS B 232      91.530  40.245  20.019  1.00 23.26           C  
ATOM   6025  C   LYS B 232      91.292  40.301  18.528  1.00 22.83           C  
ATOM   6026  O   LYS B 232      90.249  39.840  18.035  1.00 26.42           O  
ATOM   6027  CB  LYS B 232      92.380  39.074  20.513  1.00 23.14           C  
ATOM   6028  CG  LYS B 232      91.950  38.342  21.819  1.00 27.72           C  
ATOM   6029  CD  LYS B 232      93.048  37.315  22.304  1.00 30.99           C  
ATOM   6030  CE  LYS B 232      93.031  37.026  23.829  1.00 29.34           C  
ATOM   6031  NZ  LYS B 232      94.361  36.364  23.972  1.00 28.66           N  
ATOM   6032  N   ALA B 233      92.223  40.873  17.799  1.00 22.09           N  
ATOM   6033  CA  ALA B 233      91.946  41.117  16.367  1.00 21.97           C  
ATOM   6034  C   ALA B 233      93.116  40.560  15.668  1.00 20.52           C  
ATOM   6035  O   ALA B 233      94.236  40.690  16.171  1.00 22.59           O  
ATOM   6036  CB  ALA B 233      91.821  42.653  16.069  1.00 21.47           C  
ATOM   6037  N   VAL B 234      92.899  39.904  14.541  1.00 19.19           N  
ATOM   6038  CA  VAL B 234      94.061  39.152  13.938  1.00 19.01           C  
ATOM   6039  C   VAL B 234      93.884  39.256  12.444  1.00 18.95           C  
ATOM   6040  O   VAL B 234      92.733  39.517  11.964  1.00 16.12           O  
ATOM   6041  CB  VAL B 234      93.939  37.590  14.391  1.00 20.35           C  
ATOM   6042  CG1 VAL B 234      94.108  37.485  15.861  1.00 14.36           C  
ATOM   6043  CG2 VAL B 234      92.504  37.088  14.100  1.00 10.80           C  
ATOM   6044  N   SER B 235      94.975  39.168  11.730  1.00 19.58           N  
ATOM   6045  CA  SER B 235      94.863  38.908  10.267  1.00 24.30           C  
ATOM   6046  C   SER B 235      93.737  37.990   9.830  1.00 24.77           C  
ATOM   6047  O   SER B 235      93.153  37.232  10.618  1.00 26.79           O  
ATOM   6048  CB  SER B 235      96.136  38.199   9.809  1.00 27.33           C  
ATOM   6049  OG  SER B 235      95.981  36.879  10.281  1.00 28.02           O  
ATOM   6050  N   GLN B 236      93.331  38.129   8.577  1.00 27.32           N  
ATOM   6051  CA  GLN B 236      92.166  37.422   8.076  1.00 27.27           C  
ATOM   6052  C   GLN B 236      92.489  35.824   8.011  1.00 28.17           C  
ATOM   6053  O   GLN B 236      91.564  35.033   8.146  1.00 25.01           O  
ATOM   6054  CB  GLN B 236      91.922  37.896   6.684  1.00 29.58           C  
ATOM   6055  CG  GLN B 236      90.949  37.034   5.828  1.00 30.07           C  
ATOM   6056  CD  GLN B 236      89.561  36.943   6.448  1.00 34.68           C  
ATOM   6057  OE1 GLN B 236      89.034  37.917   7.012  1.00 35.51           O  
ATOM   6058  NE2 GLN B 236      88.973  35.754   6.372  1.00 35.20           N  
ATOM   6059  N   GLU B 237      93.768  35.485   7.821  1.00 25.15           N  
ATOM   6060  CA  GLU B 237      94.297  34.181   7.742  1.00 29.79           C  
ATOM   6061  C   GLU B 237      94.099  33.474   9.121  1.00 29.55           C  
ATOM   6062  O   GLU B 237      93.263  32.593   9.243  1.00 30.99           O  
ATOM   6063  CB  GLU B 237      95.773  34.274   7.425  1.00 29.44           C  
ATOM   6064  CG  GLU B 237      96.333  32.915   7.125  1.00 37.87           C  
ATOM   6065  CD  GLU B 237      97.826  32.806   7.382  1.00 45.17           C  
ATOM   6066  OE1 GLU B 237      98.404  31.949   6.678  1.00 45.57           O  
ATOM   6067  OE2 GLU B 237      98.396  33.495   8.307  1.00 45.83           O  
ATOM   6068  N   LYS B 238      94.819  33.931  10.149  1.00 28.01           N  
ATOM   6069  CA  LYS B 238      94.388  33.805  11.557  1.00 25.82           C  
ATOM   6070  C   LYS B 238      92.915  33.763  11.827  1.00 25.47           C  
ATOM   6071  O   LYS B 238      92.448  32.819  12.416  1.00 28.90           O  
ATOM   6072  CB  LYS B 238      95.056  34.838  12.374  1.00 23.15           C  
ATOM   6073  CG  LYS B 238      96.543  34.653  12.151  1.00 23.29           C  
ATOM   6074  CD  LYS B 238      97.250  35.598  13.018  1.00 23.48           C  
ATOM   6075  CE  LYS B 238      98.713  35.670  12.760  1.00 26.63           C  
ATOM   6076  NZ  LYS B 238      99.178  36.717  13.779  1.00 30.57           N  
ATOM   6077  N   TYR B 239      92.148  34.765  11.479  1.00 25.99           N  
ATOM   6078  CA  TYR B 239      90.723  34.752  11.834  1.00 23.29           C  
ATOM   6079  C   TYR B 239      90.101  33.478  11.248  1.00 24.34           C  
ATOM   6080  O   TYR B 239      89.128  32.928  11.753  1.00 24.97           O  
ATOM   6081  CB  TYR B 239      90.012  36.011  11.276  1.00 20.63           C  
ATOM   6082  CG  TYR B 239      88.516  36.018  11.534  1.00 17.60           C  
ATOM   6083  CD1 TYR B 239      88.016  36.101  12.778  1.00 15.01           C  
ATOM   6084  CD2 TYR B 239      87.619  35.860  10.512  1.00 15.91           C  
ATOM   6085  CE1 TYR B 239      86.554  36.103  13.038  1.00  9.21           C  
ATOM   6086  CE2 TYR B 239      86.170  35.817  10.752  1.00 12.79           C  
ATOM   6087  CZ  TYR B 239      85.696  35.911  12.014  1.00 15.25           C  
ATOM   6088  OH  TYR B 239      84.305  35.740  12.225  1.00 21.39           O  
ATOM   6089  N   GLU B 240      90.519  33.112  10.052  1.00 25.54           N  
ATOM   6090  CA  GLU B 240      89.837  31.975   9.401  1.00 26.46           C  
ATOM   6091  C   GLU B 240      90.150  30.651  10.185  1.00 25.77           C  
ATOM   6092  O   GLU B 240      89.246  29.839  10.402  1.00 26.10           O  
ATOM   6093  CB  GLU B 240      90.319  31.870   7.976  1.00 26.54           C  
ATOM   6094  CG  GLU B 240      89.288  32.131   6.951  1.00 33.19           C  
ATOM   6095  CD  GLU B 240      89.937  32.140   5.568  1.00 45.45           C  
ATOM   6096  OE1 GLU B 240      90.388  31.012   5.105  1.00 44.65           O  
ATOM   6097  OE2 GLU B 240      90.042  33.294   4.984  1.00 46.75           O  
ATOM   6098  N   ALA B 241      91.402  30.494  10.646  1.00 25.06           N  
ATOM   6099  CA  ALA B 241      91.820  29.355  11.493  1.00 26.93           C  
ATOM   6100  C   ALA B 241      91.041  29.339  12.811  1.00 28.79           C  
ATOM   6101  O   ALA B 241      90.301  28.357  13.073  1.00 32.98           O  
ATOM   6102  CB  ALA B 241      93.401  29.377  11.717  1.00 25.81           C  
ATOM   6103  N   TRP B 242      91.103  30.445  13.596  1.00 27.41           N  
ATOM   6104  CA  TRP B 242      90.334  30.640  14.815  1.00 24.16           C  
ATOM   6105  C   TRP B 242      88.904  30.321  14.505  1.00 23.92           C  
ATOM   6106  O   TRP B 242      88.181  29.753  15.326  1.00 27.16           O  
ATOM   6107  CB  TRP B 242      90.376  32.180  15.349  1.00 25.47           C  
ATOM   6108  CG  TRP B 242      89.568  32.346  16.540  1.00 19.60           C  
ATOM   6109  CD1 TRP B 242      89.968  31.982  17.844  1.00 19.52           C  
ATOM   6110  CD2 TRP B 242      88.172  32.662  16.622  1.00 16.30           C  
ATOM   6111  NE1 TRP B 242      88.879  32.089  18.670  1.00 24.58           N  
ATOM   6112  CE2 TRP B 242      87.783  32.525  17.956  1.00 19.55           C  
ATOM   6113  CE3 TRP B 242      87.224  33.109  15.717  1.00 16.72           C  
ATOM   6114  CZ2 TRP B 242      86.495  32.879  18.421  1.00 22.52           C  
ATOM   6115  CZ3 TRP B 242      85.879  33.361  16.178  1.00 15.99           C  
ATOM   6116  CH2 TRP B 242      85.548  33.275  17.509  1.00 16.03           C  
ATOM   6117  N   LEU B 243      88.351  30.800  13.438  1.00 23.10           N  
ATOM   6118  CA  LEU B 243      86.880  30.641  13.392  1.00 23.63           C  
ATOM   6119  C   LEU B 243      86.486  29.147  13.120  1.00 26.03           C  
ATOM   6120  O   LEU B 243      85.426  28.684  13.571  1.00 24.40           O  
ATOM   6121  CB  LEU B 243      86.280  31.571  12.329  1.00 23.33           C  
ATOM   6122  CG  LEU B 243      84.746  31.501  12.113  1.00 23.93           C  
ATOM   6123  CD1 LEU B 243      83.894  32.119  13.247  1.00 22.12           C  
ATOM   6124  CD2 LEU B 243      84.333  32.116  10.787  1.00 27.09           C  
ATOM   6125  N   ALA B 244      87.366  28.438  12.371  1.00 28.08           N  
ATOM   6126  CA  ALA B 244      87.217  26.984  12.063  1.00 30.92           C  
ATOM   6127  C   ALA B 244      87.279  26.202  13.401  1.00 31.67           C  
ATOM   6128  O   ALA B 244      86.315  25.605  13.767  1.00 32.79           O  
ATOM   6129  CB  ALA B 244      88.355  26.473  11.039  1.00 27.91           C  
ATOM   6130  N   GLY B 245      88.383  26.311  14.139  1.00 33.59           N  
ATOM   6131  CA  GLY B 245      88.411  25.959  15.562  1.00 35.36           C  
ATOM   6132  C   GLY B 245      87.108  26.157  16.348  1.00 36.33           C  
ATOM   6133  O   GLY B 245      86.549  25.235  16.970  1.00 38.94           O  
ATOM   6134  N   ALA B 246      86.556  27.345  16.262  1.00 35.58           N  
ATOM   6135  CA  ALA B 246      85.546  27.808  17.197  1.00 33.68           C  
ATOM   6136  C   ALA B 246      84.195  27.303  16.777  1.00 31.52           C  
ATOM   6137  O   ALA B 246      83.260  27.220  17.555  1.00 32.80           O  
ATOM   6138  CB  ALA B 246      85.578  29.431  17.283  1.00 33.06           C  
ATOM   6139  N   LYS B 247      84.072  26.978  15.532  1.00 31.76           N  
ATOM   6140  CA  LYS B 247      82.804  26.433  15.047  1.00 33.26           C  
ATOM   6141  C   LYS B 247      82.649  25.015  15.723  1.00 32.84           C  
ATOM   6142  O   LYS B 247      81.515  24.523  15.921  1.00 31.83           O  
ATOM   6143  CB  LYS B 247      82.892  26.236  13.513  1.00 34.16           C  
ATOM   6144  CG  LYS B 247      82.154  27.261  12.589  1.00 37.53           C  
ATOM   6145  CD  LYS B 247      82.954  27.454  11.218  1.00 36.20           C  
ATOM   6146  CE  LYS B 247      82.253  28.282  10.070  1.00 41.34           C  
ATOM   6147  NZ  LYS B 247      80.902  28.882  10.417  1.00 47.60           N  
ATOM   6148  N   GLU B 248      83.780  24.378  16.034  1.00 31.62           N  
ATOM   6149  CA  GLU B 248      83.757  23.129  16.836  1.00 34.03           C  
ATOM   6150  C   GLU B 248      83.788  23.338  18.376  1.00 33.03           C  
ATOM   6151  O   GLU B 248      82.822  22.992  19.076  1.00 33.99           O  
ATOM   6152  CB  GLU B 248      84.901  22.174  16.443  1.00 33.30           C  
ATOM   6153  CG  GLU B 248      84.971  21.814  14.977  1.00 38.62           C  
ATOM   6154  CD  GLU B 248      83.730  21.134  14.520  1.00 45.14           C  
ATOM   6155  OE1 GLU B 248      82.872  20.912  15.360  1.00 49.36           O  
ATOM   6156  OE2 GLU B 248      83.607  20.790  13.324  1.00 53.75           O  
ATOM   6157  N   GLU B 249      84.901  23.896  18.859  1.00 30.42           N  
ATOM   6158  CA  GLU B 249      85.048  24.273  20.248  1.00 28.60           C  
ATOM   6159  C   GLU B 249      83.909  25.003  20.813  1.00 28.28           C  
ATOM   6160  O   GLU B 249      83.734  24.842  21.979  1.00 26.37           O  
ATOM   6161  CB  GLU B 249      86.337  25.079  20.516  1.00 27.74           C  
ATOM   6162  CG  GLU B 249      86.543  25.441  21.969  1.00 24.61           C  
ATOM   6163  CD  GLU B 249      87.969  25.938  22.250  1.00 32.45           C  
ATOM   6164  OE1 GLU B 249      88.676  26.103  21.252  1.00 28.38           O  
ATOM   6165  OE2 GLU B 249      88.390  26.201  23.433  1.00 33.32           O  
ATOM   6166  N   PHE B 250      83.172  25.832  20.038  1.00 29.21           N  
ATOM   6167  CA  PHE B 250      82.071  26.615  20.618  1.00 30.19           C  
ATOM   6168  C   PHE B 250      80.812  26.521  19.810  1.00 32.42           C  
ATOM   6169  O   PHE B 250      80.078  27.508  19.672  1.00 33.79           O  
ATOM   6170  CB  PHE B 250      82.387  28.160  20.834  1.00 28.09           C  
ATOM   6171  CG  PHE B 250      83.542  28.430  21.728  1.00 24.13           C  
ATOM   6172  CD1 PHE B 250      83.460  28.242  23.065  1.00 21.28           C  
ATOM   6173  CD2 PHE B 250      84.713  28.853  21.212  1.00 17.16           C  
ATOM   6174  CE1 PHE B 250      84.560  28.447  23.848  1.00 19.87           C  
ATOM   6175  CE2 PHE B 250      85.870  29.036  21.989  1.00 21.06           C  
ATOM   6176  CZ  PHE B 250      85.778  28.827  23.314  1.00 19.73           C  
ATOM   6177  N   ALA B 251      80.498  25.367  19.288  1.00 33.52           N  
ATOM   6178  CA  ALA B 251      79.390  25.313  18.360  1.00 36.08           C  
ATOM   6179  C   ALA B 251      78.104  25.828  18.957  1.00 38.11           C  
ATOM   6180  O   ALA B 251      77.823  25.560  20.109  1.00 39.50           O  
ATOM   6181  CB  ALA B 251      79.204  23.833  17.792  1.00 36.85           C  
ATOM   6182  N   ALA B 252      77.271  26.463  18.149  1.00 40.97           N  
ATOM   6183  CA  ALA B 252      76.118  27.194  18.639  1.00 43.68           C  
ATOM   6184  C   ALA B 252      74.907  26.353  18.677  1.00 47.07           C  
ATOM   6185  O   ALA B 252      74.563  25.946  17.557  1.00 48.89           O  
ATOM   6186  CB  ALA B 252      75.807  28.332  17.739  1.00 43.90           C  
