# Supplementary material for: Alignment of Helical Membrane Protein Sequences Using AlignMe
Source: PLoS One. 2013 Mar 4;8(3):e57731. doi: 10.1371/journal.pone.0057731 (PMC3587630; doi:10.1371/journal.pone.0057731)
Supplement: File S2 — Dataset of HOMEP2 homologous membrane proteins. (GZ) [file pone.0057731.s002.gz › HOMEP2010_pdbs/cytochrome_c_oxidases_2TM-helix_subunit/1V54_B.pdb]

ATOM   4039  N   ALA B   2      46.159 296.581 170.544  1.00 28.58           N  
ATOM   4040  CA  ALA B   2      45.537 295.995 171.714  1.00 29.41           C  
ATOM   4041  C   ALA B   2      44.050 295.829 171.408  1.00 29.22           C  
ATOM   4042  O   ALA B   2      43.460 296.609 170.663  1.00 29.51           O  
ATOM   4043  CB  ALA B   2      45.721 296.917 172.910  1.00 25.79           C  
ATOM   4044  N   TYR B   3      43.455 294.796 171.978  1.00 30.19           N  
ATOM   4045  CA  TYR B   3      42.042 294.511 171.800  1.00 31.40           C  
ATOM   4046  C   TYR B   3      41.331 294.672 173.160  1.00 32.85           C  
ATOM   4047  O   TYR B   3      41.976 294.622 174.213  1.00 29.65           O  
ATOM   4048  CB  TYR B   3      41.881 293.088 171.231  1.00 29.66           C  
ATOM   4049  CG  TYR B   3      42.837 292.064 171.805  1.00 32.09           C  
ATOM   4050  CD1 TYR B   3      42.481 291.281 172.914  1.00 31.07           C  
ATOM   4051  CD2 TYR B   3      44.105 291.880 171.248  1.00 34.25           C  
ATOM   4052  CE1 TYR B   3      43.373 290.333 173.452  1.00 32.35           C  
ATOM   4053  CE2 TYR B   3      45.006 290.941 171.782  1.00 35.01           C  
ATOM   4054  CZ  TYR B   3      44.633 290.172 172.880  1.00 34.12           C  
ATOM   4055  OH  TYR B   3      45.516 289.244 173.392  1.00 32.72           O  
ATOM   4056  N   PRO B   4      39.993 294.840 173.157  1.00 34.30           N  
ATOM   4057  CA  PRO B   4      39.254 295.007 174.418  1.00 32.77           C  
ATOM   4058  C   PRO B   4      39.519 293.893 175.433  1.00 32.14           C  
ATOM   4059  O   PRO B   4      39.621 292.721 175.065  1.00 28.89           O  
ATOM   4060  CB  PRO B   4      37.800 295.019 173.950  1.00 32.72           C  
ATOM   4061  CG  PRO B   4      37.908 295.633 172.552  1.00 32.28           C  
ATOM   4062  CD  PRO B   4      39.076 294.877 171.997  1.00 31.76           C  
ATOM   4063  N   MET B   5      39.695 294.278 176.698  1.00 31.92           N  
ATOM   4064  CA  MET B   5      39.947 293.333 177.800  1.00 32.71           C  
ATOM   4065  C   MET B   5      41.228 292.508 177.698  1.00 31.26           C  
ATOM   4066  O   MET B   5      41.304 291.400 178.240  1.00 31.17           O  
ATOM   4067  CB  MET B   5      38.778 292.361 177.979  1.00 34.55           C  
ATOM   4068  CG  MET B   5      37.514 292.967 178.545  1.00 40.38           C  
ATOM   4069  SD  MET B   5      36.260 291.699 178.551  1.00 48.41           S  
ATOM   4070  CE  MET B   5      37.131 290.372 179.434  1.00 42.59           C  
ATOM   4071  N   GLN B   6      42.234 293.036 177.015  1.00 29.11           N  
ATOM   4072  CA  GLN B   6      43.492 292.316 176.871  1.00 27.28           C  
ATOM   4073  C   GLN B   6      44.237 292.213 178.215  1.00 28.09           C  
ATOM   4074  O   GLN B   6      44.331 293.187 178.967  1.00 26.80           O  
ATOM   4075  CB  GLN B   6      44.366 293.013 175.833  1.00 26.65           C  
ATOM   4076  CG  GLN B   6      45.623 292.252 175.456  1.00 27.16           C  
ATOM   4077  CD  GLN B   6      46.350 292.879 174.275  1.00 27.39           C  
ATOM   4078  OE1 GLN B   6      45.743 293.545 173.438  1.00 27.78           O  
ATOM   4079  NE2 GLN B   6      47.659 292.681 174.215  1.00 25.91           N  
ATOM   4080  N   LEU B   7      44.758 291.027 178.503  1.00 26.65           N  
ATOM   4081  CA  LEU B   7      45.480 290.784 179.749  1.00 28.20           C  
ATOM   4082  C   LEU B   7      46.990 290.901 179.596  1.00 30.12           C  
ATOM   4083  O   LEU B   7      47.676 291.510 180.429  1.00 30.77           O  
ATOM   4084  CB  LEU B   7      45.195 289.373 180.267  1.00 24.78           C  
ATOM   4085  CG  LEU B   7      43.788 289.062 180.740  1.00 27.27           C  
ATOM   4086  CD1 LEU B   7      43.780 287.719 181.428  1.00 27.71           C  
ATOM   4087  CD2 LEU B   7      43.310 290.159 181.682  1.00 24.36           C  
ATOM   4088  N   GLY B   8      47.509 290.260 178.551  1.00 29.08           N  
ATOM   4089  CA  GLY B   8      48.940 290.255 178.320  1.00 23.92           C  
ATOM   4090  C   GLY B   8      49.441 291.051 177.129  1.00 25.35           C  
ATOM   4091  O   GLY B   8      48.822 292.029 176.678  1.00 23.63           O  
ATOM   4092  N   PHE B   9      50.585 290.616 176.613  1.00 23.09           N  
ATOM   4093  CA  PHE B   9      51.225 291.272 175.477  1.00 25.63           C  
ATOM   4094  C   PHE B   9      50.459 291.126 174.153  1.00 25.40           C  
ATOM   4095  O   PHE B   9      49.765 290.127 173.933  1.00 24.99           O  
ATOM   4096  CB  PHE B   9      52.647 290.708 175.264  1.00 23.35           C  
ATOM   4097  CG  PHE B   9      53.698 291.253 176.212  1.00 25.28           C  
ATOM   4098  CD1 PHE B   9      54.365 290.406 177.096  1.00 26.34           C  
ATOM   4099  CD2 PHE B   9      54.047 292.605 176.199  1.00 24.92           C  
ATOM   4100  CE1 PHE B   9      55.364 290.895 177.949  1.00 22.83           C  
ATOM   4101  CE2 PHE B   9      55.051 293.102 177.056  1.00 24.94           C  
ATOM   4102  CZ  PHE B   9      55.704 292.242 177.927  1.00 22.15           C  
ATOM   4103  N   GLN B  10      50.604 292.128 173.285  1.00 23.94           N  
ATOM   4104  CA  GLN B  10      50.013 292.094 171.944  1.00 28.20           C  
ATOM   4105  C   GLN B  10      50.739 290.939 171.247  1.00 29.48           C  
ATOM   4106  O   GLN B  10      51.911 290.689 171.540  1.00 30.47           O  
ATOM   4107  CB  GLN B  10      50.319 293.402 171.200  1.00 24.98           C  
ATOM   4108  CG  GLN B  10      49.451 294.563 171.638  1.00 23.85           C  
ATOM   4109  CD  GLN B  10      49.856 295.876 171.018  1.00 25.55           C  
ATOM   4110  OE1 GLN B  10      49.803 296.931 171.675  1.00 27.43           O  
ATOM   4111  NE2 GLN B  10      50.267 295.838 169.756  1.00 24.46           N  
ATOM   4112  N   ASP B  11      50.065 290.216 170.353  1.00 31.00           N  
ATOM   4113  CA  ASP B  11      50.716 289.085 169.673  1.00 28.88           C  
ATOM   4114  C   ASP B  11      52.003 289.497 168.971  1.00 27.47           C  
ATOM   4115  O   ASP B  11      52.070 290.532 168.320  1.00 25.81           O  
ATOM   4116  CB  ASP B  11      49.781 288.415 168.665  1.00 30.72           C  
ATOM   4117  CG  ASP B  11      48.766 287.495 169.320  1.00 32.04           C  
ATOM   4118  OD1 ASP B  11      48.246 286.627 168.593  1.00 32.01           O  
ATOM   4119  OD2 ASP B  11      48.475 287.642 170.532  1.00 32.04           O  
ATOM   4120  N   ALA B  12      53.023 288.664 169.113  1.00 28.95           N  
ATOM   4121  CA  ALA B  12      54.334 288.925 168.525  1.00 32.35           C  
ATOM   4122  C   ALA B  12      54.332 288.942 166.992  1.00 35.08           C  
ATOM   4123  O   ALA B  12      53.869 288.001 166.331  1.00 33.47           O  
ATOM   4124  CB  ALA B  12      55.352 287.908 169.028  1.00 29.42           C  
ATOM   4125  N   THR B  13      54.891 290.014 166.444  1.00 36.47           N  
ATOM   4126  CA  THR B  13      54.976 290.190 165.005  1.00 38.46           C  
ATOM   4127  C   THR B  13      56.394 289.927 164.501  1.00 37.73           C  
ATOM   4128  O   THR B  13      56.594 289.658 163.324  1.00 36.66           O  
ATOM   4129  CB  THR B  13      54.553 291.614 164.605  1.00 41.25           C  
ATOM   4130  OG1 THR B  13      53.284 291.919 165.206  1.00 48.31           O  
ATOM   4131  CG2 THR B  13      54.438 291.730 163.087  1.00 41.62           C  
ATOM   4132  N   SER B  14      57.380 290.036 165.385  1.00 36.07           N  
ATOM   4133  CA  SER B  14      58.775 289.792 165.014  1.00 35.44           C  
ATOM   4134  C   SER B  14      59.318 288.643 165.849  1.00 36.56           C  
ATOM   4135  O   SER B  14      58.754 288.306 166.893  1.00 37.13           O  
ATOM   4136  CB  SER B  14      59.629 291.042 165.241  1.00 34.55           C  
ATOM   4137  OG  SER B  14      59.734 291.356 166.621  1.00 38.25           O  
ATOM   4138  N   PRO B  15      60.412 288.010 165.396  1.00 37.35           N  
ATOM   4139  CA  PRO B  15      61.020 286.884 166.130  1.00 36.91           C  
ATOM   4140  C   PRO B  15      61.504 287.279 167.535  1.00 36.42           C  
ATOM   4141  O   PRO B  15      61.435 286.478 168.474  1.00 35.22           O  
ATOM   4142  CB  PRO B  15      62.182 286.477 165.226  1.00 36.78           C  
ATOM   4143  CG  PRO B  15      61.665 286.819 163.865  1.00 38.00           C  
ATOM   4144  CD  PRO B  15      61.064 288.190 164.090  1.00 35.94           C  
ATOM   4145  N   ILE B  16      61.986 288.514 167.661  1.00 35.13           N  
ATOM   4146  CA  ILE B  16      62.451 289.046 168.935  1.00 36.08           C  
ATOM   4147  C   ILE B  16      61.289 289.216 169.921  1.00 34.76           C  
ATOM   4148  O   ILE B  16      61.411 288.830 171.083  1.00 32.86           O  
ATOM   4149  CB  ILE B  16      63.252 290.359 168.720  1.00 38.41           C  
ATOM   4150  CG1 ILE B  16      64.701 290.002 168.382  1.00 43.39           C  
ATOM   4151  CG2 ILE B  16      63.214 291.270 169.951  1.00 40.77           C  
ATOM   4152  CD1 ILE B  16      65.375 289.103 169.440  1.00 46.96           C  
ATOM   4153  N   MET B  17      60.154 289.735 169.452  1.00 30.94           N  
ATOM   4154  CA  MET B  17      59.000 289.894 170.326  1.00 31.62           C  
ATOM   4155  C   MET B  17      58.510 288.521 170.811  1.00 31.05           C  
ATOM   4156  O   MET B  17      58.033 288.390 171.938  1.00 31.30           O  
ATOM   4157  CB  MET B  17      57.885 290.664 169.616  1.00 30.58           C  
ATOM   4158  CG  MET B  17      56.734 291.058 170.540  1.00 31.43           C  
ATOM   4159  SD  MET B  17      57.256 292.071 171.989  1.00 30.22           S  
ATOM   4160  CE  MET B  17      56.389 291.270 173.342  1.00 31.14           C  
ATOM   4161  N   GLU B  18      58.647 287.499 169.963  1.00 30.59           N  
ATOM   4162  CA  GLU B  18      58.241 286.134 170.324  1.00 34.70           C  
ATOM   4163  C   GLU B  18      59.147 285.675 171.464  1.00 34.40           C  
ATOM   4164  O   GLU B  18      58.709 285.049 172.422  1.00 35.72           O  
ATOM   4165  CB  GLU B  18      58.407 285.161 169.141  1.00 35.57           C  
ATOM   4166  CG  GLU B  18      57.514 285.462 167.944  1.00 47.89           C  
ATOM   4167  CD  GLU B  18      57.798 284.574 166.718  1.00 53.27           C  
ATOM   4168  OE1 GLU B  18      57.904 285.117 165.579  1.00 55.28           O  
ATOM   4169  OE2 GLU B  18      57.891 283.336 166.902  1.00 52.48           O  
ATOM   4170  N   GLU B  19      60.422 286.007 171.337  1.00 32.79           N  
ATOM   4171  CA  GLU B  19      61.440 285.670 172.316  1.00 33.10           C  
ATOM   4172  C   GLU B  19      61.120 286.306 173.701  1.00 30.47           C  
ATOM   4173  O   GLU B  19      61.258 285.661 174.744  1.00 30.37           O  
ATOM   4174  CB  GLU B  19      62.777 286.159 171.746  1.00 35.94           C  
ATOM   4175  CG  GLU B  19      64.005 285.399 172.168  1.00 47.14           C  
ATOM   4176  CD  GLU B  19      63.954 283.919 171.836  1.00 48.58           C  
ATOM   4177  OE1 GLU B  19      64.355 283.546 170.714  1.00 47.75           O  
ATOM   4178  OE2 GLU B  19      63.536 283.130 172.717  1.00 53.28           O  
ATOM   4179  N   LEU B  20      60.654 287.551 173.687  1.00 27.52           N  
ATOM   4180  CA  LEU B  20      60.291 288.263 174.901  1.00 27.51           C  
ATOM   4181  C   LEU B  20      59.051 287.662 175.542  1.00 28.69           C  
ATOM   4182  O   LEU B  20      58.953 287.634 176.759  1.00 29.97           O  
ATOM   4183  CB  LEU B  20      60.084 289.744 174.596  1.00 24.76           C  
ATOM   4184  CG  LEU B  20      61.348 290.481 174.155  1.00 25.78           C  
ATOM   4185  CD1 LEU B  20      61.058 291.955 173.915  1.00 24.31           C  
ATOM   4186  CD2 LEU B  20      62.390 290.330 175.238  1.00 26.84           C  
ATOM   4187  N   LEU B  21      58.101 287.195 174.731  1.00 28.14           N  
ATOM   4188  CA  LEU B  21      56.892 286.571 175.271  1.00 29.16           C  
ATOM   4189  C   LEU B  21      57.254 285.340 176.089  1.00 27.67           C  
ATOM   4190  O   LEU B  21      56.754 285.157 177.197  1.00 28.81           O  
ATOM   4191  CB  LEU B  21      55.920 286.160 174.163  1.00 26.36           C  
ATOM   4192  CG  LEU B  21      55.311 287.300 173.350  1.00 31.41           C  
ATOM   4193  CD1 LEU B  21      54.324 286.713 172.338  1.00 29.91           C  
ATOM   4194  CD2 LEU B  21      54.615 288.284 174.260  1.00 28.42           C  
ATOM   4195  N   HIS B  22      58.135 284.504 175.545  1.00 27.41           N  
ATOM   4196  CA  HIS B  22      58.541 283.293 176.244  1.00 30.83           C  
ATOM   4197  C   HIS B  22      59.339 283.649 177.497  1.00 30.48           C  
ATOM   4198  O   HIS B  22      59.169 283.021 178.540  1.00 30.18           O  
ATOM   4199  CB  HIS B  22      59.331 282.349 175.322  1.00 36.66           C  
ATOM   4200  CG  HIS B  22      58.566 281.924 174.104  1.00 46.09           C  
ATOM   4201  ND1 HIS B  22      57.329 281.316 174.175  1.00 49.74           N  
ATOM   4202  CD2 HIS B  22      58.824 282.088 172.782  1.00 50.84           C  
ATOM   4203  CE1 HIS B  22      56.854 281.137 172.954  1.00 51.23           C  
ATOM   4204  NE2 HIS B  22      57.742 281.596 172.091  1.00 50.90           N  
ATOM   4205  N   PHE B  23      60.171 284.682 177.410  1.00 28.92           N  
ATOM   4206  CA  PHE B  23      60.946 285.111 178.569  1.00 28.13           C  
ATOM   4207  C   PHE B  23      60.014 285.672 179.668  1.00 28.27           C  
ATOM   4208  O   PHE B  23      60.221 285.422 180.861  1.00 27.65           O  
ATOM   4209  CB  PHE B  23      62.000 286.139 178.147  1.00 26.91           C  
ATOM   4210  CG  PHE B  23      62.758 286.736 179.299  1.00 27.50           C  
ATOM   4211  CD1 PHE B  23      62.585 288.072 179.640  1.00 28.10           C  
ATOM   4212  CD2 PHE B  23      63.595 285.946 180.083  1.00 30.54           C  
ATOM   4213  CE1 PHE B  23      63.221 288.616 180.745  1.00 29.21           C  
ATOM   4214  CE2 PHE B  23      64.238 286.480 181.194  1.00 30.45           C  
ATOM   4215  CZ  PHE B  23      64.048 287.819 181.526  1.00 29.68           C  
ATOM   4216  N   HIS B  24      58.973 286.392 179.265  1.00 27.21           N  
ATOM   4217  CA  HIS B  24      58.030 286.935 180.225  1.00 26.32           C  
ATOM   4218  C   HIS B  24      57.224 285.829 180.902  1.00 27.68           C  
ATOM   4219  O   HIS B  24      56.920 285.923 182.089  1.00 29.16           O  
ATOM   4220  CB  HIS B  24      57.093 287.917 179.544  1.00 25.93           C  
ATOM   4221  CG  HIS B  24      56.030 288.431 180.450  1.00 27.55           C  
ATOM   4222  ND1 HIS B  24      54.733 287.974 180.400  1.00 26.82           N  
ATOM   4223  CD2 HIS B  24      56.088 289.303 181.484  1.00 27.63           C  
ATOM   4224  CE1 HIS B  24      54.036 288.541 181.368  1.00 30.01           C  
ATOM   4225  NE2 HIS B  24      54.835 289.351 182.041  1.00 26.92           N  
ATOM   4226  N   ASP B  25      56.843 284.806 180.138  1.00 27.16           N  
ATOM   4227  CA  ASP B  25      56.087 283.677 180.699  1.00 28.94           C  
ATOM   4228  C   ASP B  25      56.926 283.018 181.786  1.00 29.10           C  
ATOM   4229  O   ASP B  25      56.423 282.607 182.825  1.00 29.56           O  
ATOM   4230  CB  ASP B  25      55.789 282.612 179.630  1.00 29.78           C  
ATOM   4231  CG  ASP B  25      54.666 283.009 178.678  1.00 31.01           C  
ATOM   4232  OD1 ASP B  25      53.945 284.011 178.915  1.00 27.55           O  
ATOM   4233  OD2 ASP B  25      54.508 282.278 177.681  1.00 31.76           O  
ATOM   4234  N   HIS B  26      58.211 282.890 181.492  1.00 29.03           N  
ATOM   4235  CA  HIS B  26      59.198 282.294 182.384  1.00 31.48           C  
ATOM   4236  C   HIS B  26      59.319 283.103 183.679  1.00 30.66           C  
ATOM   4237  O   HIS B  26      59.251 282.549 184.773  1.00 31.90           O  
ATOM   4238  CB  HIS B  26      60.541 282.240 181.627  1.00 32.99           C  
ATOM   4239  CG  HIS B  26      61.745 281.951 182.480  1.00 37.32           C  
ATOM   4240  ND1 HIS B  26      62.048 280.689 182.949  1.00 39.23           N  
ATOM   4241  CD2 HIS B  26      62.766 282.751 182.877  1.00 36.28           C  
ATOM   4242  CE1 HIS B  26      63.201 280.724 183.594  1.00 37.92           C  
ATOM   4243  NE2 HIS B  26      63.657 281.964 183.564  1.00 35.32           N  
ATOM   4244  N   THR B  27      59.472 284.413 183.542  1.00 28.41           N  
ATOM   4245  CA  THR B  27      59.608 285.278 184.688  1.00 28.67           C  
ATOM   4246  C   THR B  27      58.312 285.382 185.475  1.00 29.51           C  
ATOM   4247  O   THR B  27      58.333 285.259 186.700  1.00 30.94           O  
ATOM   4248  CB  THR B  27      60.108 286.651 184.260  1.00 29.97           C  
ATOM   4249  OG1 THR B  27      61.240 286.478 183.398  1.00 30.87           O  
ATOM   4250  CG2 THR B  27      60.544 287.455 185.467  1.00 30.43           C  
ATOM   4251  N   LEU B  28      57.184 285.529 184.781  1.00 27.15           N  
ATOM   4252  CA  LEU B  28      55.902 285.643 185.467  1.00 28.34           C  
ATOM   4253  C   LEU B  28      55.584 284.429 186.333  1.00 27.19           C  
ATOM   4254  O   LEU B  28      54.951 284.556 187.371  1.00 30.82           O  
ATOM   4255  CB  LEU B  28      54.779 285.896 184.473  1.00 27.89           C  
ATOM   4256  CG  LEU B  28      53.412 286.070 185.136  1.00 28.52           C  
ATOM   4257  CD1 LEU B  28      53.422 287.241 186.113  1.00 27.90           C  
ATOM   4258  CD2 LEU B  28      52.360 286.275 184.062  1.00 29.85           C  
ATOM   4259  N   MET B  29      56.042 283.257 185.918  1.00 28.05           N  
ATOM   4260  CA  MET B  29      55.793 282.035 186.679  1.00 30.37           C  
ATOM   4261  C   MET B  29      56.457 282.153 188.039  1.00 30.17           C  
ATOM   4262  O   MET B  29      55.883 281.785 189.070  1.00 30.69           O  
ATOM   4263  CB  MET B  29      56.373 280.831 185.954  1.00 29.87           C  
ATOM   4264  CG  MET B  29      56.012 279.522 186.616  1.00 38.41           C  
ATOM   4265  SD  MET B  29      57.013 278.170 185.975  1.00 49.46           S  
ATOM   4266  CE  MET B  29      58.473 278.448 186.990  1.00 45.25           C  
ATOM   4267  N   ILE B  30      57.681 282.674 188.004  1.00 30.86           N  
ATOM   4268  CA  ILE B  30      58.505 282.905 189.188  1.00 30.09           C  
ATOM   4269  C   ILE B  30      57.858 283.954 190.085  1.00 28.52           C  
ATOM   4270  O   ILE B  30      57.834 283.794 191.293  1.00 30.02           O  
ATOM   4271  CB  ILE B  30      59.935 283.323 188.768  1.00 30.56           C  
ATOM   4272  CG1 ILE B  30      60.625 282.140 188.063  1.00 30.87           C  
ATOM   4273  CG2 ILE B  30      60.722 283.772 189.973  1.00 31.38           C  
ATOM   4274  CD1 ILE B  30      61.953 282.452 187.358  1.00 29.51           C  
ATOM   4275  N   VAL B  31      57.305 285.001 189.479  1.00 28.02           N  
ATOM   4276  CA  VAL B  31      56.611 286.058 190.210  1.00 28.54           C  
ATOM   4277  C   VAL B  31      55.378 285.482 190.920  1.00 30.69           C  
ATOM   4278  O   VAL B  31      55.139 285.789 192.089  1.00 29.94           O  
ATOM   4279  CB  VAL B  31      56.180 287.201 189.266  1.00 25.44           C  
ATOM   4280  CG1 VAL B  31      55.233 288.167 189.982  1.00 26.26           C  
ATOM   4281  CG2 VAL B  31      57.413 287.936 188.751  1.00 26.00           C  
ATOM   4282  N   PHE B  32      54.615 284.637 190.217  1.00 32.13           N  
ATOM   4283  CA  PHE B  32      53.417 283.996 190.782  1.00 32.59           C  
ATOM   4284  C   PHE B  32      53.773 283.076 191.936  1.00 31.47           C  
ATOM   4285  O   PHE B  32      53.151 283.108 193.004  1.00 31.24           O  
ATOM   4286  CB  PHE B  32      52.703 283.166 189.719  1.00 33.61           C  
ATOM   4287  CG  PHE B  32      51.788 283.968 188.850  1.00 42.40           C  
ATOM   4288  CD1 PHE B  32      51.641 283.667 187.491  1.00 44.79           C  
ATOM   4289  CD2 PHE B  32      51.066 285.045 189.379  1.00 45.59           C  
ATOM   4290  CE1 PHE B  32      50.773 284.431 186.665  1.00 43.49           C  
ATOM   4291  CE2 PHE B  32      50.195 285.816 188.561  1.00 45.65           C  
ATOM   4292  CZ  PHE B  32      50.055 285.507 187.203  1.00 43.60           C  
ATOM   4293  N   LEU B  33      54.775 282.246 191.687  1.00 29.17           N  
ATOM   4294  CA  LEU B  33      55.274 281.279 192.654  1.00 31.14           C  
ATOM   4295  C   LEU B  33      55.731 281.919 193.972  1.00 32.02           C  
ATOM   4296  O   LEU B  33      55.316 281.494 195.051  1.00 32.26           O  
ATOM   4297  CB  LEU B  33      56.454 280.556 192.024  1.00 32.45           C  
ATOM   4298  CG  LEU B  33      56.474 279.040 191.973  1.00 40.08           C  
ATOM   4299  CD1 LEU B  33      55.092 278.478 192.278  1.00 45.08           C  
ATOM   4300  CD2 LEU B  33      56.955 278.609 190.599  1.00 40.27           C  
ATOM   4301  N   ILE B  34      56.592 282.933 193.872  1.00 29.33           N  
ATOM   4302  CA  ILE B  34      57.123 283.616 195.041  1.00 26.39           C  
ATOM   4303  C   ILE B  34      56.069 284.430 195.778  1.00 27.95           C  
ATOM   4304  O   ILE B  34      55.999 284.366 197.001  1.00 29.38           O  
ATOM   4305  CB  ILE B  34      58.352 284.487 194.671  1.00 26.15           C  
ATOM   4306  CG1 ILE B  34      59.507 283.604 194.203  1.00 22.97           C  
ATOM   4307  CG2 ILE B  34      58.821 285.307 195.877  1.00 26.19           C  
ATOM   4308  CD1 ILE B  34      60.651 284.384 193.610  1.00 20.06           C  
ATOM   4309  N   SER B  35      55.218 285.153 195.052  1.00 28.21           N  
ATOM   4310  CA  SER B  35      54.192 285.958 195.720  1.00 31.41           C  
ATOM   4311  C   SER B  35      53.137 285.081 196.414  1.00 30.90           C  
ATOM   4312  O   SER B  35      52.657 285.416 197.505  1.00 33.55           O  
ATOM   4313  CB  SER B  35      53.550 286.953 194.747  1.00 29.53           C  
ATOM   4314  OG  SER B  35      52.909 286.265 193.703  1.00 40.09           O  
ATOM   4315  N   SER B  36      52.793 283.950 195.801  1.00 29.85           N  
ATOM   4316  CA  SER B  36      51.809 283.048 196.403  1.00 33.47           C  
ATOM   4317  C   SER B  36      52.441 282.293 197.588  1.00 32.65           C  
ATOM   4318  O   SER B  36      51.794 282.044 198.603  1.00 33.34           O  
ATOM   4319  CB  SER B  36      51.228 282.090 195.352  1.00 34.53           C  
ATOM   4320  OG  SER B  36      52.219 281.238 194.821  1.00 41.04           O  
ATOM   4321  N   LEU B  37      53.724 281.978 197.465  1.00 31.06           N  
ATOM   4322  CA  LEU B  37      54.465 281.324 198.532  1.00 31.84           C  
ATOM   4323  C   LEU B  37      54.494 282.248 199.781  1.00 32.47           C  
ATOM   4324  O   LEU B  37      54.296 281.793 200.913  1.00 33.05           O  
ATOM   4325  CB  LEU B  37      55.884 281.069 198.051  1.00 34.44           C  
ATOM   4326  CG  LEU B  37      56.701 280.166 198.956  1.00 41.55           C  
ATOM   4327  CD1 LEU B  37      56.196 278.728 198.752  1.00 43.64           C  
ATOM   4328  CD2 LEU B  37      58.203 280.291 198.631  1.00 41.93           C  
ATOM   4329  N   VAL B  38      54.735 283.543 199.562  1.00 27.94           N  
ATOM   4330  CA  VAL B  38      54.765 284.517 200.643  1.00 26.29           C  
ATOM   4331  C   VAL B  38      53.373 284.661 201.273  1.00 29.08           C  
ATOM   4332  O   VAL B  38      53.245 284.675 202.505  1.00 28.45           O  
ATOM   4333  CB  VAL B  38      55.295 285.874 200.141  1.00 23.87           C  
ATOM   4334  CG1 VAL B  38      55.018 286.961 201.163  1.00 22.62           C  
ATOM   4335  CG2 VAL B  38      56.796 285.773 199.894  1.00 23.68           C  
ATOM   4336  N   LEU B  39      52.337 284.725 200.430  1.00 29.36           N  
ATOM   4337  CA  LEU B  39      50.955 284.841 200.901  1.00 28.01           C  
ATOM   4338  C   LEU B  39      50.599 283.617 201.737  1.00 28.75           C  
ATOM   4339  O   LEU B  39      49.946 283.722 202.780  1.00 29.16           O  
ATOM   4340  CB  LEU B  39      50.009 284.894 199.714  1.00 26.52           C  
ATOM   4341  CG  LEU B  39      48.550 284.957 200.141  1.00 26.73           C  
ATOM   4342  CD1 LEU B  39      48.326 286.134 201.061  1.00 24.92           C  
ATOM   4343  CD2 LEU B  39      47.688 285.083 198.919  1.00 27.43           C  
ATOM   4344  N   TYR B  40      51.029 282.458 201.248  1.00 27.68           N  
ATOM   4345  CA  TYR B  40      50.776 281.194 201.916  1.00 29.11           C  
ATOM   4346  C   TYR B  40      51.457 281.146 203.285  1.00 30.49           C  
ATOM   4347  O   TYR B  40      50.835 280.774 204.287  1.00 29.64           O  
ATOM   4348  CB  TYR B  40      51.267 280.030 201.070  1.00 27.63           C  
ATOM   4349  CG  TYR B  40      51.045 278.733 201.780  1.00 30.96           C  
ATOM   4350  CD1 TYR B  40      49.750 278.314 202.098  1.00 34.17           C  
ATOM   4351  CD2 TYR B  40      52.116 277.975 202.238  1.00 30.88           C  
ATOM   4352  CE1 TYR B  40      49.529 277.177 202.861  1.00 37.30           C  
ATOM   4353  CE2 TYR B  40      51.913 276.839 203.004  1.00 32.93           C  
ATOM   4354  CZ  TYR B  40      50.619 276.443 203.314  1.00 37.22           C  
ATOM   4355  OH  TYR B  40      50.407 275.314 204.080  1.00 40.95           O  
ATOM   4356  N   ILE B  41      52.746 281.471 203.315  1.00 30.49           N  
ATOM   4357  CA  ILE B  41      53.495 281.487 204.571  1.00 32.46           C  
ATOM   4358  C   ILE B  41      52.907 282.490 205.582  1.00 32.65           C  
ATOM   4359  O   ILE B  41      52.814 282.177 206.767  1.00 33.19           O  
ATOM   4360  CB  ILE B  41      55.011 281.668 204.319  1.00 32.52           C  
ATOM   4361  CG1 ILE B  41      55.536 280.411 203.633  1.00 32.88           C  
ATOM   4362  CG2 ILE B  41      55.773 281.816 205.626  1.00 29.18           C  
ATOM   4363  CD1 ILE B  41      56.901 280.563 203.072  1.00 38.00           C  
ATOM   4364  N   ILE B  42      52.449 283.651 205.119  1.00 30.11           N  
ATOM   4365  CA  ILE B  42      51.822 284.601 206.029  1.00 31.54           C  
ATOM   4366  C   ILE B  42      50.628 283.905 206.685  1.00 32.68           C  
ATOM   4367  O   ILE B  42      50.501 283.913 207.907  1.00 34.01           O  
ATOM   4368  CB  ILE B  42      51.313 285.852 205.292  1.00 30.42           C  
ATOM   4369  CG1 ILE B  42      52.468 286.817 205.025  1.00 33.14           C  
ATOM   4370  CG2 ILE B  42      50.225 286.546 206.104  1.00 31.91           C  
ATOM   4371  CD1 ILE B  42      52.069 288.022 204.182  1.00 33.05           C  
ATOM   4372  N   SER B  43      49.776 283.276 205.875  1.00 31.65           N  
ATOM   4373  CA  SER B  43      48.599 282.597 206.415  1.00 31.64           C  
ATOM   4374  C   SER B  43      48.986 281.442 207.358  1.00 32.23           C  
ATOM   4375  O   SER B  43      48.322 281.211 208.365  1.00 32.95           O  
ATOM   4376  CB  SER B  43      47.685 282.112 205.288  1.00 28.92           C  
ATOM   4377  OG  SER B  43      48.165 280.910 204.735  1.00 31.95           O  
ATOM   4378  N   LEU B  44      50.078 280.750 207.048  1.00 29.88           N  
ATOM   4379  CA  LEU B  44      50.553 279.653 207.884  1.00 30.22           C  
ATOM   4380  C   LEU B  44      50.992 280.158 209.277  1.00 31.16           C  
ATOM   4381  O   LEU B  44      50.645 279.565 210.306  1.00 31.85           O  
ATOM   4382  CB  LEU B  44      51.722 278.946 207.194  1.00 29.44           C  
ATOM   4383  CG  LEU B  44      52.361 277.770 207.933  1.00 31.89           C  
ATOM   4384  CD1 LEU B  44      51.401 276.611 207.924  1.00 32.30           C  
ATOM   4385  CD2 LEU B  44      53.680 277.362 207.284  1.00 31.35           C  
ATOM   4386  N   MET B  45      51.733 281.263 209.305  1.00 28.88           N  
ATOM   4387  CA  MET B  45      52.221 281.834 210.557  1.00 27.30           C  
ATOM   4388  C   MET B  45      51.097 282.333 211.453  1.00 28.28           C  
ATOM   4389  O   MET B  45      51.228 282.324 212.681  1.00 28.90           O  
ATOM   4390  CB  MET B  45      53.152 283.021 210.280  1.00 27.61           C  
ATOM   4391  CG  MET B  45      54.323 282.746 209.380  1.00 26.50           C  
ATOM   4392  SD  MET B  45      55.527 281.624 210.062  1.00 34.43           S  
ATOM   4393  CE  MET B  45      54.965 280.052 209.471  1.00 32.79           C  
ATOM   4394  N   LEU B  46      50.008 282.783 210.826  1.00 28.37           N  
ATOM   4395  CA  LEU B  46      48.860 283.376 211.522  1.00 29.50           C  
ATOM   4396  C   LEU B  46      47.720 282.453 211.940  1.00 28.74           C  
ATOM   4397  O   LEU B  46      46.776 282.893 212.596  1.00 29.40           O  
ATOM   4398  CB  LEU B  46      48.276 284.475 210.633  1.00 28.45           C  
ATOM   4399  CG  LEU B  46      49.228 285.578 210.185  1.00 30.32           C  
ATOM   4400  CD1 LEU B  46      48.492 286.485 209.196  1.00 32.27           C  
ATOM   4401  CD2 LEU B  46      49.722 286.365 211.382  1.00 28.13           C  
ATOM   4402  N   THR B  47      47.839 281.173 211.609  1.00 28.27           N  
ATOM   4403  CA  THR B  47      46.780 280.210 211.868  1.00 27.82           C  
ATOM   4404  C   THR B  47      47.003 279.131 212.937  1.00 30.05           C  
ATOM   4405  O   THR B  47      46.431 278.033 212.836  1.00 31.80           O  
ATOM   4406  CB  THR B  47      46.350 279.538 210.512  1.00 28.24           C  
ATOM   4407  OG1 THR B  47      47.507 279.069 209.790  1.00 25.35           O  
ATOM   4408  CG2 THR B  47      45.602 280.533 209.638  1.00 27.42           C  
ATOM   4409  N   THR B  48      47.790 279.436 213.968  1.00 28.31           N  
ATOM   4410  CA  THR B  48      48.017 278.460 215.030  1.00 27.08           C  
ATOM   4411  C   THR B  48      48.090 279.093 216.416  1.00 27.25           C  
ATOM   4412  O   THR B  48      48.532 280.230 216.561  1.00 24.93           O  
ATOM   4413  CB  THR B  48      49.259 277.585 214.751  1.00 25.06           C  
ATOM   4414  OG1 THR B  48      49.400 276.629 215.801  1.00 25.75           O  
ATOM   4415  CG2 THR B  48      50.527 278.414 214.642  1.00 22.68           C  
ATOM   4416  N   LYS B  49      47.585 278.368 217.416  1.00 29.83           N  
ATOM   4417  CA  LYS B  49      47.605 278.826 218.810  1.00 30.99           C  
ATOM   4418  C   LYS B  49      48.908 278.422 219.487  1.00 29.49           C  
ATOM   4419  O   LYS B  49      49.180 278.823 220.618  1.00 29.30           O  
ATOM   4420  CB  LYS B  49      46.430 278.263 219.613  1.00 35.05           C  
ATOM   4421  CG  LYS B  49      45.045 278.731 219.199  1.00 39.17           C  
ATOM   4422  CD  LYS B  49      44.895 280.239 219.267  1.00 45.64           C  
ATOM   4423  CE  LYS B  49      43.443 280.642 219.601  1.00 52.02           C  
ATOM   4424  NZ  LYS B  49      42.367 279.805 218.933  1.00 55.97           N  
ATOM   4425  N   LEU B  50      49.695 277.598 218.804  1.00 25.98           N  
ATOM   4426  CA  LEU B  50      50.979 277.166 219.324  1.00 25.39           C  
ATOM   4427  C   LEU B  50      51.913 278.375 219.284  1.00 25.96           C  
ATOM   4428  O   LEU B  50      51.819 279.208 218.377  1.00 24.89           O  
ATOM   4429  CB  LEU B  50      51.517 276.001 218.485  1.00 25.33           C  
ATOM   4430  CG  LEU B  50      50.633 274.737 218.493  1.00 26.85           C  
ATOM   4431  CD1 LEU B  50      51.131 273.719 217.477  1.00 21.67           C  
ATOM   4432  CD2 LEU B  50      50.577 274.134 219.902  1.00 25.70           C  
ATOM   4433  N   THR B  51      52.777 278.503 220.290  1.00 24.19           N  
ATOM   4434  CA  THR B  51      53.685 279.632 220.355  1.00 22.31           C  
ATOM   4435  C   THR B  51      55.116 279.220 220.683  1.00 24.13           C  
ATOM   4436  O   THR B  51      55.352 278.130 221.208  1.00 24.15           O  
ATOM   4437  CB  THR B  51      53.199 280.675 221.398  1.00 22.87           C  
ATOM   4438  OG1 THR B  51      53.095 280.049 222.676  1.00 25.80           O  
ATOM   4439  CG2 THR B  51      51.830 281.229 221.034  1.00 20.61           C  
ATOM   4440  N   HIS B  52      56.051 280.107 220.347  1.00 22.98           N  
ATOM   4441  CA  HIS B  52      57.481 279.954 220.596  1.00 25.17           C  
ATOM   4442  C   HIS B  52      57.959 281.398 220.537  1.00 26.44           C  
ATOM   4443  O   HIS B  52      58.221 281.925 219.455  1.00 27.56           O  
ATOM   4444  CB  HIS B  52      58.146 279.095 219.513  1.00 25.15           C  
ATOM   4445  CG  HIS B  52      59.609 278.862 219.736  1.00 28.52           C  
ATOM   4446  ND1 HIS B  52      60.295 277.828 219.142  1.00 33.78           N  
ATOM   4447  CD2 HIS B  52      60.521 279.531 220.480  1.00 33.39           C  
ATOM   4448  CE1 HIS B  52      61.564 277.869 219.509  1.00 31.00           C  
ATOM   4449  NE2 HIS B  52      61.727 278.895 220.320  1.00 31.85           N  
ATOM   4450  N   THR B  53      58.004 282.046 221.702  1.00 30.45           N  
ATOM   4451  CA  THR B  53      58.386 283.451 221.801  1.00 33.27           C  
ATOM   4452  C   THR B  53      59.790 283.738 222.281  1.00 36.25           C  
ATOM   4453  O   THR B  53      60.189 284.905 222.350  1.00 39.05           O  
ATOM   4454  CB  THR B  53      57.388 284.255 222.671  1.00 36.27           C  
ATOM   4455  OG1 THR B  53      57.337 283.708 223.997  1.00 42.27           O  
ATOM   4456  CG2 THR B  53      55.979 284.228 222.054  1.00 34.96           C  
ATOM   4457  N   SER B  54      60.541 282.689 222.612  1.00 39.42           N  
ATOM   4458  CA  SER B  54      61.920 282.863 223.070  1.00 41.96           C  
ATOM   4459  C   SER B  54      62.835 283.134 221.872  1.00 44.20           C  
ATOM   4460  O   SER B  54      62.393 283.071 220.724  1.00 43.29           O  
ATOM   4461  CB  SER B  54      62.392 281.643 223.880  1.00 41.43           C  
ATOM   4462  OG  SER B  54      62.102 280.426 223.225  1.00 40.99           O  
ATOM   4463  N   THR B  55      64.097 283.457 222.137  1.00 46.48           N  
ATOM   4464  CA  THR B  55      65.050 283.766 221.072  1.00 49.94           C  
ATOM   4465  C   THR B  55      65.267 282.631 220.072  1.00 50.72           C  
ATOM   4466  O   THR B  55      65.531 281.476 220.450  1.00 49.94           O  
ATOM   4467  CB  THR B  55      66.413 284.221 221.653  1.00 52.27           C  
ATOM   4468  OG1 THR B  55      66.204 285.392 222.454  1.00 52.98           O  
ATOM   4469  CG2 THR B  55      67.436 284.530 220.522  1.00 50.38           C  
ATOM   4470  N   MET B  56      65.136 282.981 218.791  1.00 52.35           N  
ATOM   4471  CA  MET B  56      65.322 282.044 217.685  1.00 53.73           C  
ATOM   4472  C   MET B  56      66.644 282.351 216.973  1.00 56.43           C  
ATOM   4473  O   MET B  56      66.957 283.514 216.699  1.00 55.42           O  
ATOM   4474  CB  MET B  56      64.162 282.141 216.679  1.00 53.23           C  
ATOM   4475  CG  MET B  56      62.793 281.750 217.225  1.00 52.73           C  
ATOM   4476  SD  MET B  56      61.474 281.893 215.971  1.00 57.53           S  
ATOM   4477  CE  MET B  56      60.096 281.098 216.812  1.00 51.62           C  
ATOM   4478  N   ASP B  57      67.421 281.308 216.691  1.00 59.60           N  
ATOM   4479  CA  ASP B  57      68.703 281.460 216.002  1.00 63.91           C  
ATOM   4480  C   ASP B  57      68.502 281.651 214.480  1.00 64.88           C  
ATOM   4481  O   ASP B  57      67.716 280.928 213.863  1.00 64.41           O  
ATOM   4482  CB  ASP B  57      69.587 280.246 216.291  1.00 67.51           C  
ATOM   4483  CG  ASP B  57      71.035 280.472 215.896  1.00 72.05           C  
ATOM   4484  OD1 ASP B  57      71.730 281.277 216.571  1.00 73.34           O  
ATOM   4485  OD2 ASP B  57      71.474 279.847 214.905  1.00 73.83           O  
ATOM   4486  N   ALA B  58      69.250 282.586 213.889  1.00 66.23           N  
ATOM   4487  CA  ALA B  58      69.138 282.928 212.470  1.00 68.98           C  
ATOM   4488  C   ALA B  58      70.211 282.453 211.478  1.00 72.14           C  
ATOM   4489  O   ALA B  58      69.897 282.236 210.304  1.00 70.79           O  
ATOM   4490  CB  ALA B  58      68.974 284.431 212.339  1.00 67.83           C  
ATOM   4491  N   GLN B  59      71.471 282.353 211.912  1.00 76.74           N  
ATOM   4492  CA  GLN B  59      72.561 281.929 211.015  1.00 81.08           C  
ATOM   4493  C   GLN B  59      72.512 280.444 210.625  1.00 80.56           C  
ATOM   4494  O   GLN B  59      73.327 279.641 211.074  1.00 82.32           O  
ATOM   4495  CB  GLN B  59      73.943 282.332 211.593  1.00 86.20           C  
ATOM   4496  CG  GLN B  59      75.218 281.829 210.827  1.00 93.11           C  
ATOM   4497  CD  GLN B  59      75.270 282.148 209.304  1.00 98.42           C  
ATOM   4498  OE1 GLN B  59      74.309 282.660 208.698  1.00 99.71           O  
ATOM   4499  NE2 GLN B  59      76.404 281.811 208.685  1.00 98.23           N  
ATOM   4500  N   GLU B  60      71.528 280.091 209.801  1.00 79.51           N  
ATOM   4501  CA  GLU B  60      71.325 278.723 209.307  1.00 77.28           C  
ATOM   4502  C   GLU B  60      70.202 278.728 208.284  1.00 72.52           C  
ATOM   4503  O   GLU B  60      70.316 278.136 207.210  1.00 71.08           O  
ATOM   4504  CB  GLU B  60      71.030 277.705 210.439  1.00 82.80           C  
ATOM   4505  CG  GLU B  60      70.437 278.246 211.769  1.00 91.32           C  
ATOM   4506  CD  GLU B  60      68.938 278.541 211.722  1.00 96.66           C  
ATOM   4507  OE1 GLU B  60      68.572 279.724 211.537  1.00 98.61           O  
ATOM   4508  OE2 GLU B  60      68.126 277.596 211.900  1.00100.00           O  
ATOM   4509  N   VAL B  61      69.130 279.438 208.618  1.00 67.78           N  
ATOM   4510  CA  VAL B  61      67.981 279.556 207.743  1.00 62.68           C  
ATOM   4511  C   VAL B  61      68.226 280.724 206.764  1.00 58.31           C  
ATOM   4512  O   VAL B  61      67.633 280.773 205.682  1.00 58.93           O  
ATOM   4513  CB  VAL B  61      66.677 279.702 208.585  1.00 63.55           C  
ATOM   4514  CG1 VAL B  61      66.582 281.079 209.208  1.00 64.82           C  
ATOM   4515  CG2 VAL B  61      65.449 279.344 207.758  1.00 66.29           C  
ATOM   4516  N   GLU B  62      69.158 281.611 207.119  1.00 51.67           N  
ATOM   4517  CA  GLU B  62      69.515 282.753 206.279  1.00 48.06           C  
ATOM   4518  C   GLU B  62      70.353 282.319 205.079  1.00 45.92           C  
ATOM   4519  O   GLU B  62      70.446 283.028 204.076  1.00 44.17           O  
ATOM   4520  CB  GLU B  62      70.247 283.807 207.095  1.00 46.33           C  
ATOM   4521  CG  GLU B  62      69.387 284.332 208.223  1.00 46.65           C  
ATOM   4522  CD  GLU B  62      69.334 285.843 208.292  1.00 45.27           C  
ATOM   4523  OE1 GLU B  62      68.498 286.353 209.065  1.00 41.83           O  
ATOM   4524  OE2 GLU B  62      70.122 286.515 207.586  1.00 44.67           O  
ATOM   4525  N   THR B  63      70.967 281.151 205.190  1.00 44.63           N  
ATOM   4526  CA  THR B  63      71.746 280.606 204.089  1.00 44.73           C  
ATOM   4527  C   THR B  63      70.754 280.216 203.003  1.00 43.68           C  
ATOM   4528  O   THR B  63      70.935 280.545 201.834  1.00 41.37           O  
ATOM   4529  CB  THR B  63      72.492 279.326 204.490  1.00 47.22           C  
ATOM   4530  OG1 THR B  63      73.460 279.621 205.504  1.00 49.43           O  
ATOM   4531  CG2 THR B  63      73.179 278.719 203.266  1.00 47.54           C  
ATOM   4532  N   ILE B  64      69.696 279.520 203.419  1.00 44.04           N  
ATOM   4533  CA  ILE B  64      68.665 279.065 202.502  1.00 46.77           C  
ATOM   4534  C   ILE B  64      68.032 280.251 201.809  1.00 46.02           C  
ATOM   4535  O   ILE B  64      67.971 280.289 200.580  1.00 45.58           O  
ATOM   4536  CB  ILE B  64      67.543 278.273 203.215  1.00 49.81           C  
ATOM   4537  CG1 ILE B  64      68.119 277.066 203.966  1.00 52.47           C  
ATOM   4538  CG2 ILE B  64      66.510 277.815 202.193  1.00 50.53           C  
ATOM   4539  CD1 ILE B  64      68.892 276.098 203.074  1.00 54.12           C  
ATOM   4540  N   TRP B  65      67.585 281.232 202.586  1.00 45.71           N  
ATOM   4541  CA  TRP B  65      66.948 282.380 201.970  1.00 46.97           C  
ATOM   4542  C   TRP B  65      67.839 283.482 201.390  1.00 43.30           C  
ATOM   4543  O   TRP B  65      67.407 284.598 201.139  1.00 43.33           O  
ATOM   4544  CB  TRP B  65      65.746 282.883 202.780  1.00 50.84           C  
ATOM   4545  CG  TRP B  65      65.982 283.389 204.151  1.00 50.30           C  
ATOM   4546  CD1 TRP B  65      66.846 284.378 204.522  1.00 52.85           C  
ATOM   4547  CD2 TRP B  65      65.169 283.116 205.301  1.00 51.16           C  
ATOM   4548  NE1 TRP B  65      66.595 284.773 205.824  1.00 52.98           N  
ATOM   4549  CE2 TRP B  65      65.570 284.016 206.325  1.00 51.15           C  
ATOM   4550  CE3 TRP B  65      64.132 282.215 205.564  1.00 46.58           C  
ATOM   4551  CZ2 TRP B  65      64.965 284.041 207.584  1.00 45.80           C  
ATOM   4552  CZ3 TRP B  65      63.535 282.244 206.815  1.00 46.06           C  
ATOM   4553  CH2 TRP B  65      63.954 283.154 207.809  1.00 43.32           C  
ATOM   4554  N   THR B  66      69.056 283.079 201.057  1.00 41.40           N  
ATOM   4555  CA  THR B  66      70.045 283.933 200.423  1.00 40.83           C  
ATOM   4556  C   THR B  66      70.477 283.165 199.168  1.00 40.49           C  
ATOM   4557  O   THR B  66      70.466 283.708 198.065  1.00 39.51           O  
ATOM   4558  CB  THR B  66      71.246 284.233 201.370  1.00 41.41           C  
ATOM   4559  OG1 THR B  66      71.143 285.586 201.833  1.00 41.49           O  
ATOM   4560  CG2 THR B  66      72.592 284.039 200.678  1.00 41.99           C  
ATOM   4561  N   ILE B  67      70.772 281.878 199.328  1.00 38.81           N  
ATOM   4562  CA  ILE B  67      71.183 281.035 198.205  1.00 39.12           C  
ATOM   4563  C   ILE B  67      70.054 280.775 197.204  1.00 36.95           C  
ATOM   4564  O   ILE B  67      70.262 280.883 195.997  1.00 36.82           O  
ATOM   4565  CB  ILE B  67      71.769 279.691 198.704  1.00 40.88           C  
ATOM   4566  CG1 ILE B  67      73.100 279.950 199.414  1.00 43.87           C  
ATOM   4567  CG2 ILE B  67      71.969 278.719 197.560  1.00 40.96           C  
ATOM   4568  CD1 ILE B  67      74.073 280.838 198.616  1.00 45.56           C  
ATOM   4569  N   LEU B  68      68.860 280.457 197.692  1.00 36.57           N  
ATOM   4570  CA  LEU B  68      67.753 280.203 196.779  1.00 38.05           C  
ATOM   4571  C   LEU B  68      67.441 281.388 195.888  1.00 36.93           C  
ATOM   4572  O   LEU B  68      67.442 281.246 194.663  1.00 35.88           O  
ATOM   4573  CB  LEU B  68      66.499 279.726 197.493  1.00 42.48           C  
ATOM   4574  CG  LEU B  68      66.264 278.258 197.162  1.00 46.62           C  
ATOM   4575  CD1 LEU B  68      67.316 277.384 197.872  1.00 46.28           C  
ATOM   4576  CD2 LEU B  68      64.867 277.886 197.583  1.00 47.54           C  
ATOM   4577  N   PRO B  69      67.198 282.576 196.477  1.00 35.80           N  
ATOM   4578  CA  PRO B  69      66.898 283.755 195.657  1.00 34.31           C  
ATOM   4579  C   PRO B  69      68.046 284.053 194.695  1.00 33.09           C  
ATOM   4580  O   PRO B  69      67.820 284.512 193.583  1.00 33.33           O  
ATOM   4581  CB  PRO B  69      66.745 284.856 196.699  1.00 34.92           C  
ATOM   4582  CG  PRO B  69      66.194 284.112 197.874  1.00 36.58           C  
ATOM   4583  CD  PRO B  69      67.086 282.905 197.908  1.00 36.41           C  
ATOM   4584  N   ALA B  70      69.281 283.783 195.116  1.00 32.53           N  
ATOM   4585  CA  ALA B  70      70.445 284.029 194.261  1.00 33.01           C  
ATOM   4586  C   ALA B  70      70.371 283.111 193.044  1.00 33.46           C  
ATOM   4587  O   ALA B  70      70.656 283.518 191.915  1.00 32.61           O  
ATOM   4588  CB  ALA B  70      71.748 283.787 195.027  1.00 33.09           C  
ATOM   4589  N   ILE B  71      69.985 281.863 193.278  1.00 32.05           N  
ATOM   4590  CA  ILE B  71      69.861 280.922 192.183  1.00 32.35           C  
ATOM   4591  C   ILE B  71      68.741 281.349 191.231  1.00 32.71           C  
ATOM   4592  O   ILE B  71      68.939 281.407 190.014  1.00 32.51           O  
ATOM   4593  CB  ILE B  71      69.679 279.490 192.708  1.00 32.65           C  
ATOM   4594  CG1 ILE B  71      71.021 279.004 193.285  1.00 31.07           C  
ATOM   4595  CG2 ILE B  71      69.182 278.572 191.602  1.00 30.00           C  
ATOM   4596  CD1 ILE B  71      70.986 277.619 193.836  1.00 30.43           C  
ATOM   4597  N   ILE B  72      67.604 281.734 191.798  1.00 31.54           N  
ATOM   4598  CA  ILE B  72      66.466 282.180 191.004  1.00 30.06           C  
ATOM   4599  C   ILE B  72      66.804 283.405 190.164  1.00 30.63           C  
ATOM   4600  O   ILE B  72      66.390 283.496 189.015  1.00 33.13           O  
ATOM   4601  CB  ILE B  72      65.294 282.474 191.897  1.00 29.28           C  
ATOM   4602  CG1 ILE B  72      64.820 281.161 192.526  1.00 28.36           C  
ATOM   4603  CG2 ILE B  72      64.235 283.239 191.139  1.00 26.72           C  
ATOM   4604  CD1 ILE B  72      63.931 281.362 193.740  1.00 31.29           C  
ATOM   4605  N   LEU B  73      67.574 284.330 190.721  1.00 28.60           N  
ATOM   4606  CA  LEU B  73      67.964 285.528 189.980  1.00 30.47           C  
ATOM   4607  C   LEU B  73      68.807 285.154 188.766  1.00 32.25           C  
ATOM   4608  O   LEU B  73      68.691 285.761 187.698  1.00 31.12           O  
ATOM   4609  CB  LEU B  73      68.763 286.489 190.862  1.00 27.08           C  
ATOM   4610  CG  LEU B  73      67.940 287.221 191.911  1.00 26.13           C  
ATOM   4611  CD1 LEU B  73      68.859 288.139 192.707  1.00 28.16           C  
ATOM   4612  CD2 LEU B  73      66.825 288.006 191.228  1.00 23.92           C  
ATOM   4613  N   ILE B  74      69.669 284.159 188.933  1.00 32.75           N  
ATOM   4614  CA  ILE B  74      70.520 283.718 187.833  1.00 35.68           C  
ATOM   4615  C   ILE B  74      69.670 283.048 186.726  1.00 36.45           C  
ATOM   4616  O   ILE B  74      69.908 283.256 185.529  1.00 36.42           O  
ATOM   4617  CB  ILE B  74      71.643 282.788 188.346  1.00 35.27           C  
ATOM   4618  CG1 ILE B  74      72.547 283.555 189.315  1.00 35.94           C  
ATOM   4619  CG2 ILE B  74      72.507 282.326 187.194  1.00 35.73           C  
ATOM   4620  CD1 ILE B  74      73.467 282.673 190.150  1.00 34.29           C  
ATOM   4621  N   LEU B  75      68.648 282.301 187.140  1.00 35.59           N  
ATOM   4622  CA  LEU B  75      67.731 281.637 186.210  1.00 36.43           C  
ATOM   4623  C   LEU B  75      66.875 282.630 185.418  1.00 36.81           C  
ATOM   4624  O   LEU B  75      66.207 282.241 184.458  1.00 38.88           O  
ATOM   4625  CB  LEU B  75      66.821 280.658 186.950  1.00 36.41           C  
ATOM   4626  CG  LEU B  75      67.238 279.188 186.988  1.00 40.48           C  
ATOM   4627  CD1 LEU B  75      68.743 279.047 186.901  1.00 38.95           C  
ATOM   4628  CD2 LEU B  75      66.687 278.546 188.247  1.00 37.30           C  
ATOM   4629  N   ILE B  76      66.849 283.889 185.856  1.00 33.68           N  
ATOM   4630  CA  ILE B  76      66.110 284.929 185.161  1.00 31.34           C  
ATOM   4631  C   ILE B  76      67.109 285.697 184.294  1.00 34.12           C  
ATOM   4632  O   ILE B  76      66.858 285.952 183.117  1.00 35.23           O  
ATOM   4633  CB  ILE B  76      65.476 285.910 186.141  1.00 29.87           C  
ATOM   4634  CG1 ILE B  76      64.389 285.204 186.939  1.00 29.86           C  
ATOM   4635  CG2 ILE B  76      64.915 287.110 185.396  1.00 28.11           C  
ATOM   4636  CD1 ILE B  76      63.879 286.026 188.076  1.00 32.39           C  
ATOM   4637  N   ALA B  77      68.263 286.013 184.872  1.00 32.25           N  
ATOM   4638  CA  ALA B  77      69.295 286.778 184.183  1.00 33.11           C  
ATOM   4639  C   ALA B  77      69.837 286.119 182.918  1.00 35.60           C  
ATOM   4640  O   ALA B  77      70.069 286.800 181.911  1.00 36.44           O  
ATOM   4641  CB  ALA B  77      70.440 287.092 185.133  1.00 32.42           C  
ATOM   4642  N   LEU B  78      70.042 284.804 182.961  1.00 35.81           N  
ATOM   4643  CA  LEU B  78      70.569 284.090 181.792  1.00 36.79           C  
ATOM   4644  C   LEU B  78      69.769 284.296 180.510  1.00 36.31           C  
ATOM   4645  O   LEU B  78      70.317 284.796 179.525  1.00 35.50           O  
ATOM   4646  CB  LEU B  78      70.741 282.606 182.079  1.00 38.10           C  
ATOM   4647  CG  LEU B  78      72.068 282.189 182.692  1.00 40.79           C  
ATOM   4648  CD1 LEU B  78      72.786 283.358 183.338  1.00 44.62           C  
ATOM   4649  CD2 LEU B  78      71.777 281.102 183.689  1.00 39.26           C  
ATOM   4650  N   PRO B  79      68.480 283.902 180.492  1.00 34.67           N  
ATOM   4651  CA  PRO B  79      67.705 284.109 179.260  1.00 34.51           C  
ATOM   4652  C   PRO B  79      67.499 285.591 178.937  1.00 34.78           C  
ATOM   4653  O   PRO B  79      67.381 285.968 177.766  1.00 36.66           O  
ATOM   4654  CB  PRO B  79      66.388 283.389 179.558  1.00 33.48           C  
ATOM   4655  CG  PRO B  79      66.300 283.399 181.049  1.00 33.39           C  
ATOM   4656  CD  PRO B  79      67.709 283.126 181.477  1.00 31.11           C  
ATOM   4657  N   SER B  80      67.509 286.425 179.979  1.00 33.00           N  
ATOM   4658  CA  SER B  80      67.327 287.873 179.849  1.00 31.70           C  
ATOM   4659  C   SER B  80      68.463 288.469 179.040  1.00 32.40           C  
ATOM   4660  O   SER B  80      68.257 289.268 178.121  1.00 32.73           O  
ATOM   4661  CB  SER B  80      67.345 288.527 181.234  1.00 27.08           C  
ATOM   4662  OG  SER B  80      67.249 289.938 181.131  1.00 22.76           O  
ATOM   4663  N   LEU B  81      69.671 288.085 179.429  1.00 31.74           N  
ATOM   4664  CA  LEU B  81      70.887 288.569 178.794  1.00 33.30           C  
ATOM   4665  C   LEU B  81      71.099 287.953 177.420  1.00 33.88           C  
ATOM   4666  O   LEU B  81      71.676 288.574 176.535  1.00 33.25           O  
ATOM   4667  CB  LEU B  81      72.093 288.281 179.687  1.00 31.32           C  
ATOM   4668  CG  LEU B  81      72.143 289.052 181.007  1.00 30.59           C  
ATOM   4669  CD1 LEU B  81      73.443 288.725 181.689  1.00 31.08           C  
ATOM   4670  CD2 LEU B  81      72.048 290.554 180.763  1.00 30.34           C  
ATOM   4671  N   ARG B  82      70.660 286.717 177.253  1.00 34.37           N  
ATOM   4672  CA  ARG B  82      70.784 286.064 175.961  1.00 36.75           C  
ATOM   4673  C   ARG B  82      69.955 286.861 174.958  1.00 34.37           C  
ATOM   4674  O   ARG B  82      70.428 287.195 173.883  1.00 34.03           O  
ATOM   4675  CB  ARG B  82      70.281 284.628 176.054  1.00 43.28           C  
ATOM   4676  CG  ARG B  82      70.306 283.838 174.748  1.00 51.73           C  
ATOM   4677  CD  ARG B  82      69.584 282.499 174.930  1.00 58.83           C  
ATOM   4678  NE  ARG B  82      68.333 282.698 175.665  1.00 66.27           N  
ATOM   4679  CZ  ARG B  82      67.148 282.912 175.098  1.00 69.23           C  
ATOM   4680  NH1 ARG B  82      67.035 282.933 173.769  1.00 67.93           N  
ATOM   4681  NH2 ARG B  82      66.094 283.197 175.861  1.00 69.61           N  
ATOM   4682  N   ILE B  83      68.738 287.221 175.344  1.00 32.96           N  
ATOM   4683  CA  ILE B  83      67.873 288.000 174.471  1.00 32.77           C  
ATOM   4684  C   ILE B  83      68.459 289.392 174.252  1.00 35.12           C  
ATOM   4685  O   ILE B  83      68.433 289.913 173.132  1.00 34.90           O  
ATOM   4686  CB  ILE B  83      66.435 288.110 175.039  1.00 30.33           C  
ATOM   4687  CG1 ILE B  83      65.832 286.715 175.176  1.00 29.61           C  
ATOM   4688  CG2 ILE B  83      65.574 288.951 174.127  1.00 28.19           C  
ATOM   4689  CD1 ILE B  83      64.475 286.715 175.756  1.00 33.51           C  
ATOM   4690  N   LEU B  84      69.010 289.981 175.312  1.00 34.43           N  
ATOM   4691  CA  LEU B  84      69.594 291.318 175.228  1.00 33.31           C  
ATOM   4692  C   LEU B  84      70.671 291.389 174.158  1.00 33.85           C  
ATOM   4693  O   LEU B  84      70.695 292.318 173.356  1.00 33.14           O  
ATOM   4694  CB  LEU B  84      70.213 291.717 176.569  1.00 33.27           C  
ATOM   4695  CG  LEU B  84      70.947 293.052 176.533  1.00 30.47           C  
ATOM   4696  CD1 LEU B  84      69.926 294.142 176.334  1.00 32.27           C  
ATOM   4697  CD2 LEU B  84      71.722 293.260 177.819  1.00 30.99           C  
ATOM   4698  N   TYR B  85      71.576 290.418 174.169  1.00 35.13           N  
ATOM   4699  CA  TYR B  85      72.657 290.396 173.193  1.00 37.74           C  
ATOM   4700  C   TYR B  85      72.156 290.055 171.797  1.00 42.32           C  
ATOM   4701  O   TYR B  85      72.659 290.590 170.809  1.00 44.08           O  
ATOM   4702  CB  TYR B  85      73.790 289.467 173.630  1.00 34.46           C  
ATOM   4703  CG  TYR B  85      74.715 290.138 174.608  1.00 35.48           C  
ATOM   4704  CD1 TYR B  85      74.509 290.023 175.989  1.00 36.76           C  
ATOM   4705  CD2 TYR B  85      75.701 291.014 174.161  1.00 33.65           C  
ATOM   4706  CE1 TYR B  85      75.251 290.781 176.895  1.00 32.77           C  
ATOM   4707  CE2 TYR B  85      76.446 291.774 175.055  1.00 33.17           C  
ATOM   4708  CZ  TYR B  85      76.211 291.657 176.416  1.00 34.42           C  
ATOM   4709  OH  TYR B  85      76.911 292.441 177.292  1.00 34.01           O  
ATOM   4710  N   MET B  86      71.130 289.210 171.729  1.00 44.71           N  
ATOM   4711  CA  MET B  86      70.512 288.823 170.467  1.00 47.93           C  
ATOM   4712  C   MET B  86      69.964 290.071 169.755  1.00 50.49           C  
ATOM   4713  O   MET B  86      70.106 290.211 168.546  1.00 51.54           O  
ATOM   4714  CB  MET B  86      69.370 287.874 170.749  1.00 50.43           C  
ATOM   4715  CG  MET B  86      69.357 286.642 169.925  1.00 54.45           C  
ATOM   4716  SD  MET B  86      67.979 285.647 170.508  1.00 59.07           S  
ATOM   4717  CE  MET B  86      68.800 284.502 171.607  1.00 58.08           C  
ATOM   4718  N   MET B  87      69.343 290.974 170.512  1.00 53.50           N  
ATOM   4719  CA  MET B  87      68.792 292.219 169.969  1.00 55.90           C  
ATOM   4720  C   MET B  87      69.909 293.131 169.464  1.00 57.68           C  
ATOM   4721  O   MET B  87      69.664 294.034 168.667  1.00 58.62           O  
ATOM   4722  CB  MET B  87      67.990 292.979 171.039  1.00 58.15           C  
ATOM   4723  CG  MET B  87      66.809 292.208 171.631  1.00 62.91           C  
ATOM   4724  SD  MET B  87      65.808 293.097 172.888  1.00 68.04           S  
ATOM   4725  CE  MET B  87      66.710 294.664 173.092  1.00 66.64           C  
ATOM   4726  N   ASP B  88      71.125 292.921 169.964  1.00 57.92           N  
ATOM   4727  CA  ASP B  88      72.265 293.736 169.563  1.00 59.32           C  
ATOM   4728  C   ASP B  88      73.059 293.119 168.407  1.00 61.25           C  
ATOM   4729  O   ASP B  88      73.933 293.776 167.839  1.00 62.20           O  
ATOM   4730  CB  ASP B  88      73.196 293.989 170.755  1.00 55.40           C  
ATOM   4731  CG  ASP B  88      74.045 295.247 170.581  1.00 56.29           C  
ATOM   4732  OD1 ASP B  88      75.287 295.129 170.433  1.00 53.88           O  
ATOM   4733  OD2 ASP B  88      73.461 296.359 170.599  1.00 56.13           O  
ATOM   4734  N   GLU B  89      72.748 291.873 168.049  1.00 63.02           N  
ATOM   4735  CA  GLU B  89      73.441 291.180 166.964  1.00 66.36           C  
ATOM   4736  C   GLU B  89      73.538 291.976 165.675  1.00 67.65           C  
ATOM   4737  O   GLU B  89      72.624 292.729 165.336  1.00 67.90           O  
ATOM   4738  CB  GLU B  89      72.750 289.861 166.643  1.00 69.24           C  
ATOM   4739  CG  GLU B  89      73.191 288.690 167.507  1.00 74.64           C  
ATOM   4740  CD  GLU B  89      72.488 287.378 167.144  1.00 77.90           C  
ATOM   4741  OE1 GLU B  89      71.628 287.376 166.225  1.00 79.54           O  
ATOM   4742  OE2 GLU B  89      72.797 286.347 167.786  1.00 77.65           O  
ATOM   4743  N   ILE B  90      74.660 291.811 164.973  1.00 68.94           N  
ATOM   4744  CA  ILE B  90      74.887 292.474 163.682  1.00 69.64           C  
ATOM   4745  C   ILE B  90      73.980 291.722 162.711  1.00 69.61           C  
ATOM   4746  O   ILE B  90      74.005 290.487 162.653  1.00 68.40           O  
ATOM   4747  CB  ILE B  90      76.342 292.305 163.189  1.00 68.87           C  
ATOM   4748  CG1 ILE B  90      77.326 292.731 164.283  1.00 69.38           C  
ATOM   4749  CG2 ILE B  90      76.555 293.103 161.901  1.00 66.83           C  
ATOM   4750  CD1 ILE B  90      78.762 292.302 164.025  1.00 67.94           C  
ATOM   4751  N   ASN B  91      73.193 292.454 161.938  1.00 68.99           N  
ATOM   4752  CA  ASN B  91      72.263 291.799 161.027  1.00 68.87           C  
ATOM   4753  C   ASN B  91      72.348 292.250 159.582  1.00 65.96           C  
ATOM   4754  O   ASN B  91      71.911 291.526 158.684  1.00 66.35           O  
ATOM   4755  CB  ASN B  91      70.839 291.994 161.539  1.00 71.87           C  
ATOM   4756  CG  ASN B  91      70.607 293.401 162.090  1.00 74.19           C  
ATOM   4757  OD1 ASN B  91      70.151 293.560 163.224  1.00 76.64           O  
ATOM   4758  ND2 ASN B  91      70.956 294.424 161.304  1.00 72.94           N  
ATOM   4759  N   ASN B  92      72.889 293.445 159.362  1.00 61.87           N  
ATOM   4760  CA  ASN B  92      73.016 293.995 158.013  1.00 58.46           C  
ATOM   4761  C   ASN B  92      71.652 294.183 157.324  1.00 53.22           C  
ATOM   4762  O   ASN B  92      71.112 293.273 156.684  1.00 52.15           O  
ATOM   4763  CB  ASN B  92      73.930 293.108 157.166  1.00 60.48           C  
ATOM   4764  CG  ASN B  92      75.351 293.073 157.692  1.00 63.19           C  
ATOM   4765  OD1 ASN B  92      76.054 294.099 157.703  1.00 63.84           O  
ATOM   4766  ND2 ASN B  92      75.782 291.895 158.146  1.00 62.25           N  
ATOM   4767  N   PRO B  93      71.078 295.378 157.466  1.00 46.91           N  
ATOM   4768  CA  PRO B  93      69.787 295.749 156.895  1.00 43.88           C  
ATOM   4769  C   PRO B  93      69.799 295.933 155.372  1.00 41.98           C  
ATOM   4770  O   PRO B  93      70.851 296.170 154.775  1.00 41.06           O  
ATOM   4771  CB  PRO B  93      69.503 297.066 157.606  1.00 41.98           C  
ATOM   4772  CG  PRO B  93      70.854 297.654 157.729  1.00 41.19           C  
ATOM   4773  CD  PRO B  93      71.642 296.498 158.237  1.00 43.19           C  
ATOM   4774  N   SER B  94      68.617 295.822 154.759  1.00 39.68           N  
ATOM   4775  CA  SER B  94      68.441 296.000 153.310  1.00 35.70           C  
ATOM   4776  C   SER B  94      67.962 297.414 153.064  1.00 32.84           C  
ATOM   4777  O   SER B  94      68.008 297.902 151.942  1.00 34.23           O  
ATOM   4778  CB  SER B  94      67.331 295.090 152.761  1.00 33.07           C  
ATOM   4779  OG  SER B  94      67.510 293.729 153.078  1.00 37.69           O  
ATOM   4780  N   LEU B  95      67.474 298.052 154.124  1.00 28.70           N  
ATOM   4781  CA  LEU B  95      66.909 299.380 154.030  1.00 25.77           C  
ATOM   4782  C   LEU B  95      67.098 300.166 155.322  1.00 26.36           C  
ATOM   4783  O   LEU B  95      67.125 299.591 156.409  1.00 26.03           O  
ATOM   4784  CB  LEU B  95      65.414 299.212 153.744  1.00 27.47           C  
ATOM   4785  CG  LEU B  95      64.471 300.406 153.846  1.00 30.86           C  
ATOM   4786  CD1 LEU B  95      64.739 301.405 152.729  1.00 32.27           C  
ATOM   4787  CD2 LEU B  95      63.057 299.899 153.765  1.00 31.03           C  
ATOM   4788  N   THR B  96      67.245 301.481 155.192  1.00 24.77           N  
ATOM   4789  CA  THR B  96      67.384 302.379 156.340  1.00 24.93           C  
ATOM   4790  C   THR B  96      66.311 303.443 156.240  1.00 25.83           C  
ATOM   4791  O   THR B  96      66.166 304.107 155.209  1.00 25.20           O  
ATOM   4792  CB  THR B  96      68.753 303.116 156.378  1.00 24.87           C  
ATOM   4793  OG1 THR B  96      69.775 302.199 156.758  1.00 23.48           O  
ATOM   4794  CG2 THR B  96      68.741 304.266 157.383  1.00 23.90           C  
ATOM   4795  N   VAL B  97      65.545 303.587 157.310  1.00 25.22           N  
ATOM   4796  CA  VAL B  97      64.498 304.587 157.361  1.00 24.01           C  
ATOM   4797  C   VAL B  97      64.734 305.401 158.619  1.00 26.03           C  
ATOM   4798  O   VAL B  97      65.138 304.860 159.643  1.00 29.12           O  
ATOM   4799  CB  VAL B  97      63.107 303.945 157.444  1.00 24.50           C  
ATOM   4800  CG1 VAL B  97      62.039 305.017 157.392  1.00 22.77           C  
ATOM   4801  CG2 VAL B  97      62.914 302.913 156.330  1.00 24.05           C  
ATOM   4802  N   LYS B  98      64.539 306.704 158.523  1.00 22.93           N  
ATOM   4803  CA  LYS B  98      64.702 307.596 159.663  1.00 25.32           C  
ATOM   4804  C   LYS B  98      63.339 308.148 160.066  1.00 27.69           C  
ATOM   4805  O   LYS B  98      62.447 308.304 159.229  1.00 29.17           O  
ATOM   4806  CB  LYS B  98      65.578 308.808 159.311  1.00 21.19           C  
ATOM   4807  CG  LYS B  98      67.066 308.563 159.204  1.00 22.25           C  
ATOM   4808  CD  LYS B  98      67.683 309.715 158.426  1.00 22.98           C  
ATOM   4809  CE  LYS B  98      67.476 309.495 156.910  1.00 22.36           C  
ATOM   4810  NZ  LYS B  98      67.619 310.771 156.129  1.00 25.38           N  
ATOM   4811  N   THR B  99      63.182 308.445 161.347  1.00 24.73           N  
ATOM   4812  CA  THR B  99      61.957 309.040 161.812  1.00 24.62           C  
ATOM   4813  C   THR B  99      62.335 310.143 162.770  1.00 25.96           C  
ATOM   4814  O   THR B  99      63.207 309.957 163.618  1.00 24.98           O  
ATOM   4815  CB  THR B  99      61.037 308.040 162.496  1.00 26.64           C  
ATOM   4816  OG1 THR B  99      59.844 308.728 162.893  1.00 26.29           O  
ATOM   4817  CG2 THR B  99      61.703 307.412 163.721  1.00 25.03           C  
ATOM   4818  N   MET B 100      61.757 311.320 162.557  1.00 24.50           N  
ATOM   4819  CA  MET B 100      62.010 312.459 163.411  1.00 22.77           C  
ATOM   4820  C   MET B 100      60.740 312.743 164.207  1.00 25.71           C  
ATOM   4821  O   MET B 100      59.649 312.809 163.631  1.00 23.17           O  
ATOM   4822  CB  MET B 100      62.356 313.699 162.592  1.00 22.34           C  
ATOM   4823  CG  MET B 100      63.498 313.523 161.661  1.00 28.01           C  
ATOM   4824  SD  MET B 100      65.015 313.131 162.556  1.00 30.84           S  
ATOM   4825  CE  MET B 100      65.411 314.733 163.240  1.00 24.06           C  
ATOM   4826  N   GLY B 101      60.882 312.865 165.530  1.00 24.02           N  
ATOM   4827  CA  GLY B 101      59.751 313.192 166.370  1.00 19.74           C  
ATOM   4828  C   GLY B 101      59.563 314.694 166.348  1.00 19.12           C  
ATOM   4829  O   GLY B 101      60.540 315.437 166.243  1.00 20.16           O  
ATOM   4830  N   HIS B 102      58.306 315.142 166.390  1.00 18.97           N  
ATOM   4831  CA  HIS B 102      57.978 316.567 166.392  1.00 19.44           C  
ATOM   4832  C   HIS B 102      56.838 316.801 167.326  1.00 19.92           C  
ATOM   4833  O   HIS B 102      56.040 315.898 167.585  1.00 18.08           O  
ATOM   4834  CB  HIS B 102      57.477 317.050 165.035  1.00 19.23           C  
ATOM   4835  CG  HIS B 102      58.461 316.876 163.938  1.00 18.68           C  
ATOM   4836  ND1 HIS B 102      59.396 317.838 163.626  1.00 20.27           N  
ATOM   4837  CD2 HIS B 102      58.681 315.840 163.099  1.00 20.16           C  
ATOM   4838  CE1 HIS B 102      60.156 317.397 162.642  1.00 19.92           C  
ATOM   4839  NE2 HIS B 102      59.744 316.187 162.302  1.00 22.12           N  
ATOM   4840  N   GLN B 103      56.704 318.050 167.740  1.00 22.23           N  
ATOM   4841  CA  GLN B 103      55.622 318.380 168.594  1.00 25.26           C  
ATOM   4842  C   GLN B 103      54.316 318.275 167.895  1.00 30.90           C  
ATOM   4843  O   GLN B 103      53.927 319.072 167.034  1.00 27.17           O  
ATOM   4844  CB  GLN B 103      55.796 319.656 169.390  1.00 24.68           C  
ATOM   4845  CG  GLN B 103      56.330 319.295 170.764  1.00 21.72           C  
ATOM   4846  CD  GLN B 103      56.572 320.490 171.618  1.00 22.38           C  
ATOM   4847  OE1 GLN B 103      57.010 321.523 171.129  1.00 24.80           O  
ATOM   4848  NE2 GLN B 103      56.279 320.371 172.909  1.00 19.43           N  
ATOM   4849  N   TRP B 104      53.965 317.011 168.081  1.00 34.41           N  
ATOM   4850  CA  TRP B 104      52.800 316.258 167.781  1.00 28.43           C  
ATOM   4851  C   TRP B 104      52.503 315.586 166.474  1.00 25.97           C  
ATOM   4852  O   TRP B 104      51.354 315.453 166.066  1.00 25.31           O  
ATOM   4853  CB  TRP B 104      51.624 316.821 168.565  1.00 26.65           C  
ATOM   4854  CG  TRP B 104      52.108 317.435 169.879  1.00 20.97           C  
ATOM   4855  CD1 TRP B 104      52.847 316.827 170.876  1.00 20.48           C  
ATOM   4856  CD2 TRP B 104      51.981 318.805 170.263  1.00 21.21           C  
ATOM   4857  NE1 TRP B 104      53.186 317.750 171.847  1.00 15.72           N  
ATOM   4858  CE2 TRP B 104      52.663 318.968 171.492  1.00 19.01           C  
ATOM   4859  CE3 TRP B 104      51.355 319.922 169.678  1.00 20.45           C  
ATOM   4860  CZ2 TRP B 104      52.732 320.195 172.144  1.00 19.12           C  
ATOM   4861  CZ3 TRP B 104      51.426 321.141 170.330  1.00 19.50           C  
ATOM   4862  CH2 TRP B 104      52.109 321.267 171.552  1.00 19.51           C  
ATOM   4863  N   TYR B 105      53.555 314.939 165.980  1.00 22.17           N  
ATOM   4864  CA  TYR B 105      53.522 314.130 164.765  1.00 22.28           C  
ATOM   4865  C   TYR B 105      54.918 313.590 164.498  1.00 22.60           C  
ATOM   4866  O   TYR B 105      55.902 314.068 165.071  1.00 23.88           O  
ATOM   4867  CB  TYR B 105      53.007 314.918 163.549  1.00 19.91           C  
ATOM   4868  CG  TYR B 105      53.981 315.914 162.999  1.00 18.51           C  
ATOM   4869  CD1 TYR B 105      54.045 317.206 163.513  1.00 18.64           C  
ATOM   4870  CD2 TYR B 105      54.846 315.569 161.959  1.00 19.26           C  
ATOM   4871  CE1 TYR B 105      54.947 318.133 163.007  1.00 21.83           C  
ATOM   4872  CE2 TYR B 105      55.749 316.484 161.451  1.00 19.38           C  
ATOM   4873  CZ  TYR B 105      55.792 317.760 161.977  1.00 20.13           C  
ATOM   4874  OH  TYR B 105      56.661 318.678 161.470  1.00 23.68           O  
ATOM   4875  N   TRP B 106      54.990 312.582 163.639  1.00 21.55           N  
ATOM   4876  CA  TRP B 106      56.253 311.973 163.263  1.00 22.24           C  
ATOM   4877  C   TRP B 106      56.490 312.227 161.773  1.00 22.96           C  
ATOM   4878  O   TRP B 106      55.538 312.252 160.982  1.00 21.69           O  
ATOM   4879  CB  TRP B 106      56.194 310.456 163.475  1.00 21.00           C  
ATOM   4880  CG  TRP B 106      56.019 310.024 164.881  1.00 24.21           C  
ATOM   4881  CD1 TRP B 106      54.853 309.662 165.489  1.00 26.08           C  
ATOM   4882  CD2 TRP B 106      57.049 309.865 165.862  1.00 24.13           C  
ATOM   4883  NE1 TRP B 106      55.092 309.279 166.794  1.00 26.19           N  
ATOM   4884  CE2 TRP B 106      56.432 309.393 167.048  1.00 23.61           C  
ATOM   4885  CE3 TRP B 106      58.440 310.075 165.852  1.00 25.05           C  
ATOM   4886  CZ2 TRP B 106      57.156 309.122 168.223  1.00 20.89           C  
ATOM   4887  CZ3 TRP B 106      59.169 309.804 167.033  1.00 24.93           C  
ATOM   4888  CH2 TRP B 106      58.515 309.332 168.197  1.00 22.66           C  
ATOM   4889  N   SER B 107      57.747 312.442 161.398  1.00 21.90           N  
ATOM   4890  CA  SER B 107      58.080 312.607 159.992  1.00 21.80           C  
ATOM   4891  C   SER B 107      58.996 311.442 159.671  1.00 22.49           C  
ATOM   4892  O   SER B 107      59.679 310.917 160.557  1.00 20.44           O  
ATOM   4893  CB  SER B 107      58.742 313.956 159.716  1.00 21.98           C  
ATOM   4894  OG  SER B 107      60.044 314.028 160.257  1.00 27.84           O  
ATOM   4895  N   TYR B 108      58.934 310.968 158.433  1.00 21.08           N  
ATOM   4896  CA  TYR B 108      59.749 309.848 158.010  1.00 22.34           C  
ATOM   4897  C   TYR B 108      60.605 310.211 156.803  1.00 25.42           C  
ATOM   4898  O   TYR B 108      60.235 311.077 156.016  1.00 26.56           O  
ATOM   4899  CB  TYR B 108      58.858 308.644 157.729  1.00 22.09           C  
ATOM   4900  CG  TYR B 108      58.100 308.200 158.969  1.00 25.29           C  
ATOM   4901  CD1 TYR B 108      58.656 307.257 159.846  1.00 23.39           C  
ATOM   4902  CD2 TYR B 108      56.856 308.762 159.302  1.00 24.66           C  
ATOM   4903  CE1 TYR B 108      58.000 306.888 161.025  1.00 22.78           C  
ATOM   4904  CE2 TYR B 108      56.193 308.396 160.480  1.00 23.64           C  
ATOM   4905  CZ  TYR B 108      56.777 307.460 161.332  1.00 24.55           C  
ATOM   4906  OH  TYR B 108      56.143 307.087 162.485  1.00 24.96           O  
ATOM   4907  N   GLU B 109      61.776 309.588 156.698  1.00 25.82           N  
ATOM   4908  CA  GLU B 109      62.700 309.864 155.604  1.00 26.53           C  
ATOM   4909  C   GLU B 109      63.287 308.557 155.086  1.00 28.19           C  
ATOM   4910  O   GLU B 109      63.815 307.773 155.864  1.00 29.75           O  
ATOM   4911  CB  GLU B 109      63.831 310.780 156.100  1.00 24.76           C  
ATOM   4912  CG  GLU B 109      63.363 312.061 156.794  1.00 26.75           C  
ATOM   4913  CD  GLU B 109      64.499 312.899 157.392  1.00 28.79           C  
ATOM   4914  OE1 GLU B 109      64.187 313.898 158.080  1.00 28.13           O  
ATOM   4915  OE2 GLU B 109      65.696 312.587 157.170  1.00 27.84           O  
ATOM   4916  N   TYR B 110      63.095 308.267 153.800  1.00 26.72           N  
ATOM   4917  CA  TYR B 110      63.673 307.056 153.194  1.00 26.57           C  
ATOM   4918  C   TYR B 110      64.644 307.654 152.175  1.00 28.59           C  
ATOM   4919  O   TYR B 110      64.249 307.982 151.052  1.00 26.00           O  
ATOM   4920  CB  TYR B 110      62.610 306.230 152.472  1.00 24.40           C  
ATOM   4921  CG  TYR B 110      61.476 305.707 153.328  1.00 22.90           C  
ATOM   4922  CD1 TYR B 110      61.223 304.333 153.413  1.00 19.98           C  
ATOM   4923  CD2 TYR B 110      60.579 306.589 153.952  1.00 19.46           C  
ATOM   4924  CE1 TYR B 110      60.094 303.850 154.088  1.00 20.35           C  
ATOM   4925  CE2 TYR B 110      59.453 306.115 154.623  1.00 18.94           C  
ATOM   4926  CZ  TYR B 110      59.214 304.752 154.685  1.00 18.75           C  
ATOM   4927  OH  TYR B 110      58.078 304.301 155.322  1.00 21.99           O  
ATOM   4928  N   THR B 111      65.898 307.837 152.583  1.00 27.65           N  
ATOM   4929  CA  THR B 111      66.872 308.484 151.719  1.00 27.12           C  
ATOM   4930  C   THR B 111      68.027 307.637 151.232  1.00 27.14           C  
ATOM   4931  O   THR B 111      69.097 308.167 150.940  1.00 28.59           O  
ATOM   4932  CB  THR B 111      67.418 309.768 152.380  1.00 25.11           C  
ATOM   4933  OG1 THR B 111      67.984 309.430 153.645  1.00 30.42           O  
ATOM   4934  CG2 THR B 111      66.306 310.781 152.617  1.00 23.26           C  
ATOM   4935  N   ASP B 112      67.813 306.332 151.120  1.00 26.24           N  
ATOM   4936  CA  ASP B 112      68.860 305.455 150.618  1.00 29.77           C  
ATOM   4937  C   ASP B 112      69.187 305.781 149.150  1.00 34.99           C  
ATOM   4938  O   ASP B 112      70.357 305.965 148.805  1.00 37.02           O  
ATOM   4939  CB  ASP B 112      68.432 303.998 150.707  1.00 28.19           C  
ATOM   4940  CG  ASP B 112      68.718 303.381 152.049  1.00 30.27           C  
ATOM   4941  OD1 ASP B 112      69.665 303.829 152.735  1.00 26.09           O  
ATOM   4942  OD2 ASP B 112      68.007 302.412 152.394  1.00 29.25           O  
ATOM   4943  N   TYR B 113      68.148 305.874 148.310  1.00 37.67           N  
ATOM   4944  CA  TYR B 113      68.292 306.154 146.872  1.00 40.53           C  
ATOM   4945  C   TYR B 113      67.664 307.479 146.495  1.00 40.59           C  
ATOM   4946  O   TYR B 113      68.317 308.335 145.922  1.00 43.24           O  
ATOM   4947  CB  TYR B 113      67.641 305.056 146.019  1.00 42.36           C  
ATOM   4948  CG  TYR B 113      67.674 303.684 146.651  1.00 49.37           C  
ATOM   4949  CD1 TYR B 113      68.816 302.872 146.564  1.00 48.88           C  
ATOM   4950  CD2 TYR B 113      66.584 303.219 147.405  1.00 52.48           C  
ATOM   4951  CE1 TYR B 113      68.876 301.635 147.223  1.00 50.43           C  
ATOM   4952  CE2 TYR B 113      66.634 301.980 148.072  1.00 54.83           C  
ATOM   4953  CZ  TYR B 113      67.787 301.200 147.976  1.00 54.78           C  
ATOM   4954  OH  TYR B 113      67.854 300.010 148.668  1.00 60.03           O  
ATOM   4955  N   GLU B 114      66.380 307.636 146.770  1.00 41.37           N  
ATOM   4956  CA  GLU B 114      65.695 308.878 146.439  1.00 43.88           C  
ATOM   4957  C   GLU B 114      65.496 309.701 147.710  1.00 44.70           C  
ATOM   4958  O   GLU B 114      65.702 309.196 148.811  1.00 46.31           O  
ATOM   4959  CB  GLU B 114      64.349 308.568 145.777  1.00 46.89           C  
ATOM   4960  CG  GLU B 114      64.381 307.429 144.728  1.00 50.61           C  
ATOM   4961  CD  GLU B 114      65.167 307.757 143.440  1.00 55.02           C  
ATOM   4962  OE1 GLU B 114      65.549 306.789 142.723  1.00 56.14           O  
ATOM   4963  OE2 GLU B 114      65.388 308.962 143.138  1.00 50.99           O  
ATOM   4964  N   ASP B 115      65.154 310.979 147.569  1.00 43.54           N  
ATOM   4965  CA  ASP B 115      64.941 311.810 148.748  1.00 44.87           C  
ATOM   4966  C   ASP B 115      63.460 311.914 149.087  1.00 42.24           C  
ATOM   4967  O   ASP B 115      62.822 312.940 148.887  1.00 43.95           O  
ATOM   4968  CB  ASP B 115      65.607 313.193 148.615  1.00 50.10           C  
ATOM   4969  CG  ASP B 115      67.008 313.246 149.302  1.00 58.39           C  
ATOM   4970  OD1 ASP B 115      67.229 314.122 150.189  1.00 59.87           O  
ATOM   4971  OD2 ASP B 115      67.880 312.393 148.977  1.00 58.64           O  
ATOM   4972  N   LEU B 116      62.940 310.821 149.620  1.00 36.07           N  
ATOM   4973  CA  LEU B 116      61.554 310.691 150.011  1.00 33.57           C  
ATOM   4974  C   LEU B 116      61.328 311.004 151.501  1.00 33.43           C  
ATOM   4975  O   LEU B 116      62.026 310.475 152.371  1.00 32.00           O  
ATOM   4976  CB  LEU B 116      61.132 309.250 149.703  1.00 31.32           C  
ATOM   4977  CG  LEU B 116      59.888 308.646 150.330  1.00 31.79           C  
ATOM   4978  CD1 LEU B 116      58.686 309.536 150.099  1.00 31.55           C  
ATOM   4979  CD2 LEU B 116      59.690 307.277 149.739  1.00 29.88           C  
ATOM   4980  N   SER B 117      60.375 311.880 151.793  1.00 30.70           N  
ATOM   4981  CA  SER B 117      60.047 312.202 153.184  1.00 30.76           C  
ATOM   4982  C   SER B 117      58.644 312.784 153.293  1.00 31.01           C  
ATOM   4983  O   SER B 117      58.171 313.455 152.383  1.00 31.20           O  
ATOM   4984  CB  SER B 117      61.079 313.130 153.833  1.00 26.73           C  
ATOM   4985  OG  SER B 117      60.922 314.459 153.410  1.00 29.62           O  
ATOM   4986  N   PHE B 118      57.971 312.498 154.403  1.00 28.24           N  
ATOM   4987  CA  PHE B 118      56.610 312.980 154.629  1.00 25.48           C  
ATOM   4988  C   PHE B 118      56.276 313.014 156.113  1.00 27.36           C  
ATOM   4989  O   PHE B 118      56.955 312.385 156.932  1.00 24.48           O  
ATOM   4990  CB  PHE B 118      55.607 312.071 153.932  1.00 19.78           C  
ATOM   4991  CG  PHE B 118      55.741 310.632 154.311  1.00 21.47           C  
ATOM   4992  CD1 PHE B 118      55.040 310.110 155.391  1.00 23.14           C  
ATOM   4993  CD2 PHE B 118      56.583 309.789 153.595  1.00 20.56           C  
ATOM   4994  CE1 PHE B 118      55.179 308.768 155.752  1.00 19.28           C  
ATOM   4995  CE2 PHE B 118      56.724 308.449 153.950  1.00 18.66           C  
ATOM   4996  CZ  PHE B 118      56.014 307.943 155.034  1.00 18.20           C  
ATOM   4997  N   ASP B 119      55.218 313.751 156.435  1.00 26.16           N  
ATOM   4998  CA  ASP B 119      54.736 313.894 157.794  1.00 24.69           C  
ATOM   4999  C   ASP B 119      53.650 312.854 158.020  1.00 28.00           C  
ATOM   5000  O   ASP B 119      52.980 312.420 157.072  1.00 27.50           O  
ATOM   5001  CB  ASP B 119      54.173 315.299 158.008  1.00 21.03           C  
ATOM   5002  CG  ASP B 119      55.243 316.367 158.032  1.00 21.20           C  
ATOM   5003  OD1 ASP B 119      56.433 316.029 158.170  1.00 27.01           O  
ATOM   5004  OD2 ASP B 119      54.893 317.568 157.958  1.00 27.18           O  
ATOM   5005  N   SER B 120      53.474 312.458 159.281  1.00 27.16           N  
ATOM   5006  CA  SER B 120      52.483 311.456 159.641  1.00 24.07           C  
ATOM   5007  C   SER B 120      51.725 311.938 160.855  1.00 24.19           C  
ATOM   5008  O   SER B 120      52.268 311.947 161.956  1.00 23.28           O  
ATOM   5009  CB  SER B 120      53.183 310.142 159.941  1.00 22.51           C  
ATOM   5010  OG  SER B 120      52.232 309.134 160.206  1.00 21.18           O  
ATOM   5011  N   TYR B 121      50.480 312.353 160.630  1.00 23.88           N  
ATOM   5012  CA  TYR B 121      49.597 312.894 161.663  1.00 23.44           C  
ATOM   5013  C   TYR B 121      48.437 311.977 162.014  1.00 25.21           C  
ATOM   5014  O   TYR B 121      47.936 311.219 161.176  1.00 25.83           O  
ATOM   5015  CB  TYR B 121      48.987 314.227 161.208  1.00 21.58           C  
ATOM   5016  CG  TYR B 121      49.846 315.455 161.386  1.00 22.19           C  
ATOM   5017  CD1 TYR B 121      49.669 316.291 162.491  1.00 21.20           C  
ATOM   5018  CD2 TYR B 121      50.798 315.822 160.425  1.00 23.85           C  
ATOM   5019  CE1 TYR B 121      50.409 317.475 162.644  1.00 21.44           C  
ATOM   5020  CE2 TYR B 121      51.550 317.010 160.566  1.00 23.07           C  
ATOM   5021  CZ  TYR B 121      51.337 317.829 161.679  1.00 22.21           C  
ATOM   5022  OH  TYR B 121      51.994 319.025 161.804  1.00 23.91           O  
ATOM   5023  N   MET B 122      47.980 312.091 163.258  1.00 25.21           N  
ATOM   5024  CA  MET B 122      46.844 311.312 163.727  1.00 24.81           C  
ATOM   5025  C   MET B 122      45.574 311.796 163.004  1.00 24.56           C  
ATOM   5026  O   MET B 122      45.402 312.994 162.775  1.00 23.72           O  
ATOM   5027  CB  MET B 122      46.653 311.516 165.242  1.00 24.37           C  
ATOM   5028  CG  MET B 122      45.493 310.721 165.849  1.00 23.87           C  
ATOM   5029  SD  MET B 122      45.094 311.184 167.539  1.00 24.88           S  
ATOM   5030  CE  MET B 122      44.036 312.612 167.308  1.00 21.34           C  
ATOM   5031  N   ILE B 123      44.715 310.859 162.616  1.00 25.54           N  
ATOM   5032  CA  ILE B 123      43.442 311.188 161.975  1.00 26.31           C  
ATOM   5033  C   ILE B 123      42.523 311.666 163.107  1.00 27.93           C  
ATOM   5034  O   ILE B 123      42.286 310.913 164.060  1.00 27.95           O  
ATOM   5035  CB  ILE B 123      42.765 309.913 161.375  1.00 26.53           C  
ATOM   5036  CG1 ILE B 123      43.588 309.350 160.214  1.00 26.70           C  
ATOM   5037  CG2 ILE B 123      41.325 310.220 160.946  1.00 24.94           C  
ATOM   5038  CD1 ILE B 123      43.785 310.334 159.094  1.00 26.46           C  
ATOM   5039  N   PRO B 124      42.024 312.919 163.043  1.00 27.17           N  
ATOM   5040  CA  PRO B 124      41.132 313.471 164.067  1.00 26.69           C  
ATOM   5041  C   PRO B 124      39.919 312.554 164.223  1.00 28.09           C  
ATOM   5042  O   PRO B 124      39.466 311.955 163.245  1.00 27.28           O  
ATOM   5043  CB  PRO B 124      40.739 314.808 163.451  1.00 28.41           C  
ATOM   5044  CG  PRO B 124      41.980 315.204 162.694  1.00 25.55           C  
ATOM   5045  CD  PRO B 124      42.303 313.924 162.001  1.00 25.13           C  
ATOM   5046  N   THR B 125      39.402 312.411 165.438  1.00 28.45           N  
ATOM   5047  CA  THR B 125      38.253 311.527 165.658  1.00 32.33           C  
ATOM   5048  C   THR B 125      37.036 311.890 164.794  1.00 31.93           C  
ATOM   5049  O   THR B 125      36.313 311.011 164.319  1.00 31.93           O  
ATOM   5050  CB  THR B 125      37.861 311.475 167.161  1.00 34.27           C  
ATOM   5051  OG1 THR B 125      38.992 311.038 167.935  1.00 34.66           O  
ATOM   5052  CG2 THR B 125      36.706 310.496 167.391  1.00 30.03           C  
ATOM   5053  N   SER B 126      36.845 313.183 164.568  1.00 32.75           N  
ATOM   5054  CA  SER B 126      35.738 313.662 163.750  1.00 35.47           C  
ATOM   5055  C   SER B 126      35.903 313.279 162.269  1.00 37.77           C  
ATOM   5056  O   SER B 126      34.931 313.277 161.531  1.00 39.18           O  
ATOM   5057  CB  SER B 126      35.578 315.185 163.881  1.00 33.37           C  
ATOM   5058  OG  SER B 126      36.563 315.882 163.137  1.00 35.18           O  
ATOM   5059  N   GLU B 127      37.117 312.915 161.850  1.00 36.64           N  
ATOM   5060  CA  GLU B 127      37.380 312.545 160.459  1.00 32.31           C  
ATOM   5061  C   GLU B 127      37.656 311.078 160.201  1.00 31.36           C  
ATOM   5062  O   GLU B 127      38.058 310.704 159.104  1.00 31.34           O  
ATOM   5063  CB  GLU B 127      38.551 313.337 159.929  1.00 30.15           C  
ATOM   5064  CG  GLU B 127      38.330 314.804 159.986  1.00 35.55           C  
ATOM   5065  CD  GLU B 127      39.523 315.563 159.487  1.00 40.49           C  
ATOM   5066  OE1 GLU B 127      39.532 316.792 159.690  1.00 44.01           O  
ATOM   5067  OE2 GLU B 127      40.452 314.942 158.899  1.00 45.97           O  
ATOM   5068  N   LEU B 128      37.478 310.244 161.209  1.00 30.65           N  
ATOM   5069  CA  LEU B 128      37.717 308.823 161.039  1.00 33.09           C  
ATOM   5070  C   LEU B 128      36.721 308.184 160.070  1.00 35.68           C  
ATOM   5071  O   LEU B 128      35.530 308.466 160.126  1.00 35.94           O  
ATOM   5072  CB  LEU B 128      37.601 308.106 162.385  1.00 33.08           C  
ATOM   5073  CG  LEU B 128      38.647 308.338 163.481  1.00 34.62           C  
ATOM   5074  CD1 LEU B 128      38.139 307.687 164.763  1.00 32.86           C  
ATOM   5075  CD2 LEU B 128      39.991 307.739 163.077  1.00 29.50           C  
ATOM   5076  N   LYS B 129      37.213 307.324 159.188  1.00 37.64           N  
ATOM   5077  CA  LYS B 129      36.345 306.621 158.257  1.00 41.43           C  
ATOM   5078  C   LYS B 129      35.810 305.432 159.058  1.00 43.21           C  
ATOM   5079  O   LYS B 129      36.484 304.929 159.949  1.00 41.30           O  
ATOM   5080  CB  LYS B 129      37.124 306.136 157.026  1.00 43.28           C  
ATOM   5081  CG  LYS B 129      37.807 307.246 156.211  1.00 49.85           C  
ATOM   5082  CD  LYS B 129      38.149 306.766 154.790  1.00 56.49           C  
ATOM   5083  CE  LYS B 129      39.525 307.245 154.289  1.00 62.42           C  
ATOM   5084  NZ  LYS B 129      40.652 306.409 154.833  1.00 63.15           N  
ATOM   5085  N   PRO B 130      34.578 304.985 158.775  1.00 44.93           N  
ATOM   5086  CA  PRO B 130      33.946 303.857 159.471  1.00 44.39           C  
ATOM   5087  C   PRO B 130      34.839 302.650 159.656  1.00 42.15           C  
ATOM   5088  O   PRO B 130      35.408 302.139 158.699  1.00 42.02           O  
ATOM   5089  CB  PRO B 130      32.765 303.527 158.570  1.00 46.18           C  
ATOM   5090  CG  PRO B 130      32.326 304.897 158.159  1.00 48.98           C  
ATOM   5091  CD  PRO B 130      33.654 305.548 157.777  1.00 48.45           C  
ATOM   5092  N   GLY B 131      34.944 302.187 160.899  1.00 40.52           N  
ATOM   5093  CA  GLY B 131      35.787 301.043 161.179  1.00 36.05           C  
ATOM   5094  C   GLY B 131      37.218 301.412 161.551  1.00 32.78           C  
ATOM   5095  O   GLY B 131      38.008 300.536 161.877  1.00 33.34           O  
ATOM   5096  N   GLU B 132      37.576 302.686 161.458  1.00 29.93           N  
ATOM   5097  CA  GLU B 132      38.916 303.122 161.837  1.00 31.12           C  
ATOM   5098  C   GLU B 132      39.025 303.325 163.356  1.00 31.85           C  
ATOM   5099  O   GLU B 132      38.058 303.680 164.029  1.00 31.50           O  
ATOM   5100  CB  GLU B 132      39.344 304.387 161.085  1.00 30.07           C  
ATOM   5101  CG  GLU B 132      39.804 304.094 159.654  1.00 35.30           C  
ATOM   5102  CD  GLU B 132      40.435 305.287 158.933  1.00 37.49           C  
ATOM   5103  OE1 GLU B 132      41.306 305.032 158.066  1.00 43.62           O  
ATOM   5104  OE2 GLU B 132      40.066 306.461 159.202  1.00 34.18           O  
ATOM   5105  N   LEU B 133      40.226 303.109 163.878  1.00 31.15           N  
ATOM   5106  CA  LEU B 133      40.500 303.210 165.309  1.00 27.66           C  
ATOM   5107  C   LEU B 133      40.802 304.614 165.835  1.00 24.32           C  
ATOM   5108  O   LEU B 133      41.705 305.286 165.354  1.00 25.93           O  
ATOM   5109  CB  LEU B 133      41.645 302.253 165.639  1.00 25.80           C  
ATOM   5110  CG  LEU B 133      41.394 300.819 165.181  1.00 23.04           C  
ATOM   5111  CD1 LEU B 133      42.700 300.131 164.850  1.00 26.93           C  
ATOM   5112  CD2 LEU B 133      40.661 300.063 166.268  1.00 26.73           C  
ATOM   5113  N   ARG B 134      40.053 305.031 166.852  1.00 22.63           N  
ATOM   5114  CA  ARG B 134      40.223 306.346 167.482  1.00 22.63           C  
ATOM   5115  C   ARG B 134      41.614 306.474 168.116  1.00 22.59           C  
ATOM   5116  O   ARG B 134      42.081 305.551 168.784  1.00 22.08           O  
ATOM   5117  CB  ARG B 134      39.169 306.521 168.580  1.00 22.38           C  
ATOM   5118  CG  ARG B 134      38.896 307.957 168.968  1.00 20.90           C  
ATOM   5119  CD  ARG B 134      37.831 308.010 170.051  1.00 23.86           C  
ATOM   5120  NE  ARG B 134      38.236 307.253 171.234  1.00 23.51           N  
ATOM   5121  CZ  ARG B 134      38.802 307.801 172.306  1.00 23.99           C  
ATOM   5122  NH1 ARG B 134      39.019 309.115 172.358  1.00 17.90           N  
ATOM   5123  NH2 ARG B 134      39.205 307.021 173.298  1.00 21.69           N  
ATOM   5124  N   LEU B 135      42.253 307.620 167.898  1.00 22.71           N  
ATOM   5125  CA  LEU B 135      43.590 307.952 168.417  1.00 24.00           C  
ATOM   5126  C   LEU B 135      44.765 307.179 167.800  1.00 24.70           C  
ATOM   5127  O   LEU B 135      45.931 307.518 168.041  1.00 26.53           O  
ATOM   5128  CB  LEU B 135      43.637 307.803 169.951  1.00 21.31           C  
ATOM   5129  CG  LEU B 135      42.499 308.450 170.751  1.00 22.41           C  
ATOM   5130  CD1 LEU B 135      42.890 308.489 172.207  1.00 21.20           C  
ATOM   5131  CD2 LEU B 135      42.208 309.871 170.251  1.00 21.78           C  
ATOM   5132  N   LEU B 136      44.471 306.162 166.992  1.00 24.60           N  
ATOM   5133  CA  LEU B 136      45.520 305.335 166.397  1.00 23.06           C  
ATOM   5134  C   LEU B 136      45.839 305.473 164.906  1.00 26.27           C  
ATOM   5135  O   LEU B 136      46.946 305.129 164.489  1.00 24.30           O  
ATOM   5136  CB  LEU B 136      45.248 303.865 166.689  1.00 20.55           C  
ATOM   5137  CG  LEU B 136      45.380 303.403 168.141  1.00 18.48           C  
ATOM   5138  CD1 LEU B 136      44.886 301.969 168.255  1.00 14.73           C  
ATOM   5139  CD2 LEU B 136      46.831 303.514 168.583  1.00 16.11           C  
ATOM   5140  N   GLU B 137      44.881 305.917 164.098  1.00 25.51           N  
ATOM   5141  CA  GLU B 137      45.125 306.042 162.666  1.00 25.30           C  
ATOM   5142  C   GLU B 137      45.898 307.305 162.313  1.00 25.63           C  
ATOM   5143  O   GLU B 137      45.768 308.339 162.988  1.00 26.36           O  
ATOM   5144  CB  GLU B 137      43.803 306.021 161.884  1.00 25.03           C  
ATOM   5145  CG  GLU B 137      42.845 304.862 162.188  1.00 22.63           C  
ATOM   5146  CD  GLU B 137      43.331 303.486 161.759  1.00 26.50           C  
ATOM   5147  OE1 GLU B 137      42.667 302.498 162.142  1.00 25.91           O  
ATOM   5148  OE2 GLU B 137      44.353 303.355 161.044  1.00 30.24           O  
ATOM   5149  N   VAL B 138      46.699 307.216 161.243  1.00 24.46           N  
ATOM   5150  CA  VAL B 138      47.472 308.364 160.743  1.00 23.52           C  
ATOM   5151  C   VAL B 138      47.138 308.588 159.273  1.00 23.83           C  
ATOM   5152  O   VAL B 138      46.668 307.659 158.605  1.00 22.68           O  
ATOM   5153  CB  VAL B 138      49.016 308.140 160.855  1.00 23.43           C  
ATOM   5154  CG1 VAL B 138      49.409 307.927 162.328  1.00 21.52           C  
ATOM   5155  CG2 VAL B 138      49.466 306.964 160.003  1.00 20.41           C  
ATOM   5156  N   ASP B 139      47.345 309.806 158.779  1.00 23.14           N  
ATOM   5157  CA  ASP B 139      47.094 310.078 157.360  1.00 25.10           C  
ATOM   5158  C   ASP B 139      48.080 309.326 156.438  1.00 26.71           C  
ATOM   5159  O   ASP B 139      47.663 308.636 155.502  1.00 27.49           O  
ATOM   5160  CB  ASP B 139      47.082 311.589 157.066  1.00 23.17           C  
ATOM   5161  CG  ASP B 139      48.352 312.312 157.511  1.00 26.26           C  
ATOM   5162  OD1 ASP B 139      48.422 313.540 157.309  1.00 26.28           O  
ATOM   5163  OD2 ASP B 139      49.284 311.687 158.060  1.00 27.33           O  
ATOM   5164  N   ASN B 140      49.370 309.367 156.772  1.00 26.14           N  
ATOM   5165  CA  ASN B 140      50.402 308.709 155.978  1.00 24.28           C  
ATOM   5166  C   ASN B 140      51.100 307.645 156.785  1.00 23.74           C  
ATOM   5167  O   ASN B 140      51.821 307.977 157.713  1.00 24.82           O  
ATOM   5168  CB  ASN B 140      51.411 309.763 155.520  1.00 25.75           C  
ATOM   5169  CG  ASN B 140      50.764 310.847 154.686  1.00 26.72           C  
ATOM   5170  OD1 ASN B 140      49.882 310.555 153.882  1.00 31.89           O  
ATOM   5171  ND2 ASN B 140      51.178 312.097 154.877  1.00 22.96           N  
ATOM   5172  N   ARG B 141      50.901 306.378 156.425  1.00 22.79           N  
ATOM   5173  CA  ARG B 141      51.511 305.252 157.130  1.00 23.50           C  
ATOM   5174  C   ARG B 141      52.957 305.018 156.717  1.00 25.32           C  
ATOM   5175  O   ARG B 141      53.397 305.491 155.672  1.00 25.42           O  
ATOM   5176  CB  ARG B 141      50.706 303.970 156.897  1.00 21.56           C  
ATOM   5177  CG  ARG B 141      49.231 304.103 157.243  1.00 23.08           C  
ATOM   5178  CD  ARG B 141      48.481 302.812 156.991  1.00 24.54           C  
ATOM   5179  NE  ARG B 141      47.061 302.996 157.257  1.00 27.08           N  
ATOM   5180  CZ  ARG B 141      46.090 302.235 156.763  1.00 29.78           C  
ATOM   5181  NH1 ARG B 141      46.367 301.212 155.956  1.00 24.84           N  
ATOM   5182  NH2 ARG B 141      44.829 302.495 157.097  1.00 30.69           N  
ATOM   5183  N   VAL B 142      53.690 304.294 157.560  1.00 24.05           N  
ATOM   5184  CA  VAL B 142      55.087 303.981 157.304  1.00 24.43           C  
ATOM   5185  C   VAL B 142      55.083 302.669 156.552  1.00 25.07           C  
ATOM   5186  O   VAL B 142      55.022 301.591 157.169  1.00 24.53           O  
ATOM   5187  CB  VAL B 142      55.880 303.842 158.638  1.00 24.15           C  
ATOM   5188  CG1 VAL B 142      57.388 303.705 158.381  1.00 19.39           C  
ATOM   5189  CG2 VAL B 142      55.575 305.035 159.513  1.00 21.51           C  
ATOM   5190  N   VAL B 143      55.052 302.758 155.216  1.00 24.56           N  
ATOM   5191  CA  VAL B 143      55.057 301.545 154.401  1.00 21.70           C  
ATOM   5192  C   VAL B 143      56.460 300.964 154.425  1.00 21.05           C  
ATOM   5193  O   VAL B 143      57.450 301.677 154.290  1.00 23.01           O  
ATOM   5194  CB  VAL B 143      54.558 301.789 152.958  1.00 21.77           C  
ATOM   5195  CG1 VAL B 143      54.534 300.462 152.192  1.00 18.79           C  
ATOM   5196  CG2 VAL B 143      53.165 302.423 153.000  1.00 18.27           C  
ATOM   5197  N   LEU B 144      56.539 299.673 154.673  1.00 19.04           N  
ATOM   5198  CA  LEU B 144      57.816 299.020 154.760  1.00 21.76           C  
ATOM   5199  C   LEU B 144      57.659 297.630 154.199  1.00 24.08           C  
ATOM   5200  O   LEU B 144      56.545 297.093 154.157  1.00 26.53           O  
ATOM   5201  CB  LEU B 144      58.251 298.920 156.229  1.00 20.51           C  
ATOM   5202  CG  LEU B 144      58.466 300.183 157.053  1.00 20.62           C  
ATOM   5203  CD1 LEU B 144      58.500 299.773 158.528  1.00 22.55           C  
ATOM   5204  CD2 LEU B 144      59.771 300.861 156.663  1.00 19.05           C  
ATOM   5205  N   PRO B 145      58.766 297.051 153.699  1.00 25.15           N  
ATOM   5206  CA  PRO B 145      58.734 295.702 153.138  1.00 25.32           C  
ATOM   5207  C   PRO B 145      58.799 294.646 154.244  1.00 28.59           C  
ATOM   5208  O   PRO B 145      59.604 294.740 155.171  1.00 29.17           O  
ATOM   5209  CB  PRO B 145      59.946 295.689 152.200  1.00 24.53           C  
ATOM   5210  CG  PRO B 145      60.904 296.641 152.854  1.00 23.46           C  
ATOM   5211  CD  PRO B 145      60.019 297.756 153.352  1.00 22.70           C  
ATOM   5212  N   MET B 146      57.890 293.680 154.165  1.00 28.35           N  
ATOM   5213  CA  MET B 146      57.802 292.597 155.123  1.00 30.31           C  
ATOM   5214  C   MET B 146      58.948 291.600 154.919  1.00 32.67           C  
ATOM   5215  O   MET B 146      59.576 291.564 153.853  1.00 30.28           O  
ATOM   5216  CB  MET B 146      56.469 291.882 154.924  1.00 31.54           C  
ATOM   5217  CG  MET B 146      56.384 291.166 153.575  1.00 35.71           C  
ATOM   5218  SD  MET B 146      54.735 290.559 153.169  1.00 39.60           S  
ATOM   5219  CE  MET B 146      55.059 288.903 152.646  1.00 40.55           C  
ATOM   5220  N   GLU B 147      59.205 290.793 155.951  1.00 33.59           N  
ATOM   5221  CA  GLU B 147      60.236 289.750 155.931  1.00 32.20           C  
ATOM   5222  C   GLU B 147      61.640 290.236 155.584  1.00 32.88           C  
ATOM   5223  O   GLU B 147      62.459 289.471 155.064  1.00 33.65           O  
ATOM   5224  CB  GLU B 147      59.820 288.646 154.964  1.00 31.35           C  
ATOM   5225  CG  GLU B 147      58.484 288.017 155.312  1.00 34.09           C  
ATOM   5226  CD  GLU B 147      58.051 286.984 154.297  1.00 37.21           C  
ATOM   5227  OE1 GLU B 147      57.576 285.901 154.705  1.00 38.26           O  
ATOM   5228  OE2 GLU B 147      58.190 287.253 153.086  1.00 41.08           O  
ATOM   5229  N   MET B 148      61.919 291.499 155.895  1.00 30.92           N  
ATOM   5230  CA  MET B 148      63.214 292.100 155.626  1.00 33.81           C  
ATOM   5231  C   MET B 148      63.760 292.878 156.820  1.00 34.02           C  
ATOM   5232  O   MET B 148      63.009 293.540 157.538  1.00 33.83           O  
ATOM   5233  CB  MET B 148      63.116 293.032 154.428  1.00 36.71           C  
ATOM   5234  CG  MET B 148      62.755 292.303 153.147  1.00 45.48           C  
ATOM   5235  SD  MET B 148      63.101 293.304 151.701  1.00 52.35           S  
ATOM   5236  CE  MET B 148      64.775 292.775 151.356  1.00 52.11           C  
ATOM   5237  N   THR B 149      65.075 292.796 157.014  1.00 32.42           N  
ATOM   5238  CA  THR B 149      65.748 293.499 158.103  1.00 30.85           C  
ATOM   5239  C   THR B 149      65.885 294.975 157.755  1.00 30.44           C  
ATOM   5240  O   THR B 149      66.596 295.339 156.814  1.00 30.05           O  
ATOM   5241  CB  THR B 149      67.137 292.920 158.354  1.00 28.50           C  
ATOM   5242  OG1 THR B 149      67.002 291.550 158.724  1.00 31.43           O  
ATOM   5243  CG2 THR B 149      67.825 293.660 159.479  1.00 27.85           C  
ATOM   5244  N   ILE B 150      65.200 295.826 158.515  1.00 27.20           N  
ATOM   5245  CA  ILE B 150      65.243 297.266 158.286  1.00 23.61           C  
ATOM   5246  C   ILE B 150      65.894 297.974 159.467  1.00 25.56           C  
ATOM   5247  O   ILE B 150      65.718 297.577 160.614  1.00 26.98           O  
ATOM   5248  CB  ILE B 150      63.821 297.821 158.099  1.00 21.18           C  
ATOM   5249  CG1 ILE B 150      63.163 297.125 156.915  1.00 20.59           C  
ATOM   5250  CG2 ILE B 150      63.822 299.367 158.005  1.00 20.86           C  
ATOM   5251  CD1 ILE B 150      61.644 297.065 157.018  1.00 18.18           C  
ATOM   5252  N   ARG B 151      66.672 299.004 159.174  1.00 24.82           N  
ATOM   5253  CA  ARG B 151      67.318 299.789 160.206  1.00 25.22           C  
ATOM   5254  C   ARG B 151      66.485 301.041 160.399  1.00 25.49           C  
ATOM   5255  O   ARG B 151      66.242 301.769 159.448  1.00 27.41           O  
ATOM   5256  CB  ARG B 151      68.737 300.198 159.773  1.00 24.51           C  
ATOM   5257  CG  ARG B 151      69.397 301.252 160.688  1.00 26.19           C  
ATOM   5258  CD  ARG B 151      70.689 301.816 160.099  1.00 24.95           C  
ATOM   5259  NE  ARG B 151      71.735 300.800 159.974  1.00 25.32           N  
ATOM   5260  CZ  ARG B 151      72.446 300.592 158.865  1.00 28.94           C  
ATOM   5261  NH1 ARG B 151      72.222 301.322 157.778  1.00 25.41           N  
ATOM   5262  NH2 ARG B 151      73.408 299.674 158.844  1.00 28.40           N  
ATOM   5263  N   MET B 152      66.008 301.272 161.615  1.00 23.30           N  
ATOM   5264  CA  MET B 152      65.246 302.474 161.913  1.00 23.08           C  
ATOM   5265  C   MET B 152      66.142 303.390 162.722  1.00 23.66           C  
ATOM   5266  O   MET B 152      66.755 302.956 163.695  1.00 27.39           O  
ATOM   5267  CB  MET B 152      64.018 302.146 162.751  1.00 24.92           C  
ATOM   5268  CG  MET B 152      62.830 301.645 161.981  1.00 32.07           C  
ATOM   5269  SD  MET B 152      62.077 302.896 160.887  1.00 39.52           S  
ATOM   5270  CE  MET B 152      62.397 304.475 161.651  1.00 26.35           C  
ATOM   5271  N   LEU B 153      66.265 304.638 162.292  1.00 22.39           N  
ATOM   5272  CA  LEU B 153      67.065 305.623 163.009  1.00 22.75           C  
ATOM   5273  C   LEU B 153      66.038 306.600 163.559  1.00 25.41           C  
ATOM   5274  O   LEU B 153      65.134 307.018 162.841  1.00 27.15           O  
ATOM   5275  CB  LEU B 153      68.056 306.324 162.076  1.00 21.15           C  
ATOM   5276  CG  LEU B 153      69.121 305.408 161.461  1.00 23.07           C  
ATOM   5277  CD1 LEU B 153      70.003 306.188 160.510  1.00 23.16           C  
ATOM   5278  CD2 LEU B 153      69.956 304.766 162.554  1.00 21.76           C  
ATOM   5279  N   VAL B 154      66.154 306.929 164.844  1.00 24.95           N  
ATOM   5280  CA  VAL B 154      65.197 307.801 165.525  1.00 20.61           C  
ATOM   5281  C   VAL B 154      65.848 309.027 166.171  1.00 21.91           C  
ATOM   5282  O   VAL B 154      66.876 308.934 166.848  1.00 21.81           O  
ATOM   5283  CB  VAL B 154      64.446 306.984 166.637  1.00 21.83           C  
ATOM   5284  CG1 VAL B 154      63.306 307.796 167.268  1.00 19.88           C  
ATOM   5285  CG2 VAL B 154      63.941 305.649 166.074  1.00 17.80           C  
ATOM   5286  N   SER B 155      65.237 310.183 165.951  1.00 19.27           N  
ATOM   5287  CA  SER B 155      65.710 311.414 166.540  1.00 18.62           C  
ATOM   5288  C   SER B 155      64.503 312.318 166.681  1.00 18.95           C  
ATOM   5289  O   SER B 155      63.375 311.905 166.407  1.00 17.57           O  
ATOM   5290  CB  SER B 155      66.794 312.065 165.684  1.00 19.14           C  
ATOM   5291  OG  SER B 155      67.363 313.178 166.359  1.00 19.28           O  
ATOM   5292  N   SER B 156      64.749 313.551 167.096  1.00 17.28           N  
ATOM   5293  CA  SER B 156      63.695 314.523 167.316  1.00 19.74           C  
ATOM   5294  C   SER B 156      64.176 315.897 166.929  1.00 20.43           C  
ATOM   5295  O   SER B 156      65.358 316.195 167.057  1.00 22.66           O  
ATOM   5296  CB  SER B 156      63.336 314.548 168.807  1.00 18.71           C  
ATOM   5297  OG  SER B 156      62.583 315.705 169.117  1.00 20.14           O  
ATOM   5298  N   GLU B 157      63.254 316.749 166.490  1.00 20.64           N  
ATOM   5299  CA  GLU B 157      63.621 318.112 166.134  1.00 24.08           C  
ATOM   5300  C   GLU B 157      63.204 319.148 167.170  1.00 25.66           C  
ATOM   5301  O   GLU B 157      63.346 320.346 166.940  1.00 25.48           O  
ATOM   5302  CB  GLU B 157      63.136 318.479 164.735  1.00 28.93           C  
ATOM   5303  CG  GLU B 157      64.060 317.940 163.653  1.00 35.66           C  
ATOM   5304  CD  GLU B 157      63.665 318.362 162.250  1.00 40.47           C  
ATOM   5305  OE1 GLU B 157      63.741 317.506 161.340  1.00 42.88           O  
ATOM   5306  OE2 GLU B 157      63.298 319.546 162.053  1.00 42.11           O  
ATOM   5307  N   ASP B 158      62.655 318.694 168.297  1.00 23.15           N  
ATOM   5308  CA  ASP B 158      62.302 319.608 169.380  1.00 22.24           C  
ATOM   5309  C   ASP B 158      62.520 318.963 170.756  1.00 22.68           C  
ATOM   5310  O   ASP B 158      63.660 318.827 171.197  1.00 24.90           O  
ATOM   5311  CB  ASP B 158      60.907 320.251 169.229  1.00 19.26           C  
ATOM   5312  CG  ASP B 158      59.821 319.273 168.818  1.00 23.79           C  
ATOM   5313  OD1 ASP B 158      59.731 318.151 169.369  1.00 22.34           O  
ATOM   5314  OD2 ASP B 158      59.006 319.655 167.953  1.00 23.67           O  
ATOM   5315  N   VAL B 159      61.457 318.512 171.407  1.00 20.96           N  
ATOM   5316  CA  VAL B 159      61.584 317.892 172.725  1.00 20.01           C  
ATOM   5317  C   VAL B 159      61.762 316.378 172.594  1.00 20.35           C  
ATOM   5318  O   VAL B 159      61.866 315.853 171.491  1.00 21.53           O  
ATOM   5319  CB  VAL B 159      60.332 318.221 173.587  1.00 18.47           C  
ATOM   5320  CG1 VAL B 159      60.121 319.725 173.650  1.00 16.54           C  
ATOM   5321  CG2 VAL B 159      59.091 317.529 173.020  1.00 16.98           C  
ATOM   5322  N   LEU B 160      61.854 315.670 173.713  1.00 17.23           N  
ATOM   5323  CA  LEU B 160      61.975 314.219 173.641  1.00 17.99           C  
ATOM   5324  C   LEU B 160      60.637 313.588 173.229  1.00 19.37           C  
ATOM   5325  O   LEU B 160      59.563 314.097 173.566  1.00 20.50           O  
ATOM   5326  CB  LEU B 160      62.340 313.618 175.010  1.00 19.70           C  
ATOM   5327  CG  LEU B 160      63.594 314.095 175.734  1.00 22.12           C  
ATOM   5328  CD1 LEU B 160      63.580 313.617 177.192  1.00 18.88           C  
ATOM   5329  CD2 LEU B 160      64.806 313.588 174.993  1.00 20.55           C  
ATOM   5330  N   HIS B 161      60.716 312.479 172.494  1.00 17.11           N  
ATOM   5331  CA  HIS B 161      59.546 311.695 172.106  1.00 16.41           C  
ATOM   5332  C   HIS B 161      60.120 310.302 172.206  1.00 16.62           C  
ATOM   5333  O   HIS B 161      61.280 310.137 172.559  1.00 19.78           O  
ATOM   5334  CB  HIS B 161      59.099 311.963 170.645  1.00 18.83           C  
ATOM   5335  CG  HIS B 161      58.644 313.372 170.383  1.00 17.07           C  
ATOM   5336  ND1 HIS B 161      57.354 313.780 170.650  1.00 18.88           N  
ATOM   5337  CD2 HIS B 161      59.369 314.427 169.922  1.00 18.15           C  
ATOM   5338  CE1 HIS B 161      57.319 315.071 170.357  1.00 18.14           C  
ATOM   5339  NE2 HIS B 161      58.510 315.511 169.914  1.00 16.97           N  
ATOM   5340  N   SER B 162      59.313 309.289 171.962  1.00 16.54           N  
ATOM   5341  CA  SER B 162      59.836 307.940 171.962  1.00 17.55           C  
ATOM   5342  C   SER B 162      59.013 307.157 170.953  1.00 20.98           C  
ATOM   5343  O   SER B 162      57.779 307.138 171.021  1.00 20.41           O  
ATOM   5344  CB  SER B 162      59.799 307.299 173.344  1.00 19.17           C  
ATOM   5345  OG  SER B 162      60.422 306.020 173.286  1.00 18.20           O  
ATOM   5346  N   TRP B 163      59.709 306.562 169.987  1.00 22.52           N  
ATOM   5347  CA  TRP B 163      59.100 305.795 168.898  1.00 21.25           C  
ATOM   5348  C   TRP B 163      58.873 304.343 169.305  1.00 21.06           C  
ATOM   5349  O   TRP B 163      59.821 303.580 169.452  1.00 20.83           O  
ATOM   5350  CB  TRP B 163      60.013 305.886 167.661  1.00 21.53           C  
ATOM   5351  CG  TRP B 163      59.327 305.574 166.356  1.00 21.78           C  
ATOM   5352  CD1 TRP B 163      58.534 306.414 165.631  1.00 19.29           C  
ATOM   5353  CD2 TRP B 163      59.395 304.345 165.612  1.00 21.82           C  
ATOM   5354  NE1 TRP B 163      58.105 305.793 164.486  1.00 20.36           N  
ATOM   5355  CE2 TRP B 163      58.621 304.522 164.445  1.00 23.16           C  
ATOM   5356  CE3 TRP B 163      60.039 303.113 165.815  1.00 23.28           C  
ATOM   5357  CZ2 TRP B 163      58.472 303.514 163.479  1.00 21.12           C  
ATOM   5358  CZ3 TRP B 163      59.889 302.104 164.848  1.00 24.11           C  
ATOM   5359  CH2 TRP B 163      59.111 302.318 163.699  1.00 23.09           C  
ATOM   5360  N   ALA B 164      57.609 303.947 169.439  1.00 18.81           N  
ATOM   5361  CA  ALA B 164      57.298 302.601 169.877  1.00 19.51           C  
ATOM   5362  C   ALA B 164      56.298 301.832 169.021  1.00 20.85           C  
ATOM   5363  O   ALA B 164      55.372 302.406 168.475  1.00 23.20           O  
ATOM   5364  CB  ALA B 164      56.784 302.670 171.322  1.00 17.76           C  
ATOM   5365  N   VAL B 165      56.512 300.526 168.908  1.00 20.54           N  
ATOM   5366  CA  VAL B 165      55.611 299.628 168.204  1.00 21.48           C  
ATOM   5367  C   VAL B 165      55.622 298.344 169.032  1.00 22.01           C  
ATOM   5368  O   VAL B 165      56.432 297.446 168.811  1.00 22.31           O  
ATOM   5369  CB  VAL B 165      56.049 299.331 166.756  1.00 23.46           C  
ATOM   5370  CG1 VAL B 165      55.058 298.364 166.130  1.00 24.30           C  
ATOM   5371  CG2 VAL B 165      56.105 300.627 165.935  1.00 21.76           C  
ATOM   5372  N   PRO B 166      54.724 298.252 170.020  1.00 21.40           N  
ATOM   5373  CA  PRO B 166      54.632 297.085 170.897  1.00 23.04           C  
ATOM   5374  C   PRO B 166      54.667 295.711 170.222  1.00 25.16           C  
ATOM   5375  O   PRO B 166      55.414 294.828 170.654  1.00 25.45           O  
ATOM   5376  CB  PRO B 166      53.325 297.334 171.651  1.00 22.14           C  
ATOM   5377  CG  PRO B 166      53.287 298.829 171.749  1.00 20.03           C  
ATOM   5378  CD  PRO B 166      53.725 299.274 170.382  1.00 19.82           C  
ATOM   5379  N   SER B 167      53.871 295.522 169.171  1.00 27.08           N  
ATOM   5380  CA  SER B 167      53.801 294.231 168.460  1.00 28.27           C  
ATOM   5381  C   SER B 167      55.152 293.751 167.927  1.00 27.27           C  
ATOM   5382  O   SER B 167      55.366 292.553 167.730  1.00 27.14           O  
ATOM   5383  CB  SER B 167      52.810 294.320 167.297  1.00 26.40           C  
ATOM   5384  OG  SER B 167      52.134 295.577 167.336  1.00 42.39           O  
ATOM   5385  N   LEU B 168      56.059 294.687 167.681  1.00 27.50           N  
ATOM   5386  CA  LEU B 168      57.385 294.338 167.174  1.00 29.32           C  
ATOM   5387  C   LEU B 168      58.464 294.361 168.264  1.00 29.12           C  
ATOM   5388  O   LEU B 168      59.626 294.038 167.993  1.00 27.41           O  
ATOM   5389  CB  LEU B 168      57.785 295.275 166.020  1.00 32.03           C  
ATOM   5390  CG  LEU B 168      57.097 295.108 164.658  1.00 32.55           C  
ATOM   5391  CD1 LEU B 168      57.526 296.215 163.743  1.00 31.95           C  
ATOM   5392  CD2 LEU B 168      57.505 293.787 164.051  1.00 32.91           C  
ATOM   5393  N   GLY B 169      58.072 294.744 169.482  1.00 28.88           N  
ATOM   5394  CA  GLY B 169      58.995 294.811 170.601  1.00 25.81           C  
ATOM   5395  C   GLY B 169      59.921 296.002 170.501  1.00 26.76           C  
ATOM   5396  O   GLY B 169      61.057 295.939 170.959  1.00 29.52           O  
ATOM   5397  N   LEU B 170      59.426 297.108 169.953  1.00 24.36           N  
ATOM   5398  CA  LEU B 170      60.250 298.294 169.764  1.00 23.95           C  
ATOM   5399  C   LEU B 170      59.860 299.488 170.584  1.00 23.11           C  
ATOM   5400  O   LEU B 170      58.689 299.766 170.768  1.00 23.50           O  
ATOM   5401  CB  LEU B 170      60.230 298.753 168.298  1.00 26.67           C  
ATOM   5402  CG  LEU B 170      60.440 297.790 167.125  1.00 31.27           C  
ATOM   5403  CD1 LEU B 170      60.332 298.581 165.828  1.00 33.40           C  
ATOM   5404  CD2 LEU B 170      61.786 297.081 167.207  1.00 30.65           C  
ATOM   5405  N   LYS B 171      60.877 300.216 171.020  1.00 21.92           N  
ATOM   5406  CA  LYS B 171      60.727 301.463 171.759  1.00 23.25           C  
ATOM   5407  C   LYS B 171      62.116 302.078 171.820  1.00 24.56           C  
ATOM   5408  O   LYS B 171      63.007 301.555 172.499  1.00 24.51           O  
ATOM   5409  CB  LYS B 171      60.162 301.277 173.171  1.00 23.01           C  
ATOM   5410  CG  LYS B 171      59.935 302.641 173.848  1.00 21.30           C  
ATOM   5411  CD  LYS B 171      59.280 302.556 175.222  1.00 21.95           C  
ATOM   5412  CE  LYS B 171      57.844 302.090 175.130  1.00 21.57           C  
ATOM   5413  NZ  LYS B 171      57.701 300.747 175.739  1.00 20.93           N  
ATOM   5414  N   THR B 172      62.302 303.154 171.054  1.00 24.50           N  
ATOM   5415  CA  THR B 172      63.570 303.888 170.959  1.00 22.44           C  
ATOM   5416  C   THR B 172      63.278 305.354 171.176  1.00 23.00           C  
ATOM   5417  O   THR B 172      62.467 305.951 170.463  1.00 23.62           O  
ATOM   5418  CB  THR B 172      64.218 303.703 169.536  1.00 23.06           C  
ATOM   5419  OG1 THR B 172      64.530 302.327 169.356  1.00 23.54           O  
ATOM   5420  CG2 THR B 172      65.511 304.472 169.393  1.00 20.68           C  
ATOM   5421  N   ASP B 173      63.922 305.942 172.169  1.00 20.10           N  
ATOM   5422  CA  ASP B 173      63.690 307.349 172.442  1.00 20.90           C  
ATOM   5423  C   ASP B 173      64.176 308.242 171.315  1.00 20.36           C  
ATOM   5424  O   ASP B 173      65.192 307.955 170.693  1.00 22.44           O  
ATOM   5425  CB  ASP B 173      64.359 307.758 173.752  1.00 22.46           C  
ATOM   5426  CG  ASP B 173      63.651 307.188 174.983  1.00 26.20           C  
ATOM   5427  OD1 ASP B 173      62.587 306.528 174.867  1.00 21.84           O  
ATOM   5428  OD2 ASP B 173      64.194 307.400 176.081  1.00 27.23           O  
ATOM   5429  N   ALA B 174      63.444 309.325 171.079  1.00 19.72           N  
ATOM   5430  CA  ALA B 174      63.749 310.307 170.054  1.00 19.11           C  
ATOM   5431  C   ALA B 174      64.324 311.518 170.775  1.00 18.64           C  
ATOM   5432  O   ALA B 174      63.600 312.316 171.364  1.00 18.63           O  
ATOM   5433  CB  ALA B 174      62.462 310.688 169.305  1.00 20.54           C  
ATOM   5434  N   ILE B 175      65.644 311.643 170.716  1.00 20.87           N  
ATOM   5435  CA  ILE B 175      66.374 312.712 171.398  1.00 21.44           C  
ATOM   5436  C   ILE B 175      67.010 313.681 170.406  1.00 22.17           C  
ATOM   5437  O   ILE B 175      67.735 313.255 169.500  1.00 21.11           O  
ATOM   5438  CB  ILE B 175      67.498 312.082 172.292  1.00 20.06           C  
ATOM   5439  CG1 ILE B 175      66.873 311.093 173.293  1.00 20.29           C  
ATOM   5440  CG2 ILE B 175      68.270 313.152 173.023  1.00 15.77           C  
ATOM   5441  CD1 ILE B 175      67.798 309.996 173.789  1.00 21.80           C  
ATOM   5442  N   PRO B 176      66.736 314.997 170.553  1.00 22.60           N  
ATOM   5443  CA  PRO B 176      67.329 315.966 169.624  1.00 21.80           C  
ATOM   5444  C   PRO B 176      68.851 315.984 169.730  1.00 25.28           C  
ATOM   5445  O   PRO B 176      69.414 315.985 170.829  1.00 24.12           O  
ATOM   5446  CB  PRO B 176      66.695 317.304 170.048  1.00 21.47           C  
ATOM   5447  CG  PRO B 176      66.387 317.111 171.483  1.00 21.74           C  
ATOM   5448  CD  PRO B 176      65.863 315.678 171.530  1.00 21.99           C  
ATOM   5449  N   GLY B 177      69.509 315.963 168.575  1.00 23.32           N  
ATOM   5450  CA  GLY B 177      70.959 315.974 168.537  1.00 22.94           C  
ATOM   5451  C   GLY B 177      71.557 314.588 168.639  1.00 22.36           C  
ATOM   5452  O   GLY B 177      72.773 314.445 168.671  1.00 22.50           O  
ATOM   5453  N   ARG B 178      70.704 313.566 168.642  1.00 21.04           N  
ATOM   5454  CA  ARG B 178      71.141 312.181 168.766  1.00 21.13           C  
ATOM   5455  C   ARG B 178      70.410 311.310 167.753  1.00 22.58           C  
ATOM   5456  O   ARG B 178      69.220 311.506 167.505  1.00 24.38           O  
ATOM   5457  CB  ARG B 178      70.824 311.666 170.177  1.00 19.22           C  
ATOM   5458  CG  ARG B 178      71.336 310.276 170.466  1.00 20.04           C  
ATOM   5459  CD  ARG B 178      70.702 309.758 171.723  1.00 19.58           C  
ATOM   5460  NE  ARG B 178      71.342 308.546 172.206  1.00 23.01           N  
ATOM   5461  CZ  ARG B 178      72.301 308.545 173.124  1.00 26.05           C  
ATOM   5462  NH1 ARG B 178      72.716 309.700 173.624  1.00 26.88           N  
ATOM   5463  NH2 ARG B 178      72.790 307.398 173.602  1.00 26.02           N  
ATOM   5464  N   LEU B 179      71.109 310.319 167.211  1.00 22.02           N  
ATOM   5465  CA  LEU B 179      70.530 309.420 166.229  1.00 22.31           C  
ATOM   5466  C   LEU B 179      70.533 308.000 166.796  1.00 23.29           C  
ATOM   5467  O   LEU B 179      71.555 307.324 166.769  1.00 27.29           O  
ATOM   5468  CB  LEU B 179      71.365 309.521 164.955  1.00 23.70           C  
ATOM   5469  CG  LEU B 179      70.846 309.064 163.599  1.00 26.79           C  
ATOM   5470  CD1 LEU B 179      69.620 309.871 163.276  1.00 27.91           C  
ATOM   5471  CD2 LEU B 179      71.927 309.308 162.542  1.00 26.00           C  
ATOM   5472  N   ASN B 180      69.411 307.565 167.362  1.00 22.39           N  
ATOM   5473  CA  ASN B 180      69.318 306.222 167.937  1.00 22.76           C  
ATOM   5474  C   ASN B 180      68.914 305.193 166.920  1.00 24.94           C  
ATOM   5475  O   ASN B 180      67.986 305.401 166.139  1.00 26.03           O  
ATOM   5476  CB  ASN B 180      68.326 306.183 169.096  1.00 22.39           C  
ATOM   5477  CG  ASN B 180      68.938 306.657 170.395  1.00 25.53           C  
ATOM   5478  OD1 ASN B 180      70.161 306.601 170.576  1.00 25.83           O  
ATOM   5479  ND2 ASN B 180      68.096 307.125 171.312  1.00 23.00           N  
ATOM   5480  N   GLN B 181      69.561 304.048 166.983  1.00 23.32           N  
ATOM   5481  CA  GLN B 181      69.289 302.980 166.039  1.00 26.37           C  
ATOM   5482  C   GLN B 181      68.591 301.758 166.626  1.00 27.98           C  
ATOM   5483  O   GLN B 181      68.816 301.387 167.784  1.00 29.45           O  
ATOM   5484  CB  GLN B 181      70.607 302.557 165.390  1.00 27.22           C  
ATOM   5485  CG  GLN B 181      70.550 301.374 164.448  1.00 28.90           C  
ATOM   5486  CD  GLN B 181      71.929 301.008 163.955  1.00 31.02           C  
ATOM   5487  OE1 GLN B 181      72.716 300.394 164.673  1.00 33.40           O  
ATOM   5488  NE2 GLN B 181      72.250 301.424 162.745  1.00 28.86           N  
ATOM   5489  N   THR B 182      67.683 301.187 165.838  1.00 24.62           N  
ATOM   5490  CA  THR B 182      67.005 299.961 166.221  1.00 26.19           C  
ATOM   5491  C   THR B 182      66.733 299.198 164.920  1.00 28.11           C  
ATOM   5492  O   THR B 182      66.850 299.770 163.846  1.00 28.29           O  
ATOM   5493  CB  THR B 182      65.710 300.210 167.010  1.00 23.26           C  
ATOM   5494  OG1 THR B 182      65.208 298.943 167.464  1.00 24.38           O  
ATOM   5495  CG2 THR B 182      64.656 300.903 166.154  1.00 22.52           C  
ATOM   5496  N   THR B 183      66.511 297.893 164.994  1.00 30.27           N  
ATOM   5497  CA  THR B 183      66.226 297.152 163.783  1.00 32.38           C  
ATOM   5498  C   THR B 183      64.836 296.575 163.891  1.00 32.81           C  
ATOM   5499  O   THR B 183      64.394 296.165 164.961  1.00 33.62           O  
ATOM   5500  CB  THR B 183      67.251 296.053 163.478  1.00 34.41           C  
ATOM   5501  OG1 THR B 183      67.075 294.973 164.392  1.00 39.42           O  
ATOM   5502  CG2 THR B 183      68.678 296.596 163.588  1.00 38.44           C  
ATOM   5503  N   LEU B 184      64.164 296.546 162.750  1.00 33.08           N  
ATOM   5504  CA  LEU B 184      62.786 296.095 162.619  1.00 31.68           C  
ATOM   5505  C   LEU B 184      62.747 294.951 161.595  1.00 31.98           C  
ATOM   5506  O   LEU B 184      63.494 294.951 160.622  1.00 30.29           O  
ATOM   5507  CB  LEU B 184      61.990 297.316 162.139  1.00 33.30           C  
ATOM   5508  CG  LEU B 184      60.505 297.416 161.836  1.00 34.15           C  
ATOM   5509  CD1 LEU B 184      60.183 298.890 161.683  1.00 35.28           C  
ATOM   5510  CD2 LEU B 184      60.136 296.671 160.575  1.00 33.44           C  
ATOM   5511  N   MET B 185      61.897 293.965 161.828  1.00 32.03           N  
ATOM   5512  CA  MET B 185      61.779 292.841 160.914  1.00 32.30           C  
ATOM   5513  C   MET B 185      60.449 292.148 161.189  1.00 34.51           C  
ATOM   5514  O   MET B 185      60.316 291.411 162.173  1.00 35.80           O  
ATOM   5515  CB  MET B 185      62.937 291.860 161.127  1.00 32.42           C  
ATOM   5516  CG  MET B 185      63.299 290.964 159.930  1.00 35.36           C  
ATOM   5517  SD  MET B 185      61.990 289.916 159.256  1.00 38.11           S  
ATOM   5518  CE  MET B 185      61.942 288.550 160.403  1.00 36.94           C  
ATOM   5519  N   SER B 186      59.458 292.406 160.336  1.00 32.68           N  
ATOM   5520  CA  SER B 186      58.146 291.788 160.494  1.00 28.22           C  
ATOM   5521  C   SER B 186      58.023 290.450 159.783  1.00 28.64           C  
ATOM   5522  O   SER B 186      58.328 290.336 158.600  1.00 28.36           O  
ATOM   5523  CB  SER B 186      57.047 292.705 159.991  1.00 28.05           C  
ATOM   5524  OG  SER B 186      55.798 292.056 160.132  1.00 26.56           O  
ATOM   5525  N   SER B 187      57.545 289.449 160.511  1.00 28.19           N  
ATOM   5526  CA  SER B 187      57.349 288.118 159.967  1.00 28.17           C  
ATOM   5527  C   SER B 187      56.074 288.064 159.138  1.00 27.33           C  
ATOM   5528  O   SER B 187      55.853 287.102 158.414  1.00 28.35           O  
ATOM   5529  CB  SER B 187      57.255 287.090 161.099  1.00 29.98           C  
ATOM   5530  OG  SER B 187      58.513 286.845 161.701  1.00 34.07           O  
ATOM   5531  N   ARG B 188      55.249 289.105 159.216  1.00 26.87           N  
ATOM   5532  CA  ARG B 188      53.983 289.107 158.493  1.00 26.99           C  
ATOM   5533  C   ARG B 188      53.601 290.454 157.915  1.00 27.40           C  
ATOM   5534  O   ARG B 188      54.147 291.487 158.294  1.00 29.08           O  
ATOM   5535  CB  ARG B 188      52.845 288.699 159.438  1.00 23.61           C  
ATOM   5536  CG  ARG B 188      53.114 287.480 160.273  1.00 23.50           C  
ATOM   5537  CD  ARG B 188      51.861 287.041 160.983  1.00 25.65           C  
ATOM   5538  NE  ARG B 188      51.230 288.124 161.742  1.00 32.06           N  
ATOM   5539  CZ  ARG B 188      51.517 288.440 163.007  1.00 29.72           C  
ATOM   5540  NH1 ARG B 188      52.442 287.757 163.679  1.00 28.02           N  
ATOM   5541  NH2 ARG B 188      50.858 289.428 163.601  1.00 29.74           N  
ATOM   5542  N   PRO B 189      52.687 290.451 156.935  1.00 25.59           N  
ATOM   5543  CA  PRO B 189      52.224 291.703 156.324  1.00 27.35           C  
ATOM   5544  C   PRO B 189      51.137 292.246 157.264  1.00 26.51           C  
ATOM   5545  O   PRO B 189      50.692 291.529 158.172  1.00 26.43           O  
ATOM   5546  CB  PRO B 189      51.608 291.229 155.003  1.00 26.57           C  
ATOM   5547  CG  PRO B 189      51.073 289.855 155.380  1.00 27.95           C  
ATOM   5548  CD  PRO B 189      52.227 289.278 156.168  1.00 24.28           C  
ATOM   5549  N   GLY B 190      50.727 293.498 157.078  1.00 25.49           N  
ATOM   5550  CA  GLY B 190      49.675 294.033 157.925  1.00 25.80           C  
ATOM   5551  C   GLY B 190      49.901 295.431 158.428  1.00 26.15           C  
ATOM   5552  O   GLY B 190      50.763 296.142 157.924  1.00 25.94           O  
ATOM   5553  N   LEU B 191      49.083 295.838 159.396  1.00 25.38           N  
ATOM   5554  CA  LEU B 191      49.190 297.161 159.975  1.00 25.82           C  
ATOM   5555  C   LEU B 191      49.561 296.968 161.435  1.00 27.87           C  
ATOM   5556  O   LEU B 191      48.956 296.144 162.130  1.00 27.50           O  
ATOM   5557  CB  LEU B 191      47.870 297.908 159.841  1.00 27.68           C  
ATOM   5558  CG  LEU B 191      47.412 298.134 158.399  1.00 28.14           C  
ATOM   5559  CD1 LEU B 191      46.009 298.717 158.400  1.00 28.61           C  
ATOM   5560  CD2 LEU B 191      48.386 299.069 157.691  1.00 28.13           C  
ATOM   5561  N   TYR B 192      50.577 297.702 161.882  1.00 28.01           N  
ATOM   5562  CA  TYR B 192      51.071 297.604 163.261  1.00 25.08           C  
ATOM   5563  C   TYR B 192      51.149 298.968 163.882  1.00 23.94           C  
ATOM   5564  O   TYR B 192      51.784 299.873 163.336  1.00 25.09           O  
ATOM   5565  CB  TYR B 192      52.413 296.886 163.269  1.00 22.63           C  
ATOM   5566  CG  TYR B 192      52.242 295.526 162.664  1.00 22.34           C  
ATOM   5567  CD1 TYR B 192      52.596 295.269 161.334  1.00 22.00           C  
ATOM   5568  CD2 TYR B 192      51.627 294.522 163.386  1.00 22.97           C  
ATOM   5569  CE1 TYR B 192      52.334 294.033 160.748  1.00 22.36           C  
ATOM   5570  CE2 TYR B 192      51.353 293.289 162.811  1.00 24.82           C  
ATOM   5571  CZ  TYR B 192      51.707 293.046 161.495  1.00 24.23           C  
ATOM   5572  OH  TYR B 192      51.425 291.797 160.962  1.00 26.82           O  
ATOM   5573  N   TYR B 193      50.503 299.094 165.041  1.00 22.70           N  
ATOM   5574  CA  TYR B 193      50.382 300.366 165.745  1.00 22.59           C  
ATOM   5575  C   TYR B 193      51.258 300.589 166.973  1.00 21.92           C  
ATOM   5576  O   TYR B 193      51.631 299.650 167.678  1.00 24.85           O  
ATOM   5577  CB  TYR B 193      48.912 300.565 166.136  1.00 23.57           C  
ATOM   5578  CG  TYR B 193      47.947 300.562 164.952  1.00 24.99           C  
ATOM   5579  CD1 TYR B 193      47.341 301.743 164.529  1.00 24.40           C  
ATOM   5580  CD2 TYR B 193      47.664 299.383 164.247  1.00 22.38           C  
ATOM   5581  CE1 TYR B 193      46.490 301.757 163.442  1.00 24.39           C  
ATOM   5582  CE2 TYR B 193      46.804 299.390 163.151  1.00 22.89           C  
ATOM   5583  CZ  TYR B 193      46.226 300.580 162.755  1.00 24.17           C  
ATOM   5584  OH  TYR B 193      45.383 300.626 161.667  1.00 28.77           O  
ATOM   5585  N   GLY B 194      51.541 301.860 167.230  1.00 21.00           N  
ATOM   5586  CA  GLY B 194      52.333 302.257 168.377  1.00 19.19           C  
ATOM   5587  C   GLY B 194      51.967 303.681 168.724  1.00 21.18           C  
ATOM   5588  O   GLY B 194      51.276 304.356 167.957  1.00 19.03           O  
ATOM   5589  N   GLN B 195      52.453 304.164 169.862  1.00 19.12           N  
ATOM   5590  CA  GLN B 195      52.156 305.529 170.292  1.00 19.29           C  
ATOM   5591  C   GLN B 195      53.378 306.204 170.924  1.00 19.22           C  
ATOM   5592  O   GLN B 195      54.253 305.518 171.451  1.00 20.77           O  
ATOM   5593  CB  GLN B 195      50.990 305.497 171.277  1.00 20.35           C  
ATOM   5594  CG  GLN B 195      49.713 304.927 170.680  1.00 18.84           C  
ATOM   5595  CD  GLN B 195      48.572 304.963 171.659  1.00 17.79           C  
ATOM   5596  OE1 GLN B 195      48.398 304.045 172.460  1.00 19.43           O  
ATOM   5597  NE2 GLN B 195      47.797 306.025 171.613  1.00 17.51           N  
ATOM   5598  N   CYS B 196      53.461 307.532 170.832  1.00 17.19           N  
ATOM   5599  CA  CYS B 196      54.587 308.282 171.394  1.00 18.35           C  
ATOM   5600  C   CYS B 196      54.746 307.926 172.875  1.00 21.59           C  
ATOM   5601  O   CYS B 196      53.806 308.060 173.676  1.00 18.55           O  
ATOM   5602  CB  CYS B 196      54.388 309.774 171.227  1.00 16.16           C  
ATOM   5603  SG  CYS B 196      55.729 310.759 171.958  1.00 18.00           S  
ATOM   5604  N   SER B 197      55.948 307.485 173.227  1.00 22.35           N  
ATOM   5605  CA  SER B 197      56.228 307.030 174.582  1.00 22.69           C  
ATOM   5606  C   SER B 197      57.165 307.838 175.493  1.00 22.24           C  
ATOM   5607  O   SER B 197      57.932 307.270 176.275  1.00 21.31           O  
ATOM   5608  CB  SER B 197      56.645 305.559 174.521  1.00 22.72           C  
ATOM   5609  OG  SER B 197      55.630 304.779 173.898  1.00 23.49           O  
ATOM   5610  N   GLU B 198      57.115 309.161 175.361  1.00 19.76           N  
ATOM   5611  CA  GLU B 198      57.857 310.078 176.217  1.00 20.11           C  
ATOM   5612  C   GLU B 198      57.048 311.365 176.209  1.00 21.88           C  
ATOM   5613  O   GLU B 198      56.687 311.883 175.128  1.00 23.85           O  
ATOM   5614  CB  GLU B 198      59.296 310.322 175.751  1.00 19.99           C  
ATOM   5615  CG  GLU B 198      60.121 311.154 176.764  1.00 21.91           C  
ATOM   5616  CD  GLU B 198      60.272 310.450 178.128  1.00 29.51           C  
ATOM   5617  OE1 GLU B 198      60.623 309.242 178.159  1.00 25.70           O  
ATOM   5618  OE2 GLU B 198      60.041 311.112 179.170  1.00 33.40           O  
ATOM   5619  N   ILE B 199      56.618 311.777 177.408  1.00 20.29           N  
ATOM   5620  CA  ILE B 199      55.820 312.987 177.575  1.00 19.73           C  
ATOM   5621  C   ILE B 199      56.463 314.138 176.791  1.00 21.82           C  
ATOM   5622  O   ILE B 199      57.635 314.476 176.998  1.00 19.73           O  
ATOM   5623  CB  ILE B 199      55.654 313.330 179.065  1.00 18.39           C  
ATOM   5624  CG1 ILE B 199      54.730 314.541 179.232  1.00 18.33           C  
ATOM   5625  CG2 ILE B 199      57.021 313.525 179.714  1.00 18.70           C  
ATOM   5626  CD1 ILE B 199      54.464 314.905 180.688  1.00 15.80           C  
ATOM   5627  N   CYS B 200      55.686 314.715 175.872  1.00 22.67           N  
ATOM   5628  CA  CYS B 200      56.183 315.770 174.996  1.00 21.59           C  
ATOM   5629  C   CYS B 200      55.294 316.982 174.911  1.00 23.07           C  
ATOM   5630  O   CYS B 200      55.424 317.770 173.977  1.00 22.90           O  
ATOM   5631  CB  CYS B 200      56.367 315.206 173.591  1.00 21.41           C  
ATOM   5632  SG  CYS B 200      54.899 314.278 173.034  1.00 21.14           S  
ATOM   5633  N   GLY B 201      54.380 317.138 175.862  1.00 21.85           N  
ATOM   5634  CA  GLY B 201      53.541 318.315 175.832  1.00 20.53           C  
ATOM   5635  C   GLY B 201      52.076 318.080 175.550  1.00 21.73           C  
ATOM   5636  O   GLY B 201      51.588 316.962 175.666  1.00 19.65           O  
ATOM   5637  N   SER B 202      51.399 319.152 175.138  1.00 21.86           N  
ATOM   5638  CA  SER B 202      49.957 319.166 174.866  1.00 22.62           C  
ATOM   5639  C   SER B 202      49.298 318.013 174.124  1.00 24.73           C  
ATOM   5640  O   SER B 202      48.174 317.654 174.458  1.00 27.66           O  
ATOM   5641  CB  SER B 202      49.556 320.479 174.201  1.00 21.39           C  
ATOM   5642  OG  SER B 202      49.995 321.575 174.979  1.00 26.30           O  
ATOM   5643  N   ASN B 203      49.954 317.438 173.115  1.00 24.59           N  
ATOM   5644  CA  ASN B 203      49.336 316.344 172.364  1.00 22.83           C  
ATOM   5645  C   ASN B 203      50.122 315.049 172.309  1.00 23.04           C  
ATOM   5646  O   ASN B 203      50.067 314.301 171.332  1.00 21.75           O  
ATOM   5647  CB  ASN B 203      48.909 316.801 170.963  1.00 26.43           C  
ATOM   5648  CG  ASN B 203      47.763 317.816 171.007  1.00 27.13           C  
ATOM   5649  OD1 ASN B 203      46.764 317.610 171.684  1.00 31.29           O  
ATOM   5650  ND2 ASN B 203      47.930 318.925 170.320  1.00 32.54           N  
ATOM   5651  N   HIS B 204      50.799 314.773 173.422  1.00 22.86           N  
ATOM   5652  CA  HIS B 204      51.607 313.578 173.631  1.00 19.24           C  
ATOM   5653  C   HIS B 204      50.758 312.326 173.396  1.00 19.95           C  
ATOM   5654  O   HIS B 204      51.231 311.331 172.807  1.00 18.26           O  
ATOM   5655  CB  HIS B 204      52.188 313.664 175.066  1.00 17.85           C  
ATOM   5656  CG  HIS B 204      52.632 312.363 175.645  1.00 20.11           C  
ATOM   5657  ND1 HIS B 204      53.611 311.595 175.042  1.00 22.57           N  
ATOM   5658  CD2 HIS B 204      52.285 311.797 176.828  1.00 18.97           C  
ATOM   5659  CE1 HIS B 204      53.832 310.589 175.866  1.00 21.05           C  
ATOM   5660  NE2 HIS B 204      53.054 310.665 176.964  1.00 19.91           N  
ATOM   5661  N   SER B 205      49.478 312.394 173.785  1.00 21.36           N  
ATOM   5662  CA  SER B 205      48.559 311.250 173.632  1.00 20.44           C  
ATOM   5663  C   SER B 205      48.082 311.057 172.200  1.00 22.28           C  
ATOM   5664  O   SER B 205      47.521 310.012 171.866  1.00 19.77           O  
ATOM   5665  CB  SER B 205      47.288 311.443 174.473  1.00 21.33           C  
ATOM   5666  OG  SER B 205      47.570 311.766 175.810  1.00 22.93           O  
ATOM   5667  N   PHE B 206      48.345 312.054 171.360  1.00 23.92           N  
ATOM   5668  CA  PHE B 206      47.844 312.058 169.998  1.00 22.12           C  
ATOM   5669  C   PHE B 206      48.845 312.142 168.853  1.00 24.37           C  
ATOM   5670  O   PHE B 206      48.693 312.963 167.944  1.00 23.78           O  
ATOM   5671  CB  PHE B 206      46.823 313.192 169.868  1.00 20.56           C  
ATOM   5672  CG  PHE B 206      45.878 313.287 171.037  1.00 22.14           C  
ATOM   5673  CD1 PHE B 206      45.935 314.376 171.910  1.00 22.94           C  
ATOM   5674  CD2 PHE B 206      44.952 312.276 171.283  1.00 20.96           C  
ATOM   5675  CE1 PHE B 206      45.085 314.462 173.017  1.00 22.38           C  
ATOM   5676  CE2 PHE B 206      44.095 312.352 172.386  1.00 22.59           C  
ATOM   5677  CZ  PHE B 206      44.165 313.452 173.256  1.00 20.69           C  
ATOM   5678  N   MET B 207      49.882 311.316 168.892  1.00 23.17           N  
ATOM   5679  CA  MET B 207      50.838 311.282 167.786  1.00 21.01           C  
ATOM   5680  C   MET B 207      51.270 309.845 167.596  1.00 19.34           C  
ATOM   5681  O   MET B 207      52.410 309.480 167.859  1.00 23.25           O  
ATOM   5682  CB  MET B 207      52.013 312.228 168.010  1.00 18.45           C  
ATOM   5683  CG  MET B 207      52.705 312.110 169.329  1.00 17.11           C  
ATOM   5684  SD  MET B 207      54.032 313.315 169.294  1.00 19.67           S  
ATOM   5685  CE  MET B 207      55.202 312.500 168.212  1.00 15.03           C  
ATOM   5686  N   PRO B 208      50.340 309.000 167.119  1.00 19.27           N  
ATOM   5687  CA  PRO B 208      50.575 307.576 166.886  1.00 19.00           C  
ATOM   5688  C   PRO B 208      51.491 307.210 165.711  1.00 21.73           C  
ATOM   5689  O   PRO B 208      51.858 308.055 164.876  1.00 23.63           O  
ATOM   5690  CB  PRO B 208      49.162 307.028 166.736  1.00 18.14           C  
ATOM   5691  CG  PRO B 208      48.451 308.164 166.039  1.00 18.19           C  
ATOM   5692  CD  PRO B 208      48.969 309.388 166.725  1.00 18.73           C  
ATOM   5693  N   ILE B 209      51.859 305.937 165.678  1.00 21.33           N  
ATOM   5694  CA  ILE B 209      52.741 305.386 164.673  1.00 23.65           C  
ATOM   5695  C   ILE B 209      52.024 304.223 164.032  1.00 24.24           C  
ATOM   5696  O   ILE B 209      51.498 303.372 164.727  1.00 26.29           O  
ATOM   5697  CB  ILE B 209      53.995 304.845 165.360  1.00 22.74           C  
ATOM   5698  CG1 ILE B 209      54.727 306.000 166.037  1.00 22.63           C  
ATOM   5699  CG2 ILE B 209      54.868 304.104 164.371  1.00 21.13           C  
ATOM   5700  CD1 ILE B 209      55.511 305.598 167.213  1.00 23.60           C  
ATOM   5701  N   VAL B 210      51.963 304.195 162.708  1.00 24.45           N  
ATOM   5702  CA  VAL B 210      51.313 303.073 162.031  1.00 23.17           C  
ATOM   5703  C   VAL B 210      52.242 302.539 160.956  1.00 22.33           C  
ATOM   5704  O   VAL B 210      52.633 303.280 160.061  1.00 20.86           O  
ATOM   5705  CB  VAL B 210      49.978 303.470 161.348  1.00 23.80           C  
ATOM   5706  CG1 VAL B 210      49.321 302.242 160.738  1.00 21.75           C  
ATOM   5707  CG2 VAL B 210      49.037 304.119 162.341  1.00 22.69           C  
ATOM   5708  N   LEU B 211      52.613 301.268 161.069  1.00 20.69           N  
ATOM   5709  CA  LEU B 211      53.479 300.634 160.086  1.00 23.45           C  
ATOM   5710  C   LEU B 211      52.639 299.786 159.140  1.00 25.55           C  
ATOM   5711  O   LEU B 211      51.764 299.035 159.586  1.00 24.60           O  
ATOM   5712  CB  LEU B 211      54.501 299.708 160.755  1.00 24.07           C  
ATOM   5713  CG  LEU B 211      55.379 300.227 161.895  1.00 21.94           C  
ATOM   5714  CD1 LEU B 211      56.404 299.162 162.221  1.00 21.97           C  
ATOM   5715  CD2 LEU B 211      56.070 301.510 161.521  1.00 19.02           C  
ATOM   5716  N   GLU B 212      52.901 299.912 157.838  1.00 25.35           N  
ATOM   5717  CA  GLU B 212      52.191 299.117 156.842  1.00 24.15           C  
ATOM   5718  C   GLU B 212      53.197 298.180 156.180  1.00 23.00           C  
ATOM   5719  O   GLU B 212      54.061 298.608 155.423  1.00 26.54           O  
ATOM   5720  CB  GLU B 212      51.491 300.008 155.820  1.00 22.12           C  
ATOM   5721  CG  GLU B 212      50.751 299.196 154.785  1.00 27.22           C  
ATOM   5722  CD  GLU B 212      49.900 300.036 153.873  1.00 30.87           C  
ATOM   5723  OE1 GLU B 212      48.912 300.626 154.358  1.00 30.02           O  
ATOM   5724  OE2 GLU B 212      50.209 300.101 152.665  1.00 30.83           O  
ATOM   5725  N   LEU B 213      53.120 296.905 156.528  1.00 23.45           N  
ATOM   5726  CA  LEU B 213      54.039 295.907 155.998  1.00 25.61           C  
ATOM   5727  C   LEU B 213      53.469 295.173 154.781  1.00 26.81           C  
ATOM   5728  O   LEU B 213      52.453 294.491 154.864  1.00 24.91           O  
ATOM   5729  CB  LEU B 213      54.460 294.916 157.103  1.00 25.15           C  
ATOM   5730  CG  LEU B 213      55.548 295.363 158.102  1.00 23.23           C  
ATOM   5731  CD1 LEU B 213      56.890 295.461 157.412  1.00 17.87           C  
ATOM   5732  CD2 LEU B 213      55.198 296.696 158.744  1.00 21.62           C  
ATOM   5733  N   VAL B 214      54.155 295.323 153.653  1.00 28.97           N  
ATOM   5734  CA  VAL B 214      53.737 294.722 152.382  1.00 29.29           C  
ATOM   5735  C   VAL B 214      54.940 294.070 151.713  1.00 31.12           C  
ATOM   5736  O   VAL B 214      56.081 294.284 152.147  1.00 30.34           O  
ATOM   5737  CB  VAL B 214      53.192 295.796 151.406  1.00 23.04           C  
ATOM   5738  CG1 VAL B 214      51.981 296.490 151.994  1.00 24.56           C  
ATOM   5739  CG2 VAL B 214      54.276 296.794 151.076  1.00 21.91           C  
ATOM   5740  N   PRO B 215      54.710 293.281 150.634  1.00 31.91           N  
ATOM   5741  CA  PRO B 215      55.804 292.610 149.915  1.00 30.98           C  
ATOM   5742  C   PRO B 215      56.725 293.653 149.299  1.00 29.69           C  
ATOM   5743  O   PRO B 215      56.283 294.765 148.963  1.00 27.37           O  
ATOM   5744  CB  PRO B 215      55.073 291.847 148.803  1.00 29.06           C  
ATOM   5745  CG  PRO B 215      53.747 291.577 149.390  1.00 29.51           C  
ATOM   5746  CD  PRO B 215      53.424 292.922 150.016  1.00 31.15           C  
ATOM   5747  N   LEU B 216      57.992 293.289 149.112  1.00 29.98           N  
ATOM   5748  CA  LEU B 216      58.955 294.225 148.541  1.00 29.54           C  
ATOM   5749  C   LEU B 216      58.474 294.927 147.271  1.00 33.11           C  
ATOM   5750  O   LEU B 216      58.599 296.158 147.161  1.00 29.73           O  
ATOM   5751  CB  LEU B 216      60.310 293.571 148.283  1.00 27.78           C  
ATOM   5752  CG  LEU B 216      61.364 294.480 147.633  1.00 26.28           C  
ATOM   5753  CD1 LEU B 216      61.729 295.654 148.549  1.00 26.58           C  
ATOM   5754  CD2 LEU B 216      62.593 293.663 147.309  1.00 26.01           C  
ATOM   5755  N   LYS B 217      57.892 294.173 146.334  1.00 34.19           N  
ATOM   5756  CA  LYS B 217      57.418 294.768 145.080  1.00 36.09           C  
ATOM   5757  C   LYS B 217      56.476 295.935 145.281  1.00 34.64           C  
ATOM   5758  O   LYS B 217      56.609 296.963 144.607  1.00 32.17           O  
ATOM   5759  CB  LYS B 217      56.788 293.741 144.140  1.00 42.72           C  
ATOM   5760  CG  LYS B 217      57.794 293.030 143.231  1.00 49.73           C  
ATOM   5761  CD  LYS B 217      58.520 294.033 142.346  1.00 57.99           C  
ATOM   5762  CE  LYS B 217      59.279 293.354 141.202  1.00 61.94           C  
ATOM   5763  NZ  LYS B 217      60.170 294.326 140.475  1.00 64.56           N  
ATOM   5764  N   TYR B 218      55.530 295.798 146.211  1.00 32.02           N  
ATOM   5765  CA  TYR B 218      54.611 296.899 146.477  1.00 28.44           C  
ATOM   5766  C   TYR B 218      55.305 298.038 147.181  1.00 28.83           C  
ATOM   5767  O   TYR B 218      54.941 299.201 146.978  1.00 26.63           O  
ATOM   5768  CB  TYR B 218      53.408 296.469 147.293  1.00 27.33           C  
ATOM   5769  CG  TYR B 218      52.429 295.624 146.516  1.00 26.23           C  
ATOM   5770  CD1 TYR B 218      51.274 296.178 145.972  1.00 26.38           C  
ATOM   5771  CD2 TYR B 218      52.636 294.260 146.373  1.00 25.21           C  
ATOM   5772  CE1 TYR B 218      50.348 295.381 145.314  1.00 26.23           C  
ATOM   5773  CE2 TYR B 218      51.724 293.463 145.723  1.00 26.83           C  
ATOM   5774  CZ  TYR B 218      50.580 294.021 145.197  1.00 27.49           C  
ATOM   5775  OH  TYR B 218      49.664 293.194 144.581  1.00 31.19           O  
ATOM   5776  N   PHE B 219      56.285 297.710 148.031  1.00 28.72           N  
ATOM   5777  CA  PHE B 219      57.019 298.751 148.735  1.00 25.76           C  
ATOM   5778  C   PHE B 219      57.736 299.621 147.709  1.00 26.88           C  
ATOM   5779  O   PHE B 219      57.698 300.847 147.803  1.00 25.05           O  
ATOM   5780  CB  PHE B 219      58.013 298.180 149.759  1.00 24.43           C  
ATOM   5781  CG  PHE B 219      58.985 299.203 150.286  1.00 24.07           C  
ATOM   5782  CD1 PHE B 219      58.564 300.205 151.150  1.00 24.78           C  
ATOM   5783  CD2 PHE B 219      60.311 299.206 149.861  1.00 23.91           C  
ATOM   5784  CE1 PHE B 219      59.457 301.209 151.576  1.00 24.05           C  
ATOM   5785  CE2 PHE B 219      61.198 300.199 150.279  1.00 22.37           C  
ATOM   5786  CZ  PHE B 219      60.769 301.201 151.135  1.00 23.51           C  
ATOM   5787  N   GLU B 220      58.344 299.000 146.702  1.00 29.50           N  
ATOM   5788  CA  GLU B 220      59.050 299.778 145.682  1.00 30.38           C  
ATOM   5789  C   GLU B 220      58.149 300.689 144.857  1.00 29.58           C  
ATOM   5790  O   GLU B 220      58.487 301.861 144.654  1.00 26.44           O  
ATOM   5791  CB  GLU B 220      59.852 298.881 144.769  1.00 31.36           C  
ATOM   5792  CG  GLU B 220      60.861 298.077 145.512  1.00 37.48           C  
ATOM   5793  CD  GLU B 220      61.476 297.029 144.640  1.00 40.66           C  
ATOM   5794  OE1 GLU B 220      62.656 296.712 144.870  1.00 45.17           O  
ATOM   5795  OE2 GLU B 220      60.781 296.521 143.730  1.00 44.05           O  
ATOM   5796  N   LYS B 221      56.988 300.190 144.422  1.00 27.28           N  
ATOM   5797  CA  LYS B 221      56.101 301.036 143.639  1.00 25.24           C  
ATOM   5798  C   LYS B 221      55.577 302.144 144.500  1.00 25.62           C  
ATOM   5799  O   LYS B 221      55.441 303.276 144.058  1.00 22.98           O  
ATOM   5800  CB  LYS B 221      54.981 300.248 143.004  1.00 24.34           C  
ATOM   5801  CG  LYS B 221      55.513 299.369 141.923  1.00 26.05           C  
ATOM   5802  CD  LYS B 221      54.422 298.730 141.115  1.00 30.13           C  
ATOM   5803  CE  LYS B 221      55.048 297.820 140.076  1.00 33.68           C  
ATOM   5804  NZ  LYS B 221      55.879 296.828 140.796  1.00 38.61           N  
ATOM   5805  N   TRP B 222      55.283 301.831 145.758  1.00 27.46           N  
ATOM   5806  CA  TRP B 222      54.815 302.862 146.678  1.00 26.98           C  
ATOM   5807  C   TRP B 222      55.904 303.927 146.833  1.00 29.61           C  
ATOM   5808  O   TRP B 222      55.595 305.126 146.826  1.00 27.92           O  
ATOM   5809  CB  TRP B 222      54.447 302.270 148.061  1.00 27.81           C  
ATOM   5810  CG  TRP B 222      54.125 303.317 149.144  1.00 25.34           C  
ATOM   5811  CD1 TRP B 222      52.917 303.931 149.371  1.00 23.93           C  
ATOM   5812  CD2 TRP B 222      55.038 303.872 150.109  1.00 25.57           C  
ATOM   5813  NE1 TRP B 222      53.026 304.835 150.406  1.00 24.91           N  
ATOM   5814  CE2 TRP B 222      54.317 304.820 150.876  1.00 27.70           C  
ATOM   5815  CE3 TRP B 222      56.393 303.662 150.399  1.00 24.99           C  
ATOM   5816  CZ2 TRP B 222      54.915 305.558 151.917  1.00 25.78           C  
ATOM   5817  CZ3 TRP B 222      56.982 304.393 151.430  1.00 20.50           C  
ATOM   5818  CH2 TRP B 222      56.242 305.327 152.174  1.00 24.41           C  
ATOM   5819  N   SER B 223      57.172 303.500 146.951  1.00 30.92           N  
ATOM   5820  CA  SER B 223      58.275 304.449 147.099  1.00 29.92           C  
ATOM   5821  C   SER B 223      58.340 305.410 145.934  1.00 29.41           C  
ATOM   5822  O   SER B 223      58.349 306.618 146.160  1.00 25.79           O  
ATOM   5823  CB  SER B 223      59.617 303.754 147.320  1.00 29.74           C  
ATOM   5824  OG  SER B 223      59.636 303.117 148.582  1.00 33.82           O  
ATOM   5825  N   ALA B 224      58.325 304.875 144.710  1.00 30.61           N  
ATOM   5826  CA  ALA B 224      58.365 305.677 143.490  1.00 29.15           C  
ATOM   5827  C   ALA B 224      57.224 306.690 143.459  1.00 29.29           C  
ATOM   5828  O   ALA B 224      57.448 307.895 143.358  1.00 24.17           O  
ATOM   5829  CB  ALA B 224      58.279 304.773 142.311  1.00 30.03           C  
ATOM   5830  N   SER B 225      56.006 306.184 143.646  1.00 32.79           N  
ATOM   5831  CA  SER B 225      54.789 306.995 143.638  1.00 35.99           C  
ATOM   5832  C   SER B 225      54.756 308.062 144.727  1.00 39.35           C  
ATOM   5833  O   SER B 225      53.993 309.026 144.650  1.00 38.22           O  
ATOM   5834  CB  SER B 225      53.553 306.106 143.827  1.00 32.36           C  
ATOM   5835  OG  SER B 225      53.301 305.857 145.203  1.00 32.96           O  
ATOM   5836  N   MET B 226      55.550 307.880 145.770  1.00 42.76           N  
ATOM   5837  CA  MET B 226      55.550 308.833 146.869  1.00 44.56           C  
ATOM   5838  C   MET B 226      56.576 309.974 146.720  1.00 46.14           C  
ATOM   5839  O   MET B 226      56.652 310.871 147.558  1.00 42.94           O  
ATOM   5840  CB  MET B 226      55.756 308.063 148.174  1.00 43.08           C  
ATOM   5841  CG  MET B 226      55.177 308.715 149.396  1.00 44.58           C  
ATOM   5842  SD  MET B 226      53.405 308.630 149.545  1.00 36.22           S  
ATOM   5843  CE  MET B 226      53.195 309.655 150.988  1.00 43.26           C  
ATOM   5844  N   LEU B 227      57.318 309.974 145.618  1.00 48.99           N  
ATOM   5845  CA  LEU B 227      58.335 310.998 145.401  1.00 50.16           C  
ATOM   5846  C   LEU B 227      57.858 312.439 145.293  1.00 53.45           C  
ATOM   5847  O   LEU B 227      58.695 313.336 145.526  1.00 56.75           O  
ATOM   5848  CB  LEU B 227      59.270 310.642 144.244  1.00 45.38           C  
ATOM   5849  CG  LEU B 227      60.242 309.537 144.647  1.00 41.16           C  
ATOM   5850  CD1 LEU B 227      61.218 309.298 143.536  1.00 38.98           C  
ATOM   5851  CD2 LEU B 227      60.963 309.940 145.916  1.00 39.08           C  
ATOM   5852  OXT LEU B 227      56.676 312.677 144.980  1.00 50.66           O  
