# Supplementary material for: Alignment of Helical Membrane Protein Sequences Using AlignMe
Source: PLoS One. 2013 Mar 4;8(3):e57731. doi: 10.1371/journal.pone.0057731 (PMC3587630; doi:10.1371/journal.pone.0057731)
Supplement: File S2 — Dataset of HOMEP2 homologous membrane proteins. (GZ) [file pone.0057731.s002.gz › HOMEP2010_pdbs/cytochrome_bc1/2QJY_A.pdb]

ATOM      1  N   GLY A   3      54.957 106.692 130.827  1.00 90.22           N  
ATOM      2  CA  GLY A   3      55.736 107.951 131.019  1.00 90.17           C  
ATOM      3  C   GLY A   3      55.723 108.839 129.788  1.00 90.09           C  
ATOM      4  O   GLY A   3      54.900 109.749 129.680  1.00 90.08           O  
ATOM      5  N   ILE A   4      56.648 108.581 128.866  1.00 90.05           N  
ATOM      6  CA  ILE A   4      56.744 109.352 127.627  1.00 89.98           C  
ATOM      7  C   ILE A   4      55.694 108.837 126.642  1.00 91.32           C  
ATOM      8  O   ILE A   4      55.520 107.627 126.498  1.00 91.03           O  
ATOM      9  CB  ILE A   4      58.127 109.183 126.941  1.00 88.52           C  
ATOM     10  CG1 ILE A   4      59.261 109.589 127.887  1.00 87.09           C  
ATOM     11  CG2 ILE A   4      58.164 109.995 125.653  1.00 87.61           C  
ATOM     12  CD1 ILE A   4      59.772 108.454 128.761  1.00 86.01           C  
ATOM     13  N   PRO A   5      54.973 109.745 125.963  1.00 92.78           N  
ATOM     14  CA  PRO A   5      53.956 109.319 124.997  1.00 94.70           C  
ATOM     15  C   PRO A   5      54.565 108.490 123.865  1.00 96.67           C  
ATOM     16  O   PRO A   5      55.569 108.882 123.260  1.00 97.15           O  
ATOM     17  CB  PRO A   5      53.376 110.640 124.515  1.00 93.68           C  
ATOM     18  CG  PRO A   5      53.416 111.468 125.758  1.00 92.90           C  
ATOM     19  CD  PRO A   5      54.806 111.172 126.291  1.00 92.96           C  
ATOM     20  N   HIS A   6      53.946 107.345 123.590  1.00 99.00           N  
ATOM     21  CA  HIS A   6      54.404 106.423 122.550  1.00101.37           C  
ATOM     22  C   HIS A   6      53.194 105.708 121.957  1.00101.77           C  
ATOM     23  O   HIS A   6      52.113 105.704 122.544  1.00101.61           O  
ATOM     24  CB  HIS A   6      55.347 105.393 123.174  1.00103.63           C  
ATOM     25  CG  HIS A   6      54.743 104.664 124.340  1.00106.31           C  
ATOM     26  ND1 HIS A   6      53.839 103.635 124.191  1.00107.51           N  
ATOM     27  CD2 HIS A   6      54.860 104.866 125.674  1.00107.26           C  
ATOM     28  CE1 HIS A   6      53.423 103.237 125.380  1.00107.86           C  
ATOM     29  NE2 HIS A   6      54.028 103.969 126.298  1.00107.62           N  
ATOM     30  N   ASP A   7      53.377 105.116 120.785  1.00102.51           N  
ATOM     31  CA  ASP A   7      52.315 104.370 120.116  1.00103.52           C  
ATOM     32  C   ASP A   7      52.535 102.930 120.575  1.00103.73           C  
ATOM     33  O   ASP A   7      53.668 102.558 120.869  1.00103.80           O  
ATOM     34  CB  ASP A   7      52.504 104.501 118.610  1.00104.50           C  
ATOM     35  CG  ASP A   7      53.960 104.672 118.240  1.00105.87           C  
ATOM     36  OD1 ASP A   7      54.715 103.680 118.331  1.00106.94           O  
ATOM     37  OD2 ASP A   7      54.357 105.802 117.882  1.00106.04           O  
ATOM     38  N   HIS A   8      51.484 102.117 120.658  1.00104.05           N  
ATOM     39  CA  HIS A   8      51.677 100.740 121.121  1.00104.09           C  
ATOM     40  C   HIS A   8      51.724  99.652 120.052  1.00101.85           C  
ATOM     41  O   HIS A   8      51.523  99.911 118.865  1.00100.42           O  
ATOM     42  CB  HIS A   8      50.632 100.366 122.189  1.00108.58           C  
ATOM     43  CG  HIS A   8      49.206 100.580 121.769  1.00113.50           C  
ATOM     44  ND1 HIS A   8      48.141 100.246 122.577  1.00115.73           N  
ATOM     45  CD2 HIS A   8      48.669 101.110 120.644  1.00115.51           C  
ATOM     46  CE1 HIS A   8      47.011 100.562 121.971  1.00116.98           C  
ATOM     47  NE2 HIS A   8      47.304 101.088 120.797  1.00116.91           N  
ATOM     48  N   TYR A   9      52.024  98.432 120.495  1.00 99.91           N  
ATOM     49  CA  TYR A   9      52.117  97.271 119.613  1.00 98.60           C  
ATOM     50  C   TYR A   9      50.741  96.865 119.130  1.00 98.81           C  
ATOM     51  O   TYR A   9      49.745  97.009 119.844  1.00 98.04           O  
ATOM     52  CB  TYR A   9      52.765  96.092 120.350  1.00 96.99           C  
ATOM     53  CG  TYR A   9      52.633  94.739 119.671  1.00 95.25           C  
ATOM     54  CD1 TYR A   9      53.418  94.392 118.566  1.00 94.20           C  
ATOM     55  CD2 TYR A   9      51.743  93.788 120.166  1.00 94.79           C  
ATOM     56  CE1 TYR A   9      53.317  93.119 117.981  1.00 93.21           C  
ATOM     57  CE2 TYR A   9      51.634  92.524 119.590  1.00 93.80           C  
ATOM     58  CZ  TYR A   9      52.423  92.194 118.502  1.00 93.22           C  
ATOM     59  OH  TYR A   9      52.315  90.934 117.958  1.00 92.34           O  
ATOM     60  N   GLU A  10      50.698  96.349 117.909  1.00 99.85           N  
ATOM     61  CA  GLU A  10      49.451  95.915 117.310  1.00101.26           C  
ATOM     62  C   GLU A  10      49.675  94.611 116.555  1.00100.80           C  
ATOM     63  O   GLU A  10      50.534  94.533 115.674  1.00 99.78           O  
ATOM     64  CB  GLU A  10      48.937  96.978 116.342  1.00103.93           C  
ATOM     65  CG  GLU A  10      47.433  97.151 116.364  1.00107.81           C  
ATOM     66  CD  GLU A  10      46.954  97.787 117.653  1.00110.04           C  
ATOM     67  OE1 GLU A  10      47.387  98.921 117.950  1.00111.39           O  
ATOM     68  OE2 GLU A  10      46.147  97.158 118.370  1.00111.51           O  
ATOM     69  N   PRO A  11      48.916  93.566 116.903  1.00101.01           N  
ATOM     70  CA  PRO A  11      49.043  92.268 116.239  1.00101.98           C  
ATOM     71  C   PRO A  11      48.671  92.386 114.762  1.00103.64           C  
ATOM     72  O   PRO A  11      47.608  92.900 114.426  1.00102.47           O  
ATOM     73  CB  PRO A  11      48.048  91.391 116.996  1.00101.30           C  
ATOM     74  CG  PRO A  11      47.999  92.012 118.354  1.00100.87           C  
ATOM     75  CD  PRO A  11      47.989  93.486 118.046  1.00100.77           C  
ATOM     76  N   ARG A  12      49.554  91.923 113.884  1.00106.87           N  
ATOM     77  CA  ARG A  12      49.303  91.952 112.449  1.00110.36           C  
ATOM     78  C   ARG A  12      49.046  90.530 111.942  1.00110.87           C  
ATOM     79  O   ARG A  12      47.908  90.173 111.642  1.00111.64           O  
ATOM     80  CB  ARG A  12      50.492  92.573 111.704  1.00113.11           C  
ATOM     81  CG  ARG A  12      50.711  94.054 112.014  1.00116.98           C  
ATOM     82  CD  ARG A  12      49.441  94.869 111.778  1.00120.52           C  
ATOM     83  NE  ARG A  12      49.596  96.269 112.173  1.00123.51           N  
ATOM     84  CZ  ARG A  12      48.614  97.166 112.154  1.00124.99           C  
ATOM     85  NH1 ARG A  12      47.393  96.818 111.758  1.00125.51           N  
ATOM     86  NH2 ARG A  12      48.846  98.417 112.531  1.00125.65           N  
ATOM     87  N   THR A  13      50.099  89.719 111.866  1.00110.97           N  
ATOM     88  CA  THR A  13      49.991  88.336 111.393  1.00110.68           C  
ATOM     89  C   THR A  13      48.942  87.542 112.170  1.00109.51           C  
ATOM     90  O   THR A  13      48.442  87.994 113.201  1.00109.98           O  
ATOM     91  CB  THR A  13      51.339  87.589 111.533  1.00111.36           C  
ATOM     92  OG1 THR A  13      52.410  88.441 111.109  1.00112.66           O  
ATOM     93  CG2 THR A  13      51.343  86.328 110.676  1.00111.38           C  
ATOM     94  N   GLY A  14      48.611  86.359 111.662  1.00107.89           N  
ATOM     95  CA  GLY A  14      47.647  85.512 112.339  1.00105.49           C  
ATOM     96  C   GLY A  14      48.330  84.923 113.554  1.00104.09           C  
ATOM     97  O   GLY A  14      47.775  84.903 114.652  1.00103.32           O  
ATOM     98  N   ILE A  15      49.556  84.452 113.347  1.00103.25           N  
ATOM     99  CA  ILE A  15      50.343  83.875 114.426  1.00102.86           C  
ATOM    100  C   ILE A  15      50.429  84.916 115.542  1.00102.30           C  
ATOM    101  O   ILE A  15      50.333  84.585 116.722  1.00102.35           O  
ATOM    102  CB  ILE A  15      51.768  83.510 113.938  1.00103.26           C  
ATOM    103  CG1 ILE A  15      51.675  82.549 112.749  1.00104.46           C  
ATOM    104  CG2 ILE A  15      52.565  82.880 115.068  1.00103.08           C  
ATOM    105  CD1 ILE A  15      53.019  82.099 112.192  1.00105.80           C  
ATOM    106  N   GLU A  16      50.584  86.179 115.152  1.00101.91           N  
ATOM    107  CA  GLU A  16      50.673  87.280 116.103  1.00101.40           C  
ATOM    108  C   GLU A  16      49.406  87.476 116.939  1.00 99.08           C  
ATOM    109  O   GLU A  16      49.478  87.570 118.163  1.00 99.38           O  
ATOM    110  CB  GLU A  16      51.017  88.586 115.372  1.00104.15           C  
ATOM    111  CG  GLU A  16      52.512  88.783 115.117  1.00108.05           C  
ATOM    112  CD  GLU A  16      52.825  90.067 114.363  1.00110.42           C  
ATOM    113  OE1 GLU A  16      52.250  91.123 114.705  1.00112.04           O  
ATOM    114  OE2 GLU A  16      53.657  90.020 113.431  1.00111.60           O  
ATOM    115  N   LYS A  17      48.247  87.536 116.288  1.00 95.89           N  
ATOM    116  CA  LYS A  17      46.985  87.734 117.006  1.00 92.17           C  
ATOM    117  C   LYS A  17      46.638  86.511 117.872  1.00 88.40           C  
ATOM    118  O   LYS A  17      45.986  86.649 118.911  1.00 87.75           O  
ATOM    119  CB  LYS A  17      45.842  88.006 116.017  1.00 94.26           C  
ATOM    120  CG  LYS A  17      46.155  89.021 114.913  1.00 96.49           C  
ATOM    121  CD  LYS A  17      44.979  89.127 113.937  1.00 99.01           C  
ATOM    122  CE  LYS A  17      45.316  89.881 112.645  1.00100.66           C  
ATOM    123  NZ  LYS A  17      45.620  91.332 112.817  1.00100.73           N  
ATOM    124  N   TRP A  18      47.051  85.325 117.423  1.00 83.95           N  
ATOM    125  CA  TRP A  18      46.815  84.086 118.162  1.00 79.55           C  
ATOM    126  C   TRP A  18      47.639  84.141 119.435  1.00 78.49           C  
ATOM    127  O   TRP A  18      47.155  83.873 120.535  1.00 77.84           O  
ATOM    128  CB  TRP A  18      47.281  82.882 117.343  1.00 76.13           C  
ATOM    129  CG  TRP A  18      47.013  81.555 118.011  1.00 72.73           C  
ATOM    130  CD1 TRP A  18      45.853  80.846 117.975  1.00 71.48           C  
ATOM    131  CD2 TRP A  18      47.920  80.799 118.833  1.00 71.10           C  
ATOM    132  NE1 TRP A  18      45.976  79.698 118.722  1.00 70.51           N  
ATOM    133  CE2 TRP A  18      47.231  79.648 119.266  1.00 70.21           C  
ATOM    134  CE3 TRP A  18      49.243  80.991 119.255  1.00 70.42           C  
ATOM    135  CZ2 TRP A  18      47.818  78.685 120.092  1.00 69.35           C  
ATOM    136  CZ3 TRP A  18      49.829  80.032 120.082  1.00 70.48           C  
ATOM    137  CH2 TRP A  18      49.110  78.896 120.493  1.00 69.73           C  
ATOM    138  N   LEU A  19      48.905  84.486 119.254  1.00 77.81           N  
ATOM    139  CA  LEU A  19      49.851  84.580 120.346  1.00 77.25           C  
ATOM    140  C   LEU A  19      49.462  85.682 121.321  1.00 76.59           C  
ATOM    141  O   LEU A  19      49.438  85.467 122.534  1.00 75.08           O  
ATOM    142  CB  LEU A  19      51.247  84.843 119.778  1.00 78.17           C  
ATOM    143  CG  LEU A  19      52.446  84.736 120.720  1.00 79.27           C  
ATOM    144  CD1 LEU A  19      52.318  83.493 121.589  1.00 78.44           C  
ATOM    145  CD2 LEU A  19      53.722  84.689 119.894  1.00 79.38           C  
ATOM    146  N   HIS A  20      49.134  86.853 120.788  1.00 77.03           N  
ATOM    147  CA  HIS A  20      48.774  87.989 121.622  1.00 78.03           C  
ATOM    148  C   HIS A  20      47.583  87.799 122.562  1.00 77.20           C  
ATOM    149  O   HIS A  20      47.559  88.365 123.653  1.00 76.07           O  
ATOM    150  CB  HIS A  20      48.546  89.227 120.754  1.00 81.43           C  
ATOM    151  CG  HIS A  20      48.400  90.487 121.549  1.00 85.45           C  
ATOM    152  ND1 HIS A  20      47.225  90.844 122.173  1.00 87.58           N  
ATOM    153  CD2 HIS A  20      49.309  91.428 121.898  1.00 87.00           C  
ATOM    154  CE1 HIS A  20      47.417  91.947 122.874  1.00 88.47           C  
ATOM    155  NE2 HIS A  20      48.674  92.322 122.726  1.00 88.44           N  
ATOM    156  N   SER A  21      46.597  87.011 122.148  1.00 77.23           N  
ATOM    157  CA  SER A  21      45.424  86.780 122.982  1.00 77.50           C  
ATOM    158  C   SER A  21      45.700  85.747 124.078  1.00 76.85           C  
ATOM    159  O   SER A  21      44.836  85.492 124.927  1.00 78.27           O  
ATOM    160  CB  SER A  21      44.250  86.312 122.116  1.00 78.24           C  
ATOM    161  OG  SER A  21      44.627  85.224 121.286  1.00 78.29           O  
ATOM    162  N   ARG A  22      46.902  85.176 124.068  1.00 74.90           N  
ATOM    163  CA  ARG A  22      47.278  84.163 125.046  1.00 72.19           C  
ATOM    164  C   ARG A  22      48.444  84.582 125.935  1.00 71.57           C  
ATOM    165  O   ARG A  22      48.402  84.413 127.152  1.00 71.65           O  
ATOM    166  CB  ARG A  22      47.635  82.877 124.313  1.00 69.62           C  
ATOM    167  CG  ARG A  22      46.502  82.318 123.490  1.00 66.63           C  
ATOM    168  CD  ARG A  22      46.928  81.077 122.738  1.00 64.51           C  
ATOM    169  NE  ARG A  22      45.777  80.309 122.270  1.00 64.94           N  
ATOM    170  CZ  ARG A  22      44.946  80.708 121.314  1.00 65.12           C  
ATOM    171  NH1 ARG A  22      45.130  81.874 120.704  1.00 65.48           N  
ATOM    172  NH2 ARG A  22      43.918  79.941 120.972  1.00 64.23           N  
ATOM    173  N   LEU A  23      49.493  85.094 125.307  1.00 70.59           N  
ATOM    174  CA  LEU A  23      50.670  85.557 126.020  1.00 69.85           C  
ATOM    175  C   LEU A  23      51.216  86.755 125.260  1.00 69.88           C  
ATOM    176  O   LEU A  23      51.841  86.612 124.208  1.00 70.95           O  
ATOM    177  CB  LEU A  23      51.741  84.474 126.087  1.00 67.63           C  
ATOM    178  CG  LEU A  23      52.902  84.879 127.000  1.00 66.76           C  
ATOM    179  CD1 LEU A  23      52.452  84.792 128.453  1.00 65.83           C  
ATOM    180  CD2 LEU A  23      54.100  83.989 126.756  1.00 64.58           C  
ATOM    181  N   PRO A  24      50.977  87.963 125.788  1.00 69.41           N  
ATOM    182  CA  PRO A  24      51.427  89.218 125.181  1.00 68.77           C  
ATOM    183  C   PRO A  24      52.936  89.443 125.237  1.00 68.83           C  
ATOM    184  O   PRO A  24      53.388  90.571 125.425  1.00 68.47           O  
ATOM    185  CB  PRO A  24      50.660  90.272 125.976  1.00 68.50           C  
ATOM    186  CG  PRO A  24      50.580  89.647 127.336  1.00 68.00           C  
ATOM    187  CD  PRO A  24      50.214  88.222 127.025  1.00 68.98           C  
ATOM    188  N   ILE A  25      53.719  88.383 125.059  1.00 69.01           N  
ATOM    189  CA  ILE A  25      55.162  88.538 125.118  1.00 69.42           C  
ATOM    190  C   ILE A  25      55.734  89.369 123.966  1.00 70.04           C  
ATOM    191  O   ILE A  25      56.647  90.157 124.176  1.00 70.24           O  
ATOM    192  CB  ILE A  25      55.881  87.169 125.196  1.00 69.02           C  
ATOM    193  CG1 ILE A  25      57.367  87.401 125.488  1.00 69.59           C  
ATOM    194  CG2 ILE A  25      55.681  86.387 123.912  1.00 67.89           C  
ATOM    195  CD1 ILE A  25      58.096  86.179 126.010  1.00 69.54           C  
ATOM    196  N   VAL A  26      55.207  89.214 122.756  1.00 70.83           N  
ATOM    197  CA  VAL A  26      55.718  89.995 121.631  1.00 71.31           C  
ATOM    198  C   VAL A  26      55.392  91.468 121.830  1.00 72.02           C  
ATOM    199  O   VAL A  26      56.148  92.343 121.415  1.00 72.29           O  
ATOM    200  CB  VAL A  26      55.125  89.530 120.282  1.00 71.12           C  
ATOM    201  CG1 VAL A  26      55.577  90.469 119.167  1.00 70.17           C  
ATOM    202  CG2 VAL A  26      55.584  88.115 119.981  1.00 70.11           C  
ATOM    203  N   ALA A  27      54.262  91.740 122.472  1.00 72.24           N  
ATOM    204  CA  ALA A  27      53.850  93.112 122.733  1.00 72.67           C  
ATOM    205  C   ALA A  27      54.846  93.751 123.697  1.00 73.02           C  
ATOM    206  O   ALA A  27      55.314  94.863 123.471  1.00 74.01           O  
ATOM    207  CB  ALA A  27      52.453  93.129 123.339  1.00 71.19           C  
ATOM    208  N   LEU A  28      55.171  93.029 124.763  1.00 72.99           N  
ATOM    209  CA  LEU A  28      56.108  93.515 125.768  1.00 72.74           C  
ATOM    210  C   LEU A  28      57.484  93.792 125.170  1.00 72.86           C  
ATOM    211  O   LEU A  28      58.095  94.816 125.454  1.00 72.57           O  
ATOM    212  CB  LEU A  28      56.240  92.495 126.903  1.00 71.96           C  
ATOM    213  CG  LEU A  28      57.179  92.859 128.058  1.00 71.63           C  
ATOM    214  CD1 LEU A  28      56.649  94.078 128.793  1.00 71.18           C  
ATOM    215  CD2 LEU A  28      57.304  91.679 129.007  1.00 70.36           C  
ATOM    216  N   ALA A  29      57.973  92.873 124.344  1.00 73.24           N  
ATOM    217  CA  ALA A  29      59.275  93.044 123.715  1.00 74.39           C  
ATOM    218  C   ALA A  29      59.260  94.334 122.913  1.00 75.99           C  
ATOM    219  O   ALA A  29      60.186  95.146 122.988  1.00 75.86           O  
ATOM    220  CB  ALA A  29      59.577  91.865 122.800  1.00 72.24           C  
ATOM    221  N   TYR A  30      58.187  94.513 122.149  1.00 78.90           N  
ATOM    222  CA  TYR A  30      58.006  95.691 121.310  1.00 82.10           C  
ATOM    223  C   TYR A  30      58.006  96.989 122.122  1.00 82.96           C  
ATOM    224  O   TYR A  30      58.757  97.912 121.816  1.00 83.28           O  
ATOM    225  CB  TYR A  30      56.692  95.560 120.539  1.00 84.35           C  
ATOM    226  CG  TYR A  30      56.278  96.798 119.783  1.00 87.51           C  
ATOM    227  CD1 TYR A  30      56.749  97.054 118.492  1.00 88.12           C  
ATOM    228  CD2 TYR A  30      55.417  97.721 120.367  1.00 89.71           C  
ATOM    229  CE1 TYR A  30      56.364  98.203 117.809  1.00 89.48           C  
ATOM    230  CE2 TYR A  30      55.030  98.872 119.693  1.00 90.82           C  
ATOM    231  CZ  TYR A  30      55.504  99.108 118.417  1.00 90.92           C  
ATOM    232  OH  TYR A  30      55.112 100.253 117.757  1.00 91.89           O  
ATOM    233  N   ASP A  31      57.171  97.059 123.155  1.00 84.16           N  
ATOM    234  CA  ASP A  31      57.101  98.258 123.980  1.00 85.20           C  
ATOM    235  C   ASP A  31      58.429  98.551 124.674  1.00 83.63           C  
ATOM    236  O   ASP A  31      58.688  99.680 125.089  1.00 84.54           O  
ATOM    237  CB  ASP A  31      55.990  98.133 125.029  1.00 88.87           C  
ATOM    238  CG  ASP A  31      54.605  98.028 124.411  1.00 92.46           C  
ATOM    239  OD1 ASP A  31      54.394  98.591 123.315  1.00 93.85           O  
ATOM    240  OD2 ASP A  31      53.719  97.395 125.026  1.00 95.83           O  
ATOM    241  N   THR A  32      59.274  97.532 124.783  1.00 81.04           N  
ATOM    242  CA  THR A  32      60.576  97.681 125.424  1.00 78.00           C  
ATOM    243  C   THR A  32      61.617  98.178 124.428  1.00 77.56           C  
ATOM    244  O   THR A  32      62.386  99.098 124.709  1.00 77.35           O  
ATOM    245  CB  THR A  32      61.050  96.334 126.009  1.00 76.51           C  
ATOM    246  OG1 THR A  32      60.177  95.948 127.076  1.00 74.62           O  
ATOM    247  CG2 THR A  32      62.475  96.442 126.528  1.00 74.78           C  
ATOM    248  N   ILE A  33      61.617  97.560 123.255  1.00 76.96           N  
ATOM    249  CA  ILE A  33      62.547  97.886 122.188  1.00 76.44           C  
ATOM    250  C   ILE A  33      62.201  99.215 121.507  1.00 74.78           C  
ATOM    251  O   ILE A  33      63.034  99.810 120.831  1.00 73.74           O  
ATOM    252  CB  ILE A  33      62.552  96.739 121.139  1.00 78.29           C  
ATOM    253  CG1 ILE A  33      63.741  96.874 120.193  1.00 80.18           C  
ATOM    254  CG2 ILE A  33      61.251  96.742 120.359  1.00 78.24           C  
ATOM    255  CD1 ILE A  33      65.075  96.685 120.866  1.00 82.35           C  
ATOM    256  N   MET A  34      60.975  99.688 121.722  1.00 73.16           N  
ATOM    257  CA  MET A  34      60.487 100.928 121.107  1.00 72.23           C  
ATOM    258  C   MET A  34      60.429 102.166 122.001  1.00 72.13           C  
ATOM    259  O   MET A  34      60.007 103.237 121.557  1.00 71.56           O  
ATOM    260  CB  MET A  34      59.091 100.697 120.511  1.00 71.45           C  
ATOM    261  CG  MET A  34      59.059  99.711 119.362  1.00 71.16           C  
ATOM    262  SD  MET A  34      60.113 100.193 117.977  1.00 70.97           S  
ATOM    263  CE  MET A  34      59.163 101.543 117.274  1.00 69.65           C  
ATOM    264  N   ILE A  35      60.843 102.027 123.250  1.00 72.63           N  
ATOM    265  CA  ILE A  35      60.814 103.150 124.175  1.00 72.78           C  
ATOM    266  C   ILE A  35      61.484 104.406 123.613  1.00 72.09           C  
ATOM    267  O   ILE A  35      62.573 104.340 123.040  1.00 70.92           O  
ATOM    268  CB  ILE A  35      61.524 102.801 125.494  1.00 74.18           C  
ATOM    269  CG1 ILE A  35      61.371 103.962 126.484  1.00 74.82           C  
ATOM    270  CG2 ILE A  35      62.997 102.522 125.226  1.00 74.75           C  
ATOM    271  CD1 ILE A  35      62.104 103.769 127.794  1.00 76.21           C  
ATOM    272  N   PRO A  36      60.829 105.568 123.763  1.00 72.00           N  
ATOM    273  CA  PRO A  36      61.366 106.846 123.281  1.00 71.60           C  
ATOM    274  C   PRO A  36      62.573 107.243 124.139  1.00 70.70           C  
ATOM    275  O   PRO A  36      62.464 107.374 125.355  1.00 70.36           O  
ATOM    276  CB  PRO A  36      60.173 107.796 123.421  1.00 72.55           C  
ATOM    277  CG  PRO A  36      59.376 107.185 124.538  1.00 73.22           C  
ATOM    278  CD  PRO A  36      59.444 105.719 124.239  1.00 72.37           C  
ATOM    279  N   THR A  37      63.716 107.430 123.486  1.00 69.59           N  
ATOM    280  CA  THR A  37      64.974 107.760 124.151  1.00 68.34           C  
ATOM    281  C   THR A  37      65.521 109.144 123.779  1.00 67.28           C  
ATOM    282  O   THR A  37      65.565 109.493 122.603  1.00 68.21           O  
ATOM    283  CB  THR A  37      66.036 106.686 123.785  1.00 68.35           C  
ATOM    284  OG1 THR A  37      65.525 105.386 124.108  1.00 69.84           O  
ATOM    285  CG2 THR A  37      67.332 106.921 124.530  1.00 65.88           C  
ATOM    286  N   PRO A  38      65.941 109.954 124.775  1.00 65.34           N  
ATOM    287  CA  PRO A  38      66.476 111.280 124.443  1.00 63.75           C  
ATOM    288  C   PRO A  38      67.446 111.218 123.258  1.00 63.15           C  
ATOM    289  O   PRO A  38      68.322 110.359 123.204  1.00 62.28           O  
ATOM    290  CB  PRO A  38      67.150 111.741 125.751  1.00 63.15           C  
ATOM    291  CG  PRO A  38      66.954 110.582 126.745  1.00 63.69           C  
ATOM    292  CD  PRO A  38      65.785 109.806 126.231  1.00 64.62           C  
ATOM    293  N   ARG A  39      67.277 112.134 122.303  1.00 63.40           N  
ATOM    294  CA  ARG A  39      68.110 112.182 121.096  1.00 64.30           C  
ATOM    295  C   ARG A  39      69.565 112.566 121.328  1.00 63.99           C  
ATOM    296  O   ARG A  39      70.425 112.274 120.495  1.00 63.08           O  
ATOM    297  CB  ARG A  39      67.566 113.215 120.111  1.00 66.59           C  
ATOM    298  CG  ARG A  39      66.160 113.040 119.653  1.00 70.49           C  
ATOM    299  CD  ARG A  39      65.639 114.374 119.153  1.00 74.58           C  
ATOM    300  NE  ARG A  39      64.412 114.210 118.385  1.00 78.53           N  
ATOM    301  CZ  ARG A  39      64.376 114.012 117.075  1.00 79.42           C  
ATOM    302  NH1 ARG A  39      65.504 113.962 116.384  1.00 79.96           N  
ATOM    303  NH2 ARG A  39      63.217 113.841 116.460  1.00 80.47           N  
ATOM    304  N   ASN A  40      69.824 113.233 122.443  1.00 64.73           N  
ATOM    305  CA  ASN A  40      71.153 113.737 122.749  1.00 66.21           C  
ATOM    306  C   ASN A  40      72.152 112.861 123.494  1.00 65.79           C  
ATOM    307  O   ASN A  40      73.223 113.347 123.864  1.00 67.50           O  
ATOM    308  CB  ASN A  40      70.993 115.039 123.512  1.00 67.35           C  
ATOM    309  CG  ASN A  40      70.278 114.842 124.834  1.00 69.32           C  
ATOM    310  OD1 ASN A  40      69.477 113.924 124.985  1.00 72.34           O  
ATOM    311  ND2 ASN A  40      70.555 115.714 125.796  1.00 67.86           N  
ATOM    312  N   LEU A  41      71.837 111.591 123.721  1.00 64.35           N  
ATOM    313  CA  LEU A  41      72.779 110.731 124.436  1.00 62.22           C  
ATOM    314  C   LEU A  41      74.123 110.701 123.715  1.00 61.90           C  
ATOM    315  O   LEU A  41      74.174 110.688 122.481  1.00 61.02           O  
ATOM    316  CB  LEU A  41      72.235 109.308 124.546  1.00 60.30           C  
ATOM    317  CG  LEU A  41      70.841 109.125 125.143  1.00 58.90           C  
ATOM    318  CD1 LEU A  41      70.574 107.641 125.301  1.00 57.44           C  
ATOM    319  CD2 LEU A  41      70.740 109.835 126.487  1.00 57.27           C  
ATOM    320  N   ASN A  42      75.208 110.681 124.487  1.00 62.23           N  
ATOM    321  CA  ASN A  42      76.550 110.636 123.913  1.00 63.17           C  
ATOM    322  C   ASN A  42      77.222 109.290 124.174  1.00 63.66           C  
ATOM    323  O   ASN A  42      76.638 108.407 124.782  1.00 62.75           O  
ATOM    324  CB  ASN A  42      77.419 111.764 124.479  1.00 64.42           C  
ATOM    325  CG  ASN A  42      77.477 111.754 125.992  1.00 66.20           C  
ATOM    326  OD1 ASN A  42      77.667 110.704 126.611  1.00 65.93           O  
ATOM    327  ND2 ASN A  42      77.322 112.924 126.598  1.00 67.78           N  
ATOM    328  N   TRP A  43      78.463 109.155 123.717  1.00 65.20           N  
ATOM    329  CA  TRP A  43      79.230 107.921 123.868  1.00 67.63           C  
ATOM    330  C   TRP A  43      79.369 107.367 125.284  1.00 65.43           C  
ATOM    331  O   TRP A  43      79.837 106.242 125.460  1.00 65.83           O  
ATOM    332  CB  TRP A  43      80.637 108.079 123.276  1.00 74.38           C  
ATOM    333  CG  TRP A  43      80.680 108.187 121.788  1.00 83.26           C  
ATOM    334  CD1 TRP A  43      81.382 109.107 121.065  1.00 85.79           C  
ATOM    335  CD2 TRP A  43      80.036 107.332 120.830  1.00 87.81           C  
ATOM    336  NE1 TRP A  43      81.222 108.882 119.718  1.00 88.45           N  
ATOM    337  CE2 TRP A  43      80.399 107.801 119.544  1.00 89.57           C  
ATOM    338  CE3 TRP A  43      79.188 106.219 120.928  1.00 90.34           C  
ATOM    339  CZ2 TRP A  43      79.944 107.196 118.366  1.00 91.29           C  
ATOM    340  CZ3 TRP A  43      78.736 105.620 119.753  1.00 91.77           C  
ATOM    341  CH2 TRP A  43      79.115 106.112 118.493  1.00 91.97           C  
ATOM    342  N   MET A  44      78.992 108.133 126.301  1.00 63.00           N  
ATOM    343  CA  MET A  44      79.100 107.624 127.666  1.00 60.60           C  
ATOM    344  C   MET A  44      77.865 106.822 128.062  1.00 59.14           C  
ATOM    345  O   MET A  44      77.766 106.330 129.183  1.00 59.59           O  
ATOM    346  CB  MET A  44      79.316 108.768 128.656  1.00 60.00           C  
ATOM    347  CG  MET A  44      80.751 109.281 128.723  1.00 59.94           C  
ATOM    348  SD  MET A  44      81.927 108.061 129.386  1.00 62.08           S  
ATOM    349  CE  MET A  44      83.027 107.841 127.985  1.00 61.11           C  
ATOM    350  N   TRP A  45      76.934 106.677 127.130  1.00 57.03           N  
ATOM    351  CA  TRP A  45      75.714 105.919 127.377  1.00 55.01           C  
ATOM    352  C   TRP A  45      75.818 104.511 126.797  1.00 55.61           C  
ATOM    353  O   TRP A  45      74.848 103.762 126.812  1.00 56.97           O  
ATOM    354  CB  TRP A  45      74.506 106.646 126.776  1.00 51.17           C  
ATOM    355  CG  TRP A  45      73.737 107.446 127.777  1.00 48.18           C  
ATOM    356  CD1 TRP A  45      72.524 107.121 128.325  1.00 47.16           C  
ATOM    357  CD2 TRP A  45      74.130 108.687 128.382  1.00 47.44           C  
ATOM    358  NE1 TRP A  45      72.137 108.085 129.237  1.00 47.18           N  
ATOM    359  CE2 TRP A  45      73.106 109.051 129.295  1.00 47.43           C  
ATOM    360  CE3 TRP A  45      75.246 109.526 128.244  1.00 46.54           C  
ATOM    361  CZ2 TRP A  45      73.168 110.218 130.066  1.00 48.05           C  
ATOM    362  CZ3 TRP A  45      75.302 110.686 129.004  1.00 47.70           C  
ATOM    363  CH2 TRP A  45      74.271 111.018 129.908  1.00 48.15           C  
ATOM    364  N   ILE A  46      77.005 104.148 126.318  1.00 55.56           N  
ATOM    365  CA  ILE A  46      77.207 102.831 125.738  1.00 55.42           C  
ATOM    366  C   ILE A  46      77.668 101.771 126.720  1.00 54.20           C  
ATOM    367  O   ILE A  46      77.592 100.585 126.442  1.00 54.46           O  
ATOM    368  CB  ILE A  46      78.253 102.859 124.616  1.00 56.61           C  
ATOM    369  CG1 ILE A  46      79.639 103.054 125.219  1.00 58.22           C  
ATOM    370  CG2 ILE A  46      77.933 103.968 123.623  1.00 57.50           C  
ATOM    371  CD1 ILE A  46      80.774 102.591 124.337  1.00 59.49           C  
ATOM    372  N   TRP A  47      78.150 102.187 127.880  1.00 52.39           N  
ATOM    373  CA  TRP A  47      78.669 101.218 128.837  1.00 50.32           C  
ATOM    374  C   TRP A  47      77.689 100.228 129.440  1.00 49.70           C  
ATOM    375  O   TRP A  47      78.083  99.150 129.866  1.00 48.77           O  
ATOM    376  CB  TRP A  47      79.456 101.961 129.920  1.00 50.08           C  
ATOM    377  CG  TRP A  47      80.498 102.811 129.283  1.00 50.59           C  
ATOM    378  CD1 TRP A  47      80.489 104.168 129.166  1.00 50.38           C  
ATOM    379  CD2 TRP A  47      81.663 102.353 128.578  1.00 51.03           C  
ATOM    380  NE1 TRP A  47      81.570 104.585 128.435  1.00 50.89           N  
ATOM    381  CE2 TRP A  47      82.310 103.495 128.063  1.00 51.33           C  
ATOM    382  CE3 TRP A  47      82.224 101.089 128.342  1.00 52.34           C  
ATOM    383  CZ2 TRP A  47      83.488 103.421 127.313  1.00 52.17           C  
ATOM    384  CZ3 TRP A  47      83.400 101.009 127.602  1.00 54.01           C  
ATOM    385  CH2 TRP A  47      84.024 102.175 127.098  1.00 54.14           C  
ATOM    386  N   GLY A  48      76.406 100.575 129.467  1.00 49.59           N  
ATOM    387  CA  GLY A  48      75.419  99.663 130.006  1.00 50.48           C  
ATOM    388  C   GLY A  48      75.300  98.447 129.095  1.00 51.28           C  
ATOM    389  O   GLY A  48      75.141  97.319 129.561  1.00 52.31           O  
ATOM    390  N   VAL A  49      75.382  98.676 127.786  1.00 51.80           N  
ATOM    391  CA  VAL A  49      75.310  97.592 126.828  1.00 51.61           C  
ATOM    392  C   VAL A  49      76.598  96.788 126.894  1.00 49.40           C  
ATOM    393  O   VAL A  49      76.568  95.559 126.767  1.00 50.35           O  
ATOM    394  CB  VAL A  49      75.068  98.124 125.387  1.00 53.81           C  
ATOM    395  CG1 VAL A  49      75.515  97.092 124.357  1.00 55.04           C  
ATOM    396  CG2 VAL A  49      73.589  98.415 125.195  1.00 55.12           C  
ATOM    397  N   VAL A  50      77.723  97.465 127.099  1.00 46.42           N  
ATOM    398  CA  VAL A  50      78.970  96.732 127.192  1.00 43.04           C  
ATOM    399  C   VAL A  50      78.909  95.804 128.400  1.00 43.25           C  
ATOM    400  O   VAL A  50      79.432  94.697 128.373  1.00 43.69           O  
ATOM    401  CB  VAL A  50      80.181  97.677 127.326  1.00 40.77           C  
ATOM    402  CG1 VAL A  50      81.452  96.863 127.530  1.00 36.71           C  
ATOM    403  CG2 VAL A  50      80.310  98.536 126.084  1.00 39.44           C  
ATOM    404  N   LEU A  51      78.247  96.261 129.460  1.00 43.19           N  
ATOM    405  CA  LEU A  51      78.120  95.466 130.674  1.00 43.30           C  
ATOM    406  C   LEU A  51      77.200  94.263 130.474  1.00 43.56           C  
ATOM    407  O   LEU A  51      77.494  93.161 130.940  1.00 43.80           O  
ATOM    408  CB  LEU A  51      77.607  96.339 131.829  1.00 42.43           C  
ATOM    409  CG  LEU A  51      78.600  97.355 132.414  1.00 42.06           C  
ATOM    410  CD1 LEU A  51      77.857  98.426 133.189  1.00 42.18           C  
ATOM    411  CD2 LEU A  51      79.602  96.635 133.316  1.00 39.13           C  
ATOM    412  N   ALA A  52      76.081  94.461 129.770  1.00 43.65           N  
ATOM    413  CA  ALA A  52      75.140  93.368 129.511  1.00 43.77           C  
ATOM    414  C   ALA A  52      75.866  92.283 128.716  1.00 44.29           C  
ATOM    415  O   ALA A  52      75.749  91.101 129.018  1.00 44.17           O  
ATOM    416  CB  ALA A  52      73.944  93.885 128.725  1.00 42.64           C  
ATOM    417  N   PHE A  53      76.622  92.705 127.708  1.00 45.80           N  
ATOM    418  CA  PHE A  53      77.380  91.777 126.886  1.00 48.32           C  
ATOM    419  C   PHE A  53      78.370  90.991 127.734  1.00 48.95           C  
ATOM    420  O   PHE A  53      78.503  89.773 127.592  1.00 51.13           O  
ATOM    421  CB  PHE A  53      78.140  92.517 125.783  1.00 49.50           C  
ATOM    422  CG  PHE A  53      79.017  91.625 124.986  1.00 52.81           C  
ATOM    423  CD1 PHE A  53      78.486  90.837 123.969  1.00 52.67           C  
ATOM    424  CD2 PHE A  53      80.365  91.499 125.307  1.00 55.04           C  
ATOM    425  CE1 PHE A  53      79.285  89.934 123.290  1.00 54.60           C  
ATOM    426  CE2 PHE A  53      81.171  90.585 124.624  1.00 57.19           C  
ATOM    427  CZ  PHE A  53      80.627  89.805 123.621  1.00 55.55           C  
ATOM    428  N   CYS A  54      79.095  91.706 128.593  1.00 49.19           N  
ATOM    429  CA  CYS A  54      80.090  91.094 129.478  1.00 48.49           C  
ATOM    430  C   CYS A  54      79.464  90.042 130.365  1.00 47.33           C  
ATOM    431  O   CYS A  54      80.044  88.975 130.586  1.00 46.76           O  
ATOM    432  CB  CYS A  54      80.740  92.153 130.382  1.00 50.24           C  
ATOM    433  SG  CYS A  54      82.056  93.117 129.633  1.00 51.27           S  
ATOM    434  N   LEU A  55      78.288  90.358 130.898  1.00 45.68           N  
ATOM    435  CA  LEU A  55      77.619  89.412 131.772  1.00 44.17           C  
ATOM    436  C   LEU A  55      77.336  88.133 130.988  1.00 44.29           C  
ATOM    437  O   LEU A  55      77.629  87.034 131.468  1.00 44.04           O  
ATOM    438  CB  LEU A  55      76.321  89.997 132.321  1.00 42.62           C  
ATOM    439  CG  LEU A  55      75.552  89.086 133.279  1.00 41.04           C  
ATOM    440  CD1 LEU A  55      76.476  88.612 134.393  1.00 38.55           C  
ATOM    441  CD2 LEU A  55      74.356  89.824 133.856  1.00 40.32           C  
ATOM    442  N   VAL A  56      76.795  88.270 129.780  1.00 44.54           N  
ATOM    443  CA  VAL A  56      76.507  87.107 128.945  1.00 45.04           C  
ATOM    444  C   VAL A  56      77.818  86.389 128.601  1.00 44.26           C  
ATOM    445  O   VAL A  56      77.912  85.169 128.732  1.00 43.74           O  
ATOM    446  CB  VAL A  56      75.756  87.514 127.645  1.00 46.28           C  
ATOM    447  CG1 VAL A  56      75.499  86.287 126.775  1.00 48.58           C  
ATOM    448  CG2 VAL A  56      74.428  88.179 127.999  1.00 46.84           C  
ATOM    449  N   LEU A  57      78.831  87.146 128.188  1.00 44.26           N  
ATOM    450  CA  LEU A  57      80.126  86.546 127.858  1.00 45.17           C  
ATOM    451  C   LEU A  57      80.662  85.733 129.032  1.00 45.28           C  
ATOM    452  O   LEU A  57      81.094  84.585 128.855  1.00 46.74           O  
ATOM    453  CB  LEU A  57      81.155  87.616 127.497  1.00 45.47           C  
ATOM    454  CG  LEU A  57      82.581  87.087 127.315  1.00 46.62           C  
ATOM    455  CD1 LEU A  57      82.650  86.270 126.032  1.00 44.84           C  
ATOM    456  CD2 LEU A  57      83.572  88.239 127.261  1.00 47.14           C  
ATOM    457  N   GLN A  58      80.642  86.321 130.223  1.00 45.01           N  
ATOM    458  CA  GLN A  58      81.137  85.629 131.407  1.00 43.66           C  
ATOM    459  C   GLN A  58      80.341  84.382 131.714  1.00 43.54           C  
ATOM    460  O   GLN A  58      80.900  83.353 132.082  1.00 43.56           O  
ATOM    461  CB  GLN A  58      81.112  86.549 132.635  1.00 43.68           C  
ATOM    462  CG  GLN A  58      82.169  87.653 132.661  1.00 40.34           C  
ATOM    463  CD  GLN A  58      83.580  87.144 132.394  1.00 41.33           C  
ATOM    464  OE1 GLN A  58      84.098  87.299 131.285  1.00 42.88           O  
ATOM    465  NE2 GLN A  58      84.205  86.539 133.406  1.00 38.09           N  
ATOM    466  N   ILE A  59      79.026  84.471 131.575  1.00 42.69           N  
ATOM    467  CA  ILE A  59      78.205  83.307 131.866  1.00 41.71           C  
ATOM    468  C   ILE A  59      78.432  82.160 130.887  1.00 41.04           C  
ATOM    469  O   ILE A  59      78.680  81.028 131.319  1.00 40.60           O  
ATOM    470  CB  ILE A  59      76.707  83.672 131.957  1.00 42.78           C  
ATOM    471  CG1 ILE A  59      76.459  84.434 133.266  1.00 43.38           C  
ATOM    472  CG2 ILE A  59      75.852  82.424 131.881  1.00 42.84           C  
ATOM    473  CD1 ILE A  59      75.020  84.875 133.487  1.00 44.44           C  
ATOM    474  N   VAL A  60      78.404  82.409 129.572  1.00 40.95           N  
ATOM    475  CA  VAL A  60      78.624  81.277 128.668  1.00 41.18           C  
ATOM    476  C   VAL A  60      80.035  80.701 128.739  1.00 41.29           C  
ATOM    477  O   VAL A  60      80.195  79.480 128.730  1.00 41.75           O  
ATOM    478  CB  VAL A  60      78.261  81.580 127.167  1.00 42.20           C  
ATOM    479  CG1 VAL A  60      76.894  82.268 127.107  1.00 40.49           C  
ATOM    480  CG2 VAL A  60      79.335  82.416 126.508  1.00 44.77           C  
ATOM    481  N   THR A  61      81.057  81.549 128.825  1.00 41.87           N  
ATOM    482  CA  THR A  61      82.408  80.995 128.903  1.00 43.13           C  
ATOM    483  C   THR A  61      82.572  80.296 130.254  1.00 41.51           C  
ATOM    484  O   THR A  61      83.320  79.307 130.373  1.00 42.46           O  
ATOM    485  CB  THR A  61      83.501  82.076 128.753  1.00 44.82           C  
ATOM    486  OG1 THR A  61      83.265  83.154 129.669  1.00 49.26           O  
ATOM    487  CG2 THR A  61      83.496  82.613 127.323  1.00 45.94           C  
ATOM    488  N   GLY A  62      81.856  80.791 131.263  1.00 40.28           N  
ATOM    489  CA  GLY A  62      81.944  80.177 132.580  1.00 38.31           C  
ATOM    490  C   GLY A  62      81.362  78.777 132.607  1.00 37.38           C  
ATOM    491  O   GLY A  62      82.018  77.840 133.079  1.00 36.66           O  
ATOM    492  N   ILE A  63      80.147  78.625 132.104  1.00 37.07           N  
ATOM    493  CA  ILE A  63      79.493  77.324 132.062  1.00 37.50           C  
ATOM    494  C   ILE A  63      80.395  76.336 131.371  1.00 38.05           C  
ATOM    495  O   ILE A  63      80.555  75.206 131.794  1.00 37.63           O  
ATOM    496  CB  ILE A  63      78.161  77.412 131.299  1.00 37.82           C  
ATOM    497  CG1 ILE A  63      77.143  78.216 132.126  1.00 38.50           C  
ATOM    498  CG2 ILE A  63      77.631  76.010 131.008  1.00 36.65           C  
ATOM    499  CD1 ILE A  63      75.956  78.705 131.338  1.00 39.82           C  
ATOM    500  N   VAL A  64      80.986  76.783 130.278  1.00 38.92           N  
ATOM    501  CA  VAL A  64      81.888  75.954 129.491  1.00 41.21           C  
ATOM    502  C   VAL A  64      83.142  75.579 130.281  1.00 40.08           C  
ATOM    503  O   VAL A  64      83.536  74.419 130.280  1.00 40.46           O  
ATOM    504  CB  VAL A  64      82.296  76.676 128.204  1.00 43.41           C  
ATOM    505  CG1 VAL A  64      83.575  76.100 127.659  1.00 46.79           C  
ATOM    506  CG2 VAL A  64      81.166  76.555 127.187  1.00 45.00           C  
ATOM    507  N   LEU A  65      83.750  76.547 130.942  1.00 39.15           N  
ATOM    508  CA  LEU A  65      84.940  76.264 131.729  1.00 38.32           C  
ATOM    509  C   LEU A  65      84.608  75.297 132.843  1.00 36.66           C  
ATOM    510  O   LEU A  65      85.395  74.373 133.140  1.00 35.28           O  
ATOM    511  CB  LEU A  65      85.536  77.555 132.284  1.00 40.80           C  
ATOM    512  CG  LEU A  65      86.315  78.391 131.251  1.00 41.26           C  
ATOM    513  CD1 LEU A  65      86.471  79.806 131.726  1.00 42.71           C  
ATOM    514  CD2 LEU A  65      87.677  77.742 131.003  1.00 42.52           C  
ATOM    515  N   ALA A  66      83.440  75.485 133.455  1.00 35.92           N  
ATOM    516  CA  ALA A  66      83.029  74.598 134.541  1.00 36.97           C  
ATOM    517  C   ALA A  66      82.889  73.149 134.066  1.00 38.26           C  
ATOM    518  O   ALA A  66      82.896  72.226 134.876  1.00 40.00           O  
ATOM    519  CB  ALA A  66      81.720  75.086 135.139  1.00 34.51           C  
ATOM    520  N   MET A  67      82.765  72.943 132.759  1.00 39.73           N  
ATOM    521  CA  MET A  67      82.642  71.579 132.232  1.00 40.08           C  
ATOM    522  C   MET A  67      83.975  70.834 132.271  1.00 40.54           C  
ATOM    523  O   MET A  67      83.997  69.611 132.196  1.00 39.68           O  
ATOM    524  CB  MET A  67      82.120  71.594 130.785  1.00 41.22           C  
ATOM    525  CG  MET A  67      80.671  72.005 130.615  1.00 41.95           C  
ATOM    526  SD  MET A  67      80.193  72.009 128.870  1.00 46.96           S  
ATOM    527  CE  MET A  67      78.462  72.465 128.991  1.00 46.14           C  
ATOM    528  N   HIS A  68      85.080  71.566 132.392  1.00 41.21           N  
ATOM    529  CA  HIS A  68      86.408  70.948 132.391  1.00 42.16           C  
ATOM    530  C   HIS A  68      87.217  71.206 133.658  1.00 42.95           C  
ATOM    531  O   HIS A  68      88.324  70.677 133.809  1.00 43.66           O  
ATOM    532  CB  HIS A  68      87.185  71.461 131.186  1.00 40.93           C  
ATOM    533  CG  HIS A  68      86.476  71.256 129.886  1.00 38.93           C  
ATOM    534  ND1 HIS A  68      86.489  70.061 129.203  1.00 36.67           N  
ATOM    535  CD2 HIS A  68      85.671  72.076 129.176  1.00 37.63           C  
ATOM    536  CE1 HIS A  68      85.720  70.156 128.133  1.00 35.09           C  
ATOM    537  NE2 HIS A  68      85.211  71.372 128.092  1.00 35.90           N  
ATOM    538  N   TYR A  69      86.655  71.999 134.562  1.00 43.33           N  
ATOM    539  CA  TYR A  69      87.305  72.377 135.810  1.00 43.52           C  
ATOM    540  C   TYR A  69      86.965  71.482 137.011  1.00 43.50           C  
ATOM    541  O   TYR A  69      85.826  71.062 137.170  1.00 42.83           O  
ATOM    542  CB  TYR A  69      86.928  73.825 136.108  1.00 43.35           C  
ATOM    543  CG  TYR A  69      87.366  74.308 137.462  1.00 44.48           C  
ATOM    544  CD1 TYR A  69      88.688  74.686 137.688  1.00 44.23           C  
ATOM    545  CD2 TYR A  69      86.477  74.316 138.539  1.00 44.49           C  
ATOM    546  CE1 TYR A  69      89.116  75.050 138.955  1.00 44.38           C  
ATOM    547  CE2 TYR A  69      86.895  74.679 139.802  1.00 45.80           C  
ATOM    548  CZ  TYR A  69      88.218  75.041 140.012  1.00 45.24           C  
ATOM    549  OH  TYR A  69      88.643  75.357 141.288  1.00 45.39           O  
ATOM    550  N   THR A  70      87.960  71.200 137.858  1.00 44.21           N  
ATOM    551  CA  THR A  70      87.734  70.366 139.046  1.00 45.62           C  
ATOM    552  C   THR A  70      87.956  71.181 140.318  1.00 45.05           C  
ATOM    553  O   THR A  70      89.071  71.604 140.609  1.00 46.63           O  
ATOM    554  CB  THR A  70      88.693  69.161 139.137  1.00 46.56           C  
ATOM    555  OG1 THR A  70      88.789  68.516 137.864  1.00 49.80           O  
ATOM    556  CG2 THR A  70      88.181  68.164 140.168  1.00 46.51           C  
ATOM    557  N   PRO A  71      86.890  71.415 141.102  1.00 43.64           N  
ATOM    558  CA  PRO A  71      87.045  72.188 142.334  1.00 42.63           C  
ATOM    559  C   PRO A  71      87.600  71.382 143.507  1.00 42.51           C  
ATOM    560  O   PRO A  71      86.890  71.078 144.456  1.00 41.75           O  
ATOM    561  CB  PRO A  71      85.624  72.685 142.611  1.00 41.88           C  
ATOM    562  CG  PRO A  71      84.787  71.575 142.093  1.00 41.57           C  
ATOM    563  CD  PRO A  71      85.462  71.241 140.777  1.00 42.53           C  
ATOM    564  N   HIS A  72      88.874  71.038 143.442  1.00 42.91           N  
ATOM    565  CA  HIS A  72      89.500  70.287 144.510  1.00 43.49           C  
ATOM    566  C   HIS A  72      90.968  70.702 144.553  1.00 44.24           C  
ATOM    567  O   HIS A  72      91.623  70.798 143.502  1.00 45.73           O  
ATOM    568  CB  HIS A  72      89.350  68.796 144.245  1.00 41.91           C  
ATOM    569  CG  HIS A  72      89.837  67.935 145.382  1.00 39.70           C  
ATOM    570  ND1 HIS A  72      91.170  67.664 145.593  1.00 39.43           N  
ATOM    571  CD2 HIS A  72      89.167  67.305 146.377  1.00 38.87           C  
ATOM    572  CE1 HIS A  72      91.302  66.905 146.665  1.00 36.32           C  
ATOM    573  NE2 HIS A  72      90.102  66.675 147.159  1.00 38.29           N  
ATOM    574  N   VAL A  73      91.491  70.956 145.748  1.00 44.36           N  
ATOM    575  CA  VAL A  73      92.864  71.431 145.868  1.00 42.78           C  
ATOM    576  C   VAL A  73      93.934  70.597 145.171  1.00 43.98           C  
ATOM    577  O   VAL A  73      94.950  71.148 144.729  1.00 42.26           O  
ATOM    578  CB  VAL A  73      93.268  71.664 147.351  1.00 41.25           C  
ATOM    579  CG1 VAL A  73      92.261  72.604 147.996  1.00 38.49           C  
ATOM    580  CG2 VAL A  73      93.352  70.355 148.102  1.00 37.54           C  
ATOM    581  N   ASP A  74      93.733  69.286 145.063  1.00 46.23           N  
ATOM    582  CA  ASP A  74      94.742  68.455 144.405  1.00 48.77           C  
ATOM    583  C   ASP A  74      94.601  68.485 142.884  1.00 48.15           C  
ATOM    584  O   ASP A  74      95.538  68.121 142.168  1.00 47.34           O  
ATOM    585  CB  ASP A  74      94.629  67.006 144.861  1.00 52.76           C  
ATOM    586  CG  ASP A  74      94.976  66.826 146.322  1.00 56.66           C  
ATOM    587  OD1 ASP A  74      95.809  67.610 146.833  1.00 57.65           O  
ATOM    588  OD2 ASP A  74      94.432  65.893 146.956  1.00 60.00           O  
ATOM    589  N   LEU A  75      93.456  68.939 142.394  1.00 47.98           N  
ATOM    590  CA  LEU A  75      93.210  68.933 140.960  1.00 48.18           C  
ATOM    591  C   LEU A  75      92.866  70.254 140.288  1.00 48.03           C  
ATOM    592  O   LEU A  75      92.936  70.367 139.067  1.00 49.75           O  
ATOM    593  CB  LEU A  75      92.097  67.933 140.678  1.00 46.73           C  
ATOM    594  CG  LEU A  75      92.327  66.535 141.258  1.00 45.99           C  
ATOM    595  CD1 LEU A  75      91.028  65.751 141.314  1.00 43.93           C  
ATOM    596  CD2 LEU A  75      93.366  65.836 140.412  1.00 44.65           C  
ATOM    597  N   ALA A  76      92.497  71.251 141.078  1.00 46.33           N  
ATOM    598  CA  ALA A  76      92.096  72.537 140.517  1.00 44.38           C  
ATOM    599  C   ALA A  76      93.069  73.213 139.557  1.00 43.82           C  
ATOM    600  O   ALA A  76      92.709  73.571 138.449  1.00 44.43           O  
ATOM    601  CB  ALA A  76      91.733  73.494 141.646  1.00 40.87           C  
ATOM    602  N   PHE A  77      94.314  73.393 139.983  1.00 42.95           N  
ATOM    603  CA  PHE A  77      95.320  74.054 139.157  1.00 41.51           C  
ATOM    604  C   PHE A  77      95.649  73.191 137.929  1.00 40.84           C  
ATOM    605  O   PHE A  77      95.719  73.688 136.811  1.00 40.23           O  
ATOM    606  CB  PHE A  77      96.575  74.332 140.015  1.00 42.03           C  
ATOM    607  CG  PHE A  77      97.593  75.212 139.357  1.00 42.48           C  
ATOM    608  CD1 PHE A  77      98.510  74.677 138.467  1.00 42.76           C  
ATOM    609  CD2 PHE A  77      97.672  76.566 139.680  1.00 44.13           C  
ATOM    610  CE1 PHE A  77      99.511  75.475 137.910  1.00 41.93           C  
ATOM    611  CE2 PHE A  77      98.673  77.374 139.122  1.00 45.07           C  
ATOM    612  CZ  PHE A  77      99.592  76.821 138.238  1.00 43.18           C  
ATOM    613  N   ALA A  78      95.824  71.888 138.141  1.00 40.43           N  
ATOM    614  CA  ALA A  78      96.128  70.967 137.051  1.00 40.39           C  
ATOM    615  C   ALA A  78      95.006  71.025 136.016  1.00 40.49           C  
ATOM    616  O   ALA A  78      95.261  70.987 134.803  1.00 42.58           O  
ATOM    617  CB  ALA A  78      96.270  69.547 137.578  1.00 37.61           C  
ATOM    618  N   SER A  79      93.768  71.123 136.499  1.00 40.32           N  
ATOM    619  CA  SER A  79      92.601  71.165 135.640  1.00 39.40           C  
ATOM    620  C   SER A  79      92.514  72.435 134.799  1.00 40.12           C  
ATOM    621  O   SER A  79      91.940  72.422 133.705  1.00 40.14           O  
ATOM    622  CB  SER A  79      91.325  70.950 136.473  1.00 36.79           C  
ATOM    623  OG  SER A  79      90.597  72.140 136.675  1.00 34.86           O  
ATOM    624  N   VAL A  80      93.064  73.536 135.301  1.00 41.50           N  
ATOM    625  CA  VAL A  80      93.033  74.766 134.513  1.00 43.30           C  
ATOM    626  C   VAL A  80      94.142  74.648 133.464  1.00 43.39           C  
ATOM    627  O   VAL A  80      94.024  75.181 132.373  1.00 42.19           O  
ATOM    628  CB  VAL A  80      93.218  76.021 135.408  1.00 44.63           C  
ATOM    629  CG1 VAL A  80      93.361  77.274 134.561  1.00 45.94           C  
ATOM    630  CG2 VAL A  80      91.998  76.165 136.326  1.00 46.73           C  
ATOM    631  N   GLU A  81      95.199  73.909 133.779  1.00 44.89           N  
ATOM    632  CA  GLU A  81      96.269  73.721 132.806  1.00 46.64           C  
ATOM    633  C   GLU A  81      95.784  72.748 131.722  1.00 46.97           C  
ATOM    634  O   GLU A  81      96.129  72.900 130.549  1.00 47.69           O  
ATOM    635  CB  GLU A  81      97.559  73.212 133.462  1.00 48.13           C  
ATOM    636  CG  GLU A  81      98.516  74.344 133.842  1.00 48.63           C  
ATOM    637  CD  GLU A  81      98.821  75.255 132.657  1.00 51.54           C  
ATOM    638  OE1 GLU A  81      99.439  74.776 131.667  1.00 51.91           O  
ATOM    639  OE2 GLU A  81      98.432  76.454 132.707  1.00 49.85           O  
ATOM    640  N   HIS A  82      94.967  71.773 132.112  1.00 46.63           N  
ATOM    641  CA  HIS A  82      94.395  70.803 131.177  1.00 45.41           C  
ATOM    642  C   HIS A  82      93.490  71.598 130.214  1.00 43.51           C  
ATOM    643  O   HIS A  82      93.514  71.378 129.008  1.00 43.17           O  
ATOM    644  CB  HIS A  82      93.607  69.739 131.970  1.00 46.63           C  
ATOM    645  CG  HIS A  82      92.522  69.048 131.197  1.00 47.68           C  
ATOM    646  ND1 HIS A  82      92.767  68.059 130.269  1.00 48.13           N  
ATOM    647  CD2 HIS A  82      91.176  69.193 131.241  1.00 47.93           C  
ATOM    648  CE1 HIS A  82      91.619  67.623 129.776  1.00 47.26           C  
ATOM    649  NE2 HIS A  82      90.638  68.298 130.349  1.00 47.71           N  
ATOM    650  N   ILE A  83      92.725  72.540 130.749  1.00 41.44           N  
ATOM    651  CA  ILE A  83      91.865  73.361 129.917  1.00 40.59           C  
ATOM    652  C   ILE A  83      92.723  74.137 128.914  1.00 41.98           C  
ATOM    653  O   ILE A  83      92.397  74.205 127.727  1.00 43.66           O  
ATOM    654  CB  ILE A  83      91.068  74.387 130.753  1.00 37.01           C  
ATOM    655  CG1 ILE A  83      90.036  73.669 131.605  1.00 36.31           C  
ATOM    656  CG2 ILE A  83      90.428  75.416 129.829  1.00 33.98           C  
ATOM    657  CD1 ILE A  83      89.196  74.580 132.462  1.00 36.37           C  
ATOM    658  N   MET A  84      93.816  74.717 129.394  1.00 43.13           N  
ATOM    659  CA  MET A  84      94.719  75.508 128.550  1.00 43.49           C  
ATOM    660  C   MET A  84      95.411  74.724 127.429  1.00 44.13           C  
ATOM    661  O   MET A  84      95.524  75.212 126.307  1.00 43.84           O  
ATOM    662  CB  MET A  84      95.807  76.163 129.416  1.00 44.05           C  
ATOM    663  CG  MET A  84      95.343  77.277 130.348  1.00 42.38           C  
ATOM    664  SD  MET A  84      94.637  78.715 129.508  1.00 46.45           S  
ATOM    665  CE  MET A  84      96.083  79.434 128.729  1.00 44.44           C  
ATOM    666  N   ARG A  85      95.846  73.500 127.744  1.00 45.02           N  
ATOM    667  CA  ARG A  85      96.583  72.650 126.809  1.00 46.88           C  
ATOM    668  C   ARG A  85      95.812  71.631 125.976  1.00 46.61           C  
ATOM    669  O   ARG A  85      96.142  71.396 124.812  1.00 48.76           O  
ATOM    670  CB  ARG A  85      97.649  71.870 127.575  1.00 48.35           C  
ATOM    671  CG  ARG A  85      98.640  72.733 128.321  1.00 53.51           C  
ATOM    672  CD  ARG A  85      99.419  71.933 129.351  1.00 57.30           C  
ATOM    673  NE  ARG A  85     100.306  72.820 130.093  1.00 60.34           N  
ATOM    674  CZ  ARG A  85     101.457  73.287 129.622  1.00 60.76           C  
ATOM    675  NH1 ARG A  85     101.878  72.937 128.406  1.00 57.16           N  
ATOM    676  NH2 ARG A  85     102.178  74.132 130.348  1.00 59.55           N  
ATOM    677  N   ASN A  86      94.800  71.015 126.583  1.00 46.07           N  
ATOM    678  CA  ASN A  86      94.040  69.956 125.935  1.00 44.82           C  
ATOM    679  C   ASN A  86      92.678  70.251 125.326  1.00 43.87           C  
ATOM    680  O   ASN A  86      92.347  69.737 124.260  1.00 45.60           O  
ATOM    681  CB  ASN A  86      93.864  68.805 126.917  1.00 44.76           C  
ATOM    682  CG  ASN A  86      95.170  68.312 127.460  1.00 44.97           C  
ATOM    683  OD1 ASN A  86      96.173  68.308 126.759  1.00 47.68           O  
ATOM    684  ND2 ASN A  86      95.169  67.869 128.711  1.00 44.51           N  
ATOM    685  N   VAL A  87      91.885  71.055 126.016  1.00 42.15           N  
ATOM    686  CA  VAL A  87      90.556  71.368 125.540  1.00 40.62           C  
ATOM    687  C   VAL A  87      90.570  72.221 124.274  1.00 41.81           C  
ATOM    688  O   VAL A  87      91.303  73.203 124.180  1.00 42.50           O  
ATOM    689  CB  VAL A  87      89.767  72.055 126.675  1.00 38.26           C  
ATOM    690  CG1 VAL A  87      88.402  72.503 126.175  1.00 33.36           C  
ATOM    691  CG2 VAL A  87      89.606  71.078 127.833  1.00 38.67           C  
ATOM    692  N   ASN A  88      89.761  71.821 123.295  1.00 43.73           N  
ATOM    693  CA  ASN A  88      89.678  72.546 122.035  1.00 45.36           C  
ATOM    694  C   ASN A  88      89.286  73.983 122.299  1.00 46.05           C  
ATOM    695  O   ASN A  88      88.158  74.249 122.764  1.00 47.63           O  
ATOM    696  CB  ASN A  88      88.648  71.926 121.074  1.00 45.77           C  
ATOM    697  CG  ASN A  88      88.912  70.467 120.774  1.00 45.20           C  
ATOM    698  OD1 ASN A  88      90.056  70.040 120.616  1.00 43.95           O  
ATOM    699  ND2 ASN A  88      87.846  69.692 120.693  1.00 45.72           N  
ATOM    700  N   GLY A  89      90.201  74.900 121.991  1.00 46.11           N  
ATOM    701  CA  GLY A  89      89.918  76.317 122.196  1.00 45.92           C  
ATOM    702  C   GLY A  89      89.921  76.686 123.667  1.00 46.32           C  
ATOM    703  O   GLY A  89      89.490  77.773 124.035  1.00 46.31           O  
ATOM    704  N   GLY A  90      90.407  75.779 124.505  1.00 47.13           N  
ATOM    705  CA  GLY A  90      90.443  76.018 125.938  1.00 48.28           C  
ATOM    706  C   GLY A  90      91.241  77.258 126.300  1.00 48.83           C  
ATOM    707  O   GLY A  90      90.754  78.113 127.056  1.00 48.46           O  
ATOM    708  N   PHE A  91      92.458  77.352 125.778  1.00 49.44           N  
ATOM    709  CA  PHE A  91      93.312  78.487 126.044  1.00 50.45           C  
ATOM    710  C   PHE A  91      92.560  79.790 125.777  1.00 50.77           C  
ATOM    711  O   PHE A  91      92.597  80.716 126.582  1.00 51.58           O  
ATOM    712  CB  PHE A  91      94.572  78.423 125.178  1.00 50.18           C  
ATOM    713  CG  PHE A  91      94.309  78.564 123.710  1.00 51.21           C  
ATOM    714  CD1 PHE A  91      93.958  77.459 122.935  1.00 52.27           C  
ATOM    715  CD2 PHE A  91      94.342  79.819 123.111  1.00 50.82           C  
ATOM    716  CE1 PHE A  91      93.637  77.605 121.586  1.00 52.56           C  
ATOM    717  CE2 PHE A  91      94.023  79.971 121.762  1.00 51.90           C  
ATOM    718  CZ  PHE A  91      93.671  78.873 121.002  1.00 52.22           C  
ATOM    719  N   MET A  92      91.861  79.862 124.645  1.00 51.34           N  
ATOM    720  CA  MET A  92      91.134  81.087 124.317  1.00 52.59           C  
ATOM    721  C   MET A  92      89.919  81.330 125.208  1.00 51.46           C  
ATOM    722  O   MET A  92      89.595  82.472 125.515  1.00 52.50           O  
ATOM    723  CB  MET A  92      90.678  81.089 122.855  1.00 56.32           C  
ATOM    724  CG  MET A  92      90.194  82.457 122.397  1.00 62.00           C  
ATOM    725  SD  MET A  92      91.467  83.427 121.555  1.00 70.91           S  
ATOM    726  CE  MET A  92      92.846  83.283 122.684  1.00 68.07           C  
ATOM    727  N   LEU A  93      89.260  80.260 125.639  1.00 50.00           N  
ATOM    728  CA  LEU A  93      88.091  80.404 126.497  1.00 48.12           C  
ATOM    729  C   LEU A  93      88.479  80.895 127.887  1.00 47.20           C  
ATOM    730  O   LEU A  93      87.778  81.724 128.481  1.00 45.87           O  
ATOM    731  CB  LEU A  93      87.348  79.069 126.587  1.00 48.40           C  
ATOM    732  CG  LEU A  93      86.635  78.726 125.277  1.00 49.39           C  
ATOM    733  CD1 LEU A  93      86.190  77.277 125.282  1.00 48.56           C  
ATOM    734  CD2 LEU A  93      85.453  79.668 125.087  1.00 50.50           C  
ATOM    735  N   ARG A  94      89.598  80.380 128.384  1.00 47.57           N  
ATOM    736  CA  ARG A  94      90.127  80.741 129.688  1.00 48.46           C  
ATOM    737  C   ARG A  94      90.479  82.231 129.676  1.00 48.22           C  
ATOM    738  O   ARG A  94      90.004  83.008 130.505  1.00 48.59           O  
ATOM    739  CB  ARG A  94      91.369  79.897 129.950  1.00 49.73           C  
ATOM    740  CG  ARG A  94      91.902  79.900 131.380  1.00 51.37           C  
ATOM    741  CD  ARG A  94      92.704  81.148 131.691  1.00 52.02           C  
ATOM    742  NE  ARG A  94      93.057  81.166 133.103  1.00 49.74           N  
ATOM    743  CZ  ARG A  94      94.086  80.514 133.641  1.00 49.07           C  
ATOM    744  NH1 ARG A  94      94.894  79.789 132.878  1.00 47.23           N  
ATOM    745  NH2 ARG A  94      94.289  80.571 134.954  1.00 46.33           N  
ATOM    746  N   TYR A  95      91.304  82.631 128.714  1.00 47.87           N  
ATOM    747  CA  TYR A  95      91.699  84.023 128.587  1.00 47.41           C  
ATOM    748  C   TYR A  95      90.508  84.943 128.371  1.00 47.19           C  
ATOM    749  O   TYR A  95      90.506  86.082 128.816  1.00 46.79           O  
ATOM    750  CB  TYR A  95      92.706  84.205 127.444  1.00 47.16           C  
ATOM    751  CG  TYR A  95      94.111  83.717 127.767  1.00 47.56           C  
ATOM    752  CD1 TYR A  95      94.668  83.929 129.031  1.00 46.67           C  
ATOM    753  CD2 TYR A  95      94.910  83.112 126.787  1.00 48.00           C  
ATOM    754  CE1 TYR A  95      95.987  83.555 129.306  1.00 47.49           C  
ATOM    755  CE2 TYR A  95      96.215  82.735 127.051  1.00 48.56           C  
ATOM    756  CZ  TYR A  95      96.751  82.964 128.319  1.00 48.22           C  
ATOM    757  OH  TYR A  95      98.057  82.622 128.590  1.00 47.38           O  
ATOM    758  N   LEU A  96      89.484  84.462 127.684  1.00 46.60           N  
ATOM    759  CA  LEU A  96      88.307  85.304 127.460  1.00 45.77           C  
ATOM    760  C   LEU A  96      87.572  85.536 128.786  1.00 43.82           C  
ATOM    761  O   LEU A  96      87.106  86.640 129.047  1.00 42.61           O  
ATOM    762  CB  LEU A  96      87.346  84.670 126.433  1.00 48.11           C  
ATOM    763  CG  LEU A  96      87.666  84.903 124.954  1.00 50.41           C  
ATOM    764  CD1 LEU A  96      86.747  84.025 124.104  1.00 49.30           C  
ATOM    765  CD2 LEU A  96      87.479  86.367 124.604  1.00 48.26           C  
ATOM    766  N   HIS A  97      87.501  84.503 129.627  1.00 42.00           N  
ATOM    767  CA  HIS A  97      86.825  84.603 130.917  1.00 41.11           C  
ATOM    768  C   HIS A  97      87.607  85.511 131.855  1.00 41.52           C  
ATOM    769  O   HIS A  97      87.039  86.376 132.526  1.00 39.89           O  
ATOM    770  CB  HIS A  97      86.676  83.220 131.563  1.00 39.92           C  
ATOM    771  CG  HIS A  97      85.661  83.179 132.668  1.00 40.03           C  
ATOM    772  ND1 HIS A  97      84.319  83.385 132.449  1.00 39.24           N  
ATOM    773  CD2 HIS A  97      85.789  82.974 134.003  1.00 39.14           C  
ATOM    774  CE1 HIS A  97      83.665  83.312 133.598  1.00 39.15           C  
ATOM    775  NE2 HIS A  97      84.531  83.060 134.562  1.00 39.56           N  
ATOM    776  N   ALA A  98      88.923  85.306 131.903  1.00 44.14           N  
ATOM    777  CA  ALA A  98      89.805  86.093 132.748  1.00 46.95           C  
ATOM    778  C   ALA A  98      89.766  87.570 132.367  1.00 47.75           C  
ATOM    779  O   ALA A  98      89.379  88.420 133.182  1.00 50.50           O  
ATOM    780  CB  ALA A  98      91.234  85.567 132.653  1.00 47.89           C  
ATOM    781  N   ASN A  99      90.161  87.875 131.134  1.00 46.90           N  
ATOM    782  CA  ASN A  99      90.153  89.259 130.678  1.00 45.04           C  
ATOM    783  C   ASN A  99      88.747  89.835 130.592  1.00 43.60           C  
ATOM    784  O   ASN A  99      88.569  91.049 130.514  1.00 43.01           O  
ATOM    785  CB  ASN A  99      90.851  89.363 129.328  1.00 45.84           C  
ATOM    786  CG  ASN A  99      92.362  89.263 129.460  1.00 47.48           C  
ATOM    787  OD1 ASN A  99      93.019  90.217 129.881  1.00 50.23           O  
ATOM    788  ND2 ASN A  99      92.916  88.104 129.118  1.00 46.55           N  
ATOM    789  N   GLY A 100      87.752  88.959 130.592  1.00 42.34           N  
ATOM    790  CA  GLY A 100      86.373  89.413 130.531  1.00 41.11           C  
ATOM    791  C   GLY A 100      86.007  90.069 131.845  1.00 40.65           C  
ATOM    792  O   GLY A 100      85.194  90.991 131.902  1.00 39.84           O  
ATOM    793  N   ALA A 101      86.634  89.591 132.914  1.00 40.80           N  
ATOM    794  CA  ALA A 101      86.406  90.144 134.238  1.00 41.48           C  
ATOM    795  C   ALA A 101      86.899  91.589 134.239  1.00 42.05           C  
ATOM    796  O   ALA A 101      86.227  92.475 134.762  1.00 43.04           O  
ATOM    797  CB  ALA A 101      87.148  89.316 135.295  1.00 41.76           C  
ATOM    798  N   SER A 102      88.059  91.824 133.624  1.00 42.35           N  
ATOM    799  CA  SER A 102      88.629  93.173 133.556  1.00 43.07           C  
ATOM    800  C   SER A 102      87.790  94.101 132.700  1.00 44.52           C  
ATOM    801  O   SER A 102      87.595  95.269 133.038  1.00 45.91           O  
ATOM    802  CB  SER A 102      90.047  93.146 132.991  1.00 41.23           C  
ATOM    803  OG  SER A 102      90.896  92.310 133.764  1.00 40.08           O  
ATOM    804  N   LEU A 103      87.312  93.593 131.575  1.00 46.01           N  
ATOM    805  CA  LEU A 103      86.472  94.406 130.715  1.00 47.06           C  
ATOM    806  C   LEU A 103      85.222  94.762 131.501  1.00 47.16           C  
ATOM    807  O   LEU A 103      84.725  95.883 131.437  1.00 46.45           O  
ATOM    808  CB  LEU A 103      86.099  93.642 129.439  1.00 48.49           C  
ATOM    809  CG  LEU A 103      85.060  94.306 128.530  1.00 50.56           C  
ATOM    810  CD1 LEU A 103      85.583  95.636 128.024  1.00 51.54           C  
ATOM    811  CD2 LEU A 103      84.732  93.378 127.378  1.00 51.62           C  
ATOM    812  N   PHE A 104      84.724  93.793 132.259  1.00 47.98           N  
ATOM    813  CA  PHE A 104      83.524  93.983 133.064  1.00 49.11           C  
ATOM    814  C   PHE A 104      83.719  95.142 134.043  1.00 48.75           C  
ATOM    815  O   PHE A 104      82.827  95.964 134.226  1.00 48.52           O  
ATOM    816  CB  PHE A 104      83.199  92.686 133.825  1.00 51.74           C  
ATOM    817  CG  PHE A 104      81.733  92.487 134.123  1.00 54.33           C  
ATOM    818  CD1 PHE A 104      80.799  93.486 133.852  1.00 55.89           C  
ATOM    819  CD2 PHE A 104      81.295  91.302 134.697  1.00 55.44           C  
ATOM    820  CE1 PHE A 104      79.447  93.300 134.154  1.00 56.98           C  
ATOM    821  CE2 PHE A 104      79.947  91.106 135.001  1.00 55.38           C  
ATOM    822  CZ  PHE A 104      79.027  92.102 134.732  1.00 56.31           C  
ATOM    823  N   PHE A 105      84.886  95.226 134.670  1.00 47.81           N  
ATOM    824  CA  PHE A 105      85.136  96.306 135.627  1.00 46.84           C  
ATOM    825  C   PHE A 105      85.497  97.638 134.979  1.00 46.94           C  
ATOM    826  O   PHE A 105      85.055  98.683 135.446  1.00 45.98           O  
ATOM    827  CB  PHE A 105      86.195  95.881 136.637  1.00 45.73           C  
ATOM    828  CG  PHE A 105      85.633  95.032 137.729  1.00 44.79           C  
ATOM    829  CD1 PHE A 105      84.849  95.600 138.730  1.00 44.53           C  
ATOM    830  CD2 PHE A 105      85.776  93.654 137.696  1.00 44.81           C  
ATOM    831  CE1 PHE A 105      84.208  94.817 139.673  1.00 45.54           C  
ATOM    832  CE2 PHE A 105      85.134  92.853 138.639  1.00 45.83           C  
ATOM    833  CZ  PHE A 105      84.350  93.432 139.630  1.00 45.38           C  
ATOM    834  N   ILE A 106      86.263  97.598 133.898  1.00 47.44           N  
ATOM    835  CA  ILE A 106      86.603  98.819 133.181  1.00 48.75           C  
ATOM    836  C   ILE A 106      85.276  99.480 132.864  1.00 47.67           C  
ATOM    837  O   ILE A 106      85.094 100.680 133.043  1.00 47.66           O  
ATOM    838  CB  ILE A 106      87.261  98.548 131.811  1.00 51.07           C  
ATOM    839  CG1 ILE A 106      88.660  97.986 131.987  1.00 54.12           C  
ATOM    840  CG2 ILE A 106      87.281  99.834 130.990  1.00 51.31           C  
ATOM    841  CD1 ILE A 106      89.334  97.688 130.666  1.00 60.02           C  
ATOM    842  N   ALA A 107      84.352  98.672 132.370  1.00 46.53           N  
ATOM    843  CA  ALA A 107      83.041  99.161 131.999  1.00 45.36           C  
ATOM    844  C   ALA A 107      82.196  99.656 133.170  1.00 44.92           C  
ATOM    845  O   ALA A 107      81.530 100.682 133.022  1.00 44.87           O  
ATOM    846  CB  ALA A 107      82.289  98.093 131.201  1.00 45.01           C  
ATOM    847  N   VAL A 108      82.182  98.973 134.322  1.00 44.64           N  
ATOM    848  CA  VAL A 108      81.367  99.514 135.422  1.00 44.40           C  
ATOM    849  C   VAL A 108      81.920 100.798 135.960  1.00 43.14           C  
ATOM    850  O   VAL A 108      81.159 101.673 136.377  1.00 41.63           O  
ATOM    851  CB  VAL A 108      81.235  98.619 136.693  1.00 46.77           C  
ATOM    852  CG1 VAL A 108      80.071  97.664 136.556  1.00 49.08           C  
ATOM    853  CG2 VAL A 108      82.539  97.917 136.990  1.00 46.71           C  
ATOM    854  N   TYR A 109      83.239 100.935 135.988  1.00 42.79           N  
ATOM    855  CA  TYR A 109      83.778 102.165 136.535  1.00 43.50           C  
ATOM    856  C   TYR A 109      83.389 103.341 135.625  1.00 45.45           C  
ATOM    857  O   TYR A 109      82.991 104.399 136.136  1.00 46.97           O  
ATOM    858  CB  TYR A 109      85.291 102.051 136.765  1.00 40.55           C  
ATOM    859  CG  TYR A 109      85.611 101.134 137.941  1.00 39.06           C  
ATOM    860  CD1 TYR A 109      84.835 101.155 139.102  1.00 39.16           C  
ATOM    861  CD2 TYR A 109      86.669 100.218 137.881  1.00 37.96           C  
ATOM    862  CE1 TYR A 109      85.093 100.291 140.172  1.00 38.83           C  
ATOM    863  CE2 TYR A 109      86.931  99.340 138.958  1.00 39.20           C  
ATOM    864  CZ  TYR A 109      86.136  99.388 140.089  1.00 39.79           C  
ATOM    865  OH  TYR A 109      86.377  98.520 141.128  1.00 42.84           O  
ATOM    866  N   LEU A 110      83.436 103.148 134.305  1.00 47.57           N  
ATOM    867  CA  LEU A 110      83.033 104.212 133.385  1.00 48.96           C  
ATOM    868  C   LEU A 110      81.525 104.446 133.527  1.00 48.72           C  
ATOM    869  O   LEU A 110      81.060 105.585 133.493  1.00 49.64           O  
ATOM    870  CB  LEU A 110      83.359 103.821 131.948  1.00 50.09           C  
ATOM    871  CG  LEU A 110      84.847 103.805 131.604  1.00 52.02           C  
ATOM    872  CD1 LEU A 110      85.070 103.046 130.306  1.00 52.69           C  
ATOM    873  CD2 LEU A 110      85.356 105.231 131.498  1.00 52.64           C  
ATOM    874  N   HIS A 111      80.773 103.362 133.683  1.00 47.77           N  
ATOM    875  CA  HIS A 111      79.320 103.425 133.840  1.00 45.78           C  
ATOM    876  C   HIS A 111      79.012 104.210 135.124  1.00 45.38           C  
ATOM    877  O   HIS A 111      78.206 105.135 135.112  1.00 43.34           O  
ATOM    878  CB  HIS A 111      78.779 101.981 133.900  1.00 45.08           C  
ATOM    879  CG  HIS A 111      77.279 101.855 133.910  1.00 43.14           C  
ATOM    880  ND1 HIS A 111      76.471 102.349 132.908  1.00 42.02           N  
ATOM    881  CD2 HIS A 111      76.459 101.167 134.740  1.00 42.87           C  
ATOM    882  CE1 HIS A 111      75.223 101.961 133.117  1.00 40.95           C  
ATOM    883  NE2 HIS A 111      75.186 101.239 134.224  1.00 42.35           N  
ATOM    884  N   ILE A 112      79.687 103.866 136.223  1.00 45.71           N  
ATOM    885  CA  ILE A 112      79.494 104.528 137.513  1.00 46.05           C  
ATOM    886  C   ILE A 112      79.834 106.018 137.494  1.00 47.14           C  
ATOM    887  O   ILE A 112      79.049 106.851 137.973  1.00 46.46           O  
ATOM    888  CB  ILE A 112      80.348 103.859 138.627  1.00 45.58           C  
ATOM    889  CG1 ILE A 112      79.783 102.487 138.950  1.00 43.40           C  
ATOM    890  CG2 ILE A 112      80.377 104.742 139.873  1.00 47.38           C  
ATOM    891  CD1 ILE A 112      80.667 101.651 139.859  1.00 40.34           C  
ATOM    892  N   PHE A 113      81.005 106.354 136.959  1.00 48.92           N  
ATOM    893  CA  PHE A 113      81.424 107.739 136.904  1.00 50.64           C  
ATOM    894  C   PHE A 113      80.538 108.566 135.977  1.00 50.45           C  
ATOM    895  O   PHE A 113      80.329 109.758 136.216  1.00 51.54           O  
ATOM    896  CB  PHE A 113      82.892 107.825 136.498  1.00 52.64           C  
ATOM    897  CG  PHE A 113      83.828 107.737 137.659  1.00 54.78           C  
ATOM    898  CD1 PHE A 113      84.101 108.864 138.421  1.00 55.38           C  
ATOM    899  CD2 PHE A 113      84.363 106.513 138.050  1.00 55.39           C  
ATOM    900  CE1 PHE A 113      84.890 108.773 139.565  1.00 55.25           C  
ATOM    901  CE2 PHE A 113      85.150 106.412 139.191  1.00 56.07           C  
ATOM    902  CZ  PHE A 113      85.416 107.549 139.954  1.00 55.22           C  
ATOM    903  N   ARG A 114      80.014 107.935 134.931  1.00 50.06           N  
ATOM    904  CA  ARG A 114      79.124 108.621 134.009  1.00 49.28           C  
ATOM    905  C   ARG A 114      77.937 109.075 134.855  1.00 49.30           C  
ATOM    906  O   ARG A 114      77.482 110.220 134.758  1.00 49.54           O  
ATOM    907  CB  ARG A 114      78.667 107.652 132.907  1.00 48.91           C  
ATOM    908  CG  ARG A 114      77.647 108.201 131.887  1.00 47.01           C  
ATOM    909  CD  ARG A 114      76.253 108.442 132.482  1.00 46.73           C  
ATOM    910  NE  ARG A 114      75.575 107.249 132.996  1.00 49.18           N  
ATOM    911  CZ  ARG A 114      74.868 106.396 132.256  1.00 51.32           C  
ATOM    912  NH1 ARG A 114      74.737 106.580 130.940  1.00 51.65           N  
ATOM    913  NH2 ARG A 114      74.254 105.363 132.836  1.00 50.93           N  
ATOM    914  N   GLY A 115      77.445 108.169 135.699  1.00 49.39           N  
ATOM    915  CA  GLY A 115      76.307 108.484 136.547  1.00 50.24           C  
ATOM    916  C   GLY A 115      76.580 109.554 137.587  1.00 51.29           C  
ATOM    917  O   GLY A 115      75.733 110.403 137.849  1.00 51.04           O  
ATOM    918  N   LEU A 116      77.769 109.521 138.178  1.00 52.37           N  
ATOM    919  CA  LEU A 116      78.145 110.496 139.193  1.00 53.27           C  
ATOM    920  C   LEU A 116      78.218 111.902 138.614  1.00 54.48           C  
ATOM    921  O   LEU A 116      77.921 112.883 139.296  1.00 55.28           O  
ATOM    922  CB  LEU A 116      79.501 110.129 139.804  1.00 52.16           C  
ATOM    923  CG  LEU A 116      79.514 108.922 140.738  1.00 50.96           C  
ATOM    924  CD1 LEU A 116      80.932 108.628 141.193  1.00 50.45           C  
ATOM    925  CD2 LEU A 116      78.615 109.204 141.940  1.00 51.53           C  
ATOM    926  N   TYR A 117      78.590 111.984 137.341  1.00 55.14           N  
ATOM    927  CA  TYR A 117      78.737 113.253 136.648  1.00 55.84           C  
ATOM    928  C   TYR A 117      77.449 113.907 136.146  1.00 54.62           C  
ATOM    929  O   TYR A 117      77.312 115.124 136.194  1.00 54.53           O  
ATOM    930  CB  TYR A 117      79.665 113.078 135.456  1.00 58.49           C  
ATOM    931  CG  TYR A 117      79.937 114.383 134.743  1.00 62.75           C  
ATOM    932  CD1 TYR A 117      80.912 115.261 135.208  1.00 65.03           C  
ATOM    933  CD2 TYR A 117      79.182 114.763 133.630  1.00 64.42           C  
ATOM    934  CE1 TYR A 117      81.131 116.481 134.595  1.00 66.02           C  
ATOM    935  CE2 TYR A 117      79.400 115.988 133.003  1.00 65.95           C  
ATOM    936  CZ  TYR A 117      80.377 116.840 133.495  1.00 66.53           C  
ATOM    937  OH  TYR A 117      80.603 118.052 132.892  1.00 67.01           O  
ATOM    938  N   TYR A 118      76.527 113.100 135.649  1.00 53.78           N  
ATOM    939  CA  TYR A 118      75.272 113.606 135.104  1.00 53.62           C  
ATOM    940  C   TYR A 118      74.101 113.508 136.069  1.00 53.35           C  
ATOM    941  O   TYR A 118      72.954 113.776 135.692  1.00 52.78           O  
ATOM    942  CB  TYR A 118      74.934 112.858 133.816  1.00 53.67           C  
ATOM    943  CG  TYR A 118      75.901 113.115 132.682  1.00 54.03           C  
ATOM    944  CD1 TYR A 118      75.808 114.268 131.911  1.00 55.25           C  
ATOM    945  CD2 TYR A 118      76.905 112.197 132.379  1.00 54.09           C  
ATOM    946  CE1 TYR A 118      76.681 114.502 130.853  1.00 55.11           C  
ATOM    947  CE2 TYR A 118      77.795 112.424 131.328  1.00 53.99           C  
ATOM    948  CZ  TYR A 118      77.671 113.577 130.568  1.00 55.10           C  
ATOM    949  OH  TYR A 118      78.525 113.807 129.519  1.00 55.46           O  
ATOM    950  N   GLY A 119      74.388 113.128 137.311  1.00 53.85           N  
ATOM    951  CA  GLY A 119      73.339 113.015 138.309  1.00 54.76           C  
ATOM    952  C   GLY A 119      72.282 111.989 137.936  1.00 55.13           C  
ATOM    953  O   GLY A 119      71.092 112.191 138.206  1.00 55.21           O  
ATOM    954  N   SER A 120      72.713 110.891 137.323  1.00 55.39           N  
ATOM    955  CA  SER A 120      71.788 109.843 136.913  1.00 55.89           C  
ATOM    956  C   SER A 120      71.247 109.108 138.147  1.00 57.05           C  
ATOM    957  O   SER A 120      70.338 108.282 138.042  1.00 58.26           O  
ATOM    958  CB  SER A 120      72.506 108.862 135.998  1.00 53.58           C  
ATOM    959  OG  SER A 120      73.119 109.542 134.914  1.00 51.70           O  
ATOM    960  N   TYR A 121      71.804 109.434 139.315  1.00 58.34           N  
ATOM    961  CA  TYR A 121      71.383 108.820 140.578  1.00 59.11           C  
ATOM    962  C   TYR A 121      70.363 109.690 141.287  1.00 59.00           C  
ATOM    963  O   TYR A 121      69.722 109.264 142.239  1.00 58.27           O  
ATOM    964  CB  TYR A 121      72.590 108.619 141.496  1.00 60.50           C  
ATOM    965  CG  TYR A 121      73.371 109.892 141.740  1.00 61.66           C  
ATOM    966  CD1 TYR A 121      73.016 110.781 142.762  1.00 61.80           C  
ATOM    967  CD2 TYR A 121      74.440 110.228 140.915  1.00 62.40           C  
ATOM    968  CE1 TYR A 121      73.722 111.979 142.946  1.00 61.31           C  
ATOM    969  CE2 TYR A 121      75.142 111.415 141.086  1.00 61.77           C  
ATOM    970  CZ  TYR A 121      74.779 112.286 142.102  1.00 61.45           C  
ATOM    971  OH  TYR A 121      75.473 113.461 142.251  1.00 59.02           O  
ATOM    972  N   LYS A 122      70.224 110.923 140.815  1.00 59.15           N  
ATOM    973  CA  LYS A 122      69.285 111.860 141.420  1.00 59.65           C  
ATOM    974  C   LYS A 122      67.849 111.514 141.089  1.00 59.99           C  
ATOM    975  O   LYS A 122      67.560 110.921 140.048  1.00 59.98           O  
ATOM    976  CB  LYS A 122      69.579 113.289 140.961  1.00 59.84           C  
ATOM    977  CG  LYS A 122      70.968 113.733 141.320  1.00 61.53           C  
ATOM    978  CD  LYS A 122      71.114 115.214 141.117  1.00 63.88           C  
ATOM    979  CE  LYS A 122      72.436 115.692 141.654  1.00 66.30           C  
ATOM    980  NZ  LYS A 122      72.339 117.135 141.969  1.00 66.70           N  
ATOM    981  N   ALA A 123      66.952 111.882 141.997  1.00 60.20           N  
ATOM    982  CA  ALA A 123      65.538 111.632 141.808  1.00 60.23           C  
ATOM    983  C   ALA A 123      65.202 111.940 140.355  1.00 60.73           C  
ATOM    984  O   ALA A 123      65.719 112.900 139.776  1.00 60.10           O  
ATOM    985  CB  ALA A 123      64.723 112.507 142.739  1.00 58.84           C  
ATOM    986  N   PRO A 124      64.308 111.142 139.754  1.00 61.52           N  
ATOM    987  CA  PRO A 124      63.621 110.024 140.406  1.00 61.84           C  
ATOM    988  C   PRO A 124      64.360 108.691 140.243  1.00 61.12           C  
ATOM    989  O   PRO A 124      63.758 107.633 140.388  1.00 62.53           O  
ATOM    990  CB  PRO A 124      62.284 110.015 139.689  1.00 62.23           C  
ATOM    991  CG  PRO A 124      62.719 110.269 138.253  1.00 62.46           C  
ATOM    992  CD  PRO A 124      63.852 111.296 138.360  1.00 62.47           C  
ATOM    993  N   ARG A 125      65.660 108.754 139.974  1.00 59.20           N  
ATOM    994  CA  ARG A 125      66.459 107.555 139.725  1.00 57.40           C  
ATOM    995  C   ARG A 125      67.204 106.865 140.867  1.00 57.41           C  
ATOM    996  O   ARG A 125      68.160 106.145 140.629  1.00 57.66           O  
ATOM    997  CB  ARG A 125      67.472 107.867 138.625  1.00 55.40           C  
ATOM    998  CG  ARG A 125      66.866 108.551 137.408  1.00 54.94           C  
ATOM    999  CD  ARG A 125      67.914 108.848 136.341  1.00 56.76           C  
ATOM   1000  NE  ARG A 125      67.293 108.917 135.022  1.00 58.27           N  
ATOM   1001  CZ  ARG A 125      66.687 109.987 134.519  1.00 59.30           C  
ATOM   1002  NH1 ARG A 125      66.616 111.111 135.213  1.00 60.23           N  
ATOM   1003  NH2 ARG A 125      66.128 109.919 133.320  1.00 59.58           N  
ATOM   1004  N   GLU A 126      66.766 107.053 142.104  1.00 57.71           N  
ATOM   1005  CA  GLU A 126      67.454 106.451 143.244  1.00 58.30           C  
ATOM   1006  C   GLU A 126      67.448 104.923 143.259  1.00 56.91           C  
ATOM   1007  O   GLU A 126      68.456 104.294 143.602  1.00 57.56           O  
ATOM   1008  CB  GLU A 126      66.867 106.989 144.560  1.00 60.87           C  
ATOM   1009  CG  GLU A 126      66.924 108.505 144.663  1.00 64.71           C  
ATOM   1010  CD  GLU A 126      65.646 109.186 144.190  1.00 66.92           C  
ATOM   1011  OE1 GLU A 126      65.079 108.760 143.161  1.00 70.19           O  
ATOM   1012  OE2 GLU A 126      65.215 110.160 144.846  1.00 66.43           O  
ATOM   1013  N   VAL A 127      66.321 104.324 142.889  1.00 54.76           N  
ATOM   1014  CA  VAL A 127      66.220 102.865 142.877  1.00 51.76           C  
ATOM   1015  C   VAL A 127      67.158 102.272 141.828  1.00 49.43           C  
ATOM   1016  O   VAL A 127      67.841 101.282 142.089  1.00 46.41           O  
ATOM   1017  CB  VAL A 127      64.778 102.423 142.599  1.00 53.19           C  
ATOM   1018  CG1 VAL A 127      64.671 100.911 142.612  1.00 53.42           C  
ATOM   1019  CG2 VAL A 127      63.856 103.030 143.647  1.00 53.17           C  
ATOM   1020  N   THR A 128      67.203 102.887 140.653  1.00 48.56           N  
ATOM   1021  CA  THR A 128      68.081 102.407 139.607  1.00 49.35           C  
ATOM   1022  C   THR A 128      69.486 102.356 140.205  1.00 49.57           C  
ATOM   1023  O   THR A 128      70.185 101.346 140.105  1.00 50.10           O  
ATOM   1024  CB  THR A 128      68.076 103.364 138.408  1.00 48.85           C  
ATOM   1025  OG1 THR A 128      66.723 103.631 138.021  1.00 49.31           O  
ATOM   1026  CG2 THR A 128      68.816 102.742 137.229  1.00 48.69           C  
ATOM   1027  N   TRP A 129      69.870 103.446 140.852  1.00 49.67           N  
ATOM   1028  CA  TRP A 129      71.182 103.576 141.479  1.00 49.61           C  
ATOM   1029  C   TRP A 129      71.458 102.545 142.570  1.00 49.37           C  
ATOM   1030  O   TRP A 129      72.545 101.964 142.614  1.00 48.63           O  
ATOM   1031  CB  TRP A 129      71.346 104.991 142.051  1.00 49.17           C  
ATOM   1032  CG  TRP A 129      72.698 105.225 142.655  1.00 48.33           C  
ATOM   1033  CD1 TRP A 129      73.038 105.136 143.972  1.00 46.79           C  
ATOM   1034  CD2 TRP A 129      73.907 105.515 141.940  1.00 47.49           C  
ATOM   1035  NE1 TRP A 129      74.380 105.349 144.116  1.00 47.64           N  
ATOM   1036  CE2 TRP A 129      74.941 105.581 142.888  1.00 46.81           C  
ATOM   1037  CE3 TRP A 129      74.212 105.712 140.585  1.00 47.38           C  
ATOM   1038  CZ2 TRP A 129      76.272 105.847 142.537  1.00 46.07           C  
ATOM   1039  CZ3 TRP A 129      75.522 105.970 140.225  1.00 47.03           C  
ATOM   1040  CH2 TRP A 129      76.547 106.031 141.205  1.00 46.72           C  
ATOM   1041  N   ILE A 130      70.485 102.315 143.443  1.00 49.69           N  
ATOM   1042  CA  ILE A 130      70.673 101.346 144.513  1.00 50.31           C  
ATOM   1043  C   ILE A 130      70.793  99.925 143.966  1.00 49.21           C  
ATOM   1044  O   ILE A 130      71.644  99.154 144.428  1.00 49.04           O  
ATOM   1045  CB  ILE A 130      69.531 101.431 145.541  1.00 52.92           C  
ATOM   1046  CG1 ILE A 130      69.723 102.694 146.381  1.00 56.73           C  
ATOM   1047  CG2 ILE A 130      69.514 100.194 146.415  1.00 50.37           C  
ATOM   1048  CD1 ILE A 130      68.445 103.260 146.929  1.00 62.92           C  
ATOM   1049  N   VAL A 131      69.949  99.568 143.000  1.00 48.68           N  
ATOM   1050  CA  VAL A 131      70.034  98.227 142.429  1.00 47.95           C  
ATOM   1051  C   VAL A 131      71.424  98.095 141.809  1.00 47.33           C  
ATOM   1052  O   VAL A 131      72.091  97.074 141.974  1.00 46.82           O  
ATOM   1053  CB  VAL A 131      68.931  97.980 141.361  1.00 48.84           C  
ATOM   1054  CG1 VAL A 131      69.129  96.623 140.687  1.00 48.53           C  
ATOM   1055  CG2 VAL A 131      67.552  98.018 142.009  1.00 48.38           C  
ATOM   1056  N   GLY A 132      71.874  99.145 141.133  1.00 47.05           N  
ATOM   1057  CA  GLY A 132      73.199  99.117 140.543  1.00 47.89           C  
ATOM   1058  C   GLY A 132      74.269  98.847 141.591  1.00 48.53           C  
ATOM   1059  O   GLY A 132      75.209  98.100 141.337  1.00 50.15           O  
ATOM   1060  N   MET A 133      74.133  99.456 142.767  1.00 48.37           N  
ATOM   1061  CA  MET A 133      75.100  99.261 143.846  1.00 47.66           C  
ATOM   1062  C   MET A 133      75.118  97.810 144.303  1.00 46.31           C  
ATOM   1063  O   MET A 133      76.180  97.273 144.637  1.00 44.85           O  
ATOM   1064  CB  MET A 133      74.797 100.173 145.048  1.00 49.92           C  
ATOM   1065  CG  MET A 133      75.252 101.622 144.915  1.00 52.20           C  
ATOM   1066  SD  MET A 133      76.968 101.847 144.344  1.00 55.65           S  
ATOM   1067  CE  MET A 133      77.918 101.144 145.678  1.00 55.87           C  
ATOM   1068  N   LEU A 134      73.949  97.182 144.326  1.00 45.49           N  
ATOM   1069  CA  LEU A 134      73.863  95.782 144.726  1.00 45.06           C  
ATOM   1070  C   LEU A 134      74.585  94.943 143.684  1.00 43.77           C  
ATOM   1071  O   LEU A 134      75.311  94.009 144.023  1.00 42.03           O  
ATOM   1072  CB  LEU A 134      72.407  95.357 144.835  1.00 47.41           C  
ATOM   1073  CG  LEU A 134      71.722  95.963 146.062  1.00 49.36           C  
ATOM   1074  CD1 LEU A 134      70.237  95.631 146.077  1.00 50.81           C  
ATOM   1075  CD2 LEU A 134      72.408  95.429 147.309  1.00 48.06           C  
ATOM   1076  N   ILE A 135      74.392  95.287 142.418  1.00 43.54           N  
ATOM   1077  CA  ILE A 135      75.050  94.567 141.347  1.00 44.42           C  
ATOM   1078  C   ILE A 135      76.565  94.678 141.538  1.00 44.50           C  
ATOM   1079  O   ILE A 135      77.287  93.669 141.443  1.00 44.62           O  
ATOM   1080  CB  ILE A 135      74.631  95.128 139.982  1.00 44.85           C  
ATOM   1081  CG1 ILE A 135      73.145  94.820 139.750  1.00 44.89           C  
ATOM   1082  CG2 ILE A 135      75.487  94.527 138.881  1.00 44.78           C  
ATOM   1083  CD1 ILE A 135      72.516  95.603 138.625  1.00 46.10           C  
ATOM   1084  N   TYR A 136      77.034  95.885 141.849  1.00 45.16           N  
ATOM   1085  CA  TYR A 136      78.469  96.116 142.055  1.00 46.28           C  
ATOM   1086  C   TYR A 136      79.032  95.249 143.178  1.00 45.13           C  
ATOM   1087  O   TYR A 136      80.119  94.704 143.053  1.00 43.03           O  
ATOM   1088  CB  TYR A 136      78.728  97.590 142.372  1.00 50.35           C  
ATOM   1089  CG  TYR A 136      80.196  97.933 142.504  1.00 54.89           C  
ATOM   1090  CD1 TYR A 136      81.084  97.668 141.459  1.00 56.83           C  
ATOM   1091  CD2 TYR A 136      80.703  98.500 143.671  1.00 57.41           C  
ATOM   1092  CE1 TYR A 136      82.437  97.957 141.568  1.00 58.70           C  
ATOM   1093  CE2 TYR A 136      82.069  98.791 143.800  1.00 59.14           C  
ATOM   1094  CZ  TYR A 136      82.926  98.518 142.744  1.00 59.78           C  
ATOM   1095  OH  TYR A 136      84.267  98.801 142.841  1.00 57.86           O  
ATOM   1096  N   LEU A 137      78.300  95.126 144.271  1.00 45.52           N  
ATOM   1097  CA  LEU A 137      78.777  94.299 145.376  1.00 47.01           C  
ATOM   1098  C   LEU A 137      78.866  92.848 144.935  1.00 44.60           C  
ATOM   1099  O   LEU A 137      79.858  92.161 145.222  1.00 44.70           O  
ATOM   1100  CB  LEU A 137      77.851  94.439 146.581  1.00 52.18           C  
ATOM   1101  CG  LEU A 137      78.426  95.463 147.563  1.00 57.60           C  
ATOM   1102  CD1 LEU A 137      77.314  96.162 148.322  1.00 59.45           C  
ATOM   1103  CD2 LEU A 137      79.382  94.746 148.496  1.00 56.60           C  
ATOM   1104  N   ALA A 138      77.843  92.385 144.224  1.00 41.36           N  
ATOM   1105  CA  ALA A 138      77.809  91.006 143.729  1.00 38.25           C  
ATOM   1106  C   ALA A 138      78.955  90.743 142.748  1.00 37.41           C  
ATOM   1107  O   ALA A 138      79.597  89.709 142.805  1.00 35.38           O  
ATOM   1108  CB  ALA A 138      76.467  90.730 143.064  1.00 36.37           C  
ATOM   1109  N   MET A 139      79.188  91.689 141.847  1.00 38.51           N  
ATOM   1110  CA  MET A 139      80.255  91.576 140.870  1.00 41.39           C  
ATOM   1111  C   MET A 139      81.584  91.355 141.580  1.00 43.16           C  
ATOM   1112  O   MET A 139      82.370  90.480 141.180  1.00 44.98           O  
ATOM   1113  CB  MET A 139      80.360  92.838 139.999  1.00 41.47           C  
ATOM   1114  CG  MET A 139      79.325  92.975 138.896  1.00 41.91           C  
ATOM   1115  SD  MET A 139      79.470  94.508 137.945  1.00 47.25           S  
ATOM   1116  CE  MET A 139      81.092  94.314 137.166  1.00 49.00           C  
ATOM   1117  N   MET A 140      81.839  92.143 142.614  1.00 44.67           N  
ATOM   1118  CA  MET A 140      83.097  92.008 143.339  1.00 45.40           C  
ATOM   1119  C   MET A 140      83.209  90.658 144.037  1.00 42.91           C  
ATOM   1120  O   MET A 140      84.250  89.989 143.920  1.00 41.26           O  
ATOM   1121  CB  MET A 140      83.251  93.142 144.348  1.00 50.74           C  
ATOM   1122  CG  MET A 140      83.509  94.491 143.692  1.00 56.67           C  
ATOM   1123  SD  MET A 140      84.071  95.750 144.843  1.00 64.84           S  
ATOM   1124  CE  MET A 140      82.640  95.894 145.902  1.00 62.79           C  
ATOM   1125  N   ALA A 141      82.152  90.246 144.733  1.00 41.40           N  
ATOM   1126  CA  ALA A 141      82.198  88.953 145.410  1.00 40.93           C  
ATOM   1127  C   ALA A 141      82.349  87.830 144.363  1.00 40.69           C  
ATOM   1128  O   ALA A 141      83.060  86.857 144.607  1.00 40.74           O  
ATOM   1129  CB  ALA A 141      80.944  88.748 146.225  1.00 40.77           C  
ATOM   1130  N   THR A 142      81.683  87.960 143.215  1.00 41.24           N  
ATOM   1131  CA  THR A 142      81.774  86.949 142.168  1.00 41.92           C  
ATOM   1132  C   THR A 142      83.201  86.855 141.647  1.00 40.14           C  
ATOM   1133  O   THR A 142      83.784  85.772 141.610  1.00 39.94           O  
ATOM   1134  CB  THR A 142      80.838  87.257 140.967  1.00 43.80           C  
ATOM   1135  OG1 THR A 142      79.469  87.225 141.386  1.00 45.99           O  
ATOM   1136  CG2 THR A 142      81.039  86.207 139.863  1.00 45.96           C  
ATOM   1137  N   ALA A 143      83.759  87.989 141.232  1.00 38.93           N  
ATOM   1138  CA  ALA A 143      85.114  87.998 140.697  1.00 38.71           C  
ATOM   1139  C   ALA A 143      86.140  87.516 141.707  1.00 38.67           C  
ATOM   1140  O   ALA A 143      87.137  86.892 141.342  1.00 40.85           O  
ATOM   1141  CB  ALA A 143      85.475  89.388 140.202  1.00 36.03           C  
ATOM   1142  N   PHE A 144      85.920  87.822 142.975  1.00 38.12           N  
ATOM   1143  CA  PHE A 144      86.850  87.381 143.989  1.00 36.28           C  
ATOM   1144  C   PHE A 144      86.854  85.849 144.038  1.00 36.81           C  
ATOM   1145  O   PHE A 144      87.914  85.226 143.962  1.00 35.43           O  
ATOM   1146  CB  PHE A 144      86.487  87.992 145.356  1.00 34.22           C  
ATOM   1147  CG  PHE A 144      86.874  87.154 146.518  1.00 32.53           C  
ATOM   1148  CD1 PHE A 144      88.198  86.812 146.724  1.00 30.70           C  
ATOM   1149  CD2 PHE A 144      85.911  86.647 147.368  1.00 32.21           C  
ATOM   1150  CE1 PHE A 144      88.554  85.959 147.776  1.00 33.98           C  
ATOM   1151  CE2 PHE A 144      86.239  85.809 148.403  1.00 35.44           C  
ATOM   1152  CZ  PHE A 144      87.580  85.454 148.613  1.00 35.65           C  
ATOM   1153  N   MET A 145      85.676  85.246 144.159  1.00 38.04           N  
ATOM   1154  CA  MET A 145      85.606  83.786 144.225  1.00 39.99           C  
ATOM   1155  C   MET A 145      86.146  83.114 142.964  1.00 40.51           C  
ATOM   1156  O   MET A 145      86.801  82.096 143.019  1.00 41.02           O  
ATOM   1157  CB  MET A 145      84.180  83.333 144.490  1.00 42.11           C  
ATOM   1158  CG  MET A 145      83.692  83.788 145.847  1.00 44.31           C  
ATOM   1159  SD  MET A 145      82.093  83.099 146.301  1.00 45.41           S  
ATOM   1160  CE  MET A 145      81.015  84.081 145.257  1.00 41.09           C  
ATOM   1161  N   GLY A 146      85.867  83.702 141.807  1.00 40.43           N  
ATOM   1162  CA  GLY A 146      86.372  83.141 140.573  1.00 40.51           C  
ATOM   1163  C   GLY A 146      87.888  83.095 140.605  1.00 40.61           C  
ATOM   1164  O   GLY A 146      88.487  82.083 140.272  1.00 40.78           O  
ATOM   1165  N   TYR A 147      88.502  84.187 141.036  1.00 40.75           N  
ATOM   1166  CA  TYR A 147      89.954  84.288 141.107  1.00 41.20           C  
ATOM   1167  C   TYR A 147      90.584  83.214 141.990  1.00 39.48           C  
ATOM   1168  O   TYR A 147      91.762  82.864 141.806  1.00 37.68           O  
ATOM   1169  CB  TYR A 147      90.368  85.685 141.598  1.00 44.63           C  
ATOM   1170  CG  TYR A 147      91.810  86.027 141.237  1.00 48.56           C  
ATOM   1171  CD1 TYR A 147      92.230  86.045 139.903  1.00 50.40           C  
ATOM   1172  CD2 TYR A 147      92.752  86.293 142.220  1.00 50.28           C  
ATOM   1173  CE1 TYR A 147      93.537  86.311 139.566  1.00 50.31           C  
ATOM   1174  CE2 TYR A 147      94.076  86.559 141.890  1.00 50.74           C  
ATOM   1175  CZ  TYR A 147      94.465  86.565 140.562  1.00 50.64           C  
ATOM   1176  OH  TYR A 147      95.783  86.805 140.212  1.00 50.08           O  
ATOM   1177  N   VAL A 148      89.812  82.712 142.948  1.00 39.38           N  
ATOM   1178  CA  VAL A 148      90.309  81.679 143.855  1.00 40.09           C  
ATOM   1179  C   VAL A 148      90.303  80.297 143.198  1.00 39.75           C  
ATOM   1180  O   VAL A 148      91.132  79.440 143.543  1.00 40.25           O  
ATOM   1181  CB  VAL A 148      89.435  81.591 145.137  1.00 41.06           C  
ATOM   1182  CG1 VAL A 148      89.928  80.474 146.039  1.00 40.11           C  
ATOM   1183  CG2 VAL A 148      89.451  82.923 145.877  1.00 40.94           C  
ATOM   1184  N   LEU A 149      89.399  80.070 142.250  1.00 38.87           N  
ATOM   1185  CA  LEU A 149      89.290  78.748 141.619  1.00 37.18           C  
ATOM   1186  C   LEU A 149      90.563  78.103 141.047  1.00 36.97           C  
ATOM   1187  O   LEU A 149      90.798  76.921 141.275  1.00 36.43           O  
ATOM   1188  CB  LEU A 149      88.198  78.784 140.572  1.00 35.79           C  
ATOM   1189  CG  LEU A 149      86.848  79.245 141.145  1.00 34.30           C  
ATOM   1190  CD1 LEU A 149      85.802  79.241 140.045  1.00 31.74           C  
ATOM   1191  CD2 LEU A 149      86.399  78.351 142.297  1.00 32.73           C  
ATOM   1192  N   PRO A 150      91.412  78.868 140.332  1.00 37.16           N  
ATOM   1193  CA  PRO A 150      92.656  78.328 139.759  1.00 37.28           C  
ATOM   1194  C   PRO A 150      93.602  77.727 140.799  1.00 37.57           C  
ATOM   1195  O   PRO A 150      94.475  76.917 140.475  1.00 36.81           O  
ATOM   1196  CB  PRO A 150      93.299  79.540 139.104  1.00 36.69           C  
ATOM   1197  CG  PRO A 150      92.156  80.397 138.740  1.00 37.15           C  
ATOM   1198  CD  PRO A 150      91.183  80.254 139.886  1.00 36.79           C  
ATOM   1199  N   TRP A 151      93.424  78.152 142.047  1.00 38.44           N  
ATOM   1200  CA  TRP A 151      94.256  77.726 143.178  1.00 38.92           C  
ATOM   1201  C   TRP A 151      95.747  78.028 143.006  1.00 39.70           C  
ATOM   1202  O   TRP A 151      96.602  77.200 143.330  1.00 39.19           O  
ATOM   1203  CB  TRP A 151      94.078  76.235 143.463  1.00 38.06           C  
ATOM   1204  CG  TRP A 151      94.245  75.896 144.929  1.00 37.21           C  
ATOM   1205  CD1 TRP A 151      95.114  74.993 145.467  1.00 35.90           C  
ATOM   1206  CD2 TRP A 151      93.440  76.369 146.013  1.00 37.37           C  
ATOM   1207  NE1 TRP A 151      94.891  74.864 146.820  1.00 36.54           N  
ATOM   1208  CE2 TRP A 151      93.863  75.693 147.178  1.00 36.78           C  
ATOM   1209  CE3 TRP A 151      92.384  77.289 146.115  1.00 38.70           C  
ATOM   1210  CZ2 TRP A 151      93.278  75.909 148.428  1.00 36.99           C  
ATOM   1211  CZ3 TRP A 151      91.802  77.509 147.369  1.00 38.76           C  
ATOM   1212  CH2 TRP A 151      92.249  76.817 148.502  1.00 36.63           C  
ATOM   1213  N   GLY A 152      96.051  79.226 142.501  1.00 40.99           N  
ATOM   1214  CA  GLY A 152      97.436  79.640 142.333  1.00 42.70           C  
ATOM   1215  C   GLY A 152      97.843  80.389 143.589  1.00 43.73           C  
ATOM   1216  O   GLY A 152      97.081  80.387 144.566  1.00 43.74           O  
ATOM   1217  N   GLN A 153      99.016  81.026 143.615  1.00 44.62           N  
ATOM   1218  CA  GLN A 153      99.452  81.749 144.812  1.00 44.43           C  
ATOM   1219  C   GLN A 153      98.549  82.932 145.152  1.00 44.36           C  
ATOM   1220  O   GLN A 153      98.145  83.096 146.295  1.00 44.71           O  
ATOM   1221  CB  GLN A 153     100.894  82.234 144.659  1.00 44.74           C  
ATOM   1222  CG  GLN A 153     101.955  81.165 144.978  1.00 44.20           C  
ATOM   1223  CD  GLN A 153     102.063  80.857 146.461  1.00 44.06           C  
ATOM   1224  OE1 GLN A 153     101.076  80.516 147.118  1.00 42.44           O  
ATOM   1225  NE2 GLN A 153     103.270  80.966 146.991  1.00 45.74           N  
ATOM   1226  N   MET A 154      98.240  83.759 144.161  1.00 43.92           N  
ATOM   1227  CA  MET A 154      97.377  84.897 144.407  1.00 44.13           C  
ATOM   1228  C   MET A 154      96.012  84.409 144.885  1.00 44.58           C  
ATOM   1229  O   MET A 154      95.388  85.023 145.741  1.00 46.12           O  
ATOM   1230  CB  MET A 154      97.248  85.747 143.140  1.00 43.55           C  
ATOM   1231  CG  MET A 154      98.563  86.359 142.702  1.00 45.01           C  
ATOM   1232  SD  MET A 154      99.299  87.437 143.964  1.00 49.23           S  
ATOM   1233  CE  MET A 154     100.263  86.273 144.941  1.00 44.34           C  
ATOM   1234  N   SER A 155      95.571  83.289 144.337  1.00 44.82           N  
ATOM   1235  CA  SER A 155      94.289  82.687 144.693  1.00 44.08           C  
ATOM   1236  C   SER A 155      94.199  82.346 146.177  1.00 43.57           C  
ATOM   1237  O   SER A 155      93.237  82.743 146.859  1.00 42.53           O  
ATOM   1238  CB  SER A 155      94.042  81.404 143.877  1.00 44.60           C  
ATOM   1239  OG  SER A 155      93.860  81.696 142.512  1.00 45.68           O  
ATOM   1240  N   PHE A 156      95.183  81.591 146.661  1.00 43.99           N  
ATOM   1241  CA  PHE A 156      95.193  81.166 148.051  1.00 45.22           C  
ATOM   1242  C   PHE A 156      95.301  82.315 149.045  1.00 45.62           C  
ATOM   1243  O   PHE A 156      94.498  82.428 149.967  1.00 48.08           O  
ATOM   1244  CB  PHE A 156      96.355  80.216 148.285  1.00 44.81           C  
ATOM   1245  CG  PHE A 156      96.337  79.574 149.642  1.00 45.16           C  
ATOM   1246  CD1 PHE A 156      95.517  78.481 149.892  1.00 44.91           C  
ATOM   1247  CD2 PHE A 156      97.108  80.088 150.683  1.00 45.16           C  
ATOM   1248  CE1 PHE A 156      95.460  77.910 151.160  1.00 42.84           C  
ATOM   1249  CE2 PHE A 156      97.055  79.520 151.947  1.00 44.08           C  
ATOM   1250  CZ  PHE A 156      96.231  78.433 152.186  1.00 44.09           C  
ATOM   1251  N   TRP A 157      96.292  83.182 148.863  1.00 44.73           N  
ATOM   1252  CA  TRP A 157      96.488  84.280 149.791  1.00 42.46           C  
ATOM   1253  C   TRP A 157      95.404  85.344 149.699  1.00 42.51           C  
ATOM   1254  O   TRP A 157      95.047  85.948 150.714  1.00 43.31           O  
ATOM   1255  CB  TRP A 157      97.895  84.851 149.608  1.00 39.05           C  
ATOM   1256  CG  TRP A 157      98.885  83.819 150.036  1.00 35.80           C  
ATOM   1257  CD1 TRP A 157      99.710  83.084 149.236  1.00 35.07           C  
ATOM   1258  CD2 TRP A 157      99.053  83.300 151.368  1.00 35.21           C  
ATOM   1259  NE1 TRP A 157     100.383  82.120 149.988  1.00 35.46           N  
ATOM   1260  CE2 TRP A 157      99.990  82.238 151.296  1.00 35.06           C  
ATOM   1261  CE3 TRP A 157      98.490  83.624 152.615  1.00 34.55           C  
ATOM   1262  CZ2 TRP A 157     100.375  81.511 152.417  1.00 35.41           C  
ATOM   1263  CZ3 TRP A 157      98.881  82.893 153.736  1.00 33.18           C  
ATOM   1264  CH2 TRP A 157      99.810  81.852 153.620  1.00 34.60           C  
ATOM   1265  N   GLY A 158      94.871  85.562 148.502  1.00 42.23           N  
ATOM   1266  CA  GLY A 158      93.807  86.540 148.365  1.00 42.21           C  
ATOM   1267  C   GLY A 158      92.594  86.009 149.119  1.00 42.59           C  
ATOM   1268  O   GLY A 158      91.832  86.780 149.692  1.00 43.42           O  
ATOM   1269  N   ALA A 159      92.408  84.690 149.114  1.00 42.76           N  
ATOM   1270  CA  ALA A 159      91.281  84.078 149.811  1.00 43.06           C  
ATOM   1271  C   ALA A 159      91.504  84.189 151.308  1.00 43.57           C  
ATOM   1272  O   ALA A 159      90.567  84.444 152.073  1.00 43.43           O  
ATOM   1273  CB  ALA A 159      91.132  82.614 149.402  1.00 41.85           C  
ATOM   1274  N   THR A 160      92.751  83.999 151.727  1.00 44.49           N  
ATOM   1275  CA  THR A 160      93.101  84.106 153.134  1.00 44.82           C  
ATOM   1276  C   THR A 160      92.768  85.512 153.636  1.00 43.60           C  
ATOM   1277  O   THR A 160      92.091  85.678 154.645  1.00 42.82           O  
ATOM   1278  CB  THR A 160      94.604  83.828 153.341  1.00 46.79           C  
ATOM   1279  OG1 THR A 160      94.878  82.437 153.134  1.00 47.93           O  
ATOM   1280  CG2 THR A 160      95.034  84.219 154.755  1.00 47.58           C  
ATOM   1281  N   VAL A 161      93.216  86.520 152.895  1.00 42.59           N  
ATOM   1282  CA  VAL A 161      92.981  87.907 153.262  1.00 41.77           C  
ATOM   1283  C   VAL A 161      91.531  88.382 153.240  1.00 43.24           C  
ATOM   1284  O   VAL A 161      91.094  89.097 154.148  1.00 43.88           O  
ATOM   1285  CB  VAL A 161      93.817  88.862 152.380  1.00 39.74           C  
ATOM   1286  CG1 VAL A 161      93.275  90.283 152.496  1.00 38.72           C  
ATOM   1287  CG2 VAL A 161      95.264  88.815 152.813  1.00 36.57           C  
ATOM   1288  N   ILE A 162      90.802  88.010 152.197  1.00 44.63           N  
ATOM   1289  CA  ILE A 162      89.421  88.435 152.095  1.00 45.81           C  
ATOM   1290  C   ILE A 162      88.509  87.750 153.100  1.00 46.09           C  
ATOM   1291  O   ILE A 162      87.562  88.351 153.594  1.00 45.55           O  
ATOM   1292  CB  ILE A 162      88.971  88.321 150.622  1.00 46.96           C  
ATOM   1293  CG1 ILE A 162      89.653  89.466 149.854  1.00 47.15           C  
ATOM   1294  CG2 ILE A 162      87.457  88.411 150.482  1.00 47.26           C  
ATOM   1295  CD1 ILE A 162      89.571  89.392 148.363  1.00 48.89           C  
ATOM   1296  N   THR A 163      88.797  86.505 153.451  1.00 47.12           N  
ATOM   1297  CA  THR A 163      87.969  85.866 154.464  1.00 48.55           C  
ATOM   1298  C   THR A 163      88.411  86.488 155.795  1.00 48.15           C  
ATOM   1299  O   THR A 163      87.639  86.545 156.752  1.00 48.25           O  
ATOM   1300  CB  THR A 163      88.157  84.322 154.468  1.00 50.09           C  
ATOM   1301  OG1 THR A 163      89.552  83.992 154.395  1.00 52.33           O  
ATOM   1302  CG2 THR A 163      87.424  83.716 153.279  1.00 50.12           C  
ATOM   1303  N   GLY A 164      89.644  86.991 155.821  1.00 47.80           N  
ATOM   1304  CA  GLY A 164      90.180  87.626 157.015  1.00 46.51           C  
ATOM   1305  C   GLY A 164      89.434  88.916 157.351  1.00 45.48           C  
ATOM   1306  O   GLY A 164      89.303  89.270 158.526  1.00 45.45           O  
ATOM   1307  N   LEU A 165      88.955  89.622 156.329  1.00 45.05           N  
ATOM   1308  CA  LEU A 165      88.220  90.856 156.547  1.00 46.05           C  
ATOM   1309  C   LEU A 165      87.097  90.644 157.544  1.00 47.69           C  
ATOM   1310  O   LEU A 165      86.873  91.457 158.429  1.00 49.14           O  
ATOM   1311  CB  LEU A 165      87.620  91.359 155.240  1.00 43.46           C  
ATOM   1312  CG  LEU A 165      88.599  91.789 154.149  1.00 43.24           C  
ATOM   1313  CD1 LEU A 165      87.814  92.096 152.880  1.00 43.24           C  
ATOM   1314  CD2 LEU A 165      89.377  93.002 154.610  1.00 39.56           C  
ATOM   1315  N   PHE A 166      86.370  89.550 157.381  1.00 49.85           N  
ATOM   1316  CA  PHE A 166      85.256  89.247 158.270  1.00 51.71           C  
ATOM   1317  C   PHE A 166      85.722  88.885 159.651  1.00 53.19           C  
ATOM   1318  O   PHE A 166      84.996  89.058 160.627  1.00 54.40           O  
ATOM   1319  CB  PHE A 166      84.407  88.130 157.669  1.00 51.16           C  
ATOM   1320  CG  PHE A 166      83.832  88.506 156.348  1.00 51.30           C  
ATOM   1321  CD1 PHE A 166      84.590  88.387 155.190  1.00 50.53           C  
ATOM   1322  CD2 PHE A 166      82.596  89.131 156.275  1.00 51.55           C  
ATOM   1323  CE1 PHE A 166      84.135  88.894 153.989  1.00 52.05           C  
ATOM   1324  CE2 PHE A 166      82.129  89.641 155.079  1.00 54.12           C  
ATOM   1325  CZ  PHE A 166      82.897  89.528 153.927  1.00 53.47           C  
ATOM   1326  N   GLY A 167      86.958  88.403 159.731  1.00 54.02           N  
ATOM   1327  CA  GLY A 167      87.515  88.044 161.017  1.00 54.42           C  
ATOM   1328  C   GLY A 167      87.752  89.298 161.843  1.00 54.46           C  
ATOM   1329  O   GLY A 167      87.970  89.219 163.055  1.00 55.47           O  
ATOM   1330  N   ALA A 168      87.704  90.459 161.189  1.00 53.81           N  
ATOM   1331  CA  ALA A 168      87.933  91.731 161.856  1.00 53.81           C  
ATOM   1332  C   ALA A 168      86.695  92.306 162.535  1.00 54.94           C  
ATOM   1333  O   ALA A 168      86.797  93.256 163.315  1.00 56.01           O  
ATOM   1334  CB  ALA A 168      88.498  92.743 160.866  1.00 49.86           C  
ATOM   1335  N   ILE A 169      85.522  91.766 162.234  1.00 56.82           N  
ATOM   1336  CA  ILE A 169      84.314  92.274 162.870  1.00 57.92           C  
ATOM   1337  C   ILE A 169      84.389  91.887 164.346  1.00 58.64           C  
ATOM   1338  O   ILE A 169      84.620  90.719 164.685  1.00 58.11           O  
ATOM   1339  CB  ILE A 169      83.051  91.675 162.246  1.00 58.29           C  
ATOM   1340  CG1 ILE A 169      82.929  92.142 160.793  1.00 59.78           C  
ATOM   1341  CG2 ILE A 169      81.826  92.103 163.048  1.00 55.25           C  
ATOM   1342  CD1 ILE A 169      82.032  91.280 159.946  1.00 59.49           C  
ATOM   1343  N   PRO A 170      84.202  92.871 165.242  1.00 59.33           N  
ATOM   1344  CA  PRO A 170      84.249  92.657 166.695  1.00 59.52           C  
ATOM   1345  C   PRO A 170      83.195  91.669 167.204  1.00 59.11           C  
ATOM   1346  O   PRO A 170      82.045  91.692 166.761  1.00 57.85           O  
ATOM   1347  CB  PRO A 170      84.020  94.055 167.252  1.00 59.86           C  
ATOM   1348  CG  PRO A 170      84.524  94.955 166.163  1.00 60.95           C  
ATOM   1349  CD  PRO A 170      83.980  94.296 164.934  1.00 60.60           C  
ATOM   1350  N   GLY A 171      83.597  90.800 168.122  1.00 59.90           N  
ATOM   1351  CA  GLY A 171      82.670  89.840 168.692  1.00 62.01           C  
ATOM   1352  C   GLY A 171      82.330  88.622 167.856  1.00 63.51           C  
ATOM   1353  O   GLY A 171      82.825  87.521 168.127  1.00 64.08           O  
ATOM   1354  N   ILE A 172      81.490  88.807 166.841  1.00 64.75           N  
ATOM   1355  CA  ILE A 172      81.072  87.693 165.990  1.00 65.20           C  
ATOM   1356  C   ILE A 172      82.104  87.293 164.936  1.00 64.58           C  
ATOM   1357  O   ILE A 172      82.105  86.161 164.456  1.00 64.95           O  
ATOM   1358  CB  ILE A 172      79.724  88.017 165.291  1.00 66.40           C  
ATOM   1359  CG1 ILE A 172      79.850  89.297 164.455  1.00 67.07           C  
ATOM   1360  CG2 ILE A 172      78.638  88.202 166.336  1.00 66.15           C  
ATOM   1361  CD1 ILE A 172      78.570  89.675 163.728  1.00 65.62           C  
ATOM   1362  N   GLY A 173      82.987  88.227 164.601  1.00 63.38           N  
ATOM   1363  CA  GLY A 173      84.016  87.992 163.604  1.00 62.07           C  
ATOM   1364  C   GLY A 173      84.690  86.634 163.453  1.00 61.42           C  
ATOM   1365  O   GLY A 173      84.642  86.057 162.364  1.00 61.93           O  
ATOM   1366  N   HIS A 174      85.314  86.106 164.506  1.00 60.82           N  
ATOM   1367  CA  HIS A 174      85.984  84.828 164.334  1.00 60.33           C  
ATOM   1368  C   HIS A 174      85.039  83.726 163.889  1.00 58.29           C  
ATOM   1369  O   HIS A 174      85.435  82.820 163.154  1.00 56.45           O  
ATOM   1370  CB  HIS A 174      86.753  84.353 165.564  1.00 64.10           C  
ATOM   1371  CG  HIS A 174      87.789  83.318 165.220  1.00 69.37           C  
ATOM   1372  ND1 HIS A 174      88.095  82.251 166.034  1.00 71.83           N  
ATOM   1373  CD2 HIS A 174      88.554  83.164 164.109  1.00 70.97           C  
ATOM   1374  CE1 HIS A 174      88.995  81.483 165.443  1.00 72.11           C  
ATOM   1375  NE2 HIS A 174      89.290  82.016 164.272  1.00 71.84           N  
ATOM   1376  N   SER A 175      83.788  83.809 164.325  1.00 57.50           N  
ATOM   1377  CA  SER A 175      82.790  82.824 163.955  1.00 57.31           C  
ATOM   1378  C   SER A 175      82.447  82.916 162.482  1.00 56.63           C  
ATOM   1379  O   SER A 175      82.410  81.900 161.771  1.00 56.45           O  
ATOM   1380  CB  SER A 175      81.516  83.015 164.772  1.00 57.59           C  
ATOM   1381  OG  SER A 175      81.684  82.478 166.064  1.00 60.56           O  
ATOM   1382  N   ILE A 176      82.179  84.133 162.026  1.00 56.51           N  
ATOM   1383  CA  ILE A 176      81.837  84.329 160.637  1.00 56.14           C  
ATOM   1384  C   ILE A 176      82.992  83.844 159.767  1.00 55.54           C  
ATOM   1385  O   ILE A 176      82.768  83.215 158.727  1.00 55.92           O  
ATOM   1386  CB  ILE A 176      81.526  85.808 160.365  1.00 56.37           C  
ATOM   1387  CG1 ILE A 176      80.271  86.194 161.150  1.00 56.52           C  
ATOM   1388  CG2 ILE A 176      81.346  86.052 158.873  1.00 56.47           C  
ATOM   1389  CD1 ILE A 176      79.855  87.637 161.018  1.00 57.44           C  
ATOM   1390  N   GLN A 177      84.222  84.108 160.197  1.00 54.95           N  
ATOM   1391  CA  GLN A 177      85.362  83.671 159.409  1.00 54.41           C  
ATOM   1392  C   GLN A 177      85.489  82.146 159.379  1.00 54.00           C  
ATOM   1393  O   GLN A 177      85.813  81.577 158.338  1.00 54.64           O  
ATOM   1394  CB  GLN A 177      86.663  84.289 159.924  1.00 53.98           C  
ATOM   1395  CG  GLN A 177      87.893  83.817 159.168  1.00 54.88           C  
ATOM   1396  CD  GLN A 177      89.151  84.539 159.580  1.00 56.59           C  
ATOM   1397  OE1 GLN A 177      89.268  85.011 160.711  1.00 55.18           O  
ATOM   1398  NE2 GLN A 177      90.120  84.613 158.667  1.00 57.92           N  
ATOM   1399  N   THR A 178      85.239  81.483 160.504  1.00 53.70           N  
ATOM   1400  CA  THR A 178      85.339  80.034 160.532  1.00 53.16           C  
ATOM   1401  C   THR A 178      84.272  79.434 159.620  1.00 52.21           C  
ATOM   1402  O   THR A 178      84.513  78.446 158.919  1.00 52.76           O  
ATOM   1403  CB  THR A 178      85.183  79.497 161.976  1.00 53.39           C  
ATOM   1404  OG1 THR A 178      86.305  79.917 162.761  1.00 55.43           O  
ATOM   1405  CG2 THR A 178      85.124  77.970 161.977  1.00 52.09           C  
ATOM   1406  N   TRP A 179      83.101  80.059 159.619  1.00 50.81           N  
ATOM   1407  CA  TRP A 179      81.966  79.630 158.814  1.00 49.65           C  
ATOM   1408  C   TRP A 179      82.280  79.754 157.310  1.00 50.13           C  
ATOM   1409  O   TRP A 179      82.017  78.846 156.532  1.00 51.30           O  
ATOM   1410  CB  TRP A 179      80.763  80.500 159.181  1.00 46.61           C  
ATOM   1411  CG  TRP A 179      79.527  80.235 158.411  1.00 45.23           C  
ATOM   1412  CD1 TRP A 179      78.686  79.162 158.536  1.00 43.54           C  
ATOM   1413  CD2 TRP A 179      78.939  81.104 157.442  1.00 44.75           C  
ATOM   1414  NE1 TRP A 179      77.607  79.316 157.702  1.00 43.78           N  
ATOM   1415  CE2 TRP A 179      77.741  80.494 157.013  1.00 44.46           C  
ATOM   1416  CE3 TRP A 179      79.318  82.327 156.878  1.00 44.74           C  
ATOM   1417  CZ2 TRP A 179      76.900  81.079 156.057  1.00 44.86           C  
ATOM   1418  CZ3 TRP A 179      78.495  82.908 155.927  1.00 44.64           C  
ATOM   1419  CH2 TRP A 179      77.298  82.278 155.518  1.00 45.22           C  
ATOM   1420  N   LEU A 180      82.851  80.885 156.903  1.00 50.12           N  
ATOM   1421  CA  LEU A 180      83.191  81.099 155.499  1.00 49.82           C  
ATOM   1422  C   LEU A 180      84.266  80.135 155.028  1.00 49.64           C  
ATOM   1423  O   LEU A 180      84.269  79.710 153.870  1.00 51.06           O  
ATOM   1424  CB  LEU A 180      83.713  82.515 155.276  1.00 48.58           C  
ATOM   1425  CG  LEU A 180      82.719  83.663 155.361  1.00 48.80           C  
ATOM   1426  CD1 LEU A 180      83.476  84.974 155.233  1.00 44.64           C  
ATOM   1427  CD2 LEU A 180      81.673  83.529 154.264  1.00 47.17           C  
ATOM   1428  N   LEU A 181      85.175  79.780 155.931  1.00 48.82           N  
ATOM   1429  CA  LEU A 181      86.274  78.886 155.599  1.00 47.63           C  
ATOM   1430  C   LEU A 181      85.942  77.404 155.702  1.00 47.30           C  
ATOM   1431  O   LEU A 181      86.578  76.573 155.041  1.00 47.09           O  
ATOM   1432  CB  LEU A 181      87.477  79.168 156.506  1.00 46.95           C  
ATOM   1433  CG  LEU A 181      88.233  80.490 156.402  1.00 47.91           C  
ATOM   1434  CD1 LEU A 181      89.183  80.593 157.589  1.00 46.14           C  
ATOM   1435  CD2 LEU A 181      88.994  80.562 155.092  1.00 48.22           C  
ATOM   1436  N   GLY A 182      84.961  77.071 156.529  1.00 47.41           N  
ATOM   1437  CA  GLY A 182      84.605  75.677 156.708  1.00 47.50           C  
ATOM   1438  C   GLY A 182      85.672  74.977 157.523  1.00 47.75           C  
ATOM   1439  O   GLY A 182      85.742  73.765 157.569  1.00 47.81           O  
ATOM   1440  N   GLY A 183      86.517  75.764 158.179  1.00 47.92           N  
ATOM   1441  CA  GLY A 183      87.583  75.191 158.985  1.00 48.84           C  
ATOM   1442  C   GLY A 183      88.554  76.233 159.523  1.00 49.43           C  
ATOM   1443  O   GLY A 183      88.314  77.438 159.402  1.00 51.14           O  
ATOM   1444  N   PRO A 184      89.684  75.802 160.110  1.00 49.64           N  
ATOM   1445  CA  PRO A 184      90.691  76.706 160.670  1.00 49.73           C  
ATOM   1446  C   PRO A 184      91.533  77.500 159.675  1.00 50.65           C  
ATOM   1447  O   PRO A 184      92.205  78.460 160.052  1.00 52.94           O  
ATOM   1448  CB  PRO A 184      91.544  75.774 161.521  1.00 48.13           C  
ATOM   1449  CG  PRO A 184      91.521  74.506 160.730  1.00 47.94           C  
ATOM   1450  CD  PRO A 184      90.063  74.395 160.322  1.00 48.18           C  
ATOM   1451  N   ALA A 185      91.495  77.111 158.406  1.00 50.37           N  
ATOM   1452  CA  ALA A 185      92.283  77.808 157.397  1.00 49.48           C  
ATOM   1453  C   ALA A 185      91.654  77.633 156.026  1.00 49.28           C  
ATOM   1454  O   ALA A 185      90.702  76.879 155.864  1.00 49.48           O  
ATOM   1455  CB  ALA A 185      93.698  77.251 157.385  1.00 46.94           C  
ATOM   1456  N   VAL A 186      92.190  78.345 155.046  1.00 49.17           N  
ATOM   1457  CA  VAL A 186      91.708  78.230 153.684  1.00 48.48           C  
ATOM   1458  C   VAL A 186      92.159  76.851 153.230  1.00 48.90           C  
ATOM   1459  O   VAL A 186      93.359  76.557 153.242  1.00 48.65           O  
ATOM   1460  CB  VAL A 186      92.334  79.301 152.771  1.00 47.94           C  
ATOM   1461  CG1 VAL A 186      92.195  78.872 151.314  1.00 48.34           C  
ATOM   1462  CG2 VAL A 186      91.640  80.632 152.987  1.00 46.24           C  
ATOM   1463  N   ASP A 187      91.207  75.999 152.849  1.00 49.33           N  
ATOM   1464  CA  ASP A 187      91.522  74.643 152.410  1.00 50.01           C  
ATOM   1465  C   ASP A 187      90.504  74.175 151.368  1.00 48.56           C  
ATOM   1466  O   ASP A 187      89.791  74.996 150.783  1.00 49.29           O  
ATOM   1467  CB  ASP A 187      91.499  73.700 153.605  1.00 53.13           C  
ATOM   1468  CG  ASP A 187      92.507  72.567 153.474  1.00 57.78           C  
ATOM   1469  OD1 ASP A 187      92.806  72.141 152.329  1.00 59.31           O  
ATOM   1470  OD2 ASP A 187      93.001  72.081 154.516  1.00 61.48           O  
ATOM   1471  N   ASN A 188      90.414  72.865 151.155  1.00 46.89           N  
ATOM   1472  CA  ASN A 188      89.481  72.337 150.170  1.00 45.18           C  
ATOM   1473  C   ASN A 188      88.036  72.727 150.426  1.00 44.10           C  
ATOM   1474  O   ASN A 188      87.322  73.104 149.494  1.00 43.67           O  
ATOM   1475  CB  ASN A 188      89.601  70.818 150.064  1.00 44.65           C  
ATOM   1476  CG  ASN A 188      88.993  70.282 148.763  1.00 44.75           C  
ATOM   1477  OD1 ASN A 188      89.425  70.645 147.661  1.00 41.91           O  
ATOM   1478  ND2 ASN A 188      87.979  69.428 148.885  1.00 42.22           N  
ATOM   1479  N   ALA A 189      87.579  72.645 151.674  1.00 43.52           N  
ATOM   1480  CA  ALA A 189      86.200  73.032 151.957  1.00 43.13           C  
ATOM   1481  C   ALA A 189      85.927  74.452 151.473  1.00 43.01           C  
ATOM   1482  O   ALA A 189      84.821  74.767 151.033  1.00 44.04           O  
ATOM   1483  CB  ALA A 189      85.906  72.925 153.449  1.00 43.35           C  
ATOM   1484  N   THR A 190      86.944  75.300 151.520  1.00 42.13           N  
ATOM   1485  CA  THR A 190      86.793  76.689 151.076  1.00 41.15           C  
ATOM   1486  C   THR A 190      86.671  76.809 149.561  1.00 40.69           C  
ATOM   1487  O   THR A 190      85.796  77.497 149.054  1.00 40.35           O  
ATOM   1488  CB  THR A 190      87.978  77.565 151.571  1.00 41.75           C  
ATOM   1489  OG1 THR A 190      88.269  77.229 152.935  1.00 44.35           O  
ATOM   1490  CG2 THR A 190      87.625  79.028 151.484  1.00 39.36           C  
ATOM   1491  N   LEU A 191      87.556  76.120 148.858  1.00 40.34           N  
ATOM   1492  CA  LEU A 191      87.572  76.116 147.400  1.00 40.71           C  
ATOM   1493  C   LEU A 191      86.241  75.570 146.874  1.00 41.10           C  
ATOM   1494  O   LEU A 191      85.625  76.152 145.977  1.00 41.80           O  
ATOM   1495  CB  LEU A 191      88.713  75.229 146.904  1.00 40.78           C  
ATOM   1496  CG  LEU A 191      88.878  75.004 145.400  1.00 40.08           C  
ATOM   1497  CD1 LEU A 191      88.979  76.345 144.696  1.00 40.53           C  
ATOM   1498  CD2 LEU A 191      90.114  74.164 145.154  1.00 39.53           C  
ATOM   1499  N   ASN A 192      85.817  74.451 147.458  1.00 41.74           N  
ATOM   1500  CA  ASN A 192      84.592  73.771 147.092  1.00 42.53           C  
ATOM   1501  C   ASN A 192      83.356  74.683 147.203  1.00 42.99           C  
ATOM   1502  O   ASN A 192      82.522  74.707 146.283  1.00 44.81           O  
ATOM   1503  CB  ASN A 192      84.446  72.522 147.970  1.00 41.71           C  
ATOM   1504  CG  ASN A 192      83.737  71.373 147.248  1.00 41.87           C  
ATOM   1505  OD1 ASN A 192      83.905  70.208 147.609  1.00 42.10           O  
ATOM   1506  ND2 ASN A 192      82.927  71.697 146.242  1.00 39.79           N  
ATOM   1507  N   ARG A 193      83.218  75.431 148.298  1.00 42.65           N  
ATOM   1508  CA  ARG A 193      82.041  76.300 148.437  1.00 42.19           C  
ATOM   1509  C   ARG A 193      82.150  77.548 147.568  1.00 42.32           C  
ATOM   1510  O   ARG A 193      81.135  78.132 147.172  1.00 42.82           O  
ATOM   1511  CB  ARG A 193      81.822  76.704 149.898  1.00 40.22           C  
ATOM   1512  CG  ARG A 193      82.827  77.693 150.476  1.00 40.48           C  
ATOM   1513  CD  ARG A 193      82.686  77.724 151.986  1.00 41.39           C  
ATOM   1514  NE  ARG A 193      82.846  76.377 152.524  1.00 40.21           N  
ATOM   1515  CZ  ARG A 193      82.536  76.001 153.760  1.00 39.18           C  
ATOM   1516  NH1 ARG A 193      82.035  76.870 154.614  1.00 42.06           N  
ATOM   1517  NH2 ARG A 193      82.718  74.743 154.126  1.00 35.38           N  
ATOM   1518  N   PHE A 194      83.374  77.962 147.273  1.00 42.55           N  
ATOM   1519  CA  PHE A 194      83.558  79.136 146.426  1.00 42.70           C  
ATOM   1520  C   PHE A 194      83.138  78.775 145.012  1.00 42.67           C  
ATOM   1521  O   PHE A 194      82.570  79.593 144.303  1.00 42.30           O  
ATOM   1522  CB  PHE A 194      85.018  79.599 146.471  1.00 43.03           C  
ATOM   1523  CG  PHE A 194      85.340  80.475 147.657  1.00 43.35           C  
ATOM   1524  CD1 PHE A 194      84.444  80.592 148.714  1.00 44.57           C  
ATOM   1525  CD2 PHE A 194      86.549  81.170 147.721  1.00 42.79           C  
ATOM   1526  CE1 PHE A 194      84.748  81.388 149.827  1.00 44.20           C  
ATOM   1527  CE2 PHE A 194      86.860  81.962 148.820  1.00 42.56           C  
ATOM   1528  CZ  PHE A 194      85.955  82.070 149.875  1.00 43.64           C  
ATOM   1529  N   PHE A 195      83.400  77.539 144.610  1.00 41.96           N  
ATOM   1530  CA  PHE A 195      83.007  77.108 143.279  1.00 41.08           C  
ATOM   1531  C   PHE A 195      81.503  77.216 143.156  1.00 39.33           C  
ATOM   1532  O   PHE A 195      80.987  77.846 142.225  1.00 37.53           O  
ATOM   1533  CB  PHE A 195      83.402  75.667 142.994  1.00 43.97           C  
ATOM   1534  CG  PHE A 195      82.983  75.212 141.632  1.00 47.95           C  
ATOM   1535  CD1 PHE A 195      83.516  75.825 140.512  1.00 51.05           C  
ATOM   1536  CD2 PHE A 195      81.984  74.257 141.466  1.00 49.54           C  
ATOM   1537  CE1 PHE A 195      83.062  75.502 139.233  1.00 53.21           C  
ATOM   1538  CE2 PHE A 195      81.527  73.929 140.203  1.00 51.46           C  
ATOM   1539  CZ  PHE A 195      82.063  74.554 139.079  1.00 54.14           C  
ATOM   1540  N   SER A 196      80.794  76.609 144.101  1.00 38.14           N  
ATOM   1541  CA  SER A 196      79.342  76.667 144.058  1.00 38.87           C  
ATOM   1542  C   SER A 196      78.809  78.091 144.064  1.00 39.18           C  
ATOM   1543  O   SER A 196      77.903  78.421 143.306  1.00 39.34           O  
ATOM   1544  CB  SER A 196      78.735  75.892 145.222  1.00 37.92           C  
ATOM   1545  OG  SER A 196      77.320  76.003 145.203  1.00 39.44           O  
ATOM   1546  N   LEU A 197      79.380  78.949 144.892  1.00 40.35           N  
ATOM   1547  CA  LEU A 197      78.898  80.336 144.943  1.00 40.90           C  
ATOM   1548  C   LEU A 197      79.314  81.155 143.723  1.00 40.00           C  
ATOM   1549  O   LEU A 197      78.598  82.062 143.314  1.00 38.45           O  
ATOM   1550  CB  LEU A 197      79.345  81.015 146.246  1.00 43.76           C  
ATOM   1551  CG  LEU A 197      78.702  80.411 147.510  1.00 45.01           C  
ATOM   1552  CD1 LEU A 197      79.440  80.901 148.741  1.00 43.04           C  
ATOM   1553  CD2 LEU A 197      77.224  80.774 147.582  1.00 43.60           C  
ATOM   1554  N   HIS A 198      80.455  80.821 143.123  1.00 39.41           N  
ATOM   1555  CA  HIS A 198      80.892  81.545 141.934  1.00 39.41           C  
ATOM   1556  C   HIS A 198      79.899  81.227 140.812  1.00 39.81           C  
ATOM   1557  O   HIS A 198      79.629  82.080 139.960  1.00 39.45           O  
ATOM   1558  CB  HIS A 198      82.303  81.130 141.499  1.00 38.85           C  
ATOM   1559  CG  HIS A 198      82.826  81.917 140.335  1.00 38.17           C  
ATOM   1560  ND1 HIS A 198      82.875  83.294 140.356  1.00 37.66           N  
ATOM   1561  CD2 HIS A 198      83.280  81.542 139.113  1.00 38.93           C  
ATOM   1562  CE1 HIS A 198      83.328  83.734 139.196  1.00 39.29           C  
ATOM   1563  NE2 HIS A 198      83.581  82.693 138.421  1.00 40.43           N  
ATOM   1564  N   TYR A 199      79.369  80.010 140.814  1.00 40.43           N  
ATOM   1565  CA  TYR A 199      78.407  79.593 139.793  1.00 41.23           C  
ATOM   1566  C   TYR A 199      77.068  80.292 140.028  1.00 41.74           C  
ATOM   1567  O   TYR A 199      76.452  80.799 139.109  1.00 40.27           O  
ATOM   1568  CB  TYR A 199      78.203  78.065 139.827  1.00 41.47           C  
ATOM   1569  CG  TYR A 199      77.709  77.455 138.520  1.00 41.78           C  
ATOM   1570  CD1 TYR A 199      76.736  78.087 137.747  1.00 43.25           C  
ATOM   1571  CD2 TYR A 199      78.249  76.259 138.048  1.00 42.21           C  
ATOM   1572  CE1 TYR A 199      76.321  77.553 136.519  1.00 44.39           C  
ATOM   1573  CE2 TYR A 199      77.831  75.704 136.827  1.00 43.23           C  
ATOM   1574  CZ  TYR A 199      76.879  76.356 136.069  1.00 44.84           C  
ATOM   1575  OH  TYR A 199      76.514  75.830 134.855  1.00 45.35           O  
ATOM   1576  N   LEU A 200      76.629  80.324 141.280  1.00 42.95           N  
ATOM   1577  CA  LEU A 200      75.346  80.924 141.660  1.00 45.16           C  
ATOM   1578  C   LEU A 200      75.198  82.441 141.531  1.00 45.66           C  
ATOM   1579  O   LEU A 200      74.179  82.913 141.010  1.00 46.04           O  
ATOM   1580  CB  LEU A 200      74.981  80.545 143.103  1.00 45.47           C  
ATOM   1581  CG  LEU A 200      73.780  81.315 143.675  1.00 45.59           C  
ATOM   1582  CD1 LEU A 200      72.509  80.842 142.980  1.00 45.16           C  
ATOM   1583  CD2 LEU A 200      73.681  81.107 145.173  1.00 44.29           C  
ATOM   1584  N   LEU A 201      76.178  83.197 142.010  1.00 46.19           N  
ATOM   1585  CA  LEU A 201      76.061  84.656 141.961  1.00 46.78           C  
ATOM   1586  C   LEU A 201      75.751  85.299 140.616  1.00 45.22           C  
ATOM   1587  O   LEU A 201      74.963  86.228 140.538  1.00 45.27           O  
ATOM   1588  CB  LEU A 201      77.304  85.319 142.553  1.00 49.56           C  
ATOM   1589  CG  LEU A 201      77.389  85.310 144.087  1.00 51.57           C  
ATOM   1590  CD1 LEU A 201      78.323  86.430 144.517  1.00 54.92           C  
ATOM   1591  CD2 LEU A 201      76.010  85.518 144.701  1.00 51.05           C  
ATOM   1592  N   PRO A 202      76.406  84.834 139.548  1.00 42.93           N  
ATOM   1593  CA  PRO A 202      76.109  85.457 138.256  1.00 42.79           C  
ATOM   1594  C   PRO A 202      74.618  85.456 137.884  1.00 43.87           C  
ATOM   1595  O   PRO A 202      74.145  86.361 137.202  1.00 43.30           O  
ATOM   1596  CB  PRO A 202      76.977  84.657 137.289  1.00 41.48           C  
ATOM   1597  CG  PRO A 202      78.191  84.352 138.142  1.00 40.28           C  
ATOM   1598  CD  PRO A 202      77.542  83.905 139.442  1.00 41.67           C  
ATOM   1599  N   PHE A 203      73.869  84.469 138.370  1.00 45.48           N  
ATOM   1600  CA  PHE A 203      72.431  84.407 138.081  1.00 47.38           C  
ATOM   1601  C   PHE A 203      71.669  85.419 138.912  1.00 47.54           C  
ATOM   1602  O   PHE A 203      70.642  85.949 138.501  1.00 48.28           O  
ATOM   1603  CB  PHE A 203      71.886  83.001 138.330  1.00 49.59           C  
ATOM   1604  CG  PHE A 203      72.393  82.004 137.344  1.00 52.78           C  
ATOM   1605  CD1 PHE A 203      71.998  82.070 136.014  1.00 54.12           C  
ATOM   1606  CD2 PHE A 203      73.336  81.058 137.719  1.00 54.11           C  
ATOM   1607  CE1 PHE A 203      72.537  81.216 135.067  1.00 57.02           C  
ATOM   1608  CE2 PHE A 203      73.885  80.192 136.779  1.00 57.69           C  
ATOM   1609  CZ  PHE A 203      73.487  80.271 135.449  1.00 57.64           C  
ATOM   1610  N   VAL A 204      72.199  85.689 140.094  1.00 46.96           N  
ATOM   1611  CA  VAL A 204      71.605  86.668 140.987  1.00 45.61           C  
ATOM   1612  C   VAL A 204      71.832  88.014 140.314  1.00 43.68           C  
ATOM   1613  O   VAL A 204      70.923  88.832 140.211  1.00 42.33           O  
ATOM   1614  CB  VAL A 204      72.289  86.615 142.364  1.00 47.34           C  
ATOM   1615  CG1 VAL A 204      71.867  87.793 143.224  1.00 49.08           C  
ATOM   1616  CG2 VAL A 204      71.930  85.298 143.048  1.00 46.13           C  
ATOM   1617  N   ILE A 205      73.044  88.217 139.814  1.00 41.97           N  
ATOM   1618  CA  ILE A 205      73.357  89.455 139.119  1.00 41.48           C  
ATOM   1619  C   ILE A 205      72.386  89.608 137.945  1.00 41.55           C  
ATOM   1620  O   ILE A 205      71.763  90.663 137.793  1.00 41.53           O  
ATOM   1621  CB  ILE A 205      74.828  89.464 138.610  1.00 40.21           C  
ATOM   1622  CG1 ILE A 205      75.791  89.493 139.813  1.00 40.20           C  
ATOM   1623  CG2 ILE A 205      75.062  90.657 137.705  1.00 38.62           C  
ATOM   1624  CD1 ILE A 205      77.255  89.265 139.470  1.00 39.26           C  
ATOM   1625  N   ALA A 206      72.230  88.564 137.143  1.00 42.12           N  
ATOM   1626  CA  ALA A 206      71.313  88.615 135.995  1.00 42.64           C  
ATOM   1627  C   ALA A 206      69.915  89.020 136.442  1.00 42.75           C  
ATOM   1628  O   ALA A 206      69.250  89.820 135.796  1.00 42.17           O  
ATOM   1629  CB  ALA A 206      71.263  87.260 135.296  1.00 43.84           C  
ATOM   1630  N   ALA A 207      69.471  88.463 137.558  1.00 42.75           N  
ATOM   1631  CA  ALA A 207      68.153  88.791 138.090  1.00 43.44           C  
ATOM   1632  C   ALA A 207      68.126  90.272 138.478  1.00 43.64           C  
ATOM   1633  O   ALA A 207      67.170  90.978 138.141  1.00 44.74           O  
ATOM   1634  CB  ALA A 207      67.830  87.915 139.297  1.00 43.25           C  
ATOM   1635  N   LEU A 208      69.172  90.744 139.150  1.00 43.50           N  
ATOM   1636  CA  LEU A 208      69.227  92.153 139.537  1.00 43.22           C  
ATOM   1637  C   LEU A 208      69.268  93.067 138.323  1.00 42.22           C  
ATOM   1638  O   LEU A 208      68.627  94.120 138.306  1.00 40.91           O  
ATOM   1639  CB  LEU A 208      70.442  92.426 140.418  1.00 44.99           C  
ATOM   1640  CG  LEU A 208      70.431  91.787 141.813  1.00 47.42           C  
ATOM   1641  CD1 LEU A 208      71.785  91.990 142.462  1.00 46.54           C  
ATOM   1642  CD2 LEU A 208      69.322  92.412 142.657  1.00 47.94           C  
ATOM   1643  N   VAL A 209      70.027  92.667 137.308  1.00 42.65           N  
ATOM   1644  CA  VAL A 209      70.118  93.466 136.097  1.00 43.94           C  
ATOM   1645  C   VAL A 209      68.741  93.622 135.469  1.00 45.50           C  
ATOM   1646  O   VAL A 209      68.439  94.646 134.848  1.00 47.14           O  
ATOM   1647  CB  VAL A 209      71.083  92.830 135.076  1.00 43.29           C  
ATOM   1648  CG1 VAL A 209      70.903  93.465 133.700  1.00 42.68           C  
ATOM   1649  CG2 VAL A 209      72.518  93.014 135.536  1.00 41.86           C  
ATOM   1650  N   ALA A 210      67.900  92.607 135.635  1.00 46.52           N  
ATOM   1651  CA  ALA A 210      66.547  92.660 135.097  1.00 46.81           C  
ATOM   1652  C   ALA A 210      65.778  93.776 135.786  1.00 47.25           C  
ATOM   1653  O   ALA A 210      65.093  94.557 135.150  1.00 46.44           O  
ATOM   1654  CB  ALA A 210      65.846  91.319 135.309  1.00 47.06           C  
ATOM   1655  N   ILE A 211      65.924  93.860 137.100  1.00 47.92           N  
ATOM   1656  CA  ILE A 211      65.252  94.904 137.869  1.00 48.68           C  
ATOM   1657  C   ILE A 211      65.844  96.273 137.537  1.00 47.50           C  
ATOM   1658  O   ILE A 211      65.126  97.263 137.484  1.00 46.39           O  
ATOM   1659  CB  ILE A 211      65.368  94.622 139.382  1.00 51.22           C  
ATOM   1660  CG1 ILE A 211      64.700  93.272 139.696  1.00 53.66           C  
ATOM   1661  CG2 ILE A 211      64.714  95.736 140.180  1.00 50.41           C  
ATOM   1662  CD1 ILE A 211      64.796  92.858 141.135  1.00 55.62           C  
ATOM   1663  N   HIS A 212      67.153  96.302 137.297  1.00 47.11           N  
ATOM   1664  CA  HIS A 212      67.886  97.515 136.939  1.00 47.28           C  
ATOM   1665  C   HIS A 212      67.273  98.078 135.649  1.00 47.90           C  
ATOM   1666  O   HIS A 212      66.935  99.258 135.574  1.00 47.61           O  
ATOM   1667  CB  HIS A 212      69.371  97.145 136.742  1.00 47.29           C  
ATOM   1668  CG  HIS A 212      70.305  98.315 136.552  1.00 46.92           C  
ATOM   1669  ND1 HIS A 212      70.454  99.317 137.484  1.00 46.57           N  
ATOM   1670  CD2 HIS A 212      71.231  98.565 135.593  1.00 46.62           C  
ATOM   1671  CE1 HIS A 212      71.434 100.124 137.112  1.00 45.07           C  
ATOM   1672  NE2 HIS A 212      71.928  99.690 135.964  1.00 46.09           N  
ATOM   1673  N   ILE A 213      67.118  97.224 134.637  1.00 49.15           N  
ATOM   1674  CA  ILE A 213      66.544  97.641 133.363  1.00 50.71           C  
ATOM   1675  C   ILE A 213      65.104  98.107 133.542  1.00 51.15           C  
ATOM   1676  O   ILE A 213      64.697  99.137 132.994  1.00 52.04           O  
ATOM   1677  CB  ILE A 213      66.609  96.491 132.326  1.00 51.45           C  
ATOM   1678  CG1 ILE A 213      68.075  96.187 132.015  1.00 52.51           C  
ATOM   1679  CG2 ILE A 213      65.866  96.875 131.051  1.00 50.96           C  
ATOM   1680  CD1 ILE A 213      68.297  94.894 131.268  1.00 52.44           C  
ATOM   1681  N   TRP A 214      64.337  97.346 134.315  1.00 51.46           N  
ATOM   1682  CA  TRP A 214      62.952  97.700 134.575  1.00 52.43           C  
ATOM   1683  C   TRP A 214      62.928  99.093 135.212  1.00 53.51           C  
ATOM   1684  O   TRP A 214      62.163  99.970 134.791  1.00 55.39           O  
ATOM   1685  CB  TRP A 214      62.342  96.665 135.518  1.00 50.68           C  
ATOM   1686  CG  TRP A 214      60.898  96.860 135.808  1.00 51.10           C  
ATOM   1687  CD1 TRP A 214      60.023  97.660 135.127  1.00 50.54           C  
ATOM   1688  CD2 TRP A 214      60.144  96.234 136.850  1.00 51.83           C  
ATOM   1689  NE1 TRP A 214      58.770  97.569 135.681  1.00 50.65           N  
ATOM   1690  CE2 TRP A 214      58.815  96.696 136.738  1.00 52.24           C  
ATOM   1691  CE3 TRP A 214      60.458  95.312 137.858  1.00 53.24           C  
ATOM   1692  CZ2 TRP A 214      57.804  96.282 137.608  1.00 53.30           C  
ATOM   1693  CZ3 TRP A 214      59.454  94.898 138.719  1.00 53.83           C  
ATOM   1694  CH2 TRP A 214      58.139  95.378 138.587  1.00 55.09           C  
ATOM   1695  N   ALA A 215      63.798  99.286 136.198  1.00 54.05           N  
ATOM   1696  CA  ALA A 215      63.897 100.553 136.912  1.00 53.78           C  
ATOM   1697  C   ALA A 215      64.159 101.760 136.019  1.00 54.08           C  
ATOM   1698  O   ALA A 215      63.448 102.756 136.115  1.00 53.48           O  
ATOM   1699  CB  ALA A 215      64.974 100.461 137.988  1.00 52.56           C  
ATOM   1700  N   PHE A 216      65.170 101.714 135.156  1.00 55.32           N  
ATOM   1701  CA  PHE A 216      65.384 102.885 134.332  1.00 58.01           C  
ATOM   1702  C   PHE A 216      64.350 102.993 133.220  1.00 59.32           C  
ATOM   1703  O   PHE A 216      64.144 104.066 132.659  1.00 59.85           O  
ATOM   1704  CB  PHE A 216      66.832 102.982 133.814  1.00 58.64           C  
ATOM   1705  CG  PHE A 216      67.239 101.922 132.829  1.00 61.21           C  
ATOM   1706  CD1 PHE A 216      66.891 102.016 131.481  1.00 61.67           C  
ATOM   1707  CD2 PHE A 216      68.061 100.878 133.237  1.00 63.00           C  
ATOM   1708  CE1 PHE A 216      67.362 101.093 130.562  1.00 61.10           C  
ATOM   1709  CE2 PHE A 216      68.537  99.948 132.313  1.00 63.17           C  
ATOM   1710  CZ  PHE A 216      68.189 100.055 130.980  1.00 62.23           C  
ATOM   1711  N   HIS A 217      63.667 101.896 132.923  1.00 61.59           N  
ATOM   1712  CA  HIS A 217      62.618 101.937 131.910  1.00 63.69           C  
ATOM   1713  C   HIS A 217      61.401 102.641 132.514  1.00 63.09           C  
ATOM   1714  O   HIS A 217      60.682 103.347 131.820  1.00 64.00           O  
ATOM   1715  CB  HIS A 217      62.265 100.519 131.440  1.00 66.95           C  
ATOM   1716  CG  HIS A 217      62.838 100.180 130.096  1.00 70.65           C  
ATOM   1717  ND1 HIS A 217      62.087 100.210 128.939  1.00 73.07           N  
ATOM   1718  CD2 HIS A 217      64.102  99.881 129.715  1.00 72.31           C  
ATOM   1719  CE1 HIS A 217      62.863  99.946 127.905  1.00 74.19           C  
ATOM   1720  NE2 HIS A 217      64.090  99.743 128.350  1.00 73.02           N  
ATOM   1721  N   SER A 218      61.198 102.469 133.820  1.00 61.48           N  
ATOM   1722  CA  SER A 218      60.077 103.103 134.508  1.00 59.94           C  
ATOM   1723  C   SER A 218      60.212 104.621 134.538  1.00 58.90           C  
ATOM   1724  O   SER A 218      59.200 105.334 134.469  1.00 59.69           O  
ATOM   1725  CB  SER A 218      59.962 102.610 135.952  1.00 58.85           C  
ATOM   1726  OG  SER A 218      59.664 101.226 136.021  1.00 59.53           O  
ATOM   1727  N   THR A 219      61.440 105.121 134.633  1.00 57.84           N  
ATOM   1728  CA  THR A 219      61.632 106.565 134.687  1.00 56.56           C  
ATOM   1729  C   THR A 219      62.059 107.180 133.368  1.00 56.21           C  
ATOM   1730  O   THR A 219      61.883 108.371 133.142  1.00 55.57           O  
ATOM   1731  CB  THR A 219      62.689 106.952 135.734  1.00 55.90           C  
ATOM   1732  OG1 THR A 219      63.965 106.432 135.345  1.00 55.09           O  
ATOM   1733  CG2 THR A 219      62.314 106.403 137.099  1.00 56.30           C  
ATOM   1734  N   GLY A 220      62.625 106.361 132.493  1.00 56.33           N  
ATOM   1735  CA  GLY A 220      63.109 106.870 131.231  1.00 56.60           C  
ATOM   1736  C   GLY A 220      64.564 107.216 131.473  1.00 56.58           C  
ATOM   1737  O   GLY A 220      64.933 107.583 132.585  1.00 56.73           O  
ATOM   1738  N   ASN A 221      65.391 107.082 130.444  1.00 56.48           N  
ATOM   1739  CA  ASN A 221      66.812 107.372 130.549  1.00 56.69           C  
ATOM   1740  C   ASN A 221      67.064 108.834 130.829  1.00 56.36           C  
ATOM   1741  O   ASN A 221      66.277 109.697 130.460  1.00 56.67           O  
ATOM   1742  CB  ASN A 221      67.555 107.040 129.250  1.00 57.17           C  
ATOM   1743  CG  ASN A 221      67.304 105.636 128.761  1.00 58.61           C  
ATOM   1744  OD1 ASN A 221      67.878 104.672 129.268  1.00 59.35           O  
ATOM   1745  ND2 ASN A 221      66.435 105.513 127.766  1.00 59.19           N  
ATOM   1746  N   ASN A 222      68.183 109.105 131.483  1.00 56.05           N  
ATOM   1747  CA  ASN A 222      68.591 110.469 131.767  1.00 56.05           C  
ATOM   1748  C   ASN A 222      69.470 110.798 130.561  1.00 56.14           C  
ATOM   1749  O   ASN A 222      69.902 109.896 129.848  1.00 56.69           O  
ATOM   1750  CB  ASN A 222      69.393 110.510 133.075  1.00 55.39           C  
ATOM   1751  CG  ASN A 222      70.024 111.859 133.335  1.00 55.74           C  
ATOM   1752  OD1 ASN A 222      69.420 112.907 133.083  1.00 56.02           O  
ATOM   1753  ND2 ASN A 222      71.247 111.842 133.858  1.00 55.19           N  
ATOM   1754  N   ASN A 223      69.707 112.078 130.306  1.00 56.30           N  
ATOM   1755  CA  ASN A 223      70.538 112.481 129.177  1.00 56.24           C  
ATOM   1756  C   ASN A 223      71.571 113.483 129.682  1.00 57.26           C  
ATOM   1757  O   ASN A 223      71.510 113.906 130.834  1.00 56.02           O  
ATOM   1758  CB  ASN A 223      69.661 113.094 128.079  1.00 55.40           C  
ATOM   1759  CG  ASN A 223      68.931 114.332 128.544  1.00 53.85           C  
ATOM   1760  OD1 ASN A 223      69.371 115.449 128.305  1.00 53.38           O  
ATOM   1761  ND2 ASN A 223      67.817 114.138 129.231  1.00 55.24           N  
ATOM   1762  N   PRO A 224      72.535 113.870 128.834  1.00 58.81           N  
ATOM   1763  CA  PRO A 224      73.569 114.828 129.245  1.00 61.01           C  
ATOM   1764  C   PRO A 224      73.140 116.213 129.752  1.00 63.08           C  
ATOM   1765  O   PRO A 224      73.949 116.928 130.327  1.00 64.60           O  
ATOM   1766  CB  PRO A 224      74.460 114.928 128.007  1.00 60.41           C  
ATOM   1767  CG  PRO A 224      74.326 113.573 127.394  1.00 59.31           C  
ATOM   1768  CD  PRO A 224      72.841 113.324 127.498  1.00 58.90           C  
ATOM   1769  N   THR A 225      71.887 116.603 129.547  1.00 64.36           N  
ATOM   1770  CA  THR A 225      71.452 117.914 130.017  1.00 64.87           C  
ATOM   1771  C   THR A 225      70.704 117.851 131.343  1.00 65.37           C  
ATOM   1772  O   THR A 225      70.508 118.876 131.997  1.00 66.82           O  
ATOM   1773  CB  THR A 225      70.533 118.621 129.002  1.00 64.73           C  
ATOM   1774  OG1 THR A 225      69.234 118.017 129.025  1.00 64.07           O  
ATOM   1775  CG2 THR A 225      71.107 118.539 127.606  1.00 63.27           C  
ATOM   1776  N   GLY A 226      70.290 116.651 131.738  1.00 64.96           N  
ATOM   1777  CA  GLY A 226      69.571 116.506 132.989  1.00 63.77           C  
ATOM   1778  C   GLY A 226      68.134 116.970 132.854  1.00 63.18           C  
ATOM   1779  O   GLY A 226      67.363 116.935 133.827  1.00 62.93           O  
ATOM   1780  N   VAL A 227      67.772 117.409 131.648  1.00 63.39           N  
ATOM   1781  CA  VAL A 227      66.418 117.875 131.381  1.00 63.77           C  
ATOM   1782  C   VAL A 227      65.566 116.715 130.876  1.00 64.56           C  
ATOM   1783  O   VAL A 227      65.895 116.087 129.868  1.00 64.19           O  
ATOM   1784  CB  VAL A 227      66.421 118.982 130.315  1.00 63.80           C  
ATOM   1785  CG1 VAL A 227      65.013 119.517 130.112  1.00 62.81           C  
ATOM   1786  CG2 VAL A 227      67.366 120.100 130.725  1.00 63.65           C  
ATOM   1787  N   GLU A 228      64.473 116.446 131.580  1.00 66.57           N  
ATOM   1788  CA  GLU A 228      63.575 115.364 131.220  1.00 69.63           C  
ATOM   1789  C   GLU A 228      62.928 115.551 129.853  1.00 70.88           C  
ATOM   1790  O   GLU A 228      62.967 116.632 129.275  1.00 71.45           O  
ATOM   1791  CB  GLU A 228      62.483 115.221 132.284  1.00 70.72           C  
ATOM   1792  CG  GLU A 228      63.000 114.932 133.691  1.00 74.66           C  
ATOM   1793  CD  GLU A 228      63.745 113.618 133.786  1.00 76.59           C  
ATOM   1794  OE1 GLU A 228      63.148 112.565 133.476  1.00 78.96           O  
ATOM   1795  OE2 GLU A 228      64.932 113.635 134.173  1.00 76.51           O  
ATOM   1796  N   VAL A 229      62.343 114.476 129.338  1.00 73.00           N  
ATOM   1797  CA  VAL A 229      61.651 114.513 128.056  1.00 74.85           C  
ATOM   1798  C   VAL A 229      60.268 115.088 128.358  1.00 76.25           C  
ATOM   1799  O   VAL A 229      59.696 114.799 129.416  1.00 76.01           O  
ATOM   1800  CB  VAL A 229      61.512 113.085 127.457  1.00 74.92           C  
ATOM   1801  CG1 VAL A 229      60.458 113.070 126.363  1.00 75.27           C  
ATOM   1802  CG2 VAL A 229      62.851 112.626 126.895  1.00 74.52           C  
ATOM   1803  N   ARG A 230      59.738 115.914 127.461  1.00 78.32           N  
ATOM   1804  CA  ARG A 230      58.417 116.494 127.678  1.00 80.54           C  
ATOM   1805  C   ARG A 230      57.370 115.381 127.608  1.00 82.74           C  
ATOM   1806  O   ARG A 230      57.338 114.622 126.639  1.00 83.24           O  
ATOM   1807  CB  ARG A 230      58.142 117.569 126.622  1.00 79.41           C  
ATOM   1808  CG  ARG A 230      58.883 118.879 126.871  1.00 77.86           C  
ATOM   1809  CD  ARG A 230      58.842 119.818 125.674  1.00 77.08           C  
ATOM   1810  NE  ARG A 230      59.804 119.437 124.644  1.00 76.48           N  
ATOM   1811  CZ  ARG A 230      60.029 120.136 123.536  1.00 76.83           C  
ATOM   1812  NH1 ARG A 230      59.361 121.259 123.305  1.00 76.73           N  
ATOM   1813  NH2 ARG A 230      60.929 119.719 122.655  1.00 76.94           N  
ATOM   1814  N   ARG A 231      56.528 115.281 128.637  1.00 85.49           N  
ATOM   1815  CA  ARG A 231      55.507 114.236 128.692  1.00 88.11           C  
ATOM   1816  C   ARG A 231      54.110 114.703 128.279  1.00 88.38           C  
ATOM   1817  O   ARG A 231      53.209 113.887 128.098  1.00 87.86           O  
ATOM   1818  CB  ARG A 231      55.423 113.649 130.111  1.00 90.92           C  
ATOM   1819  CG  ARG A 231      56.752 113.259 130.745  1.00 94.93           C  
ATOM   1820  CD  ARG A 231      57.494 112.219 129.914  1.00 98.65           C  
ATOM   1821  NE  ARG A 231      58.856 111.976 130.394  1.00101.29           N  
ATOM   1822  CZ  ARG A 231      59.170 111.200 131.428  1.00102.28           C  
ATOM   1823  NH1 ARG A 231      58.220 110.573 132.113  1.00102.35           N  
ATOM   1824  NH2 ARG A 231      60.439 111.042 131.776  1.00103.13           N  
ATOM   1825  N   THR A 232      53.934 116.013 128.125  1.00 89.00           N  
ATOM   1826  CA  THR A 232      52.635 116.587 127.777  1.00 89.84           C  
ATOM   1827  C   THR A 232      51.932 116.120 126.491  1.00 91.05           C  
ATOM   1828  O   THR A 232      50.702 116.046 126.466  1.00 91.00           O  
ATOM   1829  CB  THR A 232      52.704 118.137 127.785  1.00 89.26           C  
ATOM   1830  OG1 THR A 232      53.938 118.571 127.201  1.00 88.78           O  
ATOM   1831  CG2 THR A 232      52.612 118.667 129.212  1.00 88.86           C  
ATOM   1832  N   SER A 233      52.681 115.796 125.436  1.00 92.49           N  
ATOM   1833  CA  SER A 233      52.061 115.334 124.184  1.00 93.53           C  
ATOM   1834  C   SER A 233      53.009 114.508 123.317  1.00 94.06           C  
ATOM   1835  O   SER A 233      54.210 114.785 123.278  1.00 94.40           O  
ATOM   1836  CB  SER A 233      51.574 116.525 123.356  1.00 94.07           C  
ATOM   1837  OG  SER A 233      52.645 117.101 122.622  1.00 92.79           O  
ATOM   1838  N   LYS A 234      52.468 113.512 122.609  1.00 93.97           N  
ATOM   1839  CA  LYS A 234      53.287 112.672 121.731  1.00 93.81           C  
ATOM   1840  C   LYS A 234      54.091 113.590 120.824  1.00 93.45           C  
ATOM   1841  O   LYS A 234      55.239 113.320 120.479  1.00 92.82           O  
ATOM   1842  CB  LYS A 234      52.414 111.753 120.855  1.00 94.59           C  
ATOM   1843  CG  LYS A 234      51.649 110.652 121.596  1.00 96.20           C  
ATOM   1844  CD  LYS A 234      51.229 109.501 120.661  1.00 98.15           C  
ATOM   1845  CE  LYS A 234      50.277 108.527 121.367  1.00 99.63           C  
ATOM   1846  NZ  LYS A 234      49.942 107.300 120.576  1.00100.67           N  
ATOM   1847  N   ALA A 235      53.454 114.691 120.456  1.00 93.59           N  
ATOM   1848  CA  ALA A 235      54.029 115.697 119.577  1.00 93.84           C  
ATOM   1849  C   ALA A 235      55.425 116.165 119.967  1.00 93.92           C  
ATOM   1850  O   ALA A 235      56.389 115.951 119.235  1.00 94.17           O  
ATOM   1851  CB  ALA A 235      53.093 116.893 119.506  1.00 94.03           C  
ATOM   1852  N   GLU A 236      55.518 116.820 121.118  1.00 93.96           N  
ATOM   1853  CA  GLU A 236      56.788 117.342 121.606  1.00 93.94           C  
ATOM   1854  C   GLU A 236      57.701 116.246 122.135  1.00 91.74           C  
ATOM   1855  O   GLU A 236      58.921 116.344 122.027  1.00 91.40           O  
ATOM   1856  CB  GLU A 236      56.524 118.390 122.684  1.00 97.22           C  
ATOM   1857  CG  GLU A 236      55.627 117.914 123.809  1.00102.63           C  
ATOM   1858  CD  GLU A 236      54.711 119.013 124.312  1.00105.66           C  
ATOM   1859  OE1 GLU A 236      55.170 120.173 124.405  1.00106.99           O  
ATOM   1860  OE2 GLU A 236      53.537 118.720 124.624  1.00107.75           O  
ATOM   1861  N   ALA A 237      57.109 115.202 122.703  1.00 89.37           N  
ATOM   1862  CA  ALA A 237      57.893 114.092 123.220  1.00 87.26           C  
ATOM   1863  C   ALA A 237      58.789 113.592 122.094  1.00 86.22           C  
ATOM   1864  O   ALA A 237      59.952 113.258 122.313  1.00 85.57           O  
ATOM   1865  CB  ALA A 237      56.974 112.976 123.701  1.00 86.43           C  
ATOM   1866  N   GLN A 238      58.242 113.561 120.884  1.00 85.69           N  
ATOM   1867  CA  GLN A 238      58.997 113.104 119.724  1.00 85.39           C  
ATOM   1868  C   GLN A 238      60.095 114.071 119.306  1.00 83.51           C  
ATOM   1869  O   GLN A 238      61.075 113.673 118.680  1.00 82.53           O  
ATOM   1870  CB  GLN A 238      58.065 112.871 118.540  1.00 88.41           C  
ATOM   1871  CG  GLN A 238      57.112 111.720 118.731  1.00 93.56           C  
ATOM   1872  CD  GLN A 238      56.285 111.461 117.501  1.00 96.55           C  
ATOM   1873  OE1 GLN A 238      56.821 111.252 116.410  1.00 98.54           O  
ATOM   1874  NE2 GLN A 238      54.968 111.469 117.664  1.00 98.18           N  
ATOM   1875  N   LYS A 239      59.929 115.347 119.633  1.00 81.79           N  
ATOM   1876  CA  LYS A 239      60.928 116.350 119.291  1.00 80.61           C  
ATOM   1877  C   LYS A 239      62.152 116.112 120.176  1.00 78.69           C  
ATOM   1878  O   LYS A 239      63.289 116.389 119.779  1.00 78.51           O  
ATOM   1879  CB  LYS A 239      60.356 117.765 119.503  1.00 82.11           C  
ATOM   1880  CG  LYS A 239      59.215 118.121 118.536  1.00 84.37           C  
ATOM   1881  CD  LYS A 239      58.385 119.336 118.982  1.00 85.91           C  
ATOM   1882  CE  LYS A 239      59.114 120.666 118.810  1.00 86.80           C  
ATOM   1883  NZ  LYS A 239      58.322 121.819 119.346  1.00 86.46           N  
ATOM   1884  N   ASP A 240      61.900 115.568 121.364  1.00 76.73           N  
ATOM   1885  CA  ASP A 240      62.946 115.268 122.342  1.00 74.39           C  
ATOM   1886  C   ASP A 240      63.593 113.890 122.165  1.00 73.19           C  
ATOM   1887  O   ASP A 240      64.739 113.689 122.568  1.00 72.65           O  
ATOM   1888  CB  ASP A 240      62.379 115.311 123.768  1.00 73.39           C  
ATOM   1889  CG  ASP A 240      62.112 116.719 124.268  1.00 72.31           C  
ATOM   1890  OD1 ASP A 240      62.844 117.646 123.865  1.00 70.70           O  
ATOM   1891  OD2 ASP A 240      61.183 116.895 125.088  1.00 72.22           O  
ATOM   1892  N   THR A 241      62.867 112.954 121.560  1.00 71.95           N  
ATOM   1893  CA  THR A 241      63.352 111.588 121.409  1.00 71.51           C  
ATOM   1894  C   THR A 241      63.403 110.983 120.009  1.00 71.63           C  
ATOM   1895  O   THR A 241      63.199 111.644 119.002  1.00 71.65           O  
ATOM   1896  CB  THR A 241      62.473 110.645 122.243  1.00 71.04           C  
ATOM   1897  OG1 THR A 241      61.175 110.570 121.644  1.00 71.16           O  
ATOM   1898  CG2 THR A 241      62.315 111.160 123.667  1.00 70.34           C  
ATOM   1899  N   VAL A 242      63.699 109.686 120.008  1.00 72.13           N  
ATOM   1900  CA  VAL A 242      63.744 108.808 118.837  1.00 72.96           C  
ATOM   1901  C   VAL A 242      63.575 107.452 119.511  1.00 72.83           C  
ATOM   1902  O   VAL A 242      63.958 107.280 120.670  1.00 72.54           O  
ATOM   1903  CB  VAL A 242      65.099 108.799 118.061  1.00 73.86           C  
ATOM   1904  CG1 VAL A 242      65.469 110.200 117.625  1.00 75.23           C  
ATOM   1905  CG2 VAL A 242      66.195 108.164 118.900  1.00 73.77           C  
ATOM   1906  N   PRO A 243      62.992 106.474 118.811  1.00 72.70           N  
ATOM   1907  CA  PRO A 243      62.826 105.171 119.458  1.00 71.85           C  
ATOM   1908  C   PRO A 243      64.153 104.444 119.629  1.00 70.23           C  
ATOM   1909  O   PRO A 243      65.051 104.556 118.787  1.00 68.81           O  
ATOM   1910  CB  PRO A 243      61.868 104.445 118.521  1.00 73.04           C  
ATOM   1911  CG  PRO A 243      62.251 104.987 117.183  1.00 73.95           C  
ATOM   1912  CD  PRO A 243      62.419 106.467 117.454  1.00 73.87           C  
ATOM   1913  N   PHE A 244      64.272 103.710 120.730  1.00 69.15           N  
ATOM   1914  CA  PHE A 244      65.483 102.962 121.026  1.00 68.57           C  
ATOM   1915  C   PHE A 244      65.882 102.125 119.815  1.00 68.48           C  
ATOM   1916  O   PHE A 244      67.041 102.132 119.398  1.00 68.88           O  
ATOM   1917  CB  PHE A 244      65.257 102.080 122.257  1.00 67.96           C  
ATOM   1918  CG  PHE A 244      66.456 101.305 122.666  1.00 67.60           C  
ATOM   1919  CD1 PHE A 244      67.699 101.923 122.735  1.00 66.68           C  
ATOM   1920  CD2 PHE A 244      66.360  99.948 122.952  1.00 67.44           C  
ATOM   1921  CE1 PHE A 244      68.833 101.194 123.080  1.00 66.91           C  
ATOM   1922  CE2 PHE A 244      67.486  99.220 123.297  1.00 67.69           C  
ATOM   1923  CZ  PHE A 244      68.727  99.847 123.359  1.00 66.14           C  
ATOM   1924  N   TRP A 245      64.920 101.395 119.261  1.00 68.15           N  
ATOM   1925  CA  TRP A 245      65.174 100.600 118.064  1.00 67.85           C  
ATOM   1926  C   TRP A 245      64.708 101.453 116.887  1.00 66.11           C  
ATOM   1927  O   TRP A 245      63.582 101.961 116.891  1.00 65.68           O  
ATOM   1928  CB  TRP A 245      64.392  99.284 118.078  1.00 70.32           C  
ATOM   1929  CG  TRP A 245      64.329  98.674 116.711  1.00 73.64           C  
ATOM   1930  CD1 TRP A 245      63.344  98.854 115.779  1.00 74.00           C  
ATOM   1931  CD2 TRP A 245      65.365  97.937 116.058  1.00 75.63           C  
ATOM   1932  NE1 TRP A 245      63.709  98.288 114.585  1.00 74.58           N  
ATOM   1933  CE2 TRP A 245      64.948  97.719 114.726  1.00 76.01           C  
ATOM   1934  CE3 TRP A 245      66.614  97.451 116.463  1.00 77.62           C  
ATOM   1935  CZ2 TRP A 245      65.735  97.028 113.798  1.00 77.10           C  
ATOM   1936  CZ3 TRP A 245      67.399  96.764 115.536  1.00 78.33           C  
ATOM   1937  CH2 TRP A 245      66.956  96.564 114.221  1.00 77.51           C  
ATOM   1938  N   PRO A 246      65.550 101.601 115.854  1.00 65.23           N  
ATOM   1939  CA  PRO A 246      66.900 101.053 115.692  1.00 65.05           C  
ATOM   1940  C   PRO A 246      67.996 102.069 115.976  1.00 65.71           C  
ATOM   1941  O   PRO A 246      69.182 101.744 115.950  1.00 65.55           O  
ATOM   1942  CB  PRO A 246      66.898 100.653 114.234  1.00 64.57           C  
ATOM   1943  CG  PRO A 246      66.231 101.863 113.621  1.00 64.32           C  
ATOM   1944  CD  PRO A 246      65.072 102.155 114.572  1.00 63.95           C  
ATOM   1945  N   TYR A 247      67.592 103.303 116.239  1.00 66.90           N  
ATOM   1946  CA  TYR A 247      68.534 104.389 116.480  1.00 68.24           C  
ATOM   1947  C   TYR A 247      69.629 104.155 117.501  1.00 67.27           C  
ATOM   1948  O   TYR A 247      70.806 104.313 117.185  1.00 66.65           O  
ATOM   1949  CB  TYR A 247      67.753 105.648 116.819  1.00 71.78           C  
ATOM   1950  CG  TYR A 247      66.869 106.050 115.671  1.00 75.42           C  
ATOM   1951  CD1 TYR A 247      67.424 106.439 114.450  1.00 76.74           C  
ATOM   1952  CD2 TYR A 247      65.478 105.976 115.768  1.00 76.64           C  
ATOM   1953  CE1 TYR A 247      66.622 106.739 113.360  1.00 78.20           C  
ATOM   1954  CE2 TYR A 247      64.670 106.273 114.680  1.00 77.95           C  
ATOM   1955  CZ  TYR A 247      65.249 106.653 113.481  1.00 78.33           C  
ATOM   1956  OH  TYR A 247      64.451 106.950 112.401  1.00 80.67           O  
ATOM   1957  N   PHE A 248      69.265 103.778 118.715  1.00 66.51           N  
ATOM   1958  CA  PHE A 248      70.296 103.550 119.707  1.00 66.08           C  
ATOM   1959  C   PHE A 248      70.822 102.127 119.707  1.00 66.21           C  
ATOM   1960  O   PHE A 248      72.010 101.897 119.926  1.00 66.33           O  
ATOM   1961  CB  PHE A 248      69.804 104.002 121.079  1.00 65.45           C  
ATOM   1962  CG  PHE A 248      69.829 105.499 121.238  1.00 64.60           C  
ATOM   1963  CD1 PHE A 248      71.021 106.197 121.065  1.00 63.55           C  
ATOM   1964  CD2 PHE A 248      68.667 106.218 121.489  1.00 64.85           C  
ATOM   1965  CE1 PHE A 248      71.061 107.576 121.131  1.00 63.24           C  
ATOM   1966  CE2 PHE A 248      68.699 107.617 121.560  1.00 64.92           C  
ATOM   1967  CZ  PHE A 248      69.901 108.293 121.378  1.00 63.96           C  
ATOM   1968  N   ILE A 249      69.945 101.170 119.423  1.00 66.17           N  
ATOM   1969  CA  ILE A 249      70.365  99.772 119.359  1.00 66.21           C  
ATOM   1970  C   ILE A 249      71.564  99.656 118.426  1.00 66.55           C  
ATOM   1971  O   ILE A 249      72.496  98.908 118.684  1.00 66.06           O  
ATOM   1972  CB  ILE A 249      69.260  98.869 118.779  1.00 66.38           C  
ATOM   1973  CG1 ILE A 249      68.114  98.720 119.779  1.00 67.04           C  
ATOM   1974  CG2 ILE A 249      69.843  97.508 118.400  1.00 65.85           C  
ATOM   1975  CD1 ILE A 249      68.275  97.544 120.724  1.00 67.55           C  
ATOM   1976  N   ILE A 250      71.542 100.410 117.336  1.00 67.52           N  
ATOM   1977  CA  ILE A 250      72.632 100.333 116.389  1.00 69.07           C  
ATOM   1978  C   ILE A 250      73.905 101.059 116.781  1.00 69.32           C  
ATOM   1979  O   ILE A 250      74.996 100.552 116.505  1.00 68.75           O  
ATOM   1980  CB  ILE A 250      72.159 100.741 114.981  1.00 70.75           C  
ATOM   1981  CG1 ILE A 250      71.270  99.611 114.441  1.00 73.28           C  
ATOM   1982  CG2 ILE A 250      73.349 100.983 114.060  1.00 69.73           C  
ATOM   1983  CD1 ILE A 250      70.666  99.867 113.097  1.00 77.87           C  
ATOM   1984  N   LYS A 251      73.831 102.225 117.406  1.00 70.26           N  
ATOM   1985  CA  LYS A 251      75.113 102.811 117.771  1.00 71.42           C  
ATOM   1986  C   LYS A 251      75.684 102.033 118.962  1.00 71.40           C  
ATOM   1987  O   LYS A 251      76.898 101.933 119.103  1.00 70.74           O  
ATOM   1988  CB  LYS A 251      75.028 104.328 118.033  1.00 73.22           C  
ATOM   1989  CG  LYS A 251      74.035 104.832 119.057  1.00 75.59           C  
ATOM   1990  CD  LYS A 251      74.288 106.327 119.309  1.00 77.22           C  
ATOM   1991  CE  LYS A 251      75.633 106.554 120.001  1.00 77.21           C  
ATOM   1992  NZ  LYS A 251      75.854 107.980 120.374  1.00 76.55           N  
ATOM   1993  N   ASP A 252      74.811 101.451 119.789  1.00 71.93           N  
ATOM   1994  CA  ASP A 252      75.269 100.637 120.911  1.00 72.68           C  
ATOM   1995  C   ASP A 252      76.021  99.417 120.342  1.00 70.18           C  
ATOM   1996  O   ASP A 252      77.157  99.132 120.747  1.00 69.95           O  
ATOM   1997  CB  ASP A 252      74.080 100.194 121.780  1.00 77.94           C  
ATOM   1998  CG  ASP A 252      73.403 101.365 122.506  1.00 83.63           C  
ATOM   1999  OD1 ASP A 252      73.962 102.490 122.508  1.00 86.42           O  
ATOM   2000  OD2 ASP A 252      72.312 101.165 123.094  1.00 86.80           O  
ATOM   2001  N   VAL A 253      75.407  98.712 119.396  1.00 67.57           N  
ATOM   2002  CA  VAL A 253      76.062  97.555 118.792  1.00 65.01           C  
ATOM   2003  C   VAL A 253      77.342  98.002 118.091  1.00 64.59           C  
ATOM   2004  O   VAL A 253      78.342  97.284 118.095  1.00 63.88           O  
ATOM   2005  CB  VAL A 253      75.140  96.845 117.773  1.00 63.80           C  
ATOM   2006  CG1 VAL A 253      75.872  95.680 117.118  1.00 60.84           C  
ATOM   2007  CG2 VAL A 253      73.886  96.342 118.476  1.00 63.44           C  
ATOM   2008  N   PHE A 254      77.314  99.186 117.490  1.00 64.42           N  
ATOM   2009  CA  PHE A 254      78.502  99.697 116.817  1.00 64.50           C  
ATOM   2010  C   PHE A 254      79.611  99.944 117.842  1.00 65.02           C  
ATOM   2011  O   PHE A 254      80.761  99.565 117.627  1.00 65.38           O  
ATOM   2012  CB  PHE A 254      78.200 100.999 116.066  1.00 63.51           C  
ATOM   2013  CG  PHE A 254      79.436 101.776 115.704  1.00 61.91           C  
ATOM   2014  CD1 PHE A 254      80.464 101.174 114.981  1.00 60.59           C  
ATOM   2015  CD2 PHE A 254      79.603 103.085 116.148  1.00 61.93           C  
ATOM   2016  CE1 PHE A 254      81.641 101.862 114.713  1.00 59.89           C  
ATOM   2017  CE2 PHE A 254      80.780 103.782 115.885  1.00 61.35           C  
ATOM   2018  CZ  PHE A 254      81.803 103.168 115.166  1.00 60.48           C  
ATOM   2019  N   ALA A 255      79.255 100.574 118.958  1.00 65.37           N  
ATOM   2020  CA  ALA A 255      80.210 100.861 120.021  1.00 65.61           C  
ATOM   2021  C   ALA A 255      80.775  99.547 120.537  1.00 65.58           C  
ATOM   2022  O   ALA A 255      81.987  99.388 120.683  1.00 66.85           O  
ATOM   2023  CB  ALA A 255      79.518 101.617 121.153  1.00 64.88           C  
ATOM   2024  N   LEU A 256      79.872  98.613 120.812  1.00 65.18           N  
ATOM   2025  CA  LEU A 256      80.239  97.300 121.310  1.00 64.69           C  
ATOM   2026  C   LEU A 256      81.262  96.615 120.407  1.00 64.35           C  
ATOM   2027  O   LEU A 256      82.198  95.979 120.887  1.00 65.02           O  
ATOM   2028  CB  LEU A 256      78.985  96.438 121.434  1.00 64.42           C  
ATOM   2029  CG  LEU A 256      79.143  95.054 122.058  1.00 64.69           C  
ATOM   2030  CD1 LEU A 256      79.685  95.191 123.484  1.00 65.37           C  
ATOM   2031  CD2 LEU A 256      77.804  94.349 122.060  1.00 64.89           C  
ATOM   2032  N   ALA A 257      81.082  96.753 119.096  1.00 63.68           N  
ATOM   2033  CA  ALA A 257      82.000  96.143 118.133  1.00 63.02           C  
ATOM   2034  C   ALA A 257      83.387  96.755 118.237  1.00 62.53           C  
ATOM   2035  O   ALA A 257      84.400  96.065 118.093  1.00 62.90           O  
ATOM   2036  CB  ALA A 257      81.468  96.315 116.716  1.00 62.96           C  
ATOM   2037  N   VAL A 258      83.437  98.058 118.492  1.00 61.55           N  
ATOM   2038  CA  VAL A 258      84.719  98.741 118.622  1.00 60.36           C  
ATOM   2039  C   VAL A 258      85.389  98.286 119.914  1.00 58.60           C  
ATOM   2040  O   VAL A 258      86.583  97.998 119.930  1.00 58.42           O  
ATOM   2041  CB  VAL A 258      84.532 100.269 118.644  1.00 61.61           C  
ATOM   2042  CG1 VAL A 258      85.871 100.964 118.766  1.00 62.85           C  
ATOM   2043  CG2 VAL A 258      83.813 100.718 117.376  1.00 62.44           C  
ATOM   2044  N   VAL A 259      84.604  98.201 120.983  1.00 57.00           N  
ATOM   2045  CA  VAL A 259      85.119  97.756 122.265  1.00 55.73           C  
ATOM   2046  C   VAL A 259      85.633  96.322 122.154  1.00 55.08           C  
ATOM   2047  O   VAL A 259      86.738  96.023 122.624  1.00 55.46           O  
ATOM   2048  CB  VAL A 259      84.027  97.816 123.356  1.00 56.02           C  
ATOM   2049  CG1 VAL A 259      84.484  97.077 124.608  1.00 55.47           C  
ATOM   2050  CG2 VAL A 259      83.707  99.262 123.698  1.00 55.22           C  
ATOM   2051  N   LEU A 260      84.835  95.451 121.542  1.00 54.78           N  
ATOM   2052  CA  LEU A 260      85.246  94.065 121.392  1.00 55.58           C  
ATOM   2053  C   LEU A 260      86.480  93.941 120.510  1.00 55.45           C  
ATOM   2054  O   LEU A 260      87.271  93.006 120.654  1.00 55.86           O  
ATOM   2055  CB  LEU A 260      84.091  93.236 120.843  1.00 56.16           C  
ATOM   2056  CG  LEU A 260      82.929  93.134 121.845  1.00 58.42           C  
ATOM   2057  CD1 LEU A 260      81.859  92.182 121.341  1.00 57.85           C  
ATOM   2058  CD2 LEU A 260      83.475  92.650 123.188  1.00 57.03           C  
ATOM   2059  N   LEU A 261      86.660  94.899 119.608  1.00 56.20           N  
ATOM   2060  CA  LEU A 261      87.830  94.891 118.738  1.00 56.96           C  
ATOM   2061  C   LEU A 261      89.079  95.011 119.611  1.00 56.02           C  
ATOM   2062  O   LEU A 261      90.017  94.219 119.470  1.00 55.23           O  
ATOM   2063  CB  LEU A 261      87.756  96.052 117.741  1.00 60.42           C  
ATOM   2064  CG  LEU A 261      88.967  96.300 116.834  1.00 62.57           C  
ATOM   2065  CD1 LEU A 261      89.462  94.992 116.243  1.00 64.76           C  
ATOM   2066  CD2 LEU A 261      88.560  97.270 115.738  1.00 65.00           C  
ATOM   2067  N   VAL A 262      89.074  95.984 120.519  1.00 55.58           N  
ATOM   2068  CA  VAL A 262      90.201  96.187 121.422  1.00 55.32           C  
ATOM   2069  C   VAL A 262      90.339  94.990 122.359  1.00 54.86           C  
ATOM   2070  O   VAL A 262      91.443  94.479 122.572  1.00 53.70           O  
ATOM   2071  CB  VAL A 262      90.013  97.459 122.277  1.00 55.96           C  
ATOM   2072  CG1 VAL A 262      91.242  97.695 123.143  1.00 55.05           C  
ATOM   2073  CG2 VAL A 262      89.747  98.660 121.383  1.00 56.44           C  
ATOM   2074  N   PHE A 263      89.213  94.554 122.907  1.00 55.19           N  
ATOM   2075  CA  PHE A 263      89.176  93.425 123.819  1.00 56.04           C  
ATOM   2076  C   PHE A 263      89.818  92.176 123.219  1.00 56.48           C  
ATOM   2077  O   PHE A 263      90.665  91.538 123.856  1.00 56.85           O  
ATOM   2078  CB  PHE A 263      87.729  93.141 124.219  1.00 55.27           C  
ATOM   2079  CG  PHE A 263      87.564  91.930 125.098  1.00 54.56           C  
ATOM   2080  CD1 PHE A 263      88.187  91.857 126.342  1.00 52.96           C  
ATOM   2081  CD2 PHE A 263      86.785  90.852 124.676  1.00 54.00           C  
ATOM   2082  CE1 PHE A 263      88.038  90.729 127.142  1.00 51.57           C  
ATOM   2083  CE2 PHE A 263      86.632  89.729 125.472  1.00 53.57           C  
ATOM   2084  CZ  PHE A 263      87.263  89.668 126.711  1.00 51.81           C  
ATOM   2085  N   PHE A 264      89.422  91.815 122.001  1.00 57.35           N  
ATOM   2086  CA  PHE A 264      89.991  90.631 121.360  1.00 57.93           C  
ATOM   2087  C   PHE A 264      91.460  90.821 121.014  1.00 57.14           C  
ATOM   2088  O   PHE A 264      92.235  89.856 121.010  1.00 56.70           O  
ATOM   2089  CB  PHE A 264      89.184  90.262 120.116  1.00 60.43           C  
ATOM   2090  CG  PHE A 264      88.006  89.381 120.415  1.00 62.30           C  
ATOM   2091  CD1 PHE A 264      88.179  88.008 120.591  1.00 62.99           C  
ATOM   2092  CD2 PHE A 264      86.735  89.925 120.589  1.00 62.86           C  
ATOM   2093  CE1 PHE A 264      87.106  87.192 120.944  1.00 62.37           C  
ATOM   2094  CE2 PHE A 264      85.662  89.117 120.941  1.00 62.65           C  
ATOM   2095  CZ  PHE A 264      85.850  87.753 121.118  1.00 62.52           C  
ATOM   2096  N   ALA A 265      91.843  92.061 120.731  1.00 56.02           N  
ATOM   2097  CA  ALA A 265      93.237  92.354 120.427  1.00 54.73           C  
ATOM   2098  C   ALA A 265      94.032  92.069 121.703  1.00 53.88           C  
ATOM   2099  O   ALA A 265      95.112  91.484 121.647  1.00 53.98           O  
ATOM   2100  CB  ALA A 265      93.390  93.806 120.013  1.00 54.08           C  
ATOM   2101  N   ILE A 266      93.486  92.473 122.851  1.00 52.85           N  
ATOM   2102  CA  ILE A 266      94.138  92.235 124.136  1.00 51.47           C  
ATOM   2103  C   ILE A 266      94.259  90.736 124.362  1.00 50.01           C  
ATOM   2104  O   ILE A 266      95.352  90.216 124.580  1.00 48.88           O  
ATOM   2105  CB  ILE A 266      93.330  92.825 125.339  1.00 52.93           C  
ATOM   2106  CG1 ILE A 266      93.188  94.342 125.210  1.00 54.11           C  
ATOM   2107  CG2 ILE A 266      94.027  92.482 126.658  1.00 52.07           C  
ATOM   2108  CD1 ILE A 266      94.508  95.091 125.207  1.00 55.89           C  
ATOM   2109  N   VAL A 267      93.127  90.048 124.304  1.00 49.08           N  
ATOM   2110  CA  VAL A 267      93.088  88.605 124.512  1.00 48.56           C  
ATOM   2111  C   VAL A 267      93.965  87.825 123.548  1.00 49.18           C  
ATOM   2112  O   VAL A 267      94.580  86.832 123.925  1.00 47.27           O  
ATOM   2113  CB  VAL A 267      91.651  88.056 124.404  1.00 48.67           C  
ATOM   2114  CG1 VAL A 267      91.654  86.549 124.615  1.00 46.58           C  
ATOM   2115  CG2 VAL A 267      90.765  88.728 125.443  1.00 49.37           C  
ATOM   2116  N   GLY A 268      94.011  88.256 122.298  1.00 50.84           N  
ATOM   2117  CA  GLY A 268      94.829  87.552 121.338  1.00 54.32           C  
ATOM   2118  C   GLY A 268      96.307  87.847 121.469  1.00 56.84           C  
ATOM   2119  O   GLY A 268      97.135  86.945 121.373  1.00 57.22           O  
ATOM   2120  N   PHE A 269      96.641  89.103 121.739  1.00 59.14           N  
ATOM   2121  CA  PHE A 269      98.043  89.495 121.818  1.00 61.12           C  
ATOM   2122  C   PHE A 269      98.722  89.729 123.163  1.00 62.37           C  
ATOM   2123  O   PHE A 269      99.939  89.588 123.268  1.00 62.81           O  
ATOM   2124  CB  PHE A 269      98.235  90.683 120.882  1.00 61.36           C  
ATOM   2125  CG  PHE A 269      97.854  90.364 119.477  1.00 60.69           C  
ATOM   2126  CD1 PHE A 269      98.664  89.532 118.706  1.00 59.34           C  
ATOM   2127  CD2 PHE A 269      96.619  90.760 118.967  1.00 59.94           C  
ATOM   2128  CE1 PHE A 269      98.251  89.090 117.460  1.00 58.51           C  
ATOM   2129  CE2 PHE A 269      96.197  90.317 117.707  1.00 58.80           C  
ATOM   2130  CZ  PHE A 269      97.015  89.481 116.959  1.00 57.17           C  
ATOM   2131  N   MET A 270      97.960  90.063 124.196  1.00 63.25           N  
ATOM   2132  CA  MET A 270      98.549  90.278 125.514  1.00 63.79           C  
ATOM   2133  C   MET A 270      97.548  89.876 126.583  1.00 61.88           C  
ATOM   2134  O   MET A 270      97.174  90.677 127.442  1.00 61.61           O  
ATOM   2135  CB  MET A 270      98.951  91.738 125.662  1.00 67.19           C  
ATOM   2136  CG  MET A 270      98.005  92.681 124.982  1.00 73.00           C  
ATOM   2137  SD  MET A 270      98.641  94.359 124.912  1.00 78.68           S  
ATOM   2138  CE  MET A 270      97.871  95.038 126.367  1.00 81.00           C  
ATOM   2139  N   PRO A 271      97.118  88.607 126.551  1.00 60.28           N  
ATOM   2140  CA  PRO A 271      96.155  88.007 127.473  1.00 59.67           C  
ATOM   2141  C   PRO A 271      96.563  88.022 128.950  1.00 59.36           C  
ATOM   2142  O   PRO A 271      95.697  87.979 129.825  1.00 60.43           O  
ATOM   2143  CB  PRO A 271      96.025  86.592 126.929  1.00 59.00           C  
ATOM   2144  CG  PRO A 271      97.412  86.295 126.481  1.00 58.18           C  
ATOM   2145  CD  PRO A 271      97.766  87.560 125.733  1.00 58.71           C  
ATOM   2146  N   ASN A 272      97.868  88.086 129.220  1.00 57.94           N  
ATOM   2147  CA  ASN A 272      98.377  88.075 130.592  1.00 56.30           C  
ATOM   2148  C   ASN A 272      98.800  89.426 131.153  1.00 55.97           C  
ATOM   2149  O   ASN A 272      99.285  89.511 132.273  1.00 55.85           O  
ATOM   2150  CB  ASN A 272      99.571  87.135 130.687  1.00 54.37           C  
ATOM   2151  CG  ASN A 272      99.194  85.700 130.441  1.00 53.81           C  
ATOM   2152  OD1 ASN A 272      98.482  85.083 131.239  1.00 52.27           O  
ATOM   2153  ND2 ASN A 272      99.673  85.147 129.329  1.00 51.44           N  
ATOM   2154  N   TYR A 273      98.609  90.480 130.377  1.00 56.01           N  
ATOM   2155  CA  TYR A 273      98.999  91.815 130.791  1.00 56.52           C  
ATOM   2156  C   TYR A 273      98.260  92.304 132.040  1.00 54.38           C  
ATOM   2157  O   TYR A 273      98.882  92.826 132.965  1.00 55.05           O  
ATOM   2158  CB  TYR A 273      98.779  92.801 129.637  1.00 60.03           C  
ATOM   2159  CG  TYR A 273      99.155  94.217 129.988  1.00 65.48           C  
ATOM   2160  CD1 TYR A 273     100.486  94.573 130.214  1.00 67.88           C  
ATOM   2161  CD2 TYR A 273      98.176  95.199 130.110  1.00 68.01           C  
ATOM   2162  CE1 TYR A 273     100.831  95.871 130.550  1.00 71.13           C  
ATOM   2163  CE2 TYR A 273      98.510  96.502 130.448  1.00 71.16           C  
ATOM   2164  CZ  TYR A 273      99.836  96.834 130.667  1.00 72.42           C  
ATOM   2165  OH  TYR A 273     100.174  98.126 131.009  1.00 74.74           O  
ATOM   2166  N   LEU A 274      96.940  92.151 132.060  1.00 51.51           N  
ATOM   2167  CA  LEU A 274      96.151  92.608 133.197  1.00 48.99           C  
ATOM   2168  C   LEU A 274      96.129  91.624 134.360  1.00 48.30           C  
ATOM   2169  O   LEU A 274      95.342  91.783 135.290  1.00 49.96           O  
ATOM   2170  CB  LEU A 274      94.720  92.888 132.754  1.00 46.15           C  
ATOM   2171  CG  LEU A 274      94.562  94.023 131.748  1.00 45.62           C  
ATOM   2172  CD1 LEU A 274      93.135  94.040 131.220  1.00 44.72           C  
ATOM   2173  CD2 LEU A 274      94.908  95.347 132.417  1.00 44.57           C  
ATOM   2174  N   GLY A 275      97.015  90.632 134.332  1.00 47.29           N  
ATOM   2175  CA  GLY A 275      97.038  89.644 135.403  1.00 46.95           C  
ATOM   2176  C   GLY A 275      98.300  89.630 136.251  1.00 47.46           C  
ATOM   2177  O   GLY A 275      99.197  90.435 136.059  1.00 49.09           O  
ATOM   2178  N   HIS A 276      98.357  88.686 137.182  1.00 47.90           N  
ATOM   2179  CA  HIS A 276      99.500  88.555 138.066  1.00 49.17           C  
ATOM   2180  C   HIS A 276     100.264  87.259 137.839  1.00 48.14           C  
ATOM   2181  O   HIS A 276      99.741  86.176 138.063  1.00 47.89           O  
ATOM   2182  CB  HIS A 276      99.035  88.628 139.525  1.00 52.76           C  
ATOM   2183  CG  HIS A 276     100.132  88.979 140.483  1.00 58.29           C  
ATOM   2184  ND1 HIS A 276     101.314  88.273 140.555  1.00 60.79           N  
ATOM   2185  CD2 HIS A 276     100.226  89.962 141.409  1.00 60.88           C  
ATOM   2186  CE1 HIS A 276     102.087  88.805 141.485  1.00 62.84           C  
ATOM   2187  NE2 HIS A 276     101.450  89.832 142.017  1.00 62.74           N  
ATOM   2188  N   PRO A 277     101.531  87.368 137.415  1.00 48.28           N  
ATOM   2189  CA  PRO A 277     102.394  86.211 137.154  1.00 48.72           C  
ATOM   2190  C   PRO A 277     102.433  85.191 138.272  1.00 48.81           C  
ATOM   2191  O   PRO A 277     102.655  83.999 138.025  1.00 49.65           O  
ATOM   2192  CB  PRO A 277     103.771  86.840 136.934  1.00 48.24           C  
ATOM   2193  CG  PRO A 277     103.448  88.160 136.351  1.00 49.35           C  
ATOM   2194  CD  PRO A 277     102.272  88.615 137.189  1.00 48.46           C  
ATOM   2195  N   ASP A 278     102.252  85.648 139.507  1.00 49.59           N  
ATOM   2196  CA  ASP A 278     102.325  84.699 140.600  1.00 50.17           C  
ATOM   2197  C   ASP A 278     101.169  83.725 140.649  1.00 47.86           C  
ATOM   2198  O   ASP A 278     101.222  82.734 141.381  1.00 47.85           O  
ATOM   2199  CB  ASP A 278     102.484  85.419 141.942  1.00 55.83           C  
ATOM   2200  CG  ASP A 278     103.882  85.966 142.129  1.00 60.45           C  
ATOM   2201  OD1 ASP A 278     104.813  85.436 141.482  1.00 63.94           O  
ATOM   2202  OD2 ASP A 278     104.059  86.904 142.923  1.00 65.55           O  
ATOM   2203  N   ASN A 279     100.115  83.968 139.874  1.00 44.99           N  
ATOM   2204  CA  ASN A 279      99.051  82.990 139.943  1.00 42.77           C  
ATOM   2205  C   ASN A 279      99.313  81.809 139.019  1.00 41.82           C  
ATOM   2206  O   ASN A 279      98.477  80.945 138.856  1.00 42.20           O  
ATOM   2207  CB  ASN A 279      97.691  83.610 139.688  1.00 41.99           C  
ATOM   2208  CG  ASN A 279      96.663  83.088 140.674  1.00 42.96           C  
ATOM   2209  OD1 ASN A 279      97.027  82.682 141.781  1.00 42.41           O  
ATOM   2210  ND2 ASN A 279      95.395  83.075 140.291  1.00 43.70           N  
ATOM   2211  N   TYR A 280     100.495  81.786 138.421  1.00 40.61           N  
ATOM   2212  CA  TYR A 280     100.899  80.666 137.588  1.00 40.08           C  
ATOM   2213  C   TYR A 280     101.811  79.801 138.427  1.00 40.22           C  
ATOM   2214  O   TYR A 280     102.548  78.968 137.919  1.00 40.48           O  
ATOM   2215  CB  TYR A 280     101.644  81.114 136.343  1.00 38.54           C  
ATOM   2216  CG  TYR A 280     100.736  81.527 135.215  1.00 38.84           C  
ATOM   2217  CD1 TYR A 280      99.809  80.644 134.655  1.00 39.27           C  
ATOM   2218  CD2 TYR A 280     100.816  82.815 134.695  1.00 38.89           C  
ATOM   2219  CE1 TYR A 280      98.991  81.030 133.612  1.00 41.66           C  
ATOM   2220  CE2 TYR A 280     100.001  83.210 133.635  1.00 40.95           C  
ATOM   2221  CZ  TYR A 280      99.101  82.319 133.103  1.00 41.95           C  
ATOM   2222  OH  TYR A 280      98.322  82.708 132.046  1.00 46.94           O  
ATOM   2223  N   ILE A 281     101.754  80.027 139.727  1.00 40.44           N  
ATOM   2224  CA  ILE A 281     102.532  79.264 140.693  1.00 40.60           C  
ATOM   2225  C   ILE A 281     101.465  78.637 141.574  1.00 42.11           C  
ATOM   2226  O   ILE A 281     100.508  79.300 141.966  1.00 42.37           O  
ATOM   2227  CB  ILE A 281     103.450  80.171 141.543  1.00 40.01           C  
ATOM   2228  CG1 ILE A 281     104.453  80.879 140.643  1.00 39.93           C  
ATOM   2229  CG2 ILE A 281     104.194  79.325 142.579  1.00 35.83           C  
ATOM   2230  CD1 ILE A 281     105.226  81.978 141.335  1.00 43.36           C  
ATOM   2231  N   GLU A 282     101.612  77.351 141.863  1.00 43.42           N  
ATOM   2232  CA  GLU A 282     100.622  76.653 142.665  1.00 45.60           C  
ATOM   2233  C   GLU A 282     100.539  77.178 144.093  1.00 45.13           C  
ATOM   2234  O   GLU A 282     101.546  77.551 144.698  1.00 45.60           O  
ATOM   2235  CB  GLU A 282     100.932  75.161 142.693  1.00 47.72           C  
ATOM   2236  CG  GLU A 282     100.869  74.534 141.318  1.00 54.06           C  
ATOM   2237  CD  GLU A 282     101.518  73.175 141.278  1.00 57.62           C  
ATOM   2238  OE1 GLU A 282     100.964  72.225 141.872  1.00 58.11           O  
ATOM   2239  OE2 GLU A 282     102.599  73.060 140.661  1.00 62.65           O  
ATOM   2240  N   ALA A 283      99.319  77.204 144.611  1.00 45.16           N  
ATOM   2241  CA  ALA A 283      99.085  77.658 145.968  1.00 45.45           C  
ATOM   2242  C   ALA A 283     100.079  76.990 146.910  1.00 45.86           C  
ATOM   2243  O   ALA A 283     100.273  75.764 146.852  1.00 45.71           O  
ATOM   2244  CB  ALA A 283      97.664  77.320 146.394  1.00 43.65           C  
ATOM   2245  N   ASN A 284     100.721  77.792 147.752  1.00 47.06           N  
ATOM   2246  CA  ASN A 284     101.672  77.273 148.741  1.00 48.69           C  
ATOM   2247  C   ASN A 284     101.194  77.829 150.074  1.00 49.73           C  
ATOM   2248  O   ASN A 284     101.451  78.993 150.393  1.00 51.61           O  
ATOM   2249  CB  ASN A 284     103.088  77.768 148.479  1.00 47.09           C  
ATOM   2250  CG  ASN A 284     104.114  77.039 149.322  1.00 47.11           C  
ATOM   2251  OD1 ASN A 284     103.774  76.470 150.369  1.00 46.19           O  
ATOM   2252  ND2 ASN A 284     105.365  77.046 148.873  1.00 47.10           N  
ATOM   2253  N   PRO A 285     100.516  76.998 150.877  1.00 50.34           N  
ATOM   2254  CA  PRO A 285     100.008  77.457 152.172  1.00 50.19           C  
ATOM   2255  C   PRO A 285     101.086  77.894 153.161  1.00 49.71           C  
ATOM   2256  O   PRO A 285     100.767  78.501 154.188  1.00 50.35           O  
ATOM   2257  CB  PRO A 285      99.229  76.244 152.698  1.00 49.92           C  
ATOM   2258  CG  PRO A 285      99.309  75.190 151.581  1.00 50.61           C  
ATOM   2259  CD  PRO A 285     100.541  75.529 150.828  1.00 50.23           C  
ATOM   2260  N   LEU A 286     102.347  77.595 152.856  1.00 48.99           N  
ATOM   2261  CA  LEU A 286     103.432  77.947 153.760  1.00 48.46           C  
ATOM   2262  C   LEU A 286     104.276  79.104 153.289  1.00 49.68           C  
ATOM   2263  O   LEU A 286     105.377  79.318 153.799  1.00 50.65           O  
ATOM   2264  CB  LEU A 286     104.368  76.762 153.944  1.00 44.20           C  
ATOM   2265  CG  LEU A 286     103.768  75.478 154.492  1.00 42.45           C  
ATOM   2266  CD1 LEU A 286     104.877  74.561 154.974  1.00 36.52           C  
ATOM   2267  CD2 LEU A 286     102.820  75.815 155.631  1.00 41.78           C  
ATOM   2268  N   ARG A 287     103.769  79.887 152.357  1.00 51.13           N  
ATOM   2269  CA  ARG A 287     104.616  80.929 151.832  1.00 52.33           C  
ATOM   2270  C   ARG A 287     103.851  81.964 151.029  1.00 50.87           C  
ATOM   2271  O   ARG A 287     103.200  81.631 150.056  1.00 51.80           O  
ATOM   2272  CB  ARG A 287     105.659  80.221 150.966  1.00 55.72           C  
ATOM   2273  CG  ARG A 287     106.855  81.007 150.563  1.00 62.52           C  
ATOM   2274  CD  ARG A 287     107.815  80.073 149.837  1.00 68.89           C  
ATOM   2275  NE  ARG A 287     108.933  80.810 149.258  1.00 75.69           N  
ATOM   2276  CZ  ARG A 287     108.786  81.859 148.455  1.00 78.87           C  
ATOM   2277  NH1 ARG A 287     107.568  82.300 148.134  1.00 80.40           N  
ATOM   2278  NH2 ARG A 287     109.857  82.467 147.961  1.00 79.93           N  
ATOM   2279  N   THR A 288     103.929  83.219 151.452  1.00 48.60           N  
ATOM   2280  CA  THR A 288     103.244  84.291 150.744  1.00 46.94           C  
ATOM   2281  C   THR A 288     104.236  84.999 149.836  1.00 48.96           C  
ATOM   2282  O   THR A 288     105.295  85.436 150.273  1.00 49.74           O  
ATOM   2283  CB  THR A 288     102.640  85.317 151.708  1.00 43.27           C  
ATOM   2284  OG1 THR A 288     101.760  84.662 152.626  1.00 41.21           O  
ATOM   2285  CG2 THR A 288     101.866  86.373 150.932  1.00 41.27           C  
ATOM   2286  N   PRO A 289     103.892  85.128 148.544  1.00 50.58           N  
ATOM   2287  CA  PRO A 289     104.785  85.796 147.587  1.00 52.20           C  
ATOM   2288  C   PRO A 289     105.149  87.201 148.050  1.00 53.38           C  
ATOM   2289  O   PRO A 289     104.328  87.910 148.629  1.00 54.10           O  
ATOM   2290  CB  PRO A 289     103.957  85.827 146.301  1.00 51.68           C  
ATOM   2291  CG  PRO A 289     103.063  84.644 146.436  1.00 51.15           C  
ATOM   2292  CD  PRO A 289     102.650  84.700 147.881  1.00 51.33           C  
ATOM   2293  N   ALA A 290     106.384  87.599 147.776  1.00 54.41           N  
ATOM   2294  CA  ALA A 290     106.855  88.917 148.155  1.00 55.97           C  
ATOM   2295  C   ALA A 290     106.135  90.012 147.386  1.00 57.85           C  
ATOM   2296  O   ALA A 290     105.961  91.115 147.893  1.00 58.27           O  
ATOM   2297  CB  ALA A 290     108.362  89.026 147.924  1.00 53.63           C  
ATOM   2298  N   HIS A 291     105.697  89.723 146.170  1.00 61.18           N  
ATOM   2299  CA  HIS A 291     105.025  90.763 145.417  1.00 64.46           C  
ATOM   2300  C   HIS A 291     103.537  90.591 145.236  1.00 62.13           C  
ATOM   2301  O   HIS A 291     102.961  90.997 144.219  1.00 62.70           O  
ATOM   2302  CB  HIS A 291     105.736  90.958 144.087  1.00 71.91           C  
ATOM   2303  CG  HIS A 291     107.172  91.339 144.255  1.00 79.71           C  
ATOM   2304  ND1 HIS A 291     107.559  92.447 144.975  1.00 83.00           N  
ATOM   2305  CD2 HIS A 291     108.316  90.703 143.907  1.00 82.68           C  
ATOM   2306  CE1 HIS A 291     108.876  92.475 145.070  1.00 84.50           C  
ATOM   2307  NE2 HIS A 291     109.361  91.426 144.431  1.00 84.83           N  
ATOM   2308  N   ILE A 292     102.906  90.015 146.251  1.00 58.75           N  
ATOM   2309  CA  ILE A 292     101.469  89.826 146.235  1.00 54.46           C  
ATOM   2310  C   ILE A 292     100.831  91.202 146.027  1.00 53.83           C  
ATOM   2311  O   ILE A 292     101.213  92.179 146.660  1.00 54.07           O  
ATOM   2312  CB  ILE A 292     100.993  89.198 147.567  1.00 52.58           C  
ATOM   2313  CG1 ILE A 292      99.491  88.964 147.538  1.00 49.62           C  
ATOM   2314  CG2 ILE A 292     101.384  90.089 148.734  1.00 49.82           C  
ATOM   2315  CD1 ILE A 292      99.021  87.959 148.569  1.00 49.63           C  
ATOM   2316  N   VAL A 293      99.891  91.268 145.091  1.00 51.81           N  
ATOM   2317  CA  VAL A 293      99.184  92.503 144.773  1.00 50.00           C  
ATOM   2318  C   VAL A 293      97.804  92.113 144.292  1.00 50.10           C  
ATOM   2319  O   VAL A 293      97.655  91.152 143.539  1.00 50.32           O  
ATOM   2320  CB  VAL A 293      99.841  93.289 143.624  1.00 48.20           C  
ATOM   2321  CG1 VAL A 293      99.043  94.563 143.355  1.00 44.00           C  
ATOM   2322  CG2 VAL A 293     101.278  93.620 143.957  1.00 49.56           C  
ATOM   2323  N   PRO A 294      96.771  92.857 144.709  1.00 50.12           N  
ATOM   2324  CA  PRO A 294      95.413  92.514 144.272  1.00 50.76           C  
ATOM   2325  C   PRO A 294      95.175  92.726 142.781  1.00 50.74           C  
ATOM   2326  O   PRO A 294      96.003  93.317 142.078  1.00 51.38           O  
ATOM   2327  CB  PRO A 294      94.527  93.446 145.101  1.00 50.61           C  
ATOM   2328  CG  PRO A 294      95.371  93.767 146.300  1.00 50.69           C  
ATOM   2329  CD  PRO A 294      96.744  93.934 145.715  1.00 49.56           C  
ATOM   2330  N   GLU A 295      94.029  92.233 142.334  1.00 50.24           N  
ATOM   2331  CA  GLU A 295      93.573  92.355 140.964  1.00 49.80           C  
ATOM   2332  C   GLU A 295      93.384  93.865 140.765  1.00 48.31           C  
ATOM   2333  O   GLU A 295      92.799  94.513 141.630  1.00 48.50           O  
ATOM   2334  CB  GLU A 295      92.243  91.594 140.825  1.00 51.28           C  
ATOM   2335  CG  GLU A 295      92.330  90.083 141.091  1.00 54.54           C  
ATOM   2336  CD  GLU A 295      91.997  89.665 142.525  1.00 57.57           C  
ATOM   2337  OE1 GLU A 295      92.882  89.733 143.408  1.00 57.13           O  
ATOM   2338  OE2 GLU A 295      90.834  89.264 142.772  1.00 60.45           O  
ATOM   2339  N   TRP A 296      93.837  94.424 139.641  1.00 46.69           N  
ATOM   2340  CA  TRP A 296      93.714  95.867 139.460  1.00 45.58           C  
ATOM   2341  C   TRP A 296      92.364  96.492 139.804  1.00 45.50           C  
ATOM   2342  O   TRP A 296      92.323  97.558 140.417  1.00 46.61           O  
ATOM   2343  CB  TRP A 296      94.135  96.303 138.037  1.00 43.31           C  
ATOM   2344  CG  TRP A 296      93.126  95.994 136.991  1.00 41.84           C  
ATOM   2345  CD1 TRP A 296      93.071  94.877 136.214  1.00 41.09           C  
ATOM   2346  CD2 TRP A 296      91.969  96.767 136.667  1.00 41.38           C  
ATOM   2347  NE1 TRP A 296      91.956  94.899 135.428  1.00 39.69           N  
ATOM   2348  CE2 TRP A 296      91.260  96.050 135.679  1.00 40.98           C  
ATOM   2349  CE3 TRP A 296      91.466  97.993 137.111  1.00 42.62           C  
ATOM   2350  CZ2 TRP A 296      90.058  96.516 135.129  1.00 40.87           C  
ATOM   2351  CZ3 TRP A 296      90.263  98.458 136.568  1.00 43.15           C  
ATOM   2352  CH2 TRP A 296      89.575  97.720 135.582  1.00 43.00           C  
ATOM   2353  N   TYR A 297      91.261  95.861 139.420  1.00 45.06           N  
ATOM   2354  CA  TYR A 297      89.970  96.474 139.728  1.00 44.13           C  
ATOM   2355  C   TYR A 297      89.655  96.484 141.231  1.00 44.23           C  
ATOM   2356  O   TYR A 297      88.617  97.008 141.650  1.00 42.57           O  
ATOM   2357  CB  TYR A 297      88.844  95.806 138.915  1.00 43.73           C  
ATOM   2358  CG  TYR A 297      88.932  94.309 138.851  1.00 43.78           C  
ATOM   2359  CD1 TYR A 297      88.533  93.530 139.929  1.00 43.67           C  
ATOM   2360  CD2 TYR A 297      89.435  93.668 137.717  1.00 43.97           C  
ATOM   2361  CE1 TYR A 297      88.631  92.142 139.883  1.00 45.16           C  
ATOM   2362  CE2 TYR A 297      89.546  92.279 137.662  1.00 44.40           C  
ATOM   2363  CZ  TYR A 297      89.140  91.525 138.754  1.00 45.15           C  
ATOM   2364  OH  TYR A 297      89.254  90.159 138.719  1.00 44.61           O  
ATOM   2365  N   PHE A 298      90.558  95.930 142.046  1.00 45.74           N  
ATOM   2366  CA  PHE A 298      90.390  95.922 143.504  1.00 47.85           C  
ATOM   2367  C   PHE A 298      91.351  96.905 144.158  1.00 48.63           C  
ATOM   2368  O   PHE A 298      91.150  97.293 145.307  1.00 48.98           O  
ATOM   2369  CB  PHE A 298      90.678  94.540 144.102  1.00 48.70           C  
ATOM   2370  CG  PHE A 298      89.537  93.578 144.006  1.00 49.60           C  
ATOM   2371  CD1 PHE A 298      88.250  94.020 143.713  1.00 50.17           C  
ATOM   2372  CD2 PHE A 298      89.749  92.222 144.216  1.00 49.60           C  
ATOM   2373  CE1 PHE A 298      87.192  93.119 143.629  1.00 51.05           C  
ATOM   2374  CE2 PHE A 298      88.701  91.315 144.139  1.00 50.58           C  
ATOM   2375  CZ  PHE A 298      87.423  91.763 143.844  1.00 50.18           C  
ATOM   2376  N   LEU A 299      92.394  97.292 143.435  1.00 49.32           N  
ATOM   2377  CA  LEU A 299      93.413  98.193 143.966  1.00 49.24           C  
ATOM   2378  C   LEU A 299      92.940  99.441 144.707  1.00 49.98           C  
ATOM   2379  O   LEU A 299      93.373  99.700 145.826  1.00 49.30           O  
ATOM   2380  CB  LEU A 299      94.382  98.597 142.862  1.00 48.06           C  
ATOM   2381  CG  LEU A 299      95.331  97.490 142.409  1.00 46.50           C  
ATOM   2382  CD1 LEU A 299      96.198  98.009 141.280  1.00 45.34           C  
ATOM   2383  CD2 LEU A 299      96.190  97.016 143.576  1.00 43.15           C  
ATOM   2384  N   PRO A 300      92.063 100.252 144.092  1.00 50.70           N  
ATOM   2385  CA  PRO A 300      91.643 101.443 144.839  1.00 51.57           C  
ATOM   2386  C   PRO A 300      91.080 101.209 146.238  1.00 52.54           C  
ATOM   2387  O   PRO A 300      91.380 101.958 147.159  1.00 54.35           O  
ATOM   2388  CB  PRO A 300      90.643 102.115 143.891  1.00 50.07           C  
ATOM   2389  CG  PRO A 300      90.133 100.985 143.045  1.00 50.77           C  
ATOM   2390  CD  PRO A 300      91.372 100.168 142.798  1.00 51.25           C  
ATOM   2391  N   PHE A 301      90.267 100.175 146.404  1.00 53.12           N  
ATOM   2392  CA  PHE A 301      89.697  99.910 147.715  1.00 52.79           C  
ATOM   2393  C   PHE A 301      90.739  99.322 148.646  1.00 51.29           C  
ATOM   2394  O   PHE A 301      90.704  99.528 149.860  1.00 51.69           O  
ATOM   2395  CB  PHE A 301      88.482  99.004 147.548  1.00 54.87           C  
ATOM   2396  CG  PHE A 301      87.414  99.635 146.722  1.00 57.39           C  
ATOM   2397  CD1 PHE A 301      86.588 100.610 147.274  1.00 58.45           C  
ATOM   2398  CD2 PHE A 301      87.308  99.354 145.362  1.00 58.04           C  
ATOM   2399  CE1 PHE A 301      85.680 101.301 146.483  1.00 59.94           C  
ATOM   2400  CE2 PHE A 301      86.402 100.043 144.567  1.00 58.18           C  
ATOM   2401  CZ  PHE A 301      85.585 101.020 145.129  1.00 58.85           C  
ATOM   2402  N   TYR A 302      91.686  98.617 148.048  1.00 48.98           N  
ATOM   2403  CA  TYR A 302      92.780  98.007 148.769  1.00 46.72           C  
ATOM   2404  C   TYR A 302      93.663  99.123 149.331  1.00 47.51           C  
ATOM   2405  O   TYR A 302      94.086  99.080 150.478  1.00 48.95           O  
ATOM   2406  CB  TYR A 302      93.560  97.144 147.785  1.00 41.78           C  
ATOM   2407  CG  TYR A 302      94.934  96.732 148.224  1.00 37.54           C  
ATOM   2408  CD1 TYR A 302      95.118  95.748 149.191  1.00 36.08           C  
ATOM   2409  CD2 TYR A 302      96.059  97.254 147.599  1.00 35.53           C  
ATOM   2410  CE1 TYR A 302      96.382  95.284 149.511  1.00 37.11           C  
ATOM   2411  CE2 TYR A 302      97.324  96.803 147.908  1.00 35.85           C  
ATOM   2412  CZ  TYR A 302      97.485  95.815 148.857  1.00 37.17           C  
ATOM   2413  OH  TYR A 302      98.743  95.317 149.124  1.00 41.15           O  
ATOM   2414  N   ALA A 303      93.923 100.129 148.495  1.00 47.88           N  
ATOM   2415  CA  ALA A 303      94.746 101.267 148.879  1.00 47.75           C  
ATOM   2416  C   ALA A 303      94.136 101.963 150.083  1.00 47.82           C  
ATOM   2417  O   ALA A 303      94.831 102.296 151.042  1.00 48.24           O  
ATOM   2418  CB  ALA A 303      94.867 102.246 147.712  1.00 47.52           C  
ATOM   2419  N   ILE A 304      92.830 102.195 150.028  1.00 47.91           N  
ATOM   2420  CA  ILE A 304      92.156 102.838 151.135  1.00 48.60           C  
ATOM   2421  C   ILE A 304      92.367 102.000 152.389  1.00 50.30           C  
ATOM   2422  O   ILE A 304      92.744 102.514 153.430  1.00 52.59           O  
ATOM   2423  CB  ILE A 304      90.655 103.009 150.835  1.00 46.22           C  
ATOM   2424  CG1 ILE A 304      90.501 104.062 149.734  1.00 45.74           C  
ATOM   2425  CG2 ILE A 304      89.891 103.384 152.108  1.00 44.85           C  
ATOM   2426  CD1 ILE A 304      89.087 104.358 149.323  1.00 46.43           C  
ATOM   2427  N   LEU A 305      92.171 100.692 152.279  1.00 51.15           N  
ATOM   2428  CA  LEU A 305      92.360  99.846 153.445  1.00 51.32           C  
ATOM   2429  C   LEU A 305      93.754  99.907 154.059  1.00 52.42           C  
ATOM   2430  O   LEU A 305      93.872 100.135 155.258  1.00 53.48           O  
ATOM   2431  CB  LEU A 305      91.997  98.377 153.144  1.00 49.02           C  
ATOM   2432  CG  LEU A 305      92.202  97.452 154.353  1.00 46.69           C  
ATOM   2433  CD1 LEU A 305      91.023  96.519 154.514  1.00 45.92           C  
ATOM   2434  CD2 LEU A 305      93.497  96.664 154.159  1.00 46.76           C  
ATOM   2435  N   ARG A 306      94.824  99.732 153.291  1.00 52.57           N  
ATOM   2436  CA  ARG A 306      96.117  99.759 153.972  1.00 51.18           C  
ATOM   2437  C   ARG A 306      96.693 101.132 154.325  1.00 49.97           C  
ATOM   2438  O   ARG A 306      97.763 101.215 154.921  1.00 49.53           O  
ATOM   2439  CB  ARG A 306      97.163  98.918 153.223  1.00 51.98           C  
ATOM   2440  CG  ARG A 306      97.634  99.528 151.962  1.00 50.64           C  
ATOM   2441  CD  ARG A 306      98.756  98.764 151.302  1.00 48.05           C  
ATOM   2442  NE  ARG A 306      99.053  99.549 150.110  1.00 46.19           N  
ATOM   2443  CZ  ARG A 306     100.013  99.292 149.226  1.00 45.16           C  
ATOM   2444  NH1 ARG A 306     100.825  98.235 149.367  1.00 41.90           N  
ATOM   2445  NH2 ARG A 306     100.154 100.108 148.195  1.00 45.48           N  
ATOM   2446  N   ALA A 307      95.978 102.202 153.979  1.00 48.08           N  
ATOM   2447  CA  ALA A 307      96.445 103.535 154.319  1.00 47.00           C  
ATOM   2448  C   ALA A 307      96.340 103.688 155.838  1.00 46.67           C  
ATOM   2449  O   ALA A 307      97.134 104.383 156.470  1.00 48.23           O  
ATOM   2450  CB  ALA A 307      95.590 104.598 153.640  1.00 44.57           C  
ATOM   2451  N   PHE A 308      95.368 103.001 156.433  1.00 46.13           N  
ATOM   2452  CA  PHE A 308      95.136 103.114 157.863  1.00 45.08           C  
ATOM   2453  C   PHE A 308      95.886 102.196 158.815  1.00 45.68           C  
ATOM   2454  O   PHE A 308      95.360 101.185 159.280  1.00 45.31           O  
ATOM   2455  CB  PHE A 308      93.631 103.043 158.110  1.00 43.63           C  
ATOM   2456  CG  PHE A 308      92.886 104.145 157.424  1.00 43.23           C  
ATOM   2457  CD1 PHE A 308      92.943 105.443 157.911  1.00 44.33           C  
ATOM   2458  CD2 PHE A 308      92.198 103.897 156.247  1.00 43.77           C  
ATOM   2459  CE1 PHE A 308      92.327 106.486 157.235  1.00 43.59           C  
ATOM   2460  CE2 PHE A 308      91.576 104.934 155.555  1.00 44.72           C  
ATOM   2461  CZ  PHE A 308      91.643 106.230 156.052  1.00 45.74           C  
ATOM   2462  N   THR A 309      97.110 102.600 159.139  1.00 46.69           N  
ATOM   2463  CA  THR A 309      97.955 101.850 160.054  1.00 47.96           C  
ATOM   2464  C   THR A 309      97.742 102.400 161.462  1.00 48.48           C  
ATOM   2465  O   THR A 309      97.025 103.380 161.659  1.00 46.76           O  
ATOM   2466  CB  THR A 309      99.464 102.006 159.710  1.00 49.04           C  
ATOM   2467  OG1 THR A 309      99.913 103.313 160.087  1.00 51.87           O  
ATOM   2468  CG2 THR A 309      99.700 101.814 158.218  1.00 47.51           C  
ATOM   2469  N   ALA A 310      98.374 101.757 162.438  1.00 50.13           N  
ATOM   2470  CA  ALA A 310      98.269 102.140 163.842  1.00 52.66           C  
ATOM   2471  C   ALA A 310      98.712 103.578 164.103  1.00 54.67           C  
ATOM   2472  O   ALA A 310      98.251 104.215 165.042  1.00 55.28           O  
ATOM   2473  CB  ALA A 310      99.099 101.182 164.698  1.00 51.86           C  
ATOM   2474  N   ASP A 311      99.602 104.089 163.263  1.00 56.89           N  
ATOM   2475  CA  ASP A 311     100.117 105.435 163.437  1.00 59.13           C  
ATOM   2476  C   ASP A 311      99.283 106.598 162.911  1.00 57.77           C  
ATOM   2477  O   ASP A 311      99.611 107.754 163.164  1.00 59.71           O  
ATOM   2478  CB  ASP A 311     101.529 105.524 162.874  1.00 62.88           C  
ATOM   2479  CG  ASP A 311     102.522 104.775 163.722  1.00 67.99           C  
ATOM   2480  OD1 ASP A 311     102.400 104.855 164.970  1.00 72.16           O  
ATOM   2481  OD2 ASP A 311     103.419 104.104 163.165  1.00 71.23           O  
ATOM   2482  N   VAL A 312      98.196 106.317 162.203  1.00 55.16           N  
ATOM   2483  CA  VAL A 312      97.358 107.393 161.670  1.00 50.85           C  
ATOM   2484  C   VAL A 312      96.552 108.036 162.814  1.00 50.30           C  
ATOM   2485  O   VAL A 312      95.944 107.333 163.635  1.00 49.12           O  
ATOM   2486  CB  VAL A 312      96.457 106.835 160.541  1.00 49.31           C  
ATOM   2487  CG1 VAL A 312      95.576 107.928 159.968  1.00 43.28           C  
ATOM   2488  CG2 VAL A 312      97.358 106.267 159.440  1.00 47.78           C  
ATOM   2489  N   TRP A 313      96.536 109.370 162.876  1.00 49.70           N  
ATOM   2490  CA  TRP A 313      95.862 110.075 163.976  1.00 49.04           C  
ATOM   2491  C   TRP A 313      94.387 109.779 164.140  1.00 49.63           C  
ATOM   2492  O   TRP A 313      93.899 109.579 165.252  1.00 49.26           O  
ATOM   2493  CB  TRP A 313      96.067 111.600 163.869  1.00 47.28           C  
ATOM   2494  CG  TRP A 313      97.513 112.016 163.866  1.00 45.05           C  
ATOM   2495  CD1 TRP A 313      98.597 111.247 164.198  1.00 43.49           C  
ATOM   2496  CD2 TRP A 313      98.041 113.280 163.446  1.00 44.56           C  
ATOM   2497  NE1 TRP A 313      99.765 111.954 163.999  1.00 44.02           N  
ATOM   2498  CE2 TRP A 313      99.450 113.204 163.540  1.00 44.56           C  
ATOM   2499  CE3 TRP A 313      97.458 114.472 163.002  1.00 44.65           C  
ATOM   2500  CZ2 TRP A 313     100.281 114.271 163.194  1.00 46.16           C  
ATOM   2501  CZ3 TRP A 313      98.288 115.540 162.656  1.00 45.49           C  
ATOM   2502  CH2 TRP A 313      99.685 115.430 162.757  1.00 45.80           C  
ATOM   2503  N   VAL A 314      93.668 109.761 163.028  1.00 50.30           N  
ATOM   2504  CA  VAL A 314      92.239 109.485 163.065  1.00 50.57           C  
ATOM   2505  C   VAL A 314      91.963 108.082 163.623  1.00 49.02           C  
ATOM   2506  O   VAL A 314      90.930 107.842 164.251  1.00 48.53           O  
ATOM   2507  CB  VAL A 314      91.671 109.645 161.658  1.00 52.31           C  
ATOM   2508  CG1 VAL A 314      90.682 108.566 161.336  1.00 54.34           C  
ATOM   2509  CG2 VAL A 314      91.039 111.019 161.532  1.00 52.58           C  
ATOM   2510  N   VAL A 315      92.903 107.171 163.406  1.00 47.67           N  
ATOM   2511  CA  VAL A 315      92.785 105.807 163.886  1.00 46.12           C  
ATOM   2512  C   VAL A 315      92.994 105.788 165.393  1.00 46.66           C  
ATOM   2513  O   VAL A 315      92.255 105.144 166.139  1.00 45.10           O  
ATOM   2514  CB  VAL A 315      93.831 104.920 163.177  1.00 45.18           C  
ATOM   2515  CG1 VAL A 315      93.936 103.559 163.846  1.00 41.35           C  
ATOM   2516  CG2 VAL A 315      93.443 104.773 161.712  1.00 43.68           C  
ATOM   2517  N   GLN A 316      93.998 106.524 165.836  1.00 47.66           N  
ATOM   2518  CA  GLN A 316      94.320 106.613 167.259  1.00 48.95           C  
ATOM   2519  C   GLN A 316      93.197 107.281 168.024  1.00 48.21           C  
ATOM   2520  O   GLN A 316      92.859 106.866 169.122  1.00 45.84           O  
ATOM   2521  CB  GLN A 316      95.615 107.377 167.439  1.00 52.12           C  
ATOM   2522  CG  GLN A 316      96.748 106.660 166.763  1.00 56.23           C  
ATOM   2523  CD  GLN A 316      98.076 107.291 167.022  1.00 57.36           C  
ATOM   2524  OE1 GLN A 316      98.223 108.509 166.939  1.00 60.49           O  
ATOM   2525  NE2 GLN A 316      99.072 106.467 167.324  1.00 57.31           N  
ATOM   2526  N   ILE A 317      92.603 108.309 167.432  1.00 48.83           N  
ATOM   2527  CA  ILE A 317      91.488 108.972 168.077  1.00 50.51           C  
ATOM   2528  C   ILE A 317      90.392 107.926 168.237  1.00 52.13           C  
ATOM   2529  O   ILE A 317      89.905 107.685 169.343  1.00 53.45           O  
ATOM   2530  CB  ILE A 317      90.951 110.133 167.220  1.00 49.79           C  
ATOM   2531  CG1 ILE A 317      91.972 111.281 167.202  1.00 48.17           C  
ATOM   2532  CG2 ILE A 317      89.598 110.577 167.755  1.00 50.40           C  
ATOM   2533  CD1 ILE A 317      91.681 112.362 166.179  1.00 45.46           C  
ATOM   2534  N   ALA A 318      90.030 107.289 167.129  1.00 52.88           N  
ATOM   2535  CA  ALA A 318      88.987 106.263 167.120  1.00 52.58           C  
ATOM   2536  C   ALA A 318      89.308 105.115 168.074  1.00 52.10           C  
ATOM   2537  O   ALA A 318      88.426 104.575 168.725  1.00 51.54           O  
ATOM   2538  CB  ALA A 318      88.805 105.730 165.710  1.00 53.47           C  
ATOM   2539  N   ASN A 319      90.578 104.734 168.137  1.00 51.94           N  
ATOM   2540  CA  ASN A 319      90.988 103.658 169.013  1.00 53.02           C  
ATOM   2541  C   ASN A 319      90.782 104.079 170.464  1.00 53.95           C  
ATOM   2542  O   ASN A 319      90.408 103.273 171.310  1.00 54.53           O  
ATOM   2543  CB  ASN A 319      92.460 103.304 168.763  1.00 53.34           C  
ATOM   2544  CG  ASN A 319      92.935 102.135 169.614  1.00 55.11           C  
ATOM   2545  OD1 ASN A 319      92.351 101.056 169.584  1.00 58.64           O  
ATOM   2546  ND2 ASN A 319      93.997 102.351 170.370  1.00 58.90           N  
ATOM   2547  N   PHE A 320      91.016 105.353 170.747  1.00 55.48           N  
ATOM   2548  CA  PHE A 320      90.870 105.881 172.107  1.00 56.35           C  
ATOM   2549  C   PHE A 320      89.395 105.967 172.492  1.00 56.12           C  
ATOM   2550  O   PHE A 320      88.960 105.403 173.505  1.00 55.43           O  
ATOM   2551  CB  PHE A 320      91.484 107.289 172.221  1.00 58.13           C  
ATOM   2552  CG  PHE A 320      91.398 107.871 173.603  1.00 58.83           C  
ATOM   2553  CD1 PHE A 320      91.923 107.169 174.690  1.00 58.78           C  
ATOM   2554  CD2 PHE A 320      90.752 109.082 173.836  1.00 59.07           C  
ATOM   2555  CE1 PHE A 320      91.801 107.661 175.985  1.00 56.60           C  
ATOM   2556  CE2 PHE A 320      90.626 109.579 175.150  1.00 57.05           C  
ATOM   2557  CZ  PHE A 320      91.150 108.868 176.211  1.00 56.66           C  
ATOM   2558  N   ILE A 321      88.656 106.687 171.660  1.00 56.64           N  
ATOM   2559  CA  ILE A 321      87.242 106.928 171.827  1.00 57.93           C  
ATOM   2560  C   ILE A 321      86.353 105.683 171.882  1.00 58.79           C  
ATOM   2561  O   ILE A 321      85.276 105.707 172.485  1.00 60.12           O  
ATOM   2562  CB  ILE A 321      86.829 107.903 170.727  1.00 58.11           C  
ATOM   2563  CG1 ILE A 321      87.369 109.284 171.122  1.00 60.26           C  
ATOM   2564  CG2 ILE A 321      85.342 107.832 170.449  1.00 54.64           C  
ATOM   2565  CD1 ILE A 321      86.990 110.401 170.212  1.00 65.21           C  
ATOM   2566  N   SER A 322      86.805 104.594 171.267  1.00 59.74           N  
ATOM   2567  CA  SER A 322      86.031 103.354 171.267  1.00 60.41           C  
ATOM   2568  C   SER A 322      86.566 102.349 172.281  1.00 61.06           C  
ATOM   2569  O   SER A 322      86.191 101.175 172.265  1.00 59.56           O  
ATOM   2570  CB  SER A 322      86.025 102.716 169.873  1.00 60.61           C  
ATOM   2571  OG  SER A 322      87.310 102.196 169.541  1.00 61.51           O  
ATOM   2572  N   PHE A 323      87.427 102.818 173.176  1.00 63.23           N  
ATOM   2573  CA  PHE A 323      88.009 101.960 174.198  1.00 65.73           C  
ATOM   2574  C   PHE A 323      88.684 100.759 173.535  1.00 65.60           C  
ATOM   2575  O   PHE A 323      88.542  99.621 173.981  1.00 64.95           O  
ATOM   2576  CB  PHE A 323      86.937 101.489 175.203  1.00 69.10           C  
ATOM   2577  CG  PHE A 323      86.173 102.617 175.866  1.00 73.09           C  
ATOM   2578  CD1 PHE A 323      85.333 103.442 175.119  1.00 74.82           C  
ATOM   2579  CD2 PHE A 323      86.290 102.855 177.235  1.00 74.88           C  
ATOM   2580  CE1 PHE A 323      84.626 104.479 175.719  1.00 76.57           C  
ATOM   2581  CE2 PHE A 323      85.580 103.897 177.846  1.00 76.08           C  
ATOM   2582  CZ  PHE A 323      84.748 104.707 177.084  1.00 76.73           C  
ATOM   2583  N   GLY A 324      89.406 101.022 172.449  1.00 65.93           N  
ATOM   2584  CA  GLY A 324      90.125  99.966 171.750  1.00 66.24           C  
ATOM   2585  C   GLY A 324      89.342  98.963 170.916  1.00 65.86           C  
ATOM   2586  O   GLY A 324      89.929  98.012 170.405  1.00 66.50           O  
ATOM   2587  N   ILE A 325      88.034  99.138 170.776  1.00 64.68           N  
ATOM   2588  CA  ILE A 325      87.268  98.197 169.977  1.00 62.70           C  
ATOM   2589  C   ILE A 325      87.587  98.425 168.505  1.00 60.90           C  
ATOM   2590  O   ILE A 325      87.648  97.483 167.715  1.00 61.87           O  
ATOM   2591  CB  ILE A 325      85.752  98.322 170.246  1.00 63.15           C  
ATOM   2592  CG1 ILE A 325      85.449  97.675 171.594  1.00 63.83           C  
ATOM   2593  CG2 ILE A 325      84.952  97.629 169.146  1.00 61.55           C  
ATOM   2594  CD1 ILE A 325      84.062  97.918 172.102  1.00 65.23           C  
ATOM   2595  N   ILE A 326      87.830  99.684 168.138  1.00 57.88           N  
ATOM   2596  CA  ILE A 326      88.163 100.017 166.761  1.00 54.72           C  
ATOM   2597  C   ILE A 326      89.657 100.294 166.574  1.00 53.59           C  
ATOM   2598  O   ILE A 326      90.086 101.448 166.663  1.00 53.12           O  
ATOM   2599  CB  ILE A 326      87.391 101.252 166.286  1.00 53.55           C  
ATOM   2600  CG1 ILE A 326      85.894 100.972 166.370  1.00 54.29           C  
ATOM   2601  CG2 ILE A 326      87.806 101.606 164.864  1.00 51.71           C  
ATOM   2602  CD1 ILE A 326      85.041 102.098 165.841  1.00 54.35           C  
ATOM   2603  N   ASP A 327      90.445  99.254 166.315  1.00 53.00           N  
ATOM   2604  CA  ASP A 327      91.863  99.458 166.079  1.00 52.65           C  
ATOM   2605  C   ASP A 327      92.068  99.665 164.587  1.00 50.82           C  
ATOM   2606  O   ASP A 327      91.091  99.769 163.837  1.00 49.33           O  
ATOM   2607  CB  ASP A 327      92.681  98.274 166.582  1.00 55.45           C  
ATOM   2608  CG  ASP A 327      92.161  96.943 166.084  1.00 59.66           C  
ATOM   2609  OD1 ASP A 327      91.259  96.932 165.219  1.00 62.17           O  
ATOM   2610  OD2 ASP A 327      92.661  95.889 166.557  1.00 61.94           O  
ATOM   2611  N   ALA A 328      93.323  99.744 164.153  1.00 49.71           N  
ATOM   2612  CA  ALA A 328      93.615  99.976 162.735  1.00 49.57           C  
ATOM   2613  C   ALA A 328      93.043  98.859 161.863  1.00 49.92           C  
ATOM   2614  O   ALA A 328      92.518  99.116 160.770  1.00 50.97           O  
ATOM   2615  CB  ALA A 328      95.107 100.081 162.515  1.00 46.40           C  
ATOM   2616  N   LYS A 329      93.157  97.624 162.354  1.00 50.55           N  
ATOM   2617  CA  LYS A 329      92.657  96.466 161.643  1.00 50.05           C  
ATOM   2618  C   LYS A 329      91.216  96.649 161.200  1.00 49.64           C  
ATOM   2619  O   LYS A 329      90.912  96.547 160.012  1.00 49.60           O  
ATOM   2620  CB  LYS A 329      92.763  95.218 162.506  1.00 50.40           C  
ATOM   2621  CG  LYS A 329      92.046  94.033 161.886  1.00 49.81           C  
ATOM   2622  CD  LYS A 329      92.513  92.744 162.489  1.00 47.49           C  
ATOM   2623  CE  LYS A 329      91.838  91.571 161.831  1.00 44.76           C  
ATOM   2624  NZ  LYS A 329      92.401  90.327 162.410  1.00 46.18           N  
ATOM   2625  N   PHE A 330      90.333  96.918 162.162  1.00 49.22           N  
ATOM   2626  CA  PHE A 330      88.915  97.117 161.894  1.00 49.45           C  
ATOM   2627  C   PHE A 330      88.614  98.453 161.225  1.00 47.91           C  
ATOM   2628  O   PHE A 330      87.664  98.568 160.456  1.00 48.12           O  
ATOM   2629  CB  PHE A 330      88.116  97.000 163.199  1.00 52.10           C  
ATOM   2630  CG  PHE A 330      86.621  96.990 163.001  1.00 56.50           C  
ATOM   2631  CD1 PHE A 330      86.050  96.277 161.955  1.00 58.39           C  
ATOM   2632  CD2 PHE A 330      85.780  97.664 163.884  1.00 57.76           C  
ATOM   2633  CE1 PHE A 330      84.672  96.230 161.789  1.00 60.20           C  
ATOM   2634  CE2 PHE A 330      84.403  97.623 163.728  1.00 60.53           C  
ATOM   2635  CZ  PHE A 330      83.842  96.901 162.673  1.00 61.15           C  
ATOM   2636  N   PHE A 331      89.429  99.459 161.516  1.00 45.81           N  
ATOM   2637  CA  PHE A 331      89.247 100.782 160.929  1.00 43.93           C  
ATOM   2638  C   PHE A 331      89.456 100.685 159.419  1.00 43.99           C  
ATOM   2639  O   PHE A 331      88.684 101.252 158.647  1.00 44.26           O  
ATOM   2640  CB  PHE A 331      90.232 101.801 161.559  1.00 41.65           C  
ATOM   2641  CG  PHE A 331      89.994 103.226 161.131  1.00 41.03           C  
ATOM   2642  CD1 PHE A 331      90.333 103.640 159.843  1.00 41.56           C  
ATOM   2643  CD2 PHE A 331      89.415 104.138 161.999  1.00 41.20           C  
ATOM   2644  CE1 PHE A 331      90.101 104.945 159.428  1.00 41.89           C  
ATOM   2645  CE2 PHE A 331      89.176 105.460 161.582  1.00 41.34           C  
ATOM   2646  CZ  PHE A 331      89.517 105.860 160.310  1.00 43.43           C  
ATOM   2647  N   GLY A 332      90.498  99.969 159.012  1.00 43.78           N  
ATOM   2648  CA  GLY A 332      90.775  99.818 157.595  1.00 43.09           C  
ATOM   2649  C   GLY A 332      89.620  99.133 156.882  1.00 43.03           C  
ATOM   2650  O   GLY A 332      89.241  99.522 155.771  1.00 42.05           O  
ATOM   2651  N   VAL A 333      89.049  98.116 157.530  1.00 44.25           N  
ATOM   2652  CA  VAL A 333      87.932  97.381 156.969  1.00 46.14           C  
ATOM   2653  C   VAL A 333      86.704  98.291 156.858  1.00 47.30           C  
ATOM   2654  O   VAL A 333      85.982  98.247 155.851  1.00 48.21           O  
ATOM   2655  CB  VAL A 333      87.597  96.155 157.847  1.00 46.17           C  
ATOM   2656  CG1 VAL A 333      86.310  95.485 157.354  1.00 47.30           C  
ATOM   2657  CG2 VAL A 333      88.741  95.159 157.813  1.00 44.91           C  
ATOM   2658  N   LEU A 334      86.465  99.108 157.882  1.00 48.78           N  
ATOM   2659  CA  LEU A 334      85.329 100.021 157.857  1.00 50.05           C  
ATOM   2660  C   LEU A 334      85.542 101.095 156.800  1.00 49.31           C  
ATOM   2661  O   LEU A 334      84.611 101.475 156.095  1.00 49.96           O  
ATOM   2662  CB  LEU A 334      85.148 100.684 159.219  1.00 51.87           C  
ATOM   2663  CG  LEU A 334      84.567  99.799 160.320  1.00 54.85           C  
ATOM   2664  CD1 LEU A 334      84.782 100.451 161.670  1.00 55.21           C  
ATOM   2665  CD2 LEU A 334      83.083  99.559 160.051  1.00 55.88           C  
ATOM   2666  N   ALA A 335      86.770 101.586 156.690  1.00 48.54           N  
ATOM   2667  CA  ALA A 335      87.064 102.613 155.706  1.00 47.54           C  
ATOM   2668  C   ALA A 335      86.800 102.068 154.318  1.00 47.60           C  
ATOM   2669  O   ALA A 335      86.166 102.722 153.497  1.00 45.88           O  
ATOM   2670  CB  ALA A 335      88.520 103.056 155.833  1.00 47.49           C  
ATOM   2671  N   MET A 336      87.277 100.857 154.054  1.00 48.84           N  
ATOM   2672  CA  MET A 336      87.089 100.253 152.746  1.00 50.65           C  
ATOM   2673  C   MET A 336      85.625 100.013 152.395  1.00 50.43           C  
ATOM   2674  O   MET A 336      85.171 100.416 151.332  1.00 50.51           O  
ATOM   2675  CB  MET A 336      87.858  98.947 152.644  1.00 52.65           C  
ATOM   2676  CG  MET A 336      87.845  98.365 151.243  1.00 56.52           C  
ATOM   2677  SD  MET A 336      88.569  96.730 151.223  1.00 58.20           S  
ATOM   2678  CE  MET A 336      87.318  95.840 152.124  1.00 57.84           C  
ATOM   2679  N   PHE A 337      84.870  99.358 153.269  1.00 50.20           N  
ATOM   2680  CA  PHE A 337      83.467  99.140 152.954  1.00 50.30           C  
ATOM   2681  C   PHE A 337      82.742 100.484 152.979  1.00 49.42           C  
ATOM   2682  O   PHE A 337      81.815 100.709 152.209  1.00 50.90           O  
ATOM   2683  CB  PHE A 337      82.838  98.128 153.923  1.00 50.93           C  
ATOM   2684  CG  PHE A 337      83.155  96.693 153.565  1.00 52.91           C  
ATOM   2685  CD1 PHE A 337      82.481  96.053 152.528  1.00 54.78           C  
ATOM   2686  CD2 PHE A 337      84.170  96.003 154.217  1.00 53.38           C  
ATOM   2687  CE1 PHE A 337      82.814  94.758 152.144  1.00 55.43           C  
ATOM   2688  CE2 PHE A 337      84.510  94.706 153.839  1.00 54.52           C  
ATOM   2689  CZ  PHE A 337      83.835  94.084 152.806  1.00 54.05           C  
ATOM   2690  N   GLY A 338      83.210 101.381 153.839  1.00 47.80           N  
ATOM   2691  CA  GLY A 338      82.606 102.702 153.944  1.00 45.42           C  
ATOM   2692  C   GLY A 338      82.775 103.520 152.674  1.00 44.65           C  
ATOM   2693  O   GLY A 338      81.896 104.304 152.310  1.00 42.48           O  
ATOM   2694  N   ALA A 339      83.904 103.344 151.994  1.00 45.53           N  
ATOM   2695  CA  ALA A 339      84.148 104.074 150.757  1.00 47.87           C  
ATOM   2696  C   ALA A 339      83.101 103.657 149.734  1.00 49.61           C  
ATOM   2697  O   ALA A 339      82.667 104.461 148.916  1.00 49.71           O  
ATOM   2698  CB  ALA A 339      85.548 103.787 150.234  1.00 47.54           C  
ATOM   2699  N   ILE A 340      82.684 102.397 149.793  1.00 52.04           N  
ATOM   2700  CA  ILE A 340      81.663 101.918 148.868  1.00 54.21           C  
ATOM   2701  C   ILE A 340      80.296 102.418 149.334  1.00 55.15           C  
ATOM   2702  O   ILE A 340      79.492 102.874 148.524  1.00 55.57           O  
ATOM   2703  CB  ILE A 340      81.664 100.368 148.762  1.00 55.17           C  
ATOM   2704  CG1 ILE A 340      83.020  99.886 148.230  1.00 55.97           C  
ATOM   2705  CG2 ILE A 340      80.571  99.907 147.812  1.00 54.30           C  
ATOM   2706  CD1 ILE A 340      83.310  98.432 148.505  1.00 53.57           C  
ATOM   2707  N   LEU A 341      80.045 102.354 150.642  1.00 55.92           N  
ATOM   2708  CA  LEU A 341      78.778 102.813 151.197  1.00 56.42           C  
ATOM   2709  C   LEU A 341      78.482 104.290 150.959  1.00 55.89           C  
ATOM   2710  O   LEU A 341      77.327 104.652 150.717  1.00 54.50           O  
ATOM   2711  CB  LEU A 341      78.699 102.523 152.701  1.00 58.51           C  
ATOM   2712  CG  LEU A 341      77.493 103.113 153.453  1.00 60.40           C  
ATOM   2713  CD1 LEU A 341      76.196 102.543 152.892  1.00 61.61           C  
ATOM   2714  CD2 LEU A 341      77.612 102.802 154.936  1.00 61.25           C  
ATOM   2715  N   VAL A 342      79.488 105.157 151.023  1.00 56.22           N  
ATOM   2716  CA  VAL A 342      79.178 106.572 150.799  1.00 57.25           C  
ATOM   2717  C   VAL A 342      78.803 106.827 149.347  1.00 58.10           C  
ATOM   2718  O   VAL A 342      78.024 107.708 149.042  1.00 57.83           O  
ATOM   2719  CB  VAL A 342      80.333 107.531 151.234  1.00 57.36           C  
ATOM   2720  CG1 VAL A 342      80.564 107.395 152.730  1.00 56.99           C  
ATOM   2721  CG2 VAL A 342      81.600 107.245 150.451  1.00 57.23           C  
ATOM   2722  N   MET A 343      79.346 106.021 148.446  1.00 59.08           N  
ATOM   2723  CA  MET A 343      79.032 106.155 147.029  1.00 60.12           C  
ATOM   2724  C   MET A 343      77.588 105.718 146.805  1.00 59.57           C  
ATOM   2725  O   MET A 343      76.889 106.258 145.961  1.00 60.18           O  
ATOM   2726  CB  MET A 343      79.993 105.300 146.196  1.00 62.47           C  
ATOM   2727  CG  MET A 343      79.778 105.363 144.698  1.00 64.45           C  
ATOM   2728  SD  MET A 343      81.200 104.673 143.858  1.00 66.81           S  
ATOM   2729  CE  MET A 343      81.094 102.952 144.368  1.00 66.68           C  
ATOM   2730  N   ALA A 344      77.142 104.742 147.587  1.00 58.14           N  
ATOM   2731  CA  ALA A 344      75.772 104.260 147.469  1.00 56.92           C  
ATOM   2732  C   ALA A 344      74.799 105.313 147.977  1.00 56.33           C  
ATOM   2733  O   ALA A 344      73.674 105.413 147.503  1.00 56.78           O  
ATOM   2734  CB  ALA A 344      75.597 102.966 148.260  1.00 55.68           C  
ATOM   2735  N   LEU A 345      75.246 106.115 148.934  1.00 55.71           N  
ATOM   2736  CA  LEU A 345      74.399 107.151 149.522  1.00 55.07           C  
ATOM   2737  C   LEU A 345      74.399 108.486 148.793  1.00 54.04           C  
ATOM   2738  O   LEU A 345      73.654 109.388 149.158  1.00 52.69           O  
ATOM   2739  CB  LEU A 345      74.807 107.386 150.978  1.00 56.32           C  
ATOM   2740  CG  LEU A 345      74.700 106.157 151.880  1.00 57.86           C  
ATOM   2741  CD1 LEU A 345      75.409 106.431 153.196  1.00 59.22           C  
ATOM   2742  CD2 LEU A 345      73.237 105.816 152.109  1.00 57.53           C  
ATOM   2743  N   VAL A 346      75.212 108.610 147.755  1.00 53.81           N  
ATOM   2744  CA  VAL A 346      75.296 109.871 147.030  1.00 54.33           C  
ATOM   2745  C   VAL A 346      73.950 110.520 146.688  1.00 54.20           C  
ATOM   2746  O   VAL A 346      73.849 111.741 146.647  1.00 52.75           O  
ATOM   2747  CB  VAL A 346      76.170 109.734 145.745  1.00 55.26           C  
ATOM   2748  CG1 VAL A 346      75.458 108.916 144.687  1.00 55.58           C  
ATOM   2749  CG2 VAL A 346      76.532 111.114 145.225  1.00 55.42           C  
ATOM   2750  N   PRO A 347      72.890 109.724 146.441  1.00 54.52           N  
ATOM   2751  CA  PRO A 347      71.631 110.410 146.132  1.00 55.47           C  
ATOM   2752  C   PRO A 347      71.163 111.322 147.265  1.00 57.18           C  
ATOM   2753  O   PRO A 347      70.515 112.341 147.028  1.00 56.35           O  
ATOM   2754  CB  PRO A 347      70.651 109.253 145.903  1.00 55.05           C  
ATOM   2755  CG  PRO A 347      71.525 108.187 145.342  1.00 53.85           C  
ATOM   2756  CD  PRO A 347      72.751 108.272 146.227  1.00 54.69           C  
ATOM   2757  N   TRP A 348      71.507 110.955 148.495  1.00 59.64           N  
ATOM   2758  CA  TRP A 348      71.097 111.722 149.662  1.00 62.52           C  
ATOM   2759  C   TRP A 348      72.161 112.668 150.202  1.00 63.58           C  
ATOM   2760  O   TRP A 348      71.925 113.394 151.163  1.00 64.70           O  
ATOM   2761  CB  TRP A 348      70.643 110.761 150.756  1.00 63.82           C  
ATOM   2762  CG  TRP A 348      69.473 109.958 150.319  1.00 66.09           C  
ATOM   2763  CD1 TRP A 348      68.155 110.304 150.423  1.00 66.72           C  
ATOM   2764  CD2 TRP A 348      69.509 108.709 149.617  1.00 66.48           C  
ATOM   2765  NE1 TRP A 348      67.371 109.348 149.825  1.00 66.93           N  
ATOM   2766  CE2 TRP A 348      68.175 108.359 149.324  1.00 66.76           C  
ATOM   2767  CE3 TRP A 348      70.539 107.850 149.207  1.00 66.72           C  
ATOM   2768  CZ2 TRP A 348      67.842 107.186 148.635  1.00 66.40           C  
ATOM   2769  CZ3 TRP A 348      70.207 106.687 148.525  1.00 65.82           C  
ATOM   2770  CH2 TRP A 348      68.870 106.365 148.248  1.00 65.73           C  
ATOM   2771  N   LEU A 349      73.334 112.657 149.583  1.00 64.50           N  
ATOM   2772  CA  LEU A 349      74.412 113.528 150.004  1.00 64.95           C  
ATOM   2773  C   LEU A 349      74.544 114.703 149.046  1.00 65.19           C  
ATOM   2774  O   LEU A 349      75.010 115.777 149.432  1.00 65.13           O  
ATOM   2775  CB  LEU A 349      75.726 112.750 150.086  1.00 65.26           C  
ATOM   2776  CG  LEU A 349      75.761 111.664 151.162  1.00 66.10           C  
ATOM   2777  CD1 LEU A 349      77.026 110.836 151.014  1.00 66.53           C  
ATOM   2778  CD2 LEU A 349      75.686 112.301 152.544  1.00 66.01           C  
ATOM   2779  N   ASP A 350      74.133 114.497 147.800  1.00 65.81           N  
ATOM   2780  CA  ASP A 350      74.190 115.565 146.814  1.00 66.65           C  
ATOM   2781  C   ASP A 350      72.926 116.394 146.987  1.00 67.28           C  
ATOM   2782  O   ASP A 350      71.841 115.995 146.564  1.00 67.56           O  
ATOM   2783  CB  ASP A 350      74.232 115.005 145.400  1.00 66.51           C  
ATOM   2784  CG  ASP A 350      74.422 116.094 144.358  1.00 66.87           C  
ATOM   2785  OD1 ASP A 350      73.930 117.219 144.589  1.00 65.67           O  
ATOM   2786  OD2 ASP A 350      75.050 115.828 143.311  1.00 68.91           O  
ATOM   2787  N   THR A 351      73.072 117.559 147.602  1.00 68.22           N  
ATOM   2788  CA  THR A 351      71.932 118.421 147.868  1.00 68.98           C  
ATOM   2789  C   THR A 351      71.541 119.389 146.754  1.00 69.45           C  
ATOM   2790  O   THR A 351      70.492 120.041 146.840  1.00 69.18           O  
ATOM   2791  CB  THR A 351      72.161 119.198 149.172  1.00 69.28           C  
ATOM   2792  OG1 THR A 351      73.443 119.838 149.132  1.00 70.84           O  
ATOM   2793  CG2 THR A 351      72.119 118.238 150.354  1.00 68.33           C  
ATOM   2794  N   SER A 352      72.362 119.484 145.711  1.00 70.46           N  
ATOM   2795  CA  SER A 352      72.040 120.376 144.604  1.00 71.82           C  
ATOM   2796  C   SER A 352      70.834 119.852 143.839  1.00 73.20           C  
ATOM   2797  O   SER A 352      70.711 118.651 143.600  1.00 73.63           O  
ATOM   2798  CB  SER A 352      73.209 120.488 143.636  1.00 70.83           C  
ATOM   2799  OG  SER A 352      72.796 121.123 142.433  1.00 70.47           O  
ATOM   2800  N   PRO A 353      69.916 120.750 143.451  1.00 74.15           N  
ATOM   2801  CA  PRO A 353      68.724 120.337 142.707  1.00 74.17           C  
ATOM   2802  C   PRO A 353      68.996 120.294 141.202  1.00 73.28           C  
ATOM   2803  O   PRO A 353      68.130 119.916 140.417  1.00 73.84           O  
ATOM   2804  CB  PRO A 353      67.704 121.403 143.095  1.00 74.94           C  
ATOM   2805  CG  PRO A 353      68.546 122.626 143.171  1.00 75.52           C  
ATOM   2806  CD  PRO A 353      69.794 122.149 143.899  1.00 75.61           C  
ATOM   2807  N   VAL A 354      70.205 120.694 140.811  1.00 71.68           N  
ATOM   2808  CA  VAL A 354      70.595 120.684 139.405  1.00 69.48           C  
ATOM   2809  C   VAL A 354      71.066 119.266 139.081  1.00 67.68           C  
ATOM   2810  O   VAL A 354      72.044 118.785 139.657  1.00 67.78           O  
ATOM   2811  CB  VAL A 354      71.743 121.677 139.134  1.00 69.95           C  
ATOM   2812  CG1 VAL A 354      72.193 121.572 137.684  1.00 69.29           C  
ATOM   2813  CG2 VAL A 354      71.281 123.092 139.441  1.00 70.31           C  
ATOM   2814  N   ARG A 355      70.377 118.599 138.162  1.00 65.15           N  
ATOM   2815  CA  ARG A 355      70.712 117.227 137.805  1.00 61.94           C  
ATOM   2816  C   ARG A 355      72.074 117.034 137.140  1.00 60.76           C  
ATOM   2817  O   ARG A 355      72.937 116.349 137.692  1.00 59.07           O  
ATOM   2818  CB  ARG A 355      69.579 116.628 136.947  1.00 60.41           C  
ATOM   2819  CG  ARG A 355      69.816 115.196 136.424  1.00 58.21           C  
ATOM   2820  CD  ARG A 355      68.500 114.395 136.404  1.00 54.15           C  
ATOM   2821  NE  ARG A 355      67.350 115.260 136.129  1.00 54.54           N  
ATOM   2822  CZ  ARG A 355      66.190 115.185 136.775  1.00 53.64           C  
ATOM   2823  NH1 ARG A 355      66.003 114.282 137.732  1.00 54.40           N  
ATOM   2824  NH2 ARG A 355      65.219 116.033 136.483  1.00 54.25           N  
ATOM   2825  N   SER A 356      72.287 117.626 135.971  1.00 60.52           N  
ATOM   2826  CA  SER A 356      73.560 117.443 135.278  1.00 61.17           C  
ATOM   2827  C   SER A 356      74.713 118.334 135.735  1.00 63.92           C  
ATOM   2828  O   SER A 356      74.587 119.555 135.802  1.00 65.11           O  
ATOM   2829  CB  SER A 356      73.374 117.613 133.772  1.00 58.14           C  
ATOM   2830  OG  SER A 356      74.625 117.553 133.117  1.00 52.37           O  
ATOM   2831  N   GLY A 357      75.849 117.705 136.027  1.00 66.57           N  
ATOM   2832  CA  GLY A 357      77.021 118.441 136.461  1.00 69.04           C  
ATOM   2833  C   GLY A 357      77.643 119.240 135.334  1.00 70.45           C  
ATOM   2834  O   GLY A 357      78.704 119.842 135.493  1.00 70.68           O  
ATOM   2835  N   ARG A 358      76.983 119.245 134.183  1.00 71.73           N  
ATOM   2836  CA  ARG A 358      77.472 119.997 133.037  1.00 72.70           C  
ATOM   2837  C   ARG A 358      77.231 121.475 133.316  1.00 72.82           C  
ATOM   2838  O   ARG A 358      77.954 122.345 132.831  1.00 72.11           O  
ATOM   2839  CB  ARG A 358      76.719 119.557 131.782  1.00 74.17           C  
ATOM   2840  CG  ARG A 358      76.915 120.442 130.577  1.00 75.32           C  
ATOM   2841  CD  ARG A 358      76.096 119.938 129.410  1.00 77.29           C  
ATOM   2842  NE  ARG A 358      76.777 118.877 128.675  1.00 77.93           N  
ATOM   2843  CZ  ARG A 358      76.239 118.196 127.671  1.00 77.83           C  
ATOM   2844  NH1 ARG A 358      75.000 118.459 127.283  1.00 77.19           N  
ATOM   2845  NH2 ARG A 358      76.946 117.267 127.041  1.00 79.10           N  
ATOM   2846  N   TYR A 359      76.214 121.732 134.134  1.00 73.21           N  
ATOM   2847  CA  TYR A 359      75.812 123.083 134.510  1.00 73.59           C  
ATOM   2848  C   TYR A 359      76.138 123.414 135.971  1.00 72.77           C  
ATOM   2849  O   TYR A 359      75.432 124.196 136.613  1.00 72.27           O  
ATOM   2850  CB  TYR A 359      74.309 123.248 134.245  1.00 75.77           C  
ATOM   2851  CG  TYR A 359      73.924 122.782 132.862  1.00 77.90           C  
ATOM   2852  CD1 TYR A 359      74.531 123.330 131.734  1.00 78.50           C  
ATOM   2853  CD2 TYR A 359      73.003 121.749 132.678  1.00 78.78           C  
ATOM   2854  CE1 TYR A 359      74.240 122.859 130.456  1.00 79.19           C  
ATOM   2855  CE2 TYR A 359      72.704 121.268 131.397  1.00 79.14           C  
ATOM   2856  CZ  TYR A 359      73.332 121.829 130.296  1.00 79.01           C  
ATOM   2857  OH  TYR A 359      73.069 121.350 129.036  1.00 78.42           O  
ATOM   2858  N   ARG A 360      77.208 122.810 136.483  1.00 71.99           N  
ATOM   2859  CA  ARG A 360      77.651 123.041 137.854  1.00 71.92           C  
ATOM   2860  C   ARG A 360      79.156 123.300 137.803  1.00 72.44           C  
ATOM   2861  O   ARG A 360      79.958 122.373 137.834  1.00 73.05           O  
ATOM   2862  CB  ARG A 360      77.343 121.823 138.720  1.00 70.52           C  
ATOM   2863  CG  ARG A 360      75.859 121.484 138.782  1.00 70.77           C  
ATOM   2864  CD  ARG A 360      75.598 120.280 139.658  1.00 71.12           C  
ATOM   2865  NE  ARG A 360      76.054 120.510 141.021  1.00 72.33           N  
ATOM   2866  CZ  ARG A 360      75.945 119.623 142.009  1.00 74.30           C  
ATOM   2867  NH1 ARG A 360      75.390 118.434 141.784  1.00 74.35           N  
ATOM   2868  NH2 ARG A 360      76.392 119.925 143.226  1.00 75.96           N  
ATOM   2869  N   PRO A 361      79.549 124.584 137.732  1.00 72.69           N  
ATOM   2870  CA  PRO A 361      80.946 125.037 137.660  1.00 72.77           C  
ATOM   2871  C   PRO A 361      81.895 124.589 138.772  1.00 72.92           C  
ATOM   2872  O   PRO A 361      83.047 124.261 138.503  1.00 72.01           O  
ATOM   2873  CB  PRO A 361      80.806 126.557 137.594  1.00 72.66           C  
ATOM   2874  CG  PRO A 361      79.451 126.756 136.972  1.00 72.34           C  
ATOM   2875  CD  PRO A 361      78.635 125.740 137.717  1.00 73.36           C  
ATOM   2876  N   MET A 362      81.426 124.587 140.015  1.00 73.75           N  
ATOM   2877  CA  MET A 362      82.278 124.171 141.125  1.00 74.88           C  
ATOM   2878  C   MET A 362      82.322 122.650 141.174  1.00 72.21           C  
ATOM   2879  O   MET A 362      83.386 122.047 141.386  1.00 72.19           O  
ATOM   2880  CB  MET A 362      81.742 124.733 142.446  1.00 80.06           C  
ATOM   2881  CG  MET A 362      81.826 126.253 142.541  1.00 86.61           C  
ATOM   2882  SD  MET A 362      81.312 126.898 144.151  1.00 93.38           S  
ATOM   2883  CE  MET A 362      82.616 126.266 145.209  1.00 91.50           C  
ATOM   2884  N   PHE A 363      81.161 122.037 140.962  1.00 68.88           N  
ATOM   2885  CA  PHE A 363      81.050 120.586 140.959  1.00 65.07           C  
ATOM   2886  C   PHE A 363      82.067 120.001 139.985  1.00 62.84           C  
ATOM   2887  O   PHE A 363      82.816 119.091 140.335  1.00 61.02           O  
ATOM   2888  CB  PHE A 363      79.622 120.184 140.569  1.00 65.23           C  
ATOM   2889  CG  PHE A 363      79.409 118.701 140.434  1.00 64.60           C  
ATOM   2890  CD1 PHE A 363      79.749 118.033 139.260  1.00 63.79           C  
ATOM   2891  CD2 PHE A 363      78.882 117.970 141.491  1.00 65.14           C  
ATOM   2892  CE1 PHE A 363      79.563 116.664 139.140  1.00 63.37           C  
ATOM   2893  CE2 PHE A 363      78.694 116.587 141.382  1.00 64.53           C  
ATOM   2894  CZ  PHE A 363      79.038 115.937 140.202  1.00 64.19           C  
ATOM   2895  N   LYS A 364      82.102 120.539 138.767  1.00 61.45           N  
ATOM   2896  CA  LYS A 364      83.031 120.055 137.753  1.00 61.57           C  
ATOM   2897  C   LYS A 364      84.427 119.815 138.310  1.00 61.24           C  
ATOM   2898  O   LYS A 364      85.057 118.804 138.003  1.00 60.56           O  
ATOM   2899  CB  LYS A 364      83.154 121.042 136.591  1.00 62.74           C  
ATOM   2900  CG  LYS A 364      81.861 121.362 135.881  1.00 65.68           C  
ATOM   2901  CD  LYS A 364      82.111 121.662 134.414  1.00 67.13           C  
ATOM   2902  CE  LYS A 364      80.802 121.937 133.695  1.00 69.36           C  
ATOM   2903  NZ  LYS A 364      80.944 121.904 132.211  1.00 69.82           N  
ATOM   2904  N   ILE A 365      84.900 120.743 139.128  1.00 62.04           N  
ATOM   2905  CA  ILE A 365      86.237 120.648 139.691  1.00 63.07           C  
ATOM   2906  C   ILE A 365      86.427 119.484 140.644  1.00 61.84           C  
ATOM   2907  O   ILE A 365      87.359 118.693 140.488  1.00 59.65           O  
ATOM   2908  CB  ILE A 365      86.621 121.956 140.408  1.00 66.04           C  
ATOM   2909  CG1 ILE A 365      86.657 123.104 139.398  1.00 67.87           C  
ATOM   2910  CG2 ILE A 365      87.982 121.803 141.083  1.00 67.73           C  
ATOM   2911  CD1 ILE A 365      87.595 122.863 138.227  1.00 71.09           C  
ATOM   2912  N   TYR A 366      85.544 119.376 141.626  1.00 62.19           N  
ATOM   2913  CA  TYR A 366      85.642 118.305 142.599  1.00 63.58           C  
ATOM   2914  C   TYR A 366      85.416 116.950 141.946  1.00 62.55           C  
ATOM   2915  O   TYR A 366      86.068 115.961 142.315  1.00 62.57           O  
ATOM   2916  CB  TYR A 366      84.650 118.558 143.724  1.00 66.96           C  
ATOM   2917  CG  TYR A 366      85.021 119.818 144.466  1.00 71.18           C  
ATOM   2918  CD1 TYR A 366      86.239 119.908 145.137  1.00 72.38           C  
ATOM   2919  CD2 TYR A 366      84.208 120.951 144.424  1.00 73.83           C  
ATOM   2920  CE1 TYR A 366      86.645 121.087 145.740  1.00 73.52           C  
ATOM   2921  CE2 TYR A 366      84.610 122.146 145.028  1.00 75.01           C  
ATOM   2922  CZ  TYR A 366      85.833 122.200 145.682  1.00 74.79           C  
ATOM   2923  OH  TYR A 366      86.250 123.373 146.265  1.00 74.66           O  
ATOM   2924  N   PHE A 367      84.523 116.912 140.963  1.00 61.88           N  
ATOM   2925  CA  PHE A 367      84.252 115.674 140.251  1.00 60.94           C  
ATOM   2926  C   PHE A 367      85.534 115.160 139.595  1.00 59.24           C  
ATOM   2927  O   PHE A 367      85.912 114.006 139.791  1.00 58.49           O  
ATOM   2928  CB  PHE A 367      83.193 115.876 139.175  1.00 62.98           C  
ATOM   2929  CG  PHE A 367      83.053 114.695 138.266  1.00 64.26           C  
ATOM   2930  CD1 PHE A 367      82.239 113.617 138.617  1.00 64.80           C  
ATOM   2931  CD2 PHE A 367      83.840 114.593 137.121  1.00 64.21           C  
ATOM   2932  CE1 PHE A 367      82.228 112.454 137.847  1.00 63.95           C  
ATOM   2933  CE2 PHE A 367      83.831 113.435 136.353  1.00 62.94           C  
ATOM   2934  CZ  PHE A 367      83.030 112.370 136.717  1.00 62.11           C  
ATOM   2935  N   TRP A 368      86.199 116.002 138.806  1.00 57.98           N  
ATOM   2936  CA  TRP A 368      87.425 115.566 138.152  1.00 57.49           C  
ATOM   2937  C   TRP A 368      88.535 115.244 139.127  1.00 56.99           C  
ATOM   2938  O   TRP A 368      89.452 114.490 138.801  1.00 57.24           O  
ATOM   2939  CB  TRP A 368      87.895 116.589 137.116  1.00 57.93           C  
ATOM   2940  CG  TRP A 368      87.021 116.570 135.913  1.00 59.91           C  
ATOM   2941  CD1 TRP A 368      86.071 117.483 135.583  1.00 60.52           C  
ATOM   2942  CD2 TRP A 368      86.912 115.507 134.956  1.00 60.80           C  
ATOM   2943  NE1 TRP A 368      85.363 117.052 134.481  1.00 61.88           N  
ATOM   2944  CE2 TRP A 368      85.860 115.841 134.077  1.00 61.27           C  
ATOM   2945  CE3 TRP A 368      87.599 114.299 134.759  1.00 61.30           C  
ATOM   2946  CZ2 TRP A 368      85.473 115.016 133.020  1.00 61.53           C  
ATOM   2947  CZ3 TRP A 368      87.214 113.476 133.706  1.00 61.98           C  
ATOM   2948  CH2 TRP A 368      86.158 113.841 132.850  1.00 61.89           C  
ATOM   2949  N   LEU A 369      88.459 115.801 140.326  1.00 56.51           N  
ATOM   2950  CA  LEU A 369      89.464 115.500 141.333  1.00 54.86           C  
ATOM   2951  C   LEU A 369      89.152 114.088 141.811  1.00 52.66           C  
ATOM   2952  O   LEU A 369      90.057 113.285 142.057  1.00 50.57           O  
ATOM   2953  CB  LEU A 369      89.404 116.503 142.497  1.00 57.28           C  
ATOM   2954  CG  LEU A 369      90.122 117.835 142.238  1.00 58.45           C  
ATOM   2955  CD1 LEU A 369      89.881 118.797 143.388  1.00 56.87           C  
ATOM   2956  CD2 LEU A 369      91.614 117.571 142.071  1.00 57.78           C  
ATOM   2957  N   LEU A 370      87.860 113.791 141.921  1.00 50.25           N  
ATOM   2958  CA  LEU A 370      87.418 112.469 142.352  1.00 48.14           C  
ATOM   2959  C   LEU A 370      87.887 111.433 141.338  1.00 47.35           C  
ATOM   2960  O   LEU A 370      88.403 110.379 141.697  1.00 45.96           O  
ATOM   2961  CB  LEU A 370      85.900 112.403 142.446  1.00 46.98           C  
ATOM   2962  CG  LEU A 370      85.429 111.051 142.987  1.00 46.50           C  
ATOM   2963  CD1 LEU A 370      85.853 110.954 144.448  1.00 43.82           C  
ATOM   2964  CD2 LEU A 370      83.935 110.890 142.851  1.00 44.17           C  
ATOM   2965  N   ALA A 371      87.699 111.740 140.058  1.00 47.75           N  
ATOM   2966  CA  ALA A 371      88.111 110.844 138.994  1.00 48.59           C  
ATOM   2967  C   ALA A 371      89.609 110.590 139.074  1.00 48.93           C  
ATOM   2968  O   ALA A 371      90.057 109.444 139.029  1.00 49.07           O  
ATOM   2969  CB  ALA A 371      87.750 111.435 137.639  1.00 50.41           C  
ATOM   2970  N   ALA A 372      90.382 111.663 139.200  1.00 49.04           N  
ATOM   2971  CA  ALA A 372      91.835 111.542 139.287  1.00 49.57           C  
ATOM   2972  C   ALA A 372      92.213 110.777 140.550  1.00 50.09           C  
ATOM   2973  O   ALA A 372      93.172 110.004 140.558  1.00 50.19           O  
ATOM   2974  CB  ALA A 372      92.472 112.926 139.310  1.00 48.73           C  
ATOM   2975  N   ASP A 373      91.448 111.003 141.610  1.00 50.91           N  
ATOM   2976  CA  ASP A 373      91.687 110.352 142.889  1.00 51.05           C  
ATOM   2977  C   ASP A 373      91.559 108.841 142.737  1.00 50.49           C  
ATOM   2978  O   ASP A 373      92.393 108.080 143.256  1.00 47.60           O  
ATOM   2979  CB  ASP A 373      90.687 110.883 143.910  1.00 53.63           C  
ATOM   2980  CG  ASP A 373      91.090 110.582 145.331  1.00 55.09           C  
ATOM   2981  OD1 ASP A 373      92.305 110.633 145.624  1.00 55.65           O  
ATOM   2982  OD2 ASP A 373      90.196 110.299 146.158  1.00 57.13           O  
ATOM   2983  N   PHE A 374      90.516 108.415 142.026  1.00 51.43           N  
ATOM   2984  CA  PHE A 374      90.271 106.993 141.786  1.00 53.33           C  
ATOM   2985  C   PHE A 374      91.486 106.393 141.086  1.00 52.83           C  
ATOM   2986  O   PHE A 374      91.972 105.324 141.469  1.00 53.09           O  
ATOM   2987  CB  PHE A 374      89.030 106.823 140.912  1.00 56.02           C  
ATOM   2988  CG  PHE A 374      88.541 105.407 140.802  1.00 59.15           C  
ATOM   2989  CD1 PHE A 374      87.835 104.810 141.842  1.00 60.11           C  
ATOM   2990  CD2 PHE A 374      88.805 104.662 139.660  1.00 60.59           C  
ATOM   2991  CE1 PHE A 374      87.408 103.483 141.743  1.00 61.43           C  
ATOM   2992  CE2 PHE A 374      88.382 103.337 139.554  1.00 61.90           C  
ATOM   2993  CZ  PHE A 374      87.684 102.749 140.599  1.00 61.77           C  
ATOM   2994  N   VAL A 375      91.988 107.090 140.072  1.00 52.26           N  
ATOM   2995  CA  VAL A 375      93.161 106.614 139.339  1.00 51.52           C  
ATOM   2996  C   VAL A 375      94.391 106.590 140.245  1.00 50.29           C  
ATOM   2997  O   VAL A 375      95.190 105.644 140.179  1.00 50.32           O  
ATOM   2998  CB  VAL A 375      93.475 107.502 138.125  1.00 52.33           C  
ATOM   2999  CG1 VAL A 375      94.755 107.031 137.451  1.00 51.84           C  
ATOM   3000  CG2 VAL A 375      92.313 107.465 137.141  1.00 53.63           C  
ATOM   3001  N   ILE A 376      94.537 107.611 141.082  1.00 49.04           N  
ATOM   3002  CA  ILE A 376      95.675 107.666 141.990  1.00 47.43           C  
ATOM   3003  C   ILE A 376      95.607 106.507 142.980  1.00 46.35           C  
ATOM   3004  O   ILE A 376      96.605 105.817 143.214  1.00 45.28           O  
ATOM   3005  CB  ILE A 376      95.731 109.018 142.743  1.00 48.19           C  
ATOM   3006  CG1 ILE A 376      96.036 110.147 141.753  1.00 48.80           C  
ATOM   3007  CG2 ILE A 376      96.793 108.975 143.829  1.00 46.38           C  
ATOM   3008  CD1 ILE A 376      95.734 111.536 142.277  1.00 50.43           C  
ATOM   3009  N   LEU A 377      94.428 106.281 143.553  1.00 45.62           N  
ATOM   3010  CA  LEU A 377      94.239 105.187 144.504  1.00 45.40           C  
ATOM   3011  C   LEU A 377      94.613 103.857 143.862  1.00 45.75           C  
ATOM   3012  O   LEU A 377      95.298 103.031 144.464  1.00 45.91           O  
ATOM   3013  CB  LEU A 377      92.787 105.141 144.976  1.00 45.11           C  
ATOM   3014  CG  LEU A 377      92.437 106.158 146.066  1.00 44.64           C  
ATOM   3015  CD1 LEU A 377      90.930 106.246 146.234  1.00 44.53           C  
ATOM   3016  CD2 LEU A 377      93.108 105.744 147.367  1.00 43.21           C  
ATOM   3017  N   THR A 378      94.157 103.666 142.631  1.00 46.05           N  
ATOM   3018  CA  THR A 378      94.451 102.446 141.889  1.00 46.47           C  
ATOM   3019  C   THR A 378      95.960 102.322 141.727  1.00 46.41           C  
ATOM   3020  O   THR A 378      96.540 101.260 141.990  1.00 45.06           O  
ATOM   3021  CB  THR A 378      93.791 102.472 140.497  1.00 47.51           C  
ATOM   3022  OG1 THR A 378      92.367 102.512 140.646  1.00 49.75           O  
ATOM   3023  CG2 THR A 378      94.187 101.249 139.687  1.00 46.86           C  
ATOM   3024  N   TRP A 379      96.589 103.414 141.310  1.00 47.59           N  
ATOM   3025  CA  TRP A 379      98.026 103.423 141.128  1.00 49.89           C  
ATOM   3026  C   TRP A 379      98.800 103.223 142.443  1.00 49.92           C  
ATOM   3027  O   TRP A 379      99.789 102.487 142.456  1.00 50.41           O  
ATOM   3028  CB  TRP A 379      98.451 104.711 140.424  1.00 52.11           C  
ATOM   3029  CG  TRP A 379      99.917 104.924 140.421  1.00 56.49           C  
ATOM   3030  CD1 TRP A 379     100.833 104.379 139.568  1.00 56.78           C  
ATOM   3031  CD2 TRP A 379     100.655 105.668 141.387  1.00 59.08           C  
ATOM   3032  NE1 TRP A 379     102.106 104.736 139.954  1.00 59.22           N  
ATOM   3033  CE2 TRP A 379     102.023 105.522 141.073  1.00 60.42           C  
ATOM   3034  CE3 TRP A 379     100.291 106.433 142.506  1.00 60.89           C  
ATOM   3035  CZ2 TRP A 379     103.031 106.120 141.833  1.00 62.05           C  
ATOM   3036  CZ3 TRP A 379     101.289 107.021 143.262  1.00 61.69           C  
ATOM   3037  CH2 TRP A 379     102.645 106.857 142.926  1.00 63.39           C  
ATOM   3038  N   VAL A 380      98.380 103.844 143.546  1.00 50.55           N  
ATOM   3039  CA  VAL A 380      99.125 103.622 144.793  1.00 51.12           C  
ATOM   3040  C   VAL A 380      98.966 102.215 145.332  1.00 49.69           C  
ATOM   3041  O   VAL A 380      99.884 101.698 145.992  1.00 48.80           O  
ATOM   3042  CB  VAL A 380      98.734 104.569 145.963  1.00 53.13           C  
ATOM   3043  CG1 VAL A 380      99.663 105.766 145.983  1.00 54.98           C  
ATOM   3044  CG2 VAL A 380      97.289 104.987 145.871  1.00 53.61           C  
ATOM   3045  N   GLY A 381      97.811 101.612 145.080  1.00 48.79           N  
ATOM   3046  CA  GLY A 381      97.578 100.267 145.574  1.00 48.24           C  
ATOM   3047  C   GLY A 381      98.669  99.299 145.160  1.00 48.56           C  
ATOM   3048  O   GLY A 381      98.972  98.344 145.870  1.00 47.53           O  
ATOM   3049  N   ALA A 382      99.272  99.566 144.007  1.00 50.10           N  
ATOM   3050  CA  ALA A 382     100.329  98.706 143.479  1.00 53.09           C  
ATOM   3051  C   ALA A 382     101.726  99.124 143.954  1.00 55.15           C  
ATOM   3052  O   ALA A 382     102.712  98.475 143.593  1.00 56.45           O  
ATOM   3053  CB  ALA A 382     100.279  98.706 141.958  1.00 52.57           C  
ATOM   3054  N   GLN A 383     101.802 100.187 144.753  1.00 57.49           N  
ATOM   3055  CA  GLN A 383     103.083 100.664 145.276  1.00 59.81           C  
ATOM   3056  C   GLN A 383     103.310 100.098 146.669  1.00 60.50           C  
ATOM   3057  O   GLN A 383     102.412  99.498 147.258  1.00 59.05           O  
ATOM   3058  CB  GLN A 383     103.099 102.185 145.383  1.00 61.38           C  
ATOM   3059  CG  GLN A 383     102.852 102.920 144.090  1.00 66.08           C  
ATOM   3060  CD  GLN A 383     103.800 102.485 143.000  1.00 70.08           C  
ATOM   3061  OE1 GLN A 383     105.020 102.573 143.146  1.00 72.01           O  
ATOM   3062  NE2 GLN A 383     103.243 102.011 141.893  1.00 73.86           N  
ATOM   3063  N   GLN A 384     104.505 100.303 147.206  1.00 62.99           N  
ATOM   3064  CA  GLN A 384     104.821  99.817 148.546  1.00 66.21           C  
ATOM   3065  C   GLN A 384     104.212 100.757 149.566  1.00 65.77           C  
ATOM   3066  O   GLN A 384     103.669 101.811 149.229  1.00 65.05           O  
ATOM   3067  CB  GLN A 384     106.315  99.781 148.774  1.00 70.48           C  
ATOM   3068  CG  GLN A 384     107.086  98.991 147.748  1.00 77.16           C  
ATOM   3069  CD  GLN A 384     108.564  99.207 147.909  1.00 81.44           C  
ATOM   3070  OE1 GLN A 384     109.054 100.332 147.781  1.00 83.38           O  
ATOM   3071  NE2 GLN A 384     109.290  98.138 148.203  1.00 84.75           N  
ATOM   3072  N   THR A 385     104.317 100.372 150.833  1.00 65.62           N  
ATOM   3073  CA  THR A 385     103.755 101.165 151.919  1.00 65.96           C  
ATOM   3074  C   THR A 385     104.716 102.231 152.452  1.00 64.84           C  
ATOM   3075  O   THR A 385     104.357 103.015 153.323  1.00 65.84           O  
ATOM   3076  CB  THR A 385     103.331 100.236 153.062  1.00 67.06           C  
ATOM   3077  OG1 THR A 385     104.247  99.133 153.138  1.00 68.98           O  
ATOM   3078  CG2 THR A 385     101.933  99.712 152.799  1.00 68.10           C  
ATOM   3079  N   THR A 386     105.923 102.274 151.902  1.00 63.21           N  
ATOM   3080  CA  THR A 386     106.911 103.243 152.323  1.00 61.42           C  
ATOM   3081  C   THR A 386     106.556 104.658 151.902  1.00 60.61           C  
ATOM   3082  O   THR A 386     105.629 104.885 151.122  1.00 60.87           O  
ATOM   3083  CB  THR A 386     108.281 102.915 151.732  1.00 60.70           C  
ATOM   3084  OG1 THR A 386     108.229 103.037 150.306  1.00 62.46           O  
ATOM   3085  CG2 THR A 386     108.704 101.508 152.105  1.00 57.81           C  
ATOM   3086  N   PHE A 387     107.315 105.604 152.439  1.00 59.70           N  
ATOM   3087  CA  PHE A 387     107.145 107.020 152.142  1.00 58.65           C  
ATOM   3088  C   PHE A 387     107.521 107.209 150.672  1.00 56.98           C  
ATOM   3089  O   PHE A 387     108.486 106.610 150.197  1.00 57.97           O  
ATOM   3090  CB  PHE A 387     108.092 107.822 153.044  1.00 59.48           C  
ATOM   3091  CG  PHE A 387     108.070 109.288 152.798  1.00 60.20           C  
ATOM   3092  CD1 PHE A 387     108.857 109.852 151.798  1.00 60.06           C  
ATOM   3093  CD2 PHE A 387     107.215 110.106 153.524  1.00 60.37           C  
ATOM   3094  CE1 PHE A 387     108.790 111.207 151.526  1.00 60.59           C  
ATOM   3095  CE2 PHE A 387     107.142 111.466 153.253  1.00 60.97           C  
ATOM   3096  CZ  PHE A 387     107.927 112.020 152.256  1.00 60.68           C  
ATOM   3097  N   PRO A 388     106.788 108.058 149.931  1.00 55.24           N  
ATOM   3098  CA  PRO A 388     105.633 108.908 150.240  1.00 54.46           C  
ATOM   3099  C   PRO A 388     104.275 108.281 149.913  1.00 54.74           C  
ATOM   3100  O   PRO A 388     103.235 108.923 150.060  1.00 56.00           O  
ATOM   3101  CB  PRO A 388     105.884 110.124 149.371  1.00 53.61           C  
ATOM   3102  CG  PRO A 388     106.350 109.476 148.103  1.00 52.47           C  
ATOM   3103  CD  PRO A 388     107.328 108.402 148.601  1.00 52.65           C  
ATOM   3104  N   TYR A 389     104.279 107.036 149.457  1.00 54.21           N  
ATOM   3105  CA  TYR A 389     103.047 106.353 149.085  1.00 53.43           C  
ATOM   3106  C   TYR A 389     102.056 106.306 150.238  1.00 54.25           C  
ATOM   3107  O   TYR A 389     100.851 106.481 150.035  1.00 53.11           O  
ATOM   3108  CB  TYR A 389     103.385 104.953 148.585  1.00 51.88           C  
ATOM   3109  CG  TYR A 389     104.414 104.994 147.476  1.00 51.08           C  
ATOM   3110  CD1 TYR A 389     104.187 105.731 146.315  1.00 50.90           C  
ATOM   3111  CD2 TYR A 389     105.626 104.331 147.607  1.00 52.38           C  
ATOM   3112  CE1 TYR A 389     105.141 105.810 145.313  1.00 52.70           C  
ATOM   3113  CE2 TYR A 389     106.597 104.403 146.606  1.00 53.75           C  
ATOM   3114  CZ  TYR A 389     106.350 105.141 145.467  1.00 54.41           C  
ATOM   3115  OH  TYR A 389     107.305 105.209 144.477  1.00 56.47           O  
ATOM   3116  N   ASP A 390     102.571 106.081 151.442  1.00 56.22           N  
ATOM   3117  CA  ASP A 390     101.730 106.037 152.634  1.00 58.94           C  
ATOM   3118  C   ASP A 390     100.942 107.339 152.787  1.00 58.82           C  
ATOM   3119  O   ASP A 390      99.767 107.320 153.160  1.00 59.10           O  
ATOM   3120  CB  ASP A 390     102.593 105.784 153.874  1.00 61.82           C  
ATOM   3121  CG  ASP A 390     103.773 106.757 153.984  1.00 65.40           C  
ATOM   3122  OD1 ASP A 390     103.943 107.624 153.093  1.00 67.68           O  
ATOM   3123  OD2 ASP A 390     104.535 106.644 154.967  1.00 63.88           O  
ATOM   3124  N   TRP A 391     101.586 108.459 152.467  1.00 58.67           N  
ATOM   3125  CA  TRP A 391     100.951 109.769 152.549  1.00 58.45           C  
ATOM   3126  C   TRP A 391      99.965 109.983 151.421  1.00 57.36           C  
ATOM   3127  O   TRP A 391      98.844 110.466 151.631  1.00 58.25           O  
ATOM   3128  CB  TRP A 391     102.003 110.884 152.527  1.00 59.64           C  
ATOM   3129  CG  TRP A 391     102.522 111.199 153.896  1.00 60.03           C  
ATOM   3130  CD1 TRP A 391     103.649 110.707 154.484  1.00 60.39           C  
ATOM   3131  CD2 TRP A 391     101.852 111.973 154.891  1.00 59.72           C  
ATOM   3132  NE1 TRP A 391     103.718 111.121 155.786  1.00 59.43           N  
ATOM   3133  CE2 TRP A 391     102.629 111.906 156.061  1.00 59.49           C  
ATOM   3134  CE3 TRP A 391     100.668 112.726 154.903  1.00 59.51           C  
ATOM   3135  CZ2 TRP A 391     102.256 112.550 157.243  1.00 59.39           C  
ATOM   3136  CZ3 TRP A 391     100.294 113.372 156.075  1.00 59.63           C  
ATOM   3137  CH2 TRP A 391     101.090 113.281 157.230  1.00 60.14           C  
ATOM   3138  N   ILE A 392     100.393 109.620 150.219  1.00 55.40           N  
ATOM   3139  CA  ILE A 392      99.540 109.757 149.049  1.00 52.34           C  
ATOM   3140  C   ILE A 392      98.254 108.970 149.246  1.00 50.28           C  
ATOM   3141  O   ILE A 392      97.171 109.463 148.954  1.00 48.34           O  
ATOM   3142  CB  ILE A 392     100.256 109.249 147.799  1.00 53.69           C  
ATOM   3143  CG1 ILE A 392     101.425 110.181 147.477  1.00 55.22           C  
ATOM   3144  CG2 ILE A 392      99.279 109.150 146.632  1.00 51.18           C  
ATOM   3145  CD1 ILE A 392     102.420 109.601 146.509  1.00 57.01           C  
ATOM   3146  N   SER A 393      98.358 107.742 149.758  1.00 48.75           N  
ATOM   3147  CA  SER A 393      97.154 106.957 149.956  1.00 48.70           C  
ATOM   3148  C   SER A 393      96.227 107.618 150.973  1.00 48.54           C  
ATOM   3149  O   SER A 393      95.007 107.607 150.790  1.00 49.64           O  
ATOM   3150  CB  SER A 393      97.491 105.510 150.356  1.00 47.68           C  
ATOM   3151  OG  SER A 393      98.116 105.419 151.613  1.00 50.66           O  
ATOM   3152  N   LEU A 394      96.792 108.208 152.022  1.00 48.54           N  
ATOM   3153  CA  LEU A 394      95.971 108.876 153.030  1.00 48.34           C  
ATOM   3154  C   LEU A 394      95.248 110.083 152.470  1.00 47.00           C  
ATOM   3155  O   LEU A 394      94.071 110.310 152.752  1.00 44.97           O  
ATOM   3156  CB  LEU A 394      96.818 109.333 154.207  1.00 50.70           C  
ATOM   3157  CG  LEU A 394      96.919 108.326 155.343  1.00 53.17           C  
ATOM   3158  CD1 LEU A 394      97.686 108.962 156.487  1.00 54.84           C  
ATOM   3159  CD2 LEU A 394      95.521 107.910 155.799  1.00 52.18           C  
ATOM   3160  N   ILE A 395      95.959 110.876 151.683  1.00 46.81           N  
ATOM   3161  CA  ILE A 395      95.358 112.063 151.096  1.00 47.07           C  
ATOM   3162  C   ILE A 395      94.280 111.640 150.113  1.00 46.47           C  
ATOM   3163  O   ILE A 395      93.172 112.182 150.128  1.00 46.42           O  
ATOM   3164  CB  ILE A 395      96.415 112.933 150.373  1.00 48.49           C  
ATOM   3165  CG1 ILE A 395      97.491 113.363 151.372  1.00 49.85           C  
ATOM   3166  CG2 ILE A 395      95.752 114.150 149.755  1.00 46.94           C  
ATOM   3167  CD1 ILE A 395      98.655 114.108 150.751  1.00 53.83           C  
ATOM   3168  N   ALA A 396      94.586 110.661 149.270  1.00 45.24           N  
ATOM   3169  CA  ALA A 396      93.607 110.178 148.295  1.00 43.76           C  
ATOM   3170  C   ALA A 396      92.367 109.624 149.006  1.00 43.47           C  
ATOM   3171  O   ALA A 396      91.240 109.907 148.593  1.00 42.47           O  
ATOM   3172  CB  ALA A 396      94.228 109.111 147.400  1.00 42.87           C  
ATOM   3173  N   SER A 397      92.573 108.852 150.073  1.00 44.81           N  
ATOM   3174  CA  SER A 397      91.438 108.299 150.806  1.00 47.74           C  
ATOM   3175  C   SER A 397      90.636 109.442 151.416  1.00 49.58           C  
ATOM   3176  O   SER A 397      89.407 109.438 151.395  1.00 50.77           O  
ATOM   3177  CB  SER A 397      91.913 107.379 151.922  1.00 47.41           C  
ATOM   3178  OG  SER A 397      92.775 106.363 151.430  1.00 49.99           O  
ATOM   3179  N   ALA A 398      91.348 110.422 151.958  1.00 51.90           N  
ATOM   3180  CA  ALA A 398      90.720 111.576 152.584  1.00 53.41           C  
ATOM   3181  C   ALA A 398      89.843 112.291 151.579  1.00 54.14           C  
ATOM   3182  O   ALA A 398      88.670 112.586 151.859  1.00 54.14           O  
ATOM   3183  CB  ALA A 398      91.779 112.533 153.114  1.00 53.92           C  
ATOM   3184  N   TYR A 399      90.401 112.569 150.404  1.00 54.76           N  
ATOM   3185  CA  TYR A 399      89.622 113.268 149.400  1.00 55.21           C  
ATOM   3186  C   TYR A 399      88.359 112.498 149.014  1.00 55.89           C  
ATOM   3187  O   TYR A 399      87.316 113.106 148.774  1.00 57.27           O  
ATOM   3188  CB  TYR A 399      90.441 113.525 148.146  1.00 53.80           C  
ATOM   3189  CG  TYR A 399      89.655 114.357 147.185  1.00 53.10           C  
ATOM   3190  CD1 TYR A 399      89.508 115.725 147.396  1.00 52.52           C  
ATOM   3191  CD2 TYR A 399      88.943 113.769 146.145  1.00 52.78           C  
ATOM   3192  CE1 TYR A 399      88.656 116.488 146.599  1.00 54.65           C  
ATOM   3193  CE2 TYR A 399      88.094 114.517 145.342  1.00 54.33           C  
ATOM   3194  CZ  TYR A 399      87.952 115.874 145.576  1.00 54.78           C  
ATOM   3195  OH  TYR A 399      87.095 116.607 144.796  1.00 56.50           O  
ATOM   3196  N   TRP A 400      88.454 111.171 148.954  1.00 55.90           N  
ATOM   3197  CA  TRP A 400      87.320 110.326 148.585  1.00 55.09           C  
ATOM   3198  C   TRP A 400      86.140 110.519 149.535  1.00 54.40           C  
ATOM   3199  O   TRP A 400      85.014 110.744 149.094  1.00 53.44           O  
ATOM   3200  CB  TRP A 400      87.745 108.846 148.544  1.00 55.35           C  
ATOM   3201  CG  TRP A 400      86.636 107.913 148.088  1.00 55.89           C  
ATOM   3202  CD1 TRP A 400      85.671 107.341 148.870  1.00 55.25           C  
ATOM   3203  CD2 TRP A 400      86.327 107.543 146.735  1.00 56.57           C  
ATOM   3204  NE1 TRP A 400      84.786 106.646 148.091  1.00 55.04           N  
ATOM   3205  CE2 TRP A 400      85.163 106.749 146.778  1.00 56.50           C  
ATOM   3206  CE3 TRP A 400      86.920 107.809 145.491  1.00 58.22           C  
ATOM   3207  CZ2 TRP A 400      84.572 106.222 145.624  1.00 57.25           C  
ATOM   3208  CZ3 TRP A 400      86.332 107.292 144.346  1.00 58.23           C  
ATOM   3209  CH2 TRP A 400      85.168 106.503 144.419  1.00 58.16           C  
ATOM   3210  N   PHE A 401      86.392 110.433 150.833  1.00 54.19           N  
ATOM   3211  CA  PHE A 401      85.322 110.606 151.807  1.00 54.74           C  
ATOM   3212  C   PHE A 401      84.888 112.066 151.878  1.00 55.90           C  
ATOM   3213  O   PHE A 401      83.724 112.357 152.156  1.00 56.35           O  
ATOM   3214  CB  PHE A 401      85.782 110.127 153.181  1.00 52.89           C  
ATOM   3215  CG  PHE A 401      85.833 108.644 153.301  1.00 51.30           C  
ATOM   3216  CD1 PHE A 401      84.669 107.912 153.550  1.00 50.33           C  
ATOM   3217  CD2 PHE A 401      87.037 107.966 153.126  1.00 50.87           C  
ATOM   3218  CE1 PHE A 401      84.705 106.527 153.617  1.00 49.04           C  
ATOM   3219  CE2 PHE A 401      87.073 106.563 153.192  1.00 49.44           C  
ATOM   3220  CZ  PHE A 401      85.911 105.855 153.436  1.00 48.96           C  
ATOM   3221  N   ALA A 402      85.819 112.976 151.610  1.00 57.33           N  
ATOM   3222  CA  ALA A 402      85.520 114.396 151.640  1.00 58.39           C  
ATOM   3223  C   ALA A 402      84.511 114.727 150.554  1.00 58.76           C  
ATOM   3224  O   ALA A 402      83.529 115.437 150.794  1.00 59.82           O  
ATOM   3225  CB  ALA A 402      86.797 115.198 151.433  1.00 58.43           C  
ATOM   3226  N   TYR A 403      84.765 114.208 149.357  1.00 58.09           N  
ATOM   3227  CA  TYR A 403      83.888 114.450 148.224  1.00 57.11           C  
ATOM   3228  C   TYR A 403      82.426 114.133 148.536  1.00 57.03           C  
ATOM   3229  O   TYR A 403      81.544 114.964 148.316  1.00 57.95           O  
ATOM   3230  CB  TYR A 403      84.337 113.605 147.042  1.00 55.18           C  
ATOM   3231  CG  TYR A 403      83.462 113.765 145.818  1.00 54.01           C  
ATOM   3232  CD1 TYR A 403      83.678 114.810 144.916  1.00 53.47           C  
ATOM   3233  CD2 TYR A 403      82.400 112.887 145.570  1.00 52.30           C  
ATOM   3234  CE1 TYR A 403      82.861 114.970 143.800  1.00 52.88           C  
ATOM   3235  CE2 TYR A 403      81.586 113.047 144.470  1.00 51.49           C  
ATOM   3236  CZ  TYR A 403      81.819 114.089 143.583  1.00 52.42           C  
ATOM   3237  OH  TYR A 403      81.012 114.248 142.472  1.00 53.58           O  
ATOM   3238  N   PHE A 404      82.168 112.940 149.063  1.00 56.52           N  
ATOM   3239  CA  PHE A 404      80.799 112.535 149.363  1.00 55.59           C  
ATOM   3240  C   PHE A 404      80.199 113.093 150.645  1.00 55.59           C  
ATOM   3241  O   PHE A 404      79.061 113.546 150.656  1.00 53.83           O  
ATOM   3242  CB  PHE A 404      80.708 111.003 149.386  1.00 55.49           C  
ATOM   3243  CG  PHE A 404      80.954 110.368 148.052  1.00 55.35           C  
ATOM   3244  CD1 PHE A 404      79.943 110.318 147.096  1.00 55.55           C  
ATOM   3245  CD2 PHE A 404      82.204 109.847 147.740  1.00 55.00           C  
ATOM   3246  CE1 PHE A 404      80.182 109.752 145.837  1.00 54.88           C  
ATOM   3247  CE2 PHE A 404      82.451 109.285 146.493  1.00 54.21           C  
ATOM   3248  CZ  PHE A 404      81.434 109.237 145.540  1.00 53.98           C  
ATOM   3249  N   LEU A 405      80.966 113.072 151.724  1.00 56.36           N  
ATOM   3250  CA  LEU A 405      80.465 113.531 153.015  1.00 57.59           C  
ATOM   3251  C   LEU A 405      80.497 115.026 153.300  1.00 58.68           C  
ATOM   3252  O   LEU A 405      79.701 115.518 154.095  1.00 59.49           O  
ATOM   3253  CB  LEU A 405      81.204 112.789 154.126  1.00 56.54           C  
ATOM   3254  CG  LEU A 405      80.963 111.286 154.022  1.00 54.76           C  
ATOM   3255  CD1 LEU A 405      81.757 110.546 155.075  1.00 53.97           C  
ATOM   3256  CD2 LEU A 405      79.469 111.017 154.171  1.00 54.30           C  
ATOM   3257  N   VAL A 406      81.394 115.749 152.644  1.00 59.12           N  
ATOM   3258  CA  VAL A 406      81.521 117.178 152.876  1.00 58.92           C  
ATOM   3259  C   VAL A 406      81.241 118.041 151.649  1.00 60.46           C  
ATOM   3260  O   VAL A 406      80.277 118.806 151.627  1.00 60.55           O  
ATOM   3261  CB  VAL A 406      82.937 117.507 153.408  1.00 57.51           C  
ATOM   3262  CG1 VAL A 406      83.071 118.997 153.670  1.00 54.27           C  
ATOM   3263  CG2 VAL A 406      83.207 116.710 154.677  1.00 55.16           C  
ATOM   3264  N   ILE A 407      82.093 117.913 150.640  1.00 61.99           N  
ATOM   3265  CA  ILE A 407      81.966 118.707 149.428  1.00 63.87           C  
ATOM   3266  C   ILE A 407      80.609 118.711 148.727  1.00 65.53           C  
ATOM   3267  O   ILE A 407      80.122 119.768 148.330  1.00 67.51           O  
ATOM   3268  CB  ILE A 407      83.054 118.321 148.415  1.00 62.62           C  
ATOM   3269  CG1 ILE A 407      84.430 118.513 149.057  1.00 62.41           C  
ATOM   3270  CG2 ILE A 407      82.921 119.177 147.159  1.00 61.36           C  
ATOM   3271  CD1 ILE A 407      85.589 118.040 148.209  1.00 62.83           C  
ATOM   3272  N   LEU A 408      79.977 117.553 148.576  1.00 66.29           N  
ATOM   3273  CA  LEU A 408      78.680 117.522 147.896  1.00 65.87           C  
ATOM   3274  C   LEU A 408      77.543 118.158 148.683  1.00 65.75           C  
ATOM   3275  O   LEU A 408      76.687 118.834 148.110  1.00 66.07           O  
ATOM   3276  CB  LEU A 408      78.298 116.087 147.497  1.00 65.59           C  
ATOM   3277  CG  LEU A 408      78.996 115.542 146.244  1.00 64.61           C  
ATOM   3278  CD1 LEU A 408      78.274 114.290 145.773  1.00 65.29           C  
ATOM   3279  CD2 LEU A 408      78.978 116.591 145.144  1.00 62.90           C  
ATOM   3280  N   PRO A 409      77.492 117.923 150.001  1.00 65.49           N  
ATOM   3281  CA  PRO A 409      76.398 118.542 150.751  1.00 65.72           C  
ATOM   3282  C   PRO A 409      76.536 120.064 150.789  1.00 67.21           C  
ATOM   3283  O   PRO A 409      75.547 120.790 150.772  1.00 67.07           O  
ATOM   3284  CB  PRO A 409      76.533 117.919 152.135  1.00 64.68           C  
ATOM   3285  CG  PRO A 409      77.049 116.546 151.816  1.00 64.07           C  
ATOM   3286  CD  PRO A 409      78.117 116.841 150.785  1.00 64.03           C  
ATOM   3287  N   ILE A 410      77.775 120.547 150.825  1.00 69.22           N  
ATOM   3288  CA  ILE A 410      78.028 121.979 150.865  1.00 71.26           C  
ATOM   3289  C   ILE A 410      77.764 122.659 149.522  1.00 73.18           C  
ATOM   3290  O   ILE A 410      77.063 123.673 149.468  1.00 73.67           O  
ATOM   3291  CB  ILE A 410      79.475 122.281 151.359  1.00 70.55           C  
ATOM   3292  CG1 ILE A 410      79.547 122.043 152.873  1.00 70.39           C  
ATOM   3293  CG2 ILE A 410      79.871 123.713 151.011  1.00 69.23           C  
ATOM   3294  CD1 ILE A 410      80.922 122.236 153.484  1.00 68.28           C  
ATOM   3295  N   LEU A 411      78.312 122.107 148.443  1.00 75.02           N  
ATOM   3296  CA  LEU A 411      78.101 122.669 147.107  1.00 76.57           C  
ATOM   3297  C   LEU A 411      76.629 122.897 146.823  1.00 77.58           C  
ATOM   3298  O   LEU A 411      76.259 123.805 146.075  1.00 77.53           O  
ATOM   3299  CB  LEU A 411      78.616 121.722 146.037  1.00 76.81           C  
ATOM   3300  CG  LEU A 411      80.071 121.800 145.619  1.00 77.08           C  
ATOM   3301  CD1 LEU A 411      80.270 120.865 144.443  1.00 77.61           C  
ATOM   3302  CD2 LEU A 411      80.435 123.226 145.229  1.00 77.93           C  
ATOM   3303  N   GLY A 412      75.798 122.039 147.399  1.00 78.82           N  
ATOM   3304  CA  GLY A 412      74.372 122.149 147.183  1.00 80.58           C  
ATOM   3305  C   GLY A 412      73.838 123.525 147.503  1.00 81.99           C  
ATOM   3306  O   GLY A 412      73.088 124.107 146.719  1.00 81.56           O  
ATOM   3307  N   ALA A 413      74.249 124.056 148.648  1.00 83.53           N  
ATOM   3308  CA  ALA A 413      73.787 125.362 149.104  1.00 85.16           C  
ATOM   3309  C   ALA A 413      74.646 126.541 148.650  1.00 86.08           C  
ATOM   3310  O   ALA A 413      74.181 127.674 148.593  1.00 86.81           O  
ATOM   3311  CB  ALA A 413      73.701 125.354 150.627  1.00 84.78           C  
ATOM   3312  N   ILE A 414      75.895 126.257 148.309  1.00 86.58           N  
ATOM   3313  CA  ILE A 414      76.869 127.274 147.926  1.00 86.92           C  
ATOM   3314  C   ILE A 414      77.089 127.602 146.448  1.00 87.83           C  
ATOM   3315  O   ILE A 414      77.539 128.694 146.110  1.00 88.12           O  
ATOM   3316  CB  ILE A 414      78.250 126.889 148.519  1.00 86.08           C  
ATOM   3317  CG1 ILE A 414      78.499 127.661 149.810  1.00 85.38           C  
ATOM   3318  CG2 ILE A 414      79.350 127.083 147.481  1.00 85.93           C  
ATOM   3319  CD1 ILE A 414      79.801 127.287 150.484  1.00 84.70           C  
ATOM   3320  N   GLU A 415      76.785 126.663 145.569  1.00 88.71           N  
ATOM   3321  CA  GLU A 415      77.042 126.846 144.147  1.00 89.51           C  
ATOM   3322  C   GLU A 415      76.070 127.686 143.319  1.00 89.31           C  
ATOM   3323  O   GLU A 415      74.871 127.700 143.569  1.00 89.28           O  
ATOM   3324  CB  GLU A 415      77.216 125.456 143.523  1.00 90.69           C  
ATOM   3325  CG  GLU A 415      77.353 125.409 142.015  1.00 91.84           C  
ATOM   3326  CD  GLU A 415      77.888 124.065 141.541  1.00 91.72           C  
ATOM   3327  OE1 GLU A 415      77.500 123.027 142.120  1.00 91.16           O  
ATOM   3328  OE2 GLU A 415      78.694 124.047 140.588  1.00 90.89           O  
ATOM   3329  N   LYS A 416      76.601 128.416 142.343  1.00 89.10           N  
ATOM   3330  CA  LYS A 416      75.755 129.212 141.456  1.00 89.05           C  
ATOM   3331  C   LYS A 416      75.784 128.474 140.129  1.00 87.02           C  
ATOM   3332  O   LYS A 416      76.709 128.633 139.331  1.00 86.74           O  
ATOM   3333  CB  LYS A 416      76.290 130.633 141.284  1.00 92.14           C  
ATOM   3334  CG  LYS A 416      76.127 131.497 142.520  1.00 97.11           C  
ATOM   3335  CD  LYS A 416      76.705 132.882 142.296  1.00101.48           C  
ATOM   3336  CE  LYS A 416      76.867 133.616 143.615  1.00103.89           C  
ATOM   3337  NZ  LYS A 416      75.607 133.629 144.407  1.00106.44           N  
ATOM   3338  N   PRO A 417      74.757 127.648 139.880  1.00 85.22           N  
ATOM   3339  CA  PRO A 417      74.603 126.839 138.673  1.00 83.66           C  
ATOM   3340  C   PRO A 417      74.224 127.587 137.408  1.00 82.30           C  
ATOM   3341  O   PRO A 417      73.342 128.444 137.407  1.00 82.38           O  
ATOM   3342  CB  PRO A 417      73.521 125.855 139.075  1.00 84.04           C  
ATOM   3343  CG  PRO A 417      72.596 126.748 139.823  1.00 84.08           C  
ATOM   3344  CD  PRO A 417      73.540 127.556 140.709  1.00 84.77           C  
ATOM   3345  N   VAL A 418      74.913 127.235 136.331  1.00 80.66           N  
ATOM   3346  CA  VAL A 418      74.658 127.803 135.027  1.00 79.49           C  
ATOM   3347  C   VAL A 418      73.286 127.275 134.639  1.00 79.41           C  
ATOM   3348  O   VAL A 418      72.830 126.269 135.182  1.00 79.24           O  
ATOM   3349  CB  VAL A 418      75.696 127.302 134.003  1.00 78.29           C  
ATOM   3350  CG1 VAL A 418      75.123 127.345 132.594  1.00 77.96           C  
ATOM   3351  CG2 VAL A 418      76.946 128.150 134.089  1.00 78.29           C  
ATOM   3352  N   ALA A 419      72.624 127.948 133.705  1.00 80.03           N  
ATOM   3353  CA  ALA A 419      71.298 127.518 133.269  1.00 80.66           C  
ATOM   3354  C   ALA A 419      71.378 126.446 132.189  1.00 80.59           C  
ATOM   3355  O   ALA A 419      72.213 126.515 131.288  1.00 81.63           O  
ATOM   3356  CB  ALA A 419      70.507 128.710 132.760  1.00 81.04           C  
ATOM   3357  N   PRO A 420      70.511 125.429 132.279  1.00 79.61           N  
ATOM   3358  CA  PRO A 420      70.501 124.349 131.292  1.00 78.62           C  
ATOM   3359  C   PRO A 420      69.496 124.657 130.181  1.00 77.75           C  
ATOM   3360  O   PRO A 420      68.610 125.496 130.356  1.00 77.63           O  
ATOM   3361  CB  PRO A 420      70.073 123.147 132.127  1.00 78.40           C  
ATOM   3362  CG  PRO A 420      69.058 123.755 133.054  1.00 78.17           C  
ATOM   3363  CD  PRO A 420      69.676 125.091 133.449  1.00 79.12           C  
ATOM   3364  N   PRO A 421      69.636 124.002 129.017  1.00 76.71           N  
ATOM   3365  CA  PRO A 421      68.701 124.236 127.913  1.00 75.94           C  
ATOM   3366  C   PRO A 421      67.292 124.004 128.449  1.00 75.42           C  
ATOM   3367  O   PRO A 421      67.127 123.399 129.510  1.00 74.65           O  
ATOM   3368  CB  PRO A 421      69.084 123.159 126.910  1.00 75.45           C  
ATOM   3369  CG  PRO A 421      70.550 123.033 127.102  1.00 76.01           C  
ATOM   3370  CD  PRO A 421      70.724 123.095 128.610  1.00 76.53           C  
ATOM   3371  N   ALA A 422      66.279 124.472 127.730  1.00 75.53           N  
ATOM   3372  CA  ALA A 422      64.904 124.276 128.181  1.00 75.84           C  
ATOM   3373  C   ALA A 422      64.401 122.922 127.690  1.00 75.78           C  
ATOM   3374  O   ALA A 422      63.444 122.366 128.248  1.00 76.40           O  
ATOM   3375  CB  ALA A 422      64.011 125.388 127.650  1.00 75.75           C  
ATOM   3376  N   THR A 423      65.046 122.398 126.651  1.00 75.40           N  
ATOM   3377  CA  THR A 423      64.653 121.109 126.089  1.00 74.24           C  
ATOM   3378  C   THR A 423      65.816 120.321 125.515  1.00 73.83           C  
ATOM   3379  O   THR A 423      66.854 120.876 125.141  1.00 74.52           O  
ATOM   3380  CB  THR A 423      63.642 121.266 124.935  1.00 73.96           C  
ATOM   3381  OG1 THR A 423      64.301 121.856 123.807  1.00 73.57           O  
ATOM   3382  CG2 THR A 423      62.476 122.133 125.351  1.00 72.15           C  
ATOM   3383  N   ILE A 424      65.602 119.016 125.431  1.00 72.59           N  
ATOM   3384  CA  ILE A 424      66.568 118.094 124.876  1.00 71.02           C  
ATOM   3385  C   ILE A 424      66.713 118.474 123.401  1.00 72.68           C  
ATOM   3386  O   ILE A 424      67.824 118.527 122.869  1.00 72.36           O  
ATOM   3387  CB  ILE A 424      66.037 116.647 125.043  1.00 67.85           C  
ATOM   3388  CG1 ILE A 424      66.063 116.275 126.529  1.00 66.20           C  
ATOM   3389  CG2 ILE A 424      66.845 115.677 124.197  1.00 65.41           C  
ATOM   3390  CD1 ILE A 424      65.163 115.121 126.920  1.00 62.28           C  
ATOM   3391  N   GLU A 425      65.582 118.759 122.759  1.00 75.13           N  
ATOM   3392  CA  GLU A 425      65.573 119.149 121.355  1.00 77.94           C  
ATOM   3393  C   GLU A 425      66.475 120.356 121.138  1.00 79.18           C  
ATOM   3394  O   GLU A 425      67.284 120.374 120.208  1.00 77.63           O  
ATOM   3395  CB  GLU A 425      64.165 119.492 120.879  1.00 79.72           C  
ATOM   3396  CG  GLU A 425      64.164 120.090 119.479  1.00 82.71           C  
ATOM   3397  CD  GLU A 425      62.817 120.642 119.075  1.00 84.90           C  
ATOM   3398  OE1 GLU A 425      62.028 121.014 119.973  1.00 85.08           O  
ATOM   3399  OE2 GLU A 425      62.554 120.728 117.856  1.00 85.83           O  
ATOM   3400  N   GLU A 426      66.324 121.361 121.997  1.00 82.22           N  
ATOM   3401  CA  GLU A 426      67.138 122.571 121.919  1.00 85.94           C  
ATOM   3402  C   GLU A 426      68.596 122.137 121.896  1.00 86.05           C  
ATOM   3403  O   GLU A 426      69.338 122.455 120.964  1.00 86.64           O  
ATOM   3404  CB  GLU A 426      66.917 123.469 123.146  1.00 89.44           C  
ATOM   3405  CG  GLU A 426      67.536 124.871 123.017  1.00 95.00           C  
ATOM   3406  CD  GLU A 426      67.854 125.524 124.360  1.00 98.16           C  
ATOM   3407  OE1 GLU A 426      67.038 125.413 125.302  1.00 99.96           O  
ATOM   3408  OE2 GLU A 426      68.922 126.166 124.466  1.00 99.73           O  
ATOM   3409  N   ASP A 427      68.990 121.397 122.925  1.00 86.03           N  
ATOM   3410  CA  ASP A 427      70.353 120.910 123.055  1.00 85.73           C  
ATOM   3411  C   ASP A 427      70.833 120.084 121.860  1.00 85.27           C  
ATOM   3412  O   ASP A 427      71.968 120.235 121.408  1.00 84.53           O  
ATOM   3413  CB  ASP A 427      70.463 120.086 124.333  1.00 86.43           C  
ATOM   3414  CG  ASP A 427      71.822 119.453 124.497  1.00 87.47           C  
ATOM   3415  OD1 ASP A 427      72.127 118.494 123.755  1.00 87.22           O  
ATOM   3416  OD2 ASP A 427      72.591 119.921 125.364  1.00 87.77           O  
ATOM   3417  N   PHE A 428      69.961 119.216 121.359  1.00 85.39           N  
ATOM   3418  CA  PHE A 428      70.272 118.347 120.228  1.00 86.14           C  
ATOM   3419  C   PHE A 428      70.641 119.138 118.976  1.00 87.46           C  
ATOM   3420  O   PHE A 428      71.654 118.862 118.329  1.00 86.75           O  
ATOM   3421  CB  PHE A 428      69.065 117.442 119.941  1.00 85.06           C  
ATOM   3422  CG  PHE A 428      69.283 116.464 118.815  1.00 84.65           C  
ATOM   3423  CD1 PHE A 428      70.082 115.339 118.991  1.00 84.53           C  
ATOM   3424  CD2 PHE A 428      68.689 116.674 117.576  1.00 84.89           C  
ATOM   3425  CE1 PHE A 428      70.285 114.436 117.947  1.00 84.26           C  
ATOM   3426  CE2 PHE A 428      68.885 115.783 116.525  1.00 85.24           C  
ATOM   3427  CZ  PHE A 428      69.685 114.661 116.713  1.00 85.27           C  
ATOM   3428  N   ASN A 429      69.813 120.116 118.634  1.00 89.99           N  
ATOM   3429  CA  ASN A 429      70.064 120.931 117.459  1.00 92.53           C  
ATOM   3430  C   ASN A 429      71.407 121.646 117.568  1.00 92.79           C  
ATOM   3431  O   ASN A 429      72.175 121.687 116.607  1.00 93.79           O  
ATOM   3432  CB  ASN A 429      68.928 121.936 117.279  1.00 94.61           C  
ATOM   3433  CG  ASN A 429      67.586 121.259 117.061  1.00 96.12           C  
ATOM   3434  OD1 ASN A 429      67.453 120.396 116.193  1.00 96.13           O  
ATOM   3435  ND2 ASN A 429      66.586 121.643 117.847  1.00 97.07           N  
ATOM   3436  N   ALA A 430      71.706 122.184 118.748  1.00 92.25           N  
ATOM   3437  CA  ALA A 430      72.964 122.898 118.960  1.00 91.43           C  
ATOM   3438  C   ALA A 430      74.185 122.079 118.556  1.00 91.04           C  
ATOM   3439  O   ALA A 430      74.076 120.901 118.204  1.00 90.87           O  
ATOM   3440  CB  ALA A 430      73.090 123.327 120.417  1.00 90.90           C  
