# Supplementary material for: Alignment of Helical Membrane Protein Sequences Using AlignMe
Source: PLoS One. 2013 Mar 4;8(3):e57731. doi: 10.1371/journal.pone.0057731 (PMC3587630; doi:10.1371/journal.pone.0057731)
Supplement: File S2 — Dataset of HOMEP2 homologous membrane proteins. (GZ) [file pone.0057731.s002.gz › HOMEP2010_pdbs/cytochrome_bc1/3CX5_N.pdb]

ATOM  23372  N   MET N   1       9.587  18.194  51.981  1.00 31.27           N  
ATOM  23373  CA  MET N   1       9.488  17.455  50.689  1.00 31.66           C  
ATOM  23374  C   MET N   1       8.775  16.136  50.903  1.00 29.77           C  
ATOM  23375  O   MET N   1       8.636  15.687  52.035  1.00 30.19           O  
ATOM  23376  CB  MET N   1      10.887  17.196  50.111  1.00 33.98           C  
ATOM  23377  CG  MET N   1      11.795  16.351  51.003  1.00 34.00           C  
ATOM  23378  SD  MET N   1      13.427  16.026  50.272  1.00 35.57           S  
ATOM  23379  CE  MET N   1      14.114  17.684  50.210  1.00 33.51           C  
ATOM  23380  N   ALA N   2       8.348  15.510  49.809  1.00 28.84           N  
ATOM  23381  CA  ALA N   2       7.662  14.224  49.874  1.00 28.28           C  
ATOM  23382  C   ALA N   2       8.535  13.168  50.557  1.00 28.91           C  
ATOM  23383  O   ALA N   2       9.767  13.184  50.430  1.00 27.02           O  
ATOM  23384  CB  ALA N   2       7.272  13.760  48.469  1.00 28.04           C  
ATOM  23385  N   PHE N   3       7.889  12.256  51.275  1.00 27.17           N  
ATOM  23386  CA  PHE N   3       8.588  11.185  51.984  1.00 29.16           C  
ATOM  23387  C   PHE N   3       9.453  10.320  51.059  1.00 27.83           C  
ATOM  23388  O   PHE N   3      10.533   9.888  51.452  1.00 26.91           O  
ATOM  23389  CB  PHE N   3       7.593  10.295  52.734  1.00 28.04           C  
ATOM  23390  CG  PHE N   3       8.240   9.379  53.743  1.00 30.46           C  
ATOM  23391  CD1 PHE N   3       8.106   7.998  53.638  1.00 29.58           C  
ATOM  23392  CD2 PHE N   3       9.001   9.904  54.790  1.00 30.18           C  
ATOM  23393  CE1 PHE N   3       8.722   7.149  54.561  1.00 31.40           C  
ATOM  23394  CE2 PHE N   3       9.620   9.067  55.716  1.00 29.76           C  
ATOM  23395  CZ  PHE N   3       9.481   7.686  55.600  1.00 29.89           C  
ATOM  23396  N   ARG N   4       8.983  10.080  49.835  1.00 27.86           N  
ATOM  23397  CA  ARG N   4       9.737   9.272  48.878  1.00 27.57           C  
ATOM  23398  C   ARG N   4      11.082   9.934  48.549  1.00 27.06           C  
ATOM  23399  O   ARG N   4      12.022   9.258  48.133  1.00 26.16           O  
ATOM  23400  CB  ARG N   4       8.916   9.007  47.597  1.00 28.48           C  
ATOM  23401  CG  ARG N   4       8.751  10.201  46.662  1.00 28.27           C  
ATOM  23402  CD  ARG N   4       7.961   9.850  45.381  1.00 30.22           C  
ATOM  23403  NE  ARG N   4       8.186  10.860  44.345  1.00 30.08           N  
ATOM  23404  CZ  ARG N   4       7.604  12.057  44.318  1.00 32.27           C  
ATOM  23405  NH1 ARG N   4       7.900  12.919  43.355  1.00 29.07           N  
ATOM  23406  NH2 ARG N   4       6.677  12.375  45.217  1.00 34.34           N  
ATOM  23407  N   LYS N   5      11.183  11.243  48.785  1.00 25.79           N  
ATOM  23408  CA  LYS N   5      12.421  11.981  48.522  1.00 26.97           C  
ATOM  23409  C   LYS N   5      13.293  12.182  49.761  1.00 27.69           C  
ATOM  23410  O   LYS N   5      14.524  12.144  49.677  1.00 28.25           O  
ATOM  23411  CB  LYS N   5      12.108  13.345  47.886  1.00 28.65           C  
ATOM  23412  CG  LYS N   5      11.468  13.224  46.511  1.00 32.98           C  
ATOM  23413  CD  LYS N   5      10.850  14.522  46.029  1.00 35.76           C  
ATOM  23414  CE  LYS N   5      11.890  15.552  45.690  1.00 38.40           C  
ATOM  23415  NZ  LYS N   5      11.257  16.719  45.004  1.00 43.32           N  
ATOM  23416  N   SER N   6      12.663  12.387  50.911  1.00 26.55           N  
ATOM  23417  CA  SER N   6      13.410  12.626  52.145  1.00 27.91           C  
ATOM  23418  C   SER N   6      13.966  11.369  52.812  1.00 27.59           C  
ATOM  23419  O   SER N   6      15.062  11.396  53.363  1.00 27.43           O  
ATOM  23420  CB  SER N   6      12.550  13.402  53.143  1.00 26.66           C  
ATOM  23421  OG  SER N   6      11.517  12.575  53.648  1.00 27.15           O  
ATOM  23422  N   ASN N   7      13.210  10.273  52.767  1.00 27.04           N  
ATOM  23423  CA  ASN N   7      13.639   9.024  53.384  1.00 25.19           C  
ATOM  23424  C   ASN N   7      14.895   8.497  52.687  1.00 25.08           C  
ATOM  23425  O   ASN N   7      14.953   8.449  51.456  1.00 24.25           O  
ATOM  23426  CB  ASN N   7      12.514   7.983  53.326  1.00 23.98           C  
ATOM  23427  CG  ASN N   7      12.912   6.664  53.950  1.00 24.70           C  
ATOM  23428  OD1 ASN N   7      13.210   5.698  53.242  1.00 22.09           O  
ATOM  23429  ND2 ASN N   7      12.941   6.619  55.287  1.00 20.75           N  
ATOM  23430  N   VAL N   8      15.871   8.065  53.487  1.00 23.80           N  
ATOM  23431  CA  VAL N   8      17.151   7.562  52.979  1.00 24.17           C  
ATOM  23432  C   VAL N   8      17.038   6.385  52.002  1.00 25.63           C  
ATOM  23433  O   VAL N   8      17.787   6.311  51.031  1.00 29.70           O  
ATOM  23434  CB  VAL N   8      18.120   7.188  54.159  1.00 24.51           C  
ATOM  23435  CG1 VAL N   8      17.595   6.007  54.943  1.00 20.86           C  
ATOM  23436  CG2 VAL N   8      19.517   6.878  53.636  1.00 25.73           C  
ATOM  23437  N   TYR N   9      16.094   5.483  52.238  1.00 24.44           N  
ATOM  23438  CA  TYR N   9      15.936   4.326  51.364  1.00 25.50           C  
ATOM  23439  C   TYR N   9      15.046   4.615  50.155  1.00 25.07           C  
ATOM  23440  O   TYR N   9      15.415   4.322  49.016  1.00 24.14           O  
ATOM  23441  CB  TYR N   9      15.417   3.125  52.172  1.00 24.42           C  
ATOM  23442  CG  TYR N   9      16.308   2.796  53.359  1.00 24.87           C  
ATOM  23443  CD1 TYR N   9      15.797   2.741  54.651  1.00 24.88           C  
ATOM  23444  CD2 TYR N   9      17.675   2.582  53.184  1.00 25.74           C  
ATOM  23445  CE1 TYR N   9      16.628   2.480  55.751  1.00 25.85           C  
ATOM  23446  CE2 TYR N   9      18.516   2.326  54.268  1.00 27.12           C  
ATOM  23447  CZ  TYR N   9      17.990   2.275  55.547  1.00 26.06           C  
ATOM  23448  OH  TYR N   9      18.825   2.025  56.613  1.00 23.94           O  
ATOM  23449  N   LEU N  10      13.887   5.217  50.399  1.00 27.19           N  
ATOM  23450  CA  LEU N  10      12.967   5.540  49.316  1.00 26.72           C  
ATOM  23451  C   LEU N  10      13.542   6.536  48.316  1.00 25.19           C  
ATOM  23452  O   LEU N  10      13.179   6.502  47.148  1.00 26.09           O  
ATOM  23453  CB  LEU N  10      11.623   6.039  49.862  1.00 25.47           C  
ATOM  23454  CG  LEU N  10      10.806   4.960  50.583  1.00 29.24           C  
ATOM  23455  CD1 LEU N  10       9.506   5.542  51.116  1.00 30.53           C  
ATOM  23456  CD2 LEU N  10      10.526   3.789  49.639  1.00 31.15           C  
ATOM  23457  N   SER N  11      14.452   7.403  48.755  1.00 25.94           N  
ATOM  23458  CA  SER N  11      15.039   8.380  47.845  1.00 26.48           C  
ATOM  23459  C   SER N  11      15.801   7.685  46.730  1.00 26.44           C  
ATOM  23460  O   SER N  11      15.884   8.212  45.626  1.00 23.41           O  
ATOM  23461  CB  SER N  11      15.947   9.381  48.567  1.00 27.15           C  
ATOM  23462  OG  SER N  11      17.034   8.745  49.212  1.00 34.42           O  
ATOM  23463  N   LEU N  12      16.354   6.507  47.017  1.00 27.40           N  
ATOM  23464  CA  LEU N  12      17.078   5.747  46.001  1.00 29.18           C  
ATOM  23465  C   LEU N  12      16.081   5.163  45.008  1.00 27.86           C  
ATOM  23466  O   LEU N  12      16.296   5.210  43.796  1.00 25.46           O  
ATOM  23467  CB  LEU N  12      17.904   4.621  46.626  1.00 34.60           C  
ATOM  23468  CG  LEU N  12      19.314   4.964  47.112  1.00 38.30           C  
ATOM  23469  CD1 LEU N  12      20.019   3.674  47.502  1.00 40.90           C  
ATOM  23470  CD2 LEU N  12      20.100   5.658  46.002  1.00 41.08           C  
ATOM  23471  N   VAL N  13      14.987   4.621  45.533  1.00 25.78           N  
ATOM  23472  CA  VAL N  13      13.943   4.046  44.692  1.00 26.52           C  
ATOM  23473  C   VAL N  13      13.364   5.158  43.820  1.00 24.83           C  
ATOM  23474  O   VAL N  13      13.158   4.979  42.622  1.00 24.35           O  
ATOM  23475  CB  VAL N  13      12.812   3.429  45.552  1.00 28.21           C  
ATOM  23476  CG1 VAL N  13      11.677   2.924  44.668  1.00 28.20           C  
ATOM  23477  CG2 VAL N  13      13.362   2.296  46.406  1.00 29.89           C  
ATOM  23478  N   ASN N  14      13.132   6.318  44.426  1.00 25.54           N  
ATOM  23479  CA  ASN N  14      12.582   7.453  43.697  1.00 25.70           C  
ATOM  23480  C   ASN N  14      13.504   7.956  42.586  1.00 25.98           C  
ATOM  23481  O   ASN N  14      13.049   8.216  41.463  1.00 23.02           O  
ATOM  23482  CB  ASN N  14      12.245   8.609  44.642  1.00 24.67           C  
ATOM  23483  CG  ASN N  14      11.606   9.770  43.915  1.00 25.26           C  
ATOM  23484  OD1 ASN N  14      12.198  10.847  43.780  1.00 23.29           O  
ATOM  23485  ND2 ASN N  14      10.407   9.540  43.390  1.00 22.91           N  
ATOM  23486  N   SER N  15      14.798   8.066  42.877  1.00 25.05           N  
ATOM  23487  CA  SER N  15      15.721   8.556  41.865  1.00 27.56           C  
ATOM  23488  C   SER N  15      15.919   7.576  40.718  1.00 26.83           C  
ATOM  23489  O   SER N  15      16.063   7.984  39.572  1.00 26.15           O  
ATOM  23490  CB  SER N  15      17.065   8.965  42.473  1.00 30.77           C  
ATOM  23491  OG  SER N  15      17.744   7.854  43.019  1.00 42.87           O  
ATOM  23492  N   TYR N  16      15.846   6.283  41.013  1.00 26.53           N  
ATOM  23493  CA  TYR N  16      16.036   5.275  39.988  1.00 26.95           C  
ATOM  23494  C   TYR N  16      14.808   4.821  39.211  1.00 27.44           C  
ATOM  23495  O   TYR N  16      14.916   4.528  38.018  1.00 27.27           O  
ATOM  23496  CB  TYR N  16      16.773   4.056  40.562  1.00 28.33           C  
ATOM  23497  CG  TYR N  16      18.268   4.270  40.680  1.00 29.05           C  
ATOM  23498  CD1 TYR N  16      18.812   4.995  41.746  1.00 29.36           C  
ATOM  23499  CD2 TYR N  16      19.133   3.798  39.695  1.00 30.06           C  
ATOM  23500  CE1 TYR N  16      20.179   5.249  41.817  1.00 28.89           C  
ATOM  23501  CE2 TYR N  16      20.504   4.044  39.760  1.00 31.06           C  
ATOM  23502  CZ  TYR N  16      21.016   4.772  40.820  1.00 30.08           C  
ATOM  23503  OH  TYR N  16      22.365   5.042  40.855  1.00 31.96           O  
ATOM  23504  N   ILE N  17      13.637   4.782  39.844  1.00 26.13           N  
ATOM  23505  CA  ILE N  17      12.464   4.292  39.119  1.00 26.72           C  
ATOM  23506  C   ILE N  17      11.154   5.072  39.168  1.00 25.11           C  
ATOM  23507  O   ILE N  17      10.164   4.643  38.575  1.00 24.20           O  
ATOM  23508  CB  ILE N  17      12.150   2.820  39.486  1.00 30.07           C  
ATOM  23509  CG1 ILE N  17      11.753   2.710  40.949  1.00 28.78           C  
ATOM  23510  CG2 ILE N  17      13.355   1.907  39.185  1.00 33.20           C  
ATOM  23511  CD1 ILE N  17      11.234   1.335  41.315  1.00 36.38           C  
ATOM  23512  N   ILE N  18      11.135   6.209  39.852  1.00 24.57           N  
ATOM  23513  CA  ILE N  18       9.907   6.996  39.937  1.00 23.88           C  
ATOM  23514  C   ILE N  18      10.061   8.354  39.255  1.00 23.09           C  
ATOM  23515  O   ILE N  18       9.355   8.635  38.275  1.00 20.17           O  
ATOM  23516  CB  ILE N  18       9.444   7.165  41.405  1.00 24.66           C  
ATOM  23517  CG1 ILE N  18       9.204   5.789  42.041  1.00 22.80           C  
ATOM  23518  CG2 ILE N  18       8.185   8.044  41.476  1.00 24.32           C  
ATOM  23519  CD1 ILE N  18       8.935   5.838  43.553  1.00 26.25           C  
ATOM  23520  N   ASP N  19      11.012   9.165  39.737  1.00 21.88           N  
ATOM  23521  CA  ASP N  19      11.274  10.499  39.193  1.00 21.25           C  
ATOM  23522  C   ASP N  19      12.413  10.592  38.164  1.00 21.12           C  
ATOM  23523  O   ASP N  19      12.682  11.677  37.632  1.00 22.20           O  
ATOM  23524  CB  ASP N  19      11.569  11.495  40.323  1.00 23.25           C  
ATOM  23525  CG  ASP N  19      10.338  11.856  41.140  1.00 27.05           C  
ATOM  23526  OD1 ASP N  19       9.213  11.474  40.756  1.00 23.78           O  
ATOM  23527  OD2 ASP N  19      10.503  12.535  42.175  1.00 26.26           O  
ATOM  23528  N   SER N  20      13.128   9.492  37.941  1.00 21.34           N  
ATOM  23529  CA  SER N  20      14.232   9.461  36.967  1.00 22.48           C  
ATOM  23530  C   SER N  20      13.782  10.090  35.623  1.00 23.11           C  
ATOM  23531  O   SER N  20      12.852   9.585  34.978  1.00 22.69           O  
ATOM  23532  CB  SER N  20      14.650   8.001  36.740  1.00 22.42           C  
ATOM  23533  OG  SER N  20      15.780   7.909  35.890  1.00 29.87           O  
ATOM  23534  N   PRO N  21      14.427  11.194  35.195  1.00 22.53           N  
ATOM  23535  CA  PRO N  21      14.075  11.873  33.935  1.00 23.46           C  
ATOM  23536  C   PRO N  21      14.489  11.056  32.711  1.00 23.88           C  
ATOM  23537  O   PRO N  21      15.680  10.909  32.424  1.00 25.40           O  
ATOM  23538  CB  PRO N  21      14.870  13.196  34.002  1.00 23.68           C  
ATOM  23539  CG  PRO N  21      15.398  13.270  35.418  1.00 26.01           C  
ATOM  23540  CD  PRO N  21      15.597  11.834  35.813  1.00 22.17           C  
ATOM  23541  N   GLN N  22      13.505  10.546  31.978  1.00 23.12           N  
ATOM  23542  CA  GLN N  22      13.783   9.741  30.795  1.00 23.73           C  
ATOM  23543  C   GLN N  22      13.571  10.507  29.500  1.00 23.96           C  
ATOM  23544  O   GLN N  22      12.713  11.387  29.431  1.00 23.20           O  
ATOM  23545  CB  GLN N  22      12.868   8.518  30.765  1.00 23.49           C  
ATOM  23546  CG  GLN N  22      13.008   7.580  31.947  1.00 28.48           C  
ATOM  23547  CD  GLN N  22      14.400   7.003  32.056  1.00 29.54           C  
ATOM  23548  OE1 GLN N  22      15.031   6.673  31.049  1.00 31.07           O  
ATOM  23549  NE2 GLN N  22      14.906   6.919  33.276  1.00 32.18           N  
ATOM  23550  N   PRO N  23      14.388  10.222  28.469  1.00 23.90           N  
ATOM  23551  CA  PRO N  23      14.224  10.908  27.183  1.00 25.81           C  
ATOM  23552  C   PRO N  23      12.835  10.488  26.684  1.00 23.81           C  
ATOM  23553  O   PRO N  23      12.481   9.310  26.742  1.00 21.67           O  
ATOM  23554  CB  PRO N  23      15.321  10.278  26.317  1.00 27.61           C  
ATOM  23555  CG  PRO N  23      16.363   9.871  27.321  1.00 27.38           C  
ATOM  23556  CD  PRO N  23      15.528   9.289  28.420  1.00 24.76           C  
ATOM  23557  N   SER N  24      12.044  11.455  26.241  1.00 24.13           N  
ATOM  23558  CA  SER N  24      10.686  11.186  25.775  1.00 25.09           C  
ATOM  23559  C   SER N  24      10.580  10.235  24.591  1.00 24.14           C  
ATOM  23560  O   SER N  24       9.550   9.594  24.411  1.00 24.80           O  
ATOM  23561  CB  SER N  24       9.990  12.497  25.409  1.00 24.16           C  
ATOM  23562  OG  SER N  24      10.634  13.108  24.304  1.00 27.99           O  
ATOM  23563  N   SER N  25      11.651  10.119  23.813  1.00 23.08           N  
ATOM  23564  CA  SER N  25      11.631   9.289  22.622  1.00 23.52           C  
ATOM  23565  C   SER N  25      12.220   7.879  22.676  1.00 21.93           C  
ATOM  23566  O   SER N  25      12.261   7.222  21.647  1.00 19.87           O  
ATOM  23567  CB  SER N  25      12.263  10.050  21.460  1.00 23.61           C  
ATOM  23568  OG  SER N  25      13.630  10.280  21.728  1.00 24.20           O  
ATOM  23569  N   ILE N  26      12.696   7.408  23.830  1.00 22.80           N  
ATOM  23570  CA  ILE N  26      13.231   6.048  23.858  1.00 24.34           C  
ATOM  23571  C   ILE N  26      12.163   5.036  23.419  1.00 24.24           C  
ATOM  23572  O   ILE N  26      11.003   5.110  23.833  1.00 24.63           O  
ATOM  23573  CB  ILE N  26      13.872   5.646  25.222  1.00 24.10           C  
ATOM  23574  CG1 ILE N  26      12.896   5.809  26.388  1.00 23.93           C  
ATOM  23575  CG2 ILE N  26      15.154   6.447  25.455  1.00 23.56           C  
ATOM  23576  CD1 ILE N  26      13.438   5.248  27.736  1.00 23.23           C  
ATOM  23577  N   ASN N  27      12.546   4.143  22.515  1.00 23.31           N  
ATOM  23578  CA  ASN N  27      11.620   3.143  22.002  1.00 23.71           C  
ATOM  23579  C   ASN N  27      11.666   1.802  22.767  1.00 23.38           C  
ATOM  23580  O   ASN N  27      12.346   1.678  23.796  1.00 20.91           O  
ATOM  23581  CB  ASN N  27      11.826   2.966  20.480  1.00 23.65           C  
ATOM  23582  CG  ASN N  27      13.210   2.422  20.122  1.00 26.45           C  
ATOM  23583  OD1 ASN N  27      13.717   1.512  20.776  1.00 24.83           O  
ATOM  23584  ND2 ASN N  27      13.811   2.965  19.067  1.00 22.86           N  
ATOM  23585  N   TYR N  28      10.921   0.814  22.281  1.00 22.36           N  
ATOM  23586  CA  TYR N  28      10.863  -0.497  22.928  1.00 24.08           C  
ATOM  23587  C   TYR N  28      12.199  -1.239  23.101  1.00 24.27           C  
ATOM  23588  O   TYR N  28      12.299  -2.122  23.953  1.00 26.00           O  
ATOM  23589  CB  TYR N  28       9.790  -1.384  22.274  1.00 23.63           C  
ATOM  23590  CG  TYR N  28       8.378  -1.116  22.795  1.00 23.97           C  
ATOM  23591  CD1 TYR N  28       7.967  -1.606  24.037  1.00 24.78           C  
ATOM  23592  CD2 TYR N  28       7.462  -0.380  22.047  1.00 23.89           C  
ATOM  23593  CE1 TYR N  28       6.671  -1.373  24.525  1.00 24.50           C  
ATOM  23594  CE2 TYR N  28       6.167  -0.138  22.517  1.00 24.95           C  
ATOM  23595  CZ  TYR N  28       5.777  -0.638  23.757  1.00 26.83           C  
ATOM  23596  OH  TYR N  28       4.497  -0.409  24.223  1.00 28.36           O  
ATOM  23597  N   TRP N  29      13.224  -0.869  22.329  1.00 23.13           N  
ATOM  23598  CA  TRP N  29      14.547  -1.490  22.471  1.00 22.61           C  
ATOM  23599  C   TRP N  29      15.150  -1.150  23.844  1.00 23.07           C  
ATOM  23600  O   TRP N  29      15.994  -1.893  24.364  1.00 22.05           O  
ATOM  23601  CB  TRP N  29      15.499  -1.055  21.347  1.00 22.20           C  
ATOM  23602  CG  TRP N  29      15.115  -1.619  20.008  1.00 26.75           C  
ATOM  23603  CD1 TRP N  29      14.563  -0.938  18.962  1.00 25.34           C  
ATOM  23604  CD2 TRP N  29      15.168  -2.995  19.606  1.00 28.53           C  
ATOM  23605  NE1 TRP N  29      14.252  -1.804  17.945  1.00 27.42           N  
ATOM  23606  CE2 TRP N  29      14.614  -3.071  18.307  1.00 27.57           C  
ATOM  23607  CE3 TRP N  29      15.618  -4.172  20.221  1.00 27.59           C  
ATOM  23608  CZ2 TRP N  29      14.497  -4.278  17.605  1.00 30.28           C  
ATOM  23609  CZ3 TRP N  29      15.499  -5.381  19.523  1.00 32.86           C  
ATOM  23610  CH2 TRP N  29      14.942  -5.420  18.227  1.00 31.96           C  
ATOM  23611  N   TRP N  30      14.676  -0.054  24.444  1.00 22.20           N  
ATOM  23612  CA  TRP N  30      15.130   0.375  25.765  1.00 21.77           C  
ATOM  23613  C   TRP N  30      14.436  -0.399  26.906  1.00 22.19           C  
ATOM  23614  O   TRP N  30      14.682  -0.124  28.079  1.00 23.28           O  
ATOM  23615  CB  TRP N  30      14.955   1.897  25.948  1.00 21.28           C  
ATOM  23616  CG  TRP N  30      16.149   2.722  25.496  1.00 21.06           C  
ATOM  23617  CD1 TRP N  30      17.111   3.278  26.294  1.00 22.84           C  
ATOM  23618  CD2 TRP N  30      16.508   3.053  24.148  1.00 20.85           C  
ATOM  23619  NE1 TRP N  30      18.053   3.928  25.527  1.00 23.14           N  
ATOM  23620  CE2 TRP N  30      17.707   3.805  24.205  1.00 21.94           C  
ATOM  23621  CE3 TRP N  30      15.938   2.783  22.896  1.00 21.58           C  
ATOM  23622  CZ2 TRP N  30      18.346   4.288  23.056  1.00 21.44           C  
ATOM  23623  CZ3 TRP N  30      16.582   3.269  21.742  1.00 23.91           C  
ATOM  23624  CH2 TRP N  30      17.770   4.009  21.837  1.00 21.62           C  
ATOM  23625  N   ASN N  31      13.593  -1.374  26.561  1.00 22.74           N  
ATOM  23626  CA  ASN N  31      12.901  -2.202  27.563  1.00 22.65           C  
ATOM  23627  C   ASN N  31      13.674  -3.473  27.914  1.00 22.69           C  
ATOM  23628  O   ASN N  31      13.309  -4.169  28.859  1.00 21.72           O  
ATOM  23629  CB  ASN N  31      11.517  -2.644  27.065  1.00 22.95           C  
ATOM  23630  CG  ASN N  31      10.497  -1.523  27.068  1.00 26.30           C  
ATOM  23631  OD1 ASN N  31      10.817  -0.376  26.771  1.00 28.09           O  
ATOM  23632  ND2 ASN N  31       9.250  -1.859  27.392  1.00 27.20           N  
ATOM  23633  N   MET N  32      14.728  -3.785  27.154  1.00 21.87           N  
ATOM  23634  CA  MET N  32      15.493  -5.015  27.384  1.00 20.77           C  
ATOM  23635  C   MET N  32      16.204  -5.054  28.732  1.00 20.86           C  
ATOM  23636  O   MET N  32      16.319  -6.122  29.334  1.00 20.44           O  
ATOM  23637  CB  MET N  32      16.494  -5.258  26.249  1.00 22.02           C  
ATOM  23638  CG  MET N  32      15.862  -5.333  24.844  1.00 26.00           C  
ATOM  23639  SD  MET N  32      14.609  -6.624  24.690  1.00 29.59           S  
ATOM  23640  CE  MET N  32      13.103  -5.699  25.045  1.00 28.97           C  
ATOM  23641  N   GLY N  33      16.664  -3.890  29.195  1.00 20.14           N  
ATOM  23642  CA  GLY N  33      17.352  -3.797  30.476  1.00 20.83           C  
ATOM  23643  C   GLY N  33      16.475  -4.262  31.629  1.00 21.13           C  
ATOM  23644  O   GLY N  33      16.898  -5.073  32.447  1.00 19.99           O  
ATOM  23645  N   SER N  34      15.242  -3.764  31.693  1.00 22.42           N  
ATOM  23646  CA  SER N  34      14.335  -4.178  32.749  1.00 22.58           C  
ATOM  23647  C   SER N  34      14.085  -5.680  32.617  1.00 22.67           C  
ATOM  23648  O   SER N  34      13.970  -6.387  33.626  1.00 23.58           O  
ATOM  23649  CB  SER N  34      13.024  -3.366  32.729  1.00 22.90           C  
ATOM  23650  OG  SER N  34      12.298  -3.553  31.524  1.00 26.90           O  
ATOM  23651  N   LEU N  35      14.059  -6.177  31.378  1.00 22.07           N  
ATOM  23652  CA  LEU N  35      13.858  -7.605  31.132  1.00 23.50           C  
ATOM  23653  C   LEU N  35      15.040  -8.414  31.683  1.00 21.72           C  
ATOM  23654  O   LEU N  35      14.858  -9.504  32.213  1.00 21.55           O  
ATOM  23655  CB  LEU N  35      13.671  -7.872  29.629  1.00 26.06           C  
ATOM  23656  CG  LEU N  35      12.318  -8.400  29.129  1.00 29.86           C  
ATOM  23657  CD1 LEU N  35      11.160  -7.932  29.989  1.00 26.70           C  
ATOM  23658  CD2 LEU N  35      12.113  -8.012  27.675  1.00 25.49           C  
ATOM  23659  N   LEU N  36      16.253  -7.878  31.556  1.00 21.28           N  
ATOM  23660  CA  LEU N  36      17.425  -8.570  32.083  1.00 22.26           C  
ATOM  23661  C   LEU N  36      17.375  -8.645  33.622  1.00 20.55           C  
ATOM  23662  O   LEU N  36      17.774  -9.648  34.216  1.00 20.04           O  
ATOM  23663  CB  LEU N  36      18.719  -7.905  31.583  1.00 19.00           C  
ATOM  23664  CG  LEU N  36      18.986  -8.089  30.088  1.00 17.34           C  
ATOM  23665  CD1 LEU N  36      20.167  -7.219  29.663  1.00 19.07           C  
ATOM  23666  CD2 LEU N  36      19.253  -9.555  29.763  1.00 16.73           C  
ATOM  23667  N   GLY N  37      16.858  -7.595  34.256  1.00 22.80           N  
ATOM  23668  CA  GLY N  37      16.721  -7.585  35.704  1.00 22.92           C  
ATOM  23669  C   GLY N  37      15.717  -8.665  36.106  1.00 24.14           C  
ATOM  23670  O   GLY N  37      15.939  -9.396  37.067  1.00 20.82           O  
ATOM  23671  N   LEU N  38      14.636  -8.784  35.331  1.00 24.55           N  
ATOM  23672  CA  LEU N  38      13.584  -9.778  35.569  1.00 24.10           C  
ATOM  23673  C   LEU N  38      14.176 -11.194  35.430  1.00 23.60           C  
ATOM  23674  O   LEU N  38      13.912 -12.071  36.261  1.00 22.21           O  
ATOM  23675  CB  LEU N  38      12.457  -9.596  34.541  1.00 27.61           C  
ATOM  23676  CG  LEU N  38      11.009 -10.048  34.833  1.00 30.10           C  
ATOM  23677  CD1 LEU N  38      10.397 -10.603  33.565  1.00 25.27           C  
ATOM  23678  CD2 LEU N  38      10.922 -11.070  35.940  1.00 28.09           C  
ATOM  23679  N   CYS N  39      14.987 -11.399  34.388  1.00 20.09           N  
ATOM  23680  CA  CYS N  39      15.622 -12.693  34.146  1.00 21.69           C  
ATOM  23681  C   CYS N  39      16.481 -13.094  35.330  1.00 20.69           C  
ATOM  23682  O   CYS N  39      16.416 -14.235  35.782  1.00 20.76           O  
ATOM  23683  CB  CYS N  39      16.514 -12.672  32.893  1.00 20.12           C  
ATOM  23684  SG  CYS N  39      15.679 -12.674  31.303  1.00 26.60           S  
ATOM  23685  N   LEU N  40      17.311 -12.162  35.798  1.00 21.77           N  
ATOM  23686  CA  LEU N  40      18.192 -12.434  36.932  1.00 22.86           C  
ATOM  23687  C   LEU N  40      17.357 -12.839  38.153  1.00 22.84           C  
ATOM  23688  O   LEU N  40      17.666 -13.828  38.817  1.00 23.08           O  
ATOM  23689  CB  LEU N  40      19.086 -11.222  37.234  1.00 23.05           C  
ATOM  23690  CG  LEU N  40      20.160 -11.393  38.316  1.00 23.76           C  
ATOM  23691  CD1 LEU N  40      21.152 -12.491  37.936  1.00 22.15           C  
ATOM  23692  CD2 LEU N  40      20.865 -10.074  38.543  1.00 23.38           C  
ATOM  23693  N   VAL N  41      16.257 -12.131  38.400  1.00 20.97           N  
ATOM  23694  CA  VAL N  41      15.395 -12.476  39.524  1.00 21.98           C  
ATOM  23695  C   VAL N  41      14.784 -13.865  39.338  1.00 20.50           C  
ATOM  23696  O   VAL N  41      14.776 -14.662  40.266  1.00 20.75           O  
ATOM  23697  CB  VAL N  41      14.278 -11.432  39.747  1.00 21.45           C  
ATOM  23698  CG1 VAL N  41      13.256 -11.963  40.763  1.00 23.61           C  
ATOM  23699  CG2 VAL N  41      14.885 -10.132  40.255  1.00 23.62           C  
ATOM  23700  N   ILE N  42      14.282 -14.152  38.137  1.00 22.10           N  
ATOM  23701  CA  ILE N  42      13.694 -15.453  37.842  1.00 21.69           C  
ATOM  23702  C   ILE N  42      14.703 -16.574  38.088  1.00 22.04           C  
ATOM  23703  O   ILE N  42      14.373 -17.572  38.715  1.00 20.79           O  
ATOM  23704  CB  ILE N  42      13.193 -15.541  36.366  1.00 23.15           C  
ATOM  23705  CG1 ILE N  42      11.923 -14.691  36.190  1.00 24.30           C  
ATOM  23706  CG2 ILE N  42      12.954 -17.010  35.969  1.00 22.83           C  
ATOM  23707  CD1 ILE N  42      11.429 -14.579  34.741  1.00 23.32           C  
ATOM  23708  N   GLN N  43      15.928 -16.397  37.598  1.00 20.00           N  
ATOM  23709  CA  GLN N  43      16.973 -17.400  37.771  1.00 19.49           C  
ATOM  23710  C   GLN N  43      17.355 -17.637  39.238  1.00 20.21           C  
ATOM  23711  O   GLN N  43      17.479 -18.784  39.680  1.00 20.53           O  
ATOM  23712  CB  GLN N  43      18.236 -17.023  36.977  1.00 19.73           C  
ATOM  23713  CG  GLN N  43      18.092 -16.993  35.456  1.00 21.06           C  
ATOM  23714  CD  GLN N  43      17.483 -18.261  34.890  1.00 20.89           C  
ATOM  23715  OE1 GLN N  43      18.104 -19.334  34.887  1.00 23.49           O  
ATOM  23716  NE2 GLN N  43      16.245 -18.156  34.441  1.00 21.30           N  
ATOM  23717  N   ILE N  44      17.562 -16.561  39.989  1.00 19.78           N  
ATOM  23718  CA  ILE N  44      17.951 -16.702  41.387  1.00 19.53           C  
ATOM  23719  C   ILE N  44      16.842 -17.345  42.222  1.00 19.65           C  
ATOM  23720  O   ILE N  44      17.102 -18.253  43.015  1.00 18.04           O  
ATOM  23721  CB  ILE N  44      18.379 -15.349  42.002  1.00 20.66           C  
ATOM  23722  CG1 ILE N  44      19.676 -14.870  41.336  1.00 23.27           C  
ATOM  23723  CG2 ILE N  44      18.553 -15.478  43.537  1.00 21.34           C  
ATOM  23724  CD1 ILE N  44      20.110 -13.472  41.741  1.00 24.60           C  
ATOM  23725  N   VAL N  45      15.599 -16.934  41.996  1.00 20.32           N  
ATOM  23726  CA  VAL N  45      14.511 -17.504  42.783  1.00 21.63           C  
ATOM  23727  C   VAL N  45      14.267 -18.982  42.465  1.00 22.44           C  
ATOM  23728  O   VAL N  45      14.259 -19.812  43.383  1.00 23.15           O  
ATOM  23729  CB  VAL N  45      13.234 -16.658  42.674  1.00 21.91           C  
ATOM  23730  CG1 VAL N  45      12.112 -17.286  43.500  1.00 22.74           C  
ATOM  23731  CG2 VAL N  45      13.527 -15.222  43.188  1.00 22.11           C  
ATOM  23732  N   THR N  46      14.116 -19.330  41.184  1.00 20.39           N  
ATOM  23733  CA  THR N  46      13.907 -20.729  40.823  1.00 19.36           C  
ATOM  23734  C   THR N  46      15.130 -21.561  41.231  1.00 21.17           C  
ATOM  23735  O   THR N  46      14.997 -22.696  41.675  1.00 20.19           O  
ATOM  23736  CB  THR N  46      13.587 -20.941  39.302  1.00 20.19           C  
ATOM  23737  OG1 THR N  46      14.624 -20.389  38.474  1.00 17.93           O  
ATOM  23738  CG2 THR N  46      12.265 -20.299  38.948  1.00 17.95           C  
ATOM  23739  N   GLY N  47      16.318 -20.975  41.106  1.00 20.03           N  
ATOM  23740  CA  GLY N  47      17.523 -21.685  41.492  1.00 22.70           C  
ATOM  23741  C   GLY N  47      17.592 -22.037  42.977  1.00 22.65           C  
ATOM  23742  O   GLY N  47      17.921 -23.177  43.309  1.00 19.62           O  
ATOM  23743  N   ILE N  48      17.270 -21.078  43.853  1.00 24.42           N  
ATOM  23744  CA  ILE N  48      17.294 -21.291  45.311  1.00 24.85           C  
ATOM  23745  C   ILE N  48      16.296 -22.383  45.696  1.00 25.77           C  
ATOM  23746  O   ILE N  48      16.607 -23.267  46.503  1.00 24.48           O  
ATOM  23747  CB  ILE N  48      16.893 -20.011  46.124  1.00 27.24           C  
ATOM  23748  CG1 ILE N  48      17.778 -18.807  45.781  1.00 29.52           C  
ATOM  23749  CG2 ILE N  48      16.919 -20.300  47.634  1.00 26.26           C  
ATOM  23750  CD1 ILE N  48      19.241 -19.039  45.914  1.00 34.24           C  
ATOM  23751  N   PHE N  49      15.090 -22.307  45.140  1.00 23.68           N  
ATOM  23752  CA  PHE N  49      14.067 -23.301  45.450  1.00 25.07           C  
ATOM  23753  C   PHE N  49      14.437 -24.710  44.976  1.00 25.69           C  
ATOM  23754  O   PHE N  49      14.084 -25.691  45.634  1.00 24.04           O  
ATOM  23755  CB  PHE N  49      12.689 -22.849  44.952  1.00 23.69           C  
ATOM  23756  CG  PHE N  49      11.971 -21.927  45.919  1.00 25.80           C  
ATOM  23757  CD1 PHE N  49      12.094 -20.541  45.812  1.00 24.64           C  
ATOM  23758  CD2 PHE N  49      11.185 -22.453  46.952  1.00 24.65           C  
ATOM  23759  CE1 PHE N  49      11.444 -19.683  46.720  1.00 28.07           C  
ATOM  23760  CE2 PHE N  49      10.538 -21.620  47.857  1.00 25.45           C  
ATOM  23761  CZ  PHE N  49      10.665 -20.223  47.744  1.00 28.94           C  
ATOM  23762  N   MET N  50      15.204 -24.805  43.883  1.00 23.01           N  
ATOM  23763  CA  MET N  50      15.658 -26.099  43.379  1.00 23.00           C  
ATOM  23764  C   MET N  50      16.848 -26.599  44.200  1.00 21.94           C  
ATOM  23765  O   MET N  50      17.037 -27.810  44.357  1.00 20.50           O  
ATOM  23766  CB  MET N  50      16.086 -26.025  41.908  1.00 21.51           C  
ATOM  23767  CG  MET N  50      14.945 -25.974  40.916  1.00 25.10           C  
ATOM  23768  SD  MET N  50      15.502 -26.334  39.262  1.00 24.84           S  
ATOM  23769  CE  MET N  50      16.589 -24.917  39.007  1.00 19.44           C  
ATOM  23770  N   ALA N  51      17.675 -25.666  44.667  1.00 20.89           N  
ATOM  23771  CA  ALA N  51      18.852 -26.006  45.476  1.00 21.94           C  
ATOM  23772  C   ALA N  51      18.438 -26.774  46.730  1.00 21.11           C  
ATOM  23773  O   ALA N  51      19.166 -27.629  47.211  1.00 21.87           O  
ATOM  23774  CB  ALA N  51      19.610 -24.750  45.851  1.00 20.74           C  
ATOM  23775  N   MET N  52      17.252 -26.467  47.244  1.00 21.06           N  
ATOM  23776  CA  MET N  52      16.724 -27.143  48.420  1.00 23.59           C  
ATOM  23777  C   MET N  52      16.555 -28.650  48.218  1.00 22.48           C  
ATOM  23778  O   MET N  52      16.523 -29.400  49.190  1.00 24.39           O  
ATOM  23779  CB  MET N  52      15.370 -26.544  48.791  1.00 22.46           C  
ATOM  23780  CG  MET N  52      15.441 -25.091  49.152  1.00 22.68           C  
ATOM  23781  SD  MET N  52      13.847 -24.495  49.601  1.00 26.28           S  
ATOM  23782  CE  MET N  52      14.205 -22.768  49.929  1.00 25.41           C  
ATOM  23783  N   HIS N  53      16.454 -29.080  46.957  1.00 21.93           N  
ATOM  23784  CA  HIS N  53      16.249 -30.484  46.618  1.00 21.32           C  
ATOM  23785  C   HIS N  53      17.381 -31.101  45.819  1.00 21.46           C  
ATOM  23786  O   HIS N  53      17.270 -32.240  45.371  1.00 24.18           O  
ATOM  23787  CB  HIS N  53      14.971 -30.624  45.791  1.00 20.51           C  
ATOM  23788  CG  HIS N  53      13.768 -30.011  46.434  1.00 21.31           C  
ATOM  23789  ND1 HIS N  53      12.988 -30.689  47.344  1.00 20.83           N  
ATOM  23790  CD2 HIS N  53      13.215 -28.784  46.303  1.00 21.17           C  
ATOM  23791  CE1 HIS N  53      12.004 -29.905  47.746  1.00 20.92           C  
ATOM  23792  NE2 HIS N  53      12.119 -28.743  47.129  1.00 22.04           N  
ATOM  23793  N   TYR N  54      18.452 -30.344  45.622  1.00 22.70           N  
ATOM  23794  CA  TYR N  54      19.594 -30.789  44.823  1.00 21.66           C  
ATOM  23795  C   TYR N  54      20.769 -31.356  45.627  1.00 22.63           C  
ATOM  23796  O   TYR N  54      21.056 -30.897  46.728  1.00 24.05           O  
ATOM  23797  CB  TYR N  54      20.060 -29.599  43.960  1.00 22.04           C  
ATOM  23798  CG  TYR N  54      21.290 -29.844  43.112  1.00 21.69           C  
ATOM  23799  CD1 TYR N  54      21.211 -30.588  41.937  1.00 21.20           C  
ATOM  23800  CD2 TYR N  54      22.539 -29.360  43.509  1.00 21.48           C  
ATOM  23801  CE1 TYR N  54      22.339 -30.860  41.175  1.00 19.05           C  
ATOM  23802  CE2 TYR N  54      23.680 -29.626  42.755  1.00 21.24           C  
ATOM  23803  CZ  TYR N  54      23.571 -30.381  41.590  1.00 20.19           C  
ATOM  23804  OH  TYR N  54      24.695 -30.680  40.854  1.00 21.61           O  
ATOM  23805  N   SER N  55      21.449 -32.348  45.053  1.00 23.87           N  
ATOM  23806  CA  SER N  55      22.625 -32.967  45.665  1.00 24.40           C  
ATOM  23807  C   SER N  55      23.746 -32.837  44.636  1.00 23.93           C  
ATOM  23808  O   SER N  55      23.593 -33.279  43.494  1.00 23.80           O  
ATOM  23809  CB  SER N  55      22.359 -34.442  45.996  1.00 23.72           C  
ATOM  23810  OG  SER N  55      21.314 -34.557  46.955  1.00 25.46           O  
ATOM  23811  N   SER N  56      24.862 -32.223  45.027  1.00 23.26           N  
ATOM  23812  CA  SER N  56      25.973 -32.004  44.094  1.00 23.04           C  
ATOM  23813  C   SER N  56      26.960 -33.150  43.887  1.00 24.44           C  
ATOM  23814  O   SER N  56      27.787 -33.087  42.964  1.00 22.90           O  
ATOM  23815  CB  SER N  56      26.737 -30.726  44.459  1.00 21.43           C  
ATOM  23816  OG  SER N  56      27.430 -30.888  45.677  1.00 22.59           O  
ATOM  23817  N   ASN N  57      26.925 -34.158  44.761  1.00 25.17           N  
ATOM  23818  CA  ASN N  57      27.818 -35.315  44.628  1.00 27.56           C  
ATOM  23819  C   ASN N  57      27.658 -35.870  43.222  1.00 26.84           C  
ATOM  23820  O   ASN N  57      26.532 -36.032  42.737  1.00 24.71           O  
ATOM  23821  CB  ASN N  57      27.470 -36.407  45.641  1.00 31.43           C  
ATOM  23822  CG  ASN N  57      27.545 -35.919  47.059  1.00 38.04           C  
ATOM  23823  OD1 ASN N  57      26.646 -35.217  47.532  1.00 40.49           O  
ATOM  23824  ND2 ASN N  57      28.630 -36.263  47.748  1.00 38.30           N  
ATOM  23825  N   ILE N  58      28.783 -36.178  42.584  1.00 23.97           N  
ATOM  23826  CA  ILE N  58      28.791 -36.674  41.220  1.00 26.76           C  
ATOM  23827  C   ILE N  58      27.933 -37.921  40.992  1.00 28.10           C  
ATOM  23828  O   ILE N  58      27.390 -38.108  39.907  1.00 28.69           O  
ATOM  23829  CB  ILE N  58      30.243 -36.898  40.715  1.00 28.82           C  
ATOM  23830  CG1 ILE N  58      30.257 -36.981  39.188  1.00 29.46           C  
ATOM  23831  CG2 ILE N  58      30.844 -38.168  41.337  1.00 27.88           C  
ATOM  23832  CD1 ILE N  58      31.644 -36.882  38.579  1.00 29.13           C  
ATOM  23833  N   GLU N  59      27.787 -38.754  42.018  1.00 28.75           N  
ATOM  23834  CA  GLU N  59      26.971 -39.961  41.903  1.00 32.03           C  
ATOM  23835  C   GLU N  59      25.475 -39.685  42.132  1.00 28.64           C  
ATOM  23836  O   GLU N  59      24.628 -40.492  41.760  1.00 29.12           O  
ATOM  23837  CB  GLU N  59      27.460 -41.028  42.898  1.00 37.48           C  
ATOM  23838  CG  GLU N  59      28.857 -41.581  42.582  1.00 48.62           C  
ATOM  23839  CD  GLU N  59      29.436 -42.422  43.716  1.00 55.32           C  
ATOM  23840  OE1 GLU N  59      29.158 -43.643  43.763  1.00 58.69           O  
ATOM  23841  OE2 GLU N  59      30.177 -41.861  44.559  1.00 58.57           O  
ATOM  23842  N   LEU N  60      25.154 -38.530  42.703  1.00 25.94           N  
ATOM  23843  CA  LEU N  60      23.762 -38.183  43.003  1.00 24.49           C  
ATOM  23844  C   LEU N  60      23.183 -37.021  42.189  1.00 24.04           C  
ATOM  23845  O   LEU N  60      21.959 -36.875  42.106  1.00 23.73           O  
ATOM  23846  CB  LEU N  60      23.638 -37.828  44.489  1.00 23.34           C  
ATOM  23847  CG  LEU N  60      24.187 -38.846  45.509  1.00 26.61           C  
ATOM  23848  CD1 LEU N  60      24.135 -38.245  46.916  1.00 24.56           C  
ATOM  23849  CD2 LEU N  60      23.393 -40.154  45.439  1.00 21.81           C  
ATOM  23850  N   ALA N  61      24.050 -36.226  41.570  1.00 19.48           N  
ATOM  23851  CA  ALA N  61      23.626 -35.035  40.827  1.00 22.36           C  
ATOM  23852  C   ALA N  61      22.523 -35.205  39.778  1.00 21.93           C  
ATOM  23853  O   ALA N  61      21.464 -34.579  39.897  1.00 22.56           O  
ATOM  23854  CB  ALA N  61      24.832 -34.324  40.228  1.00 19.82           C  
ATOM  23855  N   PHE N  62      22.769 -36.045  38.773  1.00 21.38           N  
ATOM  23856  CA  PHE N  62      21.800 -36.291  37.699  1.00 21.77           C  
ATOM  23857  C   PHE N  62      20.467 -36.760  38.275  1.00 21.09           C  
ATOM  23858  O   PHE N  62      19.409 -36.255  37.900  1.00 20.67           O  
ATOM  23859  CB  PHE N  62      22.351 -37.331  36.704  1.00 21.32           C  
ATOM  23860  CG  PHE N  62      21.472 -37.550  35.488  1.00 22.04           C  
ATOM  23861  CD1 PHE N  62      21.692 -36.827  34.312  1.00 23.77           C  
ATOM  23862  CD2 PHE N  62      20.406 -38.456  35.529  1.00 24.13           C  
ATOM  23863  CE1 PHE N  62      20.862 -36.996  33.193  1.00 24.11           C  
ATOM  23864  CE2 PHE N  62      19.568 -38.631  34.415  1.00 22.06           C  
ATOM  23865  CZ  PHE N  62      19.800 -37.896  33.247  1.00 22.35           C  
ATOM  23866  N   SER N  63      20.524 -37.709  39.205  1.00 23.44           N  
ATOM  23867  CA  SER N  63      19.310 -38.240  39.830  1.00 24.42           C  
ATOM  23868  C   SER N  63      18.558 -37.221  40.674  1.00 23.82           C  
ATOM  23869  O   SER N  63      17.328 -37.300  40.789  1.00 24.31           O  
ATOM  23870  CB  SER N  63      19.625 -39.471  40.683  1.00 24.17           C  
ATOM  23871  OG  SER N  63      20.080 -40.538  39.874  1.00 29.71           O  
ATOM  23872  N   SER N  64      19.279 -36.286  41.292  1.00 21.04           N  
ATOM  23873  CA  SER N  64      18.612 -35.275  42.110  1.00 22.94           C  
ATOM  23874  C   SER N  64      17.813 -34.310  41.235  1.00 21.57           C  
ATOM  23875  O   SER N  64      16.769 -33.802  41.661  1.00 21.45           O  
ATOM  23876  CB  SER N  64      19.582 -34.544  43.062  1.00 23.11           C  
ATOM  23877  OG  SER N  64      20.370 -33.558  42.416  1.00 27.24           O  
ATOM  23878  N   VAL N  65      18.282 -34.077  40.011  1.00 20.76           N  
ATOM  23879  CA  VAL N  65      17.542 -33.221  39.075  1.00 23.08           C  
ATOM  23880  C   VAL N  65      16.298 -33.995  38.607  1.00 20.66           C  
ATOM  23881  O   VAL N  65      15.234 -33.416  38.437  1.00 22.24           O  
ATOM  23882  CB  VAL N  65      18.400 -32.781  37.858  1.00 24.81           C  
ATOM  23883  CG1 VAL N  65      17.552 -31.927  36.883  1.00 22.85           C  
ATOM  23884  CG2 VAL N  65      19.596 -31.943  38.342  1.00 24.50           C  
ATOM  23885  N   GLU N  66      16.428 -35.310  38.438  1.00 22.44           N  
ATOM  23886  CA  GLU N  66      15.288 -36.137  38.048  1.00 23.94           C  
ATOM  23887  C   GLU N  66      14.270 -36.162  39.193  1.00 22.49           C  
ATOM  23888  O   GLU N  66      13.059 -36.174  38.966  1.00 24.46           O  
ATOM  23889  CB  GLU N  66      15.740 -37.555  37.682  1.00 24.42           C  
ATOM  23890  CG  GLU N  66      16.198 -37.684  36.235  1.00 27.52           C  
ATOM  23891  CD  GLU N  66      15.075 -37.371  35.254  1.00 31.70           C  
ATOM  23892  OE1 GLU N  66      15.189 -36.375  34.506  1.00 33.49           O  
ATOM  23893  OE2 GLU N  66      14.072 -38.121  35.230  1.00 31.43           O  
ATOM  23894  N   HIS N  67      14.781 -36.120  40.422  1.00 21.67           N  
ATOM  23895  CA  HIS N  67      13.964 -36.089  41.633  1.00 22.72           C  
ATOM  23896  C   HIS N  67      13.156 -34.779  41.622  1.00 23.40           C  
ATOM  23897  O   HIS N  67      11.975 -34.759  41.994  1.00 22.73           O  
ATOM  23898  CB  HIS N  67      14.899 -36.196  42.860  1.00 23.36           C  
ATOM  23899  CG  HIS N  67      14.281 -35.783  44.160  1.00 24.55           C  
ATOM  23900  ND1 HIS N  67      13.280 -36.503  44.777  1.00 23.17           N  
ATOM  23901  CD2 HIS N  67      14.577 -34.760  44.997  1.00 24.94           C  
ATOM  23902  CE1 HIS N  67      12.991 -35.946  45.940  1.00 24.20           C  
ATOM  23903  NE2 HIS N  67      13.764 -34.886  46.098  1.00 25.44           N  
ATOM  23904  N   ILE N  68      13.796 -33.691  41.186  1.00 21.49           N  
ATOM  23905  CA  ILE N  68      13.126 -32.390  41.083  1.00 22.49           C  
ATOM  23906  C   ILE N  68      12.022 -32.478  40.017  1.00 23.00           C  
ATOM  23907  O   ILE N  68      10.889 -32.043  40.251  1.00 23.39           O  
ATOM  23908  CB  ILE N  68      14.136 -31.254  40.732  1.00 23.07           C  
ATOM  23909  CG1 ILE N  68      15.039 -30.966  41.940  1.00 22.73           C  
ATOM  23910  CG2 ILE N  68      13.392 -29.974  40.321  1.00 23.54           C  
ATOM  23911  CD1 ILE N  68      16.277 -30.135  41.622  1.00 25.36           C  
ATOM  23912  N   MET N  69      12.337 -33.111  38.887  1.00 22.70           N  
ATOM  23913  CA  MET N  69      11.365 -33.279  37.797  1.00 23.31           C  
ATOM  23914  C   MET N  69      10.180 -34.169  38.176  1.00 25.42           C  
ATOM  23915  O   MET N  69       9.041 -33.872  37.815  1.00 23.65           O  
ATOM  23916  CB  MET N  69      12.026 -33.902  36.568  1.00 22.00           C  
ATOM  23917  CG  MET N  69      13.137 -33.079  35.931  1.00 22.95           C  
ATOM  23918  SD  MET N  69      12.547 -31.508  35.276  1.00 25.75           S  
ATOM  23919  CE  MET N  69      11.444 -32.080  33.959  1.00 24.32           C  
ATOM  23920  N   ARG N  70      10.457 -35.242  38.920  1.00 24.78           N  
ATOM  23921  CA  ARG N  70       9.433 -36.219  39.294  1.00 26.12           C  
ATOM  23922  C   ARG N  70       8.717 -36.126  40.639  1.00 28.67           C  
ATOM  23923  O   ARG N  70       7.492 -36.274  40.702  1.00 29.59           O  
ATOM  23924  CB  ARG N  70      10.016 -37.634  39.179  1.00 27.33           C  
ATOM  23925  CG  ARG N  70      10.616 -37.961  37.815  1.00 26.57           C  
ATOM  23926  CD  ARG N  70      11.383 -39.271  37.850  1.00 25.85           C  
ATOM  23927  NE  ARG N  70      11.998 -39.543  36.559  1.00 26.53           N  
ATOM  23928  CZ  ARG N  70      11.395 -40.178  35.557  1.00 28.76           C  
ATOM  23929  NH1 ARG N  70      12.036 -40.348  34.407  1.00 25.98           N  
ATOM  23930  NH2 ARG N  70      10.174 -40.686  35.721  1.00 26.53           N  
ATOM  23931  N   ASP N  71       9.482 -35.916  41.708  1.00 29.30           N  
ATOM  23932  CA  ASP N  71       8.942 -35.911  43.066  1.00 28.04           C  
ATOM  23933  C   ASP N  71       8.583 -34.571  43.691  1.00 27.54           C  
ATOM  23934  O   ASP N  71       7.658 -34.490  44.508  1.00 25.45           O  
ATOM  23935  CB  ASP N  71       9.913 -36.660  43.988  1.00 29.94           C  
ATOM  23936  CG  ASP N  71      10.452 -37.948  43.359  1.00 32.97           C  
ATOM  23937  OD1 ASP N  71      11.637 -38.280  43.588  1.00 32.16           O  
ATOM  23938  OD2 ASP N  71       9.700 -38.631  42.632  1.00 31.37           O  
ATOM  23939  N   VAL N  72       9.341 -33.531  43.357  1.00 24.84           N  
ATOM  23940  CA  VAL N  72       9.084 -32.205  43.910  1.00 24.55           C  
ATOM  23941  C   VAL N  72       7.818 -31.602  43.302  1.00 23.82           C  
ATOM  23942  O   VAL N  72       7.652 -31.606  42.094  1.00 24.84           O  
ATOM  23943  CB  VAL N  72      10.298 -31.267  43.674  1.00 23.07           C  
ATOM  23944  CG1 VAL N  72       9.987 -29.846  44.133  1.00 20.16           C  
ATOM  23945  CG2 VAL N  72      11.505 -31.799  44.433  1.00 23.09           C  
ATOM  23946  N   HIS N  73       6.898 -31.152  44.149  1.00 26.30           N  
ATOM  23947  CA  HIS N  73       5.661 -30.539  43.666  1.00 27.99           C  
ATOM  23948  C   HIS N  73       5.986 -29.283  42.866  1.00 25.94           C  
ATOM  23949  O   HIS N  73       6.593 -28.348  43.388  1.00 25.34           O  
ATOM  23950  CB  HIS N  73       4.732 -30.226  44.840  1.00 29.09           C  
ATOM  23951  CG  HIS N  73       4.275 -31.452  45.563  1.00 35.18           C  
ATOM  23952  ND1 HIS N  73       3.563 -32.454  44.938  1.00 37.84           N  
ATOM  23953  CD2 HIS N  73       4.511 -31.889  46.822  1.00 35.32           C  
ATOM  23954  CE1 HIS N  73       3.389 -33.459  45.778  1.00 37.24           C  
ATOM  23955  NE2 HIS N  73       3.954 -33.141  46.928  1.00 37.74           N  
ATOM  23956  N   ASN N  74       5.590 -29.290  41.595  1.00 24.57           N  
ATOM  23957  CA  ASN N  74       5.849 -28.196  40.659  1.00 26.31           C  
ATOM  23958  C   ASN N  74       7.345 -28.115  40.350  1.00 25.96           C  
ATOM  23959  O   ASN N  74       7.818 -27.096  39.868  1.00 23.61           O  
ATOM  23960  CB  ASN N  74       5.370 -26.850  41.211  1.00 27.11           C  
ATOM  23961  CG  ASN N  74       3.882 -26.835  41.518  1.00 28.26           C  
ATOM  23962  OD1 ASN N  74       3.056 -27.219  40.689  1.00 31.33           O  
ATOM  23963  ND2 ASN N  74       3.536 -26.377  42.711  1.00 27.55           N  
ATOM  23964  N   GLY N  75       8.086 -29.174  40.679  1.00 24.09           N  
ATOM  23965  CA  GLY N  75       9.517 -29.189  40.420  1.00 25.83           C  
ATOM  23966  C   GLY N  75       9.850 -29.029  38.947  1.00 24.83           C  
ATOM  23967  O   GLY N  75      10.794 -28.320  38.595  1.00 24.64           O  
ATOM  23968  N   TYR N  76       9.076 -29.685  38.082  1.00 23.47           N  
ATOM  23969  CA  TYR N  76       9.296 -29.585  36.645  1.00 23.65           C  
ATOM  23970  C   TYR N  76       9.125 -28.140  36.169  1.00 21.15           C  
ATOM  23971  O   TYR N  76       9.794 -27.717  35.237  1.00 21.63           O  
ATOM  23972  CB  TYR N  76       8.374 -30.540  35.859  1.00 23.34           C  
ATOM  23973  CG  TYR N  76       6.901 -30.180  35.881  1.00 24.78           C  
ATOM  23974  CD1 TYR N  76       6.354 -29.358  34.894  1.00 24.24           C  
ATOM  23975  CD2 TYR N  76       6.062 -30.645  36.899  1.00 24.87           C  
ATOM  23976  CE1 TYR N  76       5.011 -28.998  34.916  1.00 26.69           C  
ATOM  23977  CE2 TYR N  76       4.716 -30.292  36.936  1.00 26.80           C  
ATOM  23978  CZ  TYR N  76       4.198 -29.463  35.938  1.00 27.26           C  
ATOM  23979  OH  TYR N  76       2.875 -29.077  35.974  1.00 30.68           O  
ATOM  23980  N   ILE N  77       8.236 -27.386  36.816  1.00 20.08           N  
ATOM  23981  CA  ILE N  77       8.020 -25.990  36.447  1.00 22.72           C  
ATOM  23982  C   ILE N  77       9.247 -25.169  36.845  1.00 21.14           C  
ATOM  23983  O   ILE N  77       9.703 -24.319  36.079  1.00 21.18           O  
ATOM  23984  CB  ILE N  77       6.773 -25.382  37.124  1.00 21.29           C  
ATOM  23985  CG1 ILE N  77       5.509 -26.130  36.684  1.00 24.01           C  
ATOM  23986  CG2 ILE N  77       6.645 -23.909  36.754  1.00 20.17           C  
ATOM  23987  CD1 ILE N  77       4.238 -25.634  37.373  1.00 21.08           C  
ATOM  23988  N   LEU N  78       9.771 -25.428  38.041  1.00 21.20           N  
ATOM  23989  CA  LEU N  78      10.961 -24.727  38.515  1.00 22.18           C  
ATOM  23990  C   LEU N  78      12.144 -24.977  37.576  1.00 20.80           C  
ATOM  23991  O   LEU N  78      12.859 -24.039  37.206  1.00 23.98           O  
ATOM  23992  CB  LEU N  78      11.354 -25.209  39.919  1.00 22.59           C  
ATOM  23993  CG  LEU N  78      10.507 -24.827  41.132  1.00 23.59           C  
ATOM  23994  CD1 LEU N  78      11.082 -25.452  42.399  1.00 22.72           C  
ATOM  23995  CD2 LEU N  78      10.471 -23.327  41.248  1.00 24.78           C  
ATOM  23996  N   ARG N  79      12.358 -26.249  37.237  1.00 21.20           N  
ATOM  23997  CA  ARG N  79      13.468 -26.681  36.382  1.00 19.69           C  
ATOM  23998  C   ARG N  79      13.330 -26.156  34.953  1.00 21.87           C  
ATOM  23999  O   ARG N  79      14.274 -25.598  34.403  1.00 21.50           O  
ATOM  24000  CB  ARG N  79      13.569 -28.219  36.402  1.00 20.83           C  
ATOM  24001  CG  ARG N  79      14.905 -28.805  35.897  1.00 21.47           C  
ATOM  24002  CD  ARG N  79      15.044 -28.809  34.383  1.00 22.86           C  
ATOM  24003  NE  ARG N  79      16.364 -29.284  33.958  1.00 25.06           N  
ATOM  24004  CZ  ARG N  79      16.667 -30.558  33.701  1.00 26.71           C  
ATOM  24005  NH1 ARG N  79      17.901 -30.884  33.323  1.00 25.67           N  
ATOM  24006  NH2 ARG N  79      15.743 -31.509  33.808  1.00 26.62           N  
ATOM  24007  N   TYR N  80      12.155 -26.311  34.350  1.00 20.65           N  
ATOM  24008  CA  TYR N  80      11.963 -25.803  32.993  1.00 21.15           C  
ATOM  24009  C   TYR N  80      12.053 -24.283  32.927  1.00 19.73           C  
ATOM  24010  O   TYR N  80      12.535 -23.731  31.942  1.00 20.22           O  
ATOM  24011  CB  TYR N  80      10.650 -26.307  32.389  1.00 21.57           C  
ATOM  24012  CG  TYR N  80      10.725 -27.753  31.957  1.00 22.32           C  
ATOM  24013  CD1 TYR N  80      11.925 -28.300  31.491  1.00 21.65           C  
ATOM  24014  CD2 TYR N  80       9.597 -28.568  31.990  1.00 18.54           C  
ATOM  24015  CE1 TYR N  80      11.995 -29.630  31.061  1.00 21.36           C  
ATOM  24016  CE2 TYR N  80       9.650 -29.883  31.568  1.00 21.81           C  
ATOM  24017  CZ  TYR N  80      10.844 -30.413  31.103  1.00 23.00           C  
ATOM  24018  OH  TYR N  80      10.880 -31.717  30.670  1.00 24.36           O  
ATOM  24019  N   LEU N  81      11.627 -23.612  33.994  1.00 21.86           N  
ATOM  24020  CA  LEU N  81      11.699 -22.155  34.066  1.00 21.39           C  
ATOM  24021  C   LEU N  81      13.165 -21.737  34.159  1.00 21.64           C  
ATOM  24022  O   LEU N  81      13.602 -20.813  33.483  1.00 19.55           O  
ATOM  24023  CB  LEU N  81      10.968 -21.642  35.304  1.00 24.30           C  
ATOM  24024  CG  LEU N  81       9.686 -20.846  35.100  1.00 30.77           C  
ATOM  24025  CD1 LEU N  81       9.045 -20.543  36.466  1.00 31.22           C  
ATOM  24026  CD2 LEU N  81      10.000 -19.561  34.340  1.00 32.29           C  
ATOM  24027  N   HIS N  82      13.913 -22.413  35.025  1.00 22.01           N  
ATOM  24028  CA  HIS N  82      15.329 -22.112  35.197  1.00 21.55           C  
ATOM  24029  C   HIS N  82      16.142 -22.383  33.923  1.00 21.65           C  
ATOM  24030  O   HIS N  82      16.993 -21.578  33.540  1.00 20.33           O  
ATOM  24031  CB  HIS N  82      15.898 -22.937  36.345  1.00 19.68           C  
ATOM  24032  CG  HIS N  82      17.152 -22.370  36.919  1.00 18.98           C  
ATOM  24033  ND1 HIS N  82      17.177 -21.342  37.833  1.00 16.89           N  
ATOM  24034  CD2 HIS N  82      18.447 -22.745  36.745  1.00 16.08           C  
ATOM  24035  CE1 HIS N  82      18.460 -21.149  38.194  1.00 18.26           C  
ATOM  24036  NE2 HIS N  82      19.264 -21.974  37.564  1.00 17.60           N  
ATOM  24037  N   ALA N  83      15.886 -23.520  33.278  1.00 23.56           N  
ATOM  24038  CA  ALA N  83      16.598 -23.892  32.050  1.00 22.33           C  
ATOM  24039  C   ALA N  83      16.203 -23.018  30.854  1.00 22.85           C  
ATOM  24040  O   ALA N  83      17.070 -22.491  30.155  1.00 21.02           O  
ATOM  24041  CB  ALA N  83      16.390 -25.377  31.735  1.00 21.84           C  
ATOM  24042  N   ASN N  84      14.903 -22.842  30.627  1.00 21.03           N  
ATOM  24043  CA  ASN N  84      14.440 -21.999  29.519  1.00 21.01           C  
ATOM  24044  C   ASN N  84      14.688 -20.522  29.838  1.00 21.19           C  
ATOM  24045  O   ASN N  84      14.878 -19.699  28.939  1.00 20.90           O  
ATOM  24046  CB  ASN N  84      12.953 -22.260  29.211  1.00 21.39           C  
ATOM  24047  CG  ASN N  84      12.737 -23.566  28.460  1.00 20.90           C  
ATOM  24048  OD1 ASN N  84      12.926 -23.621  27.248  1.00 26.79           O  
ATOM  24049  ND2 ASN N  84      12.390 -24.639  29.185  1.00 19.43           N  
ATOM  24050  N   GLY N  85      14.738 -20.210  31.131  1.00 23.02           N  
ATOM  24051  CA  GLY N  85      14.983 -18.852  31.576  1.00 21.05           C  
ATOM  24052  C   GLY N  85      16.383 -18.430  31.199  1.00 21.35           C  
ATOM  24053  O   GLY N  85      16.598 -17.289  30.801  1.00 23.37           O  
ATOM  24054  N   ALA N  86      17.331 -19.354  31.338  1.00 19.41           N  
ATOM  24055  CA  ALA N  86      18.729 -19.096  30.985  1.00 20.89           C  
ATOM  24056  C   ALA N  86      18.848 -18.753  29.494  1.00 20.68           C  
ATOM  24057  O   ALA N  86      19.549 -17.811  29.131  1.00 22.57           O  
ATOM  24058  CB  ALA N  86      19.593 -20.305  31.330  1.00 17.62           C  
ATOM  24059  N   SER N  87      18.171 -19.518  28.635  1.00 21.17           N  
ATOM  24060  CA  SER N  87      18.188 -19.249  27.198  1.00 23.30           C  
ATOM  24061  C   SER N  87      17.607 -17.867  26.924  1.00 21.85           C  
ATOM  24062  O   SER N  87      18.157 -17.100  26.141  1.00 21.87           O  
ATOM  24063  CB  SER N  87      17.381 -20.301  26.424  1.00 22.79           C  
ATOM  24064  OG  SER N  87      18.138 -21.478  26.241  1.00 25.68           O  
ATOM  24065  N   PHE N  88      16.492 -17.552  27.581  1.00 20.99           N  
ATOM  24066  CA  PHE N  88      15.864 -16.254  27.411  1.00 21.14           C  
ATOM  24067  C   PHE N  88      16.765 -15.121  27.898  1.00 22.09           C  
ATOM  24068  O   PHE N  88      16.806 -14.063  27.286  1.00 22.18           O  
ATOM  24069  CB  PHE N  88      14.511 -16.217  28.114  1.00 23.96           C  
ATOM  24070  CG  PHE N  88      13.398 -16.783  27.287  1.00 26.65           C  
ATOM  24071  CD1 PHE N  88      12.265 -16.027  27.016  1.00 29.79           C  
ATOM  24072  CD2 PHE N  88      13.498 -18.060  26.745  1.00 26.93           C  
ATOM  24073  CE1 PHE N  88      11.246 -16.537  26.212  1.00 30.99           C  
ATOM  24074  CE2 PHE N  88      12.494 -18.578  25.947  1.00 29.77           C  
ATOM  24075  CZ  PHE N  88      11.363 -17.816  25.677  1.00 32.62           C  
ATOM  24076  N   PHE N  89      17.488 -15.366  28.992  1.00 21.43           N  
ATOM  24077  CA  PHE N  89      18.424 -14.409  29.574  1.00 20.99           C  
ATOM  24078  C   PHE N  89      19.420 -14.027  28.465  1.00 19.43           C  
ATOM  24079  O   PHE N  89      19.698 -12.847  28.253  1.00 19.17           O  
ATOM  24080  CB  PHE N  89      19.181 -15.096  30.737  1.00 19.69           C  
ATOM  24081  CG  PHE N  89      19.782 -14.151  31.751  1.00 18.98           C  
ATOM  24082  CD1 PHE N  89      19.905 -12.791  31.497  1.00 17.68           C  
ATOM  24083  CD2 PHE N  89      20.186 -14.637  33.002  1.00 20.52           C  
ATOM  24084  CE1 PHE N  89      20.415 -11.912  32.474  1.00 19.54           C  
ATOM  24085  CE2 PHE N  89      20.697 -13.780  33.982  1.00 21.40           C  
ATOM  24086  CZ  PHE N  89      20.812 -12.413  33.722  1.00 19.59           C  
ATOM  24087  N   PHE N  90      19.946 -15.027  27.757  1.00 19.89           N  
ATOM  24088  CA  PHE N  90      20.907 -14.762  26.684  1.00 21.28           C  
ATOM  24089  C   PHE N  90      20.315 -14.106  25.444  1.00 22.32           C  
ATOM  24090  O   PHE N  90      20.931 -13.224  24.870  1.00 20.73           O  
ATOM  24091  CB  PHE N  90      21.679 -16.023  26.302  1.00 23.26           C  
ATOM  24092  CG  PHE N  90      22.705 -16.414  27.317  1.00 24.65           C  
ATOM  24093  CD1 PHE N  90      23.876 -15.680  27.445  1.00 25.68           C  
ATOM  24094  CD2 PHE N  90      22.470 -17.466  28.194  1.00 24.98           C  
ATOM  24095  CE1 PHE N  90      24.806 -15.983  28.447  1.00 26.73           C  
ATOM  24096  CE2 PHE N  90      23.393 -17.781  29.202  1.00 26.42           C  
ATOM  24097  CZ  PHE N  90      24.561 -17.034  29.325  1.00 25.77           C  
ATOM  24098  N   MET N  91      19.105 -14.496  25.056  1.00 23.05           N  
ATOM  24099  CA  MET N  91      18.489 -13.891  23.884  1.00 25.80           C  
ATOM  24100  C   MET N  91      18.255 -12.405  24.149  1.00 23.46           C  
ATOM  24101  O   MET N  91      18.595 -11.568  23.310  1.00 23.11           O  
ATOM  24102  CB  MET N  91      17.175 -14.589  23.507  1.00 28.83           C  
ATOM  24103  CG  MET N  91      16.612 -14.104  22.165  1.00 36.61           C  
ATOM  24104  SD  MET N  91      17.846 -14.127  20.803  1.00 42.72           S  
ATOM  24105  CE  MET N  91      17.422 -15.680  19.956  1.00 43.57           C  
ATOM  24106  N   VAL N  92      17.727 -12.082  25.330  1.00 23.01           N  
ATOM  24107  CA  VAL N  92      17.478 -10.688  25.694  1.00 22.35           C  
ATOM  24108  C   VAL N  92      18.798  -9.933  25.839  1.00 21.20           C  
ATOM  24109  O   VAL N  92      18.896  -8.781  25.437  1.00 19.65           O  
ATOM  24110  CB  VAL N  92      16.661 -10.554  27.002  1.00 22.06           C  
ATOM  24111  CG1 VAL N  92      16.515  -9.080  27.391  1.00 22.44           C  
ATOM  24112  CG2 VAL N  92      15.280 -11.173  26.823  1.00 21.33           C  
ATOM  24113  N   MET N  93      19.810 -10.586  26.401  1.00 20.88           N  
ATOM  24114  CA  MET N  93      21.104  -9.923  26.562  1.00 22.98           C  
ATOM  24115  C   MET N  93      21.701  -9.597  25.194  1.00 21.91           C  
ATOM  24116  O   MET N  93      22.284  -8.520  25.013  1.00 23.21           O  
ATOM  24117  CB  MET N  93      22.076 -10.762  27.411  1.00 19.67           C  
ATOM  24118  CG  MET N  93      23.320  -9.980  27.879  1.00 20.98           C  
ATOM  24119  SD  MET N  93      24.290 -10.839  29.157  1.00 23.45           S  
ATOM  24120  CE  MET N  93      23.117 -10.907  30.526  1.00 23.52           C  
ATOM  24121  N   PHE N  94      21.568 -10.521  24.240  1.00 23.25           N  
ATOM  24122  CA  PHE N  94      22.076 -10.291  22.877  1.00 23.91           C  
ATOM  24123  C   PHE N  94      21.376  -9.076  22.271  1.00 22.52           C  
ATOM  24124  O   PHE N  94      22.010  -8.242  21.627  1.00 23.12           O  
ATOM  24125  CB  PHE N  94      21.862 -11.519  21.972  1.00 21.98           C  
ATOM  24126  CG  PHE N  94      22.845 -12.633  22.211  1.00 23.36           C  
ATOM  24127  CD1 PHE N  94      24.181 -12.354  22.493  1.00 22.02           C  
ATOM  24128  CD2 PHE N  94      22.439 -13.961  22.152  1.00 23.12           C  
ATOM  24129  CE1 PHE N  94      25.097 -13.391  22.713  1.00 22.81           C  
ATOM  24130  CE2 PHE N  94      23.345 -15.005  22.372  1.00 25.15           C  
ATOM  24131  CZ  PHE N  94      24.680 -14.718  22.653  1.00 21.98           C  
ATOM  24132  N   MET N  95      20.067  -8.981  22.488  1.00 22.04           N  
ATOM  24133  CA  MET N  95      19.286  -7.860  21.980  1.00 23.03           C  
ATOM  24134  C   MET N  95      19.691  -6.543  22.661  1.00 22.27           C  
ATOM  24135  O   MET N  95      19.783  -5.505  22.002  1.00 22.97           O  
ATOM  24136  CB  MET N  95      17.785  -8.130  22.158  1.00 25.19           C  
ATOM  24137  CG  MET N  95      17.228  -9.249  21.258  1.00 30.95           C  
ATOM  24138  SD  MET N  95      15.484  -9.662  21.635  1.00 38.85           S  
ATOM  24139  CE  MET N  95      14.679  -8.683  20.443  1.00 38.80           C  
ATOM  24140  N   HIS N  96      19.984  -6.608  23.965  1.00 20.92           N  
ATOM  24141  CA  HIS N  96      20.391  -5.447  24.763  1.00 19.76           C  
ATOM  24142  C   HIS N  96      21.738  -4.934  24.249  1.00 19.23           C  
ATOM  24143  O   HIS N  96      21.934  -3.732  24.087  1.00 18.85           O  
ATOM  24144  CB  HIS N  96      20.480  -5.858  26.242  1.00 20.05           C  
ATOM  24145  CG  HIS N  96      20.760  -4.736  27.195  1.00 21.97           C  
ATOM  24146  ND1 HIS N  96      19.923  -3.662  27.407  1.00 20.81           N  
ATOM  24147  CD2 HIS N  96      21.771  -4.589  28.089  1.00 21.97           C  
ATOM  24148  CE1 HIS N  96      20.437  -2.924  28.413  1.00 20.16           C  
ATOM  24149  NE2 HIS N  96      21.560  -3.446  28.866  1.00 19.41           N  
ATOM  24150  N   MET N  97      22.656  -5.856  23.987  1.00 20.75           N  
ATOM  24151  CA  MET N  97      23.983  -5.512  23.477  1.00 20.94           C  
ATOM  24152  C   MET N  97      23.881  -4.970  22.056  1.00 21.43           C  
ATOM  24153  O   MET N  97      24.546  -3.997  21.722  1.00 21.31           O  
ATOM  24154  CB  MET N  97      24.905  -6.736  23.510  1.00 20.96           C  
ATOM  24155  CG  MET N  97      25.236  -7.219  24.930  1.00 21.99           C  
ATOM  24156  SD  MET N  97      25.966  -8.876  24.984  1.00 27.45           S  
ATOM  24157  CE  MET N  97      27.665  -8.501  24.751  1.00 23.54           C  
ATOM  24158  N   ALA N  98      23.026  -5.585  21.237  1.00 20.14           N  
ATOM  24159  CA  ALA N  98      22.831  -5.153  19.852  1.00 21.78           C  
ATOM  24160  C   ALA N  98      22.250  -3.740  19.777  1.00 20.37           C  
ATOM  24161  O   ALA N  98      22.650  -2.953  18.928  1.00 19.45           O  
ATOM  24162  CB  ALA N  98      21.935  -6.151  19.091  1.00 20.80           C  
ATOM  24163  N   LYS N  99      21.298  -3.434  20.659  1.00 21.94           N  
ATOM  24164  CA  LYS N  99      20.673  -2.114  20.735  1.00 21.32           C  
ATOM  24165  C   LYS N  99      21.790  -1.098  21.012  1.00 21.87           C  
ATOM  24166  O   LYS N  99      21.846  -0.021  20.411  1.00 18.91           O  
ATOM  24167  CB  LYS N  99      19.655  -2.113  21.896  1.00 22.96           C  
ATOM  24168  CG  LYS N  99      19.074  -0.773  22.343  1.00 26.97           C  
ATOM  24169  CD  LYS N  99      20.030   0.108  23.163  1.00 24.11           C  
ATOM  24170  CE  LYS N  99      19.398   0.602  24.466  1.00 20.09           C  
ATOM  24171  NZ  LYS N  99      19.614  -0.393  25.560  1.00 22.16           N  
ATOM  24172  N   GLY N 100      22.636  -1.434  21.978  1.00 20.89           N  
ATOM  24173  CA  GLY N 100      23.738  -0.563  22.343  1.00 22.92           C  
ATOM  24174  C   GLY N 100      24.647  -0.301  21.165  1.00 23.48           C  
ATOM  24175  O   GLY N 100      25.082   0.830  20.958  1.00 22.51           O  
ATOM  24176  N   LEU N 101      24.944  -1.360  20.413  1.00 24.47           N  
ATOM  24177  CA  LEU N 101      25.782  -1.284  19.221  1.00 26.02           C  
ATOM  24178  C   LEU N 101      25.158  -0.378  18.160  1.00 25.23           C  
ATOM  24179  O   LEU N 101      25.821   0.493  17.590  1.00 22.18           O  
ATOM  24180  CB  LEU N 101      25.928  -2.671  18.600  1.00 30.29           C  
ATOM  24181  CG  LEU N 101      27.268  -3.394  18.656  1.00 35.21           C  
ATOM  24182  CD1 LEU N 101      27.502  -3.943  20.043  1.00 34.04           C  
ATOM  24183  CD2 LEU N 101      27.244  -4.535  17.636  1.00 37.70           C  
ATOM  24184  N   TYR N 102      23.870  -0.588  17.909  1.00 23.70           N  
ATOM  24185  CA  TYR N 102      23.153   0.177  16.903  1.00 23.76           C  
ATOM  24186  C   TYR N 102      23.036   1.667  17.218  1.00 23.36           C  
ATOM  24187  O   TYR N 102      23.283   2.514  16.355  1.00 21.71           O  
ATOM  24188  CB  TYR N 102      21.754  -0.416  16.696  1.00 24.59           C  
ATOM  24189  CG  TYR N 102      21.004   0.202  15.535  1.00 25.16           C  
ATOM  24190  CD1 TYR N 102      21.002  -0.406  14.273  1.00 24.53           C  
ATOM  24191  CD2 TYR N 102      20.302   1.397  15.694  1.00 24.63           C  
ATOM  24192  CE1 TYR N 102      20.314   0.167  13.197  1.00 25.56           C  
ATOM  24193  CE2 TYR N 102      19.613   1.974  14.628  1.00 26.16           C  
ATOM  24194  CZ  TYR N 102      19.626   1.355  13.389  1.00 24.29           C  
ATOM  24195  OH  TYR N 102      18.947   1.934  12.347  1.00 29.45           O  
ATOM  24196  N   TYR N 103      22.671   1.978  18.460  1.00 21.57           N  
ATOM  24197  CA  TYR N 103      22.469   3.353  18.890  1.00 20.81           C  
ATOM  24198  C   TYR N 103      23.685   4.072  19.464  1.00 19.99           C  
ATOM  24199  O   TYR N 103      23.571   5.194  19.954  1.00 21.39           O  
ATOM  24200  CB  TYR N 103      21.290   3.420  19.859  1.00 18.60           C  
ATOM  24201  CG  TYR N 103      19.971   3.073  19.187  1.00 22.87           C  
ATOM  24202  CD1 TYR N 103      19.341   1.851  19.427  1.00 22.31           C  
ATOM  24203  CD2 TYR N 103      19.348   3.977  18.316  1.00 22.01           C  
ATOM  24204  CE1 TYR N 103      18.123   1.533  18.824  1.00 22.19           C  
ATOM  24205  CE2 TYR N 103      18.124   3.666  17.707  1.00 20.72           C  
ATOM  24206  CZ  TYR N 103      17.525   2.449  17.969  1.00 22.07           C  
ATOM  24207  OH  TYR N 103      16.317   2.148  17.390  1.00 24.28           O  
ATOM  24208  N   GLY N 104      24.854   3.454  19.345  1.00 20.03           N  
ATOM  24209  CA  GLY N 104      26.070   4.076  19.852  1.00 21.72           C  
ATOM  24210  C   GLY N 104      26.055   4.316  21.356  1.00 23.37           C  
ATOM  24211  O   GLY N 104      26.572   5.332  21.837  1.00 23.87           O  
ATOM  24212  N   SER N 105      25.479   3.371  22.093  1.00 23.31           N  
ATOM  24213  CA  SER N 105      25.360   3.465  23.541  1.00 26.24           C  
ATOM  24214  C   SER N 105      26.694   3.322  24.261  1.00 25.95           C  
ATOM  24215  O   SER N 105      26.843   3.784  25.389  1.00 25.76           O  
ATOM  24216  CB  SER N 105      24.371   2.418  24.049  1.00 29.25           C  
ATOM  24217  OG  SER N 105      23.132   2.523  23.359  1.00 29.88           O  
ATOM  24218  N   TYR N 106      27.643   2.659  23.604  1.00 26.72           N  
ATOM  24219  CA  TYR N 106      28.998   2.435  24.117  1.00 25.05           C  
ATOM  24220  C   TYR N 106      29.862   3.708  24.072  1.00 24.87           C  
ATOM  24221  O   TYR N 106      30.914   3.767  24.703  1.00 25.80           O  
ATOM  24222  CB  TYR N 106      29.678   1.343  23.284  1.00 25.00           C  
ATOM  24223  CG  TYR N 106      29.698   1.672  21.804  1.00 24.69           C  
ATOM  24224  CD1 TYR N 106      30.663   2.541  21.268  1.00 24.41           C  
ATOM  24225  CD2 TYR N 106      28.702   1.189  20.956  1.00 22.27           C  
ATOM  24226  CE1 TYR N 106      30.619   2.925  19.928  1.00 23.73           C  
ATOM  24227  CE2 TYR N 106      28.649   1.562  19.624  1.00 23.66           C  
ATOM  24228  CZ  TYR N 106      29.603   2.432  19.117  1.00 23.10           C  
ATOM  24229  OH  TYR N 106      29.488   2.846  17.820  1.00 25.15           O  
ATOM  24230  N   ARG N 107      29.441   4.702  23.291  1.00 24.21           N  
ATOM  24231  CA  ARG N 107      30.183   5.966  23.167  1.00 25.46           C  
ATOM  24232  C   ARG N 107      30.157   6.836  24.415  1.00 25.26           C  
ATOM  24233  O   ARG N 107      29.200   6.818  25.210  1.00 22.98           O  
ATOM  24234  CB  ARG N 107      29.638   6.824  22.016  1.00 23.80           C  
ATOM  24235  CG  ARG N 107      29.800   6.230  20.621  1.00 24.44           C  
ATOM  24236  CD  ARG N 107      28.963   6.994  19.616  1.00 22.94           C  
ATOM  24237  NE  ARG N 107      29.373   8.393  19.512  1.00 26.51           N  
ATOM  24238  CZ  ARG N 107      30.146   8.879  18.543  1.00 26.20           C  
ATOM  24239  NH1 ARG N 107      30.470  10.165  18.533  1.00 26.51           N  
ATOM  24240  NH2 ARG N 107      30.586   8.083  17.577  1.00 26.33           N  
ATOM  24241  N   SER N 108      31.199   7.648  24.532  1.00 24.25           N  
ATOM  24242  CA  SER N 108      31.343   8.604  25.618  1.00 25.73           C  
ATOM  24243  C   SER N 108      30.029   9.397  25.660  1.00 25.59           C  
ATOM  24244  O   SER N 108      29.479   9.753  24.614  1.00 27.45           O  
ATOM  24245  CB  SER N 108      32.525   9.532  25.307  1.00 24.66           C  
ATOM  24246  OG  SER N 108      32.816  10.371  26.406  1.00 30.25           O  
ATOM  24247  N   PRO N 109      29.549   9.759  26.858  1.00 25.43           N  
ATOM  24248  CA  PRO N 109      30.071   9.539  28.209  1.00 25.05           C  
ATOM  24249  C   PRO N 109      29.694   8.209  28.875  1.00 24.33           C  
ATOM  24250  O   PRO N 109      29.756   8.100  30.092  1.00 26.48           O  
ATOM  24251  CB  PRO N 109      29.453  10.698  28.967  1.00 24.48           C  
ATOM  24252  CG  PRO N 109      28.048  10.693  28.415  1.00 24.88           C  
ATOM  24253  CD  PRO N 109      28.242  10.446  26.915  1.00 23.59           C  
ATOM  24254  N   ARG N 110      29.357   7.196  28.084  1.00 22.52           N  
ATOM  24255  CA  ARG N 110      28.941   5.904  28.621  1.00 22.33           C  
ATOM  24256  C   ARG N 110      29.919   4.755  28.475  1.00 21.38           C  
ATOM  24257  O   ARG N 110      29.528   3.588  28.525  1.00 21.07           O  
ATOM  24258  CB  ARG N 110      27.594   5.508  28.013  1.00 24.73           C  
ATOM  24259  CG  ARG N 110      26.484   6.490  28.346  1.00 24.76           C  
ATOM  24260  CD  ARG N 110      25.201   6.161  27.627  1.00 24.75           C  
ATOM  24261  NE  ARG N 110      24.207   7.192  27.899  1.00 27.57           N  
ATOM  24262  CZ  ARG N 110      24.199   8.395  27.334  1.00 28.43           C  
ATOM  24263  NH1 ARG N 110      23.256   9.272  27.664  1.00 27.19           N  
ATOM  24264  NH2 ARG N 110      25.097   8.707  26.403  1.00 25.22           N  
ATOM  24265  N   VAL N 111      31.197   5.063  28.317  1.00 20.51           N  
ATOM  24266  CA  VAL N 111      32.179   3.997  28.184  1.00 20.25           C  
ATOM  24267  C   VAL N 111      32.231   3.078  29.418  1.00 20.13           C  
ATOM  24268  O   VAL N 111      32.305   1.854  29.285  1.00 21.46           O  
ATOM  24269  CB  VAL N 111      33.583   4.560  27.860  1.00 19.64           C  
ATOM  24270  CG1 VAL N 111      34.606   3.417  27.832  1.00 21.06           C  
ATOM  24271  CG2 VAL N 111      33.545   5.264  26.505  1.00 17.98           C  
ATOM  24272  N   THR N 112      32.159   3.663  30.610  1.00 22.46           N  
ATOM  24273  CA  THR N 112      32.197   2.883  31.845  1.00 23.43           C  
ATOM  24274  C   THR N 112      30.988   1.954  31.927  1.00 24.13           C  
ATOM  24275  O   THR N 112      31.118   0.775  32.273  1.00 22.39           O  
ATOM  24276  CB  THR N 112      32.262   3.804  33.073  1.00 24.55           C  
ATOM  24277  OG1 THR N 112      33.472   4.558  33.003  1.00 28.58           O  
ATOM  24278  CG2 THR N 112      32.247   2.995  34.377  1.00 24.97           C  
ATOM  24279  N   LEU N 113      29.823   2.482  31.566  1.00 22.47           N  
ATOM  24280  CA  LEU N 113      28.594   1.700  31.559  1.00 23.13           C  
ATOM  24281  C   LEU N 113      28.756   0.483  30.633  1.00 23.61           C  
ATOM  24282  O   LEU N 113      28.352  -0.637  30.973  1.00 20.75           O  
ATOM  24283  CB  LEU N 113      27.447   2.585  31.062  1.00 24.02           C  
ATOM  24284  CG  LEU N 113      26.075   1.954  30.817  1.00 24.93           C  
ATOM  24285  CD1 LEU N 113      25.464   1.492  32.132  1.00 24.74           C  
ATOM  24286  CD2 LEU N 113      25.177   2.990  30.151  1.00 24.30           C  
ATOM  24287  N   TRP N 114      29.358   0.716  29.464  1.00 22.66           N  
ATOM  24288  CA  TRP N 114      29.580  -0.331  28.472  1.00 21.75           C  
ATOM  24289  C   TRP N 114      30.554  -1.381  28.985  1.00 21.45           C  
ATOM  24290  O   TRP N 114      30.310  -2.581  28.851  1.00 21.12           O  
ATOM  24291  CB  TRP N 114      30.101   0.283  27.153  1.00 22.57           C  
ATOM  24292  CG  TRP N 114      30.386  -0.718  26.053  1.00 22.73           C  
ATOM  24293  CD1 TRP N 114      31.617  -1.116  25.608  1.00 22.23           C  
ATOM  24294  CD2 TRP N 114      29.423  -1.395  25.224  1.00 22.49           C  
ATOM  24295  NE1 TRP N 114      31.481  -1.989  24.552  1.00 24.83           N  
ATOM  24296  CE2 TRP N 114      30.148  -2.178  24.295  1.00 23.86           C  
ATOM  24297  CE3 TRP N 114      28.022  -1.407  25.171  1.00 22.39           C  
ATOM  24298  CZ2 TRP N 114      29.517  -2.971  23.322  1.00 25.50           C  
ATOM  24299  CZ3 TRP N 114      27.391  -2.197  24.201  1.00 22.81           C  
ATOM  24300  CH2 TRP N 114      28.139  -2.967  23.292  1.00 21.83           C  
ATOM  24301  N   ASN N 115      31.671  -0.927  29.542  1.00 22.14           N  
ATOM  24302  CA  ASN N 115      32.677  -1.836  30.070  1.00 23.96           C  
ATOM  24303  C   ASN N 115      32.142  -2.715  31.208  1.00 23.71           C  
ATOM  24304  O   ASN N 115      32.439  -3.912  31.261  1.00 22.88           O  
ATOM  24305  CB  ASN N 115      33.928  -1.062  30.505  1.00 25.76           C  
ATOM  24306  CG  ASN N 115      34.657  -0.424  29.322  1.00 27.32           C  
ATOM  24307  OD1 ASN N 115      34.350  -0.710  28.168  1.00 27.85           O  
ATOM  24308  ND2 ASN N 115      35.609   0.454  29.609  1.00 26.61           N  
ATOM  24309  N   VAL N 116      31.346  -2.136  32.103  1.00 20.75           N  
ATOM  24310  CA  VAL N 116      30.771  -2.920  33.189  1.00 21.28           C  
ATOM  24311  C   VAL N 116      29.841  -3.964  32.563  1.00 19.02           C  
ATOM  24312  O   VAL N 116      29.750  -5.094  33.038  1.00 19.29           O  
ATOM  24313  CB  VAL N 116      30.001  -2.034  34.198  1.00 20.90           C  
ATOM  24314  CG1 VAL N 116      29.131  -2.901  35.114  1.00 20.23           C  
ATOM  24315  CG2 VAL N 116      30.987  -1.226  35.046  1.00 23.80           C  
ATOM  24316  N   GLY N 117      29.178  -3.580  31.478  1.00 19.53           N  
ATOM  24317  CA  GLY N 117      28.289  -4.496  30.781  1.00 18.87           C  
ATOM  24318  C   GLY N 117      29.028  -5.695  30.203  1.00 20.28           C  
ATOM  24319  O   GLY N 117      28.512  -6.816  30.220  1.00 18.21           O  
ATOM  24320  N   VAL N 118      30.232  -5.467  29.678  1.00 19.54           N  
ATOM  24321  CA  VAL N 118      31.036  -6.548  29.119  1.00 18.43           C  
ATOM  24322  C   VAL N 118      31.398  -7.532  30.230  1.00 20.70           C  
ATOM  24323  O   VAL N 118      31.332  -8.764  30.025  1.00 19.85           O  
ATOM  24324  CB  VAL N 118      32.336  -6.013  28.436  1.00 20.70           C  
ATOM  24325  CG1 VAL N 118      33.242  -7.176  28.033  1.00 21.45           C  
ATOM  24326  CG2 VAL N 118      31.985  -5.190  27.197  1.00 21.67           C  
ATOM  24327  N   ILE N 119      31.767  -6.995  31.401  1.00 19.22           N  
ATOM  24328  CA  ILE N 119      32.112  -7.827  32.564  1.00 20.56           C  
ATOM  24329  C   ILE N 119      30.904  -8.703  32.943  1.00 18.65           C  
ATOM  24330  O   ILE N 119      31.049  -9.901  33.192  1.00 19.02           O  
ATOM  24331  CB  ILE N 119      32.525  -6.957  33.786  1.00 21.58           C  
ATOM  24332  CG1 ILE N 119      33.848  -6.236  33.508  1.00 22.86           C  
ATOM  24333  CG2 ILE N 119      32.640  -7.812  35.058  1.00 22.08           C  
ATOM  24334  CD1 ILE N 119      34.146  -5.116  34.499  1.00 24.82           C  
ATOM  24335  N   ILE N 120      29.720  -8.096  32.981  1.00 19.22           N  
ATOM  24336  CA  ILE N 120      28.492  -8.818  33.310  1.00 20.13           C  
ATOM  24337  C   ILE N 120      28.241  -9.939  32.292  1.00 21.16           C  
ATOM  24338  O   ILE N 120      27.823 -11.042  32.664  1.00 21.38           O  
ATOM  24339  CB  ILE N 120      27.263  -7.857  33.362  1.00 20.71           C  
ATOM  24340  CG1 ILE N 120      27.335  -6.961  34.598  1.00 19.54           C  
ATOM  24341  CG2 ILE N 120      25.950  -8.655  33.380  1.00 20.36           C  
ATOM  24342  CD1 ILE N 120      26.361  -5.775  34.553  1.00 17.54           C  
ATOM  24343  N   PHE N 121      28.492  -9.656  31.011  1.00 23.24           N  
ATOM  24344  CA  PHE N 121      28.319 -10.650  29.947  1.00 21.04           C  
ATOM  24345  C   PHE N 121      29.208 -11.859  30.224  1.00 20.94           C  
ATOM  24346  O   PHE N 121      28.747 -12.997  30.168  1.00 20.44           O  
ATOM  24347  CB  PHE N 121      28.652 -10.043  28.573  1.00 21.23           C  
ATOM  24348  CG  PHE N 121      28.470 -10.994  27.418  1.00 24.34           C  
ATOM  24349  CD1 PHE N 121      27.259 -11.656  27.221  1.00 23.84           C  
ATOM  24350  CD2 PHE N 121      29.503 -11.208  26.511  1.00 26.02           C  
ATOM  24351  CE1 PHE N 121      27.073 -12.514  26.140  1.00 24.14           C  
ATOM  24352  CE2 PHE N 121      29.328 -12.067  25.417  1.00 28.09           C  
ATOM  24353  CZ  PHE N 121      28.106 -12.721  25.235  1.00 28.38           C  
ATOM  24354  N   ILE N 122      30.471 -11.605  30.564  1.00 20.26           N  
ATOM  24355  CA  ILE N 122      31.416 -12.671  30.875  1.00 21.36           C  
ATOM  24356  C   ILE N 122      30.984 -13.498  32.096  1.00 21.34           C  
ATOM  24357  O   ILE N 122      31.063 -14.733  32.074  1.00 22.04           O  
ATOM  24358  CB  ILE N 122      32.842 -12.107  31.106  1.00 22.85           C  
ATOM  24359  CG1 ILE N 122      33.395 -11.537  29.798  1.00 24.39           C  
ATOM  24360  CG2 ILE N 122      33.769 -13.201  31.627  1.00 21.80           C  
ATOM  24361  CD1 ILE N 122      34.598 -10.609  29.988  1.00 26.44           C  
ATOM  24362  N   LEU N 123      30.538 -12.817  33.152  1.00 21.50           N  
ATOM  24363  CA  LEU N 123      30.086 -13.489  34.376  1.00 21.92           C  
ATOM  24364  C   LEU N 123      28.836 -14.337  34.116  1.00 21.73           C  
ATOM  24365  O   LEU N 123      28.697 -15.431  34.670  1.00 20.65           O  
ATOM  24366  CB  LEU N 123      29.800 -12.467  35.488  1.00 19.80           C  
ATOM  24367  CG  LEU N 123      31.014 -11.727  36.068  1.00 24.85           C  
ATOM  24368  CD1 LEU N 123      30.598 -10.706  37.129  1.00 23.06           C  
ATOM  24369  CD2 LEU N 123      31.975 -12.747  36.670  1.00 25.17           C  
ATOM  24370  N   THR N 124      27.942 -13.837  33.263  1.00 20.66           N  
ATOM  24371  CA  THR N 124      26.708 -14.551  32.947  1.00 22.23           C  
ATOM  24372  C   THR N 124      26.981 -15.836  32.153  1.00 22.73           C  
ATOM  24373  O   THR N 124      26.387 -16.878  32.434  1.00 21.70           O  
ATOM  24374  CB  THR N 124      25.700 -13.634  32.210  1.00 24.00           C  
ATOM  24375  OG1 THR N 124      25.385 -12.515  33.052  1.00 22.64           O  
ATOM  24376  CG2 THR N 124      24.412 -14.390  31.894  1.00 23.95           C  
ATOM  24377  N   ILE N 125      27.904 -15.765  31.194  1.00 22.11           N  
ATOM  24378  CA  ILE N 125      28.290 -16.930  30.403  1.00 21.27           C  
ATOM  24379  C   ILE N 125      28.911 -17.949  31.362  1.00 20.60           C  
ATOM  24380  O   ILE N 125      28.613 -19.140  31.289  1.00 18.65           O  
ATOM  24381  CB  ILE N 125      29.346 -16.555  29.315  1.00 23.06           C  
ATOM  24382  CG1 ILE N 125      28.713 -15.671  28.239  1.00 25.88           C  
ATOM  24383  CG2 ILE N 125      29.954 -17.811  28.686  1.00 21.19           C  
ATOM  24384  CD1 ILE N 125      29.726 -15.101  27.252  1.00 28.63           C  
ATOM  24385  N   ALA N 126      29.794 -17.477  32.243  1.00 19.87           N  
ATOM  24386  CA  ALA N 126      30.455 -18.356  33.209  1.00 20.69           C  
ATOM  24387  C   ALA N 126      29.438 -19.018  34.147  1.00 20.47           C  
ATOM  24388  O   ALA N 126      29.546 -20.205  34.452  1.00 18.79           O  
ATOM  24389  CB  ALA N 126      31.481 -17.573  34.025  1.00 20.75           C  
ATOM  24390  N   THR N 127      28.454 -18.242  34.597  1.00 19.02           N  
ATOM  24391  CA  THR N 127      27.425 -18.765  35.494  1.00 18.57           C  
ATOM  24392  C   THR N 127      26.618 -19.859  34.804  1.00 16.33           C  
ATOM  24393  O   THR N 127      26.370 -20.910  35.386  1.00 19.86           O  
ATOM  24394  CB  THR N 127      26.469 -17.650  35.956  1.00 17.78           C  
ATOM  24395  OG1 THR N 127      27.180 -16.697  36.758  1.00 21.78           O  
ATOM  24396  CG2 THR N 127      25.318 -18.234  36.784  1.00 18.55           C  
ATOM  24397  N   ALA N 128      26.206 -19.601  33.566  1.00 18.15           N  
ATOM  24398  CA  ALA N 128      25.413 -20.557  32.799  1.00 18.45           C  
ATOM  24399  C   ALA N 128      26.194 -21.846  32.585  1.00 19.97           C  
ATOM  24400  O   ALA N 128      25.634 -22.929  32.666  1.00 19.49           O  
ATOM  24401  CB  ALA N 128      24.983 -19.947  31.462  1.00 18.99           C  
ATOM  24402  N   PHE N 129      27.495 -21.717  32.338  1.00 19.28           N  
ATOM  24403  CA  PHE N 129      28.366 -22.875  32.165  1.00 20.14           C  
ATOM  24404  C   PHE N 129      28.383 -23.714  33.450  1.00 19.31           C  
ATOM  24405  O   PHE N 129      28.249 -24.952  33.396  1.00 20.83           O  
ATOM  24406  CB  PHE N 129      29.800 -22.417  31.800  1.00 18.94           C  
ATOM  24407  CG  PHE N 129      30.873 -23.406  32.190  1.00 22.62           C  
ATOM  24408  CD1 PHE N 129      30.945 -24.651  31.578  1.00 21.06           C  
ATOM  24409  CD2 PHE N 129      31.791 -23.099  33.197  1.00 22.89           C  
ATOM  24410  CE1 PHE N 129      31.910 -25.585  31.958  1.00 23.67           C  
ATOM  24411  CE2 PHE N 129      32.765 -24.031  33.589  1.00 22.82           C  
ATOM  24412  CZ  PHE N 129      32.824 -25.272  32.970  1.00 22.77           C  
ATOM  24413  N   LEU N 130      28.564 -23.053  34.596  1.00 18.30           N  
ATOM  24414  CA  LEU N 130      28.602 -23.754  35.885  1.00 20.18           C  
ATOM  24415  C   LEU N 130      27.297 -24.486  36.165  1.00 19.81           C  
ATOM  24416  O   LEU N 130      27.312 -25.643  36.585  1.00 19.44           O  
ATOM  24417  CB  LEU N 130      28.913 -22.800  37.044  1.00 19.73           C  
ATOM  24418  CG  LEU N 130      30.327 -22.215  37.031  1.00 21.98           C  
ATOM  24419  CD1 LEU N 130      30.450 -21.108  38.070  1.00 21.43           C  
ATOM  24420  CD2 LEU N 130      31.343 -23.338  37.279  1.00 22.34           C  
ATOM  24421  N   GLY N 131      26.174 -23.828  35.882  1.00 20.05           N  
ATOM  24422  CA  GLY N 131      24.885 -24.465  36.107  1.00 20.18           C  
ATOM  24423  C   GLY N 131      24.675 -25.698  35.249  1.00 20.59           C  
ATOM  24424  O   GLY N 131      24.205 -26.732  35.736  1.00 22.74           O  
ATOM  24425  N   TYR N 132      25.045 -25.602  33.973  1.00 23.13           N  
ATOM  24426  CA  TYR N 132      24.889 -26.712  33.034  1.00 22.22           C  
ATOM  24427  C   TYR N 132      25.673 -27.930  33.532  1.00 21.04           C  
ATOM  24428  O   TYR N 132      25.216 -29.060  33.422  1.00 20.44           O  
ATOM  24429  CB  TYR N 132      25.347 -26.296  31.626  1.00 21.10           C  
ATOM  24430  CG  TYR N 132      24.802 -27.169  30.508  1.00 24.94           C  
ATOM  24431  CD1 TYR N 132      23.424 -27.271  30.277  1.00 28.13           C  
ATOM  24432  CD2 TYR N 132      25.663 -27.873  29.657  1.00 24.90           C  
ATOM  24433  CE1 TYR N 132      22.917 -28.052  29.227  1.00 26.04           C  
ATOM  24434  CE2 TYR N 132      25.168 -28.645  28.605  1.00 24.93           C  
ATOM  24435  CZ  TYR N 132      23.796 -28.731  28.398  1.00 26.63           C  
ATOM  24436  OH  TYR N 132      23.309 -29.494  27.364  1.00 27.08           O  
ATOM  24437  N   CYS N 133      26.845 -27.690  34.108  1.00 22.64           N  
ATOM  24438  CA  CYS N 133      27.657 -28.775  34.649  1.00 23.87           C  
ATOM  24439  C   CYS N 133      26.951 -29.521  35.792  1.00 23.75           C  
ATOM  24440  O   CYS N 133      27.131 -30.729  35.952  1.00 23.65           O  
ATOM  24441  CB  CYS N 133      28.991 -28.230  35.150  1.00 23.09           C  
ATOM  24442  SG  CYS N 133      30.069 -27.639  33.844  1.00 27.24           S  
ATOM  24443  N   CYS N 134      26.119 -28.804  36.549  1.00 23.39           N  
ATOM  24444  CA  CYS N 134      25.399 -29.366  37.694  1.00 23.15           C  
ATOM  24445  C   CYS N 134      24.397 -30.473  37.396  1.00 23.37           C  
ATOM  24446  O   CYS N 134      24.088 -31.282  38.271  1.00 24.03           O  
ATOM  24447  CB  CYS N 134      24.735 -28.256  38.509  1.00 22.79           C  
ATOM  24448  SG  CYS N 134      25.943 -27.183  39.332  1.00 24.75           S  
ATOM  24449  N   VAL N 135      23.877 -30.500  36.172  1.00 22.54           N  
ATOM  24450  CA  VAL N 135      22.928 -31.533  35.761  1.00 21.17           C  
ATOM  24451  C   VAL N 135      23.667 -32.870  35.691  1.00 22.25           C  
ATOM  24452  O   VAL N 135      23.115 -33.925  35.973  1.00 20.57           O  
ATOM  24453  CB  VAL N 135      22.380 -31.241  34.343  1.00 20.25           C  
ATOM  24454  CG1 VAL N 135      21.437 -32.369  33.878  1.00 21.32           C  
ATOM  24455  CG2 VAL N 135      21.691 -29.894  34.322  1.00 20.91           C  
ATOM  24456  N   TYR N 136      24.957 -32.782  35.386  1.00 22.68           N  
ATOM  24457  CA  TYR N 136      25.817 -33.938  35.212  1.00 20.73           C  
ATOM  24458  C   TYR N 136      25.317 -34.964  34.191  1.00 21.72           C  
ATOM  24459  O   TYR N 136      25.331 -36.176  34.431  1.00 22.02           O  
ATOM  24460  CB  TYR N 136      26.248 -34.604  36.528  1.00 22.69           C  
ATOM  24461  CG  TYR N 136      27.544 -35.362  36.319  1.00 23.12           C  
ATOM  24462  CD1 TYR N 136      28.707 -34.686  35.940  1.00 24.45           C  
ATOM  24463  CD2 TYR N 136      27.577 -36.755  36.345  1.00 25.89           C  
ATOM  24464  CE1 TYR N 136      29.862 -35.379  35.575  1.00 23.29           C  
ATOM  24465  CE2 TYR N 136      28.727 -37.458  35.982  1.00 24.70           C  
ATOM  24466  CZ  TYR N 136      29.859 -36.767  35.594  1.00 26.58           C  
ATOM  24467  OH  TYR N 136      30.969 -37.466  35.181  1.00 27.08           O  
ATOM  24468  N   GLY N 137      24.850 -34.454  33.055  1.00 19.77           N  
ATOM  24469  CA  GLY N 137      24.435 -35.317  31.967  1.00 19.31           C  
ATOM  24470  C   GLY N 137      25.668 -35.462  31.077  1.00 22.14           C  
ATOM  24471  O   GLY N 137      26.759 -35.027  31.475  1.00 18.37           O  
ATOM  24472  N   GLN N 138      25.522 -36.046  29.888  1.00 23.32           N  
ATOM  24473  CA  GLN N 138      26.661 -36.202  28.976  1.00 25.55           C  
ATOM  24474  C   GLN N 138      27.247 -34.870  28.496  1.00 25.64           C  
ATOM  24475  O   GLN N 138      28.474 -34.725  28.416  1.00 27.70           O  
ATOM  24476  CB  GLN N 138      26.299 -37.088  27.770  1.00 25.05           C  
ATOM  24477  CG  GLN N 138      26.514 -38.588  27.999  1.00 26.24           C  
ATOM  24478  CD  GLN N 138      27.992 -38.967  28.110  1.00 21.64           C  
ATOM  24479  OE1 GLN N 138      28.713 -38.470  28.975  1.00 25.12           O  
ATOM  24480  NE2 GLN N 138      28.437 -39.862  27.244  1.00 25.58           N  
ATOM  24481  N   MET N 139      26.395 -33.900  28.167  1.00 23.56           N  
ATOM  24482  CA  MET N 139      26.892 -32.597  27.718  1.00 24.70           C  
ATOM  24483  C   MET N 139      27.566 -31.860  28.879  1.00 24.41           C  
ATOM  24484  O   MET N 139      28.553 -31.157  28.685  1.00 24.82           O  
ATOM  24485  CB  MET N 139      25.764 -31.749  27.123  1.00 22.07           C  
ATOM  24486  CG  MET N 139      25.129 -32.353  25.883  1.00 24.26           C  
ATOM  24487  SD  MET N 139      26.329 -32.558  24.534  1.00 27.76           S  
ATOM  24488  CE  MET N 139      26.828 -34.295  24.744  1.00 25.71           C  
ATOM  24489  N   SER N 140      27.046 -32.060  30.087  1.00 22.67           N  
ATOM  24490  CA  SER N 140      27.603 -31.443  31.284  1.00 22.55           C  
ATOM  24491  C   SER N 140      29.049 -31.903  31.509  1.00 23.23           C  
ATOM  24492  O   SER N 140      29.942 -31.084  31.709  1.00 22.64           O  
ATOM  24493  CB  SER N 140      26.772 -31.813  32.521  1.00 22.13           C  
ATOM  24494  OG  SER N 140      25.403 -31.449  32.388  1.00 23.11           O  
ATOM  24495  N   HIS N 141      29.276 -33.213  31.482  1.00 24.53           N  
ATOM  24496  CA  HIS N 141      30.617 -33.735  31.726  1.00 24.51           C  
ATOM  24497  C   HIS N 141      31.641 -33.283  30.703  1.00 23.24           C  
ATOM  24498  O   HIS N 141      32.760 -32.901  31.067  1.00 23.66           O  
ATOM  24499  CB  HIS N 141      30.626 -35.263  31.816  1.00 25.65           C  
ATOM  24500  CG  HIS N 141      31.997 -35.833  32.029  1.00 27.96           C  
ATOM  24501  ND1 HIS N 141      32.529 -36.045  33.281  1.00 30.30           N  
ATOM  24502  CD2 HIS N 141      32.973 -36.155  31.149  1.00 27.56           C  
ATOM  24503  CE1 HIS N 141      33.775 -36.468  33.165  1.00 27.85           C  
ATOM  24504  NE2 HIS N 141      34.069 -36.542  31.880  1.00 29.85           N  
ATOM  24505  N   TRP N 142      31.253 -33.320  29.431  1.00 21.76           N  
ATOM  24506  CA  TRP N 142      32.150 -32.937  28.353  1.00 21.82           C  
ATOM  24507  C   TRP N 142      32.323 -31.442  28.200  1.00 22.43           C  
ATOM  24508  O   TRP N 142      33.406 -30.978  27.844  1.00 20.87           O  
ATOM  24509  CB  TRP N 142      31.766 -33.660  27.055  1.00 22.52           C  
ATOM  24510  CG  TRP N 142      31.909 -35.146  27.266  1.00 23.78           C  
ATOM  24511  CD1 TRP N 142      30.904 -36.063  27.334  1.00 20.77           C  
ATOM  24512  CD2 TRP N 142      33.116 -35.844  27.615  1.00 23.41           C  
ATOM  24513  NE1 TRP N 142      31.401 -37.282  27.729  1.00 25.97           N  
ATOM  24514  CE2 TRP N 142      32.756 -37.175  27.908  1.00 23.85           C  
ATOM  24515  CE3 TRP N 142      34.465 -35.462  27.727  1.00 23.40           C  
ATOM  24516  CZ2 TRP N 142      33.696 -38.138  28.314  1.00 24.55           C  
ATOM  24517  CZ3 TRP N 142      35.404 -36.413  28.135  1.00 24.04           C  
ATOM  24518  CH2 TRP N 142      35.012 -37.738  28.424  1.00 24.76           C  
ATOM  24519  N   GLY N 143      31.286 -30.683  28.537  1.00 21.61           N  
ATOM  24520  CA  GLY N 143      31.412 -29.237  28.496  1.00 23.17           C  
ATOM  24521  C   GLY N 143      32.353 -28.842  29.631  1.00 25.04           C  
ATOM  24522  O   GLY N 143      33.240 -27.989  29.458  1.00 24.85           O  
ATOM  24523  N   ALA N 144      32.193 -29.493  30.786  1.00 22.76           N  
ATOM  24524  CA  ALA N 144      33.059 -29.213  31.937  1.00 24.84           C  
ATOM  24525  C   ALA N 144      34.518 -29.535  31.581  1.00 23.97           C  
ATOM  24526  O   ALA N 144      35.418 -28.746  31.864  1.00 24.13           O  
ATOM  24527  CB  ALA N 144      32.620 -30.028  33.165  1.00 21.73           C  
ATOM  24528  N   THR N 145      34.729 -30.669  30.912  1.00 23.38           N  
ATOM  24529  CA  THR N 145      36.071 -31.105  30.510  1.00 22.85           C  
ATOM  24530  C   THR N 145      36.735 -30.130  29.532  1.00 23.23           C  
ATOM  24531  O   THR N 145      37.846 -29.658  29.776  1.00 23.90           O  
ATOM  24532  CB  THR N 145      36.032 -32.535  29.890  1.00 23.96           C  
ATOM  24533  OG1 THR N 145      35.491 -33.450  30.846  1.00 26.12           O  
ATOM  24534  CG2 THR N 145      37.425 -33.011  29.509  1.00 20.94           C  
ATOM  24535  N   VAL N 146      36.047 -29.823  28.435  1.00 21.73           N  
ATOM  24536  CA  VAL N 146      36.555 -28.909  27.416  1.00 21.57           C  
ATOM  24537  C   VAL N 146      36.808 -27.487  27.923  1.00 22.31           C  
ATOM  24538  O   VAL N 146      37.887 -26.908  27.698  1.00 18.80           O  
ATOM  24539  CB  VAL N 146      35.573 -28.845  26.203  1.00 21.95           C  
ATOM  24540  CG1 VAL N 146      35.951 -27.720  25.240  1.00 23.25           C  
ATOM  24541  CG2 VAL N 146      35.546 -30.182  25.487  1.00 22.65           C  
ATOM  24542  N   ILE N 147      35.822 -26.925  28.620  1.00 20.09           N  
ATOM  24543  CA  ILE N 147      35.940 -25.557  29.093  1.00 21.40           C  
ATOM  24544  C   ILE N 147      37.030 -25.362  30.140  1.00 22.40           C  
ATOM  24545  O   ILE N 147      37.771 -24.377  30.079  1.00 22.39           O  
ATOM  24546  CB  ILE N 147      34.549 -25.001  29.521  1.00 22.86           C  
ATOM  24547  CG1 ILE N 147      33.683 -24.850  28.256  1.00 24.18           C  
ATOM  24548  CG2 ILE N 147      34.691 -23.689  30.277  1.00 22.10           C  
ATOM  24549  CD1 ILE N 147      32.275 -24.384  28.490  1.00 28.26           C  
ATOM  24550  N   THR N 148      37.155 -26.298  31.077  1.00 22.48           N  
ATOM  24551  CA  THR N 148      38.210 -26.188  32.069  1.00 24.54           C  
ATOM  24552  C   THR N 148      39.549 -26.353  31.335  1.00 25.15           C  
ATOM  24553  O   THR N 148      40.513 -25.670  31.659  1.00 26.18           O  
ATOM  24554  CB  THR N 148      38.087 -27.237  33.206  1.00 25.05           C  
ATOM  24555  OG1 THR N 148      38.028 -28.553  32.653  1.00 27.82           O  
ATOM  24556  CG2 THR N 148      36.831 -26.989  34.056  1.00 24.41           C  
ATOM  24557  N   ASN N 149      39.584 -27.217  30.318  1.00 25.49           N  
ATOM  24558  CA  ASN N 149      40.803 -27.440  29.534  1.00 25.85           C  
ATOM  24559  C   ASN N 149      41.279 -26.237  28.731  1.00 26.10           C  
ATOM  24560  O   ASN N 149      42.429 -26.189  28.291  1.00 27.08           O  
ATOM  24561  CB  ASN N 149      40.677 -28.675  28.633  1.00 26.53           C  
ATOM  24562  CG  ASN N 149      41.307 -29.905  29.260  1.00 26.69           C  
ATOM  24563  OD1 ASN N 149      42.416 -29.838  29.788  1.00 30.89           O  
ATOM  24564  ND2 ASN N 149      40.605 -31.026  29.221  1.00 26.42           N  
ATOM  24565  N   LEU N 150      40.397 -25.263  28.540  1.00 26.36           N  
ATOM  24566  CA  LEU N 150      40.738 -24.036  27.838  1.00 27.41           C  
ATOM  24567  C   LEU N 150      41.955 -23.402  28.528  1.00 28.87           C  
ATOM  24568  O   LEU N 150      42.801 -22.789  27.877  1.00 29.00           O  
ATOM  24569  CB  LEU N 150      39.561 -23.069  27.928  1.00 27.53           C  
ATOM  24570  CG  LEU N 150      38.597 -22.749  26.780  1.00 30.50           C  
ATOM  24571  CD1 LEU N 150      38.577 -23.768  25.677  1.00 24.73           C  
ATOM  24572  CD2 LEU N 150      37.207 -22.517  27.374  1.00 26.21           C  
ATOM  24573  N   PHE N 151      42.043 -23.577  29.847  1.00 28.03           N  
ATOM  24574  CA  PHE N 151      43.140 -23.020  30.629  1.00 29.04           C  
ATOM  24575  C   PHE N 151      44.468 -23.759  30.475  1.00 29.03           C  
ATOM  24576  O   PHE N 151      45.518 -23.223  30.819  1.00 29.39           O  
ATOM  24577  CB  PHE N 151      42.728 -22.890  32.101  1.00 30.86           C  
ATOM  24578  CG  PHE N 151      41.543 -21.993  32.300  1.00 33.82           C  
ATOM  24579  CD1 PHE N 151      41.715 -20.625  32.493  1.00 37.66           C  
ATOM  24580  CD2 PHE N 151      40.251 -22.494  32.170  1.00 36.87           C  
ATOM  24581  CE1 PHE N 151      40.613 -19.763  32.541  1.00 40.70           C  
ATOM  24582  CE2 PHE N 151      39.140 -21.646  32.215  1.00 37.79           C  
ATOM  24583  CZ  PHE N 151      39.322 -20.277  32.398  1.00 40.01           C  
ATOM  24584  N   SER N 152      44.426 -24.969  29.927  1.00 29.45           N  
ATOM  24585  CA  SER N 152      45.643 -25.747  29.716  1.00 33.49           C  
ATOM  24586  C   SER N 152      46.497 -25.088  28.632  1.00 35.74           C  
ATOM  24587  O   SER N 152      47.656 -25.447  28.446  1.00 36.31           O  
ATOM  24588  CB  SER N 152      45.308 -27.184  29.307  1.00 33.14           C  
ATOM  24589  OG  SER N 152      44.801 -27.239  27.983  1.00 34.08           O  
ATOM  24590  N   ALA N 153      45.905 -24.135  27.912  1.00 37.07           N  
ATOM  24591  CA  ALA N 153      46.603 -23.418  26.849  1.00 38.94           C  
ATOM  24592  C   ALA N 153      47.548 -22.360  27.415  1.00 38.53           C  
ATOM  24593  O   ALA N 153      48.414 -21.860  26.708  1.00 39.31           O  
ATOM  24594  CB  ALA N 153      45.603 -22.783  25.888  1.00 37.92           C  
ATOM  24595  N   ILE N 154      47.358 -21.998  28.681  1.00 40.69           N  
ATOM  24596  CA  ILE N 154      48.227 -21.017  29.330  1.00 41.52           C  
ATOM  24597  C   ILE N 154      49.599 -21.672  29.412  1.00 43.20           C  
ATOM  24598  O   ILE N 154      49.747 -22.743  29.996  1.00 43.09           O  
ATOM  24599  CB  ILE N 154      47.742 -20.680  30.751  1.00 41.09           C  
ATOM  24600  CG1 ILE N 154      46.385 -19.972  30.690  1.00 40.43           C  
ATOM  24601  CG2 ILE N 154      48.770 -19.810  31.473  1.00 43.03           C  
ATOM  24602  CD1 ILE N 154      45.835 -19.594  32.047  1.00 38.39           C  
ATOM  24603  N   PRO N 155      50.614 -21.056  28.789  1.00 45.05           N  
ATOM  24604  CA  PRO N 155      51.968 -21.618  28.807  1.00 46.08           C  
ATOM  24605  C   PRO N 155      52.563 -21.817  30.200  1.00 45.59           C  
ATOM  24606  O   PRO N 155      52.314 -21.029  31.113  1.00 45.12           O  
ATOM  24607  CB  PRO N 155      52.767 -20.610  27.973  1.00 46.23           C  
ATOM  24608  CG  PRO N 155      52.024 -19.324  28.180  1.00 47.85           C  
ATOM  24609  CD  PRO N 155      50.590 -19.769  28.072  1.00 46.50           C  
ATOM  24610  N   PHE N 156      53.306 -22.913  30.350  1.00 46.65           N  
ATOM  24611  CA  PHE N 156      53.988 -23.278  31.596  1.00 47.88           C  
ATOM  24612  C   PHE N 156      53.123 -23.839  32.732  1.00 46.74           C  
ATOM  24613  O   PHE N 156      53.333 -24.968  33.175  1.00 46.93           O  
ATOM  24614  CB  PHE N 156      54.819 -22.097  32.126  1.00 50.42           C  
ATOM  24615  CG  PHE N 156      55.857 -21.596  31.157  1.00 54.39           C  
ATOM  24616  CD1 PHE N 156      55.754 -20.322  30.606  1.00 57.00           C  
ATOM  24617  CD2 PHE N 156      56.940 -22.395  30.799  1.00 56.62           C  
ATOM  24618  CE1 PHE N 156      56.717 -19.847  29.708  1.00 58.32           C  
ATOM  24619  CE2 PHE N 156      57.907 -21.932  29.904  1.00 57.88           C  
ATOM  24620  CZ  PHE N 156      57.795 -20.656  29.358  1.00 57.74           C  
ATOM  24621  N   VAL N 157      52.159 -23.050  33.201  1.00 45.87           N  
ATOM  24622  CA  VAL N 157      51.302 -23.451  34.316  1.00 44.14           C  
ATOM  24623  C   VAL N 157      49.904 -23.949  33.954  1.00 43.99           C  
ATOM  24624  O   VAL N 157      49.122 -24.311  34.839  1.00 43.47           O  
ATOM  24625  CB  VAL N 157      51.154 -22.290  35.314  1.00 44.31           C  
ATOM  24626  CG1 VAL N 157      52.504 -21.957  35.931  1.00 44.19           C  
ATOM  24627  CG2 VAL N 157      50.581 -21.068  34.610  1.00 42.75           C  
ATOM  24628  N   GLY N 158      49.602 -23.986  32.660  1.00 42.89           N  
ATOM  24629  CA  GLY N 158      48.290 -24.418  32.201  1.00 40.07           C  
ATOM  24630  C   GLY N 158      47.741 -25.706  32.784  1.00 38.80           C  
ATOM  24631  O   GLY N 158      46.627 -25.723  33.315  1.00 35.77           O  
ATOM  24632  N   ASN N 159      48.508 -26.787  32.675  1.00 38.18           N  
ATOM  24633  CA  ASN N 159      48.083 -28.082  33.195  1.00 38.91           C  
ATOM  24634  C   ASN N 159      47.829 -28.068  34.705  1.00 38.20           C  
ATOM  24635  O   ASN N 159      46.913 -28.739  35.182  1.00 37.10           O  
ATOM  24636  CB  ASN N 159      49.089 -29.174  32.812  1.00 41.66           C  
ATOM  24637  CG  ASN N 159      49.056 -29.500  31.322  1.00 46.15           C  
ATOM  24638  OD1 ASN N 159      48.080 -29.197  30.627  1.00 47.22           O  
ATOM  24639  ND2 ASN N 159      50.121 -30.127  30.826  1.00 44.73           N  
ATOM  24640  N   ASP N 160      48.616 -27.282  35.440  1.00 37.17           N  
ATOM  24641  CA  ASP N 160      48.452 -27.158  36.888  1.00 39.32           C  
ATOM  24642  C   ASP N 160      47.144 -26.443  37.224  1.00 37.91           C  
ATOM  24643  O   ASP N 160      46.459 -26.820  38.173  1.00 37.28           O  
ATOM  24644  CB  ASP N 160      49.618 -26.387  37.521  1.00 42.47           C  
ATOM  24645  CG  ASP N 160      50.916 -27.189  37.555  1.00 46.39           C  
ATOM  24646  OD1 ASP N 160      51.975 -26.557  37.760  1.00 49.67           O  
ATOM  24647  OD2 ASP N 160      50.887 -28.435  37.391  1.00 46.59           O  
ATOM  24648  N   ILE N 161      46.811 -25.408  36.454  1.00 35.97           N  
ATOM  24649  CA  ILE N 161      45.572 -24.666  36.671  1.00 34.59           C  
ATOM  24650  C   ILE N 161      44.374 -25.595  36.472  1.00 32.63           C  
ATOM  24651  O   ILE N 161      43.442 -25.604  37.280  1.00 32.69           O  
ATOM  24652  CB  ILE N 161      45.436 -23.464  35.705  1.00 35.70           C  
ATOM  24653  CG1 ILE N 161      46.668 -22.556  35.798  1.00 37.96           C  
ATOM  24654  CG2 ILE N 161      44.166 -22.673  36.013  1.00 33.56           C  
ATOM  24655  CD1 ILE N 161      46.977 -22.065  37.194  1.00 43.35           C  
ATOM  24656  N   VAL N 162      44.423 -26.404  35.417  1.00 31.22           N  
ATOM  24657  CA  VAL N 162      43.342 -27.336  35.115  1.00 30.18           C  
ATOM  24658  C   VAL N 162      43.157 -28.381  36.217  1.00 31.45           C  
ATOM  24659  O   VAL N 162      42.024 -28.663  36.628  1.00 30.26           O  
ATOM  24660  CB  VAL N 162      43.548 -28.006  33.749  1.00 30.15           C  
ATOM  24661  CG1 VAL N 162      42.475 -29.047  33.499  1.00 29.23           C  
ATOM  24662  CG2 VAL N 162      43.504 -26.947  32.653  1.00 30.40           C  
ATOM  24663  N   SER N 163      44.268 -28.934  36.703  1.00 30.21           N  
ATOM  24664  CA  SER N 163      44.242 -29.920  37.778  1.00 32.05           C  
ATOM  24665  C   SER N 163      43.684 -29.294  39.055  1.00 29.68           C  
ATOM  24666  O   SER N 163      43.026 -29.967  39.848  1.00 30.77           O  
ATOM  24667  CB  SER N 163      45.655 -30.462  38.042  1.00 32.49           C  
ATOM  24668  OG  SER N 163      46.080 -31.271  36.961  1.00 38.73           O  
ATOM  24669  N   TRP N 164      43.961 -28.007  39.241  1.00 29.14           N  
ATOM  24670  CA  TRP N 164      43.493 -27.258  40.397  1.00 28.49           C  
ATOM  24671  C   TRP N 164      41.981 -27.086  40.289  1.00 29.06           C  
ATOM  24672  O   TRP N 164      41.254 -27.366  41.239  1.00 29.96           O  
ATOM  24673  CB  TRP N 164      44.196 -25.897  40.457  1.00 30.30           C  
ATOM  24674  CG  TRP N 164      43.733 -25.002  41.574  1.00 30.99           C  
ATOM  24675  CD1 TRP N 164      43.955 -25.176  42.914  1.00 33.25           C  
ATOM  24676  CD2 TRP N 164      42.987 -23.786  41.447  1.00 31.96           C  
ATOM  24677  NE1 TRP N 164      43.392 -24.144  43.626  1.00 33.56           N  
ATOM  24678  CE2 TRP N 164      42.793 -23.276  42.751  1.00 33.30           C  
ATOM  24679  CE3 TRP N 164      42.462 -23.079  40.358  1.00 31.82           C  
ATOM  24680  CZ2 TRP N 164      42.098 -22.092  42.994  1.00 33.56           C  
ATOM  24681  CZ3 TRP N 164      41.767 -21.896  40.602  1.00 35.67           C  
ATOM  24682  CH2 TRP N 164      41.592 -21.416  41.909  1.00 34.49           C  
ATOM  24683  N   LEU N 165      41.510 -26.655  39.120  1.00 27.53           N  
ATOM  24684  CA  LEU N 165      40.077 -26.477  38.888  1.00 28.45           C  
ATOM  24685  C   LEU N 165      39.327 -27.795  39.072  1.00 27.41           C  
ATOM  24686  O   LEU N 165      38.247 -27.828  39.649  1.00 28.76           O  
ATOM  24687  CB  LEU N 165      39.813 -25.939  37.472  1.00 27.38           C  
ATOM  24688  CG  LEU N 165      40.299 -24.540  37.092  1.00 29.67           C  
ATOM  24689  CD1 LEU N 165      40.105 -24.325  35.592  1.00 29.39           C  
ATOM  24690  CD2 LEU N 165      39.547 -23.483  37.888  1.00 32.50           C  
ATOM  24691  N   TRP N 166      39.907 -28.884  38.586  1.00 27.42           N  
ATOM  24692  CA  TRP N 166      39.275 -30.187  38.697  1.00 26.83           C  
ATOM  24693  C   TRP N 166      39.263 -30.726  40.120  1.00 27.43           C  
ATOM  24694  O   TRP N 166      38.284 -31.345  40.547  1.00 26.52           O  
ATOM  24695  CB  TRP N 166      39.985 -31.213  37.810  1.00 29.01           C  
ATOM  24696  CG  TRP N 166      39.768 -31.066  36.327  1.00 31.99           C  
ATOM  24697  CD1 TRP N 166      38.826 -30.300  35.696  1.00 30.94           C  
ATOM  24698  CD2 TRP N 166      40.489 -31.744  35.293  1.00 32.66           C  
ATOM  24699  NE1 TRP N 166      38.911 -30.469  34.339  1.00 30.57           N  
ATOM  24700  CE2 TRP N 166      39.923 -31.349  34.061  1.00 34.08           C  
ATOM  24701  CE3 TRP N 166      41.558 -32.652  35.288  1.00 35.95           C  
ATOM  24702  CZ2 TRP N 166      40.391 -31.832  32.829  1.00 36.08           C  
ATOM  24703  CZ3 TRP N 166      42.025 -33.135  34.057  1.00 37.43           C  
ATOM  24704  CH2 TRP N 166      41.439 -32.721  32.848  1.00 36.01           C  
ATOM  24705  N   GLY N 167      40.347 -30.481  40.851  1.00 26.69           N  
ATOM  24706  CA  GLY N 167      40.462 -31.002  42.200  1.00 27.20           C  
ATOM  24707  C   GLY N 167      40.774 -32.483  42.099  1.00 27.74           C  
ATOM  24708  O   GLY N 167      40.435 -33.258  42.985  1.00 28.98           O  
ATOM  24709  N   GLY N 168      41.404 -32.881  40.997  1.00 29.76           N  
ATOM  24710  CA  GLY N 168      41.733 -34.280  40.797  1.00 31.75           C  
ATOM  24711  C   GLY N 168      42.313 -34.580  39.423  1.00 33.30           C  
ATOM  24712  O   GLY N 168      42.736 -33.675  38.704  1.00 31.55           O  
ATOM  24713  N   PHE N 169      42.313 -35.860  39.060  1.00 35.52           N  
ATOM  24714  CA  PHE N 169      42.847 -36.323  37.777  1.00 38.47           C  
ATOM  24715  C   PHE N 169      41.987 -35.934  36.585  1.00 37.42           C  
ATOM  24716  O   PHE N 169      42.487 -35.829  35.467  1.00 38.36           O  
ATOM  24717  CB  PHE N 169      42.989 -37.850  37.782  1.00 43.05           C  
ATOM  24718  CG  PHE N 169      44.107 -38.361  38.644  1.00 48.35           C  
ATOM  24719  CD1 PHE N 169      45.409 -37.888  38.474  1.00 49.88           C  
ATOM  24720  CD2 PHE N 169      43.864 -39.341  39.607  1.00 50.00           C  
ATOM  24721  CE1 PHE N 169      46.458 -38.387  39.250  1.00 51.91           C  
ATOM  24722  CE2 PHE N 169      44.905 -39.848  40.390  1.00 52.33           C  
ATOM  24723  CZ  PHE N 169      46.207 -39.370  40.210  1.00 52.14           C  
ATOM  24724  N   SER N 170      40.690 -35.759  36.825  1.00 35.55           N  
ATOM  24725  CA  SER N 170      39.740 -35.410  35.775  1.00 34.63           C  
ATOM  24726  C   SER N 170      38.479 -34.815  36.395  1.00 32.56           C  
ATOM  24727  O   SER N 170      38.408 -34.639  37.608  1.00 27.45           O  
ATOM  24728  CB  SER N 170      39.357 -36.671  34.998  1.00 35.28           C  
ATOM  24729  OG  SER N 170      38.759 -37.621  35.867  1.00 35.61           O  
ATOM  24730  N   VAL N 171      37.505 -34.478  35.552  1.00 30.50           N  
ATOM  24731  CA  VAL N 171      36.234 -33.937  36.029  1.00 29.96           C  
ATOM  24732  C   VAL N 171      35.601 -35.072  36.828  1.00 29.76           C  
ATOM  24733  O   VAL N 171      35.256 -36.129  36.281  1.00 29.52           O  
ATOM  24734  CB  VAL N 171      35.321 -33.523  34.857  1.00 29.40           C  
ATOM  24735  CG1 VAL N 171      33.914 -33.217  35.367  1.00 27.54           C  
ATOM  24736  CG2 VAL N 171      35.917 -32.302  34.142  1.00 27.68           C  
ATOM  24737  N   SER N 172      35.486 -34.851  38.133  1.00 29.88           N  
ATOM  24738  CA  SER N 172      34.969 -35.852  39.059  1.00 28.67           C  
ATOM  24739  C   SER N 172      34.181 -35.205  40.207  1.00 28.01           C  
ATOM  24740  O   SER N 172      33.803 -34.037  40.118  1.00 25.72           O  
ATOM  24741  CB  SER N 172      36.153 -36.637  39.618  1.00 29.48           C  
ATOM  24742  OG  SER N 172      37.186 -35.742  40.014  1.00 32.16           O  
ATOM  24743  N   ASN N 173      33.949 -35.958  41.282  1.00 27.17           N  
ATOM  24744  CA  ASN N 173      33.191 -35.435  42.422  1.00 27.18           C  
ATOM  24745  C   ASN N 173      33.617 -34.045  42.887  1.00 26.14           C  
ATOM  24746  O   ASN N 173      32.779 -33.153  42.984  1.00 23.41           O  
ATOM  24747  CB  ASN N 173      33.188 -36.395  43.617  1.00 25.08           C  
ATOM  24748  CG  ASN N 173      32.225 -35.942  44.700  1.00 27.03           C  
ATOM  24749  OD1 ASN N 173      32.628 -35.618  45.820  1.00 27.87           O  
ATOM  24750  ND2 ASN N 173      30.950 -35.828  44.338  1.00 21.55           N  
ATOM  24751  N   PRO N 174      34.924 -33.842  43.170  1.00 25.33           N  
ATOM  24752  CA  PRO N 174      35.438 -32.542  43.621  1.00 24.56           C  
ATOM  24753  C   PRO N 174      34.992 -31.413  42.696  1.00 24.47           C  
ATOM  24754  O   PRO N 174      34.650 -30.310  43.147  1.00 24.35           O  
ATOM  24755  CB  PRO N 174      36.958 -32.699  43.481  1.00 26.74           C  
ATOM  24756  CG  PRO N 174      37.197 -34.136  43.610  1.00 27.14           C  
ATOM  24757  CD  PRO N 174      36.021 -34.812  42.977  1.00 26.71           C  
ATOM  24758  N   THR N 175      35.019 -31.703  41.396  1.00 22.64           N  
ATOM  24759  CA  THR N 175      34.677 -30.729  40.360  1.00 23.41           C  
ATOM  24760  C   THR N 175      33.224 -30.287  40.385  1.00 22.29           C  
ATOM  24761  O   THR N 175      32.930 -29.087  40.364  1.00 21.76           O  
ATOM  24762  CB  THR N 175      34.973 -31.271  38.945  1.00 23.96           C  
ATOM  24763  OG1 THR N 175      36.188 -32.032  38.961  1.00 25.54           O  
ATOM  24764  CG2 THR N 175      35.110 -30.115  37.962  1.00 23.40           C  
ATOM  24765  N   ILE N 176      32.318 -31.256  40.394  1.00 21.44           N  
ATOM  24766  CA  ILE N 176      30.902 -30.939  40.394  1.00 22.76           C  
ATOM  24767  C   ILE N 176      30.484 -30.219  41.673  1.00 22.65           C  
ATOM  24768  O   ILE N 176      29.761 -29.232  41.617  1.00 22.29           O  
ATOM  24769  CB  ILE N 176      30.039 -32.188  40.162  1.00 25.08           C  
ATOM  24770  CG1 ILE N 176      30.525 -32.927  38.904  1.00 28.06           C  
ATOM  24771  CG2 ILE N 176      28.567 -31.788  40.003  1.00 21.99           C  
ATOM  24772  CD1 ILE N 176      30.600 -32.064  37.644  1.00 25.37           C  
ATOM  24773  N   GLN N 177      31.001 -30.657  42.816  1.00 20.63           N  
ATOM  24774  CA  GLN N 177      30.654 -30.012  44.073  1.00 20.59           C  
ATOM  24775  C   GLN N 177      31.145 -28.568  44.134  1.00 19.93           C  
ATOM  24776  O   GLN N 177      30.448 -27.706  44.649  1.00 18.04           O  
ATOM  24777  CB  GLN N 177      31.145 -30.832  45.267  1.00 21.61           C  
ATOM  24778  CG  GLN N 177      30.533 -32.239  45.298  1.00 24.63           C  
ATOM  24779  CD  GLN N 177      30.346 -32.781  46.706  1.00 26.14           C  
ATOM  24780  OE1 GLN N 177      31.308 -33.179  47.354  1.00 25.16           O  
ATOM  24781  NE2 GLN N 177      29.098 -32.792  47.187  1.00 25.47           N  
ATOM  24782  N   ARG N 178      32.326 -28.284  43.590  1.00 19.74           N  
ATOM  24783  CA  ARG N 178      32.810 -26.914  43.612  1.00 20.65           C  
ATOM  24784  C   ARG N 178      32.084 -26.071  42.558  1.00 20.45           C  
ATOM  24785  O   ARG N 178      31.848 -24.875  42.756  1.00 19.39           O  
ATOM  24786  CB  ARG N 178      34.330 -26.851  43.408  1.00 24.54           C  
ATOM  24787  CG  ARG N 178      34.828 -27.185  42.016  1.00 24.51           C  
ATOM  24788  CD  ARG N 178      36.350 -27.257  41.997  1.00 23.78           C  
ATOM  24789  NE  ARG N 178      36.825 -28.118  43.080  1.00 26.76           N  
ATOM  24790  CZ  ARG N 178      38.099 -28.287  43.431  1.00 25.88           C  
ATOM  24791  NH1 ARG N 178      38.386 -29.078  44.452  1.00 27.25           N  
ATOM  24792  NH2 ARG N 178      39.081 -27.702  42.752  1.00 20.97           N  
ATOM  24793  N   PHE N 179      31.706 -26.698  41.452  1.00 19.61           N  
ATOM  24794  CA  PHE N 179      30.998 -25.970  40.414  1.00 21.42           C  
ATOM  24795  C   PHE N 179      29.636 -25.515  40.909  1.00 20.44           C  
ATOM  24796  O   PHE N 179      29.223 -24.398  40.599  1.00 20.78           O  
ATOM  24797  CB  PHE N 179      30.902 -26.767  39.117  1.00 20.10           C  
ATOM  24798  CG  PHE N 179      32.151 -26.676  38.251  1.00 21.75           C  
ATOM  24799  CD1 PHE N 179      33.313 -26.078  38.733  1.00 24.38           C  
ATOM  24800  CD2 PHE N 179      32.165 -27.211  36.970  1.00 24.66           C  
ATOM  24801  CE1 PHE N 179      34.478 -26.017  37.943  1.00 24.42           C  
ATOM  24802  CE2 PHE N 179      33.325 -27.159  36.171  1.00 25.42           C  
ATOM  24803  CZ  PHE N 179      34.479 -26.559  36.664  1.00 22.96           C  
ATOM  24804  N   PHE N 180      28.954 -26.362  41.681  1.00 20.34           N  
ATOM  24805  CA  PHE N 180      27.662 -25.978  42.248  1.00 22.31           C  
ATOM  24806  C   PHE N 180      27.828 -24.835  43.266  1.00 21.27           C  
ATOM  24807  O   PHE N 180      27.047 -23.888  43.277  1.00 21.03           O  
ATOM  24808  CB  PHE N 180      26.964 -27.160  42.923  1.00 23.48           C  
ATOM  24809  CG  PHE N 180      25.706 -26.764  43.659  1.00 25.93           C  
ATOM  24810  CD1 PHE N 180      25.610 -26.916  45.040  1.00 25.63           C  
ATOM  24811  CD2 PHE N 180      24.632 -26.199  42.971  1.00 25.79           C  
ATOM  24812  CE1 PHE N 180      24.459 -26.505  45.725  1.00 28.69           C  
ATOM  24813  CE2 PHE N 180      23.484 -25.787  43.646  1.00 24.00           C  
ATOM  24814  CZ  PHE N 180      23.397 -25.939  45.019  1.00 24.75           C  
ATOM  24815  N   ALA N 181      28.833 -24.931  44.135  1.00 19.39           N  
ATOM  24816  CA  ALA N 181      29.076 -23.879  45.123  1.00 20.73           C  
ATOM  24817  C   ALA N 181      29.314 -22.549  44.405  1.00 21.62           C  
ATOM  24818  O   ALA N 181      28.786 -21.502  44.789  1.00 22.15           O  
ATOM  24819  CB  ALA N 181      30.289 -24.244  45.994  1.00 21.44           C  
ATOM  24820  N   LEU N 182      30.087 -22.609  43.329  1.00 21.34           N  
ATOM  24821  CA  LEU N 182      30.403 -21.431  42.551  1.00 22.31           C  
ATOM  24822  C   LEU N 182      29.182 -20.950  41.756  1.00 19.63           C  
ATOM  24823  O   LEU N 182      29.016 -19.753  41.543  1.00 19.73           O  
ATOM  24824  CB  LEU N 182      31.580 -21.744  41.618  1.00 23.54           C  
ATOM  24825  CG  LEU N 182      32.979 -21.183  41.895  1.00 29.20           C  
ATOM  24826  CD1 LEU N 182      33.172 -20.732  43.321  1.00 25.07           C  
ATOM  24827  CD2 LEU N 182      34.023 -22.206  41.468  1.00 26.93           C  
ATOM  24828  N   HIS N 183      28.348 -21.879  41.296  1.00 19.57           N  
ATOM  24829  CA  HIS N 183      27.148 -21.508  40.536  1.00 19.51           C  
ATOM  24830  C   HIS N 183      26.179 -20.716  41.416  1.00 20.65           C  
ATOM  24831  O   HIS N 183      25.428 -19.863  40.936  1.00 18.98           O  
ATOM  24832  CB  HIS N 183      26.440 -22.755  39.992  1.00 18.88           C  
ATOM  24833  CG  HIS N 183      25.271 -22.444  39.118  1.00 18.31           C  
ATOM  24834  ND1 HIS N 183      25.359 -21.701  37.963  1.00 18.03           N  
ATOM  24835  CD2 HIS N 183      23.953 -22.739  39.267  1.00 19.43           C  
ATOM  24836  CE1 HIS N 183      24.119 -21.569  37.455  1.00 19.04           C  
ATOM  24837  NE2 HIS N 183      23.226 -22.178  38.207  1.00 19.06           N  
ATOM  24838  N   TYR N 184      26.201 -21.015  42.710  1.00 20.22           N  
ATOM  24839  CA  TYR N 184      25.341 -20.351  43.681  1.00 22.06           C  
ATOM  24840  C   TYR N 184      25.864 -18.938  43.937  1.00 21.97           C  
ATOM  24841  O   TYR N 184      25.087 -17.995  44.039  1.00 21.42           O  
ATOM  24842  CB  TYR N 184      25.314 -21.171  44.989  1.00 22.87           C  
ATOM  24843  CG  TYR N 184      24.125 -20.906  45.911  1.00 23.05           C  
ATOM  24844  CD1 TYR N 184      23.449 -21.956  46.534  1.00 25.59           C  
ATOM  24845  CD2 TYR N 184      23.665 -19.618  46.137  1.00 26.71           C  
ATOM  24846  CE1 TYR N 184      22.335 -21.718  47.357  1.00 23.13           C  
ATOM  24847  CE2 TYR N 184      22.560 -19.371  46.959  1.00 26.85           C  
ATOM  24848  CZ  TYR N 184      21.903 -20.421  47.559  1.00 25.31           C  
ATOM  24849  OH  TYR N 184      20.803 -20.153  48.340  1.00 25.48           O  
ATOM  24850  N   LEU N 185      27.190 -18.798  43.977  1.00 21.77           N  
ATOM  24851  CA  LEU N 185      27.864 -17.527  44.246  1.00 21.83           C  
ATOM  24852  C   LEU N 185      27.842 -16.459  43.139  1.00 21.39           C  
ATOM  24853  O   LEU N 185      27.477 -15.305  43.394  1.00 19.23           O  
ATOM  24854  CB  LEU N 185      29.326 -17.809  44.613  1.00 22.17           C  
ATOM  24855  CG  LEU N 185      30.245 -16.838  45.376  1.00 26.48           C  
ATOM  24856  CD1 LEU N 185      31.559 -16.688  44.640  1.00 23.76           C  
ATOM  24857  CD2 LEU N 185      29.609 -15.490  45.690  1.00 23.45           C  
ATOM  24858  N   VAL N 186      28.240 -16.835  41.922  1.00 20.61           N  
ATOM  24859  CA  VAL N 186      28.330 -15.870  40.820  1.00 22.28           C  
ATOM  24860  C   VAL N 186      27.102 -14.999  40.561  1.00 21.57           C  
ATOM  24861  O   VAL N 186      27.249 -13.821  40.294  1.00 23.35           O  
ATOM  24862  CB  VAL N 186      28.873 -16.500  39.516  1.00 21.89           C  
ATOM  24863  CG1 VAL N 186      29.178 -15.398  38.489  1.00 22.12           C  
ATOM  24864  CG2 VAL N 186      30.151 -17.276  39.812  1.00 23.94           C  
ATOM  24865  N   PRO N 187      25.880 -15.562  40.633  1.00 22.38           N  
ATOM  24866  CA  PRO N 187      24.691 -14.719  40.401  1.00 22.08           C  
ATOM  24867  C   PRO N 187      24.657 -13.518  41.371  1.00 21.06           C  
ATOM  24868  O   PRO N 187      24.158 -12.446  41.027  1.00 21.20           O  
ATOM  24869  CB  PRO N 187      23.530 -15.682  40.672  1.00 19.94           C  
ATOM  24870  CG  PRO N 187      24.074 -16.997  40.198  1.00 19.76           C  
ATOM  24871  CD  PRO N 187      25.505 -16.985  40.741  1.00 22.09           C  
ATOM  24872  N   PHE N 188      25.175 -13.699  42.587  1.00 19.61           N  
ATOM  24873  CA  PHE N 188      25.208 -12.600  43.552  1.00 21.01           C  
ATOM  24874  C   PHE N 188      26.252 -11.573  43.154  1.00 20.01           C  
ATOM  24875  O   PHE N 188      26.096 -10.389  43.434  1.00 18.89           O  
ATOM  24876  CB  PHE N 188      25.451 -13.105  44.978  1.00 23.39           C  
ATOM  24877  CG  PHE N 188      24.316 -13.924  45.521  1.00 25.70           C  
ATOM  24878  CD1 PHE N 188      24.435 -15.301  45.648  1.00 25.17           C  
ATOM  24879  CD2 PHE N 188      23.117 -13.316  45.881  1.00 28.15           C  
ATOM  24880  CE1 PHE N 188      23.376 -16.067  46.124  1.00 31.03           C  
ATOM  24881  CE2 PHE N 188      22.049 -14.070  46.358  1.00 31.44           C  
ATOM  24882  CZ  PHE N 188      22.179 -15.450  46.480  1.00 31.58           C  
ATOM  24883  N   ILE N 189      27.334 -12.035  42.529  1.00 20.16           N  
ATOM  24884  CA  ILE N 189      28.368 -11.124  42.049  1.00 19.98           C  
ATOM  24885  C   ILE N 189      27.768 -10.345  40.862  1.00 21.49           C  
ATOM  24886  O   ILE N 189      27.968  -9.129  40.736  1.00 20.43           O  
ATOM  24887  CB  ILE N 189      29.635 -11.897  41.612  1.00 20.97           C  
ATOM  24888  CG1 ILE N 189      30.243 -12.640  42.815  1.00 21.52           C  
ATOM  24889  CG2 ILE N 189      30.659 -10.932  40.990  1.00 20.82           C  
ATOM  24890  CD1 ILE N 189      31.561 -13.350  42.493  1.00 22.99           C  
ATOM  24891  N   ILE N 190      26.969 -11.036  40.040  1.00 20.37           N  
ATOM  24892  CA  ILE N 190      26.314 -10.398  38.897  1.00 21.33           C  
ATOM  24893  C   ILE N 190      25.363  -9.315  39.393  1.00 21.49           C  
ATOM  24894  O   ILE N 190      25.312  -8.226  38.824  1.00 21.24           O  
ATOM  24895  CB  ILE N 190      25.529 -11.413  38.024  1.00 21.07           C  
ATOM  24896  CG1 ILE N 190      26.499 -12.387  37.352  1.00 21.76           C  
ATOM  24897  CG2 ILE N 190      24.710 -10.676  36.941  1.00 18.45           C  
ATOM  24898  CD1 ILE N 190      25.812 -13.453  36.503  1.00 23.02           C  
ATOM  24899  N   ALA N 191      24.616  -9.611  40.457  1.00 21.89           N  
ATOM  24900  CA  ALA N 191      23.687  -8.626  41.026  1.00 23.47           C  
ATOM  24901  C   ALA N 191      24.442  -7.368  41.455  1.00 23.00           C  
ATOM  24902  O   ALA N 191      23.991  -6.250  41.219  1.00 20.80           O  
ATOM  24903  CB  ALA N 191      22.944  -9.216  42.213  1.00 21.31           C  
ATOM  24904  N   ALA N 192      25.603  -7.555  42.076  1.00 22.05           N  
ATOM  24905  CA  ALA N 192      26.406  -6.419  42.508  1.00 22.80           C  
ATOM  24906  C   ALA N 192      26.934  -5.643  41.293  1.00 22.26           C  
ATOM  24907  O   ALA N 192      27.006  -4.418  41.334  1.00 23.47           O  
ATOM  24908  CB  ALA N 192      27.554  -6.880  43.424  1.00 22.01           C  
ATOM  24909  N   MET N 193      27.290  -6.347  40.215  1.00 21.82           N  
ATOM  24910  CA  MET N 193      27.771  -5.681  39.002  1.00 24.07           C  
ATOM  24911  C   MET N 193      26.617  -4.933  38.320  1.00 23.20           C  
ATOM  24912  O   MET N 193      26.823  -3.889  37.701  1.00 20.67           O  
ATOM  24913  CB  MET N 193      28.423  -6.673  38.029  1.00 26.51           C  
ATOM  24914  CG  MET N 193      29.766  -7.255  38.518  1.00 28.10           C  
ATOM  24915  SD  MET N 193      30.980  -5.981  38.938  1.00 34.88           S  
ATOM  24916  CE  MET N 193      31.391  -6.417  40.596  1.00 37.44           C  
ATOM  24917  N   VAL N 194      25.402  -5.462  38.447  1.00 22.97           N  
ATOM  24918  CA  VAL N 194      24.228  -4.807  37.874  1.00 21.47           C  
ATOM  24919  C   VAL N 194      24.014  -3.483  38.622  1.00 21.17           C  
ATOM  24920  O   VAL N 194      23.683  -2.466  38.010  1.00 21.17           O  
ATOM  24921  CB  VAL N 194      22.962  -5.715  37.952  1.00 23.58           C  
ATOM  24922  CG1 VAL N 194      21.685  -4.902  37.729  1.00 21.17           C  
ATOM  24923  CG2 VAL N 194      23.054  -6.811  36.904  1.00 19.99           C  
ATOM  24924  N   ILE N 195      24.247  -3.482  39.934  1.00 22.12           N  
ATOM  24925  CA  ILE N 195      24.106  -2.254  40.712  1.00 20.29           C  
ATOM  24926  C   ILE N 195      25.130  -1.244  40.190  1.00 21.86           C  
ATOM  24927  O   ILE N 195      24.799  -0.077  39.970  1.00 19.66           O  
ATOM  24928  CB  ILE N 195      24.307  -2.508  42.227  1.00 22.42           C  
ATOM  24929  CG1 ILE N 195      23.118  -3.308  42.769  1.00 25.30           C  
ATOM  24930  CG2 ILE N 195      24.444  -1.180  42.976  1.00 22.35           C  
ATOM  24931  CD1 ILE N 195      23.283  -3.795  44.190  1.00 31.62           C  
ATOM  24932  N   MET N 196      26.356  -1.710  39.930  1.00 19.88           N  
ATOM  24933  CA  MET N 196      27.403  -0.827  39.405  1.00 21.10           C  
ATOM  24934  C   MET N 196      27.045  -0.304  38.010  1.00 21.08           C  
ATOM  24935  O   MET N 196      27.354   0.839  37.665  1.00 19.53           O  
ATOM  24936  CB  MET N 196      28.754  -1.552  39.365  1.00 23.02           C  
ATOM  24937  CG  MET N 196      29.365  -1.777  40.756  1.00 27.16           C  
ATOM  24938  SD  MET N 196      30.986  -2.611  40.697  1.00 32.36           S  
ATOM  24939  CE  MET N 196      32.056  -1.228  40.338  1.00 31.74           C  
ATOM  24940  N   HIS N 197      26.389  -1.155  37.226  1.00 19.97           N  
ATOM  24941  CA  HIS N 197      25.942  -0.834  35.873  1.00 19.49           C  
ATOM  24942  C   HIS N 197      24.912   0.299  35.978  1.00 20.68           C  
ATOM  24943  O   HIS N 197      25.027   1.321  35.299  1.00 17.75           O  
ATOM  24944  CB  HIS N 197      25.309  -2.102  35.264  1.00 19.77           C  
ATOM  24945  CG  HIS N 197      24.986  -2.012  33.803  1.00 18.15           C  
ATOM  24946  ND1 HIS N 197      25.928  -1.881  32.803  1.00 16.25           N  
ATOM  24947  CD2 HIS N 197      23.798  -2.169  33.166  1.00 18.71           C  
ATOM  24948  CE1 HIS N 197      25.294  -1.983  31.622  1.00 18.70           C  
ATOM  24949  NE2 HIS N 197      23.993  -2.158  31.785  1.00 20.01           N  
ATOM  24950  N   LEU N 198      23.934   0.125  36.868  1.00 21.76           N  
ATOM  24951  CA  LEU N 198      22.887   1.122  37.070  1.00 22.99           C  
ATOM  24952  C   LEU N 198      23.429   2.451  37.602  1.00 22.76           C  
ATOM  24953  O   LEU N 198      22.945   3.506  37.220  1.00 22.36           O  
ATOM  24954  CB  LEU N 198      21.802   0.578  37.993  1.00 23.33           C  
ATOM  24955  CG  LEU N 198      20.998  -0.605  37.455  1.00 29.29           C  
ATOM  24956  CD1 LEU N 198      20.050  -1.120  38.549  1.00 29.29           C  
ATOM  24957  CD2 LEU N 198      20.211  -0.183  36.218  1.00 30.04           C  
ATOM  24958  N   MET N 199      24.434   2.402  38.475  1.00 22.00           N  
ATOM  24959  CA  MET N 199      25.038   3.626  38.993  1.00 23.88           C  
ATOM  24960  C   MET N 199      25.664   4.413  37.835  1.00 22.71           C  
ATOM  24961  O   MET N 199      25.529   5.634  37.770  1.00 21.62           O  
ATOM  24962  CB  MET N 199      26.131   3.308  40.020  1.00 23.76           C  
ATOM  24963  CG  MET N 199      25.629   2.798  41.346  1.00 28.57           C  
ATOM  24964  SD  MET N 199      26.957   2.121  42.375  1.00 30.33           S  
ATOM  24965  CE  MET N 199      27.921   3.588  42.688  1.00 27.56           C  
ATOM  24966  N   ALA N 200      26.364   3.715  36.940  1.00 21.54           N  
ATOM  24967  CA  ALA N 200      27.002   4.368  35.794  1.00 23.08           C  
ATOM  24968  C   ALA N 200      25.956   4.940  34.830  1.00 24.44           C  
ATOM  24969  O   ALA N 200      26.121   6.036  34.298  1.00 24.39           O  
ATOM  24970  CB  ALA N 200      27.936   3.397  35.069  1.00 21.13           C  
ATOM  24971  N   LEU N 201      24.860   4.213  34.650  1.00 25.42           N  
ATOM  24972  CA  LEU N 201      23.777   4.662  33.784  1.00 26.45           C  
ATOM  24973  C   LEU N 201      23.121   5.929  34.357  1.00 28.80           C  
ATOM  24974  O   LEU N 201      22.855   6.885  33.622  1.00 27.44           O  
ATOM  24975  CB  LEU N 201      22.716   3.563  33.657  1.00 25.35           C  
ATOM  24976  CG  LEU N 201      21.343   3.979  33.121  1.00 25.86           C  
ATOM  24977  CD1 LEU N 201      21.422   4.355  31.645  1.00 24.20           C  
ATOM  24978  CD2 LEU N 201      20.347   2.855  33.327  1.00 27.34           C  
ATOM  24979  N   HIS N 202      22.909   5.939  35.674  1.00 29.39           N  
ATOM  24980  CA  HIS N 202      22.241   7.048  36.363  1.00 30.20           C  
ATOM  24981  C   HIS N 202      22.892   8.424  36.262  1.00 29.53           C  
ATOM  24982  O   HIS N 202      22.191   9.432  36.196  1.00 28.14           O  
ATOM  24983  CB  HIS N 202      22.028   6.701  37.840  1.00 29.19           C  
ATOM  24984  CG  HIS N 202      20.936   7.486  38.497  1.00 31.58           C  
ATOM  24985  ND1 HIS N 202      21.173   8.397  39.506  1.00 31.37           N  
ATOM  24986  CD2 HIS N 202      19.595   7.471  38.307  1.00 30.43           C  
ATOM  24987  CE1 HIS N 202      20.024   8.907  39.909  1.00 32.55           C  
ATOM  24988  NE2 HIS N 202      19.051   8.360  39.198  1.00 30.26           N  
ATOM  24989  N   ILE N 203      24.219   8.485  36.259  1.00 29.13           N  
ATOM  24990  CA  ILE N 203      24.870   9.787  36.187  1.00 30.57           C  
ATOM  24991  C   ILE N 203      24.741  10.497  34.841  1.00 29.42           C  
ATOM  24992  O   ILE N 203      24.887  11.710  34.773  1.00 29.74           O  
ATOM  24993  CB  ILE N 203      26.347   9.737  36.630  1.00 33.38           C  
ATOM  24994  CG1 ILE N 203      27.141   8.760  35.766  1.00 33.96           C  
ATOM  24995  CG2 ILE N 203      26.437   9.370  38.118  1.00 35.18           C  
ATOM  24996  CD1 ILE N 203      28.616   8.728  36.104  1.00 35.56           C  
ATOM  24997  N   HIS N 204      24.442   9.751  33.779  1.00 28.44           N  
ATOM  24998  CA  HIS N 204      24.286  10.355  32.457  1.00 29.15           C  
ATOM  24999  C   HIS N 204      22.910  10.097  31.856  1.00 26.61           C  
ATOM  25000  O   HIS N 204      22.528  10.727  30.865  1.00 25.67           O  
ATOM  25001  CB  HIS N 204      25.354   9.828  31.495  1.00 33.84           C  
ATOM  25002  CG  HIS N 204      26.752  10.170  31.899  1.00 34.69           C  
ATOM  25003  ND1 HIS N 204      27.662   9.218  32.303  1.00 36.37           N  
ATOM  25004  CD2 HIS N 204      27.392  11.361  31.971  1.00 36.50           C  
ATOM  25005  CE1 HIS N 204      28.804   9.809  32.606  1.00 36.00           C  
ATOM  25006  NE2 HIS N 204      28.667  11.108  32.413  1.00 34.10           N  
ATOM  25007  N   GLY N 205      22.156   9.201  32.481  1.00 23.43           N  
ATOM  25008  CA  GLY N 205      20.850   8.859  31.965  1.00 24.24           C  
ATOM  25009  C   GLY N 205      21.004   8.033  30.699  1.00 22.95           C  
ATOM  25010  O   GLY N 205      22.117   7.778  30.215  1.00 24.48           O  
ATOM  25011  N   SER N 206      19.879   7.590  30.168  1.00 22.39           N  
ATOM  25012  CA  SER N 206      19.864   6.796  28.953  1.00 22.28           C  
ATOM  25013  C   SER N 206      20.049   7.673  27.728  1.00 23.51           C  
ATOM  25014  O   SER N 206      19.881   8.895  27.780  1.00 23.70           O  
ATOM  25015  CB  SER N 206      18.517   6.089  28.818  1.00 21.95           C  
ATOM  25016  OG  SER N 206      18.282   5.231  29.915  1.00 28.06           O  
ATOM  25017  N   SER N 207      20.474   7.047  26.639  1.00 22.46           N  
ATOM  25018  CA  SER N 207      20.603   7.758  25.386  1.00 22.79           C  
ATOM  25019  C   SER N 207      19.210   7.611  24.768  1.00 21.46           C  
ATOM  25020  O   SER N 207      18.256   7.251  25.472  1.00 21.01           O  
ATOM  25021  CB  SER N 207      21.668   7.121  24.507  1.00 22.55           C  
ATOM  25022  OG  SER N 207      21.796   7.845  23.300  1.00 27.90           O  
ATOM  25023  N   ASN N 208      19.071   7.923  23.485  1.00 21.84           N  
ATOM  25024  CA  ASN N 208      17.772   7.812  22.811  1.00 22.86           C  
ATOM  25025  C   ASN N 208      17.995   7.453  21.336  1.00 22.91           C  
ATOM  25026  O   ASN N 208      19.130   7.515  20.843  1.00 20.93           O  
ATOM  25027  CB  ASN N 208      16.955   9.106  22.990  1.00 21.73           C  
ATOM  25028  CG  ASN N 208      17.690  10.337  22.501  1.00 20.97           C  
ATOM  25029  OD1 ASN N 208      18.147  11.171  23.297  1.00 26.46           O  
ATOM  25030  ND2 ASN N 208      17.770  10.486  21.198  1.00 16.25           N  
ATOM  25031  N   PRO N 209      16.924   7.073  20.609  1.00 21.80           N  
ATOM  25032  CA  PRO N 209      17.112   6.706  19.202  1.00 23.58           C  
ATOM  25033  C   PRO N 209      17.631   7.762  18.226  1.00 22.92           C  
ATOM  25034  O   PRO N 209      18.177   7.409  17.183  1.00 22.61           O  
ATOM  25035  CB  PRO N 209      15.764   6.083  18.805  1.00 21.97           C  
ATOM  25036  CG  PRO N 209      14.788   6.738  19.703  1.00 26.45           C  
ATOM  25037  CD  PRO N 209      15.516   6.912  21.025  1.00 24.37           C  
ATOM  25038  N   LEU N 210      17.540   9.038  18.590  1.00 22.17           N  
ATOM  25039  CA  LEU N 210      18.050  10.087  17.721  1.00 23.87           C  
ATOM  25040  C   LEU N 210      19.553  10.305  17.920  1.00 26.06           C  
ATOM  25041  O   LEU N 210      20.211  10.894  17.064  1.00 26.60           O  
ATOM  25042  CB  LEU N 210      17.281  11.389  17.923  1.00 24.95           C  
ATOM  25043  CG  LEU N 210      15.789  11.309  17.582  1.00 27.69           C  
ATOM  25044  CD1 LEU N 210      15.171  12.696  17.661  1.00 32.61           C  
ATOM  25045  CD2 LEU N 210      15.597  10.736  16.199  1.00 28.78           C  
ATOM  25046  N   GLY N 211      20.090   9.825  19.044  1.00 27.03           N  
ATOM  25047  CA  GLY N 211      21.515   9.969  19.322  1.00 25.91           C  
ATOM  25048  C   GLY N 211      21.940  11.346  19.796  1.00 25.82           C  
ATOM  25049  O   GLY N 211      23.126  11.607  19.989  1.00 27.58           O  
ATOM  25050  N   ILE N 212      20.971  12.225  20.005  1.00 25.61           N  
ATOM  25051  CA  ILE N 212      21.255  13.584  20.452  1.00 27.03           C  
ATOM  25052  C   ILE N 212      20.845  13.775  21.908  1.00 27.34           C  
ATOM  25053  O   ILE N 212      20.358  12.846  22.548  1.00 26.28           O  
ATOM  25054  CB  ILE N 212      20.547  14.630  19.556  1.00 27.04           C  
ATOM  25055  CG1 ILE N 212      19.027  14.430  19.594  1.00 27.88           C  
ATOM  25056  CG2 ILE N 212      21.063  14.521  18.126  1.00 26.86           C  
ATOM  25057  CD1 ILE N 212      18.278  15.283  18.593  1.00 28.73           C  
ATOM  25058  N   THR N 213      21.020  14.985  22.426  1.00 26.11           N  
ATOM  25059  CA  THR N 213      20.680  15.246  23.810  1.00 26.38           C  
ATOM  25060  C   THR N 213      19.208  15.025  24.126  1.00 25.88           C  
ATOM  25061  O   THR N 213      18.321  15.374  23.331  1.00 24.48           O  
ATOM  25062  CB  THR N 213      21.053  16.682  24.244  1.00 26.32           C  
ATOM  25063  OG1 THR N 213      20.753  16.840  25.634  1.00 25.79           O  
ATOM  25064  CG2 THR N 213      20.265  17.712  23.444  1.00 28.29           C  
ATOM  25065  N   GLY N 214      18.968  14.440  25.295  1.00 23.64           N  
ATOM  25066  CA  GLY N 214      17.612  14.207  25.760  1.00 22.61           C  
ATOM  25067  C   GLY N 214      17.252  15.229  26.837  1.00 22.68           C  
ATOM  25068  O   GLY N 214      16.141  15.206  27.361  1.00 22.21           O  
ATOM  25069  N   ASN N 215      18.144  16.191  27.092  1.00 21.71           N  
ATOM  25070  CA  ASN N 215      17.938  17.199  28.144  1.00 23.77           C  
ATOM  25071  C   ASN N 215      16.821  18.221  27.941  1.00 23.59           C  
ATOM  25072  O   ASN N 215      16.412  18.873  28.894  1.00 24.36           O  
ATOM  25073  CB  ASN N 215      19.236  17.965  28.433  1.00 23.00           C  
ATOM  25074  CG  ASN N 215      20.304  17.097  29.081  1.00 26.43           C  
ATOM  25075  OD1 ASN N 215      20.014  16.031  29.620  1.00 26.28           O  
ATOM  25076  ND2 ASN N 215      21.552  17.559  29.031  1.00 24.24           N  
ATOM  25077  N   LEU N 216      16.344  18.381  26.711  1.00 24.49           N  
ATOM  25078  CA  LEU N 216      15.300  19.361  26.437  1.00 25.34           C  
ATOM  25079  C   LEU N 216      13.869  18.883  26.651  1.00 26.75           C  
ATOM  25080  O   LEU N 216      12.962  19.707  26.785  1.00 26.64           O  
ATOM  25081  CB  LEU N 216      15.428  19.895  25.011  1.00 27.40           C  
ATOM  25082  CG  LEU N 216      16.649  20.755  24.669  1.00 30.44           C  
ATOM  25083  CD1 LEU N 216      17.923  19.927  24.740  1.00 30.47           C  
ATOM  25084  CD2 LEU N 216      16.480  21.304  23.271  1.00 31.57           C  
ATOM  25085  N   ASP N 217      13.671  17.565  26.704  1.00 26.70           N  
ATOM  25086  CA  ASP N 217      12.333  17.001  26.859  1.00 28.18           C  
ATOM  25087  C   ASP N 217      12.350  15.654  27.579  1.00 29.70           C  
ATOM  25088  O   ASP N 217      12.449  14.595  26.943  1.00 30.18           O  
ATOM  25089  CB  ASP N 217      11.700  16.834  25.472  1.00 30.53           C  
ATOM  25090  CG  ASP N 217      10.213  16.529  25.535  1.00 34.61           C  
ATOM  25091  OD1 ASP N 217       9.473  17.266  26.217  1.00 37.43           O  
ATOM  25092  OD2 ASP N 217       9.778  15.565  24.874  1.00 37.87           O  
ATOM  25093  N   ARG N 218      12.270  15.693  28.905  1.00 28.05           N  
ATOM  25094  CA  ARG N 218      12.270  14.464  29.681  1.00 27.12           C  
ATOM  25095  C   ARG N 218      10.889  14.196  30.268  1.00 25.62           C  
ATOM  25096  O   ARG N 218      10.068  15.097  30.399  1.00 25.39           O  
ATOM  25097  CB  ARG N 218      13.263  14.517  30.859  1.00 28.41           C  
ATOM  25098  CG  ARG N 218      14.496  15.401  30.749  1.00 28.91           C  
ATOM  25099  CD  ARG N 218      15.658  14.802  29.962  1.00 33.80           C  
ATOM  25100  NE  ARG N 218      16.079  13.468  30.363  1.00 28.89           N  
ATOM  25101  CZ  ARG N 218      17.255  12.909  30.055  1.00 28.86           C  
ATOM  25102  NH1 ARG N 218      17.530  11.676  30.464  1.00 23.77           N  
ATOM  25103  NH2 ARG N 218      18.182  13.578  29.389  1.00 27.63           N  
ATOM  25104  N   ILE N 219      10.613  12.932  30.559  1.00 25.17           N  
ATOM  25105  CA  ILE N 219       9.366  12.561  31.218  1.00 25.45           C  
ATOM  25106  C   ILE N 219       9.788  11.566  32.305  1.00 26.18           C  
ATOM  25107  O   ILE N 219      10.744  10.798  32.126  1.00 23.35           O  
ATOM  25108  CB  ILE N 219       8.276  11.981  30.262  1.00 27.34           C  
ATOM  25109  CG1 ILE N 219       8.768  10.740  29.527  1.00 28.90           C  
ATOM  25110  CG2 ILE N 219       7.807  13.060  29.278  1.00 30.36           C  
ATOM  25111  CD1 ILE N 219       7.731  10.149  28.568  1.00 30.54           C  
ATOM  25112  N   PRO N 220       9.118  11.612  33.464  1.00 25.12           N  
ATOM  25113  CA  PRO N 220       9.390  10.749  34.616  1.00 26.39           C  
ATOM  25114  C   PRO N 220       9.211   9.277  34.288  1.00 25.44           C  
ATOM  25115  O   PRO N 220       8.321   8.895  33.522  1.00 24.97           O  
ATOM  25116  CB  PRO N 220       8.327  11.175  35.637  1.00 24.52           C  
ATOM  25117  CG  PRO N 220       7.850  12.469  35.172  1.00 29.33           C  
ATOM  25118  CD  PRO N 220       7.888  12.385  33.685  1.00 26.96           C  
ATOM  25119  N   MET N 221      10.044   8.456  34.907  1.00 25.50           N  
ATOM  25120  CA  MET N 221       9.978   7.012  34.729  1.00 26.44           C  
ATOM  25121  C   MET N 221       8.604   6.547  35.179  1.00 26.10           C  
ATOM  25122  O   MET N 221       7.944   5.770  34.484  1.00 24.02           O  
ATOM  25123  CB  MET N 221      11.010   6.330  35.621  1.00 25.43           C  
ATOM  25124  CG  MET N 221      11.039   4.824  35.485  1.00 33.87           C  
ATOM  25125  SD  MET N 221      12.091   4.300  34.140  1.00 36.70           S  
ATOM  25126  CE  MET N 221      13.558   3.971  35.021  1.00 38.49           C  
ATOM  25127  N   HIS N 222       8.162   7.055  36.327  1.00 25.51           N  
ATOM  25128  CA  HIS N 222       6.889   6.617  36.852  1.00 28.94           C  
ATOM  25129  C   HIS N 222       5.673   6.995  36.079  1.00 33.04           C  
ATOM  25130  O   HIS N 222       5.278   8.161  35.986  1.00 30.06           O  
ATOM  25131  CB  HIS N 222       6.656   6.895  38.330  1.00 27.80           C  
ATOM  25132  CG  HIS N 222       5.289   6.482  38.784  1.00 28.96           C  
ATOM  25133  ND1 HIS N 222       4.753   5.248  38.480  1.00 30.17           N  
ATOM  25134  CD2 HIS N 222       4.313   7.165  39.431  1.00 28.98           C  
ATOM  25135  CE1 HIS N 222       3.507   5.189  38.917  1.00 30.89           C  
ATOM  25136  NE2 HIS N 222       3.216   6.339  39.499  1.00 29.06           N  
ATOM  25137  N   SER N 223       4.984   5.895  35.810  1.00 37.41           N  
ATOM  25138  CA  SER N 223       3.773   5.761  35.058  1.00 35.10           C  
ATOM  25139  C   SER N 223       4.208   5.442  33.661  1.00 31.77           C  
ATOM  25140  O   SER N 223       4.241   4.275  33.330  1.00 33.46           O  
ATOM  25141  CB  SER N 223       2.856   6.961  35.168  1.00 35.36           C  
ATOM  25142  OG  SER N 223       2.089   6.838  36.354  1.00 36.50           O  
ATOM  25143  N   TYR N 224       4.740   6.428  32.933  1.00 30.99           N  
ATOM  25144  CA  TYR N 224       5.146   6.221  31.540  1.00 27.06           C  
ATOM  25145  C   TYR N 224       5.952   4.979  31.240  1.00 26.65           C  
ATOM  25146  O   TYR N 224       5.477   4.104  30.517  1.00 25.03           O  
ATOM  25147  CB  TYR N 224       5.876   7.440  30.976  1.00 28.90           C  
ATOM  25148  CG  TYR N 224       5.029   8.672  31.008  1.00 31.46           C  
ATOM  25149  CD1 TYR N 224       5.295   9.688  31.917  1.00 30.96           C  
ATOM  25150  CD2 TYR N 224       3.909   8.787  30.190  1.00 32.97           C  
ATOM  25151  CE1 TYR N 224       4.470  10.778  32.023  1.00 34.11           C  
ATOM  25152  CE2 TYR N 224       3.065   9.886  30.289  1.00 33.41           C  
ATOM  25153  CZ  TYR N 224       3.350  10.872  31.208  1.00 34.24           C  
ATOM  25154  OH  TYR N 224       2.502  11.944  31.348  1.00 38.49           O  
ATOM  25155  N   PHE N 225       7.165   4.906  31.786  1.00 24.82           N  
ATOM  25156  CA  PHE N 225       8.031   3.776  31.523  1.00 25.27           C  
ATOM  25157  C   PHE N 225       7.796   2.578  32.415  1.00 25.90           C  
ATOM  25158  O   PHE N 225       8.110   1.449  32.039  1.00 24.88           O  
ATOM  25159  CB  PHE N 225       9.490   4.224  31.453  1.00 25.96           C  
ATOM  25160  CG  PHE N 225       9.751   5.161  30.307  1.00 28.61           C  
ATOM  25161  CD1 PHE N 225       9.804   6.540  30.514  1.00 28.96           C  
ATOM  25162  CD2 PHE N 225       9.839   4.675  29.008  1.00 26.76           C  
ATOM  25163  CE1 PHE N 225       9.934   7.418  29.441  1.00 29.15           C  
ATOM  25164  CE2 PHE N 225       9.968   5.543  27.927  1.00 28.41           C  
ATOM  25165  CZ  PHE N 225      10.014   6.921  28.145  1.00 29.46           C  
ATOM  25166  N   ILE N 226       7.175   2.815  33.563  1.00 25.32           N  
ATOM  25167  CA  ILE N 226       6.829   1.733  34.464  1.00 27.83           C  
ATOM  25168  C   ILE N 226       5.776   0.906  33.731  1.00 26.71           C  
ATOM  25169  O   ILE N 226       5.860  -0.326  33.673  1.00 26.79           O  
ATOM  25170  CB  ILE N 226       6.233   2.262  35.784  1.00 27.98           C  
ATOM  25171  CG1 ILE N 226       7.323   2.956  36.612  1.00 29.82           C  
ATOM  25172  CG2 ILE N 226       5.598   1.123  36.575  1.00 29.76           C  
ATOM  25173  CD1 ILE N 226       8.466   2.024  37.036  1.00 30.92           C  
ATOM  25174  N   PHE N 227       4.811   1.588  33.122  1.00 27.03           N  
ATOM  25175  CA  PHE N 227       3.765   0.874  32.405  1.00 27.48           C  
ATOM  25176  C   PHE N 227       4.185   0.405  31.016  1.00 27.13           C  
ATOM  25177  O   PHE N 227       3.699  -0.615  30.525  1.00 25.92           O  
ATOM  25178  CB  PHE N 227       2.454   1.657  32.420  1.00 27.59           C  
ATOM  25179  CG  PHE N 227       1.730   1.556  33.730  1.00 27.62           C  
ATOM  25180  CD1 PHE N 227       2.021   2.435  34.776  1.00 29.18           C  
ATOM  25181  CD2 PHE N 227       0.807   0.534  33.947  1.00 28.71           C  
ATOM  25182  CE1 PHE N 227       1.406   2.297  36.026  1.00 30.92           C  
ATOM  25183  CE2 PHE N 227       0.181   0.381  35.193  1.00 30.89           C  
ATOM  25184  CZ  PHE N 227       0.482   1.265  36.236  1.00 32.65           C  
ATOM  25185  N   LYS N 228       5.142   1.100  30.412  1.00 26.71           N  
ATOM  25186  CA  LYS N 228       5.637   0.664  29.114  1.00 26.92           C  
ATOM  25187  C   LYS N 228       6.463  -0.620  29.326  1.00 25.10           C  
ATOM  25188  O   LYS N 228       6.354  -1.558  28.547  1.00 24.28           O  
ATOM  25189  CB  LYS N 228       6.473   1.759  28.446  1.00 25.39           C  
ATOM  25190  CG  LYS N 228       6.810   1.463  26.985  1.00 25.94           C  
ATOM  25191  CD  LYS N 228       7.485   2.652  26.292  1.00 23.50           C  
ATOM  25192  CE  LYS N 228       7.878   2.292  24.857  1.00 24.44           C  
ATOM  25193  NZ  LYS N 228       8.554   3.422  24.149  1.00 23.00           N  
ATOM  25194  N   ASP N 229       7.241  -0.680  30.410  1.00 25.93           N  
ATOM  25195  CA  ASP N 229       8.058  -1.868  30.718  1.00 26.09           C  
ATOM  25196  C   ASP N 229       7.165  -3.070  31.015  1.00 26.32           C  
ATOM  25197  O   ASP N 229       7.514  -4.212  30.713  1.00 22.00           O  
ATOM  25198  CB  ASP N 229       8.967  -1.628  31.936  1.00 30.72           C  
ATOM  25199  CG  ASP N 229      10.191  -0.760  31.621  1.00 33.85           C  
ATOM  25200  OD1 ASP N 229      10.530  -0.563  30.430  1.00 35.66           O  
ATOM  25201  OD2 ASP N 229      10.830  -0.291  32.589  1.00 33.69           O  
ATOM  25202  N   LEU N 230       6.005  -2.803  31.606  1.00 23.79           N  
ATOM  25203  CA  LEU N 230       5.070  -3.859  31.935  1.00 26.20           C  
ATOM  25204  C   LEU N 230       4.616  -4.580  30.661  1.00 26.64           C  
ATOM  25205  O   LEU N 230       4.474  -5.807  30.657  1.00 26.85           O  
ATOM  25206  CB  LEU N 230       3.887  -3.268  32.701  1.00 27.07           C  
ATOM  25207  CG  LEU N 230       2.999  -4.202  33.509  1.00 32.30           C  
ATOM  25208  CD1 LEU N 230       3.855  -5.035  34.487  1.00 34.01           C  
ATOM  25209  CD2 LEU N 230       1.978  -3.366  34.268  1.00 30.92           C  
ATOM  25210  N   VAL N 231       4.432  -3.830  29.571  1.00 26.40           N  
ATOM  25211  CA  VAL N 231       4.018  -4.417  28.290  1.00 24.04           C  
ATOM  25212  C   VAL N 231       4.994  -5.526  27.875  1.00 25.29           C  
ATOM  25213  O   VAL N 231       4.577  -6.646  27.575  1.00 22.08           O  
ATOM  25214  CB  VAL N 231       3.935  -3.345  27.159  1.00 22.40           C  
ATOM  25215  CG1 VAL N 231       3.679  -3.999  25.800  1.00 21.01           C  
ATOM  25216  CG2 VAL N 231       2.830  -2.347  27.472  1.00 23.66           C  
ATOM  25217  N   THR N 232       6.294  -5.233  27.906  1.00 23.51           N  
ATOM  25218  CA  THR N 232       7.276  -6.245  27.520  1.00 24.80           C  
ATOM  25219  C   THR N 232       7.463  -7.326  28.581  1.00 23.63           C  
ATOM  25220  O   THR N 232       7.791  -8.461  28.251  1.00 25.95           O  
ATOM  25221  CB  THR N 232       8.637  -5.628  27.092  1.00 25.36           C  
ATOM  25222  OG1 THR N 232       9.035  -4.624  28.027  1.00 26.76           O  
ATOM  25223  CG2 THR N 232       8.527  -5.011  25.693  1.00 24.34           C  
ATOM  25224  N   VAL N 233       7.230  -6.991  29.847  1.00 22.90           N  
ATOM  25225  CA  VAL N 233       7.345  -7.984  30.913  1.00 24.59           C  
ATOM  25226  C   VAL N 233       6.335  -9.109  30.644  1.00 25.80           C  
ATOM  25227  O   VAL N 233       6.672 -10.290  30.719  1.00 23.76           O  
ATOM  25228  CB  VAL N 233       7.072  -7.364  32.315  1.00 24.20           C  
ATOM  25229  CG1 VAL N 233       6.727  -8.453  33.330  1.00 22.67           C  
ATOM  25230  CG2 VAL N 233       8.306  -6.592  32.795  1.00 23.85           C  
ATOM  25231  N   PHE N 234       5.107  -8.734  30.300  1.00 24.45           N  
ATOM  25232  CA  PHE N 234       4.076  -9.727  30.028  1.00 25.92           C  
ATOM  25233  C   PHE N 234       4.328 -10.483  28.722  1.00 24.57           C  
ATOM  25234  O   PHE N 234       4.043 -11.679  28.635  1.00 24.13           O  
ATOM  25235  CB  PHE N 234       2.686  -9.089  30.029  1.00 24.75           C  
ATOM  25236  CG  PHE N 234       2.206  -8.661  31.393  1.00 25.99           C  
ATOM  25237  CD1 PHE N 234       1.473  -7.484  31.545  1.00 24.84           C  
ATOM  25238  CD2 PHE N 234       2.447  -9.450  32.517  1.00 24.78           C  
ATOM  25239  CE1 PHE N 234       0.985  -7.101  32.793  1.00 26.55           C  
ATOM  25240  CE2 PHE N 234       1.966  -9.077  33.769  1.00 26.30           C  
ATOM  25241  CZ  PHE N 234       1.231  -7.899  33.908  1.00 27.16           C  
ATOM  25242  N   LEU N 235       4.876  -9.801  27.718  1.00 25.37           N  
ATOM  25243  CA  LEU N 235       5.179 -10.453  26.442  1.00 26.93           C  
ATOM  25244  C   LEU N 235       6.270 -11.498  26.670  1.00 26.95           C  
ATOM  25245  O   LEU N 235       6.189 -12.618  26.160  1.00 24.06           O  
ATOM  25246  CB  LEU N 235       5.641  -9.437  25.387  1.00 26.63           C  
ATOM  25247  CG  LEU N 235       5.935 -10.049  24.009  1.00 29.25           C  
ATOM  25248  CD1 LEU N 235       4.721 -10.836  23.502  1.00 26.44           C  
ATOM  25249  CD2 LEU N 235       6.349  -8.969  23.018  1.00 29.36           C  
ATOM  25250  N   PHE N 236       7.293 -11.106  27.430  1.00 26.99           N  
ATOM  25251  CA  PHE N 236       8.405 -11.986  27.776  1.00 24.96           C  
ATOM  25252  C   PHE N 236       7.886 -13.212  28.531  1.00 24.54           C  
ATOM  25253  O   PHE N 236       8.254 -14.348  28.222  1.00 24.86           O  
ATOM  25254  CB  PHE N 236       9.408 -11.214  28.648  1.00 24.15           C  
ATOM  25255  CG  PHE N 236      10.486 -12.073  29.255  1.00 24.42           C  
ATOM  25256  CD1 PHE N 236      11.710 -12.226  28.615  1.00 25.92           C  
ATOM  25257  CD2 PHE N 236      10.282 -12.713  30.478  1.00 25.12           C  
ATOM  25258  CE1 PHE N 236      12.720 -13.007  29.182  1.00 26.60           C  
ATOM  25259  CE2 PHE N 236      11.284 -13.499  31.056  1.00 26.62           C  
ATOM  25260  CZ  PHE N 236      12.508 -13.643  30.400  1.00 27.21           C  
ATOM  25261  N   MET N 237       7.022 -12.980  29.517  1.00 24.37           N  
ATOM  25262  CA  MET N 237       6.473 -14.074  30.311  1.00 25.63           C  
ATOM  25263  C   MET N 237       5.618 -15.005  29.467  1.00 24.00           C  
ATOM  25264  O   MET N 237       5.656 -16.220  29.654  1.00 23.47           O  
ATOM  25265  CB  MET N 237       5.657 -13.547  31.494  1.00 26.99           C  
ATOM  25266  CG  MET N 237       6.479 -12.927  32.632  1.00 28.54           C  
ATOM  25267  SD  MET N 237       5.397 -12.341  33.979  1.00 31.80           S  
ATOM  25268  CE  MET N 237       6.570 -12.128  35.314  1.00 31.89           C  
ATOM  25269  N   LEU N 238       4.860 -14.423  28.537  1.00 25.98           N  
ATOM  25270  CA  LEU N 238       3.976 -15.168  27.642  1.00 24.76           C  
ATOM  25271  C   LEU N 238       4.793 -16.128  26.787  1.00 24.35           C  
ATOM  25272  O   LEU N 238       4.484 -17.310  26.696  1.00 22.08           O  
ATOM  25273  CB  LEU N 238       3.235 -14.202  26.712  1.00 27.62           C  
ATOM  25274  CG  LEU N 238       1.864 -14.554  26.106  1.00 30.60           C  
ATOM  25275  CD1 LEU N 238       1.712 -13.866  24.761  1.00 29.02           C  
ATOM  25276  CD2 LEU N 238       1.652 -16.041  25.960  1.00 28.80           C  
ATOM  25277  N   ILE N 239       5.856 -15.613  26.182  1.00 24.92           N  
ATOM  25278  CA  ILE N 239       6.688 -16.425  25.320  1.00 25.34           C  
ATOM  25279  C   ILE N 239       7.435 -17.489  26.105  1.00 24.60           C  
ATOM  25280  O   ILE N 239       7.538 -18.627  25.649  1.00 25.97           O  
ATOM  25281  CB  ILE N 239       7.627 -15.544  24.472  1.00 26.52           C  
ATOM  25282  CG1 ILE N 239       6.777 -14.612  23.593  1.00 26.35           C  
ATOM  25283  CG2 ILE N 239       8.524 -16.413  23.579  1.00 26.76           C  
ATOM  25284  CD1 ILE N 239       7.564 -13.533  22.886  1.00 29.23           C  
ATOM  25285  N   LEU N 240       7.940 -17.122  27.285  1.00 23.57           N  
ATOM  25286  CA  LEU N 240       8.657 -18.057  28.153  1.00 21.76           C  
ATOM  25287  C   LEU N 240       7.710 -19.176  28.598  1.00 23.10           C  
ATOM  25288  O   LEU N 240       8.084 -20.344  28.604  1.00 21.63           O  
ATOM  25289  CB  LEU N 240       9.229 -17.328  29.374  1.00 20.90           C  
ATOM  25290  CG  LEU N 240      10.018 -18.142  30.414  1.00 21.83           C  
ATOM  25291  CD1 LEU N 240      11.124 -18.959  29.741  1.00 22.59           C  
ATOM  25292  CD2 LEU N 240      10.610 -17.191  31.463  1.00 22.10           C  
ATOM  25293  N   ALA N 241       6.470 -18.817  28.925  1.00 22.56           N  
ATOM  25294  CA  ALA N 241       5.484 -19.811  29.331  1.00 24.39           C  
ATOM  25295  C   ALA N 241       5.185 -20.788  28.185  1.00 25.01           C  
ATOM  25296  O   ALA N 241       4.961 -21.979  28.431  1.00 26.94           O  
ATOM  25297  CB  ALA N 241       4.195 -19.123  29.794  1.00 23.02           C  
ATOM  25298  N   LEU N 242       5.167 -20.295  26.942  1.00 24.54           N  
ATOM  25299  CA  LEU N 242       4.905 -21.162  25.786  1.00 26.21           C  
ATOM  25300  C   LEU N 242       5.963 -22.258  25.721  1.00 25.91           C  
ATOM  25301  O   LEU N 242       5.649 -23.426  25.488  1.00 26.48           O  
ATOM  25302  CB  LEU N 242       4.889 -20.364  24.470  1.00 26.42           C  
ATOM  25303  CG  LEU N 242       3.649 -19.482  24.245  1.00 29.59           C  
ATOM  25304  CD1 LEU N 242       3.838 -18.568  23.037  1.00 30.66           C  
ATOM  25305  CD2 LEU N 242       2.424 -20.371  24.070  1.00 27.94           C  
ATOM  25306  N   PHE N 243       7.218 -21.881  25.940  1.00 25.20           N  
ATOM  25307  CA  PHE N 243       8.306 -22.855  25.934  1.00 25.83           C  
ATOM  25308  C   PHE N 243       8.260 -23.759  27.167  1.00 24.45           C  
ATOM  25309  O   PHE N 243       8.292 -24.983  27.043  1.00 24.17           O  
ATOM  25310  CB  PHE N 243       9.670 -22.156  25.858  1.00 25.28           C  
ATOM  25311  CG  PHE N 243      10.086 -21.784  24.463  1.00 30.11           C  
ATOM  25312  CD1 PHE N 243       9.704 -20.567  23.908  1.00 27.71           C  
ATOM  25313  CD2 PHE N 243      10.880 -22.650  23.704  1.00 27.95           C  
ATOM  25314  CE1 PHE N 243      10.108 -20.216  22.619  1.00 30.87           C  
ATOM  25315  CE2 PHE N 243      11.286 -22.307  22.419  1.00 29.89           C  
ATOM  25316  CZ  PHE N 243      10.900 -21.085  21.873  1.00 29.61           C  
ATOM  25317  N   VAL N 244       8.134 -23.163  28.349  1.00 23.89           N  
ATOM  25318  CA  VAL N 244       8.112 -23.926  29.595  1.00 24.84           C  
ATOM  25319  C   VAL N 244       7.015 -24.991  29.664  1.00 26.23           C  
ATOM  25320  O   VAL N 244       7.263 -26.120  30.090  1.00 26.50           O  
ATOM  25321  CB  VAL N 244       8.006 -22.983  30.833  1.00 25.79           C  
ATOM  25322  CG1 VAL N 244       7.753 -23.780  32.105  1.00 25.32           C  
ATOM  25323  CG2 VAL N 244       9.291 -22.159  30.980  1.00 25.18           C  
ATOM  25324  N   PHE N 245       5.817 -24.648  29.211  1.00 26.59           N  
ATOM  25325  CA  PHE N 245       4.704 -25.586  29.274  1.00 26.65           C  
ATOM  25326  C   PHE N 245       4.425 -26.394  28.000  1.00 26.48           C  
ATOM  25327  O   PHE N 245       3.971 -27.534  28.084  1.00 26.82           O  
ATOM  25328  CB  PHE N 245       3.432 -24.861  29.736  1.00 24.86           C  
ATOM  25329  CG  PHE N 245       3.517 -24.310  31.139  1.00 26.38           C  
ATOM  25330  CD1 PHE N 245       3.903 -22.992  31.360  1.00 24.15           C  
ATOM  25331  CD2 PHE N 245       3.203 -25.111  32.238  1.00 24.85           C  
ATOM  25332  CE1 PHE N 245       3.977 -22.475  32.657  1.00 26.02           C  
ATOM  25333  CE2 PHE N 245       3.273 -24.609  33.532  1.00 26.20           C  
ATOM  25334  CZ  PHE N 245       3.661 -23.285  33.746  1.00 27.30           C  
ATOM  25335  N   TYR N 246       4.739 -25.840  26.833  1.00 25.99           N  
ATOM  25336  CA  TYR N 246       4.459 -26.545  25.585  1.00 28.30           C  
ATOM  25337  C   TYR N 246       5.622 -27.125  24.793  1.00 28.19           C  
ATOM  25338  O   TYR N 246       5.425 -28.039  24.000  1.00 30.26           O  
ATOM  25339  CB  TYR N 246       3.602 -25.670  24.675  1.00 28.36           C  
ATOM  25340  CG  TYR N 246       2.218 -25.429  25.221  1.00 30.41           C  
ATOM  25341  CD1 TYR N 246       1.769 -24.140  25.498  1.00 33.50           C  
ATOM  25342  CD2 TYR N 246       1.351 -26.493  25.453  1.00 32.07           C  
ATOM  25343  CE1 TYR N 246       0.483 -23.916  25.993  1.00 33.69           C  
ATOM  25344  CE2 TYR N 246       0.069 -26.283  25.946  1.00 33.18           C  
ATOM  25345  CZ  TYR N 246      -0.360 -24.995  26.210  1.00 33.17           C  
ATOM  25346  OH  TYR N 246      -1.642 -24.792  26.654  1.00 30.93           O  
ATOM  25347  N   SER N 247       6.829 -26.613  25.000  1.00 27.39           N  
ATOM  25348  CA  SER N 247       7.985 -27.115  24.263  1.00 26.69           C  
ATOM  25349  C   SER N 247       9.211 -26.864  25.138  1.00 25.17           C  
ATOM  25350  O   SER N 247      10.165 -26.207  24.716  1.00 25.65           O  
ATOM  25351  CB  SER N 247       8.086 -26.351  22.938  1.00 26.90           C  
ATOM  25352  OG  SER N 247       8.854 -27.070  21.995  1.00 28.87           O  
ATOM  25353  N   PRO N 248       9.227 -27.453  26.349  1.00 26.06           N  
ATOM  25354  CA  PRO N 248      10.324 -27.280  27.312  1.00 25.46           C  
ATOM  25355  C   PRO N 248      11.736 -27.770  27.000  1.00 26.37           C  
ATOM  25356  O   PRO N 248      12.691 -27.312  27.623  1.00 24.08           O  
ATOM  25357  CB  PRO N 248       9.761 -27.926  28.578  1.00 27.19           C  
ATOM  25358  CG  PRO N 248       8.914 -29.062  28.036  1.00 25.00           C  
ATOM  25359  CD  PRO N 248       8.209 -28.395  26.867  1.00 24.30           C  
ATOM  25360  N   ASN N 249      11.883 -28.686  26.048  1.00 25.67           N  
ATOM  25361  CA  ASN N 249      13.211 -29.201  25.732  1.00 25.48           C  
ATOM  25362  C   ASN N 249      13.739 -28.817  24.360  1.00 26.25           C  
ATOM  25363  O   ASN N 249      14.849 -29.197  23.986  1.00 27.55           O  
ATOM  25364  CB  ASN N 249      13.235 -30.722  25.933  1.00 25.12           C  
ATOM  25365  CG  ASN N 249      13.059 -31.106  27.387  1.00 26.29           C  
ATOM  25366  OD1 ASN N 249      13.927 -30.830  28.219  1.00 25.37           O  
ATOM  25367  ND2 ASN N 249      11.911 -31.686  27.717  1.00 26.14           N  
ATOM  25368  N   THR N 250      12.977 -28.003  23.639  1.00 25.87           N  
ATOM  25369  CA  THR N 250      13.374 -27.562  22.307  1.00 27.40           C  
ATOM  25370  C   THR N 250      14.722 -26.844  22.264  1.00 28.32           C  
ATOM  25371  O   THR N 250      15.528 -27.064  21.345  1.00 27.66           O  
ATOM  25372  CB  THR N 250      12.286 -26.677  21.685  1.00 28.72           C  
ATOM  25373  OG1 THR N 250      11.153 -27.495  21.384  1.00 30.86           O  
ATOM  25374  CG2 THR N 250      12.771 -26.025  20.393  1.00 31.28           C  
ATOM  25375  N   LEU N 251      14.975 -26.004  23.262  1.00 27.66           N  
ATOM  25376  CA  LEU N 251      16.222 -25.253  23.318  1.00 29.54           C  
ATOM  25377  C   LEU N 251      17.411 -26.030  23.913  1.00 31.35           C  
ATOM  25378  O   LEU N 251      18.532 -25.517  23.950  1.00 32.16           O  
ATOM  25379  CB  LEU N 251      15.991 -23.937  24.072  1.00 28.04           C  
ATOM  25380  CG  LEU N 251      14.941 -23.029  23.412  1.00 28.62           C  
ATOM  25381  CD1 LEU N 251      14.575 -21.874  24.335  1.00 29.05           C  
ATOM  25382  CD2 LEU N 251      15.460 -22.509  22.067  1.00 29.04           C  
ATOM  25383  N   GLY N 252      17.166 -27.265  24.354  1.00 30.84           N  
ATOM  25384  CA  GLY N 252      18.219 -28.073  24.945  1.00 30.51           C  
ATOM  25385  C   GLY N 252      18.766 -29.191  24.072  1.00 30.63           C  
ATOM  25386  O   GLY N 252      18.447 -29.295  22.882  1.00 31.25           O  
ATOM  25387  N   HIS N 253      19.568 -30.057  24.687  1.00 29.73           N  
ATOM  25388  CA  HIS N 253      20.188 -31.180  23.994  1.00 28.60           C  
ATOM  25389  C   HIS N 253      19.790 -32.510  24.624  1.00 27.26           C  
ATOM  25390  O   HIS N 253      19.993 -32.721  25.821  1.00 26.50           O  
ATOM  25391  CB  HIS N 253      21.709 -31.031  24.046  1.00 30.39           C  
ATOM  25392  CG  HIS N 253      22.442 -31.942  23.110  1.00 32.75           C  
ATOM  25393  ND1 HIS N 253      23.529 -31.527  22.373  1.00 35.26           N  
ATOM  25394  CD2 HIS N 253      22.233 -33.238  22.773  1.00 32.75           C  
ATOM  25395  CE1 HIS N 253      23.955 -32.525  21.620  1.00 33.06           C  
ATOM  25396  NE2 HIS N 253      23.186 -33.576  21.843  1.00 33.14           N  
ATOM  25397  N   PRO N 254      19.255 -33.444  23.815  1.00 27.11           N  
ATOM  25398  CA  PRO N 254      18.835 -34.765  24.301  1.00 26.20           C  
ATOM  25399  C   PRO N 254      19.926 -35.528  25.056  1.00 25.13           C  
ATOM  25400  O   PRO N 254      19.622 -36.286  25.972  1.00 24.35           O  
ATOM  25401  CB  PRO N 254      18.443 -35.496  23.019  1.00 27.02           C  
ATOM  25402  CG  PRO N 254      17.929 -34.382  22.152  1.00 29.74           C  
ATOM  25403  CD  PRO N 254      18.945 -33.290  22.380  1.00 26.68           C  
ATOM  25404  N   ASP N 255      21.186 -35.337  24.665  1.00 24.65           N  
ATOM  25405  CA  ASP N 255      22.300 -36.014  25.324  1.00 24.51           C  
ATOM  25406  C   ASP N 255      22.400 -35.653  26.804  1.00 25.09           C  
ATOM  25407  O   ASP N 255      23.004 -36.399  27.581  1.00 26.09           O  
ATOM  25408  CB  ASP N 255      23.633 -35.687  24.634  1.00 25.36           C  
ATOM  25409  CG  ASP N 255      23.787 -36.351  23.274  1.00 30.70           C  
ATOM  25410  OD1 ASP N 255      22.939 -37.173  22.873  1.00 32.12           O  
ATOM  25411  OD2 ASP N 255      24.785 -36.047  22.591  1.00 34.04           O  
ATOM  25412  N   ASN N 256      21.850 -34.502  27.205  1.00 24.30           N  
ATOM  25413  CA  ASN N 256      21.912 -34.158  28.615  1.00 23.44           C  
ATOM  25414  C   ASN N 256      20.902 -34.911  29.478  1.00 24.56           C  
ATOM  25415  O   ASN N 256      20.818 -34.703  30.693  1.00 21.78           O  
ATOM  25416  CB  ASN N 256      21.903 -32.654  28.876  1.00 22.42           C  
ATOM  25417  CG  ASN N 256      23.047 -32.243  29.780  1.00 23.98           C  
ATOM  25418  OD1 ASN N 256      24.120 -32.854  29.739  1.00 25.06           O  
ATOM  25419  ND2 ASN N 256      22.821 -31.245  30.631  1.00 22.58           N  
ATOM  25420  N   TYR N 257      20.156 -35.808  28.839  1.00 24.55           N  
ATOM  25421  CA  TYR N 257      19.220 -36.666  29.549  1.00 24.29           C  
ATOM  25422  C   TYR N 257      19.887 -38.035  29.703  1.00 23.79           C  
ATOM  25423  O   TYR N 257      19.244 -39.032  30.032  1.00 22.62           O  
ATOM  25424  CB  TYR N 257      17.880 -36.767  28.822  1.00 24.65           C  
ATOM  25425  CG  TYR N 257      16.931 -35.652  29.192  1.00 26.03           C  
ATOM  25426  CD1 TYR N 257      16.535 -34.703  28.248  1.00 25.69           C  
ATOM  25427  CD2 TYR N 257      16.429 -35.542  30.488  1.00 25.71           C  
ATOM  25428  CE1 TYR N 257      15.660 -33.677  28.583  1.00 24.02           C  
ATOM  25429  CE2 TYR N 257      15.556 -34.513  30.834  1.00 24.19           C  
ATOM  25430  CZ  TYR N 257      15.176 -33.589  29.873  1.00 26.47           C  
ATOM  25431  OH  TYR N 257      14.297 -32.588  30.198  1.00 26.26           O  
ATOM  25432  N   ILE N 258      21.192 -38.064  29.438  1.00 22.17           N  
ATOM  25433  CA  ILE N 258      21.997 -39.271  29.579  1.00 23.63           C  
ATOM  25434  C   ILE N 258      23.061 -38.919  30.624  1.00 24.15           C  
ATOM  25435  O   ILE N 258      23.749 -37.912  30.486  1.00 24.26           O  
ATOM  25436  CB  ILE N 258      22.723 -39.652  28.269  1.00 24.14           C  
ATOM  25437  CG1 ILE N 258      21.717 -39.845  27.124  1.00 28.27           C  
ATOM  25438  CG2 ILE N 258      23.525 -40.953  28.464  1.00 23.99           C  
ATOM  25439  CD1 ILE N 258      22.378 -40.162  25.783  1.00 27.09           C  
ATOM  25440  N   PRO N 259      23.173 -39.714  31.700  1.00 23.78           N  
ATOM  25441  CA  PRO N 259      24.168 -39.454  32.752  1.00 23.82           C  
ATOM  25442  C   PRO N 259      25.596 -39.361  32.216  1.00 24.76           C  
ATOM  25443  O   PRO N 259      25.974 -40.089  31.294  1.00 22.74           O  
ATOM  25444  CB  PRO N 259      24.000 -40.659  33.684  1.00 25.50           C  
ATOM  25445  CG  PRO N 259      22.512 -40.907  33.611  1.00 26.12           C  
ATOM  25446  CD  PRO N 259      22.237 -40.780  32.108  1.00 23.57           C  
ATOM  25447  N   GLY N 260      26.376 -38.445  32.788  1.00 24.50           N  
ATOM  25448  CA  GLY N 260      27.756 -38.273  32.370  1.00 25.87           C  
ATOM  25449  C   GLY N 260      28.540 -39.578  32.420  1.00 26.93           C  
ATOM  25450  O   GLY N 260      28.415 -40.354  33.376  1.00 26.04           O  
ATOM  25451  N   ASN N 261      29.338 -39.819  31.380  1.00 27.75           N  
ATOM  25452  CA  ASN N 261      30.164 -41.017  31.270  1.00 27.99           C  
ATOM  25453  C   ASN N 261      31.569 -40.561  30.871  1.00 28.86           C  
ATOM  25454  O   ASN N 261      31.794 -40.137  29.741  1.00 28.23           O  
ATOM  25455  CB  ASN N 261      29.570 -41.954  30.206  1.00 30.60           C  
ATOM  25456  CG  ASN N 261      30.365 -43.243  30.040  1.00 30.48           C  
ATOM  25457  OD1 ASN N 261      31.459 -43.396  30.586  1.00 29.86           O  
ATOM  25458  ND2 ASN N 261      29.820 -44.166  29.264  1.00 30.55           N  
ATOM  25459  N   PRO N 262      32.538 -40.669  31.794  1.00 29.96           N  
ATOM  25460  CA  PRO N 262      33.940 -40.274  31.591  1.00 31.33           C  
ATOM  25461  C   PRO N 262      34.680 -41.013  30.473  1.00 30.54           C  
ATOM  25462  O   PRO N 262      35.757 -40.594  30.066  1.00 33.31           O  
ATOM  25463  CB  PRO N 262      34.589 -40.598  32.943  1.00 29.62           C  
ATOM  25464  CG  PRO N 262      33.456 -40.614  33.900  1.00 31.97           C  
ATOM  25465  CD  PRO N 262      32.360 -41.267  33.128  1.00 30.94           C  
ATOM  25466  N   LEU N 263      34.120 -42.119  29.999  1.00 31.06           N  
ATOM  25467  CA  LEU N 263      34.776 -42.906  28.961  1.00 32.00           C  
ATOM  25468  C   LEU N 263      34.244 -42.695  27.554  1.00 32.17           C  
ATOM  25469  O   LEU N 263      34.873 -43.129  26.587  1.00 32.93           O  
ATOM  25470  CB  LEU N 263      34.683 -44.394  29.302  1.00 32.02           C  
ATOM  25471  CG  LEU N 263      35.116 -44.793  30.712  1.00 33.37           C  
ATOM  25472  CD1 LEU N 263      34.983 -46.298  30.875  1.00 34.51           C  
ATOM  25473  CD2 LEU N 263      36.541 -44.342  30.964  1.00 33.17           C  
ATOM  25474  N   VAL N 264      33.094 -42.037  27.433  1.00 29.53           N  
ATOM  25475  CA  VAL N 264      32.492 -41.822  26.123  1.00 29.25           C  
ATOM  25476  C   VAL N 264      31.999 -40.405  25.852  1.00 27.36           C  
ATOM  25477  O   VAL N 264      31.150 -39.889  26.581  1.00 27.61           O  
ATOM  25478  CB  VAL N 264      31.265 -42.757  25.913  1.00 31.13           C  
ATOM  25479  CG1 VAL N 264      30.605 -42.461  24.576  1.00 27.39           C  
ATOM  25480  CG2 VAL N 264      31.679 -44.237  26.001  1.00 34.20           C  
ATOM  25481  N   THR N 265      32.536 -39.788  24.804  1.00 24.96           N  
ATOM  25482  CA  THR N 265      32.091 -38.470  24.375  1.00 26.50           C  
ATOM  25483  C   THR N 265      31.196 -38.778  23.171  1.00 28.49           C  
ATOM  25484  O   THR N 265      31.658 -39.323  22.169  1.00 31.57           O  
ATOM  25485  CB  THR N 265      33.250 -37.572  23.914  1.00 27.58           C  
ATOM  25486  OG1 THR N 265      34.177 -37.388  24.994  1.00 26.70           O  
ATOM  25487  CG2 THR N 265      32.717 -36.207  23.474  1.00 24.52           C  
ATOM  25488  N   PRO N 266      29.898 -38.454  23.261  1.00 28.17           N  
ATOM  25489  CA  PRO N 266      28.961 -38.719  22.159  1.00 28.34           C  
ATOM  25490  C   PRO N 266      29.333 -37.970  20.886  1.00 28.68           C  
ATOM  25491  O   PRO N 266      29.776 -36.822  20.949  1.00 27.28           O  
ATOM  25492  CB  PRO N 266      27.625 -38.200  22.703  1.00 28.18           C  
ATOM  25493  CG  PRO N 266      27.802 -38.203  24.191  1.00 26.21           C  
ATOM  25494  CD  PRO N 266      29.224 -37.754  24.368  1.00 28.34           C  
ATOM  25495  N   ALA N 267      29.146 -38.623  19.738  1.00 28.78           N  
ATOM  25496  CA  ALA N 267      29.432 -38.009  18.439  1.00 30.20           C  
ATOM  25497  C   ALA N 267      28.501 -36.819  18.209  1.00 29.09           C  
ATOM  25498  O   ALA N 267      28.819 -35.908  17.456  1.00 30.95           O  
ATOM  25499  CB  ALA N 267      29.245 -39.035  17.309  1.00 28.88           C  
ATOM  25500  N   SER N 268      27.340 -36.852  18.857  1.00 29.35           N  
ATOM  25501  CA  SER N 268      26.335 -35.801  18.730  1.00 29.62           C  
ATOM  25502  C   SER N 268      26.556 -34.586  19.634  1.00 29.13           C  
ATOM  25503  O   SER N 268      25.697 -33.708  19.698  1.00 28.08           O  
ATOM  25504  CB  SER N 268      24.955 -36.390  19.020  1.00 30.86           C  
ATOM  25505  OG  SER N 268      24.990 -37.125  20.233  1.00 32.90           O  
ATOM  25506  N   ILE N 269      27.701 -34.526  20.314  1.00 27.64           N  
ATOM  25507  CA  ILE N 269      28.007 -33.416  21.217  1.00 26.86           C  
ATOM  25508  C   ILE N 269      27.941 -32.042  20.529  1.00 27.80           C  
ATOM  25509  O   ILE N 269      28.500 -31.842  19.452  1.00 28.32           O  
ATOM  25510  CB  ILE N 269      29.404 -33.600  21.881  1.00 26.56           C  
ATOM  25511  CG1 ILE N 269      29.664 -32.474  22.890  1.00 27.25           C  
ATOM  25512  CG2 ILE N 269      30.511 -33.666  20.808  1.00 24.84           C  
ATOM  25513  CD1 ILE N 269      30.947 -32.643  23.679  1.00 26.03           C  
ATOM  25514  N   VAL N 270      27.216 -31.113  21.143  1.00 26.22           N  
ATOM  25515  CA  VAL N 270      27.071 -29.749  20.627  1.00 27.09           C  
ATOM  25516  C   VAL N 270      26.896 -28.809  21.819  1.00 26.46           C  
ATOM  25517  O   VAL N 270      26.186 -29.132  22.778  1.00 25.68           O  
ATOM  25518  CB  VAL N 270      25.797 -29.581  19.716  1.00 27.73           C  
ATOM  25519  CG1 VAL N 270      25.714 -28.150  19.179  1.00 26.10           C  
ATOM  25520  CG2 VAL N 270      25.819 -30.572  18.541  1.00 29.58           C  
ATOM  25521  N   PRO N 271      27.563 -27.648  21.792  1.00 26.18           N  
ATOM  25522  CA  PRO N 271      27.428 -26.701  22.903  1.00 25.55           C  
ATOM  25523  C   PRO N 271      26.027 -26.089  22.943  1.00 24.76           C  
ATOM  25524  O   PRO N 271      25.263 -26.178  21.973  1.00 23.24           O  
ATOM  25525  CB  PRO N 271      28.465 -25.627  22.571  1.00 26.49           C  
ATOM  25526  CG  PRO N 271      29.492 -26.361  21.748  1.00 27.18           C  
ATOM  25527  CD  PRO N 271      28.638 -27.240  20.870  1.00 26.92           C  
ATOM  25528  N   GLU N 272      25.707 -25.469  24.074  1.00 24.72           N  
ATOM  25529  CA  GLU N 272      24.425 -24.793  24.273  1.00 26.28           C  
ATOM  25530  C   GLU N 272      24.348 -23.733  23.161  1.00 25.47           C  
ATOM  25531  O   GLU N 272      25.378 -23.138  22.788  1.00 24.17           O  
ATOM  25532  CB  GLU N 272      24.385 -24.159  25.676  1.00 27.38           C  
ATOM  25533  CG  GLU N 272      24.592 -25.167  26.844  1.00 29.97           C  
ATOM  25534  CD  GLU N 272      26.078 -25.421  27.206  1.00 34.94           C  
ATOM  25535  OE1 GLU N 272      26.810 -26.089  26.425  1.00 28.96           O  
ATOM  25536  OE2 GLU N 272      26.507 -24.969  28.298  1.00 31.70           O  
ATOM  25537  N   TRP N 273      23.156 -23.531  22.602  1.00 21.63           N  
ATOM  25538  CA  TRP N 273      22.983 -22.602  21.483  1.00 23.19           C  
ATOM  25539  C   TRP N 273      23.608 -21.208  21.608  1.00 23.76           C  
ATOM  25540  O   TRP N 273      24.225 -20.731  20.651  1.00 22.06           O  
ATOM  25541  CB  TRP N 273      21.500 -22.496  21.067  1.00 23.05           C  
ATOM  25542  CG  TRP N 273      20.643 -21.685  22.000  1.00 25.79           C  
ATOM  25543  CD1 TRP N 273      19.843 -22.159  22.997  1.00 26.13           C  
ATOM  25544  CD2 TRP N 273      20.493 -20.257  22.008  1.00 25.37           C  
ATOM  25545  NE1 TRP N 273      19.202 -21.118  23.627  1.00 25.59           N  
ATOM  25546  CE2 TRP N 273      19.582 -19.940  23.043  1.00 24.58           C  
ATOM  25547  CE3 TRP N 273      21.039 -19.217  21.242  1.00 26.29           C  
ATOM  25548  CZ2 TRP N 273      19.201 -18.625  23.335  1.00 21.57           C  
ATOM  25549  CZ3 TRP N 273      20.663 -17.903  21.532  1.00 27.55           C  
ATOM  25550  CH2 TRP N 273      19.749 -17.621  22.574  1.00 25.44           C  
ATOM  25551  N   TYR N 274      23.491 -20.577  22.780  1.00 22.88           N  
ATOM  25552  CA  TYR N 274      24.045 -19.228  22.984  1.00 23.97           C  
ATOM  25553  C   TYR N 274      25.562 -19.165  22.995  1.00 23.58           C  
ATOM  25554  O   TYR N 274      26.136 -18.079  22.963  1.00 23.16           O  
ATOM  25555  CB  TYR N 274      23.477 -18.549  24.241  1.00 21.51           C  
ATOM  25556  CG  TYR N 274      23.378 -19.448  25.453  1.00 24.13           C  
ATOM  25557  CD1 TYR N 274      24.493 -19.720  26.248  1.00 22.57           C  
ATOM  25558  CD2 TYR N 274      22.174 -20.064  25.777  1.00 22.87           C  
ATOM  25559  CE1 TYR N 274      24.405 -20.596  27.339  1.00 22.26           C  
ATOM  25560  CE2 TYR N 274      22.076 -20.933  26.851  1.00 24.65           C  
ATOM  25561  CZ  TYR N 274      23.191 -21.197  27.629  1.00 26.01           C  
ATOM  25562  OH  TYR N 274      23.069 -22.072  28.687  1.00 28.51           O  
ATOM  25563  N   LEU N 275      26.209 -20.328  23.037  1.00 23.13           N  
ATOM  25564  CA  LEU N 275      27.668 -20.382  23.023  1.00 21.31           C  
ATOM  25565  C   LEU N 275      28.202 -20.731  21.628  1.00 23.26           C  
ATOM  25566  O   LEU N 275      29.399 -20.587  21.360  1.00 23.72           O  
ATOM  25567  CB  LEU N 275      28.161 -21.423  24.033  1.00 22.53           C  
ATOM  25568  CG  LEU N 275      27.686 -21.269  25.482  1.00 23.64           C  
ATOM  25569  CD1 LEU N 275      28.191 -22.431  26.325  1.00 22.65           C  
ATOM  25570  CD2 LEU N 275      28.123 -19.931  26.052  1.00 21.86           C  
ATOM  25571  N   LEU N 276      27.308 -21.142  20.729  1.00 22.70           N  
ATOM  25572  CA  LEU N 276      27.690 -21.555  19.373  1.00 23.81           C  
ATOM  25573  C   LEU N 276      28.554 -20.617  18.524  1.00 23.95           C  
ATOM  25574  O   LEU N 276      29.527 -21.067  17.909  1.00 24.66           O  
ATOM  25575  CB  LEU N 276      26.462 -22.010  18.574  1.00 25.57           C  
ATOM  25576  CG  LEU N 276      25.758 -23.277  19.064  1.00 27.62           C  
ATOM  25577  CD1 LEU N 276      24.508 -23.552  18.235  1.00 28.61           C  
ATOM  25578  CD2 LEU N 276      26.712 -24.459  19.008  1.00 25.86           C  
ATOM  25579  N   PRO N 277      28.242 -19.306  18.496  1.00 23.82           N  
ATOM  25580  CA  PRO N 277      29.053 -18.388  17.689  1.00 23.14           C  
ATOM  25581  C   PRO N 277      30.504 -18.344  18.164  1.00 25.80           C  
ATOM  25582  O   PRO N 277      31.434 -18.278  17.350  1.00 23.18           O  
ATOM  25583  CB  PRO N 277      28.365 -17.036  17.901  1.00 23.47           C  
ATOM  25584  CG  PRO N 277      26.929 -17.419  18.212  1.00 23.78           C  
ATOM  25585  CD  PRO N 277      27.127 -18.591  19.144  1.00 23.37           C  
ATOM  25586  N   PHE N 278      30.684 -18.368  19.483  1.00 25.13           N  
ATOM  25587  CA  PHE N 278      32.017 -18.331  20.079  1.00 25.69           C  
ATOM  25588  C   PHE N 278      32.723 -19.661  19.858  1.00 24.89           C  
ATOM  25589  O   PHE N 278      33.928 -19.692  19.618  1.00 23.73           O  
ATOM  25590  CB  PHE N 278      31.923 -17.959  21.559  1.00 25.88           C  
ATOM  25591  CG  PHE N 278      31.214 -16.660  21.796  1.00 29.95           C  
ATOM  25592  CD1 PHE N 278      29.922 -16.641  22.308  1.00 31.02           C  
ATOM  25593  CD2 PHE N 278      31.820 -15.455  21.460  1.00 28.97           C  
ATOM  25594  CE1 PHE N 278      29.243 -15.435  22.481  1.00 30.10           C  
ATOM  25595  CE2 PHE N 278      31.151 -14.248  21.628  1.00 31.27           C  
ATOM  25596  CZ  PHE N 278      29.858 -14.239  22.142  1.00 30.20           C  
ATOM  25597  N   TYR N 279      31.958 -20.750  19.909  1.00 23.51           N  
ATOM  25598  CA  TYR N 279      32.478 -22.093  19.658  1.00 26.18           C  
ATOM  25599  C   TYR N 279      32.992 -22.160  18.208  1.00 27.11           C  
ATOM  25600  O   TYR N 279      34.083 -22.695  17.948  1.00 25.98           O  
ATOM  25601  CB  TYR N 279      31.357 -23.114  19.879  1.00 26.77           C  
ATOM  25602  CG  TYR N 279      31.633 -24.540  19.469  1.00 25.11           C  
ATOM  25603  CD1 TYR N 279      32.578 -25.320  20.144  1.00 25.97           C  
ATOM  25604  CD2 TYR N 279      30.848 -25.154  18.495  1.00 26.29           C  
ATOM  25605  CE1 TYR N 279      32.714 -26.678  19.864  1.00 28.32           C  
ATOM  25606  CE2 TYR N 279      30.973 -26.504  18.208  1.00 27.61           C  
ATOM  25607  CZ  TYR N 279      31.899 -27.259  18.896  1.00 29.76           C  
ATOM  25608  OH  TYR N 279      31.982 -28.598  18.635  1.00 33.55           O  
ATOM  25609  N   ALA N 280      32.233 -21.575  17.279  1.00 24.51           N  
ATOM  25610  CA  ALA N 280      32.619 -21.563  15.863  1.00 26.24           C  
ATOM  25611  C   ALA N 280      33.912 -20.778  15.649  1.00 26.82           C  
ATOM  25612  O   ALA N 280      34.770 -21.168  14.851  1.00 27.34           O  
ATOM  25613  CB  ALA N 280      31.500 -20.978  15.008  1.00 26.28           C  
ATOM  25614  N   ILE N 281      34.048 -19.668  16.363  1.00 26.44           N  
ATOM  25615  CA  ILE N 281      35.252 -18.853  16.263  1.00 27.69           C  
ATOM  25616  C   ILE N 281      36.469 -19.666  16.725  1.00 28.89           C  
ATOM  25617  O   ILE N 281      37.503 -19.658  16.058  1.00 29.86           O  
ATOM  25618  CB  ILE N 281      35.112 -17.544  17.076  1.00 27.55           C  
ATOM  25619  CG1 ILE N 281      34.093 -16.628  16.390  1.00 26.93           C  
ATOM  25620  CG2 ILE N 281      36.464 -16.851  17.230  1.00 26.95           C  
ATOM  25621  CD1 ILE N 281      33.884 -15.305  17.080  1.00 26.96           C  
ATOM  25622  N   LEU N 282      36.342 -20.383  17.841  1.00 28.33           N  
ATOM  25623  CA  LEU N 282      37.450 -21.208  18.330  1.00 28.77           C  
ATOM  25624  C   LEU N 282      37.818 -22.289  17.309  1.00 29.44           C  
ATOM  25625  O   LEU N 282      39.000 -22.496  17.009  1.00 29.34           O  
ATOM  25626  CB  LEU N 282      37.112 -21.867  19.673  1.00 27.25           C  
ATOM  25627  CG  LEU N 282      38.209 -22.770  20.258  1.00 27.49           C  
ATOM  25628  CD1 LEU N 282      38.383 -22.502  21.757  1.00 27.45           C  
ATOM  25629  CD2 LEU N 282      37.884 -24.245  20.006  1.00 26.61           C  
ATOM  25630  N   ARG N 283      36.801 -22.972  16.787  1.00 28.24           N  
ATOM  25631  CA  ARG N 283      36.991 -24.037  15.807  1.00 32.08           C  
ATOM  25632  C   ARG N 283      37.626 -23.567  14.494  1.00 32.55           C  
ATOM  25633  O   ARG N 283      38.277 -24.343  13.795  1.00 31.69           O  
ATOM  25634  CB  ARG N 283      35.655 -24.736  15.539  1.00 32.15           C  
ATOM  25635  CG  ARG N 283      35.613 -26.156  16.068  1.00 35.44           C  
ATOM  25636  CD  ARG N 283      34.204 -26.692  16.265  1.00 33.69           C  
ATOM  25637  NE  ARG N 283      33.281 -26.260  15.226  1.00 37.07           N  
ATOM  25638  CZ  ARG N 283      32.232 -26.964  14.807  1.00 38.09           C  
ATOM  25639  NH1 ARG N 283      31.442 -26.468  13.866  1.00 39.10           N  
ATOM  25640  NH2 ARG N 283      31.991 -28.175  15.293  1.00 36.10           N  
ATOM  25641  N   SER N 284      37.470 -22.286  14.185  1.00 32.00           N  
ATOM  25642  CA  SER N 284      38.027 -21.721  12.965  1.00 35.01           C  
ATOM  25643  C   SER N 284      39.552 -21.651  12.940  1.00 35.57           C  
ATOM  25644  O   SER N 284      40.139 -21.480  11.871  1.00 35.33           O  
ATOM  25645  CB  SER N 284      37.457 -20.323  12.729  1.00 33.79           C  
ATOM  25646  OG  SER N 284      36.073 -20.404  12.440  1.00 42.29           O  
ATOM  25647  N   ILE N 285      40.185 -21.738  14.109  1.00 34.87           N  
ATOM  25648  CA  ILE N 285      41.643 -21.664  14.197  1.00 36.35           C  
ATOM  25649  C   ILE N 285      42.241 -23.056  14.402  1.00 36.96           C  
ATOM  25650  O   ILE N 285      42.007 -23.697  15.425  1.00 36.03           O  
ATOM  25651  CB  ILE N 285      42.101 -20.745  15.356  1.00 37.03           C  
ATOM  25652  CG1 ILE N 285      41.323 -19.421  15.344  1.00 37.19           C  
ATOM  25653  CG2 ILE N 285      43.603 -20.490  15.261  1.00 35.88           C  
ATOM  25654  CD1 ILE N 285      41.449 -18.613  14.060  1.00 40.71           C  
ATOM  25655  N   PRO N 286      43.047 -23.528  13.437  1.00 38.13           N  
ATOM  25656  CA  PRO N 286      43.688 -24.848  13.493  1.00 39.13           C  
ATOM  25657  C   PRO N 286      44.906 -24.922  14.430  1.00 39.67           C  
ATOM  25658  O   PRO N 286      45.891 -25.605  14.147  1.00 40.44           O  
ATOM  25659  CB  PRO N 286      44.068 -25.089  12.032  1.00 40.19           C  
ATOM  25660  CG  PRO N 286      44.472 -23.724  11.584  1.00 39.73           C  
ATOM  25661  CD  PRO N 286      43.382 -22.835  12.178  1.00 39.35           C  
ATOM  25662  N   ASP N 287      44.824 -24.211  15.545  1.00 38.63           N  
ATOM  25663  CA  ASP N 287      45.883 -24.188  16.545  1.00 36.59           C  
ATOM  25664  C   ASP N 287      45.205 -24.092  17.910  1.00 34.93           C  
ATOM  25665  O   ASP N 287      44.270 -23.304  18.082  1.00 32.11           O  
ATOM  25666  CB  ASP N 287      46.802 -22.977  16.333  1.00 37.48           C  
ATOM  25667  CG  ASP N 287      47.970 -22.956  17.303  1.00 40.84           C  
ATOM  25668  OD1 ASP N 287      48.806 -23.882  17.239  1.00 45.61           O  
ATOM  25669  OD2 ASP N 287      48.054 -22.029  18.137  1.00 42.39           O  
ATOM  25670  N   LYS N 288      45.684 -24.886  18.866  1.00 31.65           N  
ATOM  25671  CA  LYS N 288      45.130 -24.906  20.212  1.00 31.20           C  
ATOM  25672  C   LYS N 288      45.160 -23.542  20.911  1.00 31.35           C  
ATOM  25673  O   LYS N 288      44.106 -22.973  21.210  1.00 28.97           O  
ATOM  25674  CB  LYS N 288      45.835 -25.964  21.079  1.00 30.41           C  
ATOM  25675  CG  LYS N 288      45.423 -25.929  22.552  1.00 29.28           C  
ATOM  25676  CD  LYS N 288      45.865 -27.161  23.325  1.00 28.74           C  
ATOM  25677  CE  LYS N 288      45.511 -27.022  24.805  1.00 26.61           C  
ATOM  25678  NZ  LYS N 288      45.649 -28.311  25.549  1.00 27.33           N  
ATOM  25679  N   LEU N 289      46.361 -23.016  21.146  1.00 31.07           N  
ATOM  25680  CA  LEU N 289      46.522 -21.737  21.830  1.00 32.48           C  
ATOM  25681  C   LEU N 289      45.831 -20.560  21.129  1.00 31.76           C  
ATOM  25682  O   LEU N 289      45.069 -19.830  21.760  1.00 30.91           O  
ATOM  25683  CB  LEU N 289      48.010 -21.424  22.064  1.00 32.74           C  
ATOM  25684  CG  LEU N 289      48.323 -20.036  22.653  1.00 35.95           C  
ATOM  25685  CD1 LEU N 289      47.774 -19.910  24.066  1.00 36.34           C  
ATOM  25686  CD2 LEU N 289      49.820 -19.785  22.650  1.00 36.55           C  
ATOM  25687  N   LEU N 290      46.081 -20.390  19.834  1.00 30.79           N  
ATOM  25688  CA  LEU N 290      45.476 -19.288  19.086  1.00 31.95           C  
ATOM  25689  C   LEU N 290      43.951 -19.377  19.024  1.00 29.79           C  
ATOM  25690  O   LEU N 290      43.271 -18.356  18.977  1.00 29.88           O  
ATOM  25691  CB  LEU N 290      46.077 -19.183  17.681  1.00 31.83           C  
ATOM  25692  CG  LEU N 290      47.558 -18.772  17.633  1.00 35.62           C  
ATOM  25693  CD1 LEU N 290      48.061 -18.759  16.191  1.00 34.33           C  
ATOM  25694  CD2 LEU N 290      47.743 -17.393  18.267  1.00 35.53           C  
ATOM  25695  N   GLY N 291      43.427 -20.597  19.046  1.00 28.01           N  
ATOM  25696  CA  GLY N 291      41.988 -20.787  19.012  1.00 27.81           C  
ATOM  25697  C   GLY N 291      41.353 -20.262  20.287  1.00 27.05           C  
ATOM  25698  O   GLY N 291      40.339 -19.570  20.235  1.00 25.77           O  
ATOM  25699  N   VAL N 292      41.964 -20.586  21.427  1.00 25.92           N  
ATOM  25700  CA  VAL N 292      41.491 -20.143  22.735  1.00 26.58           C  
ATOM  25701  C   VAL N 292      41.621 -18.619  22.845  1.00 27.18           C  
ATOM  25702  O   VAL N 292      40.681 -17.935  23.269  1.00 25.69           O  
ATOM  25703  CB  VAL N 292      42.285 -20.830  23.875  1.00 25.68           C  
ATOM  25704  CG1 VAL N 292      41.889 -20.262  25.230  1.00 27.80           C  
ATOM  25705  CG2 VAL N 292      42.054 -22.343  23.842  1.00 25.03           C  
ATOM  25706  N   ILE N 293      42.772 -18.088  22.435  1.00 26.86           N  
ATOM  25707  CA  ILE N 293      43.015 -16.648  22.474  1.00 28.31           C  
ATOM  25708  C   ILE N 293      41.998 -15.894  21.629  1.00 27.97           C  
ATOM  25709  O   ILE N 293      41.395 -14.919  22.086  1.00 27.38           O  
ATOM  25710  CB  ILE N 293      44.437 -16.295  21.971  1.00 31.71           C  
ATOM  25711  CG1 ILE N 293      45.479 -16.647  23.037  1.00 33.84           C  
ATOM  25712  CG2 ILE N 293      44.526 -14.809  21.595  1.00 32.12           C  
ATOM  25713  CD1 ILE N 293      46.915 -16.325  22.614  1.00 37.37           C  
ATOM  25714  N   THR N 294      41.803 -16.359  20.401  1.00 28.67           N  
ATOM  25715  CA  THR N 294      40.865 -15.724  19.483  1.00 28.18           C  
ATOM  25716  C   THR N 294      39.447 -15.736  20.034  1.00 27.40           C  
ATOM  25717  O   THR N 294      38.724 -14.745  19.913  1.00 27.21           O  
ATOM  25718  CB  THR N 294      40.897 -16.391  18.087  1.00 29.27           C  
ATOM  25719  OG1 THR N 294      42.231 -16.335  17.568  1.00 31.01           O  
ATOM  25720  CG2 THR N 294      39.986 -15.654  17.116  1.00 29.26           C  
ATOM  25721  N   MET N 295      39.045 -16.844  20.645  1.00 27.46           N  
ATOM  25722  CA  MET N 295      37.697 -16.924  21.194  1.00 28.39           C  
ATOM  25723  C   MET N 295      37.456 -15.907  22.312  1.00 27.51           C  
ATOM  25724  O   MET N 295      36.422 -15.249  22.331  1.00 26.69           O  
ATOM  25725  CB  MET N 295      37.356 -18.331  21.671  1.00 29.59           C  
ATOM  25726  CG  MET N 295      35.940 -18.384  22.267  1.00 33.87           C  
ATOM  25727  SD  MET N 295      35.500 -19.960  22.950  1.00 36.40           S  
ATOM  25728  CE  MET N 295      36.540 -19.981  24.418  1.00 28.09           C  
ATOM  25729  N   PHE N 296      38.407 -15.762  23.230  1.00 25.47           N  
ATOM  25730  CA  PHE N 296      38.253 -14.782  24.304  1.00 28.52           C  
ATOM  25731  C   PHE N 296      38.328 -13.358  23.752  1.00 28.70           C  
ATOM  25732  O   PHE N 296      37.623 -12.452  24.226  1.00 28.67           O  
ATOM  25733  CB  PHE N 296      39.294 -15.004  25.398  1.00 29.68           C  
ATOM  25734  CG  PHE N 296      38.887 -16.033  26.408  1.00 33.81           C  
ATOM  25735  CD1 PHE N 296      39.380 -17.332  26.341  1.00 35.55           C  
ATOM  25736  CD2 PHE N 296      38.000 -15.705  27.431  1.00 36.68           C  
ATOM  25737  CE1 PHE N 296      39.000 -18.293  27.276  1.00 35.05           C  
ATOM  25738  CE2 PHE N 296      37.613 -16.659  28.373  1.00 37.39           C  
ATOM  25739  CZ  PHE N 296      38.117 -17.958  28.291  1.00 37.40           C  
ATOM  25740  N   ALA N 297      39.142 -13.183  22.713  1.00 26.44           N  
ATOM  25741  CA  ALA N 297      39.294 -11.892  22.051  1.00 26.66           C  
ATOM  25742  C   ALA N 297      37.971 -11.470  21.398  1.00 26.79           C  
ATOM  25743  O   ALA N 297      37.697 -10.275  21.250  1.00 24.69           O  
ATOM  25744  CB  ALA N 297      40.416 -11.960  20.989  1.00 27.25           C  
ATOM  25745  N   ALA N 298      37.153 -12.450  21.017  1.00 25.02           N  
ATOM  25746  CA  ALA N 298      35.859 -12.165  20.392  1.00 26.36           C  
ATOM  25747  C   ALA N 298      34.960 -11.410  21.374  1.00 28.12           C  
ATOM  25748  O   ALA N 298      34.084 -10.636  20.972  1.00 28.13           O  
ATOM  25749  CB  ALA N 298      35.191 -13.458  19.945  1.00 27.13           C  
ATOM  25750  N   ILE N 299      35.154 -11.666  22.665  1.00 28.21           N  
ATOM  25751  CA  ILE N 299      34.384 -10.978  23.693  1.00 29.15           C  
ATOM  25752  C   ILE N 299      35.063  -9.653  24.025  1.00 28.71           C  
ATOM  25753  O   ILE N 299      34.426  -8.609  24.040  1.00 28.02           O  
ATOM  25754  CB  ILE N 299      34.263 -11.827  24.978  1.00 30.21           C  
ATOM  25755  CG1 ILE N 299      33.380 -13.046  24.707  1.00 31.05           C  
ATOM  25756  CG2 ILE N 299      33.713 -10.980  26.126  1.00 27.45           C  
ATOM  25757  CD1 ILE N 299      33.315 -14.028  25.864  1.00 34.79           C  
ATOM  25758  N   LEU N 300      36.373  -9.697  24.249  1.00 30.31           N  
ATOM  25759  CA  LEU N 300      37.122  -8.495  24.593  1.00 30.87           C  
ATOM  25760  C   LEU N 300      37.154  -7.421  23.505  1.00 29.64           C  
ATOM  25761  O   LEU N 300      37.341  -6.244  23.810  1.00 28.50           O  
ATOM  25762  CB  LEU N 300      38.546  -8.853  25.010  1.00 32.50           C  
ATOM  25763  CG  LEU N 300      38.671  -9.752  26.241  1.00 35.25           C  
ATOM  25764  CD1 LEU N 300      40.144 -10.099  26.451  1.00 38.82           C  
ATOM  25765  CD2 LEU N 300      38.094  -9.057  27.472  1.00 36.53           C  
ATOM  25766  N   VAL N 301      36.960  -7.809  22.245  1.00 27.34           N  
ATOM  25767  CA  VAL N 301      36.981  -6.821  21.172  1.00 26.49           C  
ATOM  25768  C   VAL N 301      35.849  -5.800  21.339  1.00 25.48           C  
ATOM  25769  O   VAL N 301      35.938  -4.684  20.831  1.00 25.86           O  
ATOM  25770  CB  VAL N 301      36.996  -7.477  19.740  1.00 26.02           C  
ATOM  25771  CG1 VAL N 301      35.654  -8.114  19.398  1.00 21.38           C  
ATOM  25772  CG2 VAL N 301      37.376  -6.444  18.690  1.00 25.02           C  
ATOM  25773  N   LEU N 302      34.813  -6.159  22.097  1.00 24.72           N  
ATOM  25774  CA  LEU N 302      33.694  -5.238  22.347  1.00 26.61           C  
ATOM  25775  C   LEU N 302      34.204  -3.955  22.998  1.00 26.57           C  
ATOM  25776  O   LEU N 302      33.646  -2.877  22.802  1.00 27.86           O  
ATOM  25777  CB  LEU N 302      32.660  -5.882  23.277  1.00 27.74           C  
ATOM  25778  CG  LEU N 302      31.526  -6.720  22.676  1.00 31.33           C  
ATOM  25779  CD1 LEU N 302      32.005  -7.538  21.509  1.00 32.47           C  
ATOM  25780  CD2 LEU N 302      30.944  -7.616  23.763  1.00 31.36           C  
ATOM  25781  N   LEU N 303      35.286  -4.079  23.759  1.00 25.96           N  
ATOM  25782  CA  LEU N 303      35.881  -2.940  24.445  1.00 26.86           C  
ATOM  25783  C   LEU N 303      36.549  -1.906  23.530  1.00 26.78           C  
ATOM  25784  O   LEU N 303      36.806  -0.782  23.967  1.00 27.05           O  
ATOM  25785  CB  LEU N 303      36.889  -3.440  25.482  1.00 25.83           C  
ATOM  25786  CG  LEU N 303      36.369  -4.399  26.559  1.00 28.75           C  
ATOM  25787  CD1 LEU N 303      37.540  -5.070  27.275  1.00 29.15           C  
ATOM  25788  CD2 LEU N 303      35.483  -3.646  27.555  1.00 28.28           C  
ATOM  25789  N   VAL N 304      36.817  -2.252  22.267  1.00 26.36           N  
ATOM  25790  CA  VAL N 304      37.478  -1.289  21.375  1.00 27.55           C  
ATOM  25791  C   VAL N 304      36.534  -0.347  20.645  1.00 28.45           C  
ATOM  25792  O   VAL N 304      36.972   0.659  20.094  1.00 27.41           O  
ATOM  25793  CB  VAL N 304      38.409  -1.971  20.311  1.00 28.39           C  
ATOM  25794  CG1 VAL N 304      39.319  -3.005  20.970  1.00 27.89           C  
ATOM  25795  CG2 VAL N 304      37.591  -2.589  19.164  1.00 27.15           C  
ATOM  25796  N   LEU N 305      35.236  -0.641  20.694  1.00 30.48           N  
ATOM  25797  CA  LEU N 305      34.239   0.156  19.986  1.00 30.72           C  
ATOM  25798  C   LEU N 305      34.178   1.663  20.266  1.00 31.22           C  
ATOM  25799  O   LEU N 305      33.965   2.450  19.338  1.00 28.86           O  
ATOM  25800  CB  LEU N 305      32.855  -0.504  20.087  1.00 34.90           C  
ATOM  25801  CG  LEU N 305      31.981  -0.425  18.824  1.00 37.35           C  
ATOM  25802  CD1 LEU N 305      32.813  -0.657  17.574  1.00 37.60           C  
ATOM  25803  CD2 LEU N 305      30.852  -1.440  18.906  1.00 39.24           C  
ATOM  25804  N   PRO N 306      34.352   2.096  21.535  1.00 31.01           N  
ATOM  25805  CA  PRO N 306      34.301   3.542  21.792  1.00 29.90           C  
ATOM  25806  C   PRO N 306      35.451   4.259  21.080  1.00 31.27           C  
ATOM  25807  O   PRO N 306      35.373   5.458  20.791  1.00 29.36           O  
ATOM  25808  CB  PRO N 306      34.485   3.623  23.307  1.00 29.97           C  
ATOM  25809  CG  PRO N 306      33.899   2.349  23.792  1.00 29.10           C  
ATOM  25810  CD  PRO N 306      34.421   1.345  22.801  1.00 30.12           C  
ATOM  25811  N   PHE N 307      36.506   3.500  20.786  1.00 31.43           N  
ATOM  25812  CA  PHE N 307      37.701   4.025  20.135  1.00 33.42           C  
ATOM  25813  C   PHE N 307      37.743   3.878  18.616  1.00 32.46           C  
ATOM  25814  O   PHE N 307      38.329   4.718  17.933  1.00 34.58           O  
ATOM  25815  CB  PHE N 307      38.946   3.381  20.758  1.00 36.37           C  
ATOM  25816  CG  PHE N 307      38.998   3.509  22.256  1.00 40.49           C  
ATOM  25817  CD1 PHE N 307      38.491   2.499  23.072  1.00 42.57           C  
ATOM  25818  CD2 PHE N 307      39.501   4.664  22.853  1.00 43.32           C  
ATOM  25819  CE1 PHE N 307      38.477   2.637  24.469  1.00 43.35           C  
ATOM  25820  CE2 PHE N 307      39.493   4.815  24.244  1.00 45.11           C  
ATOM  25821  CZ  PHE N 307      38.976   3.796  25.054  1.00 45.48           C  
ATOM  25822  N   THR N 308      37.127   2.828  18.080  1.00 29.75           N  
ATOM  25823  CA  THR N 308      37.144   2.627  16.634  1.00 27.78           C  
ATOM  25824  C   THR N 308      36.010   3.332  15.899  1.00 27.25           C  
ATOM  25825  O   THR N 308      36.062   3.491  14.684  1.00 25.50           O  
ATOM  25826  CB  THR N 308      37.179   1.136  16.255  1.00 28.79           C  
ATOM  25827  OG1 THR N 308      35.978   0.489  16.697  1.00 26.26           O  
ATOM  25828  CG2 THR N 308      38.404   0.459  16.881  1.00 24.81           C  
ATOM  25829  N   ASP N 309      34.971   3.723  16.632  1.00 27.21           N  
ATOM  25830  CA  ASP N 309      33.857   4.448  16.034  1.00 27.57           C  
ATOM  25831  C   ASP N 309      34.330   5.901  15.936  1.00 28.15           C  
ATOM  25832  O   ASP N 309      34.376   6.623  16.934  1.00 28.75           O  
ATOM  25833  CB  ASP N 309      32.601   4.340  16.907  1.00 25.59           C  
ATOM  25834  CG  ASP N 309      31.414   5.107  16.333  1.00 28.77           C  
ATOM  25835  OD1 ASP N 309      31.543   5.704  15.233  1.00 24.69           O  
ATOM  25836  OD2 ASP N 309      30.350   5.123  16.995  1.00 23.77           O  
ATOM  25837  N   ARG N 310      34.683   6.314  14.725  1.00 26.07           N  
ATOM  25838  CA  ARG N 310      35.195   7.659  14.476  1.00 24.46           C  
ATOM  25839  C   ARG N 310      34.122   8.684  14.165  1.00 24.38           C  
ATOM  25840  O   ARG N 310      34.417   9.873  13.997  1.00 23.82           O  
ATOM  25841  CB  ARG N 310      36.192   7.607  13.315  1.00 25.66           C  
ATOM  25842  CG  ARG N 310      37.309   6.591  13.515  1.00 26.61           C  
ATOM  25843  CD  ARG N 310      38.288   7.078  14.568  1.00 32.36           C  
ATOM  25844  NE  ARG N 310      38.999   8.259  14.084  1.00 37.22           N  
ATOM  25845  CZ  ARG N 310      39.589   9.164  14.857  1.00 36.63           C  
ATOM  25846  NH1 ARG N 310      40.209  10.197  14.297  1.00 36.82           N  
ATOM  25847  NH2 ARG N 310      39.547   9.049  16.177  1.00 34.82           N  
ATOM  25848  N   SER N 311      32.873   8.236  14.090  1.00 25.08           N  
ATOM  25849  CA  SER N 311      31.788   9.150  13.766  1.00 24.45           C  
ATOM  25850  C   SER N 311      31.609  10.307  14.729  1.00 26.41           C  
ATOM  25851  O   SER N 311      31.852  10.209  15.936  1.00 24.98           O  
ATOM  25852  CB  SER N 311      30.460   8.418  13.608  1.00 25.21           C  
ATOM  25853  OG  SER N 311      29.448   9.352  13.284  1.00 22.57           O  
ATOM  25854  N   VAL N 312      31.137  11.402  14.159  1.00 26.50           N  
ATOM  25855  CA  VAL N 312      30.884  12.623  14.877  1.00 27.58           C  
ATOM  25856  C   VAL N 312      29.445  12.628  15.435  1.00 27.88           C  
ATOM  25857  O   VAL N 312      29.082  13.485  16.242  1.00 27.27           O  
ATOM  25858  CB  VAL N 312      31.210  13.810  13.935  1.00 29.55           C  
ATOM  25859  CG1 VAL N 312      29.961  14.501  13.410  1.00 31.55           C  
ATOM  25860  CG2 VAL N 312      32.193  14.713  14.585  1.00 31.19           C  
ATOM  25861  N   VAL N 313      28.623  11.675  14.992  1.00 26.05           N  
ATOM  25862  CA  VAL N 313      27.267  11.573  15.518  1.00 24.73           C  
ATOM  25863  C   VAL N 313      27.077  10.205  16.171  1.00 24.06           C  
ATOM  25864  O   VAL N 313      27.697   9.216  15.780  1.00 23.11           O  
ATOM  25865  CB  VAL N 313      26.118  11.921  14.478  1.00 27.24           C  
ATOM  25866  CG1 VAL N 313      26.655  12.618  13.238  1.00 22.14           C  
ATOM  25867  CG2 VAL N 313      25.241  10.727  14.169  1.00 22.78           C  
ATOM  25868  N   ARG N 314      26.269  10.181  17.221  1.00 23.42           N  
ATOM  25869  CA  ARG N 314      26.011   8.962  17.974  1.00 24.12           C  
ATOM  25870  C   ARG N 314      24.893   8.119  17.391  1.00 23.51           C  
ATOM  25871  O   ARG N 314      23.771   8.598  17.234  1.00 23.93           O  
ATOM  25872  CB  ARG N 314      25.673   9.325  19.430  1.00 23.74           C  
ATOM  25873  CG  ARG N 314      25.198   8.149  20.303  1.00 24.26           C  
ATOM  25874  CD  ARG N 314      24.634   8.613  21.662  1.00 23.34           C  
ATOM  25875  NE  ARG N 314      25.663   9.133  22.566  1.00 22.02           N  
ATOM  25876  CZ  ARG N 314      25.947  10.425  22.739  1.00 22.53           C  
ATOM  25877  NH1 ARG N 314      26.903  10.781  23.584  1.00 24.76           N  
ATOM  25878  NH2 ARG N 314      25.273  11.367  22.092  1.00 23.82           N  
ATOM  25879  N   GLY N 315      25.196   6.859  17.087  1.00 22.55           N  
ATOM  25880  CA  GLY N 315      24.165   5.967  16.578  1.00 24.60           C  
ATOM  25881  C   GLY N 315      24.041   5.845  15.077  1.00 23.43           C  
ATOM  25882  O   GLY N 315      24.544   6.683  14.337  1.00 23.75           O  
ATOM  25883  N   ASN N 316      23.307   4.821  14.651  1.00 23.92           N  
ATOM  25884  CA  ASN N 316      23.105   4.494  13.240  1.00 24.40           C  
ATOM  25885  C   ASN N 316      21.826   4.976  12.576  1.00 24.76           C  
ATOM  25886  O   ASN N 316      21.644   4.753  11.384  1.00 23.86           O  
ATOM  25887  CB  ASN N 316      23.140   2.973  13.060  1.00 24.77           C  
ATOM  25888  CG  ASN N 316      24.499   2.390  13.294  1.00 25.50           C  
ATOM  25889  OD1 ASN N 316      25.483   3.113  13.411  1.00 27.74           O  
ATOM  25890  ND2 ASN N 316      24.564   1.064  13.376  1.00 24.97           N  
ATOM  25891  N   THR N 317      20.917   5.564  13.339  1.00 25.55           N  
ATOM  25892  CA  THR N 317      19.645   6.013  12.792  1.00 28.16           C  
ATOM  25893  C   THR N 317      19.717   6.801  11.468  1.00 28.90           C  
ATOM  25894  O   THR N 317      18.899   6.589  10.571  1.00 27.03           O  
ATOM  25895  CB  THR N 317      18.884   6.855  13.822  1.00 29.50           C  
ATOM  25896  OG1 THR N 317      18.817   6.133  15.055  1.00 37.87           O  
ATOM  25897  CG2 THR N 317      17.463   7.131  13.341  1.00 32.10           C  
ATOM  25898  N   PHE N 318      20.700   7.688  11.345  1.00 26.21           N  
ATOM  25899  CA  PHE N 318      20.835   8.506  10.150  1.00 28.33           C  
ATOM  25900  C   PHE N 318      22.041   8.141   9.299  1.00 28.36           C  
ATOM  25901  O   PHE N 318      22.501   8.954   8.500  1.00 29.97           O  
ATOM  25902  CB  PHE N 318      20.918   9.985  10.556  1.00 27.81           C  
ATOM  25903  CG  PHE N 318      19.777  10.442  11.431  1.00 27.00           C  
ATOM  25904  CD1 PHE N 318      20.013  10.889  12.729  1.00 26.14           C  
ATOM  25905  CD2 PHE N 318      18.472  10.425  10.957  1.00 27.77           C  
ATOM  25906  CE1 PHE N 318      18.966  11.314  13.546  1.00 28.07           C  
ATOM  25907  CE2 PHE N 318      17.418  10.848  11.762  1.00 29.46           C  
ATOM  25908  CZ  PHE N 318      17.669  11.296  13.067  1.00 29.21           C  
ATOM  25909  N   LYS N 319      22.515   6.905   9.423  1.00 29.25           N  
ATOM  25910  CA  LYS N 319      23.688   6.451   8.675  1.00 29.57           C  
ATOM  25911  C   LYS N 319      23.423   5.245   7.779  1.00 29.82           C  
ATOM  25912  O   LYS N 319      23.416   4.108   8.248  1.00 31.58           O  
ATOM  25913  CB  LYS N 319      24.815   6.105   9.651  1.00 30.08           C  
ATOM  25914  CG  LYS N 319      25.276   7.253  10.509  1.00 28.27           C  
ATOM  25915  CD  LYS N 319      26.130   6.749  11.641  1.00 29.11           C  
ATOM  25916  CE  LYS N 319      26.694   7.903  12.447  1.00 29.50           C  
ATOM  25917  NZ  LYS N 319      27.348   7.389  13.675  1.00 30.35           N  
ATOM  25918  N   VAL N 320      23.309   5.492   6.478  1.00 29.17           N  
ATOM  25919  CA  VAL N 320      23.045   4.442   5.488  1.00 30.12           C  
ATOM  25920  C   VAL N 320      24.029   3.272   5.509  1.00 27.98           C  
ATOM  25921  O   VAL N 320      23.634   2.120   5.669  1.00 28.04           O  
ATOM  25922  CB  VAL N 320      22.992   5.049   4.040  1.00 31.91           C  
ATOM  25923  CG1 VAL N 320      22.940   3.957   2.989  1.00 34.72           C  
ATOM  25924  CG2 VAL N 320      21.770   5.929   3.904  1.00 34.24           C  
ATOM  25925  N   LEU N 321      25.310   3.568   5.332  1.00 26.99           N  
ATOM  25926  CA  LEU N 321      26.328   2.528   5.309  1.00 27.59           C  
ATOM  25927  C   LEU N 321      26.466   1.795   6.644  1.00 27.18           C  
ATOM  25928  O   LEU N 321      26.584   0.569   6.664  1.00 28.63           O  
ATOM  25929  CB  LEU N 321      27.668   3.114   4.851  1.00 29.39           C  
ATOM  25930  CG  LEU N 321      27.642   3.742   3.448  1.00 32.90           C  
ATOM  25931  CD1 LEU N 321      28.910   4.530   3.192  1.00 34.21           C  
ATOM  25932  CD2 LEU N 321      27.469   2.654   2.392  1.00 33.02           C  
ATOM  25933  N   SER N 322      26.433   2.533   7.753  1.00 26.13           N  
ATOM  25934  CA  SER N 322      26.542   1.912   9.073  1.00 26.57           C  
ATOM  25935  C   SER N 322      25.375   0.968   9.342  1.00 26.15           C  
ATOM  25936  O   SER N 322      25.569  -0.103   9.907  1.00 25.94           O  
ATOM  25937  CB  SER N 322      26.606   2.964  10.184  1.00 26.65           C  
ATOM  25938  OG  SER N 322      27.837   3.656  10.156  1.00 28.15           O  
ATOM  25939  N   LYS N 323      24.169   1.368   8.944  1.00 26.36           N  
ATOM  25940  CA  LYS N 323      22.994   0.528   9.147  1.00 28.32           C  
ATOM  25941  C   LYS N 323      23.136  -0.781   8.399  1.00 27.91           C  
ATOM  25942  O   LYS N 323      22.869  -1.849   8.951  1.00 27.17           O  
ATOM  25943  CB  LYS N 323      21.718   1.246   8.705  1.00 30.36           C  
ATOM  25944  CG  LYS N 323      21.213   2.241   9.724  1.00 34.37           C  
ATOM  25945  CD  LYS N 323      20.126   3.144   9.167  1.00 37.05           C  
ATOM  25946  CE  LYS N 323      18.849   2.390   8.918  1.00 38.67           C  
ATOM  25947  NZ  LYS N 323      17.758   3.354   8.607  1.00 41.05           N  
ATOM  25948  N   PHE N 324      23.592  -0.691   7.151  1.00 27.45           N  
ATOM  25949  CA  PHE N 324      23.785  -1.864   6.315  1.00 28.29           C  
ATOM  25950  C   PHE N 324      24.793  -2.826   6.944  1.00 27.89           C  
ATOM  25951  O   PHE N 324      24.530  -4.029   7.052  1.00 25.74           O  
ATOM  25952  CB  PHE N 324      24.262  -1.452   4.911  1.00 30.01           C  
ATOM  25953  CG  PHE N 324      24.523  -2.619   3.986  1.00 30.58           C  
ATOM  25954  CD1 PHE N 324      25.803  -3.141   3.844  1.00 29.88           C  
ATOM  25955  CD2 PHE N 324      23.487  -3.191   3.258  1.00 30.65           C  
ATOM  25956  CE1 PHE N 324      26.047  -4.222   2.989  1.00 32.13           C  
ATOM  25957  CE2 PHE N 324      23.721  -4.268   2.405  1.00 31.42           C  
ATOM  25958  CZ  PHE N 324      25.003  -4.784   2.272  1.00 31.71           C  
ATOM  25959  N   PHE N 325      25.954  -2.300   7.330  1.00 27.08           N  
ATOM  25960  CA  PHE N 325      26.977  -3.147   7.918  1.00 28.25           C  
ATOM  25961  C   PHE N 325      26.631  -3.686   9.303  1.00 28.28           C  
ATOM  25962  O   PHE N 325      27.119  -4.742   9.689  1.00 26.00           O  
ATOM  25963  CB  PHE N 325      28.345  -2.466   7.873  1.00 30.40           C  
ATOM  25964  CG  PHE N 325      28.949  -2.453   6.496  1.00 31.29           C  
ATOM  25965  CD1 PHE N 325      28.945  -1.291   5.723  1.00 30.66           C  
ATOM  25966  CD2 PHE N 325      29.485  -3.617   5.953  1.00 31.29           C  
ATOM  25967  CE1 PHE N 325      29.467  -1.290   4.420  1.00 31.36           C  
ATOM  25968  CE2 PHE N 325      30.010  -3.630   4.648  1.00 31.61           C  
ATOM  25969  CZ  PHE N 325      29.999  -2.463   3.883  1.00 32.38           C  
ATOM  25970  N   PHE N 326      25.754  -2.987  10.025  1.00 27.30           N  
ATOM  25971  CA  PHE N 326      25.325  -3.455  11.335  1.00 25.90           C  
ATOM  25972  C   PHE N 326      24.552  -4.761  11.118  1.00 25.32           C  
ATOM  25973  O   PHE N 326      24.733  -5.731  11.856  1.00 24.80           O  
ATOM  25974  CB  PHE N 326      24.430  -2.416  12.024  1.00 24.21           C  
ATOM  25975  CG  PHE N 326      23.715  -2.946  13.237  1.00 24.64           C  
ATOM  25976  CD1 PHE N 326      24.340  -2.951  14.485  1.00 19.90           C  
ATOM  25977  CD2 PHE N 326      22.427  -3.475  13.125  1.00 22.91           C  
ATOM  25978  CE1 PHE N 326      23.696  -3.480  15.603  1.00 23.20           C  
ATOM  25979  CE2 PHE N 326      21.775  -4.004  14.234  1.00 23.73           C  
ATOM  25980  CZ  PHE N 326      22.412  -4.009  15.481  1.00 22.22           C  
ATOM  25981  N   PHE N 327      23.678  -4.777  10.111  1.00 24.65           N  
ATOM  25982  CA  PHE N 327      22.904  -5.978   9.818  1.00 24.18           C  
ATOM  25983  C   PHE N 327      23.742  -7.089   9.215  1.00 23.25           C  
ATOM  25984  O   PHE N 327      23.457  -8.274   9.412  1.00 23.22           O  
ATOM  25985  CB  PHE N 327      21.666  -5.641   9.011  1.00 25.21           C  
ATOM  25986  CG  PHE N 327      20.629  -4.916   9.820  1.00 27.02           C  
ATOM  25987  CD1 PHE N 327      20.402  -3.559   9.634  1.00 26.49           C  
ATOM  25988  CD2 PHE N 327      19.911  -5.590  10.810  1.00 26.33           C  
ATOM  25989  CE1 PHE N 327      19.478  -2.880  10.420  1.00 28.91           C  
ATOM  25990  CE2 PHE N 327      18.985  -4.916  11.598  1.00 27.88           C  
ATOM  25991  CZ  PHE N 327      18.770  -3.557  11.402  1.00 27.53           C  
ATOM  25992  N   ILE N 328      24.827  -6.704   8.549  1.00 24.07           N  
ATOM  25993  CA  ILE N 328      25.759  -7.680   8.015  1.00 23.98           C  
ATOM  25994  C   ILE N 328      26.355  -8.364   9.265  1.00 25.36           C  
ATOM  25995  O   ILE N 328      26.455  -9.589   9.325  1.00 26.26           O  
ATOM  25996  CB  ILE N 328      26.900  -6.999   7.216  1.00 24.08           C  
ATOM  25997  CG1 ILE N 328      26.399  -6.534   5.839  1.00 26.27           C  
ATOM  25998  CG2 ILE N 328      28.085  -7.956   7.055  1.00 20.83           C  
ATOM  25999  CD1 ILE N 328      26.145  -7.669   4.856  1.00 26.95           C  
ATOM  26000  N   PHE N 329      26.728  -7.563  10.265  1.00 24.11           N  
ATOM  26001  CA  PHE N 329      27.303  -8.098  11.502  1.00 24.37           C  
ATOM  26002  C   PHE N 329      26.316  -9.002  12.229  1.00 24.01           C  
ATOM  26003  O   PHE N 329      26.675 -10.084  12.684  1.00 21.79           O  
ATOM  26004  CB  PHE N 329      27.746  -6.971  12.435  1.00 22.97           C  
ATOM  26005  CG  PHE N 329      28.285  -7.458  13.750  1.00 25.25           C  
ATOM  26006  CD1 PHE N 329      29.625  -7.833  13.872  1.00 23.32           C  
ATOM  26007  CD2 PHE N 329      27.449  -7.585  14.857  1.00 21.40           C  
ATOM  26008  CE1 PHE N 329      30.125  -8.333  15.079  1.00 23.56           C  
ATOM  26009  CE2 PHE N 329      27.940  -8.085  16.073  1.00 25.49           C  
ATOM  26010  CZ  PHE N 329      29.283  -8.460  16.179  1.00 24.03           C  
ATOM  26011  N   VAL N 330      25.066  -8.561  12.333  1.00 23.43           N  
ATOM  26012  CA  VAL N 330      24.063  -9.370  13.007  1.00 23.62           C  
ATOM  26013  C   VAL N 330      23.878 -10.749  12.373  1.00 23.96           C  
ATOM  26014  O   VAL N 330      23.958 -11.765  13.071  1.00 25.61           O  
ATOM  26015  CB  VAL N 330      22.718  -8.637  13.099  1.00 23.18           C  
ATOM  26016  CG1 VAL N 330      21.621  -9.595  13.591  1.00 23.74           C  
ATOM  26017  CG2 VAL N 330      22.851  -7.472  14.067  1.00 23.53           C  
ATOM  26018  N   PHE N 331      23.666 -10.797  11.059  1.00 24.43           N  
ATOM  26019  CA  PHE N 331      23.471 -12.077  10.383  1.00 25.97           C  
ATOM  26020  C   PHE N 331      24.744 -12.912  10.324  1.00 25.97           C  
ATOM  26021  O   PHE N 331      24.684 -14.139  10.299  1.00 27.59           O  
ATOM  26022  CB  PHE N 331      22.821 -11.883   9.014  1.00 25.33           C  
ATOM  26023  CG  PHE N 331      21.433 -11.321   9.106  1.00 28.05           C  
ATOM  26024  CD1 PHE N 331      21.145 -10.045   8.633  1.00 29.42           C  
ATOM  26025  CD2 PHE N 331      20.427 -12.039   9.745  1.00 29.54           C  
ATOM  26026  CE1 PHE N 331      19.870  -9.489   8.803  1.00 29.79           C  
ATOM  26027  CE2 PHE N 331      19.155 -11.493   9.921  1.00 30.69           C  
ATOM  26028  CZ  PHE N 331      18.879 -10.214   9.449  1.00 30.86           C  
ATOM  26029  N   ASN N 332      25.892 -12.244  10.373  1.00 25.24           N  
ATOM  26030  CA  ASN N 332      27.177 -12.939  10.395  1.00 24.56           C  
ATOM  26031  C   ASN N 332      27.291 -13.685  11.743  1.00 26.04           C  
ATOM  26032  O   ASN N 332      27.883 -14.766  11.819  1.00 25.20           O  
ATOM  26033  CB  ASN N 332      28.325 -11.932  10.268  1.00 22.40           C  
ATOM  26034  CG  ASN N 332      29.688 -12.600  10.236  1.00 24.36           C  
ATOM  26035  OD1 ASN N 332      30.387 -12.680  11.253  1.00 27.87           O  
ATOM  26036  ND2 ASN N 332      30.067 -13.098   9.074  1.00 23.30           N  
ATOM  26037  N   PHE N 333      26.739 -13.088  12.800  1.00 25.23           N  
ATOM  26038  CA  PHE N 333      26.770 -13.683  14.140  1.00 26.66           C  
ATOM  26039  C   PHE N 333      25.868 -14.913  14.158  1.00 25.77           C  
ATOM  26040  O   PHE N 333      26.229 -15.944  14.719  1.00 23.98           O  
ATOM  26041  CB  PHE N 333      26.307 -12.667  15.197  1.00 23.56           C  
ATOM  26042  CG  PHE N 333      26.575 -13.089  16.625  1.00 23.88           C  
ATOM  26043  CD1 PHE N 333      25.522 -13.368  17.490  1.00 24.48           C  
ATOM  26044  CD2 PHE N 333      27.874 -13.146  17.121  1.00 23.40           C  
ATOM  26045  CE1 PHE N 333      25.756 -13.692  18.835  1.00 26.05           C  
ATOM  26046  CE2 PHE N 333      28.123 -13.469  18.460  1.00 20.77           C  
ATOM  26047  CZ  PHE N 333      27.063 -13.740  19.319  1.00 23.92           C  
ATOM  26048  N   VAL N 334      24.696 -14.794  13.540  1.00 27.33           N  
ATOM  26049  CA  VAL N 334      23.757 -15.907  13.460  1.00 29.08           C  
ATOM  26050  C   VAL N 334      24.383 -17.042  12.638  1.00 29.74           C  
ATOM  26051  O   VAL N 334      24.269 -18.216  12.998  1.00 30.35           O  
ATOM  26052  CB  VAL N 334      22.417 -15.470  12.810  1.00 29.44           C  
ATOM  26053  CG1 VAL N 334      21.484 -16.672  12.645  1.00 28.77           C  
ATOM  26054  CG2 VAL N 334      21.745 -14.406  13.666  1.00 30.10           C  
ATOM  26055  N   LEU N 335      25.072 -16.679  11.558  1.00 29.23           N  
ATOM  26056  CA  LEU N 335      25.727 -17.658  10.697  1.00 29.34           C  
ATOM  26057  C   LEU N 335      26.802 -18.400  11.497  1.00 28.59           C  
ATOM  26058  O   LEU N 335      26.912 -19.625  11.415  1.00 26.98           O  
ATOM  26059  CB  LEU N 335      26.338 -16.968   9.471  1.00 28.19           C  
ATOM  26060  CG  LEU N 335      26.892 -17.799   8.299  1.00 33.27           C  
ATOM  26061  CD1 LEU N 335      28.363 -18.052   8.470  1.00 32.94           C  
ATOM  26062  CD2 LEU N 335      26.115 -19.106   8.120  1.00 29.32           C  
ATOM  26063  N   LEU N 336      27.581 -17.650  12.270  1.00 26.31           N  
ATOM  26064  CA  LEU N 336      28.631 -18.220  13.111  1.00 27.47           C  
ATOM  26065  C   LEU N 336      27.992 -19.280  14.019  1.00 28.03           C  
ATOM  26066  O   LEU N 336      28.546 -20.366  14.203  1.00 28.31           O  
ATOM  26067  CB  LEU N 336      29.267 -17.108  13.954  1.00 27.57           C  
ATOM  26068  CG  LEU N 336      30.763 -16.755  13.884  1.00 30.30           C  
ATOM  26069  CD1 LEU N 336      31.491 -17.437  12.751  1.00 25.48           C  
ATOM  26070  CD2 LEU N 336      30.930 -15.251  13.818  1.00 26.06           C  
ATOM  26071  N   GLY N 337      26.810 -18.962  14.555  1.00 26.83           N  
ATOM  26072  CA  GLY N 337      26.091 -19.891  15.413  1.00 25.25           C  
ATOM  26073  C   GLY N 337      25.649 -21.128  14.649  1.00 26.14           C  
ATOM  26074  O   GLY N 337      25.739 -22.246  15.159  1.00 28.06           O  
ATOM  26075  N   GLN N 338      25.180 -20.938  13.417  1.00 26.63           N  
ATOM  26076  CA  GLN N 338      24.756 -22.060  12.580  1.00 28.94           C  
ATOM  26077  C   GLN N 338      25.954 -22.949  12.243  1.00 27.15           C  
ATOM  26078  O   GLN N 338      25.847 -24.179  12.248  1.00 26.07           O  
ATOM  26079  CB  GLN N 338      24.089 -21.559  11.292  1.00 32.35           C  
ATOM  26080  CG  GLN N 338      23.684 -22.664  10.308  1.00 36.62           C  
ATOM  26081  CD  GLN N 338      22.720 -23.673  10.916  1.00 40.71           C  
ATOM  26082  OE1 GLN N 338      21.533 -23.397  11.078  1.00 42.23           O  
ATOM  26083  NE2 GLN N 338      23.236 -24.844  11.275  1.00 44.04           N  
ATOM  26084  N   ILE N 339      27.091 -22.325  11.940  1.00 27.01           N  
ATOM  26085  CA  ILE N 339      28.307 -23.074  11.621  1.00 26.56           C  
ATOM  26086  C   ILE N 339      28.720 -23.912  12.834  1.00 27.74           C  
ATOM  26087  O   ILE N 339      29.118 -25.069  12.683  1.00 27.83           O  
ATOM  26088  CB  ILE N 339      29.464 -22.134  11.213  1.00 28.12           C  
ATOM  26089  CG1 ILE N 339      29.112 -21.395   9.916  1.00 31.92           C  
ATOM  26090  CG2 ILE N 339      30.765 -22.907  11.047  1.00 27.04           C  
ATOM  26091  CD1 ILE N 339      28.895 -22.293   8.727  1.00 34.89           C  
ATOM  26092  N   GLY N 340      28.589 -23.335  14.030  1.00 26.35           N  
ATOM  26093  CA  GLY N 340      28.928 -24.050  15.255  1.00 27.67           C  
ATOM  26094  C   GLY N 340      28.093 -25.308  15.454  1.00 28.00           C  
ATOM  26095  O   GLY N 340      28.573 -26.305  15.990  1.00 30.04           O  
ATOM  26096  N   ALA N 341      26.849 -25.270  14.987  1.00 27.00           N  
ATOM  26097  CA  ALA N 341      25.940 -26.403  15.093  1.00 27.92           C  
ATOM  26098  C   ALA N 341      26.210 -27.466  14.016  1.00 30.23           C  
ATOM  26099  O   ALA N 341      25.587 -28.528  14.023  1.00 31.04           O  
ATOM  26100  CB  ALA N 341      24.489 -25.923  15.015  1.00 25.80           C  
ATOM  26101  N   CYS N 342      27.144 -27.182  13.107  1.00 30.56           N  
ATOM  26102  CA  CYS N 342      27.500 -28.119  12.038  1.00 33.04           C  
ATOM  26103  C   CYS N 342      28.798 -28.861  12.344  1.00 33.75           C  
ATOM  26104  O   CYS N 342      29.582 -28.441  13.194  1.00 30.87           O  
ATOM  26105  CB  CYS N 342      27.674 -27.381  10.700  1.00 34.91           C  
ATOM  26106  SG  CYS N 342      26.154 -26.704   9.974  1.00 39.41           S  
ATOM  26107  N   HIS N 343      29.034 -29.948  11.612  1.00 34.91           N  
ATOM  26108  CA  HIS N 343      30.252 -30.733  11.771  1.00 35.60           C  
ATOM  26109  C   HIS N 343      31.416 -30.004  11.102  1.00 34.39           C  
ATOM  26110  O   HIS N 343      31.210 -29.126  10.260  1.00 31.48           O  
ATOM  26111  CB  HIS N 343      30.076 -32.125  11.148  1.00 39.04           C  
ATOM  26112  CG  HIS N 343      29.094 -32.989  11.877  1.00 42.03           C  
ATOM  26113  ND1 HIS N 343      29.463 -33.829  12.906  1.00 44.33           N  
ATOM  26114  CD2 HIS N 343      27.750 -33.102  11.763  1.00 42.39           C  
ATOM  26115  CE1 HIS N 343      28.387 -34.417  13.399  1.00 44.33           C  
ATOM  26116  NE2 HIS N 343      27.335 -33.993  12.724  1.00 44.17           N  
ATOM  26117  N   VAL N 344      32.634 -30.347  11.508  1.00 34.00           N  
ATOM  26118  CA  VAL N 344      33.835 -29.744  10.938  1.00 36.01           C  
ATOM  26119  C   VAL N 344      34.059 -30.385   9.569  1.00 37.25           C  
ATOM  26120  O   VAL N 344      34.826 -31.345   9.429  1.00 39.06           O  
ATOM  26121  CB  VAL N 344      35.057 -29.986  11.846  1.00 35.20           C  
ATOM  26122  CG1 VAL N 344      36.281 -29.295  11.273  1.00 36.08           C  
ATOM  26123  CG2 VAL N 344      34.766 -29.476  13.254  1.00 35.86           C  
ATOM  26124  N   GLU N 345      33.358 -29.861   8.568  1.00 36.89           N  
ATOM  26125  CA  GLU N 345      33.425 -30.392   7.209  1.00 37.04           C  
ATOM  26126  C   GLU N 345      33.397 -29.300   6.151  1.00 37.72           C  
ATOM  26127  O   GLU N 345      33.044 -28.149   6.430  1.00 38.30           O  
ATOM  26128  CB  GLU N 345      32.229 -31.314   6.960  1.00 37.67           C  
ATOM  26129  CG  GLU N 345      32.088 -32.467   7.944  1.00 38.77           C  
ATOM  26130  CD  GLU N 345      30.781 -33.234   7.789  1.00 39.24           C  
ATOM  26131  OE1 GLU N 345      29.826 -32.710   7.164  1.00 38.11           O  
ATOM  26132  OE2 GLU N 345      30.710 -34.367   8.316  1.00 41.13           O  
ATOM  26133  N   VAL N 346      33.764 -29.673   4.928  1.00 36.14           N  
ATOM  26134  CA  VAL N 346      33.750 -28.745   3.805  1.00 35.05           C  
ATOM  26135  C   VAL N 346      32.265 -28.567   3.479  1.00 33.06           C  
ATOM  26136  O   VAL N 346      31.503 -29.530   3.532  1.00 32.32           O  
ATOM  26137  CB  VAL N 346      34.505 -29.341   2.572  1.00 35.14           C  
ATOM  26138  CG1 VAL N 346      34.459 -28.378   1.388  1.00 36.25           C  
ATOM  26139  CG2 VAL N 346      35.952 -29.637   2.935  1.00 36.97           C  
ATOM  26140  N   PRO N 347      31.829 -27.330   3.178  1.00 31.82           N  
ATOM  26141  CA  PRO N 347      32.607 -26.092   3.118  1.00 31.84           C  
ATOM  26142  C   PRO N 347      32.450 -25.220   4.371  1.00 32.49           C  
ATOM  26143  O   PRO N 347      32.802 -24.037   4.359  1.00 32.64           O  
ATOM  26144  CB  PRO N 347      32.002 -25.406   1.907  1.00 30.99           C  
ATOM  26145  CG  PRO N 347      30.546 -25.673   2.118  1.00 31.41           C  
ATOM  26146  CD  PRO N 347      30.487 -27.118   2.604  1.00 31.03           C  
ATOM  26147  N   TYR N 348      31.937 -25.820   5.444  1.00 32.45           N  
ATOM  26148  CA  TYR N 348      31.699 -25.122   6.709  1.00 32.53           C  
ATOM  26149  C   TYR N 348      32.946 -24.566   7.375  1.00 32.48           C  
ATOM  26150  O   TYR N 348      32.883 -23.535   8.051  1.00 31.29           O  
ATOM  26151  CB  TYR N 348      30.951 -26.040   7.682  1.00 32.33           C  
ATOM  26152  CG  TYR N 348      29.630 -26.524   7.136  1.00 31.18           C  
ATOM  26153  CD1 TYR N 348      29.202 -27.832   7.354  1.00 31.39           C  
ATOM  26154  CD2 TYR N 348      28.810 -25.675   6.388  1.00 31.91           C  
ATOM  26155  CE1 TYR N 348      27.990 -28.285   6.843  1.00 31.33           C  
ATOM  26156  CE2 TYR N 348      27.594 -26.120   5.871  1.00 33.14           C  
ATOM  26157  CZ  TYR N 348      27.193 -27.424   6.107  1.00 32.45           C  
ATOM  26158  OH  TYR N 348      25.983 -27.866   5.619  1.00 37.34           O  
ATOM  26159  N   VAL N 349      34.075 -25.243   7.195  1.00 32.79           N  
ATOM  26160  CA  VAL N 349      35.324 -24.783   7.793  1.00 34.74           C  
ATOM  26161  C   VAL N 349      35.708 -23.421   7.231  1.00 34.61           C  
ATOM  26162  O   VAL N 349      35.954 -22.479   7.985  1.00 34.15           O  
ATOM  26163  CB  VAL N 349      36.484 -25.786   7.560  1.00 36.04           C  
ATOM  26164  CG1 VAL N 349      37.814 -25.187   8.027  1.00 35.92           C  
ATOM  26165  CG2 VAL N 349      36.209 -27.076   8.314  1.00 36.14           C  
ATOM  26166  N   LEU N 350      35.715 -23.309   5.906  1.00 34.99           N  
ATOM  26167  CA  LEU N 350      36.077 -22.052   5.256  1.00 34.96           C  
ATOM  26168  C   LEU N 350      35.061 -20.969   5.591  1.00 32.80           C  
ATOM  26169  O   LEU N 350      35.440 -19.835   5.872  1.00 31.06           O  
ATOM  26170  CB  LEU N 350      36.173 -22.220   3.733  1.00 35.53           C  
ATOM  26171  CG  LEU N 350      37.309 -21.495   2.998  1.00 40.70           C  
ATOM  26172  CD1 LEU N 350      36.894 -21.250   1.540  1.00 41.00           C  
ATOM  26173  CD2 LEU N 350      37.670 -20.173   3.656  1.00 37.85           C  
ATOM  26174  N   MET N 351      33.777 -21.317   5.542  1.00 31.26           N  
ATOM  26175  CA  MET N 351      32.718 -20.358   5.855  1.00 32.36           C  
ATOM  26176  C   MET N 351      32.909 -19.796   7.265  1.00 31.38           C  
ATOM  26177  O   MET N 351      32.820 -18.584   7.472  1.00 31.03           O  
ATOM  26178  CB  MET N 351      31.337 -21.008   5.730  1.00 32.11           C  
ATOM  26179  CG  MET N 351      30.935 -21.358   4.308  1.00 35.75           C  
ATOM  26180  SD  MET N 351      29.317 -22.171   4.224  1.00 42.50           S  
ATOM  26181  CE  MET N 351      28.221 -20.794   4.627  1.00 41.35           C  
ATOM  26182  N   GLY N 352      33.213 -20.681   8.214  1.00 30.52           N  
ATOM  26183  CA  GLY N 352      33.426 -20.272   9.594  1.00 29.16           C  
ATOM  26184  C   GLY N 352      34.622 -19.350   9.735  1.00 28.74           C  
ATOM  26185  O   GLY N 352      34.578 -18.388  10.500  1.00 27.31           O  
ATOM  26186  N   GLN N 353      35.687 -19.636   8.989  1.00 27.64           N  
ATOM  26187  CA  GLN N 353      36.882 -18.804   9.027  1.00 28.68           C  
ATOM  26188  C   GLN N 353      36.625 -17.411   8.439  1.00 29.16           C  
ATOM  26189  O   GLN N 353      37.136 -16.414   8.957  1.00 28.45           O  
ATOM  26190  CB  GLN N 353      38.040 -19.494   8.302  1.00 29.05           C  
ATOM  26191  CG  GLN N 353      38.537 -20.749   9.020  1.00 31.81           C  
ATOM  26192  CD  GLN N 353      39.482 -21.595   8.170  1.00 32.13           C  
ATOM  26193  OE1 GLN N 353      39.424 -21.569   6.939  1.00 30.76           O  
ATOM  26194  NE2 GLN N 353      40.350 -22.356   8.832  1.00 29.91           N  
ATOM  26195  N   ILE N 354      35.824 -17.343   7.375  1.00 27.74           N  
ATOM  26196  CA  ILE N 354      35.503 -16.068   6.744  1.00 26.96           C  
ATOM  26197  C   ILE N 354      34.582 -15.259   7.657  1.00 28.59           C  
ATOM  26198  O   ILE N 354      34.782 -14.053   7.842  1.00 27.14           O  
ATOM  26199  CB  ILE N 354      34.844 -16.265   5.355  1.00 27.37           C  
ATOM  26200  CG1 ILE N 354      35.836 -16.952   4.406  1.00 30.10           C  
ATOM  26201  CG2 ILE N 354      34.425 -14.915   4.768  1.00 27.17           C  
ATOM  26202  CD1 ILE N 354      35.277 -17.242   3.018  1.00 32.26           C  
ATOM  26203  N   ALA N 355      33.575 -15.923   8.221  1.00 28.03           N  
ATOM  26204  CA  ALA N 355      32.648 -15.264   9.137  1.00 29.31           C  
ATOM  26205  C   ALA N 355      33.387 -14.779  10.396  1.00 28.80           C  
ATOM  26206  O   ALA N 355      33.020 -13.751  10.965  1.00 27.65           O  
ATOM  26207  CB  ALA N 355      31.509 -16.205   9.515  1.00 28.40           C  
ATOM  26208  N   THR N 356      34.429 -15.508  10.809  1.00 26.07           N  
ATOM  26209  CA  THR N 356      35.224 -15.128  11.978  1.00 25.80           C  
ATOM  26210  C   THR N 356      35.977 -13.848  11.640  1.00 26.87           C  
ATOM  26211  O   THR N 356      36.037 -12.931  12.458  1.00 24.98           O  
ATOM  26212  CB  THR N 356      36.252 -16.237  12.391  1.00 25.32           C  
ATOM  26213  OG1 THR N 356      35.558 -17.370  12.930  1.00 25.62           O  
ATOM  26214  CG2 THR N 356      37.232 -15.717  13.437  1.00 24.86           C  
ATOM  26215  N   PHE N 357      36.569 -13.801  10.440  1.00 28.49           N  
ATOM  26216  CA  PHE N 357      37.302 -12.619   9.988  1.00 28.84           C  
ATOM  26217  C   PHE N 357      36.343 -11.430   9.938  1.00 27.52           C  
ATOM  26218  O   PHE N 357      36.676 -10.345  10.395  1.00 27.08           O  
ATOM  26219  CB  PHE N 357      37.928 -12.837   8.596  1.00 31.28           C  
ATOM  26220  CG  PHE N 357      38.496 -11.579   7.982  1.00 32.35           C  
ATOM  26221  CD1 PHE N 357      39.750 -11.107   8.358  1.00 34.57           C  
ATOM  26222  CD2 PHE N 357      37.758 -10.842   7.059  1.00 33.59           C  
ATOM  26223  CE1 PHE N 357      40.262  -9.911   7.827  1.00 34.61           C  
ATOM  26224  CE2 PHE N 357      38.259  -9.647   6.524  1.00 35.25           C  
ATOM  26225  CZ  PHE N 357      39.514  -9.183   6.911  1.00 34.02           C  
ATOM  26226  N   ILE N 358      35.147 -11.650   9.400  1.00 25.33           N  
ATOM  26227  CA  ILE N 358      34.148 -10.591   9.302  1.00 25.40           C  
ATOM  26228  C   ILE N 358      33.755 -10.061  10.692  1.00 25.78           C  
ATOM  26229  O   ILE N 358      33.584  -8.853  10.879  1.00 25.48           O  
ATOM  26230  CB  ILE N 358      32.887 -11.088   8.540  1.00 26.91           C  
ATOM  26231  CG1 ILE N 358      33.223 -11.319   7.057  1.00 27.98           C  
ATOM  26232  CG2 ILE N 358      31.754 -10.073   8.653  1.00 25.36           C  
ATOM  26233  CD1 ILE N 358      32.112 -12.029   6.260  1.00 26.44           C  
ATOM  26234  N   TYR N 359      33.647 -10.965  11.665  1.00 25.72           N  
ATOM  26235  CA  TYR N 359      33.281 -10.595  13.029  1.00 25.46           C  
ATOM  26236  C   TYR N 359      34.265  -9.567  13.587  1.00 25.34           C  
ATOM  26237  O   TYR N 359      33.866  -8.512  14.090  1.00 24.03           O  
ATOM  26238  CB  TYR N 359      33.246 -11.841  13.925  1.00 24.99           C  
ATOM  26239  CG  TYR N 359      32.901 -11.559  15.377  1.00 25.45           C  
ATOM  26240  CD1 TYR N 359      31.592 -11.693  15.842  1.00 24.53           C  
ATOM  26241  CD2 TYR N 359      33.885 -11.164  16.283  1.00 25.32           C  
ATOM  26242  CE1 TYR N 359      31.271 -11.440  17.175  1.00 25.90           C  
ATOM  26243  CE2 TYR N 359      33.579 -10.908  17.613  1.00 27.07           C  
ATOM  26244  CZ  TYR N 359      32.268 -11.048  18.053  1.00 28.31           C  
ATOM  26245  OH  TYR N 359      31.960 -10.787  19.366  1.00 26.79           O  
ATOM  26246  N   PHE N 360      35.553  -9.877  13.481  1.00 26.04           N  
ATOM  26247  CA  PHE N 360      36.590  -8.989  13.972  1.00 26.53           C  
ATOM  26248  C   PHE N 360      36.764  -7.751  13.093  1.00 28.35           C  
ATOM  26249  O   PHE N 360      36.964  -6.648  13.604  1.00 25.58           O  
ATOM  26250  CB  PHE N 360      37.906  -9.752  14.111  1.00 25.68           C  
ATOM  26251  CG  PHE N 360      37.958 -10.650  15.318  1.00 25.02           C  
ATOM  26252  CD1 PHE N 360      37.703 -12.016  15.203  1.00 24.11           C  
ATOM  26253  CD2 PHE N 360      38.259 -10.126  16.572  1.00 24.69           C  
ATOM  26254  CE1 PHE N 360      37.748 -12.854  16.328  1.00 27.43           C  
ATOM  26255  CE2 PHE N 360      38.309 -10.947  17.704  1.00 26.12           C  
ATOM  26256  CZ  PHE N 360      38.053 -12.317  17.585  1.00 25.40           C  
ATOM  26257  N   ALA N 361      36.650  -7.935  11.777  1.00 28.12           N  
ATOM  26258  CA  ALA N 361      36.796  -6.833  10.822  1.00 27.66           C  
ATOM  26259  C   ALA N 361      35.789  -5.730  11.104  1.00 26.77           C  
ATOM  26260  O   ALA N 361      36.096  -4.546  10.954  1.00 27.21           O  
ATOM  26261  CB  ALA N 361      36.633  -7.342   9.387  1.00 27.73           C  
ATOM  26262  N   TYR N 362      34.594  -6.112  11.546  1.00 26.11           N  
ATOM  26263  CA  TYR N 362      33.558  -5.127  11.854  1.00 25.48           C  
ATOM  26264  C   TYR N 362      34.052  -4.072  12.845  1.00 25.69           C  
ATOM  26265  O   TYR N 362      33.956  -2.875  12.587  1.00 25.88           O  
ATOM  26266  CB  TYR N 362      32.310  -5.817  12.422  1.00 26.58           C  
ATOM  26267  CG  TYR N 362      31.177  -4.856  12.723  1.00 28.52           C  
ATOM  26268  CD1 TYR N 362      30.516  -4.192  11.691  1.00 29.40           C  
ATOM  26269  CD2 TYR N 362      30.781  -4.598  14.037  1.00 28.51           C  
ATOM  26270  CE1 TYR N 362      29.485  -3.293  11.953  1.00 32.80           C  
ATOM  26271  CE2 TYR N 362      29.749  -3.695  14.314  1.00 32.90           C  
ATOM  26272  CZ  TYR N 362      29.109  -3.049  13.262  1.00 32.71           C  
ATOM  26273  OH  TYR N 362      28.102  -2.154  13.508  1.00 38.03           O  
ATOM  26274  N   PHE N 363      34.615  -4.529  13.960  1.00 26.82           N  
ATOM  26275  CA  PHE N 363      35.107  -3.637  15.007  1.00 27.43           C  
ATOM  26276  C   PHE N 363      36.405  -2.920  14.661  1.00 28.43           C  
ATOM  26277  O   PHE N 363      36.567  -1.732  14.954  1.00 27.81           O  
ATOM  26278  CB  PHE N 363      35.350  -4.426  16.301  1.00 24.28           C  
ATOM  26279  CG  PHE N 363      34.138  -5.142  16.814  1.00 28.28           C  
ATOM  26280  CD1 PHE N 363      33.973  -6.502  16.586  1.00 24.75           C  
ATOM  26281  CD2 PHE N 363      33.163  -4.455  17.537  1.00 27.59           C  
ATOM  26282  CE1 PHE N 363      32.850  -7.174  17.070  1.00 29.22           C  
ATOM  26283  CE2 PHE N 363      32.037  -5.119  18.026  1.00 28.66           C  
ATOM  26284  CZ  PHE N 363      31.880  -6.480  17.792  1.00 26.64           C  
ATOM  26285  N   LEU N 364      37.327  -3.660  14.051  1.00 27.15           N  
ATOM  26286  CA  LEU N 364      38.652  -3.141  13.738  1.00 29.69           C  
ATOM  26287  C   LEU N 364      38.863  -2.447  12.400  1.00 30.35           C  
ATOM  26288  O   LEU N 364      39.765  -1.618  12.269  1.00 30.30           O  
ATOM  26289  CB  LEU N 364      39.674  -4.268  13.909  1.00 28.53           C  
ATOM  26290  CG  LEU N 364      39.611  -4.958  15.278  1.00 30.75           C  
ATOM  26291  CD1 LEU N 364      40.565  -6.158  15.323  1.00 30.57           C  
ATOM  26292  CD2 LEU N 364      39.926  -3.961  16.385  1.00 29.40           C  
ATOM  26293  N   ILE N 365      38.028  -2.760  11.416  1.00 31.71           N  
ATOM  26294  CA  ILE N 365      38.182  -2.172  10.091  1.00 31.25           C  
ATOM  26295  C   ILE N 365      36.926  -1.497   9.552  1.00 29.28           C  
ATOM  26296  O   ILE N 365      36.947  -0.311   9.222  1.00 30.09           O  
ATOM  26297  CB  ILE N 365      38.659  -3.243   9.076  1.00 30.96           C  
ATOM  26298  CG1 ILE N 365      39.946  -3.904   9.581  1.00 34.06           C  
ATOM  26299  CG2 ILE N 365      38.894  -2.608   7.705  1.00 32.59           C  
ATOM  26300  CD1 ILE N 365      40.414  -5.097   8.740  1.00 35.37           C  
ATOM  26301  N   ILE N 366      35.827  -2.240   9.480  1.00 28.86           N  
ATOM  26302  CA  ILE N 366      34.588  -1.692   8.937  1.00 29.59           C  
ATOM  26303  C   ILE N 366      34.041  -0.458   9.659  1.00 29.80           C  
ATOM  26304  O   ILE N 366      33.738   0.546   9.011  1.00 29.35           O  
ATOM  26305  CB  ILE N 366      33.499  -2.776   8.810  1.00 29.20           C  
ATOM  26306  CG1 ILE N 366      33.982  -3.889   7.877  1.00 31.62           C  
ATOM  26307  CG2 ILE N 366      32.206  -2.177   8.270  1.00 28.07           C  
ATOM  26308  CD1 ILE N 366      33.068  -5.118   7.846  1.00 32.32           C  
ATOM  26309  N   VAL N 367      33.922  -0.513  10.984  1.00 28.87           N  
ATOM  26310  CA  VAL N 367      33.399   0.633  11.730  1.00 28.13           C  
ATOM  26311  C   VAL N 367      34.241   1.904  11.547  1.00 27.37           C  
ATOM  26312  O   VAL N 367      33.705   2.950  11.188  1.00 26.87           O  
ATOM  26313  CB  VAL N 367      33.188   0.316  13.250  1.00 27.24           C  
ATOM  26314  CG1 VAL N 367      32.892   1.588  14.026  1.00 25.38           C  
ATOM  26315  CG2 VAL N 367      32.034  -0.670  13.430  1.00 26.24           C  
ATOM  26316  N   PRO N 368      35.564   1.832  11.777  1.00 27.06           N  
ATOM  26317  CA  PRO N 368      36.366   3.054  11.600  1.00 28.63           C  
ATOM  26318  C   PRO N 368      36.403   3.606  10.174  1.00 28.40           C  
ATOM  26319  O   PRO N 368      36.318   4.816   9.982  1.00 29.12           O  
ATOM  26320  CB  PRO N 368      37.757   2.641  12.098  1.00 28.18           C  
ATOM  26321  CG  PRO N 368      37.774   1.153  11.912  1.00 27.44           C  
ATOM  26322  CD  PRO N 368      36.385   0.737  12.321  1.00 25.99           C  
ATOM  26323  N   VAL N 369      36.504   2.722   9.184  1.00 29.94           N  
ATOM  26324  CA  VAL N 369      36.544   3.139   7.777  1.00 28.94           C  
ATOM  26325  C   VAL N 369      35.212   3.752   7.353  1.00 29.18           C  
ATOM  26326  O   VAL N 369      35.171   4.877   6.842  1.00 29.00           O  
ATOM  26327  CB  VAL N 369      36.915   1.944   6.854  1.00 29.97           C  
ATOM  26328  CG1 VAL N 369      36.651   2.275   5.381  1.00 30.82           C  
ATOM  26329  CG2 VAL N 369      38.383   1.586   7.051  1.00 29.71           C  
ATOM  26330  N   ILE N 370      34.122   3.028   7.594  1.00 27.94           N  
ATOM  26331  CA  ILE N 370      32.789   3.514   7.243  1.00 28.38           C  
ATOM  26332  C   ILE N 370      32.401   4.789   7.989  1.00 29.22           C  
ATOM  26333  O   ILE N 370      31.844   5.708   7.389  1.00 31.36           O  
ATOM  26334  CB  ILE N 370      31.710   2.429   7.483  1.00 30.08           C  
ATOM  26335  CG1 ILE N 370      31.889   1.282   6.482  1.00 29.35           C  
ATOM  26336  CG2 ILE N 370      30.311   3.023   7.373  1.00 28.35           C  
ATOM  26337  CD1 ILE N 370      31.704   1.683   5.042  1.00 31.60           C  
ATOM  26338  N   SER N 371      32.682   4.857   9.291  1.00 27.98           N  
ATOM  26339  CA  SER N 371      32.330   6.055  10.053  1.00 27.31           C  
ATOM  26340  C   SER N 371      33.081   7.290   9.547  1.00 26.94           C  
ATOM  26341  O   SER N 371      32.542   8.394   9.542  1.00 26.35           O  
ATOM  26342  CB  SER N 371      32.533   5.850  11.565  1.00 25.99           C  
ATOM  26343  OG  SER N 371      33.880   5.540  11.900  1.00 24.12           O  
ATOM  26344  N   THR N 372      34.319   7.096   9.102  1.00 28.49           N  
ATOM  26345  CA  THR N 372      35.122   8.198   8.570  1.00 29.67           C  
ATOM  26346  C   THR N 372      34.517   8.665   7.235  1.00 28.59           C  
ATOM  26347  O   THR N 372      34.310   9.866   7.019  1.00 28.09           O  
ATOM  26348  CB  THR N 372      36.586   7.768   8.367  1.00 30.72           C  
ATOM  26349  OG1 THR N 372      37.116   7.302   9.617  1.00 32.00           O  
ATOM  26350  CG2 THR N 372      37.426   8.942   7.870  1.00 32.28           C  
ATOM  26351  N   ILE N 373      34.214   7.711   6.357  1.00 28.74           N  
ATOM  26352  CA  ILE N 373      33.608   8.021   5.056  1.00 29.71           C  
ATOM  26353  C   ILE N 373      32.319   8.818   5.283  1.00 29.41           C  
ATOM  26354  O   ILE N 373      32.127   9.881   4.691  1.00 28.20           O  
ATOM  26355  CB  ILE N 373      33.278   6.729   4.261  1.00 30.25           C  
ATOM  26356  CG1 ILE N 373      34.571   6.057   3.783  1.00 32.19           C  
ATOM  26357  CG2 ILE N 373      32.372   7.037   3.067  1.00 31.03           C  
ATOM  26358  CD1 ILE N 373      34.344   4.727   3.071  1.00 32.59           C  
ATOM  26359  N   GLU N 374      31.468   8.327   6.183  1.00 27.08           N  
ATOM  26360  CA  GLU N 374      30.207   9.004   6.477  1.00 28.40           C  
ATOM  26361  C   GLU N 374      30.361  10.424   7.011  1.00 28.99           C  
ATOM  26362  O   GLU N 374      29.553  11.287   6.661  1.00 29.14           O  
ATOM  26363  CB  GLU N 374      29.320   8.153   7.391  1.00 27.97           C  
ATOM  26364  CG  GLU N 374      28.827   6.877   6.701  1.00 31.48           C  
ATOM  26365  CD  GLU N 374      27.901   6.031   7.568  1.00 32.95           C  
ATOM  26366  OE1 GLU N 374      26.892   5.514   7.044  1.00 31.45           O  
ATOM  26367  OE2 GLU N 374      28.186   5.866   8.769  1.00 31.54           O  
ATOM  26368  N   ASN N 375      31.378  10.677   7.846  1.00 27.27           N  
ATOM  26369  CA  ASN N 375      31.621  12.037   8.360  1.00 29.15           C  
ATOM  26370  C   ASN N 375      31.841  12.981   7.167  1.00 28.34           C  
ATOM  26371  O   ASN N 375      31.292  14.081   7.117  1.00 28.34           O  
ATOM  26372  CB  ASN N 375      32.892  12.099   9.227  1.00 28.39           C  
ATOM  26373  CG  ASN N 375      32.696  11.552  10.630  1.00 29.23           C  
ATOM  26374  OD1 ASN N 375      31.588  11.547  11.177  1.00 26.63           O  
ATOM  26375  ND2 ASN N 375      33.792  11.122  11.236  1.00 25.56           N  
ATOM  26376  N   VAL N 376      32.685  12.546   6.230  1.00 29.45           N  
ATOM  26377  CA  VAL N 376      32.998  13.326   5.039  1.00 29.34           C  
ATOM  26378  C   VAL N 376      31.771  13.484   4.134  1.00 29.69           C  
ATOM  26379  O   VAL N 376      31.538  14.556   3.584  1.00 30.36           O  
ATOM  26380  CB  VAL N 376      34.164  12.690   4.241  1.00 31.24           C  
ATOM  26381  CG1 VAL N 376      34.446  13.501   2.974  1.00 31.70           C  
ATOM  26382  CG2 VAL N 376      35.420  12.629   5.112  1.00 29.68           C  
ATOM  26383  N   LEU N 377      30.986  12.419   3.995  1.00 28.81           N  
ATOM  26384  CA  LEU N 377      29.783  12.458   3.169  1.00 30.65           C  
ATOM  26385  C   LEU N 377      28.812  13.507   3.711  1.00 32.19           C  
ATOM  26386  O   LEU N 377      28.257  14.302   2.942  1.00 30.89           O  
ATOM  26387  CB  LEU N 377      29.128  11.079   3.116  1.00 30.45           C  
ATOM  26388  CG  LEU N 377      29.080  10.279   1.805  1.00 34.16           C  
ATOM  26389  CD1 LEU N 377      30.210  10.640   0.847  1.00 33.84           C  
ATOM  26390  CD2 LEU N 377      29.080   8.787   2.123  1.00 31.48           C  
ATOM  26391  N   PHE N 378      28.639  13.537   5.034  1.00 31.31           N  
ATOM  26392  CA  PHE N 378      27.751  14.517   5.662  1.00 31.86           C  
ATOM  26393  C   PHE N 378      28.258  15.940   5.413  1.00 31.58           C  
ATOM  26394  O   PHE N 378      27.474  16.869   5.290  1.00 31.51           O  
ATOM  26395  CB  PHE N 378      27.651  14.287   7.176  1.00 30.43           C  
ATOM  26396  CG  PHE N 378      26.663  13.231   7.577  1.00 30.46           C  
ATOM  26397  CD1 PHE N 378      25.331  13.310   7.172  1.00 28.92           C  
ATOM  26398  CD2 PHE N 378      27.048  12.191   8.414  1.00 28.67           C  
ATOM  26399  CE1 PHE N 378      24.395  12.368   7.606  1.00 29.93           C  
ATOM  26400  CE2 PHE N 378      26.119  11.240   8.856  1.00 31.34           C  
ATOM  26401  CZ  PHE N 378      24.789  11.331   8.453  1.00 30.83           C  
ATOM  26402  N   TYR N 379      29.574  16.101   5.362  1.00 31.65           N  
ATOM  26403  CA  TYR N 379      30.178  17.404   5.137  1.00 34.18           C  
ATOM  26404  C   TYR N 379      30.030  17.919   3.696  1.00 35.04           C  
ATOM  26405  O   TYR N 379      29.495  19.011   3.479  1.00 34.42           O  
ATOM  26406  CB  TYR N 379      31.658  17.366   5.524  1.00 34.95           C  
ATOM  26407  CG  TYR N 379      32.354  18.701   5.403  1.00 36.42           C  
ATOM  26408  CD1 TYR N 379      32.282  19.640   6.430  1.00 35.85           C  
ATOM  26409  CD2 TYR N 379      33.082  19.030   4.255  1.00 37.75           C  
ATOM  26410  CE1 TYR N 379      32.916  20.876   6.322  1.00 39.03           C  
ATOM  26411  CE2 TYR N 379      33.719  20.262   4.135  1.00 38.33           C  
ATOM  26412  CZ  TYR N 379      33.632  21.180   5.172  1.00 40.51           C  
ATOM  26413  OH  TYR N 379      34.270  22.395   5.068  1.00 42.85           O  
ATOM  26414  N   ILE N 380      30.509  17.144   2.722  1.00 36.03           N  
ATOM  26415  CA  ILE N 380      30.442  17.560   1.315  1.00 38.19           C  
ATOM  26416  C   ILE N 380      29.047  17.519   0.690  1.00 39.42           C  
ATOM  26417  O   ILE N 380      28.840  18.072  -0.389  1.00 40.97           O  
ATOM  26418  CB  ILE N 380      31.420  16.756   0.404  1.00 36.56           C  
ATOM  26419  CG1 ILE N 380      31.005  15.287   0.314  1.00 36.57           C  
ATOM  26420  CG2 ILE N 380      32.840  16.873   0.918  1.00 36.01           C  
ATOM  26421  CD1 ILE N 380      31.793  14.495  -0.715  1.00 33.79           C  
ATOM  26422  N   GLY N 381      28.095  16.890   1.375  1.00 39.74           N  
ATOM  26423  CA  GLY N 381      26.744  16.788   0.850  1.00 41.68           C  
ATOM  26424  C   GLY N 381      25.868  18.000   1.085  1.00 45.09           C  
ATOM  26425  O   GLY N 381      24.719  18.033   0.647  1.00 44.35           O  
ATOM  26426  N   ARG N 382      26.415  19.001   1.767  1.00 48.83           N  
ATOM  26427  CA  ARG N 382      25.690  20.229   2.076  1.00 54.60           C  
ATOM  26428  C   ARG N 382      26.576  21.460   1.889  1.00 58.79           C  
ATOM  26429  O   ARG N 382      26.180  22.414   1.217  1.00 59.31           O  
ATOM  26430  CB  ARG N 382      25.142  20.165   3.507  1.00 51.78           C  
ATOM  26431  CG  ARG N 382      26.062  19.434   4.464  1.00 52.31           C  
ATOM  26432  CD  ARG N 382      25.347  18.992   5.725  1.00 46.83           C  
ATOM  26433  NE  ARG N 382      25.409  20.007   6.759  1.00 45.84           N  
ATOM  26434  CZ  ARG N 382      26.431  20.163   7.594  1.00 44.34           C  
ATOM  26435  NH1 ARG N 382      26.390  21.122   8.502  1.00 42.50           N  
ATOM  26436  NH2 ARG N 382      27.484  19.357   7.535  1.00 42.48           N  
ATOM  26437  N   VAL N 383      27.770  21.431   2.483  1.00 64.11           N  
ATOM  26438  CA  VAL N 383      28.727  22.535   2.377  1.00 68.90           C  
ATOM  26439  C   VAL N 383      29.197  22.632   0.919  1.00 73.40           C  
ATOM  26440  O   VAL N 383      29.318  21.614   0.228  1.00 74.33           O  
ATOM  26441  CB  VAL N 383      29.953  22.321   3.313  1.00 67.67           C  
ATOM  26442  CG1 VAL N 383      30.885  23.517   3.259  1.00 68.29           C  
ATOM  26443  CG2 VAL N 383      29.494  22.091   4.743  1.00 67.66           C  
ATOM  26444  N   ASN N 384      29.449  23.854   0.452  1.00 77.62           N  
ATOM  26445  CA  ASN N 384      29.879  24.063  -0.930  1.00 81.59           C  
ATOM  26446  C   ASN N 384      30.793  25.270  -1.150  1.00 83.57           C  
ATOM  26447  O   ASN N 384      30.508  26.374  -0.676  1.00 84.17           O  
ATOM  26448  CB  ASN N 384      28.650  24.162  -1.847  1.00 82.57           C  
ATOM  26449  CG  ASN N 384      27.566  25.073  -1.281  1.00 83.40           C  
ATOM  26450  OD1 ASN N 384      26.616  24.608  -0.644  1.00 83.48           O  
ATOM  26451  ND2 ASN N 384      27.706  26.376  -1.507  1.00 82.79           N  
ATOM  26452  N   LYS N 385      31.891  25.036  -1.872  1.00 85.43           N  
ATOM  26453  CA  LYS N 385      32.879  26.066  -2.210  1.00 87.05           C  
ATOM  26454  C   LYS N 385      34.051  25.471  -2.999  1.00 87.36           C  
ATOM  26455  O   LYS N 385      34.155  25.776  -4.207  1.00 87.45           O  
ATOM  26456  CB  LYS N 385      33.395  26.783  -0.952  1.00 87.94           C  
ATOM  26457  CG  LYS N 385      34.381  27.913  -1.242  1.00 88.68           C  
ATOM  26458  CD  LYS N 385      34.644  28.767  -0.009  1.00 89.98           C  
ATOM  26459  CE  LYS N 385      33.403  29.556   0.401  1.00 90.21           C  
ATOM  26460  NZ  LYS N 385      33.676  30.471   1.546  1.00 90.13           N  
ATOM  26461  OXT LYS N 385      34.847  24.707  -2.411  1.00 87.68           O  
