# Supplementary material for: Alignment of Helical Membrane Protein Sequences Using AlignMe
Source: PLoS One. 2013 Mar 4;8(3):e57731. doi: 10.1371/journal.pone.0057731 (PMC3587630; doi:10.1371/journal.pone.0057731)
Supplement: File S2 — Dataset of HOMEP2 homologous membrane proteins. (GZ) [file pone.0057731.s002.gz › HOMEP2010_pdbs/cytochrome_bc1/2A06_P.pdb]

ATOM  22052  N   LEU P  10      63.609  84.368  91.474  1.00216.19           N  
ATOM  22053  CA  LEU P  10      62.472  83.421  91.297  1.00216.47           C  
ATOM  22054  C   LEU P  10      62.062  82.826  92.641  1.00216.72           C  
ATOM  22055  O   LEU P  10      61.012  82.193  92.759  1.00216.85           O  
ATOM  22056  CB  LEU P  10      62.872  82.297  90.336  1.00216.16           C  
ATOM  22057  CG  LEU P  10      61.826  81.219  90.038  1.00215.72           C  
ATOM  22058  CD1 LEU P  10      60.586  81.854  89.431  1.00215.26           C  
ATOM  22059  CD2 LEU P  10      62.417  80.187  89.091  1.00215.61           C  
ATOM  22060  N   MET P  11      62.901  83.042  93.649  1.00216.99           N  
ATOM  22061  CA  MET P  11      62.663  82.535  94.997  1.00217.05           C  
ATOM  22062  C   MET P  11      61.276  82.867  95.539  1.00217.01           C  
ATOM  22063  O   MET P  11      60.308  82.150  95.285  1.00216.85           O  
ATOM  22064  CB  MET P  11      63.720  83.093  95.955  1.00217.16           C  
ATOM  22065  CG  MET P  11      63.519  82.694  97.410  1.00217.18           C  
ATOM  22066  SD  MET P  11      64.499  83.702  98.536  1.00217.13           S  
ATOM  22067  CE  MET P  11      63.369  85.049  98.848  1.00217.07           C  
ATOM  22068  N   LYS P  12      61.196  83.961  96.291  1.00217.05           N  
ATOM  22069  CA  LYS P  12      59.951  84.405  96.902  1.00216.97           C  
ATOM  22070  C   LYS P  12      58.789  84.401  95.919  1.00217.16           C  
ATOM  22071  O   LYS P  12      58.975  84.211  94.717  1.00217.08           O  
ATOM  22072  CB  LYS P  12      60.124  85.813  97.480  1.00216.68           C  
ATOM  22073  CG  LYS P  12      59.356  86.066  98.774  1.00215.98           C  
ATOM  22074  CD  LYS P  12      60.125  85.559  99.992  1.00215.44           C  
ATOM  22075  CE  LYS P  12      60.355  84.056  99.947  1.00214.82           C  
ATOM  22076  NZ  LYS P  12      61.278  83.598 101.018  1.00214.60           N  
ATOM  22077  N   ILE P  13      57.588  84.611  96.445  1.00217.34           N  
ATOM  22078  CA  ILE P  13      56.382  84.637  95.627  1.00217.47           C  
ATOM  22079  C   ILE P  13      56.254  83.338  94.833  1.00217.39           C  
ATOM  22080  O   ILE P  13      55.430  83.232  93.926  1.00217.53           O  
ATOM  22081  CB  ILE P  13      56.401  85.835  94.649  1.00217.57           C  
ATOM  22082  CG1 ILE P  13      56.804  87.112  95.394  1.00217.89           C  
ATOM  22083  CG2 ILE P  13      55.026  86.023  94.020  1.00217.46           C  
ATOM  22084  CD1 ILE P  13      55.906  87.462  96.569  1.00218.00           C  
ATOM  22085  N   VAL P  14      57.078  82.352  95.179  1.00217.16           N  
ATOM  22086  CA  VAL P  14      57.058  81.056  94.505  1.00216.88           C  
ATOM  22087  C   VAL P  14      57.499  79.945  95.453  1.00216.59           C  
ATOM  22088  O   VAL P  14      56.815  79.637  96.430  1.00216.04           O  
ATOM  22089  CB  VAL P  14      57.997  81.039  93.274  1.00216.95           C  
ATOM  22090  CG1 VAL P  14      57.851  79.718  92.533  1.00216.71           C  
ATOM  22091  CG2 VAL P  14      57.680  82.202  92.349  1.00216.98           C  
ATOM  22092  CA  ASN P  15      59.069  81.020  97.990  1.00123.21           C  
ATOM  22093  C   ASN P  15      57.834  81.343  98.822  1.00122.12           C  
ATOM  22094  O   ASN P  15      56.747  80.828  98.556  1.00121.23           O  
ATOM  22095  CB  ASN P  15      60.216  80.567  98.895  1.00123.53           C  
ATOM  22096  CG  ASN P  15      60.096  79.115  99.298  1.00123.70           C  
ATOM  22097  OD1 ASN P  15      59.158  78.730  99.997  1.00124.01           O  
ATOM  22098  ND2 ASN P  15      61.043  78.295  98.854  1.00123.32           N  
ATOM  22099  N   ASN P  16      58.014  82.195  99.829  1.00121.48           N  
ATOM  22100  CA  ASN P  16      56.924  82.609 100.710  1.00120.07           C  
ATOM  22101  C   ASN P  16      55.718  83.073  99.899  1.00118.60           C  
ATOM  22102  O   ASN P  16      55.571  84.263  99.607  1.00119.54           O  
ATOM  22103  CB  ASN P  16      57.388  83.741 101.636  1.00120.72           C  
ATOM  22104  CG  ASN P  16      58.101  83.232 102.880  1.00121.51           C  
ATOM  22105  OD1 ASN P  16      57.479  82.664 103.778  1.00121.62           O  
ATOM  22106  ND2 ASN P  16      59.413  83.431 102.933  1.00122.43           N  
ATOM  22107  N   ALA P  17      54.863  82.120  99.539  1.00114.86           N  
ATOM  22108  CA  ALA P  17      53.658  82.389  98.762  1.00110.07           C  
ATOM  22109  C   ALA P  17      52.950  81.065  98.500  1.00106.40           C  
ATOM  22110  O   ALA P  17      51.752  81.033  98.222  1.00106.17           O  
ATOM  22111  CB  ALA P  17      54.021  83.059  97.441  1.00110.28           C  
ATOM  22112  N   PHE P  18      53.705  79.973  98.597  1.00100.96           N  
ATOM  22113  CA  PHE P  18      53.166  78.641  98.376  1.00 95.28           C  
ATOM  22114  C   PHE P  18      53.666  77.636  99.413  1.00 88.65           C  
ATOM  22115  O   PHE P  18      52.942  77.275 100.339  1.00 88.32           O  
ATOM  22116  CB  PHE P  18      53.533  78.145  96.975  1.00100.31           C  
ATOM  22117  CG  PHE P  18      52.936  76.807  96.635  1.00106.36           C  
ATOM  22118  CD1 PHE P  18      51.567  76.680  96.410  1.00109.11           C  
ATOM  22119  CD2 PHE P  18      53.732  75.665  96.584  1.00108.81           C  
ATOM  22120  CE1 PHE P  18      50.998  75.434  96.140  1.00110.96           C  
ATOM  22121  CE2 PHE P  18      53.174  74.413  96.316  1.00110.46           C  
ATOM  22122  CZ  PHE P  18      51.805  74.299  96.095  1.00111.15           C  
ATOM  22123  N   ILE P  19      54.908  77.191  99.249  1.00 79.97           N  
ATOM  22124  CA  ILE P  19      55.511  76.214 100.144  1.00 74.82           C  
ATOM  22125  C   ILE P  19      55.321  76.497 101.635  1.00 70.05           C  
ATOM  22126  O   ILE P  19      54.780  75.657 102.363  1.00 66.65           O  
ATOM  22127  CB  ILE P  19      57.024  76.060  99.837  1.00 77.89           C  
ATOM  22128  CG1 ILE P  19      57.204  75.634  98.382  1.00 77.50           C  
ATOM  22129  CG2 ILE P  19      57.651  75.005 100.732  1.00 76.34           C  
ATOM  22130  CD1 ILE P  19      56.390  74.411  98.007  1.00 78.58           C  
ATOM  22131  N   ASP P  20      55.757  77.668 102.091  1.00 65.08           N  
ATOM  22132  CA  ASP P  20      55.619  78.010 103.502  1.00 61.91           C  
ATOM  22133  C   ASP P  20      54.349  78.779 103.849  1.00 55.64           C  
ATOM  22134  O   ASP P  20      54.245  79.383 104.914  1.00 50.84           O  
ATOM  22135  CB  ASP P  20      56.845  78.777 103.980  1.00 68.88           C  
ATOM  22136  CG  ASP P  20      58.115  77.948 103.889  1.00 75.69           C  
ATOM  22137  OD1 ASP P  20      58.050  76.721 104.145  1.00 78.10           O  
ATOM  22138  OD2 ASP P  20      59.180  78.521 103.574  1.00 80.08           O  
ATOM  22139  N   LEU P  21      53.386  78.744 102.937  1.00 48.96           N  
ATOM  22140  CA  LEU P  21      52.105  79.387 103.154  1.00 46.57           C  
ATOM  22141  C   LEU P  21      51.455  78.728 104.376  1.00 43.05           C  
ATOM  22142  O   LEU P  21      51.311  77.510 104.420  1.00 45.61           O  
ATOM  22143  CB  LEU P  21      51.227  79.181 101.927  1.00 47.43           C  
ATOM  22144  CG  LEU P  21      49.817  79.758 101.963  1.00 54.14           C  
ATOM  22145  CD1 LEU P  21      49.870  81.283 101.909  1.00 52.36           C  
ATOM  22146  CD2 LEU P  21      49.050  79.207 100.782  1.00 57.54           C  
ATOM  22147  N   PRO P  22      51.085  79.523 105.395  1.00 40.76           N  
ATOM  22148  CA  PRO P  22      50.454  78.973 106.600  1.00 39.59           C  
ATOM  22149  C   PRO P  22      49.020  78.595 106.268  1.00 38.21           C  
ATOM  22150  O   PRO P  22      48.265  79.420 105.767  1.00 43.24           O  
ATOM  22151  CB  PRO P  22      50.515  80.134 107.591  1.00 39.31           C  
ATOM  22152  CG  PRO P  22      51.625  81.019 107.048  1.00 40.81           C  
ATOM  22153  CD  PRO P  22      51.386  80.953 105.577  1.00 37.17           C  
ATOM  22154  N   ALA P  23      48.642  77.357 106.544  1.00 34.06           N  
ATOM  22155  CA  ALA P  23      47.288  76.909 106.244  1.00 30.81           C  
ATOM  22156  C   ALA P  23      46.665  76.331 107.513  1.00 31.89           C  
ATOM  22157  O   ALA P  23      47.378  75.806 108.378  1.00 29.97           O  
ATOM  22158  CB  ALA P  23      47.336  75.850 105.131  1.00 23.31           C  
ATOM  22159  N   PRO P  24      45.331  76.439 107.658  1.00 33.58           N  
ATOM  22160  CA  PRO P  24      44.721  75.886 108.877  1.00 32.75           C  
ATOM  22161  C   PRO P  24      45.058  74.391 108.921  1.00 33.98           C  
ATOM  22162  O   PRO P  24      45.122  73.735 107.882  1.00 36.94           O  
ATOM  22163  CB  PRO P  24      43.226  76.140 108.665  1.00 33.32           C  
ATOM  22164  CG  PRO P  24      43.206  77.338 107.711  1.00 34.96           C  
ATOM  22165  CD  PRO P  24      44.306  76.981 106.746  1.00 28.93           C  
ATOM  22166  N   SER P  25      45.289  73.845 110.102  1.00 30.81           N  
ATOM  22167  CA  SER P  25      45.607  72.425 110.186  1.00 32.04           C  
ATOM  22168  C   SER P  25      44.367  71.560 109.939  1.00 33.89           C  
ATOM  22169  O   SER P  25      44.495  70.377 109.604  1.00 29.95           O  
ATOM  22170  CB  SER P  25      46.120  72.080 111.567  1.00 31.09           C  
ATOM  22171  OG  SER P  25      45.057  72.186 112.498  1.00 41.89           O  
ATOM  22172  N   ASN P  26      43.179  72.155 110.052  1.00 26.33           N  
ATOM  22173  CA  ASN P  26      41.955  71.367 109.941  1.00 30.96           C  
ATOM  22174  C   ASN P  26      41.016  71.561 108.755  1.00 29.60           C  
ATOM  22175  O   ASN P  26      39.837  71.231 108.850  1.00 30.40           O  
ATOM  22176  CB  ASN P  26      41.156  71.558 111.220  1.00 28.99           C  
ATOM  22177  CG  ASN P  26      40.560  72.941 111.302  1.00 28.80           C  
ATOM  22178  OD1 ASN P  26      41.235  73.927 110.983  1.00 31.05           O  
ATOM  22179  ND2 ASN P  26      39.298  73.031 111.719  1.00 29.24           N  
ATOM  22180  N   ILE P  27      41.498  72.085 107.639  1.00 32.62           N  
ATOM  22181  CA  ILE P  27      40.591  72.237 106.510  1.00 35.45           C  
ATOM  22182  C   ILE P  27      40.336  70.863 105.925  1.00 37.04           C  
ATOM  22183  O   ILE P  27      41.257  70.076 105.721  1.00 36.90           O  
ATOM  22184  CB  ILE P  27      41.144  73.183 105.413  1.00 37.46           C  
ATOM  22185  CG1 ILE P  27      42.636  72.950 105.214  1.00 33.00           C  
ATOM  22186  CG2 ILE P  27      40.855  74.630 105.779  1.00 28.77           C  
ATOM  22187  CD1 ILE P  27      43.201  73.772 104.081  1.00 35.68           C  
ATOM  22188  N   SER P  28      39.065  70.579 105.681  1.00 39.52           N  
ATOM  22189  CA  SER P  28      38.610  69.293 105.152  1.00 33.95           C  
ATOM  22190  C   SER P  28      38.620  69.230 103.643  1.00 31.73           C  
ATOM  22191  O   SER P  28      39.127  70.113 102.970  1.00 32.58           O  
ATOM  22192  CB  SER P  28      37.190  69.032 105.626  1.00 36.38           C  
ATOM  22193  OG  SER P  28      36.322  70.032 105.087  1.00 39.13           O  
ATOM  22194  N   SER P  29      38.020  68.174 103.120  1.00 32.89           N  
ATOM  22195  CA  SER P  29      37.948  67.966 101.685  1.00 37.10           C  
ATOM  22196  C   SER P  29      37.192  69.066 100.958  1.00 34.70           C  
ATOM  22197  O   SER P  29      37.420  69.271  99.769  1.00 31.82           O  
ATOM  22198  CB  SER P  29      37.297  66.613 101.382  1.00 44.56           C  
ATOM  22199  OG  SER P  29      38.186  65.546 101.716  1.00 53.37           O  
ATOM  22200  N   TRP P  30      36.296  69.768 101.656  1.00 27.97           N  
ATOM  22201  CA  TRP P  30      35.556  70.829 100.999  1.00 29.08           C  
ATOM  22202  C   TRP P  30      36.488  71.964 100.569  1.00 31.02           C  
ATOM  22203  O   TRP P  30      36.104  72.794  99.734  1.00 33.40           O  
ATOM  22204  CB  TRP P  30      34.428  71.360 101.897  1.00 28.94           C  
ATOM  22205  CG  TRP P  30      33.355  70.336 102.125  1.00 29.77           C  
ATOM  22206  CD1 TRP P  30      33.119  69.634 103.273  1.00 29.17           C  
ATOM  22207  CD2 TRP P  30      32.436  69.832 101.152  1.00 32.22           C  
ATOM  22208  NE1 TRP P  30      32.114  68.717 103.072  1.00 34.31           N  
ATOM  22209  CE2 TRP P  30      31.678  68.814 101.779  1.00 34.00           C  
ATOM  22210  CE3 TRP P  30      32.182  70.133  99.808  1.00 31.35           C  
ATOM  22211  CZ2 TRP P  30      30.679  68.092 101.106  1.00 35.97           C  
ATOM  22212  CZ3 TRP P  30      31.189  69.410  99.135  1.00 36.31           C  
ATOM  22213  CH2 TRP P  30      30.450  68.401  99.790  1.00 33.66           C  
ATOM  22214  N   TRP P  31      37.698  72.009 101.134  1.00 27.29           N  
ATOM  22215  CA  TRP P  31      38.666  73.035 100.768  1.00 28.90           C  
ATOM  22216  C   TRP P  31      39.503  72.636  99.556  1.00 32.07           C  
ATOM  22217  O   TRP P  31      40.360  73.392  99.129  1.00 33.09           O  
ATOM  22218  CB  TRP P  31      39.585  73.367 101.940  1.00 27.92           C  
ATOM  22219  CG  TRP P  31      39.062  74.479 102.817  1.00 31.36           C  
ATOM  22220  CD1 TRP P  31      39.533  75.769 102.892  1.00 30.71           C  
ATOM  22221  CD2 TRP P  31      37.944  74.410 103.707  1.00 29.14           C  
ATOM  22222  NE1 TRP P  31      38.772  76.504 103.777  1.00 33.80           N  
ATOM  22223  CE2 TRP P  31      37.789  75.695 104.290  1.00 33.90           C  
ATOM  22224  CE3 TRP P  31      37.052  73.395 104.069  1.00 32.18           C  
ATOM  22225  CZ2 TRP P  31      36.778  75.980 105.215  1.00 26.12           C  
ATOM  22226  CZ3 TRP P  31      36.040  73.689 104.992  1.00 29.05           C  
ATOM  22227  CH2 TRP P  31      35.917  74.963 105.548  1.00 27.46           C  
ATOM  22228  N   ASN P  32      39.240  71.463  98.989  1.00 31.58           N  
ATOM  22229  CA  ASN P  32      39.977  71.007  97.808  1.00 34.66           C  
ATOM  22230  C   ASN P  32      39.448  71.586  96.498  1.00 34.92           C  
ATOM  22231  O   ASN P  32      40.159  71.602  95.485  1.00 35.24           O  
ATOM  22232  CB  ASN P  32      39.893  69.489  97.665  1.00 37.04           C  
ATOM  22233  CG  ASN P  32      40.918  68.776  98.477  1.00 43.33           C  
ATOM  22234  OD1 ASN P  32      40.790  68.659  99.703  1.00 43.07           O  
ATOM  22235  ND2 ASN P  32      41.963  68.292  97.808  1.00 42.35           N  
ATOM  22236  N   PHE P  33      38.200  72.044  96.520  1.00 30.89           N  
ATOM  22237  CA  PHE P  33      37.565  72.543  95.315  1.00 30.35           C  
ATOM  22238  C   PHE P  33      38.173  73.766  94.676  1.00 32.71           C  
ATOM  22239  O   PHE P  33      38.031  73.970  93.458  1.00 34.39           O  
ATOM  22240  CB  PHE P  33      36.064  72.692  95.575  1.00 28.75           C  
ATOM  22241  CG  PHE P  33      35.368  71.362  95.689  1.00 30.09           C  
ATOM  22242  CD1 PHE P  33      35.094  70.606  94.544  1.00 29.55           C  
ATOM  22243  CD2 PHE P  33      35.094  70.806  96.934  1.00 30.35           C  
ATOM  22244  CE1 PHE P  33      34.563  69.317  94.636  1.00 26.86           C  
ATOM  22245  CE2 PHE P  33      34.558  69.504  97.044  1.00 28.95           C  
ATOM  22246  CZ  PHE P  33      34.295  68.764  95.893  1.00 27.81           C  
ATOM  22247  N   GLY P  34      38.874  74.562  95.481  1.00 33.51           N  
ATOM  22248  CA  GLY P  34      39.528  75.737  94.939  1.00 27.00           C  
ATOM  22249  C   GLY P  34      40.629  75.267  93.996  1.00 29.41           C  
ATOM  22250  O   GLY P  34      40.689  75.709  92.853  1.00 30.57           O  
ATOM  22251  N   SER P  35      41.496  74.357  94.448  1.00 28.00           N  
ATOM  22252  CA  SER P  35      42.554  73.887  93.565  1.00 32.30           C  
ATOM  22253  C   SER P  35      41.966  73.100  92.402  1.00 32.05           C  
ATOM  22254  O   SER P  35      42.516  73.124  91.301  1.00 32.12           O  
ATOM  22255  CB  SER P  35      43.579  73.038  94.310  1.00 34.20           C  
ATOM  22256  OG  SER P  35      43.007  71.839  94.784  1.00 43.75           O  
ATOM  22257  N   LEU P  36      40.847  72.414  92.635  1.00 29.33           N  
ATOM  22258  CA  LEU P  36      40.210  71.651  91.559  1.00 29.90           C  
ATOM  22259  C   LEU P  36      39.639  72.590  90.496  1.00 30.07           C  
ATOM  22260  O   LEU P  36      39.635  72.260  89.303  1.00 33.68           O  
ATOM  22261  CB  LEU P  36      39.103  70.730  92.110  1.00 31.02           C  
ATOM  22262  CG  LEU P  36      39.600  69.652  93.083  1.00 34.14           C  
ATOM  22263  CD1 LEU P  36      38.455  68.700  93.422  1.00 33.63           C  
ATOM  22264  CD2 LEU P  36      40.765  68.876  92.453  1.00 28.97           C  
ATOM  22265  N   LEU P  37      39.157  73.755  90.917  1.00 28.93           N  
ATOM  22266  CA  LEU P  37      38.636  74.732  89.964  1.00 28.37           C  
ATOM  22267  C   LEU P  37      39.811  75.232  89.123  1.00 31.50           C  
ATOM  22268  O   LEU P  37      39.680  75.429  87.904  1.00 33.09           O  
ATOM  22269  CB  LEU P  37      37.979  75.903  90.711  1.00 26.23           C  
ATOM  22270  CG  LEU P  37      36.581  75.562  91.240  1.00 29.50           C  
ATOM  22271  CD1 LEU P  37      36.097  76.644  92.177  1.00 28.57           C  
ATOM  22272  CD2 LEU P  37      35.626  75.407  90.062  1.00 27.93           C  
ATOM  22273  N   GLY P  38      40.959  75.434  89.779  1.00 30.06           N  
ATOM  22274  CA  GLY P  38      42.139  75.894  89.066  1.00 33.10           C  
ATOM  22275  C   GLY P  38      42.524  74.861  88.013  1.00 36.30           C  
ATOM  22276  O   GLY P  38      42.843  75.207  86.872  1.00 35.74           O  
ATOM  22277  N   ILE P  39      42.475  73.588  88.396  1.00 36.63           N  
ATOM  22278  CA  ILE P  39      42.802  72.505  87.482  1.00 39.48           C  
ATOM  22279  C   ILE P  39      41.763  72.428  86.360  1.00 38.08           C  
ATOM  22280  O   ILE P  39      42.123  72.269  85.196  1.00 36.30           O  
ATOM  22281  CB  ILE P  39      42.900  71.156  88.236  1.00 40.46           C  
ATOM  22282  CG1 ILE P  39      44.128  71.178  89.143  1.00 42.85           C  
ATOM  22283  CG2 ILE P  39      43.014  69.999  87.254  1.00 39.85           C  
ATOM  22284  CD1 ILE P  39      44.187  70.018  90.094  1.00 50.33           C  
ATOM  22285  N   CYS P  40      40.479  72.552  86.690  1.00 36.99           N  
ATOM  22286  CA  CYS P  40      39.455  72.544  85.640  1.00 35.81           C  
ATOM  22287  C   CYS P  40      39.750  73.679  84.646  1.00 35.63           C  
ATOM  22288  O   CYS P  40      39.650  73.487  83.447  1.00 32.65           O  
ATOM  22289  CB  CYS P  40      38.051  72.765  86.213  1.00 37.08           C  
ATOM  22290  SG  CYS P  40      37.253  71.323  86.992  1.00 41.56           S  
ATOM  22291  N   LEU P  41      40.125  74.852  85.159  1.00 36.18           N  
ATOM  22292  CA  LEU P  41      40.422  76.008  84.311  1.00 35.59           C  
ATOM  22293  C   LEU P  41      41.587  75.729  83.372  1.00 35.23           C  
ATOM  22294  O   LEU P  41      41.521  76.042  82.181  1.00 35.73           O  
ATOM  22295  CB  LEU P  41      40.723  77.252  85.171  1.00 32.06           C  
ATOM  22296  CG  LEU P  41      41.061  78.569  84.445  1.00 37.08           C  
ATOM  22297  CD1 LEU P  41      39.980  78.928  83.423  1.00 35.34           C  
ATOM  22298  CD2 LEU P  41      41.203  79.673  85.465  1.00 35.04           C  
ATOM  22299  N   ILE P  42      42.652  75.135  83.904  1.00 36.29           N  
ATOM  22300  CA  ILE P  42      43.816  74.806  83.092  1.00 35.29           C  
ATOM  22301  C   ILE P  42      43.485  73.691  82.081  1.00 37.35           C  
ATOM  22302  O   ILE P  42      43.984  73.703  80.950  1.00 41.32           O  
ATOM  22303  CB  ILE P  42      45.000  74.411  84.006  1.00 38.96           C  
ATOM  22304  CG1 ILE P  42      45.490  75.668  84.737  1.00 41.73           C  
ATOM  22305  CG2 ILE P  42      46.129  73.781  83.197  1.00 35.29           C  
ATOM  22306  CD1 ILE P  42      46.437  75.377  85.875  1.00 45.84           C  
ATOM  22307  N   LEU P  43      42.645  72.732  82.478  1.00 34.32           N  
ATOM  22308  CA  LEU P  43      42.251  71.667  81.562  1.00 34.57           C  
ATOM  22309  C   LEU P  43      41.426  72.261  80.432  1.00 30.49           C  
ATOM  22310  O   LEU P  43      41.658  71.971  79.273  1.00 31.15           O  
ATOM  22311  CB  LEU P  43      41.446  70.577  82.280  1.00 39.43           C  
ATOM  22312  CG  LEU P  43      42.330  69.602  83.068  1.00 51.77           C  
ATOM  22313  CD1 LEU P  43      41.538  68.379  83.520  1.00 54.00           C  
ATOM  22314  CD2 LEU P  43      43.482  69.176  82.161  1.00 56.33           C  
ATOM  22315  N   GLN P  44      40.462  73.099  80.776  1.00 26.76           N  
ATOM  22316  CA  GLN P  44      39.648  73.732  79.765  1.00 27.62           C  
ATOM  22317  C   GLN P  44      40.490  74.561  78.823  1.00 25.28           C  
ATOM  22318  O   GLN P  44      40.269  74.563  77.606  1.00 30.10           O  
ATOM  22319  CB  GLN P  44      38.590  74.640  80.396  1.00 27.90           C  
ATOM  22320  CG  GLN P  44      37.461  73.902  81.097  1.00 34.49           C  
ATOM  22321  CD  GLN P  44      36.837  72.837  80.224  1.00 33.33           C  
ATOM  22322  OE1 GLN P  44      37.227  71.678  80.281  1.00 32.82           O  
ATOM  22323  NE2 GLN P  44      35.871  73.232  79.398  1.00 27.66           N  
ATOM  22324  N   ILE P  45      41.444  75.304  79.374  1.00 29.33           N  
ATOM  22325  CA  ILE P  45      42.284  76.139  78.534  1.00 26.40           C  
ATOM  22326  C   ILE P  45      43.143  75.296  77.592  1.00 28.73           C  
ATOM  22327  O   ILE P  45      43.239  75.601  76.412  1.00 29.44           O  
ATOM  22328  CB  ILE P  45      43.180  77.066  79.392  1.00 27.11           C  
ATOM  22329  CG1 ILE P  45      42.325  78.226  79.937  1.00 29.75           C  
ATOM  22330  CG2 ILE P  45      44.367  77.592  78.549  1.00 24.82           C  
ATOM  22331  CD1 ILE P  45      42.980  79.014  81.061  1.00 25.04           C  
ATOM  22332  N   LEU P  46      43.752  74.228  78.097  1.00 28.95           N  
ATOM  22333  CA  LEU P  46      44.593  73.387  77.238  1.00 31.75           C  
ATOM  22334  C   LEU P  46      43.769  72.654  76.173  1.00 30.29           C  
ATOM  22335  O   LEU P  46      44.079  72.731  74.981  1.00 29.78           O  
ATOM  22336  CB  LEU P  46      45.384  72.376  78.080  1.00 33.99           C  
ATOM  22337  CG  LEU P  46      46.441  73.005  79.007  1.00 45.12           C  
ATOM  22338  CD1 LEU P  46      47.170  71.909  79.793  1.00 42.14           C  
ATOM  22339  CD2 LEU P  46      47.439  73.822  78.171  1.00 42.52           C  
ATOM  22340  N   THR P  47      42.707  71.961  76.580  1.00 28.95           N  
ATOM  22341  CA  THR P  47      41.905  71.267  75.573  1.00 29.07           C  
ATOM  22342  C   THR P  47      41.291  72.280  74.622  1.00 30.43           C  
ATOM  22343  O   THR P  47      41.249  72.066  73.410  1.00 30.15           O  
ATOM  22344  CB  THR P  47      40.765  70.422  76.188  1.00 26.02           C  
ATOM  22345  OG1 THR P  47      39.973  71.233  77.069  1.00 29.47           O  
ATOM  22346  CG2 THR P  47      41.343  69.233  76.957  1.00 25.49           C  
ATOM  22347  N   GLY P  48      40.836  73.400  75.170  1.00 29.43           N  
ATOM  22348  CA  GLY P  48      40.222  74.415  74.337  1.00 32.09           C  
ATOM  22349  C   GLY P  48      41.147  74.927  73.251  1.00 31.80           C  
ATOM  22350  O   GLY P  48      40.737  75.079  72.097  1.00 33.85           O  
ATOM  22351  N   LEU P  49      42.393  75.208  73.626  1.00 29.11           N  
ATOM  22352  CA  LEU P  49      43.397  75.683  72.684  1.00 30.93           C  
ATOM  22353  C   LEU P  49      43.639  74.637  71.586  1.00 35.59           C  
ATOM  22354  O   LEU P  49      43.735  74.976  70.395  1.00 33.68           O  
ATOM  22355  CB  LEU P  49      44.705  75.963  73.420  1.00 33.65           C  
ATOM  22356  CG  LEU P  49      44.791  77.361  74.018  1.00 38.82           C  
ATOM  22357  CD1 LEU P  49      45.965  77.440  74.976  1.00 39.47           C  
ATOM  22358  CD2 LEU P  49      44.920  78.385  72.872  1.00 38.93           C  
ATOM  22359  N   PHE P  50      43.745  73.367  71.975  1.00 34.02           N  
ATOM  22360  CA  PHE P  50      43.945  72.358  70.962  1.00 36.27           C  
ATOM  22361  C   PHE P  50      42.732  72.259  70.046  1.00 35.52           C  
ATOM  22362  O   PHE P  50      42.902  72.016  68.855  1.00 35.83           O  
ATOM  22363  CB  PHE P  50      44.326  71.018  71.585  1.00 37.59           C  
ATOM  22364  CG  PHE P  50      45.792  70.921  71.894  1.00 38.44           C  
ATOM  22365  CD1 PHE P  50      46.337  71.638  72.952  1.00 40.72           C  
ATOM  22366  CD2 PHE P  50      46.652  70.219  71.054  1.00 41.50           C  
ATOM  22367  CE1 PHE P  50      47.711  71.672  73.172  1.00 39.81           C  
ATOM  22368  CE2 PHE P  50      48.036  70.243  71.261  1.00 42.67           C  
ATOM  22369  CZ  PHE P  50      48.565  70.976  72.326  1.00 42.29           C  
ATOM  22370  N   LEU P  51      41.526  72.501  70.572  1.00 33.13           N  
ATOM  22371  CA  LEU P  51      40.334  72.466  69.723  1.00 32.81           C  
ATOM  22372  C   LEU P  51      40.338  73.680  68.788  1.00 32.62           C  
ATOM  22373  O   LEU P  51      40.000  73.576  67.607  1.00 32.43           O  
ATOM  22374  CB  LEU P  51      39.055  72.484  70.556  1.00 31.73           C  
ATOM  22375  CG  LEU P  51      38.812  71.221  71.375  1.00 36.85           C  
ATOM  22376  CD1 LEU P  51      37.721  71.490  72.386  1.00 29.78           C  
ATOM  22377  CD2 LEU P  51      38.456  70.065  70.447  1.00 31.44           C  
ATOM  22378  N   ALA P  52      40.721  74.834  69.326  1.00 30.20           N  
ATOM  22379  CA  ALA P  52      40.784  76.066  68.540  1.00 28.71           C  
ATOM  22380  C   ALA P  52      41.711  75.902  67.337  1.00 29.68           C  
ATOM  22381  O   ALA P  52      41.596  76.622  66.352  1.00 34.11           O  
ATOM  22382  CB  ALA P  52      41.272  77.206  69.406  1.00 32.27           C  
ATOM  22383  N   MET P  53      42.645  74.963  67.429  1.00 27.94           N  
ATOM  22384  CA  MET P  53      43.578  74.713  66.345  1.00 30.99           C  
ATOM  22385  C   MET P  53      42.927  74.054  65.128  1.00 33.63           C  
ATOM  22386  O   MET P  53      43.525  74.007  64.058  1.00 34.66           O  
ATOM  22387  CB  MET P  53      44.729  73.821  66.822  1.00 36.30           C  
ATOM  22388  CG  MET P  53      45.774  74.528  67.681  1.00 40.70           C  
ATOM  22389  SD  MET P  53      47.037  73.333  68.180  1.00 46.82           S  
ATOM  22390  CE  MET P  53      47.556  74.014  69.765  1.00 40.70           C  
ATOM  22391  N   HIS P  54      41.707  73.552  65.296  1.00 33.39           N  
ATOM  22392  CA  HIS P  54      41.002  72.875  64.205  1.00 36.34           C  
ATOM  22393  C   HIS P  54      39.593  73.403  63.952  1.00 33.31           C  
ATOM  22394  O   HIS P  54      38.992  73.063  62.945  1.00 40.48           O  
ATOM  22395  CB  HIS P  54      40.893  71.370  64.506  1.00 30.22           C  
ATOM  22396  CG  HIS P  54      42.205  70.701  64.765  1.00 32.76           C  
ATOM  22397  ND1 HIS P  54      43.002  70.205  63.758  1.00 37.28           N  
ATOM  22398  CD2 HIS P  54      42.855  70.433  65.922  1.00 31.42           C  
ATOM  22399  CE1 HIS P  54      44.081  69.654  64.281  1.00 32.83           C  
ATOM  22400  NE2 HIS P  54      44.017  69.779  65.592  1.00 32.09           N  
ATOM  22401  N   TYR P  55      39.061  74.211  64.864  1.00 36.12           N  
ATOM  22402  CA  TYR P  55      37.688  74.740  64.742  1.00 30.97           C  
ATOM  22403  C   TYR P  55      37.623  75.963  63.835  1.00 35.32           C  
ATOM  22404  O   TYR P  55      38.528  76.800  63.846  1.00 32.50           O  
ATOM  22405  CB  TYR P  55      37.149  75.141  66.129  1.00 30.69           C  
ATOM  22406  CG  TYR P  55      35.784  75.830  66.131  1.00 30.19           C  
ATOM  22407  CD1 TYR P  55      34.605  75.096  65.954  1.00 31.84           C  
ATOM  22408  CD2 TYR P  55      35.674  77.211  66.283  1.00 29.98           C  
ATOM  22409  CE1 TYR P  55      33.356  75.720  65.926  1.00 28.79           C  
ATOM  22410  CE2 TYR P  55      34.419  77.849  66.263  1.00 28.75           C  
ATOM  22411  CZ  TYR P  55      33.274  77.097  66.086  1.00 28.83           C  
ATOM  22412  OH  TYR P  55      32.027  77.693  66.106  1.00 31.83           O  
ATOM  22413  N   THR P  56      36.563  76.061  63.040  1.00 31.06           N  
ATOM  22414  CA  THR P  56      36.377  77.232  62.193  1.00 31.51           C  
ATOM  22415  C   THR P  56      35.015  77.782  62.592  1.00 33.52           C  
ATOM  22416  O   THR P  56      34.049  77.023  62.797  1.00 27.69           O  
ATOM  22417  CB  THR P  56      36.407  76.899  60.685  1.00 34.40           C  
ATOM  22418  OG1 THR P  56      35.552  75.793  60.421  1.00 36.11           O  
ATOM  22419  CG2 THR P  56      37.812  76.551  60.247  1.00 31.91           C  
ATOM  22420  N   SER P  57      34.933  79.102  62.708  1.00 30.00           N  
ATOM  22421  CA  SER P  57      33.696  79.713  63.152  1.00 33.88           C  
ATOM  22422  C   SER P  57      32.715  80.170  62.090  1.00 33.58           C  
ATOM  22423  O   SER P  57      31.808  80.935  62.381  1.00 38.21           O  
ATOM  22424  CB  SER P  57      34.031  80.879  64.054  1.00 34.06           C  
ATOM  22425  OG  SER P  57      34.654  81.875  63.288  1.00 34.35           O  
ATOM  22426  N   ASP P  58      32.895  79.735  60.858  1.00 38.48           N  
ATOM  22427  CA  ASP P  58      31.971  80.116  59.806  1.00 41.49           C  
ATOM  22428  C   ASP P  58      30.750  79.204  59.989  1.00 41.56           C  
ATOM  22429  O   ASP P  58      30.905  77.996  60.178  1.00 36.51           O  
ATOM  22430  CB  ASP P  58      32.613  79.881  58.438  1.00 48.36           C  
ATOM  22431  CG  ASP P  58      31.802  80.485  57.301  1.00 59.73           C  
ATOM  22432  OD1 ASP P  58      30.659  80.023  57.064  1.00 62.05           O  
ATOM  22433  OD2 ASP P  58      32.305  81.434  56.653  1.00 64.55           O  
ATOM  22434  N   THR P  59      29.542  79.764  59.948  1.00 39.05           N  
ATOM  22435  CA  THR P  59      28.343  78.936  60.128  1.00 39.11           C  
ATOM  22436  C   THR P  59      28.249  77.812  59.106  1.00 39.49           C  
ATOM  22437  O   THR P  59      27.504  76.857  59.309  1.00 43.97           O  
ATOM  22438  CB  THR P  59      27.028  79.748  60.027  1.00 35.87           C  
ATOM  22439  OG1 THR P  59      26.960  80.367  58.743  1.00 36.63           O  
ATOM  22440  CG2 THR P  59      26.945  80.804  61.115  1.00 36.58           C  
ATOM  22441  N   THR P  60      28.973  77.914  57.996  1.00 40.07           N  
ATOM  22442  CA  THR P  60      28.895  76.839  57.013  1.00 40.95           C  
ATOM  22443  C   THR P  60      29.859  75.710  57.341  1.00 43.75           C  
ATOM  22444  O   THR P  60      29.720  74.611  56.820  1.00 46.04           O  
ATOM  22445  CB  THR P  60      29.183  77.326  55.554  1.00 42.74           C  
ATOM  22446  OG1 THR P  60      30.510  77.860  55.464  1.00 41.04           O  
ATOM  22447  CG2 THR P  60      28.175  78.414  55.133  1.00 40.70           C  
ATOM  22448  N   THR P  61      30.829  75.963  58.213  1.00 40.65           N  
ATOM  22449  CA  THR P  61      31.799  74.923  58.543  1.00 40.56           C  
ATOM  22450  C   THR P  61      31.959  74.571  60.028  1.00 37.61           C  
ATOM  22451  O   THR P  61      32.617  73.591  60.371  1.00 40.47           O  
ATOM  22452  CB  THR P  61      33.182  75.310  57.988  1.00 44.64           C  
ATOM  22453  OG1 THR P  61      33.638  76.506  58.638  1.00 45.15           O  
ATOM  22454  CG2 THR P  61      33.090  75.570  56.477  1.00 49.77           C  
ATOM  22455  N   ALA P  62      31.355  75.360  60.908  1.00 35.56           N  
ATOM  22456  CA  ALA P  62      31.477  75.144  62.343  1.00 31.67           C  
ATOM  22457  C   ALA P  62      31.121  73.721  62.806  1.00 33.33           C  
ATOM  22458  O   ALA P  62      31.942  73.042  63.438  1.00 32.49           O  
ATOM  22459  CB  ALA P  62      30.626  76.192  63.090  1.00 30.03           C  
ATOM  22460  N   PHE P  63      29.904  73.268  62.498  1.00 29.61           N  
ATOM  22461  CA  PHE P  63      29.477  71.934  62.913  1.00 28.66           C  
ATOM  22462  C   PHE P  63      30.403  70.893  62.274  1.00 29.21           C  
ATOM  22463  O   PHE P  63      30.861  69.956  62.932  1.00 30.36           O  
ATOM  22464  CB  PHE P  63      28.020  71.711  62.491  1.00 27.83           C  
ATOM  22465  CG  PHE P  63      27.417  70.443  63.007  1.00 30.62           C  
ATOM  22466  CD1 PHE P  63      27.585  69.239  62.319  1.00 33.94           C  
ATOM  22467  CD2 PHE P  63      26.633  70.458  64.155  1.00 27.89           C  
ATOM  22468  CE1 PHE P  63      26.970  68.076  62.769  1.00 28.01           C  
ATOM  22469  CE2 PHE P  63      26.012  69.300  64.622  1.00 30.19           C  
ATOM  22470  CZ  PHE P  63      26.178  68.106  63.925  1.00 32.64           C  
ATOM  22471  N   SER P  64      30.705  71.074  61.000  1.00 25.91           N  
ATOM  22472  CA  SER P  64      31.579  70.141  60.308  1.00 31.30           C  
ATOM  22473  C   SER P  64      32.991  70.094  60.882  1.00 32.39           C  
ATOM  22474  O   SER P  64      33.599  69.028  60.934  1.00 32.25           O  
ATOM  22475  CB  SER P  64      31.657  70.486  58.821  1.00 33.39           C  
ATOM  22476  OG  SER P  64      30.410  70.255  58.215  1.00 40.74           O  
ATOM  22477  N   SER P  65      33.515  71.240  61.310  1.00 31.82           N  
ATOM  22478  CA  SER P  65      34.861  71.248  61.836  1.00 32.10           C  
ATOM  22479  C   SER P  65      34.883  70.475  63.156  1.00 32.39           C  
ATOM  22480  O   SER P  65      35.872  69.813  63.482  1.00 30.35           O  
ATOM  22481  CB  SER P  65      35.388  72.692  62.006  1.00 32.03           C  
ATOM  22482  OG  SER P  65      34.791  73.373  63.099  1.00 32.17           O  
ATOM  22483  N   VAL P  66      33.790  70.523  63.906  1.00 31.21           N  
ATOM  22484  CA  VAL P  66      33.764  69.787  65.163  1.00 32.24           C  
ATOM  22485  C   VAL P  66      33.713  68.285  64.891  1.00 33.32           C  
ATOM  22486  O   VAL P  66      34.385  67.518  65.595  1.00 33.22           O  
ATOM  22487  CB  VAL P  66      32.569  70.198  66.057  1.00 32.22           C  
ATOM  22488  CG1 VAL P  66      32.474  69.272  67.266  1.00 31.09           C  
ATOM  22489  CG2 VAL P  66      32.756  71.628  66.530  1.00 27.93           C  
ATOM  22490  N   THR P  67      32.940  67.857  63.886  1.00 30.17           N  
ATOM  22491  CA  THR P  67      32.882  66.425  63.586  1.00 36.73           C  
ATOM  22492  C   THR P  67      34.249  65.968  63.064  1.00 32.58           C  
ATOM  22493  O   THR P  67      34.684  64.862  63.372  1.00 34.74           O  
ATOM  22494  CB  THR P  67      31.776  66.046  62.543  1.00 39.87           C  
ATOM  22495  OG1 THR P  67      32.201  66.409  61.226  1.00 47.27           O  
ATOM  22496  CG2 THR P  67      30.468  66.761  62.856  1.00 42.50           C  
ATOM  22497  N   HIS P  68      34.932  66.826  62.303  1.00 33.47           N  
ATOM  22498  CA  HIS P  68      36.272  66.511  61.784  1.00 34.81           C  
ATOM  22499  C   HIS P  68      37.241  66.304  62.962  1.00 33.02           C  
ATOM  22500  O   HIS P  68      38.070  65.395  62.939  1.00 31.76           O  
ATOM  22501  CB  HIS P  68      36.758  67.643  60.856  1.00 35.46           C  
ATOM  22502  CG  HIS P  68      38.210  67.553  60.470  1.00 36.06           C  
ATOM  22503  ND1 HIS P  68      39.190  68.327  61.061  1.00 43.36           N  
ATOM  22504  CD2 HIS P  68      38.846  66.789  59.551  1.00 35.17           C  
ATOM  22505  CE1 HIS P  68      40.363  68.039  60.524  1.00 39.67           C  
ATOM  22506  NE2 HIS P  68      40.181  67.110  59.604  1.00 37.86           N  
ATOM  22507  N   ILE P  69      37.128  67.138  63.996  1.00 31.53           N  
ATOM  22508  CA  ILE P  69      37.981  66.985  65.167  1.00 31.98           C  
ATOM  22509  C   ILE P  69      37.732  65.600  65.773  1.00 34.07           C  
ATOM  22510  O   ILE P  69      38.652  64.817  66.021  1.00 36.87           O  
ATOM  22511  CB  ILE P  69      37.677  68.068  66.246  1.00 31.76           C  
ATOM  22512  CG1 ILE P  69      38.235  69.430  65.813  1.00 28.97           C  
ATOM  22513  CG2 ILE P  69      38.268  67.657  67.581  1.00 25.61           C  
ATOM  22514  CD1 ILE P  69      37.666  70.605  66.634  1.00 32.80           C  
ATOM  22515  N   CYS P  70      36.468  65.290  65.992  1.00 36.63           N  
ATOM  22516  CA  CYS P  70      36.107  64.008  66.580  1.00 37.32           C  
ATOM  22517  C   CYS P  70      36.385  62.798  65.702  1.00 35.98           C  
ATOM  22518  O   CYS P  70      36.667  61.721  66.217  1.00 39.79           O  
ATOM  22519  CB  CYS P  70      34.629  64.023  66.971  1.00 32.79           C  
ATOM  22520  SG  CYS P  70      34.295  65.278  68.218  1.00 44.99           S  
ATOM  22521  N   ARG P  71      36.327  62.962  64.384  1.00 33.94           N  
ATOM  22522  CA  ARG P  71      36.529  61.817  63.501  1.00 35.77           C  
ATOM  22523  C   ARG P  71      37.879  61.651  62.875  1.00 37.47           C  
ATOM  22524  O   ARG P  71      38.361  60.533  62.776  1.00 38.42           O  
ATOM  22525  CB  ARG P  71      35.506  61.812  62.365  1.00 31.33           C  
ATOM  22526  CG  ARG P  71      34.081  61.684  62.835  1.00 33.35           C  
ATOM  22527  CD  ARG P  71      33.124  61.798  61.678  1.00 32.54           C  
ATOM  22528  NE  ARG P  71      31.730  61.759  62.118  1.00 42.48           N  
ATOM  22529  CZ  ARG P  71      30.972  60.664  62.121  1.00 38.84           C  
ATOM  22530  NH1 ARG P  71      31.471  59.510  61.698  1.00 36.67           N  
ATOM  22531  NH2 ARG P  71      29.717  60.730  62.539  1.00 35.44           N  
ATOM  22532  N   ASP P  72      38.496  62.747  62.450  1.00 35.12           N  
ATOM  22533  CA  ASP P  72      39.768  62.629  61.764  1.00 35.78           C  
ATOM  22534  C   ASP P  72      41.017  63.166  62.432  1.00 34.43           C  
ATOM  22535  O   ASP P  72      42.119  62.758  62.081  1.00 33.11           O  
ATOM  22536  CB  ASP P  72      39.630  63.214  60.358  1.00 38.69           C  
ATOM  22537  CG  ASP P  72      38.692  62.380  59.482  1.00 42.62           C  
ATOM  22538  OD1 ASP P  72      38.715  61.139  59.608  1.00 41.25           O  
ATOM  22539  OD2 ASP P  72      37.948  62.964  58.672  1.00 49.68           O  
ATOM  22540  N   VAL P  73      40.858  64.071  63.387  1.00 33.56           N  
ATOM  22541  CA  VAL P  73      42.013  64.608  64.087  1.00 33.96           C  
ATOM  22542  C   VAL P  73      42.460  63.534  65.053  1.00 33.12           C  
ATOM  22543  O   VAL P  73      41.634  62.969  65.772  1.00 34.22           O  
ATOM  22544  CB  VAL P  73      41.639  65.876  64.877  1.00 31.79           C  
ATOM  22545  CG1 VAL P  73      42.776  66.277  65.819  1.00 34.54           C  
ATOM  22546  CG2 VAL P  73      41.329  66.979  63.918  1.00 33.91           C  
ATOM  22547  N   ASN P  74      43.756  63.256  65.087  1.00 30.85           N  
ATOM  22548  CA  ASN P  74      44.258  62.240  66.002  1.00 31.42           C  
ATOM  22549  C   ASN P  74      43.892  62.615  67.437  1.00 33.23           C  
ATOM  22550  O   ASN P  74      44.235  63.702  67.915  1.00 27.69           O  
ATOM  22551  CB  ASN P  74      45.774  62.113  65.883  1.00 35.13           C  
ATOM  22552  CG  ASN P  74      46.210  61.806  64.483  1.00 39.28           C  
ATOM  22553  OD1 ASN P  74      45.679  60.893  63.850  1.00 36.60           O  
ATOM  22554  ND2 ASN P  74      47.178  62.571  63.979  1.00 37.42           N  
ATOM  22555  N   TYR P  75      43.186  61.708  68.112  1.00 28.43           N  
ATOM  22556  CA  TYR P  75      42.768  61.919  69.494  1.00 28.45           C  
ATOM  22557  C   TYR P  75      41.891  63.142  69.643  1.00 29.62           C  
ATOM  22558  O   TYR P  75      41.674  63.622  70.747  1.00 31.85           O  
ATOM  22559  CB  TYR P  75      43.994  62.027  70.399  1.00 36.11           C  
ATOM  22560  CG  TYR P  75      44.772  60.727  70.423  1.00 38.45           C  
ATOM  22561  CD1 TYR P  75      44.279  59.617  71.112  1.00 37.92           C  
ATOM  22562  CD2 TYR P  75      45.932  60.572  69.674  1.00 35.41           C  
ATOM  22563  CE1 TYR P  75      44.925  58.382  71.044  1.00 40.83           C  
ATOM  22564  CE2 TYR P  75      46.591  59.330  69.598  1.00 34.25           C  
ATOM  22565  CZ  TYR P  75      46.078  58.251  70.280  1.00 38.83           C  
ATOM  22566  OH  TYR P  75      46.684  57.028  70.183  1.00 45.08           O  
ATOM  22567  N   GLY P  76      41.377  63.639  68.523  1.00 31.37           N  
ATOM  22568  CA  GLY P  76      40.486  64.780  68.581  1.00 30.09           C  
ATOM  22569  C   GLY P  76      39.257  64.471  69.425  1.00 31.18           C  
ATOM  22570  O   GLY P  76      38.795  65.305  70.197  1.00 34.62           O  
ATOM  22571  N   TRP P  77      38.709  63.269  69.297  1.00 33.01           N  
ATOM  22572  CA  TRP P  77      37.526  62.933  70.081  1.00 29.27           C  
ATOM  22573  C   TRP P  77      37.778  63.028  71.588  1.00 32.16           C  
ATOM  22574  O   TRP P  77      36.920  63.511  72.334  1.00 31.23           O  
ATOM  22575  CB  TRP P  77      37.033  61.519  69.756  1.00 32.06           C  
ATOM  22576  CG  TRP P  77      38.057  60.443  70.004  1.00 28.05           C  
ATOM  22577  CD1 TRP P  77      38.966  59.966  69.117  1.00 28.66           C  
ATOM  22578  CD2 TRP P  77      38.267  59.718  71.229  1.00 28.61           C  
ATOM  22579  NE1 TRP P  77      39.736  58.985  69.704  1.00 26.88           N  
ATOM  22580  CE2 TRP P  77      39.324  58.811  70.999  1.00 28.98           C  
ATOM  22581  CE3 TRP P  77      37.661  59.751  72.496  1.00 29.31           C  
ATOM  22582  CZ2 TRP P  77      39.792  57.934  71.985  1.00 30.21           C  
ATOM  22583  CZ3 TRP P  77      38.125  58.884  73.483  1.00 33.50           C  
ATOM  22584  CH2 TRP P  77      39.184  57.982  73.220  1.00 33.84           C  
ATOM  22585  N   ILE P  78      38.939  62.576  72.050  1.00 30.35           N  
ATOM  22586  CA  ILE P  78      39.189  62.634  73.482  1.00 32.42           C  
ATOM  22587  C   ILE P  78      39.372  64.074  73.957  1.00 30.81           C  
ATOM  22588  O   ILE P  78      38.902  64.442  75.039  1.00 29.51           O  
ATOM  22589  CB  ILE P  78      40.423  61.765  73.905  1.00 38.83           C  
ATOM  22590  CG1 ILE P  78      40.320  61.452  75.395  1.00 38.10           C  
ATOM  22591  CG2 ILE P  78      41.739  62.526  73.667  1.00 35.82           C  
ATOM  22592  CD1 ILE P  78      41.166  60.247  75.829  1.00 43.39           C  
ATOM  22593  N   ILE P  79      40.015  64.899  73.136  1.00 29.12           N  
ATOM  22594  CA  ILE P  79      40.219  66.287  73.514  1.00 28.42           C  
ATOM  22595  C   ILE P  79      38.860  66.997  73.510  1.00 30.78           C  
ATOM  22596  O   ILE P  79      38.565  67.797  74.401  1.00 25.17           O  
ATOM  22597  CB  ILE P  79      41.178  66.988  72.538  1.00 33.60           C  
ATOM  22598  CG1 ILE P  79      42.581  66.373  72.645  1.00 26.79           C  
ATOM  22599  CG2 ILE P  79      41.229  68.493  72.834  1.00 27.41           C  
ATOM  22600  CD1 ILE P  79      43.529  66.929  71.599  1.00 27.07           C  
ATOM  22601  N   ARG P  80      38.024  66.684  72.523  1.00 28.23           N  
ATOM  22602  CA  ARG P  80      36.706  67.305  72.445  1.00 30.29           C  
ATOM  22603  C   ARG P  80      35.826  66.886  73.629  1.00 28.87           C  
ATOM  22604  O   ARG P  80      35.209  67.723  74.290  1.00 31.04           O  
ATOM  22605  CB  ARG P  80      36.030  66.940  71.119  1.00 30.35           C  
ATOM  22606  CG  ARG P  80      34.734  67.697  70.791  1.00 31.26           C  
ATOM  22607  CD  ARG P  80      33.526  67.138  71.545  1.00 32.30           C  
ATOM  22608  NE  ARG P  80      32.359  67.990  71.358  1.00 36.29           N  
ATOM  22609  CZ  ARG P  80      31.397  67.785  70.460  1.00 34.14           C  
ATOM  22610  NH1 ARG P  80      31.441  66.735  69.657  1.00 35.87           N  
ATOM  22611  NH2 ARG P  80      30.402  68.657  70.347  1.00 27.64           N  
ATOM  22612  N   TYR P  81      35.774  65.598  73.938  1.00 33.21           N  
ATOM  22613  CA  TYR P  81      34.918  65.194  75.051  1.00 31.26           C  
ATOM  22614  C   TYR P  81      35.466  65.581  76.417  1.00 29.37           C  
ATOM  22615  O   TYR P  81      34.701  65.736  77.361  1.00 32.55           O  
ATOM  22616  CB  TYR P  81      34.558  63.707  74.933  1.00 32.65           C  
ATOM  22617  CG  TYR P  81      33.571  63.530  73.809  1.00 33.37           C  
ATOM  22618  CD1 TYR P  81      32.287  64.061  73.914  1.00 35.29           C  
ATOM  22619  CD2 TYR P  81      33.957  62.980  72.584  1.00 32.24           C  
ATOM  22620  CE1 TYR P  81      31.416  64.066  72.834  1.00 34.47           C  
ATOM  22621  CE2 TYR P  81      33.096  62.985  71.490  1.00 36.45           C  
ATOM  22622  CZ  TYR P  81      31.821  63.537  71.626  1.00 34.76           C  
ATOM  22623  OH  TYR P  81      30.964  63.599  70.554  1.00 34.56           O  
ATOM  22624  N   MET P  82      36.780  65.794  76.506  1.00 31.56           N  
ATOM  22625  CA  MET P  82      37.378  66.243  77.749  1.00 28.25           C  
ATOM  22626  C   MET P  82      36.958  67.689  77.961  1.00 31.72           C  
ATOM  22627  O   MET P  82      36.667  68.090  79.083  1.00 31.89           O  
ATOM  22628  CB  MET P  82      38.894  66.168  77.698  1.00 28.59           C  
ATOM  22629  CG  MET P  82      39.436  64.830  78.197  1.00 40.46           C  
ATOM  22630  SD  MET P  82      41.212  64.636  77.857  1.00 47.12           S  
ATOM  22631  CE  MET P  82      41.917  65.883  78.935  1.00 47.65           C  
ATOM  22632  N   HIS P  83      36.928  68.469  76.881  1.00 31.90           N  
ATOM  22633  CA  HIS P  83      36.536  69.864  76.973  1.00 29.66           C  
ATOM  22634  C   HIS P  83      35.073  69.921  77.372  1.00 29.79           C  
ATOM  22635  O   HIS P  83      34.700  70.674  78.262  1.00 32.22           O  
ATOM  22636  CB  HIS P  83      36.729  70.591  75.629  1.00 26.94           C  
ATOM  22637  CG  HIS P  83      36.804  72.091  75.742  1.00 30.11           C  
ATOM  22638  ND1 HIS P  83      37.866  72.746  76.336  1.00 28.81           N  
ATOM  22639  CD2 HIS P  83      35.945  73.064  75.340  1.00 33.58           C  
ATOM  22640  CE1 HIS P  83      37.654  74.053  76.295  1.00 31.51           C  
ATOM  22641  NE2 HIS P  83      36.495  74.277  75.696  1.00 28.42           N  
ATOM  22642  N   ALA P  84      34.234  69.124  76.721  1.00 30.22           N  
ATOM  22643  CA  ALA P  84      32.816  69.158  77.039  1.00 31.57           C  
ATOM  22644  C   ALA P  84      32.521  68.719  78.465  1.00 31.92           C  
ATOM  22645  O   ALA P  84      31.807  69.408  79.186  1.00 35.00           O  
ATOM  22646  CB  ALA P  84      32.011  68.304  76.036  1.00 33.84           C  
ATOM  22647  N   ASN P  85      33.056  67.578  78.873  1.00 30.46           N  
ATOM  22648  CA  ASN P  85      32.808  67.098  80.228  1.00 30.10           C  
ATOM  22649  C   ASN P  85      33.600  67.905  81.250  1.00 29.45           C  
ATOM  22650  O   ASN P  85      33.221  67.982  82.423  1.00 31.13           O  
ATOM  22651  CB  ASN P  85      33.116  65.608  80.292  1.00 32.74           C  
ATOM  22652  CG  ASN P  85      32.067  64.783  79.546  1.00 37.94           C  
ATOM  22653  OD1 ASN P  85      30.970  64.570  80.058  1.00 38.68           O  
ATOM  22654  ND2 ASN P  85      32.391  64.347  78.328  1.00 34.73           N  
ATOM  22655  N   GLY P  86      34.667  68.553  80.786  1.00 30.08           N  
ATOM  22656  CA  GLY P  86      35.465  69.393  81.664  1.00 28.96           C  
ATOM  22657  C   GLY P  86      34.584  70.537  82.140  1.00 29.67           C  
ATOM  22658  O   GLY P  86      34.618  70.922  83.304  1.00 31.51           O  
ATOM  22659  N   ALA P  87      33.790  71.093  81.232  1.00 29.19           N  
ATOM  22660  CA  ALA P  87      32.877  72.172  81.595  1.00 29.30           C  
ATOM  22661  C   ALA P  87      31.917  71.688  82.691  1.00 30.36           C  
ATOM  22662  O   ALA P  87      31.659  72.406  83.657  1.00 36.22           O  
ATOM  22663  CB  ALA P  87      32.113  72.637  80.381  1.00 25.87           C  
ATOM  22664  N   SER P  88      31.395  70.472  82.566  1.00 29.88           N  
ATOM  22665  CA  SER P  88      30.508  69.966  83.603  1.00 34.14           C  
ATOM  22666  C   SER P  88      31.231  69.806  84.936  1.00 33.19           C  
ATOM  22667  O   SER P  88      30.671  70.150  85.975  1.00 34.45           O  
ATOM  22668  CB  SER P  88      29.885  68.631  83.193  1.00 38.18           C  
ATOM  22669  OG  SER P  88      28.802  68.864  82.324  1.00 37.31           O  
ATOM  22670  N   MET P  89      32.454  69.268  84.909  1.00 31.46           N  
ATOM  22671  CA  MET P  89      33.222  69.095  86.140  1.00 34.50           C  
ATOM  22672  C   MET P  89      33.495  70.469  86.754  1.00 33.90           C  
ATOM  22673  O   MET P  89      33.487  70.641  87.965  1.00 33.60           O  
ATOM  22674  CB  MET P  89      34.556  68.392  85.859  1.00 37.72           C  
ATOM  22675  CG  MET P  89      34.407  66.966  85.350  1.00 42.72           C  
ATOM  22676  SD  MET P  89      33.317  65.960  86.402  1.00 48.77           S  
ATOM  22677  CE  MET P  89      34.112  66.155  88.007  1.00 47.48           C  
ATOM  22678  N   PHE P  90      33.742  71.446  85.897  1.00 31.59           N  
ATOM  22679  CA  PHE P  90      33.998  72.790  86.351  1.00 33.49           C  
ATOM  22680  C   PHE P  90      32.800  73.243  87.188  1.00 33.31           C  
ATOM  22681  O   PHE P  90      32.960  73.744  88.303  1.00 36.58           O  
ATOM  22682  CB  PHE P  90      34.176  73.717  85.142  1.00 35.97           C  
ATOM  22683  CG  PHE P  90      35.019  74.931  85.420  1.00 36.83           C  
ATOM  22684  CD1 PHE P  90      34.932  75.596  86.637  1.00 38.71           C  
ATOM  22685  CD2 PHE P  90      35.867  75.435  84.444  1.00 39.59           C  
ATOM  22686  CE1 PHE P  90      35.680  76.744  86.875  1.00 40.18           C  
ATOM  22687  CE2 PHE P  90      36.617  76.583  84.671  1.00 35.69           C  
ATOM  22688  CZ  PHE P  90      36.521  77.235  85.889  1.00 40.79           C  
ATOM  22689  N   PHE P  91      31.594  73.061  86.662  1.00 33.61           N  
ATOM  22690  CA  PHE P  91      30.414  73.490  87.401  1.00 33.24           C  
ATOM  22691  C   PHE P  91      30.139  72.708  88.673  1.00 32.52           C  
ATOM  22692  O   PHE P  91      29.692  73.277  89.675  1.00 30.41           O  
ATOM  22693  CB  PHE P  91      29.183  73.498  86.502  1.00 34.26           C  
ATOM  22694  CG  PHE P  91      29.103  74.713  85.634  1.00 34.88           C  
ATOM  22695  CD1 PHE P  91      29.606  74.701  84.334  1.00 31.45           C  
ATOM  22696  CD2 PHE P  91      28.595  75.905  86.149  1.00 39.30           C  
ATOM  22697  CE1 PHE P  91      29.608  75.854  83.566  1.00 32.74           C  
ATOM  22698  CE2 PHE P  91      28.595  77.067  85.388  1.00 37.10           C  
ATOM  22699  CZ  PHE P  91      29.103  77.043  84.092  1.00 37.06           C  
ATOM  22700  N   ILE P  92      30.413  71.412  88.654  1.00 32.89           N  
ATOM  22701  CA  ILE P  92      30.203  70.614  89.864  1.00 32.20           C  
ATOM  22702  C   ILE P  92      31.094  71.175  90.954  1.00 29.95           C  
ATOM  22703  O   ILE P  92      30.654  71.349  92.086  1.00 33.08           O  
ATOM  22704  CB  ILE P  92      30.553  69.133  89.635  1.00 34.10           C  
ATOM  22705  CG1 ILE P  92      29.438  68.480  88.795  1.00 35.46           C  
ATOM  22706  CG2 ILE P  92      30.761  68.430  90.980  1.00 30.90           C  
ATOM  22707  CD1 ILE P  92      29.774  67.099  88.270  1.00 36.79           C  
ATOM  22708  N   CYS P  93      32.343  71.463  90.598  1.00 29.47           N  
ATOM  22709  CA  CYS P  93      33.317  72.027  91.535  1.00 33.12           C  
ATOM  22710  C   CYS P  93      32.892  73.426  91.966  1.00 32.42           C  
ATOM  22711  O   CYS P  93      32.977  73.767  93.150  1.00 33.67           O  
ATOM  22712  CB  CYS P  93      34.714  72.069  90.900  1.00 32.70           C  
ATOM  22713  SG  CYS P  93      35.431  70.405  90.632  1.00 37.99           S  
ATOM  22714  N   LEU P  94      32.418  74.223  91.008  1.00 33.30           N  
ATOM  22715  CA  LEU P  94      31.966  75.573  91.314  1.00 34.33           C  
ATOM  22716  C   LEU P  94      30.882  75.550  92.381  1.00 34.64           C  
ATOM  22717  O   LEU P  94      30.987  76.244  93.397  1.00 33.69           O  
ATOM  22718  CB  LEU P  94      31.416  76.271  90.068  1.00 33.35           C  
ATOM  22719  CG  LEU P  94      32.431  77.114  89.300  1.00 41.33           C  
ATOM  22720  CD1 LEU P  94      31.768  77.719  88.088  1.00 35.87           C  
ATOM  22721  CD2 LEU P  94      32.986  78.212  90.206  1.00 40.12           C  
ATOM  22722  N   TYR P  95      29.840  74.753  92.157  1.00 34.68           N  
ATOM  22723  CA  TYR P  95      28.757  74.686  93.122  1.00 35.07           C  
ATOM  22724  C   TYR P  95      29.194  74.152  94.489  1.00 35.80           C  
ATOM  22725  O   TYR P  95      28.705  74.632  95.513  1.00 31.91           O  
ATOM  22726  CB  TYR P  95      27.570  73.889  92.549  1.00 34.01           C  
ATOM  22727  CG  TYR P  95      26.988  74.543  91.314  1.00 37.51           C  
ATOM  22728  CD1 TYR P  95      27.039  75.933  91.156  1.00 44.78           C  
ATOM  22729  CD2 TYR P  95      26.397  73.784  90.296  1.00 37.24           C  
ATOM  22730  CE1 TYR P  95      26.521  76.557  90.015  1.00 42.76           C  
ATOM  22731  CE2 TYR P  95      25.879  74.388  89.162  1.00 33.82           C  
ATOM  22732  CZ  TYR P  95      25.944  75.777  89.027  1.00 43.88           C  
ATOM  22733  OH  TYR P  95      25.439  76.394  87.911  1.00 47.62           O  
ATOM  22734  N   MET P  96      30.110  73.182  94.517  1.00 34.60           N  
ATOM  22735  CA  MET P  96      30.605  72.639  95.791  1.00 33.32           C  
ATOM  22736  C   MET P  96      31.352  73.762  96.509  1.00 34.65           C  
ATOM  22737  O   MET P  96      31.169  73.968  97.708  1.00 31.33           O  
ATOM  22738  CB  MET P  96      31.607  71.492  95.574  1.00 36.55           C  
ATOM  22739  CG  MET P  96      31.123  70.303  94.780  1.00 44.34           C  
ATOM  22740  SD  MET P  96      29.942  69.291  95.666  1.00 55.93           S  
ATOM  22741  CE  MET P  96      28.437  70.197  95.340  1.00 54.89           C  
ATOM  22742  N   HIS P  97      32.212  74.453  95.753  1.00 29.10           N  
ATOM  22743  CA  HIS P  97      33.036  75.559  96.242  1.00 31.37           C  
ATOM  22744  C   HIS P  97      32.156  76.645  96.873  1.00 28.25           C  
ATOM  22745  O   HIS P  97      32.413  77.082  97.994  1.00 30.76           O  
ATOM  22746  CB  HIS P  97      33.850  76.129  95.062  1.00 26.11           C  
ATOM  22747  CG  HIS P  97      34.907  77.128  95.440  1.00 28.21           C  
ATOM  22748  ND1 HIS P  97      36.051  76.782  96.125  1.00 24.76           N  
ATOM  22749  CD2 HIS P  97      35.062  78.430  95.087  1.00 25.99           C  
ATOM  22750  CE1 HIS P  97      36.873  77.819  96.166  1.00 27.84           C  
ATOM  22751  NE2 HIS P  97      36.299  78.837  95.542  1.00 30.90           N  
ATOM  22752  N   VAL P  98      31.123  77.071  96.159  1.00 26.74           N  
ATOM  22753  CA  VAL P  98      30.218  78.092  96.685  1.00 30.76           C  
ATOM  22754  C   VAL P  98      29.482  77.549  97.922  1.00 32.83           C  
ATOM  22755  O   VAL P  98      29.330  78.248  98.932  1.00 31.46           O  
ATOM  22756  CB  VAL P  98      29.169  78.515  95.620  1.00 33.38           C  
ATOM  22757  CG1 VAL P  98      28.137  79.483  96.245  1.00 28.78           C  
ATOM  22758  CG2 VAL P  98      29.868  79.165  94.428  1.00 31.30           C  
ATOM  22759  N   GLY P  99      29.033  76.296  97.841  1.00 29.16           N  
ATOM  22760  CA  GLY P  99      28.332  75.682  98.957  1.00 28.10           C  
ATOM  22761  C   GLY P  99      29.202  75.673 100.208  1.00 34.39           C  
ATOM  22762  O   GLY P  99      28.736  75.956 101.310  1.00 33.50           O  
ATOM  22763  N   ARG P 100      30.480  75.352 100.031  1.00 31.93           N  
ATOM  22764  CA  ARG P 100      31.416  75.329 101.138  1.00 31.69           C  
ATOM  22765  C   ARG P 100      31.485  76.726 101.742  1.00 27.70           C  
ATOM  22766  O   ARG P 100      31.478  76.884 102.946  1.00 28.30           O  
ATOM  22767  CB  ARG P 100      32.817  74.905 100.647  1.00 30.86           C  
ATOM  22768  CG  ARG P 100      33.932  74.991 101.704  1.00 34.61           C  
ATOM  22769  CD  ARG P 100      34.351  76.428 102.059  1.00 31.83           C  
ATOM  22770  NE  ARG P 100      34.822  77.157 100.885  1.00 34.95           N  
ATOM  22771  CZ  ARG P 100      36.039  77.052 100.357  1.00 39.38           C  
ATOM  22772  NH1 ARG P 100      36.959  76.249 100.893  1.00 34.04           N  
ATOM  22773  NH2 ARG P 100      36.330  77.732  99.255  1.00 42.82           N  
ATOM  22774  N   GLY P 101      31.586  77.731 100.884  1.00 29.47           N  
ATOM  22775  CA  GLY P 101      31.671  79.098 101.354  1.00 28.70           C  
ATOM  22776  C   GLY P 101      30.457  79.546 102.143  1.00 29.55           C  
ATOM  22777  O   GLY P 101      30.596  80.258 103.144  1.00 28.75           O  
ATOM  22778  N   LEU P 102      29.267  79.147 101.702  1.00 31.99           N  
ATOM  22779  CA  LEU P 102      28.041  79.532 102.401  1.00 35.67           C  
ATOM  22780  C   LEU P 102      27.928  78.824 103.774  1.00 38.26           C  
ATOM  22781  O   LEU P 102      27.626  79.446 104.794  1.00 37.23           O  
ATOM  22782  CB  LEU P 102      26.814  79.184 101.557  1.00 38.33           C  
ATOM  22783  CG  LEU P 102      26.652  79.860 100.186  1.00 45.35           C  
ATOM  22784  CD1 LEU P 102      25.544  79.170  99.415  1.00 43.51           C  
ATOM  22785  CD2 LEU P 102      26.332  81.340 100.358  1.00 49.63           C  
ATOM  22786  N   TYR P 103      28.188  77.523 103.795  1.00 36.68           N  
ATOM  22787  CA  TYR P 103      28.088  76.745 105.024  1.00 31.07           C  
ATOM  22788  C   TYR P 103      29.093  77.183 106.077  1.00 31.26           C  
ATOM  22789  O   TYR P 103      28.755  77.316 107.250  1.00 31.64           O  
ATOM  22790  CB  TYR P 103      28.269  75.262 104.694  1.00 31.86           C  
ATOM  22791  CG  TYR P 103      28.001  74.309 105.837  1.00 33.74           C  
ATOM  22792  CD1 TYR P 103      28.983  74.028 106.781  1.00 34.68           C  
ATOM  22793  CD2 TYR P 103      26.760  73.676 105.967  1.00 32.24           C  
ATOM  22794  CE1 TYR P 103      28.747  73.132 107.831  1.00 32.82           C  
ATOM  22795  CE2 TYR P 103      26.508  72.789 107.006  1.00 32.06           C  
ATOM  22796  CZ  TYR P 103      27.516  72.522 107.936  1.00 35.87           C  
ATOM  22797  OH  TYR P 103      27.284  71.647 108.974  1.00 38.24           O  
ATOM  22798  N   TYR P 104      30.324  77.446 105.657  1.00 32.06           N  
ATOM  22799  CA  TYR P 104      31.366  77.842 106.600  1.00 32.67           C  
ATOM  22800  C   TYR P 104      31.554  79.339 106.875  1.00 31.27           C  
ATOM  22801  O   TYR P 104      32.419  79.728 107.660  1.00 34.20           O  
ATOM  22802  CB  TYR P 104      32.682  77.187 106.173  1.00 31.53           C  
ATOM  22803  CG  TYR P 104      32.582  75.682 106.322  1.00 35.38           C  
ATOM  22804  CD1 TYR P 104      32.505  75.100 107.587  1.00 35.80           C  
ATOM  22805  CD2 TYR P 104      32.467  74.850 105.210  1.00 33.81           C  
ATOM  22806  CE1 TYR P 104      32.312  73.737 107.749  1.00 35.37           C  
ATOM  22807  CE2 TYR P 104      32.267  73.478 105.364  1.00 33.37           C  
ATOM  22808  CZ  TYR P 104      32.189  72.933 106.638  1.00 33.74           C  
ATOM  22809  OH  TYR P 104      31.960  71.595 106.819  1.00 37.32           O  
ATOM  22810  N   GLY P 105      30.731  80.170 106.252  1.00 30.57           N  
ATOM  22811  CA  GLY P 105      30.840  81.600 106.468  1.00 31.60           C  
ATOM  22812  C   GLY P 105      32.094  82.206 105.862  1.00 33.41           C  
ATOM  22813  O   GLY P 105      32.587  83.224 106.338  1.00 33.28           O  
ATOM  22814  N   SER P 106      32.610  81.583 104.807  1.00 30.40           N  
ATOM  22815  CA  SER P 106      33.803  82.080 104.149  1.00 32.97           C  
ATOM  22816  C   SER P 106      33.520  83.390 103.446  1.00 31.64           C  
ATOM  22817  O   SER P 106      34.424  84.182 103.198  1.00 32.29           O  
ATOM  22818  CB  SER P 106      34.320  81.048 103.144  1.00 36.29           C  
ATOM  22819  OG  SER P 106      34.601  79.832 103.799  1.00 35.56           O  
ATOM  22820  N   TYR P 107      32.259  83.620 103.123  1.00 33.00           N  
ATOM  22821  CA  TYR P 107      31.880  84.862 102.449  1.00 36.07           C  
ATOM  22822  C   TYR P 107      32.204  86.114 103.277  1.00 35.39           C  
ATOM  22823  O   TYR P 107      32.090  87.232 102.768  1.00 35.98           O  
ATOM  22824  CB  TYR P 107      30.397  84.826 102.103  1.00 32.15           C  
ATOM  22825  CG  TYR P 107      29.526  84.484 103.275  1.00 33.54           C  
ATOM  22826  CD1 TYR P 107      29.309  85.411 104.305  1.00 31.07           C  
ATOM  22827  CD2 TYR P 107      28.910  83.245 103.357  1.00 29.88           C  
ATOM  22828  CE1 TYR P 107      28.503  85.107 105.379  1.00 32.94           C  
ATOM  22829  CE2 TYR P 107      28.090  82.926 104.440  1.00 32.00           C  
ATOM  22830  CZ  TYR P 107      27.893  83.854 105.439  1.00 30.51           C  
ATOM  22831  OH  TYR P 107      27.098  83.546 106.511  1.00 30.85           O  
ATOM  22832  N   THR P 108      32.612  85.941 104.539  1.00 33.40           N  
ATOM  22833  CA  THR P 108      32.951  87.113 105.333  1.00 34.94           C  
ATOM  22834  C   THR P 108      34.258  87.722 104.826  1.00 37.24           C  
ATOM  22835  O   THR P 108      34.627  88.836 105.212  1.00 36.93           O  
ATOM  22836  CB  THR P 108      33.012  86.823 106.858  1.00 38.48           C  
ATOM  22837  OG1 THR P 108      34.012  85.837 107.144  1.00 41.61           O  
ATOM  22838  CG2 THR P 108      31.638  86.334 107.356  1.00 35.54           C  
ATOM  22839  N   PHE P 109      34.966  86.979 103.966  1.00 37.20           N  
ATOM  22840  CA  PHE P 109      36.176  87.496 103.329  1.00 30.84           C  
ATOM  22841  C   PHE P 109      35.515  88.220 102.148  1.00 32.39           C  
ATOM  22842  O   PHE P 109      35.461  87.696 101.032  1.00 30.63           O  
ATOM  22843  CB  PHE P 109      37.043  86.353 102.800  1.00 29.44           C  
ATOM  22844  CG  PHE P 109      37.708  85.528 103.872  1.00 31.07           C  
ATOM  22845  CD1 PHE P 109      38.095  86.103 105.091  1.00 30.28           C  
ATOM  22846  CD2 PHE P 109      38.048  84.202 103.624  1.00 29.98           C  
ATOM  22847  CE1 PHE P 109      38.811  85.371 106.029  1.00 29.02           C  
ATOM  22848  CE2 PHE P 109      38.771  83.462 104.563  1.00 33.14           C  
ATOM  22849  CZ  PHE P 109      39.154  84.052 105.766  1.00 25.49           C  
ATOM  22850  N   LEU P 110      34.983  89.411 102.402  1.00 33.75           N  
ATOM  22851  CA  LEU P 110      34.227  90.160 101.392  1.00 34.31           C  
ATOM  22852  C   LEU P 110      34.801  90.311  99.993  1.00 35.51           C  
ATOM  22853  O   LEU P 110      34.117  90.012  99.011  1.00 34.65           O  
ATOM  22854  CB  LEU P 110      33.858  91.549 101.924  1.00 34.21           C  
ATOM  22855  CG  LEU P 110      33.096  91.584 103.248  1.00 40.21           C  
ATOM  22856  CD1 LEU P 110      32.742  93.022 103.592  1.00 39.17           C  
ATOM  22857  CD2 LEU P 110      31.839  90.736 103.144  1.00 37.36           C  
ATOM  22858  N   GLU P 111      36.036  90.794  99.893  1.00 34.52           N  
ATOM  22859  CA  GLU P 111      36.652  90.979  98.588  1.00 35.78           C  
ATOM  22860  C   GLU P 111      36.783  89.643  97.852  1.00 36.36           C  
ATOM  22861  O   GLU P 111      36.389  89.538  96.690  1.00 35.75           O  
ATOM  22862  CB  GLU P 111      38.032  91.623  98.733  1.00 39.96           C  
ATOM  22863  CG  GLU P 111      38.037  93.001  99.382  1.00 43.13           C  
ATOM  22864  CD  GLU P 111      37.573  92.988 100.838  1.00 48.63           C  
ATOM  22865  OE1 GLU P 111      37.818  91.994 101.558  1.00 43.37           O  
ATOM  22866  OE2 GLU P 111      36.965  93.989 101.266  1.00 55.74           O  
ATOM  22867  N   THR P 112      37.325  88.632  98.535  1.00 32.96           N  
ATOM  22868  CA  THR P 112      37.509  87.325  97.930  1.00 33.71           C  
ATOM  22869  C   THR P 112      36.173  86.780  97.447  1.00 34.34           C  
ATOM  22870  O   THR P 112      36.051  86.290  96.314  1.00 32.90           O  
ATOM  22871  CB  THR P 112      38.131  86.322  98.935  1.00 36.69           C  
ATOM  22872  OG1 THR P 112      39.419  86.788  99.345  1.00 37.57           O  
ATOM  22873  CG2 THR P 112      38.293  84.947  98.305  1.00 30.37           C  
ATOM  22874  N   TRP P 113      35.165  86.885  98.300  1.00 32.01           N  
ATOM  22875  CA  TRP P 113      33.837  86.400  97.962  1.00 33.75           C  
ATOM  22876  C   TRP P 113      33.191  87.126  96.783  1.00 32.13           C  
ATOM  22877  O   TRP P 113      32.590  86.478  95.915  1.00 28.22           O  
ATOM  22878  CB  TRP P 113      32.927  86.483  99.182  1.00 32.78           C  
ATOM  22879  CG  TRP P 113      31.505  86.068  98.924  1.00 33.32           C  
ATOM  22880  CD1 TRP P 113      30.441  86.894  98.680  1.00 32.37           C  
ATOM  22881  CD2 TRP P 113      30.979  84.730  98.946  1.00 26.89           C  
ATOM  22882  NE1 TRP P 113      29.290  86.149  98.555  1.00 28.73           N  
ATOM  22883  CE2 TRP P 113      29.587  84.824  98.721  1.00 29.61           C  
ATOM  22884  CE3 TRP P 113      31.550  83.464  99.146  1.00 28.31           C  
ATOM  22885  CZ2 TRP P 113      28.750  83.704  98.693  1.00 30.70           C  
ATOM  22886  CZ3 TRP P 113      30.718  82.346  99.125  1.00 30.54           C  
ATOM  22887  CH2 TRP P 113      29.333  82.473  98.898  1.00 31.60           C  
ATOM  22888  N   ASN P 114      33.309  88.452  96.734  1.00 33.05           N  
ATOM  22889  CA  ASN P 114      32.704  89.202  95.623  1.00 35.17           C  
ATOM  22890  C   ASN P 114      33.402  88.974  94.291  1.00 33.74           C  
ATOM  22891  O   ASN P 114      32.764  89.001  93.244  1.00 36.48           O  
ATOM  22892  CB  ASN P 114      32.643  90.699  95.931  1.00 35.17           C  
ATOM  22893  CG  ASN P 114      31.572  91.032  96.948  1.00 42.13           C  
ATOM  22894  OD1 ASN P 114      30.503  90.409  96.971  1.00 41.25           O  
ATOM  22895  ND2 ASN P 114      31.844  92.025  97.791  1.00 44.03           N  
ATOM  22896  N   ILE P 115      34.711  88.761  94.334  1.00 33.77           N  
ATOM  22897  CA  ILE P 115      35.461  88.462  93.127  1.00 31.81           C  
ATOM  22898  C   ILE P 115      34.987  87.058  92.736  1.00 32.27           C  
ATOM  22899  O   ILE P 115      34.850  86.720  91.556  1.00 32.76           O  
ATOM  22900  CB  ILE P 115      36.987  88.486  93.409  1.00 34.51           C  
ATOM  22901  CG1 ILE P 115      37.439  89.940  93.604  1.00 30.26           C  
ATOM  22902  CG2 ILE P 115      37.757  87.822  92.265  1.00 32.92           C  
ATOM  22903  CD1 ILE P 115      38.794  90.071  94.220  1.00 36.95           C  
ATOM  22904  N   GLY P 116      34.708  86.242  93.741  1.00 32.84           N  
ATOM  22905  CA  GLY P 116      34.202  84.907  93.466  1.00 31.42           C  
ATOM  22906  C   GLY P 116      32.883  84.981  92.709  1.00 33.51           C  
ATOM  22907  O   GLY P 116      32.673  84.240  91.767  1.00 36.57           O  
ATOM  22908  N   VAL P 117      31.986  85.877  93.118  1.00 32.44           N  
ATOM  22909  CA  VAL P 117      30.702  86.026  92.447  1.00 30.21           C  
ATOM  22910  C   VAL P 117      30.895  86.427  90.977  1.00 34.42           C  
ATOM  22911  O   VAL P 117      30.166  85.955  90.098  1.00 34.67           O  
ATOM  22912  CB  VAL P 117      29.804  87.074  93.172  1.00 28.75           C  
ATOM  22913  CG1 VAL P 117      28.489  87.269  92.420  1.00 29.09           C  
ATOM  22914  CG2 VAL P 117      29.508  86.595  94.599  1.00 30.73           C  
ATOM  22915  N   ILE P 118      31.874  87.293  90.715  1.00 34.26           N  
ATOM  22916  CA  ILE P 118      32.176  87.737  89.359  1.00 33.60           C  
ATOM  22917  C   ILE P 118      32.729  86.549  88.557  1.00 31.89           C  
ATOM  22918  O   ILE P 118      32.427  86.399  87.375  1.00 31.73           O  
ATOM  22919  CB  ILE P 118      33.221  88.898  89.391  1.00 39.06           C  
ATOM  22920  CG1 ILE P 118      32.569  90.156  89.966  1.00 39.83           C  
ATOM  22921  CG2 ILE P 118      33.782  89.171  87.986  1.00 39.14           C  
ATOM  22922  CD1 ILE P 118      33.553  91.239  90.336  1.00 42.42           C  
ATOM  22923  N   LEU P 119      33.525  85.701  89.207  1.00 31.28           N  
ATOM  22924  CA  LEU P 119      34.092  84.527  88.544  1.00 30.98           C  
ATOM  22925  C   LEU P 119      32.951  83.610  88.107  1.00 34.52           C  
ATOM  22926  O   LEU P 119      32.926  83.114  86.980  1.00 33.69           O  
ATOM  22927  CB  LEU P 119      35.039  83.774  89.497  1.00 26.58           C  
ATOM  22928  CG  LEU P 119      36.426  84.413  89.701  1.00 34.61           C  
ATOM  22929  CD1 LEU P 119      37.122  83.814  90.919  1.00 36.64           C  
ATOM  22930  CD2 LEU P 119      37.266  84.201  88.447  1.00 32.16           C  
ATOM  22931  N   LEU P 120      31.998  83.394  89.004  1.00 34.94           N  
ATOM  22932  CA  LEU P 120      30.875  82.539  88.692  1.00 36.79           C  
ATOM  22933  C   LEU P 120      30.121  83.051  87.458  1.00 35.81           C  
ATOM  22934  O   LEU P 120      29.838  82.292  86.529  1.00 33.91           O  
ATOM  22935  CB  LEU P 120      29.942  82.457  89.898  1.00 39.73           C  
ATOM  22936  CG  LEU P 120      28.676  81.642  89.662  1.00 38.51           C  
ATOM  22937  CD1 LEU P 120      29.052  80.230  89.232  1.00 37.89           C  
ATOM  22938  CD2 LEU P 120      27.833  81.640  90.926  1.00 38.23           C  
ATOM  22939  N   LEU P 121      29.795  84.338  87.445  1.00 33.99           N  
ATOM  22940  CA  LEU P 121      29.090  84.914  86.297  1.00 35.22           C  
ATOM  22941  C   LEU P 121      29.913  84.828  85.002  1.00 35.74           C  
ATOM  22942  O   LEU P 121      29.372  84.599  83.924  1.00 38.59           O  
ATOM  22943  CB  LEU P 121      28.744  86.373  86.579  1.00 33.48           C  
ATOM  22944  CG  LEU P 121      27.677  86.551  87.657  1.00 39.57           C  
ATOM  22945  CD1 LEU P 121      27.707  87.985  88.159  1.00 39.97           C  
ATOM  22946  CD2 LEU P 121      26.313  86.189  87.081  1.00 34.01           C  
ATOM  22947  N   THR P 122      31.221  85.007  85.115  1.00 35.96           N  
ATOM  22948  CA  THR P 122      32.103  84.950  83.958  1.00 35.95           C  
ATOM  22949  C   THR P 122      32.250  83.510  83.423  1.00 34.28           C  
ATOM  22950  O   THR P 122      32.298  83.292  82.221  1.00 32.18           O  
ATOM  22951  CB  THR P 122      33.474  85.571  84.323  1.00 39.04           C  
ATOM  22952  OG1 THR P 122      33.253  86.877  84.887  1.00 40.01           O  
ATOM  22953  CG2 THR P 122      34.331  85.741  83.092  1.00 43.85           C  
ATOM  22954  N   VAL P 123      32.294  82.521  84.305  1.00 32.16           N  
ATOM  22955  CA  VAL P 123      32.406  81.152  83.833  1.00 35.40           C  
ATOM  22956  C   VAL P 123      31.078  80.757  83.154  1.00 33.29           C  
ATOM  22957  O   VAL P 123      31.076  80.076  82.130  1.00 30.59           O  
ATOM  22958  CB  VAL P 123      32.742  80.181  84.995  1.00 36.38           C  
ATOM  22959  CG1 VAL P 123      32.545  78.735  84.546  1.00 33.68           C  
ATOM  22960  CG2 VAL P 123      34.191  80.400  85.438  1.00 39.20           C  
ATOM  22961  N   MET P 124      29.955  81.198  83.712  1.00 30.39           N  
ATOM  22962  CA  MET P 124      28.658  80.889  83.112  1.00 30.78           C  
ATOM  22963  C   MET P 124      28.574  81.462  81.711  1.00 31.02           C  
ATOM  22964  O   MET P 124      28.088  80.791  80.805  1.00 28.76           O  
ATOM  22965  CB  MET P 124      27.507  81.464  83.937  1.00 31.12           C  
ATOM  22966  CG  MET P 124      27.289  80.767  85.264  1.00 33.13           C  
ATOM  22967  SD  MET P 124      25.867  81.460  86.132  1.00 38.28           S  
ATOM  22968  CE  MET P 124      25.294  79.950  87.006  1.00 38.87           C  
ATOM  22969  N   ALA P 125      29.049  82.695  81.536  1.00 28.81           N  
ATOM  22970  CA  ALA P 125      29.019  83.350  80.233  1.00 30.98           C  
ATOM  22971  C   ALA P 125      29.956  82.653  79.254  1.00 32.78           C  
ATOM  22972  O   ALA P 125      29.672  82.547  78.064  1.00 32.60           O  
ATOM  22973  CB  ALA P 125      29.423  84.822  80.372  1.00 27.22           C  
ATOM  22974  N   THR P 126      31.083  82.186  79.768  1.00 32.06           N  
ATOM  22975  CA  THR P 126      32.068  81.516  78.946  1.00 33.49           C  
ATOM  22976  C   THR P 126      31.539  80.163  78.471  1.00 32.53           C  
ATOM  22977  O   THR P 126      31.653  79.826  77.291  1.00 31.55           O  
ATOM  22978  CB  THR P 126      33.392  81.331  79.755  1.00 37.03           C  
ATOM  22979  OG1 THR P 126      33.966  82.615  80.008  1.00 38.83           O  
ATOM  22980  CG2 THR P 126      34.397  80.482  78.995  1.00 33.47           C  
ATOM  22981  N   ALA P 127      30.942  79.397  79.383  1.00 31.79           N  
ATOM  22982  CA  ALA P 127      30.432  78.070  79.028  1.00 31.52           C  
ATOM  22983  C   ALA P 127      29.292  78.216  78.035  1.00 32.08           C  
ATOM  22984  O   ALA P 127      29.183  77.449  77.074  1.00 31.17           O  
ATOM  22985  CB  ALA P 127      29.970  77.318  80.280  1.00 27.14           C  
ATOM  22986  N   PHE P 128      28.449  79.214  78.265  1.00 30.97           N  
ATOM  22987  CA  PHE P 128      27.335  79.471  77.383  1.00 30.05           C  
ATOM  22988  C   PHE P 128      27.857  79.699  75.978  1.00 30.39           C  
ATOM  22989  O   PHE P 128      27.408  79.050  75.025  1.00 31.88           O  
ATOM  22990  CB  PHE P 128      26.532  80.688  77.877  1.00 28.09           C  
ATOM  22991  CG  PHE P 128      25.883  81.474  76.782  1.00 31.97           C  
ATOM  22992  CD1 PHE P 128      25.007  80.863  75.887  1.00 33.80           C  
ATOM  22993  CD2 PHE P 128      26.157  82.827  76.631  1.00 34.19           C  
ATOM  22994  CE1 PHE P 128      24.412  81.591  74.853  1.00 34.66           C  
ATOM  22995  CE2 PHE P 128      25.561  83.582  75.586  1.00 35.07           C  
ATOM  22996  CZ  PHE P 128      24.695  82.967  74.702  1.00 35.03           C  
ATOM  22997  N   MET P 129      28.816  80.608  75.836  1.00 27.97           N  
ATOM  22998  CA  MET P 129      29.346  80.889  74.510  1.00 26.90           C  
ATOM  22999  C   MET P 129      30.041  79.703  73.861  1.00 27.32           C  
ATOM  23000  O   MET P 129      29.926  79.496  72.649  1.00 26.81           O  
ATOM  23001  CB  MET P 129      30.292  82.075  74.574  1.00 30.53           C  
ATOM  23002  CG  MET P 129      29.573  83.315  75.051  1.00 35.84           C  
ATOM  23003  SD  MET P 129      30.614  84.755  74.961  1.00 47.73           S  
ATOM  23004  CE  MET P 129      29.967  85.452  73.565  1.00 48.49           C  
ATOM  23005  N   GLY P 130      30.770  78.930  74.661  1.00 25.66           N  
ATOM  23006  CA  GLY P 130      31.445  77.776  74.109  1.00 29.15           C  
ATOM  23007  C   GLY P 130      30.402  76.827  73.548  1.00 30.60           C  
ATOM  23008  O   GLY P 130      30.571  76.271  72.461  1.00 29.10           O  
ATOM  23009  N   TYR P 131      29.303  76.663  74.280  1.00 31.30           N  
ATOM  23010  CA  TYR P 131      28.235  75.769  73.850  1.00 30.46           C  
ATOM  23011  C   TYR P 131      27.636  76.174  72.513  1.00 33.17           C  
ATOM  23012  O   TYR P 131      27.089  75.333  71.807  1.00 33.71           O  
ATOM  23013  CB  TYR P 131      27.131  75.713  74.903  1.00 34.14           C  
ATOM  23014  CG  TYR P 131      26.200  74.535  74.743  1.00 41.54           C  
ATOM  23015  CD1 TYR P 131      26.701  73.241  74.591  1.00 43.66           C  
ATOM  23016  CD2 TYR P 131      24.820  74.700  74.807  1.00 44.09           C  
ATOM  23017  CE1 TYR P 131      25.854  72.144  74.512  1.00 46.82           C  
ATOM  23018  CE2 TYR P 131      23.961  73.611  74.731  1.00 42.40           C  
ATOM  23019  CZ  TYR P 131      24.484  72.337  74.583  1.00 44.38           C  
ATOM  23020  OH  TYR P 131      23.644  71.251  74.509  1.00 46.72           O  
ATOM  23021  N   VAL P 132      27.749  77.451  72.150  1.00 30.99           N  
ATOM  23022  CA  VAL P 132      27.189  77.905  70.878  1.00 31.20           C  
ATOM  23023  C   VAL P 132      28.091  77.509  69.702  1.00 30.79           C  
ATOM  23024  O   VAL P 132      27.627  77.292  68.591  1.00 29.85           O  
ATOM  23025  CB  VAL P 132      27.005  79.463  70.845  1.00 31.78           C  
ATOM  23026  CG1 VAL P 132      26.538  79.906  69.470  1.00 31.06           C  
ATOM  23027  CG2 VAL P 132      26.002  79.904  71.902  1.00 34.12           C  
ATOM  23028  N   LEU P 133      29.382  77.382  69.961  1.00 31.28           N  
ATOM  23029  CA  LEU P 133      30.349  77.087  68.903  1.00 29.58           C  
ATOM  23030  C   LEU P 133      30.109  75.903  67.974  1.00 30.29           C  
ATOM  23031  O   LEU P 133      30.376  76.004  66.779  1.00 28.07           O  
ATOM  23032  CB  LEU P 133      31.747  76.993  69.495  1.00 28.13           C  
ATOM  23033  CG  LEU P 133      32.142  78.243  70.278  1.00 26.19           C  
ATOM  23034  CD1 LEU P 133      33.590  78.122  70.661  1.00 29.77           C  
ATOM  23035  CD2 LEU P 133      31.899  79.522  69.413  1.00 26.27           C  
ATOM  23036  N   PRO P 134      29.641  74.759  68.503  1.00 30.23           N  
ATOM  23037  CA  PRO P 134      29.421  73.651  67.568  1.00 30.30           C  
ATOM  23038  C   PRO P 134      28.284  73.934  66.579  1.00 28.39           C  
ATOM  23039  O   PRO P 134      28.163  73.273  65.544  1.00 29.79           O  
ATOM  23040  CB  PRO P 134      29.161  72.450  68.494  1.00 31.07           C  
ATOM  23041  CG  PRO P 134      28.923  73.046  69.851  1.00 34.32           C  
ATOM  23042  CD  PRO P 134      29.783  74.260  69.880  1.00 32.04           C  
ATOM  23043  N   TRP P 135      27.452  74.915  66.914  1.00 27.44           N  
ATOM  23044  CA  TRP P 135      26.370  75.330  66.051  1.00 27.24           C  
ATOM  23045  C   TRP P 135      25.340  74.227  65.763  1.00 29.48           C  
ATOM  23046  O   TRP P 135      24.904  74.049  64.614  1.00 30.94           O  
ATOM  23047  CB  TRP P 135      26.936  75.874  64.726  1.00 27.41           C  
ATOM  23048  CG  TRP P 135      26.067  76.943  64.045  1.00 30.25           C  
ATOM  23049  CD1 TRP P 135      25.569  76.908  62.779  1.00 32.31           C  
ATOM  23050  CD2 TRP P 135      25.698  78.225  64.580  1.00 27.55           C  
ATOM  23051  NE1 TRP P 135      24.921  78.092  62.479  1.00 29.71           N  
ATOM  23052  CE2 TRP P 135      24.987  78.914  63.570  1.00 32.71           C  
ATOM  23053  CE3 TRP P 135      25.909  78.862  65.812  1.00 32.53           C  
ATOM  23054  CZ2 TRP P 135      24.486  80.211  63.755  1.00 32.73           C  
ATOM  23055  CZ3 TRP P 135      25.414  80.161  65.992  1.00 32.74           C  
ATOM  23056  CH2 TRP P 135      24.714  80.813  64.968  1.00 32.48           C  
ATOM  23057  N   GLY P 136      24.989  73.486  66.808  1.00 27.56           N  
ATOM  23058  CA  GLY P 136      23.971  72.462  66.712  1.00 26.09           C  
ATOM  23059  C   GLY P 136      22.685  73.177  67.101  1.00 33.35           C  
ATOM  23060  O   GLY P 136      22.694  74.411  67.257  1.00 29.58           O  
ATOM  23061  N   GLN P 137      21.590  72.442  67.276  1.00 32.16           N  
ATOM  23062  CA  GLN P 137      20.317  73.069  67.641  1.00 32.91           C  
ATOM  23063  C   GLN P 137      20.319  73.765  69.006  1.00 35.72           C  
ATOM  23064  O   GLN P 137      19.782  74.866  69.147  1.00 34.80           O  
ATOM  23065  CB  GLN P 137      19.183  72.039  67.591  1.00 32.99           C  
ATOM  23066  CG  GLN P 137      18.696  71.740  66.183  1.00 33.46           C  
ATOM  23067  CD  GLN P 137      17.755  72.822  65.679  1.00 39.68           C  
ATOM  23068  OE1 GLN P 137      18.133  73.989  65.544  1.00 44.39           O  
ATOM  23069  NE2 GLN P 137      16.516  72.443  65.417  1.00 39.94           N  
ATOM  23070  N   MET P 138      20.912  73.147  70.016  1.00 36.03           N  
ATOM  23071  CA  MET P 138      20.941  73.786  71.327  1.00 37.31           C  
ATOM  23072  C   MET P 138      21.821  75.026  71.265  1.00 35.66           C  
ATOM  23073  O   MET P 138      21.519  76.039  71.882  1.00 38.79           O  
ATOM  23074  CB  MET P 138      21.446  72.809  72.386  1.00 38.48           C  
ATOM  23075  CG  MET P 138      20.548  71.588  72.524  1.00 44.13           C  
ATOM  23076  SD  MET P 138      18.874  72.049  73.023  1.00 47.18           S  
ATOM  23077  CE  MET P 138      18.022  72.281  71.398  1.00 39.53           C  
ATOM  23078  N   SER P 139      22.905  74.948  70.505  1.00 35.34           N  
ATOM  23079  CA  SER P 139      23.807  76.095  70.346  1.00 33.95           C  
ATOM  23080  C   SER P 139      23.033  77.312  69.843  1.00 33.41           C  
ATOM  23081  O   SER P 139      23.128  78.406  70.394  1.00 33.05           O  
ATOM  23082  CB  SER P 139      24.893  75.791  69.304  1.00 29.76           C  
ATOM  23083  OG  SER P 139      25.685  74.673  69.669  1.00 32.40           O  
ATOM  23084  N   PHE P 140      22.282  77.101  68.769  1.00 32.07           N  
ATOM  23085  CA  PHE P 140      21.541  78.171  68.121  1.00 30.98           C  
ATOM  23086  C   PHE P 140      20.431  78.758  68.957  1.00 32.23           C  
ATOM  23087  O   PHE P 140      20.313  79.977  69.072  1.00 31.59           O  
ATOM  23088  CB  PHE P 140      20.993  77.680  66.776  1.00 28.83           C  
ATOM  23089  CG  PHE P 140      20.381  78.764  65.948  1.00 33.75           C  
ATOM  23090  CD1 PHE P 140      19.042  79.118  66.110  1.00 35.65           C  
ATOM  23091  CD2 PHE P 140      21.162  79.484  65.051  1.00 32.06           C  
ATOM  23092  CE1 PHE P 140      18.498  80.179  65.388  1.00 32.52           C  
ATOM  23093  CE2 PHE P 140      20.626  80.544  64.331  1.00 36.07           C  
ATOM  23094  CZ  PHE P 140      19.296  80.894  64.498  1.00 34.79           C  
ATOM  23095  N   TRP P 141      19.606  77.894  69.538  1.00 34.04           N  
ATOM  23096  CA  TRP P 141      18.519  78.367  70.355  1.00 33.65           C  
ATOM  23097  C   TRP P 141      19.000  78.873  71.697  1.00 34.96           C  
ATOM  23098  O   TRP P 141      18.410  79.799  72.251  1.00 35.29           O  
ATOM  23099  CB  TRP P 141      17.476  77.275  70.471  1.00 35.59           C  
ATOM  23100  CG  TRP P 141      16.913  77.055  69.130  1.00 35.11           C  
ATOM  23101  CD1 TRP P 141      17.110  75.977  68.327  1.00 32.74           C  
ATOM  23102  CD2 TRP P 141      16.215  78.026  68.337  1.00 32.25           C  
ATOM  23103  NE1 TRP P 141      16.596  76.220  67.076  1.00 36.48           N  
ATOM  23104  CE2 TRP P 141      16.042  77.471  67.054  1.00 33.52           C  
ATOM  23105  CE3 TRP P 141      15.730  79.310  68.587  1.00 35.71           C  
ATOM  23106  CZ2 TRP P 141      15.406  78.161  66.012  1.00 31.64           C  
ATOM  23107  CZ3 TRP P 141      15.092  80.007  67.544  1.00 33.78           C  
ATOM  23108  CH2 TRP P 141      14.943  79.426  66.278  1.00 32.13           C  
ATOM  23109  N   GLY P 142      20.090  78.296  72.195  1.00 30.07           N  
ATOM  23110  CA  GLY P 142      20.651  78.774  73.440  1.00 28.98           C  
ATOM  23111  C   GLY P 142      21.140  80.198  73.208  1.00 31.06           C  
ATOM  23112  O   GLY P 142      20.896  81.082  74.036  1.00 31.43           O  
ATOM  23113  N   ALA P 143      21.810  80.426  72.080  1.00 29.01           N  
ATOM  23114  CA  ALA P 143      22.316  81.757  71.749  1.00 32.48           C  
ATOM  23115  C   ALA P 143      21.170  82.755  71.577  1.00 36.84           C  
ATOM  23116  O   ALA P 143      21.299  83.928  71.930  1.00 37.48           O  
ATOM  23117  CB  ALA P 143      23.130  81.708  70.464  1.00 35.22           C  
ATOM  23118  N   THR P 144      20.060  82.291  71.009  1.00 35.37           N  
ATOM  23119  CA  THR P 144      18.895  83.147  70.781  1.00 34.16           C  
ATOM  23120  C   THR P 144      18.267  83.552  72.112  1.00 33.74           C  
ATOM  23121  O   THR P 144      18.105  84.728  72.401  1.00 34.42           O  
ATOM  23122  CB  THR P 144      17.829  82.412  69.930  1.00 34.69           C  
ATOM  23123  OG1 THR P 144      18.390  82.095  68.656  1.00 35.93           O  
ATOM  23124  CG2 THR P 144      16.592  83.270  69.745  1.00 33.41           C  
ATOM  23125  N   VAL P 145      17.930  82.563  72.928  1.00 30.57           N  
ATOM  23126  CA  VAL P 145      17.314  82.825  74.207  1.00 33.55           C  
ATOM  23127  C   VAL P 145      18.146  83.654  75.174  1.00 36.78           C  
ATOM  23128  O   VAL P 145      17.686  84.668  75.702  1.00 38.37           O  
ATOM  23129  CB  VAL P 145      16.962  81.519  74.920  1.00 35.01           C  
ATOM  23130  CG1 VAL P 145      16.516  81.818  76.365  1.00 28.18           C  
ATOM  23131  CG2 VAL P 145      15.875  80.774  74.135  1.00 35.32           C  
ATOM  23132  N   ILE P 146      19.373  83.220  75.418  1.00 33.93           N  
ATOM  23133  CA  ILE P 146      20.215  83.909  76.373  1.00 34.47           C  
ATOM  23134  C   ILE P 146      20.583  85.339  76.022  1.00 35.03           C  
ATOM  23135  O   ILE P 146      20.578  86.198  76.905  1.00 36.23           O  
ATOM  23136  CB  ILE P 146      21.472  83.059  76.696  1.00 36.42           C  
ATOM  23137  CG1 ILE P 146      21.039  81.847  77.536  1.00 32.07           C  
ATOM  23138  CG2 ILE P 146      22.492  83.880  77.457  1.00 29.22           C  
ATOM  23139  CD1 ILE P 146      22.104  80.763  77.688  1.00 39.58           C  
ATOM  23140  N   THR P 147      20.901  85.612  74.760  1.00 37.09           N  
ATOM  23141  CA  THR P 147      21.227  86.980  74.384  1.00 35.72           C  
ATOM  23142  C   THR P 147      19.935  87.796  74.508  1.00 36.93           C  
ATOM  23143  O   THR P 147      19.956  88.954  74.922  1.00 37.46           O  
ATOM  23144  CB  THR P 147      21.733  87.082  72.944  1.00 38.48           C  
ATOM  23145  OG1 THR P 147      22.794  86.144  72.730  1.00 37.32           O  
ATOM  23146  CG2 THR P 147      22.274  88.480  72.692  1.00 42.60           C  
ATOM  23147  N   ASN P 148      18.805  87.178  74.185  1.00 35.13           N  
ATOM  23148  CA  ASN P 148      17.525  87.874  74.281  1.00 38.62           C  
ATOM  23149  C   ASN P 148      17.142  88.265  75.705  1.00 41.89           C  
ATOM  23150  O   ASN P 148      16.183  89.013  75.898  1.00 40.52           O  
ATOM  23151  CB  ASN P 148      16.393  87.049  73.642  1.00 35.05           C  
ATOM  23152  CG  ASN P 148      16.109  87.481  72.240  1.00 35.36           C  
ATOM  23153  OD1 ASN P 148      16.027  88.676  71.966  1.00 38.99           O  
ATOM  23154  ND2 ASN P 148      15.956  86.525  71.334  1.00 34.02           N  
ATOM  23155  N   LEU P 149      17.876  87.773  76.705  1.00 38.98           N  
ATOM  23156  CA  LEU P 149      17.571  88.177  78.077  1.00 39.66           C  
ATOM  23157  C   LEU P 149      17.745  89.698  78.143  1.00 42.68           C  
ATOM  23158  O   LEU P 149      17.040  90.387  78.891  1.00 40.63           O  
ATOM  23159  CB  LEU P 149      18.521  87.524  79.084  1.00 34.45           C  
ATOM  23160  CG  LEU P 149      18.446  85.999  79.220  1.00 38.65           C  
ATOM  23161  CD1 LEU P 149      19.600  85.491  80.100  1.00 31.92           C  
ATOM  23162  CD2 LEU P 149      17.083  85.610  79.801  1.00 32.73           C  
ATOM  23163  N   LEU P 150      18.682  90.220  77.353  1.00 40.03           N  
ATOM  23164  CA  LEU P 150      18.928  91.653  77.345  1.00 41.41           C  
ATOM  23165  C   LEU P 150      17.737  92.458  76.803  1.00 42.31           C  
ATOM  23166  O   LEU P 150      17.612  93.651  77.093  1.00 40.94           O  
ATOM  23167  CB  LEU P 150      20.178  91.963  76.527  1.00 44.98           C  
ATOM  23168  CG  LEU P 150      21.491  91.441  77.124  1.00 49.66           C  
ATOM  23169  CD1 LEU P 150      22.592  91.451  76.072  1.00 49.73           C  
ATOM  23170  CD2 LEU P 150      21.872  92.299  78.316  1.00 49.90           C  
ATOM  23171  N   SER P 151      16.854  91.809  76.044  1.00 39.25           N  
ATOM  23172  CA  SER P 151      15.701  92.505  75.487  1.00 40.24           C  
ATOM  23173  C   SER P 151      14.682  92.913  76.551  1.00 42.90           C  
ATOM  23174  O   SER P 151      13.752  93.656  76.266  1.00 45.53           O  
ATOM  23175  CB  SER P 151      15.021  91.655  74.402  1.00 44.06           C  
ATOM  23176  OG  SER P 151      14.262  90.582  74.945  1.00 40.98           O  
ATOM  23177  N   ALA P 152      14.859  92.422  77.773  1.00 43.20           N  
ATOM  23178  CA  ALA P 152      13.963  92.773  78.867  1.00 43.54           C  
ATOM  23179  C   ALA P 152      14.331  94.167  79.373  1.00 45.82           C  
ATOM  23180  O   ALA P 152      13.584  94.772  80.148  1.00 47.06           O  
ATOM  23181  CB  ALA P 152      14.084  91.757  80.003  1.00 43.63           C  
ATOM  23182  N   ILE P 153      15.491  94.671  78.957  1.00 42.08           N  
ATOM  23183  CA  ILE P 153      15.884  95.994  79.381  1.00 39.73           C  
ATOM  23184  C   ILE P 153      14.982  96.980  78.649  1.00 43.93           C  
ATOM  23185  O   ILE P 153      14.844  96.942  77.427  1.00 41.23           O  
ATOM  23186  CB  ILE P 153      17.358  96.297  79.053  1.00 45.05           C  
ATOM  23187  CG1 ILE P 153      18.269  95.348  79.843  1.00 47.97           C  
ATOM  23188  CG2 ILE P 153      17.686  97.752  79.418  1.00 42.15           C  
ATOM  23189  CD1 ILE P 153      19.742  95.500  79.517  1.00 48.61           C  
ATOM  23190  N   PRO P 154      14.325  97.865  79.399  1.00 45.33           N  
ATOM  23191  CA  PRO P 154      13.426  98.865  78.829  1.00 43.71           C  
ATOM  23192  C   PRO P 154      14.015  99.759  77.738  1.00 42.85           C  
ATOM  23193  O   PRO P 154      15.108 100.332  77.885  1.00 45.79           O  
ATOM  23194  CB  PRO P 154      12.990  99.671  80.053  1.00 40.97           C  
ATOM  23195  CG  PRO P 154      12.987  98.643  81.136  1.00 50.28           C  
ATOM  23196  CD  PRO P 154      14.268  97.880  80.874  1.00 49.14           C  
ATOM  23197  N   TYR P 155      13.260  99.864  76.645  1.00 40.15           N  
ATOM  23198  CA  TYR P 155      13.595 100.725  75.503  1.00 45.17           C  
ATOM  23199  C   TYR P 155      14.833 100.430  74.681  1.00 46.77           C  
ATOM  23200  O   TYR P 155      14.825 100.640  73.473  1.00 51.06           O  
ATOM  23201  CB  TYR P 155      13.688 102.195  75.946  1.00 44.27           C  
ATOM  23202  CG  TYR P 155      12.606 102.628  76.904  1.00 48.30           C  
ATOM  23203  CD1 TYR P 155      12.772 102.483  78.284  1.00 48.40           C  
ATOM  23204  CD2 TYR P 155      11.413 103.174  76.436  1.00 50.12           C  
ATOM  23205  CE1 TYR P 155      11.782 102.872  79.171  1.00 53.31           C  
ATOM  23206  CE2 TYR P 155      10.413 103.567  77.317  1.00 53.39           C  
ATOM  23207  CZ  TYR P 155      10.604 103.415  78.681  1.00 56.25           C  
ATOM  23208  OH  TYR P 155       9.620 103.817  79.560  1.00 64.35           O  
ATOM  23209  N   ILE P 156      15.904  99.971  75.310  1.00 44.88           N  
ATOM  23210  CA  ILE P 156      17.116  99.716  74.545  1.00 46.37           C  
ATOM  23211  C   ILE P 156      17.491  98.237  74.442  1.00 45.52           C  
ATOM  23212  O   ILE P 156      18.370  97.863  73.669  1.00 46.10           O  
ATOM  23213  CB  ILE P 156      18.280 100.486  75.146  1.00 46.67           C  
ATOM  23214  CG1 ILE P 156      18.633  99.906  76.514  1.00 47.69           C  
ATOM  23215  CG2 ILE P 156      17.893 101.946  75.290  1.00 47.33           C  
ATOM  23216  CD1 ILE P 156      19.812 100.580  77.167  1.00 52.95           C  
ATOM  23217  N   GLY P 157      16.817  97.408  75.224  1.00 42.67           N  
ATOM  23218  CA  GLY P 157      17.097  95.991  75.199  1.00 40.57           C  
ATOM  23219  C   GLY P 157      17.188  95.431  73.790  1.00 42.87           C  
ATOM  23220  O   GLY P 157      18.147  94.736  73.446  1.00 41.94           O  
ATOM  23221  N   THR P 158      16.208  95.736  72.956  1.00 41.40           N  
ATOM  23222  CA  THR P 158      16.232  95.220  71.599  1.00 47.00           C  
ATOM  23223  C   THR P 158      17.478  95.679  70.842  1.00 45.52           C  
ATOM  23224  O   THR P 158      18.106  94.895  70.137  1.00 46.79           O  
ATOM  23225  CB  THR P 158      14.929  95.604  70.855  1.00 47.36           C  
ATOM  23226  OG1 THR P 158      13.875  94.735  71.296  1.00 53.26           O  
ATOM  23227  CG2 THR P 158      15.088  95.467  69.350  1.00 52.53           C  
ATOM  23228  N   ASN P 159      17.845  96.941  71.017  1.00 46.56           N  
ATOM  23229  CA  ASN P 159      19.021  97.500  70.365  1.00 45.74           C  
ATOM  23230  C   ASN P 159      20.281  96.779  70.811  1.00 44.72           C  
ATOM  23231  O   ASN P 159      21.161  96.492  69.992  1.00 43.53           O  
ATOM  23232  CB  ASN P 159      19.147  98.988  70.690  1.00 46.18           C  
ATOM  23233  CG  ASN P 159      17.962  99.791  70.190  1.00 53.92           C  
ATOM  23234  OD1 ASN P 159      17.797  99.986  68.986  1.00 55.70           O  
ATOM  23235  ND2 ASN P 159      17.117 100.243  71.115  1.00 55.83           N  
ATOM  23236  N   LEU P 160      20.361  96.491  72.111  1.00 41.62           N  
ATOM  23237  CA  LEU P 160      21.515  95.802  72.670  1.00 42.10           C  
ATOM  23238  C   LEU P 160      21.667  94.420  72.063  1.00 40.68           C  
ATOM  23239  O   LEU P 160      22.758  94.046  71.653  1.00 42.25           O  
ATOM  23240  CB  LEU P 160      21.384  95.684  74.188  1.00 44.57           C  
ATOM  23241  CG  LEU P 160      21.814  96.914  74.984  1.00 50.67           C  
ATOM  23242  CD1 LEU P 160      21.353  96.781  76.425  1.00 54.40           C  
ATOM  23243  CD2 LEU P 160      23.333  97.057  74.912  1.00 51.92           C  
ATOM  23244  N   VAL P 161      20.571  93.671  72.017  1.00 37.28           N  
ATOM  23245  CA  VAL P 161      20.568  92.327  71.465  1.00 38.48           C  
ATOM  23246  C   VAL P 161      21.076  92.294  70.027  1.00 37.58           C  
ATOM  23247  O   VAL P 161      21.976  91.526  69.693  1.00 37.90           O  
ATOM  23248  CB  VAL P 161      19.149  91.700  71.515  1.00 35.81           C  
ATOM  23249  CG1 VAL P 161      19.145  90.337  70.834  1.00 39.78           C  
ATOM  23250  CG2 VAL P 161      18.705  91.544  72.962  1.00 37.98           C  
ATOM  23251  N   GLU P 162      20.510  93.140  69.181  1.00 40.00           N  
ATOM  23252  CA  GLU P 162      20.914  93.183  67.782  1.00 41.07           C  
ATOM  23253  C   GLU P 162      22.354  93.614  67.653  1.00 38.20           C  
ATOM  23254  O   GLU P 162      23.059  93.207  66.730  1.00 36.15           O  
ATOM  23255  CB  GLU P 162      20.006  94.129  67.014  1.00 42.42           C  
ATOM  23256  CG  GLU P 162      18.558  93.797  67.261  1.00 53.25           C  
ATOM  23257  CD  GLU P 162      17.626  94.519  66.334  1.00 57.58           C  
ATOM  23258  OE1 GLU P 162      17.763  95.757  66.195  1.00 60.55           O  
ATOM  23259  OE2 GLU P 162      16.749  93.841  65.750  1.00 57.44           O  
ATOM  23260  N   TRP P 163      22.799  94.440  68.587  1.00 34.50           N  
ATOM  23261  CA  TRP P 163      24.171  94.882  68.549  1.00 33.81           C  
ATOM  23262  C   TRP P 163      25.066  93.671  68.856  1.00 34.06           C  
ATOM  23263  O   TRP P 163      26.020  93.395  68.135  1.00 32.20           O  
ATOM  23264  CB  TRP P 163      24.383  95.979  69.572  1.00 30.08           C  
ATOM  23265  CG  TRP P 163      25.786  96.410  69.642  1.00 37.22           C  
ATOM  23266  CD1 TRP P 163      26.480  97.133  68.705  1.00 32.07           C  
ATOM  23267  CD2 TRP P 163      26.698  96.150  70.712  1.00 37.89           C  
ATOM  23268  NE1 TRP P 163      27.769  97.343  69.137  1.00 38.63           N  
ATOM  23269  CE2 TRP P 163      27.927  96.754  70.367  1.00 39.58           C  
ATOM  23270  CE3 TRP P 163      26.593  95.466  71.933  1.00 41.70           C  
ATOM  23271  CZ2 TRP P 163      29.044  96.701  71.203  1.00 40.53           C  
ATOM  23272  CZ3 TRP P 163      27.701  95.411  72.765  1.00 43.18           C  
ATOM  23273  CH2 TRP P 163      28.914  96.028  72.395  1.00 45.09           C  
ATOM  23274  N   ILE P 164      24.732  92.936  69.913  1.00 32.47           N  
ATOM  23275  CA  ILE P 164      25.489  91.747  70.288  1.00 36.40           C  
ATOM  23276  C   ILE P 164      25.491  90.777  69.103  1.00 39.19           C  
ATOM  23277  O   ILE P 164      26.544  90.279  68.704  1.00 41.18           O  
ATOM  23278  CB  ILE P 164      24.848  91.018  71.500  1.00 37.40           C  
ATOM  23279  CG1 ILE P 164      24.881  91.911  72.733  1.00 41.29           C  
ATOM  23280  CG2 ILE P 164      25.580  89.716  71.766  1.00 35.37           C  
ATOM  23281  CD1 ILE P 164      26.257  92.293  73.163  1.00 43.60           C  
ATOM  23282  N   TRP P 165      24.307  90.508  68.545  1.00 36.04           N  
ATOM  23283  CA  TRP P 165      24.206  89.583  67.425  1.00 36.48           C  
ATOM  23284  C   TRP P 165      24.943  90.060  66.193  1.00 35.80           C  
ATOM  23285  O   TRP P 165      25.395  89.252  65.394  1.00 40.90           O  
ATOM  23286  CB  TRP P 165      22.741  89.325  67.011  1.00 33.13           C  
ATOM  23287  CG  TRP P 165      21.891  88.563  67.975  1.00 29.78           C  
ATOM  23288  CD1 TRP P 165      22.309  87.773  69.001  1.00 32.91           C  
ATOM  23289  CD2 TRP P 165      20.463  88.488  67.967  1.00 31.36           C  
ATOM  23290  NE1 TRP P 165      21.230  87.208  69.636  1.00 35.83           N  
ATOM  23291  CE2 TRP P 165      20.083  87.632  69.018  1.00 35.44           C  
ATOM  23292  CE3 TRP P 165      19.463  89.062  67.167  1.00 36.84           C  
ATOM  23293  CZ2 TRP P 165      18.741  87.328  69.293  1.00 37.39           C  
ATOM  23294  CZ3 TRP P 165      18.125  88.758  67.444  1.00 40.32           C  
ATOM  23295  CH2 TRP P 165      17.785  87.899  68.499  1.00 35.59           C  
ATOM  23296  N   GLY P 166      25.065  91.367  66.029  1.00 38.45           N  
ATOM  23297  CA  GLY P 166      25.696  91.881  64.828  1.00 35.57           C  
ATOM  23298  C   GLY P 166      24.669  91.766  63.701  1.00 40.43           C  
ATOM  23299  O   GLY P 166      25.022  91.564  62.536  1.00 37.09           O  
ATOM  23300  N   GLY P 167      23.387  91.871  64.055  1.00 38.11           N  
ATOM  23301  CA  GLY P 167      22.327  91.760  63.067  1.00 42.23           C  
ATOM  23302  C   GLY P 167      20.956  91.640  63.713  1.00 45.19           C  
ATOM  23303  O   GLY P 167      20.805  91.890  64.911  1.00 46.87           O  
ATOM  23304  N   PHE P 168      19.955  91.254  62.930  1.00 45.50           N  
ATOM  23305  CA  PHE P 168      18.597  91.119  63.444  1.00 48.21           C  
ATOM  23306  C   PHE P 168      18.278  89.728  63.946  1.00 47.55           C  
ATOM  23307  O   PHE P 168      17.175  89.465  64.401  1.00 49.75           O  
ATOM  23308  CB  PHE P 168      17.598  91.536  62.371  1.00 53.21           C  
ATOM  23309  CG  PHE P 168      17.867  92.896  61.828  1.00 56.36           C  
ATOM  23310  CD1 PHE P 168      17.751  94.012  62.648  1.00 59.99           C  
ATOM  23311  CD2 PHE P 168      18.337  93.057  60.533  1.00 60.23           C  
ATOM  23312  CE1 PHE P 168      18.106  95.271  62.193  1.00 63.65           C  
ATOM  23313  CE2 PHE P 168      18.697  94.311  60.060  1.00 63.94           C  
ATOM  23314  CZ  PHE P 168      18.583  95.424  60.895  1.00 65.19           C  
ATOM  23315  N   SER P 169      19.252  88.837  63.865  1.00 44.24           N  
ATOM  23316  CA  SER P 169      19.056  87.490  64.342  1.00 46.22           C  
ATOM  23317  C   SER P 169      20.411  86.844  64.536  1.00 43.37           C  
ATOM  23318  O   SER P 169      21.414  87.323  64.017  1.00 43.96           O  
ATOM  23319  CB  SER P 169      18.248  86.678  63.324  1.00 50.05           C  
ATOM  23320  OG  SER P 169      18.946  86.579  62.090  1.00 54.90           O  
ATOM  23321  N   VAL P 170      20.431  85.760  65.297  1.00 40.66           N  
ATOM  23322  CA  VAL P 170      21.650  85.010  65.524  1.00 40.52           C  
ATOM  23323  C   VAL P 170      22.049  84.477  64.154  1.00 42.48           C  
ATOM  23324  O   VAL P 170      21.286  83.746  63.511  1.00 46.06           O  
ATOM  23325  CB  VAL P 170      21.399  83.850  66.476  1.00 39.18           C  
ATOM  23326  CG1 VAL P 170      22.570  82.896  66.454  1.00 38.47           C  
ATOM  23327  CG2 VAL P 170      21.173  84.389  67.878  1.00 41.79           C  
ATOM  23328  N   ASP P 171      23.238  84.851  63.710  1.00 39.12           N  
ATOM  23329  CA  ASP P 171      23.720  84.444  62.404  1.00 39.66           C  
ATOM  23330  C   ASP P 171      25.249  84.366  62.395  1.00 39.76           C  
ATOM  23331  O   ASP P 171      25.879  84.269  63.450  1.00 37.68           O  
ATOM  23332  CB  ASP P 171      23.249  85.466  61.376  1.00 43.08           C  
ATOM  23333  CG  ASP P 171      23.163  84.900  59.979  1.00 47.08           C  
ATOM  23334  OD1 ASP P 171      23.734  83.823  59.722  1.00 49.58           O  
ATOM  23335  OD2 ASP P 171      22.522  85.553  59.130  1.00 53.61           O  
ATOM  23336  N   LYS P 172      25.827  84.424  61.195  1.00 41.68           N  
ATOM  23337  CA  LYS P 172      27.275  84.358  61.003  1.00 41.93           C  
ATOM  23338  C   LYS P 172      28.068  85.275  61.916  1.00 41.96           C  
ATOM  23339  O   LYS P 172      29.031  84.838  62.551  1.00 38.47           O  
ATOM  23340  CB  LYS P 172      27.643  84.705  59.563  1.00 44.67           C  
ATOM  23341  CG  LYS P 172      27.379  83.594  58.572  1.00 53.61           C  
ATOM  23342  CD  LYS P 172      27.934  83.940  57.196  1.00 59.38           C  
ATOM  23343  CE  LYS P 172      27.829  82.745  56.248  1.00 61.56           C  
ATOM  23344  NZ  LYS P 172      28.548  81.542  56.777  1.00 63.66           N  
ATOM  23345  N   ALA P 173      27.663  86.544  61.966  1.00 36.98           N  
ATOM  23346  CA  ALA P 173      28.345  87.540  62.781  1.00 37.78           C  
ATOM  23347  C   ALA P 173      28.364  87.139  64.249  1.00 35.11           C  
ATOM  23348  O   ALA P 173      29.353  87.356  64.944  1.00 35.81           O  
ATOM  23349  CB  ALA P 173      27.674  88.914  62.611  1.00 34.10           C  
ATOM  23350  N   THR P 174      27.277  86.551  64.722  1.00 32.49           N  
ATOM  23351  CA  THR P 174      27.207  86.144  66.113  1.00 32.05           C  
ATOM  23352  C   THR P 174      28.209  85.016  66.429  1.00 34.32           C  
ATOM  23353  O   THR P 174      28.945  85.083  67.418  1.00 33.56           O  
ATOM  23354  CB  THR P 174      25.783  85.659  66.467  1.00 37.15           C  
ATOM  23355  OG1 THR P 174      24.817  86.565  65.915  1.00 36.47           O  
ATOM  23356  CG2 THR P 174      25.608  85.587  67.968  1.00 34.13           C  
ATOM  23357  N   LEU P 175      28.236  83.983  65.590  1.00 32.68           N  
ATOM  23358  CA  LEU P 175      29.116  82.844  65.825  1.00 32.73           C  
ATOM  23359  C   LEU P 175      30.593  83.228  65.829  1.00 32.32           C  
ATOM  23360  O   LEU P 175      31.374  82.772  66.660  1.00 32.19           O  
ATOM  23361  CB  LEU P 175      28.880  81.767  64.768  1.00 31.71           C  
ATOM  23362  CG  LEU P 175      29.704  80.476  64.929  1.00 29.42           C  
ATOM  23363  CD1 LEU P 175      29.524  79.909  66.337  1.00 28.80           C  
ATOM  23364  CD2 LEU P 175      29.242  79.464  63.878  1.00 28.11           C  
ATOM  23365  N   THR P 176      30.977  84.067  64.887  1.00 31.69           N  
ATOM  23366  CA  THR P 176      32.353  84.483  64.811  1.00 31.70           C  
ATOM  23367  C   THR P 176      32.788  85.287  66.028  1.00 31.32           C  
ATOM  23368  O   THR P 176      33.876  85.062  66.541  1.00 30.66           O  
ATOM  23369  CB  THR P 176      32.606  85.255  63.521  1.00 34.94           C  
ATOM  23370  OG1 THR P 176      32.326  84.388  62.412  1.00 36.35           O  
ATOM  23371  CG2 THR P 176      34.054  85.675  63.436  1.00 34.46           C  
ATOM  23372  N   ARG P 177      31.960  86.214  66.513  1.00 27.95           N  
ATOM  23373  CA  ARG P 177      32.376  86.964  67.696  1.00 27.64           C  
ATOM  23374  C   ARG P 177      32.299  86.081  68.968  1.00 27.74           C  
ATOM  23375  O   ARG P 177      33.064  86.283  69.891  1.00 27.72           O  
ATOM  23376  CB  ARG P 177      31.551  88.264  67.856  1.00 29.34           C  
ATOM  23377  CG  ARG P 177      30.094  88.091  68.289  1.00 36.09           C  
ATOM  23378  CD  ARG P 177      29.322  89.423  68.170  1.00 37.36           C  
ATOM  23379  NE  ARG P 177      29.494  90.030  66.849  1.00 36.00           N  
ATOM  23380  CZ  ARG P 177      28.964  91.193  66.485  1.00 39.07           C  
ATOM  23381  NH1 ARG P 177      28.210  91.889  67.335  1.00 35.67           N  
ATOM  23382  NH2 ARG P 177      29.214  91.679  65.277  1.00 34.54           N  
ATOM  23383  N   PHE P 178      31.409  85.083  69.000  1.00 26.93           N  
ATOM  23384  CA  PHE P 178      31.322  84.217  70.160  1.00 25.93           C  
ATOM  23385  C   PHE P 178      32.564  83.350  70.262  1.00 25.97           C  
ATOM  23386  O   PHE P 178      32.992  82.984  71.365  1.00 31.73           O  
ATOM  23387  CB  PHE P 178      30.046  83.365  70.123  1.00 27.12           C  
ATOM  23388  CG  PHE P 178      28.838  84.063  70.714  1.00 28.77           C  
ATOM  23389  CD1 PHE P 178      28.696  85.443  70.618  1.00 32.96           C  
ATOM  23390  CD2 PHE P 178      27.825  83.335  71.330  1.00 35.13           C  
ATOM  23391  CE1 PHE P 178      27.559  86.093  71.127  1.00 35.93           C  
ATOM  23392  CE2 PHE P 178      26.685  83.973  71.840  1.00 38.19           C  
ATOM  23393  CZ  PHE P 178      26.558  85.356  71.734  1.00 33.48           C  
ATOM  23394  N   PHE P 179      33.156  83.011  69.123  1.00 22.69           N  
ATOM  23395  CA  PHE P 179      34.380  82.229  69.167  1.00 22.65           C  
ATOM  23396  C   PHE P 179      35.500  83.124  69.754  1.00 26.96           C  
ATOM  23397  O   PHE P 179      36.298  82.675  70.576  1.00 24.17           O  
ATOM  23398  CB  PHE P 179      34.775  81.764  67.764  1.00 21.85           C  
ATOM  23399  CG  PHE P 179      36.107  81.051  67.711  1.00 26.56           C  
ATOM  23400  CD1 PHE P 179      36.469  80.127  68.693  1.00 30.44           C  
ATOM  23401  CD2 PHE P 179      36.976  81.253  66.638  1.00 32.36           C  
ATOM  23402  CE1 PHE P 179      37.676  79.413  68.602  1.00 31.28           C  
ATOM  23403  CE2 PHE P 179      38.179  80.544  66.539  1.00 35.43           C  
ATOM  23404  CZ  PHE P 179      38.526  79.619  67.530  1.00 30.39           C  
ATOM  23405  N   ALA P 180      35.556  84.393  69.348  1.00 28.25           N  
ATOM  23406  CA  ALA P 180      36.599  85.257  69.885  1.00 30.66           C  
ATOM  23407  C   ALA P 180      36.379  85.549  71.358  1.00 32.06           C  
ATOM  23408  O   ALA P 180      37.344  85.605  72.117  1.00 34.35           O  
ATOM  23409  CB  ALA P 180      36.709  86.557  69.086  1.00 24.63           C  
ATOM  23410  N   PHE P 181      35.126  85.728  71.780  1.00 34.13           N  
ATOM  23411  CA  PHE P 181      34.853  85.986  73.206  1.00 33.96           C  
ATOM  23412  C   PHE P 181      35.152  84.740  74.043  1.00 30.04           C  
ATOM  23413  O   PHE P 181      35.690  84.837  75.129  1.00 29.68           O  
ATOM  23414  CB  PHE P 181      33.380  86.348  73.458  1.00 32.65           C  
ATOM  23415  CG  PHE P 181      32.920  87.598  72.765  1.00 35.97           C  
ATOM  23416  CD1 PHE P 181      33.825  88.578  72.380  1.00 38.44           C  
ATOM  23417  CD2 PHE P 181      31.562  87.818  72.546  1.00 37.25           C  
ATOM  23418  CE1 PHE P 181      33.388  89.764  71.788  1.00 40.77           C  
ATOM  23419  CE2 PHE P 181      31.110  88.995  71.956  1.00 42.53           C  
ATOM  23420  CZ  PHE P 181      32.026  89.972  71.578  1.00 39.78           C  
ATOM  23421  N   HIS P 182      34.781  83.572  73.527  1.00 30.33           N  
ATOM  23422  CA  HIS P 182      34.985  82.319  74.249  1.00 31.27           C  
ATOM  23423  C   HIS P 182      36.472  82.069  74.403  1.00 26.29           C  
ATOM  23424  O   HIS P 182      36.933  81.558  75.400  1.00 30.46           O  
ATOM  23425  CB  HIS P 182      34.332  81.139  73.501  1.00 26.20           C  
ATOM  23426  CG  HIS P 182      34.380  79.853  74.267  1.00 30.78           C  
ATOM  23427  ND1 HIS P 182      33.686  79.674  75.444  1.00 25.13           N  
ATOM  23428  CD2 HIS P 182      35.087  78.710  74.063  1.00 26.72           C  
ATOM  23429  CE1 HIS P 182      33.966  78.474  75.932  1.00 29.60           C  
ATOM  23430  NE2 HIS P 182      34.812  77.867  75.115  1.00 23.84           N  
ATOM  23431  N   PHE P 183      37.219  82.457  73.396  1.00 29.23           N  
ATOM  23432  CA  PHE P 183      38.656  82.285  73.394  1.00 32.30           C  
ATOM  23433  C   PHE P 183      39.320  83.137  74.489  1.00 34.55           C  
ATOM  23434  O   PHE P 183      40.110  82.637  75.299  1.00 33.09           O  
ATOM  23435  CB  PHE P 183      39.200  82.701  72.016  1.00 31.04           C  
ATOM  23436  CG  PHE P 183      40.576  82.167  71.702  1.00 32.33           C  
ATOM  23437  CD1 PHE P 183      41.670  82.501  72.497  1.00 30.19           C  
ATOM  23438  CD2 PHE P 183      40.778  81.348  70.595  1.00 31.32           C  
ATOM  23439  CE1 PHE P 183      42.946  82.030  72.197  1.00 29.22           C  
ATOM  23440  CE2 PHE P 183      42.072  80.859  70.280  1.00 29.64           C  
ATOM  23441  CZ  PHE P 183      43.143  81.200  71.077  1.00 31.31           C  
ATOM  23442  N   ILE P 184      38.982  84.421  74.533  1.00 35.92           N  
ATOM  23443  CA  ILE P 184      39.641  85.307  75.478  1.00 37.20           C  
ATOM  23444  C   ILE P 184      39.132  85.294  76.927  1.00 36.61           C  
ATOM  23445  O   ILE P 184      39.925  85.426  77.862  1.00 36.55           O  
ATOM  23446  CB  ILE P 184      39.684  86.760  74.910  1.00 36.03           C  
ATOM  23447  CG1 ILE P 184      40.724  87.591  75.668  1.00 42.12           C  
ATOM  23448  CG2 ILE P 184      38.316  87.433  75.031  1.00 37.84           C  
ATOM  23449  CD1 ILE P 184      42.105  86.948  75.708  1.00 44.67           C  
ATOM  23450  N   LEU P 185      37.836  85.094  77.132  1.00 37.08           N  
ATOM  23451  CA  LEU P 185      37.304  85.083  78.498  1.00 37.29           C  
ATOM  23452  C   LEU P 185      37.997  84.153  79.513  1.00 33.98           C  
ATOM  23453  O   LEU P 185      38.188  84.522  80.671  1.00 32.13           O  
ATOM  23454  CB  LEU P 185      35.804  84.791  78.468  1.00 41.62           C  
ATOM  23455  CG  LEU P 185      34.945  86.053  78.512  1.00 47.54           C  
ATOM  23456  CD1 LEU P 185      33.469  85.699  78.428  1.00 48.52           C  
ATOM  23457  CD2 LEU P 185      35.241  86.793  79.821  1.00 50.97           C  
ATOM  23458  N   PRO P 186      38.370  82.937  79.102  1.00 31.43           N  
ATOM  23459  CA  PRO P 186      39.032  82.049  80.069  1.00 31.31           C  
ATOM  23460  C   PRO P 186      40.326  82.647  80.614  1.00 28.52           C  
ATOM  23461  O   PRO P 186      40.723  82.392  81.755  1.00 29.92           O  
ATOM  23462  CB  PRO P 186      39.291  80.782  79.252  1.00 30.03           C  
ATOM  23463  CG  PRO P 186      38.082  80.743  78.354  1.00 32.11           C  
ATOM  23464  CD  PRO P 186      37.973  82.192  77.893  1.00 32.46           C  
ATOM  23465  N   PHE P 187      40.992  83.444  79.793  1.00 28.19           N  
ATOM  23466  CA  PHE P 187      42.247  84.035  80.226  1.00 32.52           C  
ATOM  23467  C   PHE P 187      41.974  85.176  81.166  1.00 31.74           C  
ATOM  23468  O   PHE P 187      42.732  85.414  82.099  1.00 36.00           O  
ATOM  23469  CB  PHE P 187      43.051  84.432  78.993  1.00 32.12           C  
ATOM  23470  CG  PHE P 187      43.504  83.234  78.199  1.00 34.08           C  
ATOM  23471  CD1 PHE P 187      44.612  82.493  78.613  1.00 33.44           C  
ATOM  23472  CD2 PHE P 187      42.787  82.799  77.093  1.00 33.34           C  
ATOM  23473  CE1 PHE P 187      44.998  81.343  77.938  1.00 36.71           C  
ATOM  23474  CE2 PHE P 187      43.168  81.639  76.406  1.00 31.58           C  
ATOM  23475  CZ  PHE P 187      44.269  80.914  76.828  1.00 34.42           C  
ATOM  23476  N   ILE P 188      40.861  85.863  80.934  1.00 33.86           N  
ATOM  23477  CA  ILE P 188      40.439  86.936  81.808  1.00 32.86           C  
ATOM  23478  C   ILE P 188      40.053  86.277  83.143  1.00 30.36           C  
ATOM  23479  O   ILE P 188      40.384  86.772  84.212  1.00 29.98           O  
ATOM  23480  CB  ILE P 188      39.233  87.680  81.202  1.00 30.59           C  
ATOM  23481  CG1 ILE P 188      39.716  88.529  80.017  1.00 35.26           C  
ATOM  23482  CG2 ILE P 188      38.576  88.565  82.241  1.00 32.15           C  
ATOM  23483  CD1 ILE P 188      38.602  89.217  79.268  1.00 37.52           C  
ATOM  23484  N   ILE P 189      39.366  85.143  83.067  1.00 29.77           N  
ATOM  23485  CA  ILE P 189      38.954  84.423  84.265  1.00 30.43           C  
ATOM  23486  C   ILE P 189      40.184  84.012  85.071  1.00 32.98           C  
ATOM  23487  O   ILE P 189      40.182  84.062  86.302  1.00 33.44           O  
ATOM  23488  CB  ILE P 189      38.132  83.168  83.895  1.00 29.74           C  
ATOM  23489  CG1 ILE P 189      36.739  83.598  83.427  1.00 34.77           C  
ATOM  23490  CG2 ILE P 189      38.101  82.185  85.068  1.00 26.49           C  
ATOM  23491  CD1 ILE P 189      35.899  82.450  82.822  1.00 35.15           C  
ATOM  23492  N   MET P 190      41.240  83.605  84.374  1.00 35.11           N  
ATOM  23493  CA  MET P 190      42.468  83.205  85.046  1.00 41.31           C  
ATOM  23494  C   MET P 190      43.065  84.389  85.808  1.00 37.66           C  
ATOM  23495  O   MET P 190      43.503  84.256  86.949  1.00 36.96           O  
ATOM  23496  CB  MET P 190      43.472  82.687  84.021  1.00 45.85           C  
ATOM  23497  CG  MET P 190      44.749  82.135  84.611  1.00 57.00           C  
ATOM  23498  SD  MET P 190      45.783  81.435  83.308  1.00 68.42           S  
ATOM  23499  CE  MET P 190      46.212  82.941  82.403  1.00 65.51           C  
ATOM  23500  N   ALA P 191      43.072  85.556  85.184  1.00 35.12           N  
ATOM  23501  CA  ALA P 191      43.627  86.730  85.844  1.00 32.76           C  
ATOM  23502  C   ALA P 191      42.750  87.108  87.044  1.00 31.82           C  
ATOM  23503  O   ALA P 191      43.250  87.472  88.096  1.00 34.67           O  
ATOM  23504  CB  ALA P 191      43.706  87.884  84.863  1.00 24.12           C  
ATOM  23505  N   ILE P 192      41.436  87.020  86.893  1.00 32.14           N  
ATOM  23506  CA  ILE P 192      40.553  87.376  88.002  1.00 33.64           C  
ATOM  23507  C   ILE P 192      40.709  86.346  89.122  1.00 35.48           C  
ATOM  23508  O   ILE P 192      40.627  86.685  90.289  1.00 34.42           O  
ATOM  23509  CB  ILE P 192      39.090  87.457  87.540  1.00 34.81           C  
ATOM  23510  CG1 ILE P 192      38.945  88.590  86.520  1.00 32.96           C  
ATOM  23511  CG2 ILE P 192      38.177  87.738  88.720  1.00 31.91           C  
ATOM  23512  CD1 ILE P 192      37.613  88.603  85.835  1.00 32.13           C  
ATOM  23513  N   ALA P 193      40.962  85.090  88.759  1.00 35.55           N  
ATOM  23514  CA  ALA P 193      41.154  84.053  89.762  1.00 33.92           C  
ATOM  23515  C   ALA P 193      42.430  84.333  90.555  1.00 34.92           C  
ATOM  23516  O   ALA P 193      42.510  84.023  91.757  1.00 34.98           O  
ATOM  23517  CB  ALA P 193      41.225  82.686  89.112  1.00 31.37           C  
ATOM  23518  N   MET P 194      43.432  84.914  89.896  1.00 35.52           N  
ATOM  23519  CA  MET P 194      44.680  85.239  90.588  1.00 37.21           C  
ATOM  23520  C   MET P 194      44.410  86.355  91.594  1.00 33.98           C  
ATOM  23521  O   MET P 194      44.971  86.371  92.686  1.00 36.33           O  
ATOM  23522  CB  MET P 194      45.774  85.630  89.584  1.00 41.86           C  
ATOM  23523  CG  MET P 194      46.230  84.421  88.777  1.00 57.58           C  
ATOM  23524  SD  MET P 194      47.583  84.636  87.608  1.00 71.06           S  
ATOM  23525  CE  MET P 194      46.710  85.360  86.184  1.00 71.55           C  
ATOM  23526  N   VAL P 195      43.531  87.282  91.246  1.00 32.79           N  
ATOM  23527  CA  VAL P 195      43.211  88.343  92.191  1.00 32.82           C  
ATOM  23528  C   VAL P 195      42.416  87.753  93.360  1.00 34.29           C  
ATOM  23529  O   VAL P 195      42.611  88.139  94.519  1.00 33.23           O  
ATOM  23530  CB  VAL P 195      42.421  89.447  91.510  1.00 36.20           C  
ATOM  23531  CG1 VAL P 195      41.895  90.441  92.557  1.00 37.38           C  
ATOM  23532  CG2 VAL P 195      43.336  90.152  90.489  1.00 35.20           C  
ATOM  23533  N   HIS P 196      41.526  86.813  93.030  1.00 30.67           N  
ATOM  23534  CA  HIS P 196      40.708  86.083  93.998  1.00 34.77           C  
ATOM  23535  C   HIS P 196      41.688  85.491  95.029  1.00 33.97           C  
ATOM  23536  O   HIS P 196      41.472  85.564  96.238  1.00 31.75           O  
ATOM  23537  CB  HIS P 196      39.961  84.967  93.238  1.00 35.25           C  
ATOM  23538  CG  HIS P 196      39.078  84.100  94.083  1.00 32.83           C  
ATOM  23539  ND1 HIS P 196      38.010  84.592  94.804  1.00 29.90           N  
ATOM  23540  CD2 HIS P 196      39.039  82.751  94.227  1.00 31.40           C  
ATOM  23541  CE1 HIS P 196      37.351  83.584  95.350  1.00 31.22           C  
ATOM  23542  NE2 HIS P 196      37.953  82.453  95.014  1.00 30.85           N  
ATOM  23543  N   LEU P 197      42.791  84.936  94.550  1.00 33.41           N  
ATOM  23544  CA  LEU P 197      43.756  84.355  95.471  1.00 39.40           C  
ATOM  23545  C   LEU P 197      44.579  85.379  96.237  1.00 41.14           C  
ATOM  23546  O   LEU P 197      44.870  85.187  97.418  1.00 40.16           O  
ATOM  23547  CB  LEU P 197      44.685  83.393  94.741  1.00 42.15           C  
ATOM  23548  CG  LEU P 197      44.076  82.008  94.622  1.00 44.85           C  
ATOM  23549  CD1 LEU P 197      45.136  81.049  94.139  1.00 51.80           C  
ATOM  23550  CD2 LEU P 197      43.545  81.566  95.987  1.00 50.43           C  
ATOM  23551  N   LEU P 198      44.958  86.465  95.576  1.00 40.88           N  
ATOM  23552  CA  LEU P 198      45.731  87.487  96.258  1.00 41.74           C  
ATOM  23553  C   LEU P 198      44.938  88.015  97.442  1.00 41.26           C  
ATOM  23554  O   LEU P 198      45.496  88.249  98.506  1.00 43.73           O  
ATOM  23555  CB  LEU P 198      46.074  88.638  95.311  1.00 44.40           C  
ATOM  23556  CG  LEU P 198      47.043  88.285  94.181  1.00 50.28           C  
ATOM  23557  CD1 LEU P 198      47.208  89.486  93.261  1.00 52.50           C  
ATOM  23558  CD2 LEU P 198      48.382  87.858  94.766  1.00 50.50           C  
ATOM  23559  N   PHE P 199      43.633  88.203  97.265  1.00 41.37           N  
ATOM  23560  CA  PHE P 199      42.808  88.707  98.354  1.00 41.20           C  
ATOM  23561  C   PHE P 199      42.683  87.694  99.475  1.00 44.15           C  
ATOM  23562  O   PHE P 199      42.571  88.065 100.644  1.00 43.44           O  
ATOM  23563  CB  PHE P 199      41.420  89.092  97.861  1.00 40.28           C  
ATOM  23564  CG  PHE P 199      41.331  90.509  97.401  1.00 45.26           C  
ATOM  23565  CD1 PHE P 199      41.422  91.555  98.316  1.00 45.79           C  
ATOM  23566  CD2 PHE P 199      41.192  90.809  96.055  1.00 48.10           C  
ATOM  23567  CE1 PHE P 199      41.379  92.879  97.892  1.00 48.88           C  
ATOM  23568  CE2 PHE P 199      41.148  92.132  95.614  1.00 47.55           C  
ATOM  23569  CZ  PHE P 199      41.242  93.167  96.533  1.00 50.53           C  
ATOM  23570  N   LEU P 200      42.704  86.415  99.128  1.00 44.33           N  
ATOM  23571  CA  LEU P 200      42.589  85.382 100.138  1.00 47.87           C  
ATOM  23572  C   LEU P 200      43.859  85.286 100.990  1.00 49.31           C  
ATOM  23573  O   LEU P 200      43.774  85.084 102.195  1.00 49.94           O  
ATOM  23574  CB  LEU P 200      42.288  84.031  99.484  1.00 46.16           C  
ATOM  23575  CG  LEU P 200      42.119  82.860 100.452  1.00 48.63           C  
ATOM  23576  CD1 LEU P 200      40.899  83.089 101.331  1.00 49.58           C  
ATOM  23577  CD2 LEU P 200      41.977  81.575  99.680  1.00 53.40           C  
ATOM  23578  N   HIS P 201      45.030  85.443 100.376  1.00 53.56           N  
ATOM  23579  CA  HIS P 201      46.296  85.343 101.113  1.00 55.21           C  
ATOM  23580  C   HIS P 201      46.485  86.422 102.165  1.00 52.56           C  
ATOM  23581  O   HIS P 201      47.318  86.297 103.073  1.00 49.98           O  
ATOM  23582  CB  HIS P 201      47.496  85.348 100.160  1.00 57.49           C  
ATOM  23583  CG  HIS P 201      47.637  84.087  99.374  1.00 63.83           C  
ATOM  23584  ND1 HIS P 201      48.765  83.790  98.639  1.00 65.81           N  
ATOM  23585  CD2 HIS P 201      46.783  83.051  99.192  1.00 64.48           C  
ATOM  23586  CE1 HIS P 201      48.599  82.627  98.036  1.00 65.92           C  
ATOM  23587  NE2 HIS P 201      47.407  82.159  98.355  1.00 63.83           N  
ATOM  23588  N   GLU P 202      45.723  87.489 102.049  1.00 49.37           N  
ATOM  23589  CA  GLU P 202      45.831  88.535 103.042  1.00 50.96           C  
ATOM  23590  C   GLU P 202      45.291  88.029 104.383  1.00 51.30           C  
ATOM  23591  O   GLU P 202      45.818  88.375 105.439  1.00 50.50           O  
ATOM  23592  CB  GLU P 202      45.070  89.771 102.574  1.00 54.61           C  
ATOM  23593  CG  GLU P 202      45.776  90.501 101.428  1.00 63.78           C  
ATOM  23594  CD  GLU P 202      47.241  90.832 101.748  1.00 67.85           C  
ATOM  23595  OE1 GLU P 202      48.125  89.960 101.562  1.00 64.82           O  
ATOM  23596  OE2 GLU P 202      47.503  91.968 102.199  1.00 71.90           O  
ATOM  23597  N   THR P 203      44.259  87.187 104.338  1.00 48.59           N  
ATOM  23598  CA  THR P 203      43.660  86.653 105.562  1.00 44.87           C  
ATOM  23599  C   THR P 203      43.995  85.191 105.825  1.00 41.89           C  
ATOM  23600  O   THR P 203      43.982  84.745 106.968  1.00 42.80           O  
ATOM  23601  CB  THR P 203      42.131  86.729 105.514  1.00 41.79           C  
ATOM  23602  OG1 THR P 203      41.667  85.985 104.382  1.00 37.72           O  
ATOM  23603  CG2 THR P 203      41.659  88.171 105.395  1.00 38.08           C  
ATOM  23604  N   GLY P 204      44.296  84.453 104.766  1.00 38.54           N  
ATOM  23605  CA  GLY P 204      44.553  83.035 104.910  1.00 35.13           C  
ATOM  23606  C   GLY P 204      43.178  82.379 104.831  1.00 34.88           C  
ATOM  23607  O   GLY P 204      42.158  83.075 104.748  1.00 33.50           O  
ATOM  23608  N   SER P 205      43.128  81.056 104.869  1.00 31.26           N  
ATOM  23609  CA  SER P 205      41.859  80.344 104.769  1.00 33.70           C  
ATOM  23610  C   SER P 205      41.044  80.297 106.048  1.00 32.97           C  
ATOM  23611  O   SER P 205      41.573  80.433 107.142  1.00 32.92           O  
ATOM  23612  CB  SER P 205      42.091  78.902 104.315  1.00 32.90           C  
ATOM  23613  OG  SER P 205      42.739  78.848 103.052  1.00 40.37           O  
ATOM  23614  N   ASN P 206      39.743  80.096 105.867  1.00 33.60           N  
ATOM  23615  CA  ASN P 206      38.783  79.941 106.944  1.00 28.54           C  
ATOM  23616  C   ASN P 206      38.910  78.442 107.201  1.00 32.32           C  
ATOM  23617  O   ASN P 206      39.699  77.779 106.518  1.00 31.68           O  
ATOM  23618  CB  ASN P 206      37.387  80.315 106.419  1.00 31.47           C  
ATOM  23619  CG  ASN P 206      36.291  80.106 107.436  1.00 26.16           C  
ATOM  23620  OD1 ASN P 206      36.516  80.213 108.630  1.00 27.43           O  
ATOM  23621  ND2 ASN P 206      35.085  79.835 106.959  1.00 29.86           N  
ATOM  23622  N   ASN P 207      38.189  77.892 108.178  1.00 30.54           N  
ATOM  23623  CA  ASN P 207      38.276  76.449 108.407  1.00 30.46           C  
ATOM  23624  C   ASN P 207      36.912  75.958 108.885  1.00 30.59           C  
ATOM  23625  O   ASN P 207      36.052  76.770 109.236  1.00 30.69           O  
ATOM  23626  CB  ASN P 207      39.382  76.099 109.407  1.00 23.45           C  
ATOM  23627  CG  ASN P 207      39.056  76.550 110.815  1.00 35.28           C  
ATOM  23628  OD1 ASN P 207      38.287  75.887 111.523  1.00 36.83           O  
ATOM  23629  ND2 ASN P 207      39.616  77.695 111.226  1.00 25.35           N  
ATOM  23630  N   PRO P 208      36.694  74.631 108.910  1.00 31.31           N  
ATOM  23631  CA  PRO P 208      35.383  74.120 109.353  1.00 29.62           C  
ATOM  23632  C   PRO P 208      34.792  74.711 110.642  1.00 32.79           C  
ATOM  23633  O   PRO P 208      33.570  74.867 110.726  1.00 32.12           O  
ATOM  23634  CB  PRO P 208      35.599  72.614 109.465  1.00 28.46           C  
ATOM  23635  CG  PRO P 208      36.675  72.337 108.398  1.00 29.28           C  
ATOM  23636  CD  PRO P 208      37.623  73.527 108.567  1.00 27.75           C  
ATOM  23637  N   THR P 209      35.616  75.050 111.637  1.00 30.50           N  
ATOM  23638  CA  THR P 209      35.046  75.592 112.876  1.00 32.34           C  
ATOM  23639  C   THR P 209      34.695  77.066 112.787  1.00 33.64           C  
ATOM  23640  O   THR P 209      33.966  77.580 113.635  1.00 32.05           O  
ATOM  23641  CB  THR P 209      35.988  75.449 114.101  1.00 33.10           C  
ATOM  23642  OG1 THR P 209      37.133  76.297 113.922  1.00 34.17           O  
ATOM  23643  CG2 THR P 209      36.434  73.972 114.290  1.00 32.52           C  
ATOM  23644  N   GLY P 210      35.237  77.736 111.769  1.00 37.61           N  
ATOM  23645  CA  GLY P 210      35.009  79.157 111.591  1.00 35.17           C  
ATOM  23646  C   GLY P 210      35.785  79.966 112.620  1.00 33.78           C  
ATOM  23647  O   GLY P 210      35.658  81.177 112.689  1.00 37.63           O  
ATOM  23648  N   ILE P 211      36.584  79.301 113.440  1.00 33.93           N  
ATOM  23649  CA  ILE P 211      37.359  80.006 114.447  1.00 31.36           C  
ATOM  23650  C   ILE P 211      38.739  80.297 113.905  1.00 32.04           C  
ATOM  23651  O   ILE P 211      39.268  79.529 113.102  1.00 34.94           O  
ATOM  23652  CB  ILE P 211      37.489  79.170 115.717  1.00 30.46           C  
ATOM  23653  CG1 ILE P 211      36.097  78.992 116.338  1.00 34.02           C  
ATOM  23654  CG2 ILE P 211      38.446  79.857 116.725  1.00 25.62           C  
ATOM  23655  CD1 ILE P 211      36.062  77.994 117.457  1.00 30.92           C  
ATOM  23656  N   SER P 212      39.332  81.402 114.334  1.00 33.85           N  
ATOM  23657  CA  SER P 212      40.663  81.750 113.852  1.00 35.91           C  
ATOM  23658  C   SER P 212      41.641  80.602 114.094  1.00 35.64           C  
ATOM  23659  O   SER P 212      41.744  80.086 115.208  1.00 34.71           O  
ATOM  23660  CB  SER P 212      41.185  83.006 114.550  1.00 37.73           C  
ATOM  23661  OG  SER P 212      42.542  83.214 114.179  1.00 43.35           O  
ATOM  23662  N   SER P 213      42.369  80.226 113.049  1.00 34.97           N  
ATOM  23663  CA  SER P 213      43.333  79.141 113.140  1.00 32.61           C  
ATOM  23664  C   SER P 213      44.790  79.613 113.266  1.00 32.55           C  
ATOM  23665  O   SER P 213      45.711  78.836 113.029  1.00 32.38           O  
ATOM  23666  CB  SER P 213      43.194  78.225 111.912  1.00 33.59           C  
ATOM  23667  OG  SER P 213      43.480  78.933 110.703  1.00 34.42           O  
ATOM  23668  N   ASP P 214      45.014  80.865 113.649  1.00 31.45           N  
ATOM  23669  CA  ASP P 214      46.398  81.346 113.775  1.00 36.89           C  
ATOM  23670  C   ASP P 214      47.244  80.584 114.799  1.00 38.11           C  
ATOM  23671  O   ASP P 214      48.471  80.548 114.688  1.00 36.60           O  
ATOM  23672  CB  ASP P 214      46.435  82.842 114.090  1.00 38.82           C  
ATOM  23673  CG  ASP P 214      46.109  83.690 112.878  1.00 45.82           C  
ATOM  23674  OD1 ASP P 214      46.299  83.183 111.747  1.00 50.76           O  
ATOM  23675  OD2 ASP P 214      45.682  84.850 113.045  1.00 51.38           O  
ATOM  23676  N   VAL P 215      46.590  79.959 115.774  1.00 36.24           N  
ATOM  23677  CA  VAL P 215      47.305  79.206 116.789  1.00 38.21           C  
ATOM  23678  C   VAL P 215      47.653  77.775 116.348  1.00 40.28           C  
ATOM  23679  O   VAL P 215      48.346  77.064 117.060  1.00 39.08           O  
ATOM  23680  CB  VAL P 215      46.506  79.142 118.114  1.00 37.65           C  
ATOM  23681  CG1 VAL P 215      46.152  80.572 118.588  1.00 35.16           C  
ATOM  23682  CG2 VAL P 215      45.262  78.306 117.938  1.00 36.78           C  
ATOM  23683  N   ASP P 216      47.165  77.352 115.185  1.00 42.81           N  
ATOM  23684  CA  ASP P 216      47.458  76.007 114.687  1.00 41.16           C  
ATOM  23685  C   ASP P 216      47.589  75.971 113.163  1.00 39.54           C  
ATOM  23686  O   ASP P 216      46.794  75.335 112.474  1.00 42.81           O  
ATOM  23687  CB  ASP P 216      46.378  75.015 115.146  1.00 47.35           C  
ATOM  23688  CG  ASP P 216      46.811  73.553 114.991  1.00 57.12           C  
ATOM  23689  OD1 ASP P 216      48.026  73.265 115.140  1.00 60.39           O  
ATOM  23690  OD2 ASP P 216      45.943  72.679 114.742  1.00 56.29           O  
ATOM  23691  N   LYS P 217      48.584  76.675 112.633  1.00 37.09           N  
ATOM  23692  CA  LYS P 217      48.819  76.675 111.195  1.00 36.89           C  
ATOM  23693  C   LYS P 217      49.881  75.631 110.845  1.00 36.83           C  
ATOM  23694  O   LYS P 217      50.776  75.356 111.641  1.00 36.42           O  
ATOM  23695  CB  LYS P 217      49.325  78.036 110.728  1.00 39.80           C  
ATOM  23696  CG  LYS P 217      48.339  79.174 110.870  1.00 41.71           C  
ATOM  23697  CD  LYS P 217      47.167  79.052 109.925  1.00 39.63           C  
ATOM  23698  CE  LYS P 217      46.354  80.335 109.990  1.00 45.81           C  
ATOM  23699  NZ  LYS P 217      45.150  80.288 109.137  1.00 45.04           N  
ATOM  23700  N   ILE P 218      49.768  75.033 109.666  1.00 36.44           N  
ATOM  23701  CA  ILE P 218      50.768  74.071 109.210  1.00 37.04           C  
ATOM  23702  C   ILE P 218      51.213  74.533 107.834  1.00 36.46           C  
ATOM  23703  O   ILE P 218      50.503  75.274 107.151  1.00 35.24           O  
ATOM  23704  CB  ILE P 218      50.216  72.615 109.090  1.00 38.68           C  
ATOM  23705  CG1 ILE P 218      49.057  72.566 108.094  1.00 33.19           C  
ATOM  23706  CG2 ILE P 218      49.802  72.090 110.469  1.00 36.53           C  
ATOM  23707  CD1 ILE P 218      48.433  71.184 107.959  1.00 31.58           C  
ATOM  23708  N   PRO P 219      52.411  74.132 107.408  1.00 34.37           N  
ATOM  23709  CA  PRO P 219      52.811  74.587 106.074  1.00 35.09           C  
ATOM  23710  C   PRO P 219      51.950  73.968 104.962  1.00 36.45           C  
ATOM  23711  O   PRO P 219      51.515  72.827 105.059  1.00 35.70           O  
ATOM  23712  CB  PRO P 219      54.272  74.160 105.994  1.00 34.30           C  
ATOM  23713  CG  PRO P 219      54.284  72.911 106.830  1.00 34.41           C  
ATOM  23714  CD  PRO P 219      53.465  73.321 108.031  1.00 31.04           C  
ATOM  23715  N   PHE P 220      51.697  74.730 103.907  1.00 39.69           N  
ATOM  23716  CA  PHE P 220      50.891  74.229 102.803  1.00 38.13           C  
ATOM  23717  C   PHE P 220      51.549  72.959 102.236  1.00 39.65           C  
ATOM  23718  O   PHE P 220      50.871  71.997 101.854  1.00 34.61           O  
ATOM  23719  CB  PHE P 220      50.782  75.273 101.694  1.00 37.12           C  
ATOM  23720  CG  PHE P 220      49.799  74.902 100.640  1.00 41.23           C  
ATOM  23721  CD1 PHE P 220      48.444  75.165 100.818  1.00 42.72           C  
ATOM  23722  CD2 PHE P 220      50.208  74.206  99.507  1.00 43.79           C  
ATOM  23723  CE1 PHE P 220      47.507  74.739  99.888  1.00 45.35           C  
ATOM  23724  CE2 PHE P 220      49.277  73.767  98.563  1.00 45.83           C  
ATOM  23725  CZ  PHE P 220      47.923  74.035  98.754  1.00 49.39           C  
ATOM  23726  N   HIS P 221      52.876  72.978 102.172  1.00 39.67           N  
ATOM  23727  CA  HIS P 221      53.642  71.841 101.676  1.00 41.82           C  
ATOM  23728  C   HIS P 221      54.308  71.189 102.874  1.00 39.77           C  
ATOM  23729  O   HIS P 221      54.887  71.881 103.711  1.00 42.03           O  
ATOM  23730  CB  HIS P 221      54.723  72.292 100.699  1.00 42.80           C  
ATOM  23731  CG  HIS P 221      55.522  71.158 100.143  1.00 46.84           C  
ATOM  23732  ND1 HIS P 221      55.009  70.274  99.217  1.00 44.90           N  
ATOM  23733  CD2 HIS P 221      56.762  70.708 100.448  1.00 44.20           C  
ATOM  23734  CE1 HIS P 221      55.896  69.327  98.978  1.00 44.66           C  
ATOM  23735  NE2 HIS P 221      56.968  69.565  99.713  1.00 46.92           N  
ATOM  23736  N   PRO P 222      54.236  69.859 102.976  1.00 38.40           N  
ATOM  23737  CA  PRO P 222      53.614  68.853 102.104  1.00 39.85           C  
ATOM  23738  C   PRO P 222      52.151  68.489 102.330  1.00 38.93           C  
ATOM  23739  O   PRO P 222      51.574  67.751 101.531  1.00 37.70           O  
ATOM  23740  CB  PRO P 222      54.475  67.634 102.371  1.00 38.39           C  
ATOM  23741  CG  PRO P 222      54.564  67.709 103.894  1.00 35.91           C  
ATOM  23742  CD  PRO P 222      54.876  69.195 104.132  1.00 36.61           C  
ATOM  23743  N   TYR P 223      51.563  68.970 103.418  1.00 39.20           N  
ATOM  23744  CA  TYR P 223      50.207  68.573 103.769  1.00 35.02           C  
ATOM  23745  C   TYR P 223      49.111  68.784 102.738  1.00 38.09           C  
ATOM  23746  O   TYR P 223      48.366  67.861 102.427  1.00 32.06           O  
ATOM  23747  CB  TYR P 223      49.809  69.242 105.078  1.00 32.83           C  
ATOM  23748  CG  TYR P 223      50.712  68.845 106.192  1.00 34.80           C  
ATOM  23749  CD1 TYR P 223      50.679  67.554 106.707  1.00 32.14           C  
ATOM  23750  CD2 TYR P 223      51.665  69.736 106.690  1.00 35.08           C  
ATOM  23751  CE1 TYR P 223      51.574  67.157 107.685  1.00 36.50           C  
ATOM  23752  CE2 TYR P 223      52.563  69.346 107.662  1.00 32.79           C  
ATOM  23753  CZ  TYR P 223      52.516  68.059 108.151  1.00 33.77           C  
ATOM  23754  OH  TYR P 223      53.433  67.651 109.078  1.00 37.48           O  
ATOM  23755  N   TYR P 224      49.000  69.994 102.208  1.00 34.82           N  
ATOM  23756  CA  TYR P 224      47.931  70.241 101.264  1.00 36.33           C  
ATOM  23757  C   TYR P 224      48.385  70.033  99.844  1.00 37.86           C  
ATOM  23758  O   TYR P 224      47.578  69.798  98.952  1.00 35.89           O  
ATOM  23759  CB  TYR P 224      47.328  71.627 101.517  1.00 33.02           C  
ATOM  23760  CG  TYR P 224      46.631  71.647 102.866  1.00 31.93           C  
ATOM  23761  CD1 TYR P 224      45.550  70.805 103.110  1.00 27.51           C  
ATOM  23762  CD2 TYR P 224      47.106  72.432 103.921  1.00 29.81           C  
ATOM  23763  CE1 TYR P 224      44.957  70.721 104.370  1.00 29.77           C  
ATOM  23764  CE2 TYR P 224      46.516  72.360 105.195  1.00 29.48           C  
ATOM  23765  CZ  TYR P 224      45.436  71.488 105.403  1.00 34.32           C  
ATOM  23766  OH  TYR P 224      44.846  71.359 106.641  1.00 33.67           O  
ATOM  23767  N   THR P 225      49.687  70.082  99.621  1.00 37.21           N  
ATOM  23768  CA  THR P 225      50.137  69.804  98.283  1.00 40.98           C  
ATOM  23769  C   THR P 225      49.740  68.344  98.016  1.00 37.32           C  
ATOM  23770  O   THR P 225      49.162  68.040  96.974  1.00 39.27           O  
ATOM  23771  CB  THR P 225      51.668  69.995  98.128  1.00 42.52           C  
ATOM  23772  OG1 THR P 225      52.346  69.329  99.191  1.00 52.89           O  
ATOM  23773  CG2 THR P 225      52.026  71.468  98.168  1.00 48.21           C  
ATOM  23774  N   ILE P 226      49.994  67.444  98.964  1.00 36.21           N  
ATOM  23775  CA  ILE P 226      49.658  66.035  98.724  1.00 38.33           C  
ATOM  23776  C   ILE P 226      48.150  65.781  98.739  1.00 37.70           C  
ATOM  23777  O   ILE P 226      47.648  64.966  97.974  1.00 38.74           O  
ATOM  23778  CB  ILE P 226      50.388  65.067  99.727  1.00 36.75           C  
ATOM  23779  CG1 ILE P 226      50.227  63.625  99.253  1.00 37.64           C  
ATOM  23780  CG2 ILE P 226      49.807  65.177 101.145  1.00 37.44           C  
ATOM  23781  CD1 ILE P 226      50.836  63.358  97.875  1.00 41.07           C  
ATOM  23782  N   LYS P 227      47.441  66.496  99.605  1.00 38.92           N  
ATOM  23783  CA  LYS P 227      45.994  66.408  99.704  1.00 38.69           C  
ATOM  23784  C   LYS P 227      45.381  66.936  98.389  1.00 40.74           C  
ATOM  23785  O   LYS P 227      44.363  66.419  97.923  1.00 40.30           O  
ATOM  23786  CB  LYS P 227      45.538  67.242 100.906  1.00 43.69           C  
ATOM  23787  CG  LYS P 227      44.109  67.026 101.387  1.00 47.27           C  
ATOM  23788  CD  LYS P 227      44.087  66.857 102.900  1.00 53.65           C  
ATOM  23789  CE  LYS P 227      42.868  67.523 103.561  1.00 61.78           C  
ATOM  23790  NZ  LYS P 227      41.535  67.108 103.021  1.00 60.55           N  
ATOM  23791  N   ASP P 228      45.999  67.957  97.787  1.00 38.46           N  
ATOM  23792  CA  ASP P 228      45.500  68.520  96.528  1.00 40.60           C  
ATOM  23793  C   ASP P 228      45.727  67.564  95.357  1.00 41.38           C  
ATOM  23794  O   ASP P 228      44.876  67.442  94.475  1.00 39.78           O  
ATOM  23795  CB  ASP P 228      46.160  69.872  96.221  1.00 39.06           C  
ATOM  23796  CG  ASP P 228      45.528  71.019  96.996  1.00 51.73           C  
ATOM  23797  OD1 ASP P 228      44.535  70.761  97.714  1.00 53.01           O  
ATOM  23798  OD2 ASP P 228      46.007  72.178  96.893  1.00 52.08           O  
ATOM  23799  N   ILE P 229      46.876  66.889  95.358  1.00 39.21           N  
ATOM  23800  CA  ILE P 229      47.206  65.930  94.313  1.00 38.21           C  
ATOM  23801  C   ILE P 229      46.167  64.809  94.315  1.00 37.20           C  
ATOM  23802  O   ILE P 229      45.653  64.428  93.271  1.00 40.30           O  
ATOM  23803  CB  ILE P 229      48.623  65.357  94.536  1.00 38.08           C  
ATOM  23804  CG1 ILE P 229      49.655  66.424  94.154  1.00 43.44           C  
ATOM  23805  CG2 ILE P 229      48.826  64.077  93.714  1.00 38.05           C  
ATOM  23806  CD1 ILE P 229      51.083  66.019  94.427  1.00 49.61           C  
ATOM  23807  N   LEU P 230      45.852  64.300  95.500  1.00 37.09           N  
ATOM  23808  CA  LEU P 230      44.855  63.253  95.653  1.00 36.29           C  
ATOM  23809  C   LEU P 230      43.502  63.763  95.145  1.00 39.34           C  
ATOM  23810  O   LEU P 230      42.804  63.064  94.399  1.00 39.63           O  
ATOM  23811  CB  LEU P 230      44.745  62.845  97.127  1.00 37.47           C  
ATOM  23812  CG  LEU P 230      43.731  61.746  97.461  1.00 41.36           C  
ATOM  23813  CD1 LEU P 230      44.009  60.515  96.627  1.00 44.64           C  
ATOM  23814  CD2 LEU P 230      43.826  61.407  98.940  1.00 45.31           C  
ATOM  23815  N   GLY P 231      43.129  64.979  95.548  1.00 38.53           N  
ATOM  23816  CA  GLY P 231      41.878  65.540  95.077  1.00 38.30           C  
ATOM  23817  C   GLY P 231      41.882  65.604  93.553  1.00 40.15           C  
ATOM  23818  O   GLY P 231      40.884  65.249  92.906  1.00 39.70           O  
ATOM  23819  N   ALA P 232      43.008  66.031  92.983  1.00 34.57           N  
ATOM  23820  CA  ALA P 232      43.154  66.163  91.532  1.00 37.04           C  
ATOM  23821  C   ALA P 232      42.970  64.822  90.812  1.00 39.37           C  
ATOM  23822  O   ALA P 232      42.359  64.757  89.740  1.00 37.57           O  
ATOM  23823  CB  ALA P 232      44.531  66.761  91.200  1.00 37.49           C  
ATOM  23824  N   LEU P 233      43.516  63.763  91.406  1.00 39.30           N  
ATOM  23825  CA  LEU P 233      43.401  62.427  90.853  1.00 36.85           C  
ATOM  23826  C   LEU P 233      41.950  61.987  90.835  1.00 39.67           C  
ATOM  23827  O   LEU P 233      41.512  61.306  89.907  1.00 36.08           O  
ATOM  23828  CB  LEU P 233      44.190  61.413  91.684  1.00 37.76           C  
ATOM  23829  CG  LEU P 233      45.658  61.208  91.343  1.00 45.26           C  
ATOM  23830  CD1 LEU P 233      46.196  60.080  92.226  1.00 46.86           C  
ATOM  23831  CD2 LEU P 233      45.800  60.857  89.859  1.00 45.87           C  
ATOM  23832  N   LEU P 234      41.204  62.331  91.878  1.00 36.58           N  
ATOM  23833  CA  LEU P 234      39.798  61.929  91.903  1.00 41.10           C  
ATOM  23834  C   LEU P 234      39.026  62.764  90.888  1.00 39.97           C  
ATOM  23835  O   LEU P 234      38.049  62.289  90.324  1.00 43.42           O  
ATOM  23836  CB  LEU P 234      39.202  62.087  93.312  1.00 40.89           C  
ATOM  23837  CG  LEU P 234      39.746  61.120  94.375  1.00 44.25           C  
ATOM  23838  CD1 LEU P 234      39.425  61.660  95.760  1.00 45.35           C  
ATOM  23839  CD2 LEU P 234      39.136  59.734  94.191  1.00 44.54           C  
ATOM  23840  N   LEU P 235      39.465  64.002  90.651  1.00 42.40           N  
ATOM  23841  CA  LEU P 235      38.799  64.853  89.661  1.00 42.15           C  
ATOM  23842  C   LEU P 235      39.031  64.226  88.285  1.00 38.28           C  
ATOM  23843  O   LEU P 235      38.114  64.118  87.475  1.00 34.71           O  
ATOM  23844  CB  LEU P 235      39.376  66.277  89.646  1.00 41.75           C  
ATOM  23845  CG  LEU P 235      38.740  67.206  88.597  1.00 45.16           C  
ATOM  23846  CD1 LEU P 235      37.286  67.460  88.982  1.00 47.53           C  
ATOM  23847  CD2 LEU P 235      39.494  68.534  88.508  1.00 47.27           C  
ATOM  23848  N   ILE P 236      40.268  63.802  88.043  1.00 36.07           N  
ATOM  23849  CA  ILE P 236      40.626  63.199  86.767  1.00 38.69           C  
ATOM  23850  C   ILE P 236      39.848  61.895  86.591  1.00 39.42           C  
ATOM  23851  O   ILE P 236      39.350  61.590  85.504  1.00 40.45           O  
ATOM  23852  CB  ILE P 236      42.156  62.987  86.697  1.00 41.52           C  
ATOM  23853  CG1 ILE P 236      42.829  64.366  86.658  1.00 41.81           C  
ATOM  23854  CG2 ILE P 236      42.537  62.158  85.478  1.00 37.36           C  
ATOM  23855  CD1 ILE P 236      44.327  64.334  86.848  1.00 50.71           C  
ATOM  23856  N   LEU P 237      39.714  61.144  87.674  1.00 38.28           N  
ATOM  23857  CA  LEU P 237      38.955  59.909  87.642  1.00 38.43           C  
ATOM  23858  C   LEU P 237      37.501  60.203  87.233  1.00 37.88           C  
ATOM  23859  O   LEU P 237      36.983  59.596  86.307  1.00 36.91           O  
ATOM  23860  CB  LEU P 237      38.980  59.229  89.013  1.00 37.68           C  
ATOM  23861  CG  LEU P 237      38.011  58.032  89.102  1.00 41.32           C  
ATOM  23862  CD1 LEU P 237      38.477  56.939  88.137  1.00 39.59           C  
ATOM  23863  CD2 LEU P 237      37.938  57.512  90.530  1.00 37.86           C  
ATOM  23864  N   ALA P 238      36.839  61.130  87.929  1.00 37.55           N  
ATOM  23865  CA  ALA P 238      35.467  61.475  87.583  1.00 33.87           C  
ATOM  23866  C   ALA P 238      35.372  61.948  86.130  1.00 35.84           C  
ATOM  23867  O   ALA P 238      34.474  61.519  85.389  1.00 36.86           O  
ATOM  23868  CB  ALA P 238      34.946  62.545  88.505  1.00 36.30           C  
ATOM  23869  N   LEU P 239      36.301  62.809  85.714  1.00 31.92           N  
ATOM  23870  CA  LEU P 239      36.290  63.323  84.347  1.00 33.51           C  
ATOM  23871  C   LEU P 239      36.472  62.237  83.292  1.00 33.83           C  
ATOM  23872  O   LEU P 239      35.714  62.179  82.320  1.00 30.44           O  
ATOM  23873  CB  LEU P 239      37.376  64.397  84.151  1.00 33.96           C  
ATOM  23874  CG  LEU P 239      37.614  64.857  82.696  1.00 35.87           C  
ATOM  23875  CD1 LEU P 239      36.433  65.663  82.200  1.00 32.87           C  
ATOM  23876  CD2 LEU P 239      38.873  65.683  82.601  1.00 35.88           C  
ATOM  23877  N   MET P 240      37.478  61.383  83.469  1.00 36.88           N  
ATOM  23878  CA  MET P 240      37.733  60.330  82.490  1.00 36.49           C  
ATOM  23879  C   MET P 240      36.658  59.242  82.480  1.00 34.89           C  
ATOM  23880  O   MET P 240      36.444  58.614  81.461  1.00 36.36           O  
ATOM  23881  CB  MET P 240      39.129  59.727  82.689  1.00 36.83           C  
ATOM  23882  CG  MET P 240      40.275  60.710  82.439  1.00 35.22           C  
ATOM  23883  SD  MET P 240      40.007  61.935  81.095  1.00 45.05           S  
ATOM  23884  CE  MET P 240      40.258  60.926  79.600  1.00 41.86           C  
ATOM  23885  N   LEU P 241      35.978  59.026  83.602  1.00 34.87           N  
ATOM  23886  CA  LEU P 241      34.905  58.040  83.625  1.00 37.06           C  
ATOM  23887  C   LEU P 241      33.829  58.586  82.688  1.00 38.47           C  
ATOM  23888  O   LEU P 241      33.232  57.850  81.901  1.00 40.42           O  
ATOM  23889  CB  LEU P 241      34.320  57.868  85.033  1.00 37.37           C  
ATOM  23890  CG  LEU P 241      35.056  56.999  86.055  1.00 40.85           C  
ATOM  23891  CD1 LEU P 241      34.410  57.169  87.416  1.00 41.95           C  
ATOM  23892  CD2 LEU P 241      35.020  55.534  85.627  1.00 37.99           C  
ATOM  23893  N   LEU P 242      33.579  59.885  82.763  1.00 34.41           N  
ATOM  23894  CA  LEU P 242      32.585  60.466  81.880  1.00 34.40           C  
ATOM  23895  C   LEU P 242      33.072  60.376  80.436  1.00 33.72           C  
ATOM  23896  O   LEU P 242      32.403  59.798  79.590  1.00 37.81           O  
ATOM  23897  CB  LEU P 242      32.306  61.921  82.260  1.00 33.89           C  
ATOM  23898  CG  LEU P 242      31.515  62.153  83.559  1.00 40.03           C  
ATOM  23899  CD1 LEU P 242      31.465  63.637  83.837  1.00 41.48           C  
ATOM  23900  CD2 LEU P 242      30.095  61.580  83.454  1.00 40.99           C  
ATOM  23901  N   VAL P 243      34.256  60.912  80.163  1.00 31.21           N  
ATOM  23902  CA  VAL P 243      34.798  60.894  78.816  1.00 32.20           C  
ATOM  23903  C   VAL P 243      34.942  59.524  78.160  1.00 32.65           C  
ATOM  23904  O   VAL P 243      34.620  59.372  76.989  1.00 34.37           O  
ATOM  23905  CB  VAL P 243      36.196  61.589  78.754  1.00 32.27           C  
ATOM  23906  CG1 VAL P 243      36.769  61.489  77.359  1.00 24.89           C  
ATOM  23907  CG2 VAL P 243      36.067  63.042  79.171  1.00 32.86           C  
ATOM  23908  N   LEU P 244      35.425  58.539  78.908  1.00 33.19           N  
ATOM  23909  CA  LEU P 244      35.664  57.220  78.349  1.00 33.19           C  
ATOM  23910  C   LEU P 244      34.500  56.222  78.440  1.00 35.15           C  
ATOM  23911  O   LEU P 244      34.402  55.307  77.617  1.00 35.57           O  
ATOM  23912  CB  LEU P 244      36.931  56.622  78.988  1.00 29.29           C  
ATOM  23913  CG  LEU P 244      38.205  57.466  78.828  1.00 31.89           C  
ATOM  23914  CD1 LEU P 244      39.357  56.891  79.633  1.00 30.48           C  
ATOM  23915  CD2 LEU P 244      38.580  57.535  77.356  1.00 26.12           C  
ATOM  23916  N   PHE P 245      33.608  56.407  79.408  1.00 32.53           N  
ATOM  23917  CA  PHE P 245      32.493  55.480  79.568  1.00 34.07           C  
ATOM  23918  C   PHE P 245      31.099  56.052  79.350  1.00 38.37           C  
ATOM  23919  O   PHE P 245      30.163  55.299  79.133  1.00 43.25           O  
ATOM  23920  CB  PHE P 245      32.555  54.822  80.948  1.00 35.91           C  
ATOM  23921  CG  PHE P 245      33.752  53.924  81.139  1.00 37.43           C  
ATOM  23922  CD1 PHE P 245      34.004  52.873  80.258  1.00 41.37           C  
ATOM  23923  CD2 PHE P 245      34.608  54.107  82.215  1.00 38.46           C  
ATOM  23924  CE1 PHE P 245      35.092  52.020  80.455  1.00 40.08           C  
ATOM  23925  CE2 PHE P 245      35.694  53.261  82.419  1.00 39.56           C  
ATOM  23926  CZ  PHE P 245      35.934  52.215  81.536  1.00 38.73           C  
ATOM  23927  N   ALA P 246      30.944  57.371  79.418  1.00 38.37           N  
ATOM  23928  CA  ALA P 246      29.627  57.987  79.209  1.00 39.35           C  
ATOM  23929  C   ALA P 246      29.801  59.431  78.752  1.00 37.92           C  
ATOM  23930  O   ALA P 246      29.292  60.350  79.382  1.00 36.43           O  
ATOM  23931  CB  ALA P 246      28.800  57.944  80.504  1.00 35.62           C  
ATOM  23932  N   PRO P 247      30.512  59.638  77.634  1.00 37.56           N  
ATOM  23933  CA  PRO P 247      30.758  60.990  77.107  1.00 38.29           C  
ATOM  23934  C   PRO P 247      29.545  61.887  76.807  1.00 39.97           C  
ATOM  23935  O   PRO P 247      29.675  63.115  76.795  1.00 37.50           O  
ATOM  23936  CB  PRO P 247      31.627  60.736  75.871  1.00 40.65           C  
ATOM  23937  CG  PRO P 247      31.255  59.334  75.456  1.00 43.84           C  
ATOM  23938  CD  PRO P 247      31.104  58.604  76.763  1.00 39.70           C  
ATOM  23939  N   ASP P 248      28.374  61.298  76.591  1.00 37.03           N  
ATOM  23940  CA  ASP P 248      27.193  62.107  76.297  1.00 39.84           C  
ATOM  23941  C   ASP P 248      26.192  62.175  77.434  1.00 35.42           C  
ATOM  23942  O   ASP P 248      25.177  62.849  77.327  1.00 38.16           O  
ATOM  23943  CB  ASP P 248      26.492  61.588  75.040  1.00 43.26           C  
ATOM  23944  CG  ASP P 248      27.304  61.833  73.780  1.00 46.01           C  
ATOM  23945  OD1 ASP P 248      27.745  62.981  73.561  1.00 50.78           O  
ATOM  23946  OD2 ASP P 248      27.490  60.883  73.006  1.00 52.72           O  
ATOM  23947  N   LEU P 249      26.497  61.492  78.526  1.00 37.56           N  
ATOM  23948  CA  LEU P 249      25.613  61.451  79.674  1.00 38.84           C  
ATOM  23949  C   LEU P 249      25.089  62.829  80.058  1.00 41.76           C  
ATOM  23950  O   LEU P 249      23.880  63.037  80.162  1.00 40.32           O  
ATOM  23951  CB  LEU P 249      26.336  60.852  80.874  1.00 36.23           C  
ATOM  23952  CG  LEU P 249      25.429  60.598  82.080  1.00 45.40           C  
ATOM  23953  CD1 LEU P 249      24.387  59.510  81.738  1.00 41.56           C  
ATOM  23954  CD2 LEU P 249      26.277  60.171  83.259  1.00 46.27           C  
ATOM  23955  N   LEU P 250      26.008  63.770  80.247  1.00 38.69           N  
ATOM  23956  CA  LEU P 250      25.647  65.108  80.661  1.00 39.39           C  
ATOM  23957  C   LEU P 250      25.317  66.049  79.514  1.00 37.85           C  
ATOM  23958  O   LEU P 250      25.074  67.219  79.727  1.00 43.47           O  
ATOM  23959  CB  LEU P 250      26.781  65.680  81.513  1.00 40.03           C  
ATOM  23960  CG  LEU P 250      27.095  64.801  82.727  1.00 43.96           C  
ATOM  23961  CD1 LEU P 250      28.245  65.394  83.536  1.00 41.86           C  
ATOM  23962  CD2 LEU P 250      25.842  64.686  83.580  1.00 41.38           C  
ATOM  23963  N   GLY P 251      25.325  65.534  78.296  1.00 41.44           N  
ATOM  23964  CA  GLY P 251      25.022  66.359  77.143  1.00 42.93           C  
ATOM  23965  C   GLY P 251      23.606  66.186  76.616  1.00 43.31           C  
ATOM  23966  O   GLY P 251      22.839  65.370  77.115  1.00 46.20           O  
ATOM  23967  N   ASP P 252      23.269  66.955  75.587  1.00 43.78           N  
ATOM  23968  CA  ASP P 252      21.944  66.928  74.979  1.00 42.59           C  
ATOM  23969  C   ASP P 252      21.999  66.400  73.547  1.00 39.65           C  
ATOM  23970  O   ASP P 252      22.668  66.982  72.693  1.00 40.11           O  
ATOM  23971  CB  ASP P 252      21.380  68.344  74.957  1.00 44.60           C  
ATOM  23972  CG  ASP P 252      19.906  68.391  74.594  1.00 49.31           C  
ATOM  23973  OD1 ASP P 252      19.475  67.714  73.631  1.00 46.14           O  
ATOM  23974  OD2 ASP P 252      19.176  69.140  75.277  1.00 52.50           O  
ATOM  23975  N   PRO P 253      21.281  65.300  73.259  1.00 38.33           N  
ATOM  23976  CA  PRO P 253      21.247  64.702  71.911  1.00 35.11           C  
ATOM  23977  C   PRO P 253      20.949  65.736  70.807  1.00 37.13           C  
ATOM  23978  O   PRO P 253      21.458  65.645  69.681  1.00 33.95           O  
ATOM  23979  CB  PRO P 253      20.124  63.665  72.020  1.00 38.47           C  
ATOM  23980  CG  PRO P 253      20.197  63.235  73.451  1.00 40.40           C  
ATOM  23981  CD  PRO P 253      20.474  64.519  74.217  1.00 34.17           C  
ATOM  23982  N   ASP P 254      20.123  66.725  71.136  1.00 38.62           N  
ATOM  23983  CA  ASP P 254      19.755  67.737  70.160  1.00 39.50           C  
ATOM  23984  C   ASP P 254      20.916  68.516  69.587  1.00 40.16           C  
ATOM  23985  O   ASP P 254      20.795  69.079  68.498  1.00 36.63           O  
ATOM  23986  CB  ASP P 254      18.734  68.727  70.741  1.00 45.55           C  
ATOM  23987  CG  ASP P 254      17.330  68.154  70.792  1.00 51.98           C  
ATOM  23988  OD1 ASP P 254      17.052  67.223  70.009  1.00 52.93           O  
ATOM  23989  OD2 ASP P 254      16.501  68.639  71.602  1.00 56.19           O  
ATOM  23990  N   ASN P 255      22.047  68.568  70.286  1.00 37.48           N  
ATOM  23991  CA  ASN P 255      23.127  69.343  69.710  1.00 38.85           C  
ATOM  23992  C   ASN P 255      23.895  68.564  68.665  1.00 37.77           C  
ATOM  23993  O   ASN P 255      24.837  69.074  68.070  1.00 34.88           O  
ATOM  23994  CB  ASN P 255      24.053  69.929  70.783  1.00 39.18           C  
ATOM  23995  CG  ASN P 255      24.460  71.365  70.462  1.00 41.98           C  
ATOM  23996  OD1 ASN P 255      23.663  72.141  69.913  1.00 38.74           O  
ATOM  23997  ND2 ASN P 255      25.690  71.725  70.795  1.00 42.49           N  
ATOM  23998  N   TYR P 256      23.481  67.325  68.418  1.00 38.86           N  
ATOM  23999  CA  TYR P 256      24.130  66.545  67.365  1.00 37.19           C  
ATOM  24000  C   TYR P 256      23.393  66.806  66.049  1.00 33.63           C  
ATOM  24001  O   TYR P 256      23.700  66.217  65.025  1.00 31.46           O  
ATOM  24002  CB  TYR P 256      24.124  65.062  67.702  1.00 37.43           C  
ATOM  24003  CG  TYR P 256      25.262  64.692  68.614  1.00 37.02           C  
ATOM  24004  CD1 TYR P 256      26.560  64.539  68.115  1.00 34.21           C  
ATOM  24005  CD2 TYR P 256      25.052  64.528  69.980  1.00 36.03           C  
ATOM  24006  CE1 TYR P 256      27.622  64.228  68.969  1.00 38.33           C  
ATOM  24007  CE2 TYR P 256      26.099  64.227  70.837  1.00 37.46           C  
ATOM  24008  CZ  TYR P 256      27.379  64.078  70.329  1.00 40.76           C  
ATOM  24009  OH  TYR P 256      28.408  63.779  71.191  1.00 39.69           O  
ATOM  24010  N   THR P 257      22.419  67.707  66.104  1.00 29.97           N  
ATOM  24011  CA  THR P 257      21.667  68.103  64.932  1.00 32.72           C  
ATOM  24012  C   THR P 257      22.049  69.558  64.624  1.00 31.74           C  
ATOM  24013  O   THR P 257      21.874  70.435  65.465  1.00 33.00           O  
ATOM  24014  CB  THR P 257      20.144  68.048  65.188  1.00 33.15           C  
ATOM  24015  OG1 THR P 257      19.769  66.715  65.537  1.00 38.67           O  
ATOM  24016  CG2 THR P 257      19.384  68.464  63.948  1.00 30.89           C  
ATOM  24017  N   PRO P 258      22.548  69.829  63.406  1.00 34.87           N  
ATOM  24018  CA  PRO P 258      22.948  71.185  62.997  1.00 35.60           C  
ATOM  24019  C   PRO P 258      21.839  72.197  63.263  1.00 38.96           C  
ATOM  24020  O   PRO P 258      20.660  71.853  63.263  1.00 37.99           O  
ATOM  24021  CB  PRO P 258      23.223  71.049  61.499  1.00 34.62           C  
ATOM  24022  CG  PRO P 258      23.544  69.582  61.320  1.00 33.54           C  
ATOM  24023  CD  PRO P 258      22.603  68.891  62.270  1.00 30.84           C  
ATOM  24024  N   ALA P 259      22.233  73.444  63.491  1.00 37.93           N  
ATOM  24025  CA  ALA P 259      21.287  74.523  63.761  1.00 39.29           C  
ATOM  24026  C   ALA P 259      20.263  74.721  62.631  1.00 38.49           C  
ATOM  24027  O   ALA P 259      20.613  74.757  61.447  1.00 35.47           O  
ATOM  24028  CB  ALA P 259      22.054  75.832  64.002  1.00 33.10           C  
ATOM  24029  N   ASN P 260      18.999  74.840  63.014  1.00 36.78           N  
ATOM  24030  CA  ASN P 260      17.934  75.087  62.064  1.00 38.90           C  
ATOM  24031  C   ASN P 260      17.213  76.319  62.589  1.00 39.10           C  
ATOM  24032  O   ASN P 260      16.442  76.243  63.544  1.00 39.57           O  
ATOM  24033  CB  ASN P 260      16.955  73.923  62.011  1.00 42.20           C  
ATOM  24034  CG  ASN P 260      15.905  74.108  60.930  1.00 44.94           C  
ATOM  24035  OD1 ASN P 260      15.679  75.229  60.451  1.00 40.04           O  
ATOM  24036  ND2 ASN P 260      15.250  73.009  60.537  1.00 40.42           N  
ATOM  24037  N   PRO P 261      17.448  77.475  61.963  1.00 41.04           N  
ATOM  24038  CA  PRO P 261      16.793  78.696  62.427  1.00 42.36           C  
ATOM  24039  C   PRO P 261      15.279  78.754  62.252  1.00 41.50           C  
ATOM  24040  O   PRO P 261      14.635  79.646  62.782  1.00 38.76           O  
ATOM  24041  CB  PRO P 261      17.539  79.793  61.668  1.00 41.58           C  
ATOM  24042  CG  PRO P 261      17.896  79.137  60.393  1.00 43.68           C  
ATOM  24043  CD  PRO P 261      18.306  77.735  60.795  1.00 42.98           C  
ATOM  24044  N   LEU P 262      14.704  77.799  61.532  1.00 44.61           N  
ATOM  24045  CA  LEU P 262      13.254  77.795  61.330  1.00 45.80           C  
ATOM  24046  C   LEU P 262      12.566  76.831  62.252  1.00 46.10           C  
ATOM  24047  O   LEU P 262      11.352  76.642  62.168  1.00 50.52           O  
ATOM  24048  CB  LEU P 262      12.892  77.410  59.899  1.00 45.14           C  
ATOM  24049  CG  LEU P 262      13.435  78.322  58.810  1.00 46.29           C  
ATOM  24050  CD1 LEU P 262      12.807  77.951  57.478  1.00 43.02           C  
ATOM  24051  CD2 LEU P 262      13.135  79.758  59.175  1.00 44.15           C  
ATOM  24052  N   ASN P 263      13.327  76.209  63.139  1.00 44.95           N  
ATOM  24053  CA  ASN P 263      12.718  75.248  64.025  1.00 44.18           C  
ATOM  24054  C   ASN P 263      13.426  75.025  65.354  1.00 42.41           C  
ATOM  24055  O   ASN P 263      14.583  74.619  65.400  1.00 39.51           O  
ATOM  24056  CB  ASN P 263      12.568  73.924  63.275  1.00 47.13           C  
ATOM  24057  CG  ASN P 263      11.889  72.872  64.098  1.00 53.94           C  
ATOM  24058  OD1 ASN P 263      12.543  72.030  64.715  1.00 59.82           O  
ATOM  24059  ND2 ASN P 263      10.563  72.916  64.129  1.00 61.17           N  
ATOM  24060  N   THR P 264      12.697  75.282  66.433  1.00 42.57           N  
ATOM  24061  CA  THR P 264      13.192  75.094  67.792  1.00 42.34           C  
ATOM  24062  C   THR P 264      12.700  73.736  68.307  1.00 44.67           C  
ATOM  24063  O   THR P 264      11.501  73.520  68.449  1.00 43.89           O  
ATOM  24064  CB  THR P 264      12.644  76.169  68.728  1.00 37.89           C  
ATOM  24065  OG1 THR P 264      13.004  77.462  68.232  1.00 38.51           O  
ATOM  24066  CG2 THR P 264      13.185  75.975  70.126  1.00 37.52           C  
ATOM  24067  N   PRO P 265      13.627  72.810  68.618  1.00 46.56           N  
ATOM  24068  CA  PRO P 265      13.204  71.489  69.113  1.00 45.15           C  
ATOM  24069  C   PRO P 265      12.088  71.577  70.172  1.00 47.33           C  
ATOM  24070  O   PRO P 265      12.098  72.457  71.038  1.00 45.40           O  
ATOM  24071  CB  PRO P 265      14.500  70.895  69.671  1.00 43.02           C  
ATOM  24072  CG  PRO P 265      15.552  71.517  68.775  1.00 44.54           C  
ATOM  24073  CD  PRO P 265      15.096  72.957  68.664  1.00 39.82           C  
ATOM  24074  N   PRO P 266      11.115  70.653  70.124  1.00 47.13           N  
ATOM  24075  CA  PRO P 266      10.021  70.687  71.094  1.00 46.54           C  
ATOM  24076  C   PRO P 266      10.369  70.452  72.557  1.00 46.67           C  
ATOM  24077  O   PRO P 266       9.670  70.954  73.444  1.00 44.76           O  
ATOM  24078  CB  PRO P 266       9.044  69.648  70.551  1.00 50.72           C  
ATOM  24079  CG  PRO P 266       9.950  68.663  69.873  1.00 47.87           C  
ATOM  24080  CD  PRO P 266      10.936  69.547  69.164  1.00 45.97           C  
ATOM  24081  N   HIS P 267      11.432  69.709  72.838  1.00 46.92           N  
ATOM  24082  CA  HIS P 267      11.780  69.481  74.245  1.00 53.35           C  
ATOM  24083  C   HIS P 267      13.088  70.137  74.639  1.00 52.28           C  
ATOM  24084  O   HIS P 267      13.764  69.706  75.568  1.00 54.62           O  
ATOM  24085  CB  HIS P 267      11.794  67.983  74.546  1.00 54.56           C  
ATOM  24086  CG  HIS P 267      10.487  67.329  74.237  1.00 61.38           C  
ATOM  24087  ND1 HIS P 267      10.278  66.596  73.089  1.00 63.24           N  
ATOM  24088  CD2 HIS P 267       9.278  67.437  74.838  1.00 61.45           C  
ATOM  24089  CE1 HIS P 267       8.998  66.287  72.993  1.00 62.04           C  
ATOM  24090  NE2 HIS P 267       8.369  66.787  74.041  1.00 63.42           N  
ATOM  24091  N   ILE P 268      13.419  71.205  73.928  1.00 47.94           N  
ATOM  24092  CA  ILE P 268      14.637  71.940  74.185  1.00 48.33           C  
ATOM  24093  C   ILE P 268      14.798  72.235  75.670  1.00 49.09           C  
ATOM  24094  O   ILE P 268      13.844  72.560  76.368  1.00 49.96           O  
ATOM  24095  CB  ILE P 268      14.642  73.277  73.401  1.00 47.23           C  
ATOM  24096  CG1 ILE P 268      15.928  74.056  73.707  1.00 46.23           C  
ATOM  24097  CG2 ILE P 268      13.402  74.118  73.761  1.00 44.23           C  
ATOM  24098  CD1 ILE P 268      16.085  75.319  72.880  1.00 37.71           C  
ATOM  24099  N   LYS P 269      16.011  72.079  76.167  1.00 50.44           N  
ATOM  24100  CA  LYS P 269      16.269  72.398  77.558  1.00 49.83           C  
ATOM  24101  C   LYS P 269      17.724  72.799  77.696  1.00 45.53           C  
ATOM  24102  O   LYS P 269      18.564  72.405  76.898  1.00 40.87           O  
ATOM  24103  CB  LYS P 269      15.922  71.234  78.490  1.00 50.76           C  
ATOM  24104  CG  LYS P 269      16.806  70.023  78.416  1.00 51.97           C  
ATOM  24105  CD  LYS P 269      16.447  69.123  79.581  1.00 57.26           C  
ATOM  24106  CE  LYS P 269      17.362  67.924  79.701  1.00 63.55           C  
ATOM  24107  NZ  LYS P 269      16.981  67.067  80.864  1.00 70.08           N  
ATOM  24108  N   PRO P 270      18.030  73.620  78.700  1.00 41.35           N  
ATOM  24109  CA  PRO P 270      19.397  74.091  78.938  1.00 41.15           C  
ATOM  24110  C   PRO P 270      20.340  72.992  79.405  1.00 38.79           C  
ATOM  24111  O   PRO P 270      19.920  71.893  79.770  1.00 40.67           O  
ATOM  24112  CB  PRO P 270      19.227  75.133  80.047  1.00 39.34           C  
ATOM  24113  CG  PRO P 270      17.774  75.448  80.063  1.00 42.29           C  
ATOM  24114  CD  PRO P 270      17.107  74.155  79.707  1.00 42.19           C  
ATOM  24115  N   GLU P 271      21.619  73.336  79.404  1.00 38.07           N  
ATOM  24116  CA  GLU P 271      22.689  72.480  79.890  1.00 38.20           C  
ATOM  24117  C   GLU P 271      22.296  72.218  81.355  1.00 36.08           C  
ATOM  24118  O   GLU P 271      21.699  73.088  82.007  1.00 34.49           O  
ATOM  24119  CB  GLU P 271      24.024  73.246  79.813  1.00 39.63           C  
ATOM  24120  CG  GLU P 271      24.427  73.695  78.401  1.00 47.00           C  
ATOM  24121  CD  GLU P 271      23.820  75.036  77.991  1.00 50.75           C  
ATOM  24122  OE1 GLU P 271      22.581  75.134  77.863  1.00 47.36           O  
ATOM  24123  OE2 GLU P 271      24.589  76.004  77.792  1.00 53.58           O  
ATOM  24124  N   TRP P 272      22.635  71.049  81.888  1.00 38.73           N  
ATOM  24125  CA  TRP P 272      22.208  70.708  83.250  1.00 35.82           C  
ATOM  24126  C   TRP P 272      22.568  71.711  84.337  1.00 39.23           C  
ATOM  24127  O   TRP P 272      21.764  71.933  85.257  1.00 38.99           O  
ATOM  24128  CB  TRP P 272      22.711  69.321  83.656  1.00 33.47           C  
ATOM  24129  CG  TRP P 272      24.184  69.250  83.929  1.00 40.16           C  
ATOM  24130  CD1 TRP P 272      25.164  68.863  83.061  1.00 38.10           C  
ATOM  24131  CD2 TRP P 272      24.845  69.602  85.151  1.00 37.92           C  
ATOM  24132  NE1 TRP P 272      26.393  68.951  83.666  1.00 39.27           N  
ATOM  24133  CE2 TRP P 272      26.229  69.407  84.947  1.00 37.05           C  
ATOM  24134  CE3 TRP P 272      24.400  70.066  86.397  1.00 37.90           C  
ATOM  24135  CZ2 TRP P 272      27.181  69.663  85.943  1.00 35.47           C  
ATOM  24136  CZ3 TRP P 272      25.347  70.322  87.394  1.00 43.13           C  
ATOM  24137  CH2 TRP P 272      26.727  70.120  87.155  1.00 41.16           C  
ATOM  24138  N   TYR P 273      23.748  72.335  84.234  1.00 34.07           N  
ATOM  24139  CA  TYR P 273      24.162  73.280  85.259  1.00 32.91           C  
ATOM  24140  C   TYR P 273      23.423  74.615  85.222  1.00 34.36           C  
ATOM  24141  O   TYR P 273      23.643  75.473  86.074  1.00 31.68           O  
ATOM  24142  CB  TYR P 273      25.682  73.492  85.219  1.00 29.28           C  
ATOM  24143  CG  TYR P 273      26.271  73.602  83.824  1.00 34.69           C  
ATOM  24144  CD1 TYR P 273      26.115  74.757  83.063  1.00 30.91           C  
ATOM  24145  CD2 TYR P 273      26.994  72.538  83.270  1.00 34.32           C  
ATOM  24146  CE1 TYR P 273      26.664  74.861  81.779  1.00 34.99           C  
ATOM  24147  CE2 TYR P 273      27.547  72.629  81.997  1.00 37.06           C  
ATOM  24148  CZ  TYR P 273      27.381  73.799  81.257  1.00 35.87           C  
ATOM  24149  OH  TYR P 273      27.979  73.910  80.022  1.00 35.93           O  
ATOM  24150  N   PHE P 274      22.561  74.793  84.228  1.00 32.57           N  
ATOM  24151  CA  PHE P 274      21.771  76.012  84.128  1.00 34.48           C  
ATOM  24152  C   PHE P 274      20.301  75.692  84.467  1.00 34.54           C  
ATOM  24153  O   PHE P 274      19.477  76.604  84.534  1.00 37.18           O  
ATOM  24154  CB  PHE P 274      21.810  76.594  82.704  1.00 32.11           C  
ATOM  24155  CG  PHE P 274      23.128  77.229  82.310  1.00 36.17           C  
ATOM  24156  CD1 PHE P 274      24.003  77.738  83.264  1.00 33.06           C  
ATOM  24157  CD2 PHE P 274      23.452  77.379  80.960  1.00 33.38           C  
ATOM  24158  CE1 PHE P 274      25.176  78.394  82.882  1.00 33.70           C  
ATOM  24159  CE2 PHE P 274      24.621  78.028  80.568  1.00 36.44           C  
ATOM  24160  CZ  PHE P 274      25.488  78.541  81.528  1.00 31.79           C  
ATOM  24161  N   LEU P 275      19.968  74.415  84.683  1.00 33.17           N  
ATOM  24162  CA  LEU P 275      18.569  74.042  84.940  1.00 36.31           C  
ATOM  24163  C   LEU P 275      17.858  74.711  86.104  1.00 37.17           C  
ATOM  24164  O   LEU P 275      16.679  75.063  85.973  1.00 37.42           O  
ATOM  24165  CB  LEU P 275      18.403  72.520  85.057  1.00 36.12           C  
ATOM  24166  CG  LEU P 275      18.554  71.722  83.750  1.00 37.26           C  
ATOM  24167  CD1 LEU P 275      18.532  70.236  84.075  1.00 35.57           C  
ATOM  24168  CD2 LEU P 275      17.457  72.071  82.753  1.00 36.15           C  
ATOM  24169  N   PHE P 276      18.545  74.904  87.230  1.00 37.71           N  
ATOM  24170  CA  PHE P 276      17.897  75.546  88.369  1.00 38.24           C  
ATOM  24171  C   PHE P 276      17.530  76.997  88.045  1.00 39.31           C  
ATOM  24172  O   PHE P 276      16.433  77.443  88.357  1.00 37.16           O  
ATOM  24173  CB  PHE P 276      18.784  75.520  89.620  1.00 42.20           C  
ATOM  24174  CG  PHE P 276      19.879  76.554  89.617  1.00 46.35           C  
ATOM  24175  CD1 PHE P 276      21.065  76.335  88.924  1.00 48.69           C  
ATOM  24176  CD2 PHE P 276      19.710  77.765  90.289  1.00 45.41           C  
ATOM  24177  CE1 PHE P 276      22.071  77.308  88.898  1.00 48.20           C  
ATOM  24178  CE2 PHE P 276      20.711  78.744  90.268  1.00 47.10           C  
ATOM  24179  CZ  PHE P 276      21.894  78.513  89.570  1.00 44.46           C  
ATOM  24180  N   ALA P 277      18.446  77.738  87.430  1.00 40.86           N  
ATOM  24181  CA  ALA P 277      18.167  79.137  87.098  1.00 41.27           C  
ATOM  24182  C   ALA P 277      17.036  79.189  86.067  1.00 40.77           C  
ATOM  24183  O   ALA P 277      16.158  80.050  86.116  1.00 42.80           O  
ATOM  24184  CB  ALA P 277      19.444  79.823  86.560  1.00 37.89           C  
ATOM  24185  N   TYR P 278      17.062  78.243  85.141  1.00 40.88           N  
ATOM  24186  CA  TYR P 278      16.042  78.133  84.115  1.00 39.48           C  
ATOM  24187  C   TYR P 278      14.668  77.843  84.758  1.00 41.43           C  
ATOM  24188  O   TYR P 278      13.639  78.387  84.334  1.00 39.85           O  
ATOM  24189  CB  TYR P 278      16.434  77.005  83.180  1.00 42.43           C  
ATOM  24190  CG  TYR P 278      15.379  76.562  82.207  1.00 42.53           C  
ATOM  24191  CD1 TYR P 278      15.086  77.318  81.077  1.00 45.26           C  
ATOM  24192  CD2 TYR P 278      14.740  75.333  82.364  1.00 48.28           C  
ATOM  24193  CE1 TYR P 278      14.198  76.859  80.116  1.00 50.68           C  
ATOM  24194  CE2 TYR P 278      13.843  74.860  81.405  1.00 46.62           C  
ATOM  24195  CZ  TYR P 278      13.582  75.624  80.288  1.00 49.06           C  
ATOM  24196  OH  TYR P 278      12.732  75.168  79.313  1.00 56.57           O  
ATOM  24197  N   ALA P 279      14.655  76.980  85.770  1.00 35.18           N  
ATOM  24198  CA  ALA P 279      13.417  76.650  86.461  1.00 33.77           C  
ATOM  24199  C   ALA P 279      12.841  77.919  87.074  1.00 37.70           C  
ATOM  24200  O   ALA P 279      11.636  78.171  86.994  1.00 38.94           O  
ATOM  24201  CB  ALA P 279      13.689  75.630  87.562  1.00 27.25           C  
ATOM  24202  N   ILE P 280      13.718  78.719  87.676  1.00 35.50           N  
ATOM  24203  CA  ILE P 280      13.317  79.965  88.313  1.00 35.68           C  
ATOM  24204  C   ILE P 280      12.737  80.958  87.303  1.00 39.58           C  
ATOM  24205  O   ILE P 280      11.659  81.509  87.521  1.00 41.25           O  
ATOM  24206  CB  ILE P 280      14.526  80.586  89.073  1.00 35.08           C  
ATOM  24207  CG1 ILE P 280      14.850  79.707  90.295  1.00 34.80           C  
ATOM  24208  CG2 ILE P 280      14.230  82.029  89.494  1.00 30.10           C  
ATOM  24209  CD1 ILE P 280      15.989  80.230  91.164  1.00 38.09           C  
ATOM  24210  N   LEU P 281      13.440  81.185  86.198  1.00 40.33           N  
ATOM  24211  CA  LEU P 281      12.949  82.114  85.195  1.00 41.94           C  
ATOM  24212  C   LEU P 281      11.600  81.629  84.654  1.00 43.62           C  
ATOM  24213  O   LEU P 281      10.656  82.402  84.538  1.00 41.52           O  
ATOM  24214  CB  LEU P 281      13.949  82.261  84.045  1.00 37.34           C  
ATOM  24215  CG  LEU P 281      13.491  83.206  82.926  1.00 38.25           C  
ATOM  24216  CD1 LEU P 281      14.647  84.049  82.447  1.00 36.90           C  
ATOM  24217  CD2 LEU P 281      12.901  82.418  81.801  1.00 36.68           C  
ATOM  24218  N   ARG P 282      11.525  80.346  84.339  1.00 41.84           N  
ATOM  24219  CA  ARG P 282      10.313  79.746  83.804  1.00 46.57           C  
ATOM  24220  C   ARG P 282       9.124  79.801  84.782  1.00 47.26           C  
ATOM  24221  O   ARG P 282       7.968  79.703  84.374  1.00 46.58           O  
ATOM  24222  CB  ARG P 282      10.600  78.287  83.413  1.00 48.67           C  
ATOM  24223  CG  ARG P 282      10.159  77.902  82.010  1.00 52.50           C  
ATOM  24224  CD  ARG P 282      10.573  76.473  81.670  1.00 54.37           C  
ATOM  24225  NE  ARG P 282      10.368  75.589  82.812  1.00 54.47           N  
ATOM  24226  CZ  ARG P 282      10.394  74.261  82.756  1.00 54.35           C  
ATOM  24227  NH1 ARG P 282      10.613  73.633  81.609  1.00 54.01           N  
ATOM  24228  NH2 ARG P 282      10.206  73.558  83.860  1.00 59.07           N  
ATOM  24229  N   SER P 283       9.400  79.981  86.067  1.00 47.85           N  
ATOM  24230  CA  SER P 283       8.330  80.018  87.063  1.00 50.12           C  
ATOM  24231  C   SER P 283       7.523  81.310  87.076  1.00 51.88           C  
ATOM  24232  O   SER P 283       6.433  81.372  87.644  1.00 50.60           O  
ATOM  24233  CB  SER P 283       8.909  79.788  88.456  1.00 49.29           C  
ATOM  24234  OG  SER P 283       9.342  78.449  88.583  1.00 60.91           O  
ATOM  24235  N   ILE P 284       8.047  82.336  86.425  1.00 51.09           N  
ATOM  24236  CA  ILE P 284       7.397  83.625  86.420  1.00 51.32           C  
ATOM  24237  C   ILE P 284       6.761  83.959  85.076  1.00 52.19           C  
ATOM  24238  O   ILE P 284       7.451  84.136  84.082  1.00 53.92           O  
ATOM  24239  CB  ILE P 284       8.439  84.658  86.850  1.00 50.57           C  
ATOM  24240  CG1 ILE P 284       8.973  84.219  88.218  1.00 53.28           C  
ATOM  24241  CG2 ILE P 284       7.846  86.061  86.885  1.00 48.72           C  
ATOM  24242  CD1 ILE P 284      10.296  84.789  88.603  1.00 53.67           C  
ATOM  24243  N   PRO P 285       5.417  84.033  85.032  1.00 56.12           N  
ATOM  24244  CA  PRO P 285       4.690  84.344  83.792  1.00 55.33           C  
ATOM  24245  C   PRO P 285       4.769  85.807  83.354  1.00 53.64           C  
ATOM  24246  O   PRO P 285       3.802  86.378  82.871  1.00 58.35           O  
ATOM  24247  CB  PRO P 285       3.266  83.890  84.109  1.00 53.55           C  
ATOM  24248  CG  PRO P 285       3.143  84.205  85.556  1.00 52.23           C  
ATOM  24249  CD  PRO P 285       4.472  83.741  86.130  1.00 55.46           C  
ATOM  24250  N   ASN P 286       5.935  86.404  83.545  1.00 51.57           N  
ATOM  24251  CA  ASN P 286       6.182  87.776  83.154  1.00 48.21           C  
ATOM  24252  C   ASN P 286       7.610  87.807  82.633  1.00 46.60           C  
ATOM  24253  O   ASN P 286       8.500  87.242  83.251  1.00 45.17           O  
ATOM  24254  CB  ASN P 286       6.033  88.711  84.344  1.00 51.47           C  
ATOM  24255  CG  ASN P 286       6.286  90.154  83.967  1.00 55.36           C  
ATOM  24256  OD1 ASN P 286       7.420  90.636  84.018  1.00 56.02           O  
ATOM  24257  ND2 ASN P 286       5.230  90.848  83.555  1.00 55.94           N  
ATOM  24258  N   LYS P 287       7.827  88.456  81.494  1.00 44.51           N  
ATOM  24259  CA  LYS P 287       9.152  88.502  80.896  1.00 43.51           C  
ATOM  24260  C   LYS P 287      10.186  89.206  81.758  1.00 41.77           C  
ATOM  24261  O   LYS P 287      11.196  88.615  82.127  1.00 38.02           O  
ATOM  24262  CB  LYS P 287       9.097  89.160  79.514  1.00 40.73           C  
ATOM  24263  CG  LYS P 287      10.453  89.385  78.881  1.00 37.13           C  
ATOM  24264  CD  LYS P 287      10.321  89.776  77.417  1.00 35.32           C  
ATOM  24265  CE  LYS P 287      11.678  89.991  76.773  1.00 35.90           C  
ATOM  24266  NZ  LYS P 287      11.522  90.362  75.355  1.00 36.87           N  
ATOM  24267  N   LEU P 288       9.940  90.466  82.080  1.00 41.94           N  
ATOM  24268  CA  LEU P 288      10.888  91.209  82.886  1.00 45.27           C  
ATOM  24269  C   LEU P 288      11.028  90.544  84.252  1.00 45.46           C  
ATOM  24270  O   LEU P 288      12.116  90.497  84.819  1.00 47.33           O  
ATOM  24271  CB  LEU P 288      10.430  92.660  83.043  1.00 45.46           C  
ATOM  24272  CG  LEU P 288      11.389  93.582  83.796  1.00 48.90           C  
ATOM  24273  CD1 LEU P 288      12.794  93.488  83.209  1.00 43.37           C  
ATOM  24274  CD2 LEU P 288      10.864  95.003  83.721  1.00 48.39           C  
ATOM  24275  N   GLY P 289       9.920  90.017  84.766  1.00 45.50           N  
ATOM  24276  CA  GLY P 289       9.945  89.368  86.061  1.00 42.12           C  
ATOM  24277  C   GLY P 289      10.850  88.152  86.063  1.00 41.98           C  
ATOM  24278  O   GLY P 289      11.594  87.909  87.013  1.00 41.46           O  
ATOM  24279  N   GLY P 290      10.788  87.375  84.993  1.00 38.16           N  
ATOM  24280  CA  GLY P 290      11.615  86.186  84.926  1.00 43.06           C  
ATOM  24281  C   GLY P 290      13.094  86.516  84.836  1.00 40.93           C  
ATOM  24282  O   GLY P 290      13.911  85.905  85.509  1.00 43.60           O  
ATOM  24283  N   VAL P 291      13.430  87.492  84.004  1.00 40.21           N  
ATOM  24284  CA  VAL P 291      14.811  87.890  83.814  1.00 40.81           C  
ATOM  24285  C   VAL P 291      15.398  88.498  85.078  1.00 41.02           C  
ATOM  24286  O   VAL P 291      16.568  88.267  85.390  1.00 37.86           O  
ATOM  24287  CB  VAL P 291      14.928  88.866  82.619  1.00 42.42           C  
ATOM  24288  CG1 VAL P 291      16.368  89.337  82.447  1.00 43.53           C  
ATOM  24289  CG2 VAL P 291      14.477  88.160  81.358  1.00 40.77           C  
ATOM  24290  N   LEU P 292      14.591  89.267  85.812  1.00 40.31           N  
ATOM  24291  CA  LEU P 292      15.056  89.866  87.064  1.00 40.11           C  
ATOM  24292  C   LEU P 292      15.276  88.777  88.113  1.00 40.16           C  
ATOM  24293  O   LEU P 292      16.243  88.832  88.878  1.00 43.98           O  
ATOM  24294  CB  LEU P 292      14.048  90.884  87.606  1.00 42.11           C  
ATOM  24295  CG  LEU P 292      13.912  92.228  86.886  1.00 43.44           C  
ATOM  24296  CD1 LEU P 292      12.859  93.057  87.596  1.00 43.11           C  
ATOM  24297  CD2 LEU P 292      15.244  92.971  86.882  1.00 44.42           C  
ATOM  24298  N   ALA P 293      14.398  87.780  88.148  1.00 36.24           N  
ATOM  24299  CA  ALA P 293      14.557  86.705  89.121  1.00 38.50           C  
ATOM  24300  C   ALA P 293      15.778  85.855  88.766  1.00 36.98           C  
ATOM  24301  O   ALA P 293      16.499  85.395  89.647  1.00 38.81           O  
ATOM  24302  CB  ALA P 293      13.296  85.838  89.170  1.00 35.73           C  
ATOM  24303  N   LEU P 294      15.994  85.636  87.474  1.00 39.32           N  
ATOM  24304  CA  LEU P 294      17.149  84.868  87.014  1.00 37.88           C  
ATOM  24305  C   LEU P 294      18.416  85.563  87.501  1.00 37.83           C  
ATOM  24306  O   LEU P 294      19.263  84.953  88.174  1.00 32.58           O  
ATOM  24307  CB  LEU P 294      17.196  84.806  85.486  1.00 32.10           C  
ATOM  24308  CG  LEU P 294      18.506  84.248  84.908  1.00 34.74           C  
ATOM  24309  CD1 LEU P 294      18.668  82.789  85.325  1.00 36.73           C  
ATOM  24310  CD2 LEU P 294      18.515  84.392  83.402  1.00 32.88           C  
ATOM  24311  N   ALA P 295      18.535  86.842  87.149  1.00 37.21           N  
ATOM  24312  CA  ALA P 295      19.690  87.636  87.546  1.00 40.75           C  
ATOM  24313  C   ALA P 295      19.854  87.603  89.065  1.00 41.61           C  
ATOM  24314  O   ALA P 295      20.948  87.360  89.568  1.00 40.87           O  
ATOM  24315  CB  ALA P 295      19.540  89.072  87.069  1.00 38.54           C  
ATOM  24316  N   PHE P 296      18.763  87.813  89.794  1.00 41.44           N  
ATOM  24317  CA  PHE P 296      18.837  87.819  91.250  1.00 41.35           C  
ATOM  24318  C   PHE P 296      19.188  86.454  91.854  1.00 41.85           C  
ATOM  24319  O   PHE P 296      19.750  86.379  92.944  1.00 40.53           O  
ATOM  24320  CB  PHE P 296      17.521  88.332  91.852  1.00 43.25           C  
ATOM  24321  CG  PHE P 296      17.642  88.789  93.292  1.00 49.21           C  
ATOM  24322  CD1 PHE P 296      18.718  89.596  93.699  1.00 49.67           C  
ATOM  24323  CD2 PHE P 296      16.678  88.441  94.236  1.00 49.33           C  
ATOM  24324  CE1 PHE P 296      18.824  90.042  95.018  1.00 46.32           C  
ATOM  24325  CE2 PHE P 296      16.778  88.889  95.571  1.00 47.89           C  
ATOM  24326  CZ  PHE P 296      17.856  89.690  95.954  1.00 45.23           C  
ATOM  24327  N   SER P 297      18.872  85.368  91.156  1.00 42.09           N  
ATOM  24328  CA  SER P 297      19.185  84.054  91.698  1.00 40.91           C  
ATOM  24329  C   SER P 297      20.698  83.890  91.832  1.00 41.89           C  
ATOM  24330  O   SER P 297      21.178  83.101  92.655  1.00 39.06           O  
ATOM  24331  CB  SER P 297      18.623  82.946  90.811  1.00 38.04           C  
ATOM  24332  OG  SER P 297      19.311  82.878  89.576  1.00 39.70           O  
ATOM  24333  N   ILE P 298      21.452  84.631  91.022  1.00 41.01           N  
ATOM  24334  CA  ILE P 298      22.898  84.549  91.099  1.00 42.07           C  
ATOM  24335  C   ILE P 298      23.468  85.697  91.924  1.00 41.30           C  
ATOM  24336  O   ILE P 298      24.323  85.489  92.782  1.00 41.24           O  
ATOM  24337  CB  ILE P 298      23.568  84.622  89.711  1.00 46.81           C  
ATOM  24338  CG1 ILE P 298      22.959  83.588  88.759  1.00 42.60           C  
ATOM  24339  CG2 ILE P 298      25.078  84.407  89.873  1.00 45.37           C  
ATOM  24340  CD1 ILE P 298      23.023  82.172  89.250  1.00 45.23           C  
ATOM  24341  N   LEU P 299      22.988  86.907  91.651  1.00 39.06           N  
ATOM  24342  CA  LEU P 299      23.466  88.096  92.332  1.00 38.16           C  
ATOM  24343  C   LEU P 299      23.163  88.129  93.823  1.00 38.55           C  
ATOM  24344  O   LEU P 299      23.766  88.901  94.575  1.00 40.77           O  
ATOM  24345  CB  LEU P 299      22.907  89.336  91.635  1.00 41.63           C  
ATOM  24346  CG  LEU P 299      23.466  89.516  90.217  1.00 44.49           C  
ATOM  24347  CD1 LEU P 299      22.692  90.575  89.484  1.00 46.43           C  
ATOM  24348  CD2 LEU P 299      24.947  89.894  90.287  1.00 48.38           C  
ATOM  24349  N   ILE P 300      22.236  87.288  94.259  1.00 36.07           N  
ATOM  24350  CA  ILE P 300      21.894  87.229  95.664  1.00 37.64           C  
ATOM  24351  C   ILE P 300      23.124  86.760  96.453  1.00 38.16           C  
ATOM  24352  O   ILE P 300      23.253  87.073  97.634  1.00 40.71           O  
ATOM  24353  CB  ILE P 300      20.681  86.274  95.923  1.00 39.98           C  
ATOM  24354  CG1 ILE P 300      20.038  86.602  97.273  1.00 37.31           C  
ATOM  24355  CG2 ILE P 300      21.136  84.819  95.900  1.00 38.30           C  
ATOM  24356  CD1 ILE P 300      18.717  85.896  97.513  1.00 39.06           C  
ATOM  24357  N   LEU P 301      24.031  86.020  95.810  1.00 37.20           N  
ATOM  24358  CA  LEU P 301      25.256  85.579  96.487  1.00 35.97           C  
ATOM  24359  C   LEU P 301      25.993  86.794  97.052  1.00 34.36           C  
ATOM  24360  O   LEU P 301      26.584  86.735  98.130  1.00 34.92           O  
ATOM  24361  CB  LEU P 301      26.193  84.829  95.526  1.00 30.01           C  
ATOM  24362  CG  LEU P 301      25.695  83.446  95.073  1.00 36.70           C  
ATOM  24363  CD1 LEU P 301      26.690  82.794  94.097  1.00 34.13           C  
ATOM  24364  CD2 LEU P 301      25.503  82.567  96.293  1.00 32.55           C  
ATOM  24365  N   ALA P 302      25.940  87.906  96.334  1.00 32.91           N  
ATOM  24366  CA  ALA P 302      26.616  89.118  96.791  1.00 36.58           C  
ATOM  24367  C   ALA P 302      25.955  89.698  98.052  1.00 37.33           C  
ATOM  24368  O   ALA P 302      26.545  90.523  98.742  1.00 35.76           O  
ATOM  24369  CB  ALA P 302      26.628  90.172  95.674  1.00 29.84           C  
ATOM  24370  N   LEU P 303      24.732  89.264  98.349  1.00 34.60           N  
ATOM  24371  CA  LEU P 303      24.022  89.758  99.526  1.00 39.11           C  
ATOM  24372  C   LEU P 303      24.214  88.900 100.766  1.00 35.37           C  
ATOM  24373  O   LEU P 303      23.932  89.341 101.873  1.00 34.52           O  
ATOM  24374  CB  LEU P 303      22.524  89.838  99.263  1.00 42.10           C  
ATOM  24375  CG  LEU P 303      21.920  90.975  98.471  1.00 47.82           C  
ATOM  24376  CD1 LEU P 303      20.395  90.774  98.488  1.00 48.93           C  
ATOM  24377  CD2 LEU P 303      22.308  92.317  99.091  1.00 50.81           C  
ATOM  24378  N   ILE P 304      24.673  87.670 100.584  1.00 36.32           N  
ATOM  24379  CA  ILE P 304      24.850  86.772 101.714  1.00 36.12           C  
ATOM  24380  C   ILE P 304      25.632  87.407 102.858  1.00 35.63           C  
ATOM  24381  O   ILE P 304      25.201  87.350 104.005  1.00 38.95           O  
ATOM  24382  CB  ILE P 304      25.522  85.438 101.265  1.00 40.39           C  
ATOM  24383  CG1 ILE P 304      24.617  84.715 100.260  1.00 44.11           C  
ATOM  24384  CG2 ILE P 304      25.764  84.515 102.478  1.00 37.24           C  
ATOM  24385  CD1 ILE P 304      23.213  84.474 100.768  1.00 46.70           C  
ATOM  24386  N   PRO P 305      26.784  88.038 102.569  1.00 33.91           N  
ATOM  24387  CA  PRO P 305      27.550  88.654 103.659  1.00 36.70           C  
ATOM  24388  C   PRO P 305      26.731  89.647 104.489  1.00 38.97           C  
ATOM  24389  O   PRO P 305      26.911  89.751 105.695  1.00 40.45           O  
ATOM  24390  CB  PRO P 305      28.711  89.344 102.935  1.00 35.85           C  
ATOM  24391  CG  PRO P 305      28.851  88.547 101.669  1.00 33.16           C  
ATOM  24392  CD  PRO P 305      27.430  88.290 101.268  1.00 34.96           C  
ATOM  24393  N   LEU P 306      25.825  90.365 103.839  1.00 38.59           N  
ATOM  24394  CA  LEU P 306      24.993  91.352 104.522  1.00 40.65           C  
ATOM  24395  C   LEU P 306      23.851  90.733 105.313  1.00 42.74           C  
ATOM  24396  O   LEU P 306      23.278  91.389 106.177  1.00 43.04           O  
ATOM  24397  CB  LEU P 306      24.404  92.341 103.509  1.00 44.91           C  
ATOM  24398  CG  LEU P 306      25.425  93.193 102.741  1.00 53.26           C  
ATOM  24399  CD1 LEU P 306      24.755  93.839 101.546  1.00 53.89           C  
ATOM  24400  CD2 LEU P 306      26.028  94.245 103.674  1.00 55.09           C  
ATOM  24401  N   LEU P 307      23.518  89.480 105.010  1.00 39.87           N  
ATOM  24402  CA  LEU P 307      22.421  88.781 105.679  1.00 40.03           C  
ATOM  24403  C   LEU P 307      22.897  87.879 106.824  1.00 39.37           C  
ATOM  24404  O   LEU P 307      22.112  87.142 107.406  1.00 36.42           O  
ATOM  24405  CB  LEU P 307      21.661  87.934 104.656  1.00 38.08           C  
ATOM  24406  CG  LEU P 307      20.965  88.668 103.507  1.00 44.95           C  
ATOM  24407  CD1 LEU P 307      20.699  87.713 102.355  1.00 41.97           C  
ATOM  24408  CD2 LEU P 307      19.669  89.279 104.011  1.00 43.11           C  
ATOM  24409  N   HIS P 308      24.183  87.943 107.145  1.00 38.64           N  
ATOM  24410  CA  HIS P 308      24.726  87.116 108.209  1.00 37.08           C  
ATOM  24411  C   HIS P 308      24.373  87.717 109.571  1.00 38.41           C  
ATOM  24412  O   HIS P 308      24.866  88.784 109.941  1.00 41.30           O  
ATOM  24413  CB  HIS P 308      26.235  87.016 108.064  1.00 32.00           C  
ATOM  24414  CG  HIS P 308      26.874  86.119 109.071  1.00 33.91           C  
ATOM  24415  ND1 HIS P 308      27.165  84.797 108.811  1.00 39.04           N  
ATOM  24416  CD2 HIS P 308      27.278  86.351 110.342  1.00 34.02           C  
ATOM  24417  CE1 HIS P 308      27.725  84.255 109.877  1.00 34.83           C  
ATOM  24418  NE2 HIS P 308      27.806  85.175 110.819  1.00 38.63           N  
ATOM  24419  N   THR P 309      23.538  87.020 110.330  1.00 37.28           N  
ATOM  24420  CA  THR P 309      23.113  87.510 111.637  1.00 36.31           C  
ATOM  24421  C   THR P 309      23.771  86.774 112.796  1.00 37.15           C  
ATOM  24422  O   THR P 309      23.755  87.246 113.929  1.00 36.20           O  
ATOM  24423  CB  THR P 309      21.599  87.349 111.803  1.00 39.01           C  
ATOM  24424  OG1 THR P 309      21.259  85.975 111.599  1.00 37.74           O  
ATOM  24425  CG2 THR P 309      20.842  88.202 110.797  1.00 32.25           C  
ATOM  24426  N   SER P 310      24.342  85.611 112.515  1.00 35.30           N  
ATOM  24427  CA  SER P 310      24.942  84.809 113.574  1.00 35.72           C  
ATOM  24428  C   SER P 310      26.210  85.388 114.182  1.00 35.20           C  
ATOM  24429  O   SER P 310      27.013  86.012 113.498  1.00 36.51           O  
ATOM  24430  CB  SER P 310      25.236  83.402 113.054  1.00 34.02           C  
ATOM  24431  OG  SER P 310      25.819  82.624 114.084  1.00 41.46           O  
ATOM  24432  N   LYS P 311      26.389  85.170 115.477  1.00 34.45           N  
ATOM  24433  CA  LYS P 311      27.580  85.638 116.162  1.00 38.37           C  
ATOM  24434  C   LYS P 311      28.714  84.656 115.853  1.00 37.81           C  
ATOM  24435  O   LYS P 311      29.865  84.898 116.192  1.00 38.15           O  
ATOM  24436  CB  LYS P 311      27.363  85.682 117.677  1.00 43.48           C  
ATOM  24437  CG  LYS P 311      26.113  86.416 118.097  1.00 53.95           C  
ATOM  24438  CD  LYS P 311      26.162  87.868 117.699  1.00 55.93           C  
ATOM  24439  CE  LYS P 311      27.350  88.539 118.353  1.00 65.19           C  
ATOM  24440  NZ  LYS P 311      27.487  88.128 119.779  1.00 68.71           N  
ATOM  24441  N   GLN P 312      28.385  83.529 115.232  1.00 34.89           N  
ATOM  24442  CA  GLN P 312      29.414  82.555 114.878  1.00 36.45           C  
ATOM  24443  C   GLN P 312      29.544  82.572 113.368  1.00 37.73           C  
ATOM  24444  O   GLN P 312      28.576  82.829 112.656  1.00 41.89           O  
ATOM  24445  CB  GLN P 312      29.042  81.158 115.397  1.00 34.23           C  
ATOM  24446  CG  GLN P 312      28.890  81.146 116.909  1.00 32.42           C  
ATOM  24447  CD  GLN P 312      28.131  79.946 117.417  1.00 37.08           C  
ATOM  24448  OE1 GLN P 312      27.056  79.619 116.916  1.00 38.17           O  
ATOM  24449  NE2 GLN P 312      28.679  79.292 118.430  1.00 32.11           N  
ATOM  24450  N   ARG P 313      30.743  82.298 112.881  1.00 37.29           N  
ATOM  24451  CA  ARG P 313      31.016  82.336 111.454  1.00 34.10           C  
ATOM  24452  C   ARG P 313      30.545  81.128 110.674  1.00 34.42           C  
ATOM  24453  O   ARG P 313      29.919  81.261 109.621  1.00 30.93           O  
ATOM  24454  CB  ARG P 313      32.518  82.508 111.228  1.00 31.79           C  
ATOM  24455  CG  ARG P 313      32.906  82.534 109.771  1.00 31.21           C  
ATOM  24456  CD  ARG P 313      34.385  82.820 109.579  1.00 32.66           C  
ATOM  24457  NE  ARG P 313      34.638  83.177 108.193  1.00 39.32           N  
ATOM  24458  CZ  ARG P 313      35.810  83.580 107.711  1.00 40.99           C  
ATOM  24459  NH1 ARG P 313      36.877  83.673 108.508  1.00 39.45           N  
ATOM  24460  NH2 ARG P 313      35.897  83.940 106.433  1.00 34.87           N  
ATOM  24461  N   SER P 314      30.865  79.952 111.197  1.00 32.61           N  
ATOM  24462  CA  SER P 314      30.554  78.704 110.534  1.00 32.13           C  
ATOM  24463  C   SER P 314      29.225  78.085 110.966  1.00 32.06           C  
ATOM  24464  O   SER P 314      28.706  78.395 112.031  1.00 36.33           O  
ATOM  24465  CB  SER P 314      31.722  77.732 110.795  1.00 26.28           C  
ATOM  24466  OG  SER P 314      31.394  76.412 110.411  1.00 30.25           O  
ATOM  24467  N   MET P 315      28.666  77.212 110.139  1.00 30.58           N  
ATOM  24468  CA  MET P 315      27.423  76.561 110.511  1.00 26.41           C  
ATOM  24469  C   MET P 315      27.681  75.317 111.311  1.00 33.02           C  
ATOM  24470  O   MET P 315      26.739  74.690 111.800  1.00 33.02           O  
ATOM  24471  CB  MET P 315      26.597  76.213 109.284  1.00 30.26           C  
ATOM  24472  CG  MET P 315      25.781  77.400 108.762  1.00 29.31           C  
ATOM  24473  SD  MET P 315      24.787  76.909 107.343  1.00 36.00           S  
ATOM  24474  CE  MET P 315      24.528  78.556 106.661  1.00 38.39           C  
ATOM  24475  N   MET P 316      28.957  74.947 111.434  1.00 33.53           N  
ATOM  24476  CA  MET P 316      29.328  73.760 112.191  1.00 34.55           C  
ATOM  24477  C   MET P 316      28.616  73.707 113.552  1.00 36.54           C  
ATOM  24478  O   MET P 316      28.061  72.671 113.945  1.00 33.81           O  
ATOM  24479  CB  MET P 316      30.843  73.711 112.409  1.00 34.36           C  
ATOM  24480  CG  MET P 316      31.278  72.598 113.366  1.00 41.03           C  
ATOM  24481  SD  MET P 316      33.069  72.359 113.551  1.00 43.25           S  
ATOM  24482  CE  MET P 316      33.432  71.508 112.036  1.00 39.51           C  
ATOM  24483  N   PHE P 317      28.611  74.821 114.266  1.00 34.13           N  
ATOM  24484  CA  PHE P 317      27.978  74.831 115.572  1.00 37.68           C  
ATOM  24485  C   PHE P 317      26.542  75.364 115.587  1.00 37.46           C  
ATOM  24486  O   PHE P 317      26.005  75.679 116.643  1.00 36.02           O  
ATOM  24487  CB  PHE P 317      28.856  75.631 116.538  1.00 35.73           C  
ATOM  24488  CG  PHE P 317      30.279  75.150 116.587  1.00 33.62           C  
ATOM  24489  CD1 PHE P 317      30.550  73.804 116.795  1.00 26.19           C  
ATOM  24490  CD2 PHE P 317      31.346  76.041 116.413  1.00 31.70           C  
ATOM  24491  CE1 PHE P 317      31.865  73.340 116.826  1.00 30.82           C  
ATOM  24492  CE2 PHE P 317      32.669  75.588 116.445  1.00 26.77           C  
ATOM  24493  CZ  PHE P 317      32.925  74.235 116.651  1.00 31.38           C  
ATOM  24494  N   ARG P 318      25.916  75.411 114.418  1.00 36.88           N  
ATOM  24495  CA  ARG P 318      24.563  75.948 114.288  1.00 36.29           C  
ATOM  24496  C   ARG P 318      23.559  74.983 113.630  1.00 35.68           C  
ATOM  24497  O   ARG P 318      23.238  75.124 112.446  1.00 35.00           O  
ATOM  24498  CB  ARG P 318      24.643  77.251 113.486  1.00 34.51           C  
ATOM  24499  CG  ARG P 318      25.291  78.391 114.278  1.00 38.14           C  
ATOM  24500  CD  ARG P 318      25.882  79.449 113.370  1.00 38.45           C  
ATOM  24501  NE  ARG P 318      24.941  79.875 112.350  1.00 40.63           N  
ATOM  24502  CZ  ARG P 318      25.292  80.372 111.169  1.00 46.01           C  
ATOM  24503  NH1 ARG P 318      26.577  80.506 110.857  1.00 45.31           N  
ATOM  24504  NH2 ARG P 318      24.355  80.715 110.288  1.00 40.27           N  
ATOM  24505  N   PRO P 319      23.020  74.022 114.411  1.00 37.10           N  
ATOM  24506  CA  PRO P 319      22.054  73.005 113.958  1.00 38.27           C  
ATOM  24507  C   PRO P 319      20.879  73.526 113.126  1.00 39.07           C  
ATOM  24508  O   PRO P 319      20.534  72.930 112.103  1.00 39.51           O  
ATOM  24509  CB  PRO P 319      21.569  72.361 115.257  1.00 37.77           C  
ATOM  24510  CG  PRO P 319      22.641  72.645 116.231  1.00 40.61           C  
ATOM  24511  CD  PRO P 319      23.115  74.023 115.877  1.00 36.31           C  
ATOM  24512  N   LEU P 320      20.251  74.616 113.556  1.00 36.73           N  
ATOM  24513  CA  LEU P 320      19.118  75.156 112.806  1.00 36.44           C  
ATOM  24514  C   LEU P 320      19.546  75.631 111.430  1.00 35.24           C  
ATOM  24515  O   LEU P 320      18.876  75.353 110.440  1.00 35.84           O  
ATOM  24516  CB  LEU P 320      18.468  76.320 113.553  1.00 42.18           C  
ATOM  24517  CG  LEU P 320      18.060  76.117 115.016  1.00 55.03           C  
ATOM  24518  CD1 LEU P 320      17.060  77.222 115.387  1.00 57.65           C  
ATOM  24519  CD2 LEU P 320      17.437  74.731 115.226  1.00 57.13           C  
ATOM  24520  N   SER P 321      20.662  76.359 111.368  1.00 35.35           N  
ATOM  24521  CA  SER P 321      21.171  76.853 110.089  1.00 33.35           C  
ATOM  24522  C   SER P 321      21.498  75.694 109.152  1.00 33.04           C  
ATOM  24523  O   SER P 321      21.238  75.782 107.960  1.00 32.86           O  
ATOM  24524  CB  SER P 321      22.434  77.694 110.288  1.00 31.22           C  
ATOM  24525  OG  SER P 321      22.157  78.852 111.048  1.00 43.22           O  
ATOM  24526  N   GLN P 322      22.074  74.616 109.691  1.00 32.69           N  
ATOM  24527  CA  GLN P 322      22.422  73.459 108.874  1.00 35.57           C  
ATOM  24528  C   GLN P 322      21.176  72.875 108.224  1.00 36.87           C  
ATOM  24529  O   GLN P 322      21.198  72.500 107.049  1.00 36.90           O  
ATOM  24530  CB  GLN P 322      23.093  72.359 109.716  1.00 30.60           C  
ATOM  24531  CG  GLN P 322      24.420  72.735 110.307  1.00 35.09           C  
ATOM  24532  CD  GLN P 322      24.987  71.632 111.193  1.00 38.91           C  
ATOM  24533  OE1 GLN P 322      24.587  70.475 111.093  1.00 41.29           O  
ATOM  24534  NE2 GLN P 322      25.928  71.988 112.055  1.00 31.26           N  
ATOM  24535  N   CYS P 323      20.092  72.788 108.991  1.00 34.72           N  
ATOM  24536  CA  CYS P 323      18.851  72.232 108.453  1.00 39.89           C  
ATOM  24537  C   CYS P 323      18.401  73.084 107.287  1.00 36.95           C  
ATOM  24538  O   CYS P 323      18.036  72.573 106.228  1.00 38.32           O  
ATOM  24539  CB  CYS P 323      17.760  72.196 109.525  1.00 32.51           C  
ATOM  24540  SG  CYS P 323      18.132  71.050 110.868  1.00 53.84           S  
ATOM  24541  N   LEU P 324      18.450  74.394 107.461  1.00 36.72           N  
ATOM  24542  CA  LEU P 324      18.022  75.286 106.379  1.00 37.85           C  
ATOM  24543  C   LEU P 324      18.974  75.198 105.185  1.00 38.15           C  
ATOM  24544  O   LEU P 324      18.544  75.238 104.037  1.00 37.30           O  
ATOM  24545  CB  LEU P 324      17.934  76.717 106.901  1.00 31.97           C  
ATOM  24546  CG  LEU P 324      16.870  76.836 107.998  1.00 33.59           C  
ATOM  24547  CD1 LEU P 324      16.884  78.241 108.601  1.00 36.91           C  
ATOM  24548  CD2 LEU P 324      15.510  76.514 107.406  1.00 31.81           C  
ATOM  24549  N   PHE P 325      20.268  75.073 105.461  1.00 39.65           N  
ATOM  24550  CA  PHE P 325      21.261  74.972 104.397  1.00 39.63           C  
ATOM  24551  C   PHE P 325      20.953  73.752 103.546  1.00 39.78           C  
ATOM  24552  O   PHE P 325      20.929  73.830 102.317  1.00 40.50           O  
ATOM  24553  CB  PHE P 325      22.660  74.840 104.986  1.00 40.85           C  
ATOM  24554  CG  PHE P 325      23.724  74.575 103.967  1.00 37.74           C  
ATOM  24555  CD1 PHE P 325      24.386  75.624 103.338  1.00 34.91           C  
ATOM  24556  CD2 PHE P 325      24.063  73.275 103.631  1.00 36.89           C  
ATOM  24557  CE1 PHE P 325      25.376  75.376 102.387  1.00 34.72           C  
ATOM  24558  CE2 PHE P 325      25.052  73.014 102.678  1.00 33.02           C  
ATOM  24559  CZ  PHE P 325      25.707  74.071 102.057  1.00 31.90           C  
ATOM  24560  N   TRP P 326      20.709  72.621 104.198  1.00 38.80           N  
ATOM  24561  CA  TRP P 326      20.405  71.416 103.446  1.00 38.62           C  
ATOM  24562  C   TRP P 326      19.042  71.491 102.743  1.00 37.28           C  
ATOM  24563  O   TRP P 326      18.851  70.854 101.698  1.00 35.18           O  
ATOM  24564  CB  TRP P 326      20.537  70.181 104.343  1.00 38.70           C  
ATOM  24565  CG  TRP P 326      21.977  69.922 104.734  1.00 36.82           C  
ATOM  24566  CD1 TRP P 326      22.510  69.963 105.996  1.00 37.94           C  
ATOM  24567  CD2 TRP P 326      23.068  69.634 103.852  1.00 35.09           C  
ATOM  24568  NE1 TRP P 326      23.863  69.722 105.952  1.00 33.61           N  
ATOM  24569  CE2 TRP P 326      24.235  69.520 104.650  1.00 37.15           C  
ATOM  24570  CE3 TRP P 326      23.176  69.459 102.467  1.00 36.05           C  
ATOM  24571  CZ2 TRP P 326      25.498  69.243 104.104  1.00 34.74           C  
ATOM  24572  CZ3 TRP P 326      24.426  69.182 101.923  1.00 39.69           C  
ATOM  24573  CH2 TRP P 326      25.574  69.079 102.744  1.00 39.29           C  
ATOM  24574  N   ALA P 327      18.112  72.285 103.278  1.00 35.59           N  
ATOM  24575  CA  ALA P 327      16.814  72.448 102.618  1.00 31.43           C  
ATOM  24576  C   ALA P 327      17.102  73.229 101.328  1.00 31.87           C  
ATOM  24577  O   ALA P 327      16.517  72.966 100.275  1.00 32.98           O  
ATOM  24578  CB  ALA P 327      15.833  73.235 103.505  1.00 31.13           C  
ATOM  24579  N   LEU P 328      18.020  74.186 101.417  1.00 31.32           N  
ATOM  24580  CA  LEU P 328      18.408  74.993 100.262  1.00 29.32           C  
ATOM  24581  C   LEU P 328      19.036  74.104  99.185  1.00 31.20           C  
ATOM  24582  O   LEU P 328      18.716  74.233  98.009  1.00 32.38           O  
ATOM  24583  CB  LEU P 328      19.412  76.076 100.675  1.00 30.77           C  
ATOM  24584  CG  LEU P 328      20.015  76.897  99.524  1.00 33.02           C  
ATOM  24585  CD1 LEU P 328      18.916  77.642  98.765  1.00 34.53           C  
ATOM  24586  CD2 LEU P 328      21.026  77.876 100.096  1.00 37.13           C  
ATOM  24587  N   VAL P 329      19.925  73.201  99.593  1.00 32.30           N  
ATOM  24588  CA  VAL P 329      20.559  72.296  98.644  1.00 33.09           C  
ATOM  24589  C   VAL P 329      19.520  71.388  98.017  1.00 33.77           C  
ATOM  24590  O   VAL P 329      19.566  71.118  96.821  1.00 34.81           O  
ATOM  24591  CB  VAL P 329      21.628  71.402  99.310  1.00 30.95           C  
ATOM  24592  CG1 VAL P 329      22.067  70.317  98.341  1.00 27.31           C  
ATOM  24593  CG2 VAL P 329      22.849  72.250  99.691  1.00 31.24           C  
ATOM  24594  N   ALA P 330      18.585  70.914  98.835  1.00 34.32           N  
ATOM  24595  CA  ALA P 330      17.531  70.042  98.338  1.00 36.90           C  
ATOM  24596  C   ALA P 330      16.612  70.843  97.409  1.00 39.88           C  
ATOM  24597  O   ALA P 330      16.069  70.306  96.448  1.00 42.83           O  
ATOM  24598  CB  ALA P 330      16.740  69.460  99.500  1.00 30.12           C  
ATOM  24599  N   ASP P 331      16.458  72.134  97.685  1.00 41.61           N  
ATOM  24600  CA  ASP P 331      15.612  72.965  96.853  1.00 43.95           C  
ATOM  24601  C   ASP P 331      16.235  73.202  95.468  1.00 45.70           C  
ATOM  24602  O   ASP P 331      15.517  73.230  94.456  1.00 43.47           O  
ATOM  24603  CB  ASP P 331      15.346  74.301  97.532  1.00 45.70           C  
ATOM  24604  CG  ASP P 331      14.199  75.040  96.889  1.00 47.54           C  
ATOM  24605  OD1 ASP P 331      13.117  74.425  96.789  1.00 49.86           O  
ATOM  24606  OD2 ASP P 331      14.373  76.213  96.484  1.00 48.41           O  
ATOM  24607  N   LEU P 332      17.560  73.376  95.427  1.00 42.57           N  
ATOM  24608  CA  LEU P 332      18.274  73.576  94.163  1.00 41.82           C  
ATOM  24609  C   LEU P 332      18.179  72.299  93.330  1.00 40.61           C  
ATOM  24610  O   LEU P 332      18.086  72.339  92.095  1.00 39.32           O  
ATOM  24611  CB  LEU P 332      19.739  73.935  94.424  1.00 39.56           C  
ATOM  24612  CG  LEU P 332      19.954  75.395  94.834  1.00 43.91           C  
ATOM  24613  CD1 LEU P 332      21.354  75.573  95.457  1.00 40.35           C  
ATOM  24614  CD2 LEU P 332      19.763  76.284  93.605  1.00 39.31           C  
ATOM  24615  N   LEU P 333      18.188  71.169  94.029  1.00 42.38           N  
ATOM  24616  CA  LEU P 333      18.050  69.865  93.406  1.00 43.53           C  
ATOM  24617  C   LEU P 333      16.627  69.809  92.821  1.00 40.65           C  
ATOM  24618  O   LEU P 333      16.420  69.371  91.689  1.00 37.03           O  
ATOM  24619  CB  LEU P 333      18.257  68.765  94.455  1.00 44.98           C  
ATOM  24620  CG  LEU P 333      18.164  67.300  93.993  1.00 53.94           C  
ATOM  24621  CD1 LEU P 333      19.156  67.056  92.868  1.00 53.29           C  
ATOM  24622  CD2 LEU P 333      18.434  66.371  95.169  1.00 49.44           C  
ATOM  24623  N   THR P 334      15.651  70.287  93.589  1.00 41.36           N  
ATOM  24624  CA  THR P 334      14.262  70.310  93.121  1.00 38.28           C  
ATOM  24625  C   THR P 334      14.145  71.179  91.868  1.00 34.53           C  
ATOM  24626  O   THR P 334      13.538  70.771  90.873  1.00 36.26           O  
ATOM  24627  CB  THR P 334      13.333  70.864  94.208  1.00 36.88           C  
ATOM  24628  OG1 THR P 334      13.422  70.022  95.362  1.00 42.22           O  
ATOM  24629  CG2 THR P 334      11.897  70.915  93.726  1.00 34.27           C  
ATOM  24630  N   LEU P 335      14.724  72.378  91.923  1.00 34.50           N  
ATOM  24631  CA  LEU P 335      14.703  73.299  90.780  1.00 31.99           C  
ATOM  24632  C   LEU P 335      15.420  72.688  89.587  1.00 33.00           C  
ATOM  24633  O   LEU P 335      14.980  72.842  88.456  1.00 34.72           O  
ATOM  24634  CB  LEU P 335      15.360  74.632  91.146  1.00 32.72           C  
ATOM  24635  CG  LEU P 335      14.514  75.537  92.051  1.00 39.17           C  
ATOM  24636  CD1 LEU P 335      15.376  76.655  92.608  1.00 37.43           C  
ATOM  24637  CD2 LEU P 335      13.328  76.096  91.271  1.00 30.44           C  
ATOM  24638  N   THR P 336      16.522  71.986  89.836  1.00 32.97           N  
ATOM  24639  CA  THR P 336      17.247  71.351  88.746  1.00 35.89           C  
ATOM  24640  C   THR P 336      16.358  70.285  88.091  1.00 38.63           C  
ATOM  24641  O   THR P 336      16.318  70.170  86.863  1.00 42.42           O  
ATOM  24642  CB  THR P 336      18.566  70.726  89.246  1.00 35.98           C  
ATOM  24643  OG1 THR P 336      19.445  71.775  89.670  1.00 35.63           O  
ATOM  24644  CG2 THR P 336      19.232  69.928  88.148  1.00 32.07           C  
ATOM  24645  N   TRP P 337      15.649  69.509  88.906  1.00 37.42           N  
ATOM  24646  CA  TRP P 337      14.750  68.488  88.388  1.00 33.00           C  
ATOM  24647  C   TRP P 337      13.599  69.168  87.628  1.00 35.72           C  
ATOM  24648  O   TRP P 337      13.315  68.803  86.481  1.00 35.32           O  
ATOM  24649  CB  TRP P 337      14.211  67.656  89.541  1.00 35.56           C  
ATOM  24650  CG  TRP P 337      12.939  66.927  89.243  1.00 37.23           C  
ATOM  24651  CD1 TRP P 337      12.727  66.001  88.263  1.00 37.75           C  
ATOM  24652  CD2 TRP P 337      11.706  67.060  89.944  1.00 38.04           C  
ATOM  24653  NE1 TRP P 337      11.435  65.548  88.313  1.00 36.53           N  
ATOM  24654  CE2 TRP P 337      10.783  66.181  89.337  1.00 38.81           C  
ATOM  24655  CE3 TRP P 337      11.286  67.840  91.034  1.00 37.52           C  
ATOM  24656  CZ2 TRP P 337       9.464  66.056  89.782  1.00 36.76           C  
ATOM  24657  CZ3 TRP P 337       9.974  67.715  91.478  1.00 43.23           C  
ATOM  24658  CH2 TRP P 337       9.079  66.828  90.850  1.00 41.32           C  
ATOM  24659  N   ILE P 338      12.947  70.160  88.244  1.00 31.19           N  
ATOM  24660  CA  ILE P 338      11.852  70.851  87.567  1.00 32.93           C  
ATOM  24661  C   ILE P 338      12.295  71.435  86.221  1.00 37.57           C  
ATOM  24662  O   ILE P 338      11.582  71.324  85.216  1.00 37.80           O  
ATOM  24663  CB  ILE P 338      11.270  72.006  88.436  1.00 34.62           C  
ATOM  24664  CG1 ILE P 338      10.495  71.437  89.624  1.00 35.03           C  
ATOM  24665  CG2 ILE P 338      10.336  72.904  87.587  1.00 32.52           C  
ATOM  24666  CD1 ILE P 338       9.373  70.483  89.236  1.00 35.49           C  
ATOM  24667  N   GLY P 339      13.472  72.060  86.194  1.00 38.62           N  
ATOM  24668  CA  GLY P 339      13.952  72.639  84.952  1.00 35.80           C  
ATOM  24669  C   GLY P 339      14.030  71.622  83.821  1.00 37.43           C  
ATOM  24670  O   GLY P 339      13.984  71.982  82.649  1.00 33.81           O  
ATOM  24671  N   GLY P 340      14.151  70.346  84.164  1.00 38.77           N  
ATOM  24672  CA  GLY P 340      14.252  69.328  83.134  1.00 40.30           C  
ATOM  24673  C   GLY P 340      12.907  68.752  82.733  1.00 42.15           C  
ATOM  24674  O   GLY P 340      12.838  67.866  81.893  1.00 42.28           O  
ATOM  24675  N   GLN P 341      11.835  69.274  83.316  1.00 43.70           N  
ATOM  24676  CA  GLN P 341      10.492  68.786  83.036  1.00 42.81           C  
ATOM  24677  C   GLN P 341       9.659  69.748  82.202  1.00 41.77           C  
ATOM  24678  O   GLN P 341       9.955  70.936  82.136  1.00 42.19           O  
ATOM  24679  CB  GLN P 341       9.767  68.522  84.354  1.00 42.13           C  
ATOM  24680  CG  GLN P 341      10.514  67.597  85.254  1.00 42.72           C  
ATOM  24681  CD  GLN P 341      10.746  66.262  84.593  1.00 49.99           C  
ATOM  24682  OE1 GLN P 341      11.857  65.726  84.603  1.00 52.61           O  
ATOM  24683  NE2 GLN P 341       9.689  65.709  84.012  1.00 50.39           N  
ATOM  24684  N   PRO P 342       8.610  69.238  81.537  1.00 42.16           N  
ATOM  24685  CA  PRO P 342       7.756  70.108  80.727  1.00 43.20           C  
ATOM  24686  C   PRO P 342       6.982  71.083  81.597  1.00 43.30           C  
ATOM  24687  O   PRO P 342       6.749  70.825  82.781  1.00 42.58           O  
ATOM  24688  CB  PRO P 342       6.837  69.125  79.998  1.00 43.19           C  
ATOM  24689  CG  PRO P 342       6.811  67.927  80.891  1.00 44.05           C  
ATOM  24690  CD  PRO P 342       8.251  67.822  81.332  1.00 42.42           C  
ATOM  24691  N   VAL P 343       6.622  72.220  81.013  1.00 45.56           N  
ATOM  24692  CA  VAL P 343       5.857  73.233  81.731  1.00 48.70           C  
ATOM  24693  C   VAL P 343       4.425  72.728  81.733  1.00 50.47           C  
ATOM  24694  O   VAL P 343       3.626  73.089  80.878  1.00 50.47           O  
ATOM  24695  CB  VAL P 343       5.933  74.595  81.014  1.00 48.21           C  
ATOM  24696  CG1 VAL P 343       5.242  75.667  81.839  1.00 46.26           C  
ATOM  24697  CG2 VAL P 343       7.385  74.972  80.789  1.00 50.17           C  
ATOM  24698  N   GLU P 344       4.128  71.853  82.684  1.00 52.94           N  
ATOM  24699  CA  GLU P 344       2.811  71.262  82.811  1.00 55.66           C  
ATOM  24700  C   GLU P 344       2.566  70.946  84.274  1.00 55.15           C  
ATOM  24701  O   GLU P 344       3.504  70.883  85.069  1.00 55.02           O  
ATOM  24702  CB  GLU P 344       2.729  69.965  82.002  1.00 58.63           C  
ATOM  24703  CG  GLU P 344       2.739  70.131  80.492  1.00 67.38           C  
ATOM  24704  CD  GLU P 344       2.819  68.796  79.775  1.00 70.65           C  
ATOM  24705  OE1 GLU P 344       2.196  67.831  80.263  1.00 77.39           O  
ATOM  24706  OE2 GLU P 344       3.490  68.705  78.724  1.00 75.49           O  
ATOM  24707  N   HIS P 345       1.301  70.749  84.628  1.00 55.35           N  
ATOM  24708  CA  HIS P 345       0.948  70.415  85.997  1.00 53.23           C  
ATOM  24709  C   HIS P 345       1.558  69.046  86.260  1.00 48.49           C  
ATOM  24710  O   HIS P 345       1.605  68.201  85.368  1.00 50.13           O  
ATOM  24711  CB  HIS P 345      -0.585  70.401  86.147  1.00 57.21           C  
ATOM  24712  CG  HIS P 345      -1.082  69.633  87.332  1.00 61.15           C  
ATOM  24713  ND1 HIS P 345      -1.385  68.288  87.273  1.00 64.07           N  
ATOM  24714  CD2 HIS P 345      -1.301  70.012  88.615  1.00 61.40           C  
ATOM  24715  CE1 HIS P 345      -1.768  67.871  88.468  1.00 63.63           C  
ATOM  24716  NE2 HIS P 345      -1.725  68.897  89.300  1.00 63.93           N  
ATOM  24717  N   PRO P 346       2.042  68.806  87.482  1.00 44.95           N  
ATOM  24718  CA  PRO P 346       2.061  69.703  88.635  1.00 44.81           C  
ATOM  24719  C   PRO P 346       3.404  70.439  88.743  1.00 45.44           C  
ATOM  24720  O   PRO P 346       3.644  71.168  89.703  1.00 46.28           O  
ATOM  24721  CB  PRO P 346       1.848  68.737  89.788  1.00 38.75           C  
ATOM  24722  CG  PRO P 346       2.728  67.557  89.359  1.00 41.99           C  
ATOM  24723  CD  PRO P 346       2.646  67.506  87.831  1.00 41.03           C  
ATOM  24724  N   TYR P 347       4.262  70.236  87.745  1.00 44.47           N  
ATOM  24725  CA  TYR P 347       5.595  70.819  87.718  1.00 43.91           C  
ATOM  24726  C   TYR P 347       5.639  72.336  87.802  1.00 44.85           C  
ATOM  24727  O   TYR P 347       6.543  72.902  88.437  1.00 44.88           O  
ATOM  24728  CB  TYR P 347       6.348  70.338  86.474  1.00 44.49           C  
ATOM  24729  CG  TYR P 347       6.464  68.828  86.391  1.00 46.48           C  
ATOM  24730  CD1 TYR P 347       6.786  68.072  87.520  1.00 46.31           C  
ATOM  24731  CD2 TYR P 347       6.278  68.157  85.184  1.00 46.56           C  
ATOM  24732  CE1 TYR P 347       6.919  66.689  87.447  1.00 47.97           C  
ATOM  24733  CE2 TYR P 347       6.415  66.772  85.100  1.00 48.03           C  
ATOM  24734  CZ  TYR P 347       6.733  66.049  86.229  1.00 48.95           C  
ATOM  24735  OH  TYR P 347       6.871  64.689  86.152  1.00 55.97           O  
ATOM  24736  N   ILE P 348       4.672  72.990  87.162  1.00 44.05           N  
ATOM  24737  CA  ILE P 348       4.584  74.442  87.192  1.00 45.80           C  
ATOM  24738  C   ILE P 348       4.470  74.936  88.631  1.00 45.96           C  
ATOM  24739  O   ILE P 348       5.144  75.882  89.031  1.00 48.80           O  
ATOM  24740  CB  ILE P 348       3.357  74.947  86.417  1.00 48.91           C  
ATOM  24741  CG1 ILE P 348       3.498  74.582  84.940  1.00 51.57           C  
ATOM  24742  CG2 ILE P 348       3.217  76.460  86.581  1.00 42.31           C  
ATOM  24743  CD1 ILE P 348       2.276  74.938  84.100  1.00 55.69           C  
ATOM  24744  N   THR P 349       3.622  74.291  89.419  1.00 47.02           N  
ATOM  24745  CA  THR P 349       3.450  74.716  90.797  1.00 47.04           C  
ATOM  24746  C   THR P 349       4.614  74.321  91.690  1.00 40.78           C  
ATOM  24747  O   THR P 349       4.971  75.067  92.600  1.00 40.09           O  
ATOM  24748  CB  THR P 349       2.130  74.179  91.377  1.00 48.84           C  
ATOM  24749  OG1 THR P 349       1.043  74.763  90.651  1.00 50.97           O  
ATOM  24750  CG2 THR P 349       1.995  74.545  92.856  1.00 47.58           C  
ATOM  24751  N   ILE P 350       5.202  73.158  91.446  1.00 37.90           N  
ATOM  24752  CA  ILE P 350       6.344  72.726  92.264  1.00 41.18           C  
ATOM  24753  C   ILE P 350       7.500  73.699  91.997  1.00 40.08           C  
ATOM  24754  O   ILE P 350       8.197  74.111  92.915  1.00 44.47           O  
ATOM  24755  CB  ILE P 350       6.759  71.277  91.916  1.00 42.32           C  
ATOM  24756  CG1 ILE P 350       5.642  70.316  92.363  1.00 40.75           C  
ATOM  24757  CG2 ILE P 350       8.083  70.904  92.597  1.00 38.96           C  
ATOM  24758  CD1 ILE P 350       5.824  68.912  91.866  1.00 36.41           C  
ATOM  24759  N   GLY P 351       7.661  74.101  90.737  1.00 38.65           N  
ATOM  24760  CA  GLY P 351       8.728  75.022  90.385  1.00 39.77           C  
ATOM  24761  C   GLY P 351       8.541  76.395  90.994  1.00 39.05           C  
ATOM  24762  O   GLY P 351       9.501  77.036  91.408  1.00 41.15           O  
ATOM  24763  N   GLN P 352       7.301  76.865  91.040  1.00 40.45           N  
ATOM  24764  CA  GLN P 352       7.034  78.168  91.626  1.00 41.91           C  
ATOM  24765  C   GLN P 352       7.298  78.136  93.115  1.00 40.89           C  
ATOM  24766  O   GLN P 352       7.916  79.059  93.657  1.00 41.12           O  
ATOM  24767  CB  GLN P 352       5.603  78.588  91.334  1.00 43.56           C  
ATOM  24768  CG  GLN P 352       5.386  78.771  89.853  1.00 49.84           C  
ATOM  24769  CD  GLN P 352       3.957  79.086  89.502  1.00 55.03           C  
ATOM  24770  OE1 GLN P 352       3.029  78.490  90.045  1.00 53.57           O  
ATOM  24771  NE2 GLN P 352       3.770  80.022  88.579  1.00 56.83           N  
ATOM  24772  N   LEU P 353       6.860  77.059  93.765  1.00 40.40           N  
ATOM  24773  CA  LEU P 353       7.067  76.897  95.196  1.00 40.98           C  
ATOM  24774  C   LEU P 353       8.547  76.773  95.496  1.00 40.58           C  
ATOM  24775  O   LEU P 353       9.050  77.406  96.425  1.00 38.89           O  
ATOM  24776  CB  LEU P 353       6.331  75.657  95.710  1.00 45.95           C  
ATOM  24777  CG  LEU P 353       4.807  75.817  95.814  1.00 47.82           C  
ATOM  24778  CD1 LEU P 353       4.173  74.529  96.262  1.00 49.08           C  
ATOM  24779  CD2 LEU P 353       4.493  76.919  96.804  1.00 51.02           C  
ATOM  24780  N   ALA P 354       9.243  75.953  94.708  1.00 37.66           N  
ATOM  24781  CA  ALA P 354      10.674  75.773  94.896  1.00 35.67           C  
ATOM  24782  C   ALA P 354      11.410  77.106  94.669  1.00 35.12           C  
ATOM  24783  O   ALA P 354      12.372  77.395  95.369  1.00 36.57           O  
ATOM  24784  CB  ALA P 354      11.203  74.693  93.945  1.00 32.96           C  
ATOM  24785  N   SER P 355      10.951  77.920  93.713  1.00 35.83           N  
ATOM  24786  CA  SER P 355      11.597  79.212  93.447  1.00 37.39           C  
ATOM  24787  C   SER P 355      11.370  80.185  94.597  1.00 40.69           C  
ATOM  24788  O   SER P 355      12.240  80.980  94.936  1.00 39.39           O  
ATOM  24789  CB  SER P 355      11.075  79.842  92.152  1.00 29.39           C  
ATOM  24790  OG  SER P 355      11.379  79.028  91.028  1.00 35.28           O  
ATOM  24791  N   VAL P 356      10.186  80.136  95.188  1.00 41.69           N  
ATOM  24792  CA  VAL P 356       9.887  81.004  96.312  1.00 41.27           C  
ATOM  24793  C   VAL P 356      10.716  80.553  97.512  1.00 40.30           C  
ATOM  24794  O   VAL P 356      11.278  81.370  98.236  1.00 43.07           O  
ATOM  24795  CB  VAL P 356       8.378  80.947  96.652  1.00 44.86           C  
ATOM  24796  CG1 VAL P 356       8.105  81.603  98.018  1.00 45.20           C  
ATOM  24797  CG2 VAL P 356       7.593  81.654  95.550  1.00 39.73           C  
ATOM  24798  N   LEU P 357      10.816  79.242  97.707  1.00 40.28           N  
ATOM  24799  CA  LEU P 357      11.570  78.699  98.834  1.00 39.42           C  
ATOM  24800  C   LEU P 357      13.052  79.106  98.782  1.00 40.65           C  
ATOM  24801  O   LEU P 357      13.652  79.453  99.807  1.00 38.81           O  
ATOM  24802  CB  LEU P 357      11.451  77.179  98.862  1.00 41.20           C  
ATOM  24803  CG  LEU P 357      12.131  76.531 100.063  1.00 44.03           C  
ATOM  24804  CD1 LEU P 357      11.567  77.137 101.356  1.00 41.16           C  
ATOM  24805  CD2 LEU P 357      11.924  75.024 100.017  1.00 39.36           C  
ATOM  24806  N   TYR P 358      13.628  79.058  97.586  1.00 36.46           N  
ATOM  24807  CA  TYR P 358      15.015  79.448  97.362  1.00 35.20           C  
ATOM  24808  C   TYR P 358      15.281  80.821  97.992  1.00 36.07           C  
ATOM  24809  O   TYR P 358      16.125  80.968  98.877  1.00 37.78           O  
ATOM  24810  CB  TYR P 358      15.271  79.534  95.857  1.00 37.05           C  
ATOM  24811  CG  TYR P 358      16.658  79.961  95.469  1.00 40.31           C  
ATOM  24812  CD1 TYR P 358      17.744  79.078  95.589  1.00 45.25           C  
ATOM  24813  CD2 TYR P 358      16.900  81.244  94.984  1.00 38.35           C  
ATOM  24814  CE1 TYR P 358      19.036  79.462  95.227  1.00 42.20           C  
ATOM  24815  CE2 TYR P 358      18.194  81.650  94.624  1.00 42.54           C  
ATOM  24816  CZ  TYR P 358      19.254  80.748  94.748  1.00 47.58           C  
ATOM  24817  OH  TYR P 358      20.522  81.132  94.389  1.00 47.37           O  
ATOM  24818  N   PHE P 359      14.543  81.825  97.531  1.00 36.68           N  
ATOM  24819  CA  PHE P 359      14.714  83.182  98.029  1.00 36.84           C  
ATOM  24820  C   PHE P 359      14.307  83.330  99.483  1.00 36.21           C  
ATOM  24821  O   PHE P 359      14.947  84.065 100.243  1.00 40.30           O  
ATOM  24822  CB  PHE P 359      13.952  84.158  97.133  1.00 33.51           C  
ATOM  24823  CG  PHE P 359      14.527  84.272  95.750  1.00 35.01           C  
ATOM  24824  CD1 PHE P 359      15.697  85.003  95.528  1.00 37.38           C  
ATOM  24825  CD2 PHE P 359      13.903  83.663  94.666  1.00 31.06           C  
ATOM  24826  CE1 PHE P 359      16.231  85.123  94.246  1.00 34.64           C  
ATOM  24827  CE2 PHE P 359      14.429  83.784  93.385  1.00 33.07           C  
ATOM  24828  CZ  PHE P 359      15.594  84.514  93.172  1.00 34.86           C  
ATOM  24829  N   LEU P 360      13.264  82.610  99.880  1.00 39.80           N  
ATOM  24830  CA  LEU P 360      12.802  82.654 101.260  1.00 39.65           C  
ATOM  24831  C   LEU P 360      13.901  82.151 102.216  1.00 40.35           C  
ATOM  24832  O   LEU P 360      14.173  82.765 103.259  1.00 40.46           O  
ATOM  24833  CB  LEU P 360      11.562  81.783 101.402  1.00 44.18           C  
ATOM  24834  CG  LEU P 360      10.668  81.999 102.618  1.00 48.95           C  
ATOM  24835  CD1 LEU P 360      10.233  83.462 102.676  1.00 50.67           C  
ATOM  24836  CD2 LEU P 360       9.454  81.087 102.506  1.00 46.76           C  
ATOM  24837  N   LEU P 361      14.532  81.036 101.854  1.00 39.82           N  
ATOM  24838  CA  LEU P 361      15.583  80.452 102.680  1.00 38.28           C  
ATOM  24839  C   LEU P 361      16.733  81.418 102.885  1.00 38.81           C  
ATOM  24840  O   LEU P 361      17.157  81.674 104.012  1.00 42.01           O  
ATOM  24841  CB  LEU P 361      16.111  79.162 102.044  1.00 34.57           C  
ATOM  24842  CG  LEU P 361      15.229  77.929 102.226  1.00 34.27           C  
ATOM  24843  CD1 LEU P 361      15.623  76.833 101.252  1.00 32.48           C  
ATOM  24844  CD2 LEU P 361      15.352  77.449 103.662  1.00 31.83           C  
ATOM  24845  N   ILE P 362      17.221  81.961 101.781  1.00 40.25           N  
ATOM  24846  CA  ILE P 362      18.344  82.876 101.799  1.00 36.37           C  
ATOM  24847  C   ILE P 362      18.009  84.227 102.417  1.00 38.98           C  
ATOM  24848  O   ILE P 362      18.738  84.714 103.276  1.00 35.98           O  
ATOM  24849  CB  ILE P 362      18.876  83.090 100.356  1.00 35.56           C  
ATOM  24850  CG1 ILE P 362      19.312  81.738  99.774  1.00 33.44           C  
ATOM  24851  CG2 ILE P 362      20.034  84.084 100.348  1.00 31.40           C  
ATOM  24852  CD1 ILE P 362      19.727  81.775  98.312  1.00 27.90           C  
ATOM  24853  N   LEU P 363      16.892  84.821 102.006  1.00 38.37           N  
ATOM  24854  CA  LEU P 363      16.554  86.157 102.494  1.00 37.59           C  
ATOM  24855  C   LEU P 363      15.899  86.288 103.851  1.00 36.88           C  
ATOM  24856  O   LEU P 363      16.050  87.314 104.509  1.00 37.05           O  
ATOM  24857  CB  LEU P 363      15.674  86.870 101.464  1.00 36.26           C  
ATOM  24858  CG  LEU P 363      16.261  87.113 100.076  1.00 38.54           C  
ATOM  24859  CD1 LEU P 363      15.180  87.730  99.178  1.00 32.07           C  
ATOM  24860  CD2 LEU P 363      17.490  88.034 100.178  1.00 36.87           C  
ATOM  24861  N   VAL P 364      15.184  85.259 104.286  1.00 37.36           N  
ATOM  24862  CA  VAL P 364      14.467  85.355 105.549  1.00 36.22           C  
ATOM  24863  C   VAL P 364      14.769  84.270 106.561  1.00 38.27           C  
ATOM  24864  O   VAL P 364      15.149  84.555 107.696  1.00 34.93           O  
ATOM  24865  CB  VAL P 364      12.931  85.338 105.301  1.00 38.15           C  
ATOM  24866  CG1 VAL P 364      12.197  85.411 106.616  1.00 40.01           C  
ATOM  24867  CG2 VAL P 364      12.522  86.493 104.376  1.00 35.62           C  
ATOM  24868  N   LEU P 365      14.569  83.023 106.149  1.00 36.68           N  
ATOM  24869  CA  LEU P 365      14.761  81.905 107.044  1.00 39.86           C  
ATOM  24870  C   LEU P 365      16.162  81.761 107.619  1.00 40.50           C  
ATOM  24871  O   LEU P 365      16.318  81.565 108.829  1.00 38.60           O  
ATOM  24872  CB  LEU P 365      14.323  80.612 106.359  1.00 39.52           C  
ATOM  24873  CG  LEU P 365      12.844  80.584 105.958  1.00 42.15           C  
ATOM  24874  CD1 LEU P 365      12.519  79.270 105.280  1.00 36.64           C  
ATOM  24875  CD2 LEU P 365      11.955  80.794 107.183  1.00 40.78           C  
ATOM  24876  N   MET P 366      17.187  81.868 106.782  1.00 42.59           N  
ATOM  24877  CA  MET P 366      18.538  81.727 107.307  1.00 44.36           C  
ATOM  24878  C   MET P 366      18.916  82.861 108.254  1.00 39.76           C  
ATOM  24879  O   MET P 366      19.454  82.608 109.327  1.00 39.39           O  
ATOM  24880  CB  MET P 366      19.537  81.564 106.167  1.00 47.38           C  
ATOM  24881  CG  MET P 366      19.416  80.171 105.557  1.00 53.80           C  
ATOM  24882  SD  MET P 366      20.452  79.810 104.122  1.00 60.37           S  
ATOM  24883  CE  MET P 366      21.368  78.433 104.714  1.00 51.17           C  
ATOM  24884  N   PRO P 367      18.627  84.118 107.886  1.00 38.04           N  
ATOM  24885  CA  PRO P 367      18.990  85.202 108.818  1.00 37.79           C  
ATOM  24886  C   PRO P 367      18.210  85.054 110.135  1.00 36.55           C  
ATOM  24887  O   PRO P 367      18.737  85.251 111.221  1.00 36.36           O  
ATOM  24888  CB  PRO P 367      18.610  86.465 108.043  1.00 35.04           C  
ATOM  24889  CG  PRO P 367      18.870  86.064 106.610  1.00 37.56           C  
ATOM  24890  CD  PRO P 367      18.280  84.653 106.555  1.00 36.54           C  
ATOM  24891  N   THR P 368      16.943  84.694 110.023  1.00 36.13           N  
ATOM  24892  CA  THR P 368      16.128  84.503 111.199  1.00 38.12           C  
ATOM  24893  C   THR P 368      16.732  83.405 112.076  1.00 36.98           C  
ATOM  24894  O   THR P 368      16.850  83.562 113.285  1.00 41.54           O  
ATOM  24895  CB  THR P 368      14.691  84.140 110.795  1.00 40.12           C  
ATOM  24896  OG1 THR P 368      14.129  85.241 110.073  1.00 45.35           O  
ATOM  24897  CG2 THR P 368      13.831  83.861 112.028  1.00 42.05           C  
ATOM  24898  N   ALA P 369      17.115  82.292 111.470  1.00 36.62           N  
ATOM  24899  CA  ALA P 369      17.720  81.200 112.236  1.00 37.85           C  
ATOM  24900  C   ALA P 369      18.952  81.683 112.978  1.00 36.27           C  
ATOM  24901  O   ALA P 369      19.172  81.311 114.142  1.00 33.70           O  
ATOM  24902  CB  ALA P 369      18.095  80.054 111.322  1.00 33.06           C  
ATOM  24903  N   GLY P 370      19.746  82.520 112.302  1.00 35.25           N  
ATOM  24904  CA  GLY P 370      20.957  83.048 112.903  1.00 33.49           C  
ATOM  24905  C   GLY P 370      20.653  83.810 114.182  1.00 35.02           C  
ATOM  24906  O   GLY P 370      21.359  83.684 115.187  1.00 36.26           O  
ATOM  24907  N   THR P 371      19.590  84.601 114.147  1.00 34.96           N  
ATOM  24908  CA  THR P 371      19.188  85.390 115.305  1.00 37.51           C  
ATOM  24909  C   THR P 371      18.638  84.510 116.433  1.00 39.89           C  
ATOM  24910  O   THR P 371      18.895  84.768 117.618  1.00 35.81           O  
ATOM  24911  CB  THR P 371      18.118  86.396 114.916  1.00 39.50           C  
ATOM  24912  OG1 THR P 371      18.652  87.280 113.934  1.00 43.57           O  
ATOM  24913  CG2 THR P 371      17.667  87.199 116.135  1.00 41.13           C  
ATOM  24914  N   ILE P 372      17.882  83.477 116.060  1.00 34.38           N  
ATOM  24915  CA  ILE P 372      17.313  82.561 117.040  1.00 36.21           C  
ATOM  24916  C   ILE P 372      18.429  81.795 117.764  1.00 36.51           C  
ATOM  24917  O   ILE P 372      18.361  81.577 118.975  1.00 38.04           O  
ATOM  24918  CB  ILE P 372      16.323  81.579 116.346  1.00 35.96           C  
ATOM  24919  CG1 ILE P 372      15.084  82.354 115.899  1.00 40.50           C  
ATOM  24920  CG2 ILE P 372      15.920  80.448 117.286  1.00 36.51           C  
ATOM  24921  CD1 ILE P 372      14.086  81.518 115.130  1.00 43.31           C  
ATOM  24922  N   GLU P 373      19.459  81.394 117.024  1.00 37.04           N  
ATOM  24923  CA  GLU P 373      20.565  80.671 117.628  1.00 37.47           C  
ATOM  24924  C   GLU P 373      21.343  81.593 118.568  1.00 37.63           C  
ATOM  24925  O   GLU P 373      21.835  81.154 119.609  1.00 39.25           O  
ATOM  24926  CB  GLU P 373      21.483  80.087 116.544  1.00 39.12           C  
ATOM  24927  CG  GLU P 373      20.786  79.062 115.632  1.00 41.65           C  
ATOM  24928  CD  GLU P 373      21.514  78.818 114.302  1.00 48.91           C  
ATOM  24929  OE1 GLU P 373      22.158  79.749 113.769  1.00 51.08           O  
ATOM  24930  OE2 GLU P 373      21.420  77.694 113.766  1.00 53.84           O  
ATOM  24931  N   ASN P 374      21.451  82.871 118.222  1.00 39.53           N  
ATOM  24932  CA  ASN P 374      22.170  83.812 119.090  1.00 40.84           C  
ATOM  24933  C   ASN P 374      21.448  83.908 120.437  1.00 41.53           C  
ATOM  24934  O   ASN P 374      22.084  83.941 121.490  1.00 40.36           O  
ATOM  24935  CB  ASN P 374      22.242  85.223 118.483  1.00 40.28           C  
ATOM  24936  CG  ASN P 374      23.176  85.318 117.270  1.00 40.97           C  
ATOM  24937  OD1 ASN P 374      24.029  84.445 117.021  1.00 36.41           O  
ATOM  24938  ND2 ASN P 374      23.020  86.398 116.516  1.00 36.08           N  
ATOM  24939  N   LYS P 375      20.117  83.963 120.383  1.00 39.60           N  
ATOM  24940  CA  LYS P 375      19.271  84.048 121.570  1.00 38.98           C  
ATOM  24941  C   LYS P 375      19.436  82.820 122.441  1.00 36.33           C  
ATOM  24942  O   LYS P 375      19.548  82.919 123.665  1.00 34.35           O  
ATOM  24943  CB  LYS P 375      17.803  84.170 121.155  1.00 46.87           C  
ATOM  24944  CG  LYS P 375      17.235  85.573 121.220  1.00 54.65           C  
ATOM  24945  CD  LYS P 375      18.119  86.597 120.521  1.00 60.74           C  
ATOM  24946  CE  LYS P 375      17.450  87.981 120.532  1.00 65.80           C  
ATOM  24947  NZ  LYS P 375      18.280  89.040 119.894  1.00 67.26           N  
ATOM  24948  N   LEU P 376      19.426  81.660 121.793  1.00 37.63           N  
ATOM  24949  CA  LEU P 376      19.588  80.397 122.479  1.00 36.86           C  
ATOM  24950  C   LEU P 376      20.929  80.383 123.193  1.00 39.80           C  
ATOM  24951  O   LEU P 376      21.052  79.799 124.277  1.00 41.55           O  
ATOM  24952  CB  LEU P 376      19.468  79.228 121.489  1.00 36.15           C  
ATOM  24953  CG  LEU P 376      18.025  78.933 121.015  1.00 38.57           C  
ATOM  24954  CD1 LEU P 376      18.028  77.913 119.897  1.00 37.86           C  
ATOM  24955  CD2 LEU P 376      17.204  78.415 122.193  1.00 40.56           C  
ATOM  24956  N   LEU P 377      21.936  81.039 122.614  1.00 38.88           N  
ATOM  24957  CA  LEU P 377      23.257  81.063 123.253  1.00 38.59           C  
ATOM  24958  C   LEU P 377      23.479  82.271 124.170  1.00 35.99           C  
ATOM  24959  O   LEU P 377      24.568  82.473 124.725  1.00 33.69           O  
ATOM  24960  CB  LEU P 377      24.366  80.983 122.200  1.00 40.53           C  
ATOM  24961  CG  LEU P 377      24.505  79.635 121.469  1.00 43.03           C  
ATOM  24962  CD1 LEU P 377      25.681  79.741 120.513  1.00 40.65           C  
ATOM  24963  CD2 LEU P 377      24.720  78.490 122.456  1.00 35.77           C  
ATOM  24964  N   LYS P 378      22.431  83.065 124.338  1.00 35.76           N  
ATOM  24965  CA  LYS P 378      22.471  84.232 125.217  1.00 37.66           C  
ATOM  24966  C   LYS P 378      23.433  85.342 124.839  1.00 38.51           C  
ATOM  24967  O   LYS P 378      24.140  85.885 125.699  1.00 37.28           O  
ATOM  24968  CB  LYS P 378      22.750  83.802 126.660  1.00 38.41           C  
ATOM  24969  CG  LYS P 378      21.629  82.977 127.290  1.00 46.49           C  
ATOM  24970  CD  LYS P 378      22.020  82.463 128.678  1.00 49.86           C  
ATOM  24971  CE  LYS P 378      20.848  81.737 129.330  1.00 55.85           C  
ATOM  24972  NZ  LYS P 378      21.233  80.992 130.572  1.00 63.85           N  
ATOM  24973  N   TRP P 379      23.475  85.681 123.556  1.00 40.95           N  
ATOM  24974  CA  TRP P 379      24.294  86.797 123.093  1.00 43.07           C  
ATOM  24975  C   TRP P 379      23.774  87.273 121.759  1.00 46.85           C  
ATOM  24976  O   TRP P 379      24.285  88.297 121.256  1.00 49.79           O  
ATOM  24977  CB  TRP P 379      25.777  86.430 122.976  1.00 40.44           C  
ATOM  24978  CG  TRP P 379      26.144  85.440 121.906  1.00 39.08           C  
ATOM  24979  CD1 TRP P 379      25.301  84.769 121.053  1.00 34.45           C  
ATOM  24980  CD2 TRP P 379      27.450  84.925 121.667  1.00 31.63           C  
ATOM  24981  NE1 TRP P 379      26.006  83.858 120.313  1.00 34.49           N  
ATOM  24982  CE2 TRP P 379      27.331  83.932 120.666  1.00 35.97           C  
ATOM  24983  CE3 TRP P 379      28.711  85.201 122.207  1.00 29.48           C  
ATOM  24984  CZ2 TRP P 379      28.434  83.215 120.188  1.00 31.76           C  
ATOM  24985  CZ3 TRP P 379      29.814  84.484 121.733  1.00 35.08           C  
ATOM  24986  CH2 TRP P 379      29.668  83.508 120.734  1.00 28.80           C  
ATOM  24987  OXT TRP P 379      22.861  86.600 121.243  1.00 51.46           O  
