# Supplementary material for: Alignment of Helical Membrane Protein Sequences Using AlignMe
Source: PLoS One. 2013 Mar 4;8(3):e57731. doi: 10.1371/journal.pone.0057731 (PMC3587630; doi:10.1371/journal.pone.0057731)
Supplement: File S2 — Dataset of HOMEP2 homologous membrane proteins. (GZ) [file pone.0057731.s002.gz › HOMEP2010_pdbs/cytochrome_bc1/3L70_C.pdb]

ATOM   6583  N   MET C   1      54.761 102.726  80.682  1.00123.20           N  
ATOM   6584  CA  MET C   1      53.401 102.299  81.126  1.00123.08           C  
ATOM   6585  C   MET C   1      52.720 101.436  80.059  1.00122.90           C  
ATOM   6586  O   MET C   1      52.769 100.205  80.120  1.00122.93           O  
ATOM   6587  CB  MET C   1      52.541 103.532  81.433  1.00122.75           C  
ATOM   6588  N   ALA C   2      52.087 102.090  79.087  1.00122.71           N  
ATOM   6589  CA  ALA C   2      51.398 101.400  77.997  1.00122.17           C  
ATOM   6590  C   ALA C   2      51.968 101.860  76.652  1.00121.64           C  
ATOM   6591  O   ALA C   2      52.539 102.951  76.551  1.00121.53           O  
ATOM   6592  CB  ALA C   2      49.894 101.696  78.060  1.00122.28           C  
ATOM   6593  N   PRO C   3      51.824 101.033  75.600  1.00120.76           N  
ATOM   6594  CA  PRO C   3      52.350 101.424  74.288  1.00120.08           C  
ATOM   6595  C   PRO C   3      52.018 102.866  73.865  1.00119.71           C  
ATOM   6596  O   PRO C   3      52.884 103.741  73.948  1.00119.38           O  
ATOM   6597  CB  PRO C   3      51.774 100.356  73.344  1.00119.95           C  
ATOM   6598  CG  PRO C   3      50.629  99.741  74.118  1.00120.12           C  
ATOM   6599  CD  PRO C   3      51.143  99.731  75.525  1.00120.29           C  
ATOM   6600  N   ASN C   4      50.786 103.127  73.421  1.00119.53           N  
ATOM   6601  CA  ASN C   4      50.432 104.489  73.011  1.00119.11           C  
ATOM   6602  C   ASN C   4      50.021 105.402  74.163  1.00119.28           C  
ATOM   6603  O   ASN C   4      49.309 104.996  75.087  1.00119.56           O  
ATOM   6604  CB  ASN C   4      49.355 104.503  71.902  1.00118.08           C  
ATOM   6605  CG  ASN C   4      48.130 103.673  72.229  1.00117.25           C  
ATOM   6606  OD1 ASN C   4      48.223 102.474  72.489  1.00117.34           O  
ATOM   6607  ND2 ASN C   4      46.965 104.308  72.185  1.00116.31           N  
ATOM   6608  N   ILE C   5      50.497 106.643  74.086  1.00119.08           N  
ATOM   6609  CA  ILE C   5      50.251 107.670  75.097  1.00118.64           C  
ATOM   6610  C   ILE C   5      48.795 108.134  75.157  1.00118.25           C  
ATOM   6611  O   ILE C   5      48.435 108.977  75.982  1.00118.38           O  
ATOM   6612  CB  ILE C   5      51.159 108.903  74.842  1.00118.45           C  
ATOM   6613  CG1 ILE C   5      52.570 108.441  74.448  1.00118.45           C  
ATOM   6614  CG2 ILE C   5      51.208 109.789  76.079  1.00118.54           C  
ATOM   6615  CD1 ILE C   5      53.210 107.442  75.402  1.00117.84           C  
ATOM   6616  N   ARG C   6      47.959 107.583  74.285  1.00117.57           N  
ATOM   6617  CA  ARG C   6      46.549 107.947  74.255  1.00116.65           C  
ATOM   6618  C   ARG C   6      45.784 107.202  75.354  1.00115.97           C  
ATOM   6619  O   ARG C   6      44.732 107.657  75.808  1.00115.67           O  
ATOM   6620  CB  ARG C   6      45.954 107.601  72.889  1.00116.54           C  
ATOM   6621  CG  ARG C   6      44.546 108.125  72.668  1.00116.76           C  
ATOM   6622  CD  ARG C   6      43.812 107.283  71.634  1.00116.75           C  
ATOM   6623  NE  ARG C   6      44.477 107.269  70.336  1.00116.57           N  
ATOM   6624  CZ  ARG C   6      44.574 106.191  69.564  1.00116.90           C  
ATOM   6625  NH1 ARG C   6      44.052 105.035  69.961  1.00116.72           N  
ATOM   6626  NH2 ARG C   6      45.195 106.269  68.394  1.00117.02           N  
ATOM   6627  N   LYS C   7      46.331 106.063  75.781  1.00115.10           N  
ATOM   6628  CA  LYS C   7      45.710 105.229  76.812  1.00114.05           C  
ATOM   6629  C   LYS C   7      46.328 105.375  78.207  1.00113.28           C  
ATOM   6630  O   LYS C   7      45.616 105.313  79.212  1.00113.41           O  
ATOM   6631  CB  LYS C   7      45.761 103.756  76.389  1.00113.70           C  
ATOM   6632  CG  LYS C   7      44.991 103.451  75.113  1.00113.32           C  
ATOM   6633  CD  LYS C   7      45.173 102.005  74.681  1.00112.98           C  
ATOM   6634  CE  LYS C   7      44.514 101.751  73.333  1.00113.21           C  
ATOM   6635  NZ  LYS C   7      44.816 100.388  72.819  1.00113.02           N  
ATOM   6636  N   SER C   8      47.645 105.561  78.266  1.00112.14           N  
ATOM   6637  CA  SER C   8      48.346 105.711  79.540  1.00110.66           C  
ATOM   6638  C   SER C   8      48.104 107.060  80.246  1.00110.17           C  
ATOM   6639  O   SER C   8      47.712 107.081  81.416  1.00109.95           O  
ATOM   6640  CB  SER C   8      49.847 105.480  79.330  1.00110.60           C  
ATOM   6641  OG  SER C   8      50.334 106.199  78.208  1.00109.11           O  
ATOM   6642  N   HIS C   9      48.333 108.171  79.537  1.00109.37           N  
ATOM   6643  CA  HIS C   9      48.146 109.540  80.065  1.00107.99           C  
ATOM   6644  C   HIS C   9      46.817 109.699  80.819  1.00107.64           C  
ATOM   6645  O   HIS C   9      45.761 109.363  80.283  1.00108.19           O  
ATOM   6646  CB  HIS C   9      48.193 110.549  78.906  1.00106.37           C  
ATOM   6647  CG  HIS C   9      48.158 111.982  79.339  1.00104.29           C  
ATOM   6648  ND1 HIS C   9      49.222 112.599  79.957  1.00103.56           N  
ATOM   6649  CD2 HIS C   9      47.191 112.922  79.231  1.00103.98           C  
ATOM   6650  CE1 HIS C   9      48.914 113.859  80.209  1.00103.19           C  
ATOM   6651  NE2 HIS C   9      47.686 114.080  79.778  1.00103.65           N  
ATOM   6652  N   PRO C  10      46.849 110.237  82.059  1.00106.79           N  
ATOM   6653  CA  PRO C  10      45.637 110.427  82.871  1.00106.07           C  
ATOM   6654  C   PRO C  10      44.543 111.330  82.287  1.00105.27           C  
ATOM   6655  O   PRO C  10      43.398 111.278  82.740  1.00104.87           O  
ATOM   6656  CB  PRO C  10      46.188 110.950  84.198  1.00105.97           C  
ATOM   6657  CG  PRO C  10      47.406 111.687  83.783  1.00105.76           C  
ATOM   6658  CD  PRO C  10      48.029 110.759  82.770  1.00106.50           C  
ATOM   6659  N   LEU C  11      44.889 112.148  81.291  1.00103.90           N  
ATOM   6660  CA  LEU C  11      43.911 113.034  80.650  1.00101.79           C  
ATOM   6661  C   LEU C  11      43.516 112.566  79.236  1.00100.57           C  
ATOM   6662  O   LEU C  11      42.325 112.404  78.945  1.00100.32           O  
ATOM   6663  CB  LEU C  11      44.437 114.478  80.598  1.00100.81           C  
ATOM   6664  CG  LEU C  11      44.398 115.315  81.885  1.00 99.25           C  
ATOM   6665  CD1 LEU C  11      44.752 116.751  81.554  1.00 98.19           C  
ATOM   6666  CD2 LEU C  11      43.016 115.261  82.513  1.00 98.09           C  
ATOM   6667  N   LEU C  12      44.505 112.359  78.363  1.00 98.65           N  
ATOM   6668  CA  LEU C  12      44.237 111.897  77.001  1.00 96.20           C  
ATOM   6669  C   LEU C  12      43.411 110.631  77.088  1.00 95.21           C  
ATOM   6670  O   LEU C  12      42.511 110.412  76.285  1.00 95.16           O  
ATOM   6671  CB  LEU C  12      45.538 111.609  76.254  1.00 94.81           C  
ATOM   6672  CG  LEU C  12      46.416 112.827  75.975  1.00 94.33           C  
ATOM   6673  CD1 LEU C  12      47.666 112.377  75.254  1.00 93.86           C  
ATOM   6674  CD2 LEU C  12      45.656 113.847  75.145  1.00 92.59           C  
ATOM   6675  N   LYS C  13      43.731 109.799  78.073  1.00 94.58           N  
ATOM   6676  CA  LYS C  13      43.005 108.556  78.308  1.00 94.29           C  
ATOM   6677  C   LYS C  13      41.516 108.886  78.403  1.00 94.99           C  
ATOM   6678  O   LYS C  13      40.676 108.173  77.858  1.00 95.12           O  
ATOM   6679  CB  LYS C  13      43.474 107.915  79.620  1.00 92.47           C  
ATOM   6680  CG  LYS C  13      42.593 106.793  80.131  1.00 90.97           C  
ATOM   6681  CD  LYS C  13      42.818 106.523  81.617  1.00 89.65           C  
ATOM   6682  CE  LYS C  13      44.189 105.931  81.895  1.00 89.04           C  
ATOM   6683  NZ  LYS C  13      44.363 105.605  83.338  1.00 88.47           N  
ATOM   6684  N   MET C  14      41.199 109.977  79.099  1.00 95.62           N  
ATOM   6685  CA  MET C  14      39.815 110.403  79.270  1.00 96.15           C  
ATOM   6686  C   MET C  14      39.232 110.845  77.935  1.00 95.52           C  
ATOM   6687  O   MET C  14      38.095 110.503  77.597  1.00 95.60           O  
ATOM   6688  CB  MET C  14      39.724 111.555  80.278  1.00 97.83           C  
ATOM   6689  CG  MET C  14      40.215 111.210  81.682  1.00100.41           C  
ATOM   6690  SD  MET C  14      39.816 112.482  82.925  1.00103.53           S  
ATOM   6691  CE  MET C  14      39.192 111.459  84.308  1.00101.99           C  
ATOM   6692  N   ILE C  15      40.017 111.611  77.182  1.00 94.14           N  
ATOM   6693  CA  ILE C  15      39.593 112.096  75.877  1.00 92.52           C  
ATOM   6694  C   ILE C  15      39.388 110.926  74.916  1.00 92.43           C  
ATOM   6695  O   ILE C  15      38.487 110.940  74.077  1.00 92.43           O  
ATOM   6696  CB  ILE C  15      40.640 113.029  75.280  1.00 91.71           C  
ATOM   6697  CG1 ILE C  15      40.849 114.224  76.205  1.00 91.12           C  
ATOM   6698  CG2 ILE C  15      40.201 113.473  73.894  1.00 91.45           C  
ATOM   6699  CD1 ILE C  15      41.892 115.200  75.710  1.00 90.81           C  
ATOM   6700  N   ASN C  16      40.234 109.912  75.051  1.00 91.97           N  
ATOM   6701  CA  ASN C  16      40.160 108.736  74.203  1.00 91.14           C  
ATOM   6702  C   ASN C  16      38.983 107.832  74.544  1.00 90.10           C  
ATOM   6703  O   ASN C  16      38.312 107.327  73.646  1.00 91.35           O  
ATOM   6704  CB  ASN C  16      41.462 107.934  74.301  1.00 92.54           C  
ATOM   6705  CG  ASN C  16      41.388 106.595  73.569  1.00 94.33           C  
ATOM   6706  OD1 ASN C  16      41.146 106.546  72.358  1.00 94.64           O  
ATOM   6707  ND2 ASN C  16      41.600 105.500  74.304  1.00 94.89           N  
ATOM   6708  N   ASN C  17      38.720 107.625  75.829  1.00 88.34           N  
ATOM   6709  CA  ASN C  17      37.627 106.742  76.221  1.00 86.94           C  
ATOM   6710  C   ASN C  17      36.236 107.355  76.089  1.00 86.41           C  
ATOM   6711  O   ASN C  17      35.239 106.726  76.461  1.00 87.00           O  
ATOM   6712  CB  ASN C  17      37.827 106.237  77.655  1.00 86.56           C  
ATOM   6713  CG  ASN C  17      39.152 105.518  77.848  1.00 86.31           C  
ATOM   6714  OD1 ASN C  17      39.609 104.765  76.983  1.00 85.76           O  
ATOM   6715  ND2 ASN C  17      39.770 105.739  78.999  1.00 86.70           N  
ATOM   6716  N   SER C  18      36.158 108.569  75.549  1.00 84.64           N  
ATOM   6717  CA  SER C  18      34.867 109.226  75.390  1.00 82.54           C  
ATOM   6718  C   SER C  18      34.693 109.934  74.052  1.00 81.45           C  
ATOM   6719  O   SER C  18      33.620 110.462  73.761  1.00 82.58           O  
ATOM   6720  CB  SER C  18      34.653 110.223  76.523  1.00 82.23           C  
ATOM   6721  OG  SER C  18      35.729 111.136  76.581  1.00 83.26           O  
ATOM   6722  N   LEU C  19      35.734 109.939  73.229  1.00 79.11           N  
ATOM   6723  CA  LEU C  19      35.646 110.601  71.934  1.00 76.75           C  
ATOM   6724  C   LEU C  19      36.482 109.991  70.823  1.00 75.42           C  
ATOM   6725  O   LEU C  19      36.607 110.581  69.755  1.00 76.24           O  
ATOM   6726  CB  LEU C  19      36.057 112.060  72.067  1.00 76.26           C  
ATOM   6727  CG  LEU C  19      35.041 113.039  72.618  1.00 76.18           C  
ATOM   6728  CD1 LEU C  19      35.704 114.405  72.702  1.00 75.78           C  
ATOM   6729  CD2 LEU C  19      33.803 113.068  71.717  1.00 74.53           C  
ATOM   6730  N   ILE C  20      37.062 108.823  71.048  1.00 73.07           N  
ATOM   6731  CA  ILE C  20      37.891 108.243  70.011  1.00 70.51           C  
ATOM   6732  C   ILE C  20      37.784 106.731  69.942  1.00 69.85           C  
ATOM   6733  O   ILE C  20      37.374 106.186  68.918  1.00 69.58           O  
ATOM   6734  CB  ILE C  20      39.360 108.678  70.218  1.00 69.87           C  
ATOM   6735  CG1 ILE C  20      39.436 110.209  70.129  1.00 68.16           C  
ATOM   6736  CG2 ILE C  20      40.273 108.006  69.187  1.00 67.81           C  
ATOM   6737  CD1 ILE C  20      40.770 110.796  70.486  1.00 69.13           C  
ATOM   6738  N   ASP C  21      38.151 106.054  71.023  1.00 68.47           N  
ATOM   6739  CA  ASP C  21      38.080 104.598  71.057  1.00 67.83           C  
ATOM   6740  C   ASP C  21      36.794 104.137  71.729  1.00 65.96           C  
ATOM   6741  O   ASP C  21      36.596 102.947  71.983  1.00 65.47           O  
ATOM   6742  CB  ASP C  21      39.295 104.031  71.791  1.00 70.38           C  
ATOM   6743  CG  ASP C  21      40.548 104.034  70.934  1.00 72.39           C  
ATOM   6744  OD1 ASP C  21      40.747 105.026  70.193  1.00 72.35           O  
ATOM   6745  OD2 ASP C  21      41.331 103.051  71.016  1.00 73.11           O  
ATOM   6746  N   LEU C  22      35.925 105.100  72.009  1.00 64.54           N  
ATOM   6747  CA  LEU C  22      34.633 104.847  72.640  1.00 62.05           C  
ATOM   6748  C   LEU C  22      33.730 103.994  71.758  1.00 58.41           C  
ATOM   6749  O   LEU C  22      33.363 104.390  70.665  1.00 57.85           O  
ATOM   6750  CB  LEU C  22      33.933 106.175  72.926  1.00 64.15           C  
ATOM   6751  CG  LEU C  22      32.427 106.109  73.167  1.00 64.90           C  
ATOM   6752  CD1 LEU C  22      32.120 105.616  74.575  1.00 65.17           C  
ATOM   6753  CD2 LEU C  22      31.869 107.497  72.955  1.00 66.47           C  
ATOM   6754  N   PRO C  23      33.362 102.807  72.232  1.00 55.92           N  
ATOM   6755  CA  PRO C  23      32.494 101.902  71.479  1.00 54.66           C  
ATOM   6756  C   PRO C  23      31.072 102.452  71.276  1.00 53.59           C  
ATOM   6757  O   PRO C  23      30.336 102.690  72.238  1.00 55.02           O  
ATOM   6758  CB  PRO C  23      32.501 100.634  72.337  1.00 54.67           C  
ATOM   6759  CG  PRO C  23      33.829 100.688  73.005  1.00 54.81           C  
ATOM   6760  CD  PRO C  23      33.925 102.129  73.407  1.00 55.13           C  
ATOM   6761  N   ALA C  24      30.685 102.643  70.021  1.00 51.60           N  
ATOM   6762  CA  ALA C  24      29.350 103.148  69.704  1.00 49.28           C  
ATOM   6763  C   ALA C  24      28.609 102.160  68.820  1.00 48.20           C  
ATOM   6764  O   ALA C  24      29.211 101.483  67.977  1.00 47.78           O  
ATOM   6765  CB  ALA C  24      29.449 104.488  68.998  1.00 47.35           C  
ATOM   6766  N   PRO C  25      27.286 102.057  69.000  1.00 46.82           N  
ATOM   6767  CA  PRO C  25      26.505 101.128  68.181  1.00 46.37           C  
ATOM   6768  C   PRO C  25      26.700 101.518  66.726  1.00 46.18           C  
ATOM   6769  O   PRO C  25      26.821 102.700  66.419  1.00 48.94           O  
ATOM   6770  CB  PRO C  25      25.075 101.373  68.651  1.00 46.58           C  
ATOM   6771  CG  PRO C  25      25.242 101.854  70.055  1.00 45.97           C  
ATOM   6772  CD  PRO C  25      26.422 102.784  69.939  1.00 45.90           C  
ATOM   6773  N   SER C  26      26.722 100.548  65.828  1.00 45.30           N  
ATOM   6774  CA  SER C  26      26.927 100.854  64.422  1.00 45.48           C  
ATOM   6775  C   SER C  26      25.699 101.436  63.757  1.00 45.44           C  
ATOM   6776  O   SER C  26      25.799 102.068  62.706  1.00 46.86           O  
ATOM   6777  CB  SER C  26      27.336  99.591  63.669  1.00 47.18           C  
ATOM   6778  OG  SER C  26      26.352  98.581  63.808  1.00 46.05           O  
ATOM   6779  N   ASN C  27      24.537 101.256  64.373  1.00 44.55           N  
ATOM   6780  CA  ASN C  27      23.312 101.723  63.741  1.00 44.01           C  
ATOM   6781  C   ASN C  27      22.599 102.924  64.318  1.00 43.20           C  
ATOM   6782  O   ASN C  27      21.433 103.145  63.996  1.00 44.42           O  
ATOM   6783  CB  ASN C  27      22.312 100.578  63.672  1.00 44.73           C  
ATOM   6784  CG  ASN C  27      21.772 100.222  65.020  1.00 45.42           C  
ATOM   6785  OD1 ASN C  27      22.536  99.988  65.962  1.00 47.39           O  
ATOM   6786  ND2 ASN C  27      20.450 100.178  65.136  1.00 45.51           N  
ATOM   6787  N   ILE C  28      23.246 103.709  65.163  1.00 41.65           N  
ATOM   6788  CA  ILE C  28      22.526 104.853  65.683  1.00 41.17           C  
ATOM   6789  C   ILE C  28      22.316 105.880  64.562  1.00 39.14           C  
ATOM   6790  O   ILE C  28      23.221 106.156  63.761  1.00 35.15           O  
ATOM   6791  CB  ILE C  28      23.240 105.485  66.890  1.00 43.70           C  
ATOM   6792  CG1 ILE C  28      24.642 105.938  66.492  1.00 46.26           C  
ATOM   6793  CG2 ILE C  28      23.276 104.483  68.043  1.00 43.41           C  
ATOM   6794  CD1 ILE C  28      25.409 106.588  67.616  1.00 47.79           C  
ATOM   6795  N   SER C  29      21.097 106.421  64.517  1.00 39.02           N  
ATOM   6796  CA  SER C  29      20.692 107.381  63.503  1.00 39.72           C  
ATOM   6797  C   SER C  29      20.975 108.845  63.807  1.00 40.72           C  
ATOM   6798  O   SER C  29      21.705 109.193  64.752  1.00 40.35           O  
ATOM   6799  CB  SER C  29      19.207 107.227  63.198  1.00 39.24           C  
ATOM   6800  OG  SER C  29      18.408 107.561  64.321  1.00 42.08           O  
ATOM   6801  N   ALA C  30      20.405 109.698  62.965  1.00 40.16           N  
ATOM   6802  CA  ALA C  30      20.572 111.130  63.107  1.00 41.88           C  
ATOM   6803  C   ALA C  30      19.966 111.602  64.428  1.00 42.37           C  
ATOM   6804  O   ALA C  30      20.352 112.638  64.955  1.00 42.52           O  
ATOM   6805  CB  ALA C  30      19.914 111.850  61.931  1.00 41.17           C  
ATOM   6806  N   TRP C  31      19.020 110.846  64.972  1.00 42.38           N  
ATOM   6807  CA  TRP C  31      18.421 111.255  66.227  1.00 43.16           C  
ATOM   6808  C   TRP C  31      19.423 111.267  67.374  1.00 42.29           C  
ATOM   6809  O   TRP C  31      19.195 111.917  68.382  1.00 43.61           O  
ATOM   6810  CB  TRP C  31      17.225 110.365  66.568  1.00 43.96           C  
ATOM   6811  CG  TRP C  31      16.113 110.509  65.582  1.00 43.93           C  
ATOM   6812  CD1 TRP C  31      15.706 109.579  64.680  1.00 46.01           C  
ATOM   6813  CD2 TRP C  31      15.324 111.677  65.335  1.00 42.70           C  
ATOM   6814  NE1 TRP C  31      14.719 110.092  63.877  1.00 45.70           N  
ATOM   6815  CE2 TRP C  31      14.465 111.381  64.258  1.00 44.73           C  
ATOM   6816  CE3 TRP C  31      15.262 112.941  65.913  1.00 41.45           C  
ATOM   6817  CZ2 TRP C  31      13.554 112.302  63.745  1.00 44.11           C  
ATOM   6818  CZ3 TRP C  31      14.354 113.861  65.404  1.00 43.72           C  
ATOM   6819  CH2 TRP C  31      13.512 113.536  64.330  1.00 42.95           C  
ATOM   6820  N   TRP C  32      20.534 110.559  67.215  1.00 42.32           N  
ATOM   6821  CA  TRP C  32      21.574 110.516  68.242  1.00 42.16           C  
ATOM   6822  C   TRP C  32      22.557 111.681  68.072  1.00 42.28           C  
ATOM   6823  O   TRP C  32      23.512 111.827  68.835  1.00 43.40           O  
ATOM   6824  CB  TRP C  32      22.326 109.178  68.179  1.00 41.21           C  
ATOM   6825  CG  TRP C  32      21.753 108.121  69.081  1.00 40.14           C  
ATOM   6826  CD1 TRP C  32      22.255 107.711  70.279  1.00 39.61           C  
ATOM   6827  CD2 TRP C  32      20.527 107.401  68.894  1.00 40.40           C  
ATOM   6828  NE1 TRP C  32      21.420 106.788  70.854  1.00 39.15           N  
ATOM   6829  CE2 TRP C  32      20.350 106.579  70.025  1.00 39.98           C  
ATOM   6830  CE3 TRP C  32      19.557 107.375  67.881  1.00 40.58           C  
ATOM   6831  CZ2 TRP C  32      19.237 105.737  70.176  1.00 40.01           C  
ATOM   6832  CZ3 TRP C  32      18.448 106.535  68.033  1.00 40.34           C  
ATOM   6833  CH2 TRP C  32      18.300 105.731  69.171  1.00 39.06           C  
ATOM   6834  N   ASN C  33      22.301 112.521  67.082  1.00 41.84           N  
ATOM   6835  CA  ASN C  33      23.169 113.654  66.818  1.00 43.93           C  
ATOM   6836  C   ASN C  33      22.882 114.834  67.710  1.00 43.31           C  
ATOM   6837  O   ASN C  33      23.653 115.782  67.751  1.00 45.72           O  
ATOM   6838  CB  ASN C  33      23.026 114.111  65.364  1.00 45.98           C  
ATOM   6839  CG  ASN C  33      23.873 113.308  64.421  1.00 49.59           C  
ATOM   6840  OD1 ASN C  33      23.733 112.083  64.320  1.00 53.74           O  
ATOM   6841  ND2 ASN C  33      24.776 113.987  63.724  1.00 52.69           N  
ATOM   6842  N   PHE C  34      21.788 114.785  68.442  1.00 41.12           N  
ATOM   6843  CA  PHE C  34      21.442 115.927  69.249  1.00 39.41           C  
ATOM   6844  C   PHE C  34      22.243 116.129  70.525  1.00 39.83           C  
ATOM   6845  O   PHE C  34      22.381 117.270  70.994  1.00 40.74           O  
ATOM   6846  CB  PHE C  34      19.928 115.914  69.476  1.00 36.65           C  
ATOM   6847  CG  PHE C  34      19.156 116.117  68.205  1.00 34.57           C  
ATOM   6848  CD1 PHE C  34      19.234 117.326  67.521  1.00 34.50           C  
ATOM   6849  CD2 PHE C  34      18.453 115.077  67.624  1.00 33.16           C  
ATOM   6850  CE1 PHE C  34      18.628 117.487  66.266  1.00 33.15           C  
ATOM   6851  CE2 PHE C  34      17.849 115.237  66.372  1.00 31.75           C  
ATOM   6852  CZ  PHE C  34      17.943 116.440  65.699  1.00 31.05           C  
ATOM   6853  N   GLY C  35      22.795 115.051  71.075  1.00 37.90           N  
ATOM   6854  CA  GLY C  35      23.608 115.192  72.274  1.00 37.26           C  
ATOM   6855  C   GLY C  35      24.800 116.112  71.986  1.00 36.59           C  
ATOM   6856  O   GLY C  35      25.033 117.125  72.651  1.00 35.36           O  
ATOM   6857  N   SER C  36      25.556 115.774  70.958  1.00 36.64           N  
ATOM   6858  CA  SER C  36      26.702 116.590  70.602  1.00 39.22           C  
ATOM   6859  C   SER C  36      26.299 118.024  70.261  1.00 38.80           C  
ATOM   6860  O   SER C  36      27.003 118.964  70.620  1.00 40.40           O  
ATOM   6861  CB  SER C  36      27.454 115.963  69.428  1.00 37.98           C  
ATOM   6862  OG  SER C  36      26.584 115.769  68.331  1.00 39.09           O  
ATOM   6863  N   LEU C  37      25.180 118.199  69.564  1.00 38.05           N  
ATOM   6864  CA  LEU C  37      24.733 119.544  69.227  1.00 37.48           C  
ATOM   6865  C   LEU C  37      24.408 120.286  70.512  1.00 36.45           C  
ATOM   6866  O   LEU C  37      24.717 121.469  70.646  1.00 36.39           O  
ATOM   6867  CB  LEU C  37      23.497 119.519  68.317  1.00 38.96           C  
ATOM   6868  CG  LEU C  37      23.736 119.035  66.878  1.00 39.78           C  
ATOM   6869  CD1 LEU C  37      22.414 118.996  66.138  1.00 36.40           C  
ATOM   6870  CD2 LEU C  37      24.735 119.937  66.168  1.00 38.69           C  
ATOM   6871  N   LEU C  38      23.803 119.593  71.472  1.00 34.45           N  
ATOM   6872  CA  LEU C  38      23.479 120.255  72.721  1.00 32.19           C  
ATOM   6873  C   LEU C  38      24.747 120.764  73.376  1.00 32.84           C  
ATOM   6874  O   LEU C  38      24.800 121.908  73.829  1.00 33.43           O  
ATOM   6875  CB  LEU C  38      22.727 119.312  73.652  1.00 26.93           C  
ATOM   6876  CG  LEU C  38      21.271 119.158  73.227  1.00 25.40           C  
ATOM   6877  CD1 LEU C  38      20.576 118.126  74.073  1.00 24.46           C  
ATOM   6878  CD2 LEU C  38      20.580 120.487  73.351  1.00 23.50           C  
ATOM   6879  N   ALA C  39      25.782 119.929  73.389  1.00 34.24           N  
ATOM   6880  CA  ALA C  39      27.054 120.307  74.006  1.00 33.87           C  
ATOM   6881  C   ALA C  39      27.647 121.502  73.300  1.00 35.13           C  
ATOM   6882  O   ALA C  39      28.035 122.474  73.945  1.00 37.71           O  
ATOM   6883  CB  ALA C  39      28.033 119.148  73.970  1.00 31.94           C  
ATOM   6884  N   VAL C  40      27.720 121.440  71.977  1.00 34.21           N  
ATOM   6885  CA  VAL C  40      28.280 122.537  71.205  1.00 36.20           C  
ATOM   6886  C   VAL C  40      27.436 123.790  71.414  1.00 40.24           C  
ATOM   6887  O   VAL C  40      27.928 124.919  71.539  1.00 40.26           O  
ATOM   6888  CB  VAL C  40      28.294 122.175  69.729  1.00 35.02           C  
ATOM   6889  CG1 VAL C  40      28.627 123.392  68.893  1.00 34.31           C  
ATOM   6890  CG2 VAL C  40      29.304 121.076  69.499  1.00 33.32           C  
ATOM   6891  N   CYS C  41      26.137 123.573  71.454  1.00 42.86           N  
ATOM   6892  CA  CYS C  41      25.210 124.653  71.655  1.00 44.89           C  
ATOM   6893  C   CYS C  41      25.569 125.335  72.978  1.00 43.62           C  
ATOM   6894  O   CYS C  41      25.691 126.555  73.064  1.00 45.16           O  
ATOM   6895  CB  CYS C  41      23.809 124.061  71.692  1.00 48.92           C  
ATOM   6896  SG  CYS C  41      22.539 125.222  71.394  1.00 56.50           S  
ATOM   6897  N   LEU C  42      25.756 124.530  74.009  1.00 41.58           N  
ATOM   6898  CA  LEU C  42      26.121 125.048  75.315  1.00 40.25           C  
ATOM   6899  C   LEU C  42      27.419 125.822  75.322  1.00 40.67           C  
ATOM   6900  O   LEU C  42      27.522 126.837  75.989  1.00 42.14           O  
ATOM   6901  CB  LEU C  42      26.253 123.916  76.316  1.00 38.61           C  
ATOM   6902  CG  LEU C  42      26.762 124.379  77.672  1.00 38.72           C  
ATOM   6903  CD1 LEU C  42      25.775 125.354  78.268  1.00 38.40           C  
ATOM   6904  CD2 LEU C  42      26.953 123.181  78.594  1.00 39.87           C  
ATOM   6905  N   MET C  43      28.428 125.342  74.606  1.00 42.31           N  
ATOM   6906  CA  MET C  43      29.706 126.043  74.595  1.00 43.12           C  
ATOM   6907  C   MET C  43      29.539 127.383  73.919  1.00 40.56           C  
ATOM   6908  O   MET C  43      30.128 128.372  74.334  1.00 40.35           O  
ATOM   6909  CB  MET C  43      30.767 125.217  73.875  1.00 48.45           C  
ATOM   6910  CG  MET C  43      31.199 123.970  74.649  1.00 59.67           C  
ATOM   6911  SD  MET C  43      32.316 122.826  73.698  1.00 73.64           S  
ATOM   6912  CE  MET C  43      33.991 123.519  74.173  1.00 70.29           C  
ATOM   6913  N   THR C  44      28.709 127.411  72.887  1.00 38.36           N  
ATOM   6914  CA  THR C  44      28.443 128.630  72.137  1.00 36.41           C  
ATOM   6915  C   THR C  44      27.666 129.672  72.945  1.00 35.11           C  
ATOM   6916  O   THR C  44      27.966 130.862  72.887  1.00 33.83           O  
ATOM   6917  CB  THR C  44      27.663 128.288  70.876  1.00 37.73           C  
ATOM   6918  OG1 THR C  44      28.436 127.376  70.108  1.00 40.94           O  
ATOM   6919  CG2 THR C  44      27.398 129.515  70.039  1.00 39.31           C  
ATOM   6920  N   GLN C  45      26.653 129.236  73.683  1.00 33.37           N  
ATOM   6921  CA  GLN C  45      25.897 130.175  74.485  1.00 32.84           C  
ATOM   6922  C   GLN C  45      26.836 130.817  75.490  1.00 33.46           C  
ATOM   6923  O   GLN C  45      26.831 132.039  75.678  1.00 33.95           O  
ATOM   6924  CB  GLN C  45      24.771 129.467  75.233  1.00 33.10           C  
ATOM   6925  CG  GLN C  45      23.519 129.206  74.412  1.00 30.35           C  
ATOM   6926  CD  GLN C  45      23.017 130.442  73.696  1.00 27.16           C  
ATOM   6927  OE1 GLN C  45      23.264 130.611  72.518  1.00 28.87           O  
ATOM   6928  NE2 GLN C  45      22.329 131.315  74.412  1.00 25.43           N  
ATOM   6929  N   ILE C  46      27.643 129.984  76.143  1.00 33.67           N  
ATOM   6930  CA  ILE C  46      28.598 130.474  77.137  1.00 32.98           C  
ATOM   6931  C   ILE C  46      29.573 131.459  76.525  1.00 32.62           C  
ATOM   6932  O   ILE C  46      29.873 132.491  77.115  1.00 34.99           O  
ATOM   6933  CB  ILE C  46      29.383 129.321  77.771  1.00 31.13           C  
ATOM   6934  CG1 ILE C  46      28.478 128.571  78.747  1.00 31.15           C  
ATOM   6935  CG2 ILE C  46      30.613 129.849  78.467  1.00 30.07           C  
ATOM   6936  CD1 ILE C  46      29.041 127.258  79.235  1.00 26.41           C  
ATOM   6937  N   LEU C  47      30.057 131.153  75.333  1.00 32.00           N  
ATOM   6938  CA  LEU C  47      30.991 132.038  74.683  1.00 32.74           C  
ATOM   6939  C   LEU C  47      30.343 133.368  74.328  1.00 32.58           C  
ATOM   6940  O   LEU C  47      30.822 134.419  74.764  1.00 35.06           O  
ATOM   6941  CB  LEU C  47      31.560 131.380  73.435  1.00 36.32           C  
ATOM   6942  CG  LEU C  47      32.641 132.229  72.758  1.00 39.49           C  
ATOM   6943  CD1 LEU C  47      33.785 132.468  73.747  1.00 38.00           C  
ATOM   6944  CD2 LEU C  47      33.140 131.519  71.497  1.00 38.24           C  
ATOM   6945  N   THR C  48      29.259 133.349  73.556  1.00 30.15           N  
ATOM   6946  CA  THR C  48      28.597 134.609  73.193  1.00 27.93           C  
ATOM   6947  C   THR C  48      28.081 135.324  74.446  1.00 27.54           C  
ATOM   6948  O   THR C  48      28.045 136.571  74.514  1.00 23.85           O  
ATOM   6949  CB  THR C  48      27.403 134.394  72.216  1.00 27.45           C  
ATOM   6950  OG1 THR C  48      26.392 133.591  72.846  1.00 28.72           O  
ATOM   6951  CG2 THR C  48      27.880 133.744  70.934  1.00 21.89           C  
ATOM   6952  N   GLY C  49      27.682 134.528  75.438  1.00 27.14           N  
ATOM   6953  CA  GLY C  49      27.199 135.104  76.679  1.00 28.96           C  
ATOM   6954  C   GLY C  49      28.255 135.991  77.324  1.00 30.44           C  
ATOM   6955  O   GLY C  49      27.981 137.138  77.673  1.00 29.54           O  
ATOM   6956  N   LEU C  50      29.468 135.454  77.477  1.00 31.95           N  
ATOM   6957  CA  LEU C  50      30.573 136.194  78.076  1.00 33.22           C  
ATOM   6958  C   LEU C  50      30.855 137.460  77.297  1.00 33.61           C  
ATOM   6959  O   LEU C  50      31.052 138.535  77.871  1.00 33.69           O  
ATOM   6960  CB  LEU C  50      31.834 135.339  78.121  1.00 34.14           C  
ATOM   6961  CG  LEU C  50      31.872 134.271  79.216  1.00 34.73           C  
ATOM   6962  CD1 LEU C  50      33.066 133.353  78.987  1.00 35.51           C  
ATOM   6963  CD2 LEU C  50      31.947 134.933  80.578  1.00 33.48           C  
ATOM   6964  N   LEU C  51      30.883 137.336  75.980  1.00 33.91           N  
ATOM   6965  CA  LEU C  51      31.130 138.501  75.159  1.00 33.32           C  
ATOM   6966  C   LEU C  51      30.058 139.560  75.405  1.00 32.96           C  
ATOM   6967  O   LEU C  51      30.372 140.752  75.450  1.00 35.40           O  
ATOM   6968  CB  LEU C  51      31.191 138.107  73.683  1.00 35.90           C  
ATOM   6969  CG  LEU C  51      32.440 137.303  73.275  1.00 37.25           C  
ATOM   6970  CD1 LEU C  51      32.300 136.845  71.820  1.00 36.81           C  
ATOM   6971  CD2 LEU C  51      33.690 138.173  73.445  1.00 35.45           C  
ATOM   6972  N   LEU C  52      28.800 139.158  75.581  1.00 30.86           N  
ATOM   6973  CA  LEU C  52      27.763 140.160  75.848  1.00 29.62           C  
ATOM   6974  C   LEU C  52      27.915 140.733  77.250  1.00 30.63           C  
ATOM   6975  O   LEU C  52      27.779 141.949  77.458  1.00 30.30           O  
ATOM   6976  CB  LEU C  52      26.367 139.569  75.715  1.00 28.02           C  
ATOM   6977  CG  LEU C  52      25.893 139.264  74.294  1.00 28.57           C  
ATOM   6978  CD1 LEU C  52      24.602 138.472  74.361  1.00 26.50           C  
ATOM   6979  CD2 LEU C  52      25.699 140.536  73.527  1.00 21.87           C  
ATOM   6980  N   ALA C  53      28.189 139.848  78.207  1.00 30.76           N  
ATOM   6981  CA  ALA C  53      28.369 140.234  79.597  1.00 32.44           C  
ATOM   6982  C   ALA C  53      29.420 141.319  79.774  1.00 34.93           C  
ATOM   6983  O   ALA C  53      29.315 142.142  80.674  1.00 37.95           O  
ATOM   6984  CB  ALA C  53      28.746 139.030  80.415  1.00 29.86           C  
ATOM   6985  N   MET C  54      30.439 141.319  78.922  1.00 36.72           N  
ATOM   6986  CA  MET C  54      31.499 142.311  79.011  1.00 37.55           C  
ATOM   6987  C   MET C  54      31.097 143.719  78.601  1.00 36.89           C  
ATOM   6988  O   MET C  54      31.913 144.640  78.651  1.00 40.47           O  
ATOM   6989  CB  MET C  54      32.683 141.851  78.183  1.00 40.56           C  
ATOM   6990  CG  MET C  54      33.235 140.557  78.708  1.00 46.62           C  
ATOM   6991  SD  MET C  54      34.636 139.995  77.771  1.00 52.60           S  
ATOM   6992  CE  MET C  54      35.363 138.851  78.982  1.00 50.25           C  
ATOM   6993  N   HIS C  55      29.845 143.894  78.199  1.00 34.82           N  
ATOM   6994  CA  HIS C  55      29.357 145.201  77.796  1.00 30.97           C  
ATOM   6995  C   HIS C  55      28.003 145.514  78.407  1.00 30.58           C  
ATOM   6996  O   HIS C  55      27.401 146.531  78.099  1.00 31.45           O  
ATOM   6997  CB  HIS C  55      29.250 145.276  76.282  1.00 30.15           C  
ATOM   6998  CG  HIS C  55      30.567 145.212  75.582  1.00 30.42           C  
ATOM   6999  ND1 HIS C  55      31.123 144.026  75.153  1.00 31.84           N  
ATOM   7000  CD2 HIS C  55      31.435 146.189  75.229  1.00 29.24           C  
ATOM   7001  CE1 HIS C  55      32.277 144.277  74.559  1.00 32.27           C  
ATOM   7002  NE2 HIS C  55      32.490 145.581  74.593  1.00 30.70           N  
ATOM   7003  N   TYR C  56      27.542 144.643  79.290  1.00 30.83           N  
ATOM   7004  CA  TYR C  56      26.251 144.795  79.921  1.00 31.13           C  
ATOM   7005  C   TYR C  56      26.350 145.500  81.258  1.00 32.45           C  
ATOM   7006  O   TYR C  56      27.405 145.505  81.884  1.00 34.37           O  
ATOM   7007  CB  TYR C  56      25.651 143.408  80.122  1.00 32.39           C  
ATOM   7008  CG  TYR C  56      24.300 143.382  80.793  1.00 33.01           C  
ATOM   7009  CD1 TYR C  56      23.158 143.823  80.125  1.00 32.87           C  
ATOM   7010  CD2 TYR C  56      24.167 142.905  82.095  1.00 31.30           C  
ATOM   7011  CE1 TYR C  56      21.912 143.788  80.740  1.00 34.74           C  
ATOM   7012  CE2 TYR C  56      22.940 142.866  82.715  1.00 35.29           C  
ATOM   7013  CZ  TYR C  56      21.805 143.308  82.035  1.00 35.95           C  
ATOM   7014  OH  TYR C  56      20.570 143.258  82.655  1.00 36.31           O  
ATOM   7015  N   THR C  57      25.251 146.105  81.697  1.00 32.60           N  
ATOM   7016  CA  THR C  57      25.220 146.761  82.992  1.00 32.95           C  
ATOM   7017  C   THR C  57      23.924 146.372  83.679  1.00 34.43           C  
ATOM   7018  O   THR C  57      22.844 146.747  83.248  1.00 35.64           O  
ATOM   7019  CB  THR C  57      25.284 148.299  82.889  1.00 33.66           C  
ATOM   7020  OG1 THR C  57      26.452 148.690  82.153  1.00 36.30           O  
ATOM   7021  CG2 THR C  57      25.367 148.910  84.281  1.00 30.57           C  
ATOM   7022  N   ALA C  58      24.035 145.596  84.748  1.00 35.95           N  
ATOM   7023  CA  ALA C  58      22.859 145.158  85.482  1.00 35.63           C  
ATOM   7024  C   ALA C  58      22.314 146.246  86.403  1.00 36.50           C  
ATOM   7025  O   ALA C  58      22.609 146.285  87.606  1.00 37.22           O  
ATOM   7026  CB  ALA C  58      23.178 143.905  86.276  1.00 33.65           C  
ATOM   7027  N   ASP C  59      21.549 147.154  85.814  1.00 36.98           N  
ATOM   7028  CA  ASP C  59      20.901 148.213  86.560  1.00 36.56           C  
ATOM   7029  C   ASP C  59      19.676 148.595  85.768  1.00 37.80           C  
ATOM   7030  O   ASP C  59      19.729 148.751  84.540  1.00 38.22           O  
ATOM   7031  CB  ASP C  59      21.799 149.419  86.710  1.00 39.98           C  
ATOM   7032  CG  ASP C  59      21.367 150.312  87.872  1.00 44.40           C  
ATOM   7033  OD1 ASP C  59      21.630 149.950  89.059  1.00 44.07           O  
ATOM   7034  OD2 ASP C  59      20.746 151.365  87.593  1.00 44.68           O  
ATOM   7035  N   THR C  60      18.556 148.736  86.452  1.00 37.83           N  
ATOM   7036  CA  THR C  60      17.323 149.088  85.761  1.00 38.77           C  
ATOM   7037  C   THR C  60      17.488 150.347  84.898  1.00 39.67           C  
ATOM   7038  O   THR C  60      16.889 150.469  83.824  1.00 39.67           O  
ATOM   7039  CB  THR C  60      16.176 149.314  86.765  1.00 39.17           C  
ATOM   7040  OG1 THR C  60      16.571 150.300  87.722  1.00 37.30           O  
ATOM   7041  CG2 THR C  60      15.839 148.026  87.493  1.00 38.84           C  
ATOM   7042  N   SER C  61      18.314 151.281  85.351  1.00 39.67           N  
ATOM   7043  CA  SER C  61      18.503 152.519  84.596  1.00 39.47           C  
ATOM   7044  C   SER C  61      19.493 152.432  83.430  1.00 37.00           C  
ATOM   7045  O   SER C  61      19.632 153.384  82.666  1.00 36.61           O  
ATOM   7046  CB  SER C  61      18.962 153.631  85.531  1.00 39.63           C  
ATOM   7047  OG  SER C  61      20.302 153.390  85.945  1.00 46.95           O  
ATOM   7048  N   LEU C  62      20.186 151.310  83.285  1.00 34.35           N  
ATOM   7049  CA  LEU C  62      21.160 151.209  82.207  1.00 32.04           C  
ATOM   7050  C   LEU C  62      21.067 149.912  81.390  1.00 32.56           C  
ATOM   7051  O   LEU C  62      21.591 149.837  80.275  1.00 33.33           O  
ATOM   7052  CB  LEU C  62      22.566 151.359  82.797  1.00 30.93           C  
ATOM   7053  CG  LEU C  62      22.858 152.667  83.558  1.00 30.26           C  
ATOM   7054  CD1 LEU C  62      24.102 152.530  84.427  1.00 29.98           C  
ATOM   7055  CD2 LEU C  62      23.043 153.785  82.574  1.00 24.58           C  
ATOM   7056  N   ALA C  63      20.383 148.901  81.923  1.00 30.67           N  
ATOM   7057  CA  ALA C  63      20.258 147.619  81.226  1.00 29.52           C  
ATOM   7058  C   ALA C  63      19.835 147.716  79.762  1.00 28.23           C  
ATOM   7059  O   ALA C  63      20.552 147.286  78.852  1.00 26.35           O  
ATOM   7060  CB  ALA C  63      19.285 146.724  81.977  1.00 30.91           C  
ATOM   7061  N   PHE C  64      18.653 148.270  79.541  1.00 28.48           N  
ATOM   7062  CA  PHE C  64      18.123 148.395  78.201  1.00 27.31           C  
ATOM   7063  C   PHE C  64      19.132 149.059  77.288  1.00 28.22           C  
ATOM   7064  O   PHE C  64      19.479 148.530  76.239  1.00 30.77           O  
ATOM   7065  CB  PHE C  64      16.838 149.211  78.232  1.00 28.06           C  
ATOM   7066  CG  PHE C  64      16.127 149.272  76.920  1.00 26.13           C  
ATOM   7067  CD1 PHE C  64      15.212 148.296  76.569  1.00 26.45           C  
ATOM   7068  CD2 PHE C  64      16.405 150.284  76.007  1.00 26.71           C  
ATOM   7069  CE1 PHE C  64      14.578 148.318  75.312  1.00 24.95           C  
ATOM   7070  CE2 PHE C  64      15.781 150.315  74.759  1.00 25.58           C  
ATOM   7071  CZ  PHE C  64      14.866 149.326  74.411  1.00 24.27           C  
ATOM   7072  N   SER C  65      19.622 150.217  77.682  1.00 29.44           N  
ATOM   7073  CA  SER C  65      20.575 150.914  76.831  1.00 31.43           C  
ATOM   7074  C   SER C  65      21.942 150.236  76.727  1.00 31.13           C  
ATOM   7075  O   SER C  65      22.642 150.428  75.733  1.00 32.67           O  
ATOM   7076  CB  SER C  65      20.756 152.350  77.307  1.00 30.11           C  
ATOM   7077  OG  SER C  65      21.303 152.326  78.603  1.00 37.15           O  
ATOM   7078  N   SER C  66      22.348 149.460  77.731  1.00 30.68           N  
ATOM   7079  CA  SER C  66      23.649 148.791  77.628  1.00 30.92           C  
ATOM   7080  C   SER C  66      23.575 147.739  76.504  1.00 31.55           C  
ATOM   7081  O   SER C  66      24.527 147.557  75.722  1.00 33.82           O  
ATOM   7082  CB  SER C  66      24.055 148.162  78.966  1.00 29.75           C  
ATOM   7083  OG  SER C  66      23.360 146.969  79.241  1.00 34.25           O  
ATOM   7084  N   VAL C  67      22.432 147.071  76.405  1.00 30.06           N  
ATOM   7085  CA  VAL C  67      22.221 146.102  75.347  1.00 29.41           C  
ATOM   7086  C   VAL C  67      22.183 146.870  74.006  1.00 31.02           C  
ATOM   7087  O   VAL C  67      22.736 146.419  72.992  1.00 31.20           O  
ATOM   7088  CB  VAL C  67      20.901 145.349  75.579  1.00 29.80           C  
ATOM   7089  CG1 VAL C  67      20.544 144.519  74.372  1.00 29.31           C  
ATOM   7090  CG2 VAL C  67      21.024 144.460  76.810  1.00 27.74           C  
ATOM   7091  N   ALA C  68      21.537 148.034  73.998  1.00 31.46           N  
ATOM   7092  CA  ALA C  68      21.470 148.847  72.779  1.00 32.34           C  
ATOM   7093  C   ALA C  68      22.859 149.359  72.409  1.00 31.83           C  
ATOM   7094  O   ALA C  68      23.217 149.394  71.226  1.00 30.87           O  
ATOM   7095  CB  ALA C  68      20.525 150.025  72.962  1.00 33.17           C  
ATOM   7096  N   HIS C  69      23.635 149.758  73.413  1.00 31.84           N  
ATOM   7097  CA  HIS C  69      24.985 150.241  73.166  1.00 33.56           C  
ATOM   7098  C   HIS C  69      25.774 149.089  72.559  1.00 32.79           C  
ATOM   7099  O   HIS C  69      26.520 149.276  71.587  1.00 32.76           O  
ATOM   7100  CB  HIS C  69      25.639 150.732  74.470  1.00 39.94           C  
ATOM   7101  CG  HIS C  69      27.151 150.747  74.439  1.00 46.71           C  
ATOM   7102  ND1 HIS C  69      27.924 149.736  74.987  1.00 47.11           N  
ATOM   7103  CD2 HIS C  69      28.026 151.644  73.918  1.00 46.23           C  
ATOM   7104  CE1 HIS C  69      29.203 150.012  74.803  1.00 46.04           C  
ATOM   7105  NE2 HIS C  69      29.292 151.163  74.157  1.00 48.00           N  
ATOM   7106  N   THR C  70      25.601 147.892  73.115  1.00 29.92           N  
ATOM   7107  CA  THR C  70      26.299 146.741  72.573  1.00 28.04           C  
ATOM   7108  C   THR C  70      25.967 146.558  71.099  1.00 28.77           C  
ATOM   7109  O   THR C  70      26.862 146.479  70.278  1.00 30.25           O  
ATOM   7110  CB  THR C  70      25.920 145.461  73.301  1.00 27.34           C  
ATOM   7111  OG1 THR C  70      26.258 145.589  74.685  1.00 27.76           O  
ATOM   7112  CG2 THR C  70      26.658 144.270  72.701  1.00 23.79           C  
ATOM   7113  N   CYS C  71      24.680 146.499  70.762  1.00 29.75           N  
ATOM   7114  CA  CYS C  71      24.253 146.312  69.370  1.00 29.47           C  
ATOM   7115  C   CYS C  71      24.618 147.450  68.448  1.00 30.78           C  
ATOM   7116  O   CYS C  71      24.849 147.236  67.266  1.00 33.93           O  
ATOM   7117  CB  CYS C  71      22.743 146.097  69.290  1.00 27.16           C  
ATOM   7118  SG  CYS C  71      22.206 144.609  70.140  1.00 28.25           S  
ATOM   7119  N   ARG C  72      24.669 148.664  68.970  1.00 31.00           N  
ATOM   7120  CA  ARG C  72      25.002 149.796  68.125  1.00 31.70           C  
ATOM   7121  C   ARG C  72      26.477 150.216  68.087  1.00 34.48           C  
ATOM   7122  O   ARG C  72      26.938 150.736  67.065  1.00 36.85           O  
ATOM   7123  CB  ARG C  72      24.164 151.003  68.529  1.00 28.99           C  
ATOM   7124  CG  ARG C  72      22.711 150.913  68.143  1.00 26.76           C  
ATOM   7125  CD  ARG C  72      21.949 152.018  68.843  1.00 29.77           C  
ATOM   7126  NE  ARG C  72      20.514 151.931  68.613  1.00 31.99           N  
ATOM   7127  CZ  ARG C  72      19.939 152.196  67.446  1.00 33.39           C  
ATOM   7128  NH1 ARG C  72      20.690 152.573  66.413  1.00 33.16           N  
ATOM   7129  NH2 ARG C  72      18.627 152.060  67.305  1.00 30.17           N  
ATOM   7130  N   ASN C  73      27.226 150.006  69.174  1.00 35.12           N  
ATOM   7131  CA  ASN C  73      28.626 150.437  69.196  1.00 32.95           C  
ATOM   7132  C   ASN C  73      29.705 149.389  69.204  1.00 32.54           C  
ATOM   7133  O   ASN C  73      30.741 149.578  68.597  1.00 33.70           O  
ATOM   7134  CB  ASN C  73      28.855 151.359  70.370  1.00 32.15           C  
ATOM   7135  CG  ASN C  73      28.027 152.587  70.277  1.00 32.87           C  
ATOM   7136  OD1 ASN C  73      27.792 153.090  69.176  1.00 35.06           O  
ATOM   7137  ND2 ASN C  73      27.575 153.095  71.416  1.00 30.60           N  
ATOM   7138  N   VAL C  74      29.476 148.292  69.901  1.00 31.49           N  
ATOM   7139  CA  VAL C  74      30.467 147.237  69.977  1.00 31.42           C  
ATOM   7140  C   VAL C  74      30.686 146.611  68.606  1.00 32.27           C  
ATOM   7141  O   VAL C  74      29.733 146.370  67.863  1.00 32.13           O  
ATOM   7142  CB  VAL C  74      30.018 146.155  71.000  1.00 31.33           C  
ATOM   7143  CG1 VAL C  74      31.010 145.027  71.036  1.00 30.73           C  
ATOM   7144  CG2 VAL C  74      29.864 146.783  72.397  1.00 29.71           C  
ATOM   7145  N   GLN C  75      31.945 146.364  68.261  1.00 33.25           N  
ATOM   7146  CA  GLN C  75      32.259 145.751  66.977  1.00 32.32           C  
ATOM   7147  C   GLN C  75      31.551 144.404  66.973  1.00 32.89           C  
ATOM   7148  O   GLN C  75      31.792 143.579  67.848  1.00 31.99           O  
ATOM   7149  CB  GLN C  75      33.764 145.556  66.855  1.00 33.27           C  
ATOM   7150  CG  GLN C  75      34.533 146.831  67.046  1.00 37.62           C  
ATOM   7151  CD  GLN C  75      33.909 147.950  66.240  1.00 43.67           C  
ATOM   7152  OE1 GLN C  75      33.342 147.696  65.172  1.00 46.57           O  
ATOM   7153  NE2 GLN C  75      34.001 149.196  66.737  1.00 43.62           N  
ATOM   7154  N   TYR C  76      30.665 144.198  66.004  1.00 32.44           N  
ATOM   7155  CA  TYR C  76      29.905 142.958  65.888  1.00 30.94           C  
ATOM   7156  C   TYR C  76      29.044 142.628  67.112  1.00 28.84           C  
ATOM   7157  O   TYR C  76      28.616 141.484  67.312  1.00 29.19           O  
ATOM   7158  CB  TYR C  76      30.862 141.813  65.587  1.00 31.96           C  
ATOM   7159  CG  TYR C  76      31.574 142.014  64.285  1.00 34.73           C  
ATOM   7160  CD1 TYR C  76      32.922 142.371  64.250  1.00 34.00           C  
ATOM   7161  CD2 TYR C  76      30.880 141.907  63.078  1.00 34.01           C  
ATOM   7162  CE1 TYR C  76      33.549 142.619  63.053  1.00 34.86           C  
ATOM   7163  CE2 TYR C  76      31.495 142.159  61.880  1.00 34.75           C  
ATOM   7164  CZ  TYR C  76      32.824 142.521  61.872  1.00 36.87           C  
ATOM   7165  OH  TYR C  76      33.408 142.858  60.676  1.00 42.33           O  
ATOM   7166  N   GLY C  77      28.806 143.626  67.940  1.00 25.61           N  
ATOM   7167  CA  GLY C  77      27.985 143.399  69.104  1.00 28.09           C  
ATOM   7168  C   GLY C  77      26.602 142.955  68.663  1.00 30.87           C  
ATOM   7169  O   GLY C  77      25.981 142.083  69.289  1.00 32.02           O  
ATOM   7170  N   TRP C  78      26.119 143.549  67.574  1.00 30.45           N  
ATOM   7171  CA  TRP C  78      24.816 143.203  67.040  1.00 30.73           C  
ATOM   7172  C   TRP C  78      24.763 141.734  66.625  1.00 31.37           C  
ATOM   7173  O   TRP C  78      23.731 141.075  66.759  1.00 33.10           O  
ATOM   7174  CB  TRP C  78      24.477 144.095  65.840  1.00 30.18           C  
ATOM   7175  CG  TRP C  78      25.293 143.834  64.627  1.00 29.86           C  
ATOM   7176  CD1 TRP C  78      26.409 144.503  64.230  1.00 30.80           C  
ATOM   7177  CD2 TRP C  78      25.092 142.793  63.671  1.00 28.96           C  
ATOM   7178  NE1 TRP C  78      26.927 143.943  63.080  1.00 27.40           N  
ATOM   7179  CE2 TRP C  78      26.134 142.891  62.718  1.00 28.91           C  
ATOM   7180  CE3 TRP C  78      24.135 141.785  63.526  1.00 29.33           C  
ATOM   7181  CZ2 TRP C  78      26.244 142.022  61.640  1.00 29.73           C  
ATOM   7182  CZ3 TRP C  78      24.243 140.913  62.448  1.00 30.80           C  
ATOM   7183  CH2 TRP C  78      25.290 141.040  61.519  1.00 30.46           C  
ATOM   7184  N   LEU C  79      25.883 141.220  66.127  1.00 32.20           N  
ATOM   7185  CA  LEU C  79      25.954 139.835  65.687  1.00 32.21           C  
ATOM   7186  C   LEU C  79      25.981 138.899  66.878  1.00 33.13           C  
ATOM   7187  O   LEU C  79      25.283 137.870  66.915  1.00 34.20           O  
ATOM   7188  CB  LEU C  79      27.200 139.607  64.835  1.00 30.25           C  
ATOM   7189  CG  LEU C  79      27.403 138.138  64.473  1.00 29.15           C  
ATOM   7190  CD1 LEU C  79      26.156 137.619  63.809  1.00 28.83           C  
ATOM   7191  CD2 LEU C  79      28.577 137.987  63.562  1.00 28.06           C  
ATOM   7192  N   ILE C  80      26.799 139.250  67.856  1.00 32.23           N  
ATOM   7193  CA  ILE C  80      26.899 138.423  69.035  1.00 32.30           C  
ATOM   7194  C   ILE C  80      25.528 138.373  69.718  1.00 32.42           C  
ATOM   7195  O   ILE C  80      25.035 137.299  70.059  1.00 31.89           O  
ATOM   7196  CB  ILE C  80      28.002 138.969  69.959  1.00 31.83           C  
ATOM   7197  CG1 ILE C  80      29.356 138.769  69.292  1.00 33.09           C  
ATOM   7198  CG2 ILE C  80      28.028 138.232  71.260  1.00 33.02           C  
ATOM   7199  CD1 ILE C  80      30.505 139.561  69.942  1.00 35.90           C  
ATOM   7200  N   ARG C  81      24.898 139.532  69.883  1.00 33.20           N  
ATOM   7201  CA  ARG C  81      23.584 139.594  70.507  1.00 32.36           C  
ATOM   7202  C   ARG C  81      22.640 138.673  69.745  1.00 34.54           C  
ATOM   7203  O   ARG C  81      21.953 137.847  70.354  1.00 35.59           O  
ATOM   7204  CB  ARG C  81      23.060 141.025  70.483  1.00 32.13           C  
ATOM   7205  CG  ARG C  81      21.975 141.331  71.507  1.00 33.78           C  
ATOM   7206  CD  ARG C  81      20.619 140.806  71.069  1.00 36.96           C  
ATOM   7207  NE  ARG C  81      19.587 140.992  72.095  1.00 38.55           N  
ATOM   7208  CZ  ARG C  81      18.893 142.109  72.284  1.00 34.54           C  
ATOM   7209  NH1 ARG C  81      19.104 143.159  71.515  1.00 33.76           N  
ATOM   7210  NH2 ARG C  81      17.995 142.173  73.253  1.00 32.32           N  
ATOM   7211  N   ASN C  82      22.599 138.790  68.418  1.00 34.33           N  
ATOM   7212  CA  ASN C  82      21.712 137.917  67.654  1.00 36.54           C  
ATOM   7213  C   ASN C  82      22.014 136.442  67.939  1.00 34.78           C  
ATOM   7214  O   ASN C  82      21.125 135.685  68.316  1.00 34.18           O  
ATOM   7215  CB  ASN C  82      21.807 138.175  66.133  1.00 42.32           C  
ATOM   7216  CG  ASN C  82      21.167 139.519  65.707  1.00 50.66           C  
ATOM   7217  OD1 ASN C  82      20.946 139.762  64.515  1.00 54.63           O  
ATOM   7218  ND2 ASN C  82      20.884 140.393  66.677  1.00 51.02           N  
ATOM   7219  N   LEU C  83      23.270 136.039  67.777  1.00 33.25           N  
ATOM   7220  CA  LEU C  83      23.638 134.650  67.996  1.00 32.30           C  
ATOM   7221  C   LEU C  83      23.265 134.142  69.384  1.00 33.03           C  
ATOM   7222  O   LEU C  83      22.858 132.994  69.538  1.00 32.72           O  
ATOM   7223  CB  LEU C  83      25.134 134.464  67.759  1.00 31.13           C  
ATOM   7224  CG  LEU C  83      25.668 134.692  66.337  1.00 30.77           C  
ATOM   7225  CD1 LEU C  83      27.186 134.563  66.381  1.00 29.29           C  
ATOM   7226  CD2 LEU C  83      25.067 133.697  65.336  1.00 24.96           C  
ATOM   7227  N   HIS C  84      23.390 134.996  70.396  1.00 33.49           N  
ATOM   7228  CA  HIS C  84      23.058 134.577  71.751  1.00 33.74           C  
ATOM   7229  C   HIS C  84      21.551 134.394  71.901  1.00 34.25           C  
ATOM   7230  O   HIS C  84      21.104 133.355  72.370  1.00 36.27           O  
ATOM   7231  CB  HIS C  84      23.570 135.592  72.787  1.00 30.16           C  
ATOM   7232  CG  HIS C  84      23.570 135.077  74.195  1.00 29.51           C  
ATOM   7233  ND1 HIS C  84      24.463 134.127  74.634  1.00 30.11           N  
ATOM   7234  CD2 HIS C  84      22.797 135.390  75.271  1.00 29.90           C  
ATOM   7235  CE1 HIS C  84      24.246 133.880  75.918  1.00 30.85           C  
ATOM   7236  NE2 HIS C  84      23.241 134.632  76.330  1.00 27.91           N  
ATOM   7237  N   ALA C  85      20.762 135.384  71.491  1.00 35.13           N  
ATOM   7238  CA  ALA C  85      19.309 135.275  71.626  1.00 34.51           C  
ATOM   7239  C   ALA C  85      18.758 134.126  70.804  1.00 35.32           C  
ATOM   7240  O   ALA C  85      17.969 133.312  71.310  1.00 35.43           O  
ATOM   7241  CB  ALA C  85      18.648 136.556  71.233  1.00 32.08           C  
ATOM   7242  N   ASN C  86      19.177 134.037  69.546  1.00 33.75           N  
ATOM   7243  CA  ASN C  86      18.690 132.956  68.711  1.00 34.47           C  
ATOM   7244  C   ASN C  86      19.275 131.609  69.104  1.00 35.37           C  
ATOM   7245  O   ASN C  86      18.624 130.570  68.941  1.00 36.76           O  
ATOM   7246  CB  ASN C  86      18.941 133.253  67.231  1.00 35.01           C  
ATOM   7247  CG  ASN C  86      17.932 134.257  66.663  1.00 36.38           C  
ATOM   7248  OD1 ASN C  86      18.301 135.326  66.144  1.00 32.42           O  
ATOM   7249  ND2 ASN C  86      16.646 133.917  66.771  1.00 35.67           N  
ATOM   7250  N   GLY C  87      20.496 131.619  69.634  1.00 35.72           N  
ATOM   7251  CA  GLY C  87      21.119 130.373  70.062  1.00 31.90           C  
ATOM   7252  C   GLY C  87      20.309 129.699  71.167  1.00 32.31           C  
ATOM   7253  O   GLY C  87      20.299 128.458  71.277  1.00 32.29           O  
ATOM   7254  N   ALA C  88      19.618 130.503  71.979  1.00 29.29           N  
ATOM   7255  CA  ALA C  88      18.799 129.954  73.041  1.00 29.40           C  
ATOM   7256  C   ALA C  88      17.728 129.077  72.400  1.00 31.31           C  
ATOM   7257  O   ALA C  88      17.394 128.012  72.938  1.00 34.71           O  
ATOM   7258  CB  ALA C  88      18.152 131.066  73.857  1.00 29.08           C  
ATOM   7259  N   SER C  89      17.193 129.507  71.256  1.00 29.13           N  
ATOM   7260  CA  SER C  89      16.177 128.714  70.573  1.00 30.23           C  
ATOM   7261  C   SER C  89      16.766 127.459  69.949  1.00 30.27           C  
ATOM   7262  O   SER C  89      16.139 126.396  69.946  1.00 30.45           O  
ATOM   7263  CB  SER C  89      15.480 129.524  69.484  1.00 30.96           C  
ATOM   7264  OG  SER C  89      14.347 130.184  70.010  1.00 34.51           O  
ATOM   7265  N   PHE C  90      17.971 127.572  69.407  1.00 30.81           N  
ATOM   7266  CA  PHE C  90      18.600 126.407  68.795  1.00 31.98           C  
ATOM   7267  C   PHE C  90      18.771 125.407  69.924  1.00 30.57           C  
ATOM   7268  O   PHE C  90      18.566 124.190  69.750  1.00 30.09           O  
ATOM   7269  CB  PHE C  90      19.963 126.778  68.206  1.00 34.82           C  
ATOM   7270  CG  PHE C  90      20.652 125.650  67.467  1.00 40.00           C  
ATOM   7271  CD1 PHE C  90      20.413 125.428  66.108  1.00 41.81           C  
ATOM   7272  CD2 PHE C  90      21.589 124.833  68.122  1.00 42.21           C  
ATOM   7273  CE1 PHE C  90      21.112 124.405  65.405  1.00 43.24           C  
ATOM   7274  CE2 PHE C  90      22.283 123.816  67.428  1.00 42.34           C  
ATOM   7275  CZ  PHE C  90      22.046 123.605  66.070  1.00 41.62           C  
ATOM   7276  N   PHE C  91      19.103 125.938  71.096  1.00 26.96           N  
ATOM   7277  CA  PHE C  91      19.315 125.086  72.247  1.00 26.92           C  
ATOM   7278  C   PHE C  91      18.060 124.298  72.547  1.00 27.54           C  
ATOM   7279  O   PHE C  91      18.114 123.072  72.602  1.00 28.36           O  
ATOM   7280  CB  PHE C  91      19.730 125.926  73.457  1.00 29.56           C  
ATOM   7281  CG  PHE C  91      20.743 125.250  74.379  1.00 28.42           C  
ATOM   7282  CD1 PHE C  91      20.559 123.944  74.814  1.00 29.97           C  
ATOM   7283  CD2 PHE C  91      21.798 125.970  74.914  1.00 28.19           C  
ATOM   7284  CE1 PHE C  91      21.403 123.366  75.783  1.00 28.00           C  
ATOM   7285  CE2 PHE C  91      22.640 125.397  75.883  1.00 30.67           C  
ATOM   7286  CZ  PHE C  91      22.434 124.092  76.316  1.00 26.32           C  
ATOM   7287  N   PHE C  92      16.923 124.978  72.721  1.00 28.29           N  
ATOM   7288  CA  PHE C  92      15.668 124.267  73.012  1.00 28.04           C  
ATOM   7289  C   PHE C  92      15.159 123.339  71.901  1.00 29.00           C  
ATOM   7290  O   PHE C  92      14.656 122.245  72.198  1.00 28.74           O  
ATOM   7291  CB  PHE C  92      14.567 125.242  73.400  1.00 28.04           C  
ATOM   7292  CG  PHE C  92      14.680 125.734  74.800  1.00 24.21           C  
ATOM   7293  CD1 PHE C  92      15.305 126.940  75.084  1.00 23.02           C  
ATOM   7294  CD2 PHE C  92      14.213 124.962  75.845  1.00 22.99           C  
ATOM   7295  CE1 PHE C  92      15.462 127.363  76.403  1.00 23.26           C  
ATOM   7296  CE2 PHE C  92      14.368 125.376  77.167  1.00 21.56           C  
ATOM   7297  CZ  PHE C  92      14.989 126.571  77.448  1.00 20.59           C  
ATOM   7298  N   ILE C  93      15.278 123.751  70.639  1.00 27.91           N  
ATOM   7299  CA  ILE C  93      14.840 122.874  69.561  1.00 30.27           C  
ATOM   7300  C   ILE C  93      15.626 121.587  69.743  1.00 31.73           C  
ATOM   7301  O   ILE C  93      15.055 120.491  69.741  1.00 33.06           O  
ATOM   7302  CB  ILE C  93      15.155 123.433  68.143  1.00 32.02           C  
ATOM   7303  CG1 ILE C  93      14.272 124.646  67.839  1.00 33.54           C  
ATOM   7304  CG2 ILE C  93      14.886 122.371  67.092  1.00 27.84           C  
ATOM   7305  CD1 ILE C  93      14.613 125.378  66.534  1.00 33.60           C  
ATOM   7306  N   CYS C  94      16.938 121.723  69.920  1.00 31.95           N  
ATOM   7307  CA  CYS C  94      17.778 120.553  70.102  1.00 31.46           C  
ATOM   7308  C   CYS C  94      17.406 119.761  71.338  1.00 30.87           C  
ATOM   7309  O   CYS C  94      17.332 118.538  71.297  1.00 32.26           O  
ATOM   7310  CB  CYS C  94      19.245 120.949  70.188  1.00 31.51           C  
ATOM   7311  SG  CYS C  94      19.938 121.349  68.580  1.00 34.28           S  
ATOM   7312  N   ILE C  95      17.154 120.437  72.443  1.00 28.42           N  
ATOM   7313  CA  ILE C  95      16.832 119.682  73.623  1.00 28.03           C  
ATOM   7314  C   ILE C  95      15.516 118.934  73.482  1.00 30.31           C  
ATOM   7315  O   ILE C  95      15.366 117.836  74.032  1.00 32.16           O  
ATOM   7316  CB  ILE C  95      16.769 120.565  74.872  1.00 27.97           C  
ATOM   7317  CG1 ILE C  95      17.079 119.695  76.091  1.00 28.00           C  
ATOM   7318  CG2 ILE C  95      15.349 121.197  75.028  1.00 26.03           C  
ATOM   7319  CD1 ILE C  95      17.558 120.464  77.289  1.00 29.03           C  
ATOM   7320  N   PHE C  96      14.557 119.506  72.755  1.00 29.24           N  
ATOM   7321  CA  PHE C  96      13.275 118.813  72.608  1.00 28.20           C  
ATOM   7322  C   PHE C  96      13.387 117.601  71.675  1.00 28.75           C  
ATOM   7323  O   PHE C  96      12.697 116.594  71.881  1.00 27.83           O  
ATOM   7324  CB  PHE C  96      12.168 119.758  72.103  1.00 27.50           C  
ATOM   7325  CG  PHE C  96      11.795 120.858  73.074  1.00 24.33           C  
ATOM   7326  CD1 PHE C  96      11.792 120.628  74.452  1.00 23.98           C  
ATOM   7327  CD2 PHE C  96      11.433 122.119  72.609  1.00 20.62           C  
ATOM   7328  CE1 PHE C  96      11.436 121.646  75.361  1.00 20.54           C  
ATOM   7329  CE2 PHE C  96      11.076 123.133  73.500  1.00 21.50           C  
ATOM   7330  CZ  PHE C  96      11.078 122.897  74.883  1.00 20.79           C  
ATOM   7331  N   LEU C  97      14.230 117.689  70.642  1.00 27.34           N  
ATOM   7332  CA  LEU C  97      14.399 116.544  69.767  1.00 27.51           C  
ATOM   7333  C   LEU C  97      15.169 115.456  70.550  1.00 30.31           C  
ATOM   7334  O   LEU C  97      14.861 114.259  70.424  1.00 30.89           O  
ATOM   7335  CB  LEU C  97      15.133 116.947  68.494  1.00 28.18           C  
ATOM   7336  CG  LEU C  97      14.416 118.040  67.668  1.00 33.55           C  
ATOM   7337  CD1 LEU C  97      15.207 118.385  66.412  1.00 31.71           C  
ATOM   7338  CD2 LEU C  97      13.024 117.570  67.262  1.00 34.45           C  
ATOM   7339  N   HIS C  98      16.141 115.877  71.375  1.00 29.49           N  
ATOM   7340  CA  HIS C  98      16.950 114.972  72.197  1.00 28.30           C  
ATOM   7341  C   HIS C  98      15.990 114.163  73.084  1.00 27.86           C  
ATOM   7342  O   HIS C  98      16.049 112.936  73.134  1.00 28.80           O  
ATOM   7343  CB  HIS C  98      17.932 115.798  73.058  1.00 28.40           C  
ATOM   7344  CG  HIS C  98      18.959 114.991  73.814  1.00 29.10           C  
ATOM   7345  ND1 HIS C  98      19.960 114.278  73.191  1.00 28.13           N  
ATOM   7346  CD2 HIS C  98      19.215 114.899  75.146  1.00 28.93           C  
ATOM   7347  CE1 HIS C  98      20.791 113.796  74.105  1.00 30.21           C  
ATOM   7348  NE2 HIS C  98      20.366 114.159  75.303  1.00 28.02           N  
ATOM   7349  N   ILE C  99      15.099 114.856  73.774  1.00 27.16           N  
ATOM   7350  CA  ILE C  99      14.137 114.193  74.644  1.00 28.75           C  
ATOM   7351  C   ILE C  99      13.209 113.272  73.836  1.00 29.13           C  
ATOM   7352  O   ILE C  99      12.992 112.106  74.185  1.00 27.16           O  
ATOM   7353  CB  ILE C  99      13.285 115.246  75.427  1.00 29.09           C  
ATOM   7354  CG1 ILE C  99      14.195 116.025  76.389  1.00 30.73           C  
ATOM   7355  CG2 ILE C  99      12.173 114.567  76.204  1.00 28.42           C  
ATOM   7356  CD1 ILE C  99      13.514 117.137  77.169  1.00 29.59           C  
ATOM   7357  N   GLY C 100      12.667 113.801  72.747  1.00 29.32           N  
ATOM   7358  CA  GLY C 100      11.775 113.009  71.925  1.00 28.58           C  
ATOM   7359  C   GLY C 100      12.403 111.685  71.576  1.00 28.45           C  
ATOM   7360  O   GLY C 100      11.802 110.634  71.755  1.00 29.78           O  
ATOM   7361  N   ARG C 101      13.613 111.754  71.048  1.00 29.03           N  
ATOM   7362  CA  ARG C 101      14.365 110.577  70.677  1.00 29.39           C  
ATOM   7363  C   ARG C 101      14.356 109.641  71.868  1.00 29.41           C  
ATOM   7364  O   ARG C 101      14.075 108.453  71.740  1.00 32.28           O  
ATOM   7365  CB  ARG C 101      15.798 110.983  70.339  1.00 31.45           C  
ATOM   7366  CG  ARG C 101      16.758 109.837  70.111  1.00 36.03           C  
ATOM   7367  CD  ARG C 101      17.158 109.143  71.418  1.00 39.83           C  
ATOM   7368  NE  ARG C 101      17.873 110.015  72.352  1.00 41.42           N  
ATOM   7369  CZ  ARG C 101      19.155 110.337  72.229  1.00 41.95           C  
ATOM   7370  NH1 ARG C 101      19.868 109.865  71.211  1.00 43.02           N  
ATOM   7371  NH2 ARG C 101      19.723 111.122  73.123  1.00 41.24           N  
ATOM   7372  N   GLY C 102      14.656 110.176  73.037  1.00 26.45           N  
ATOM   7373  CA  GLY C 102      14.689 109.338  74.215  1.00 28.13           C  
ATOM   7374  C   GLY C 102      13.397 108.633  74.571  1.00 29.59           C  
ATOM   7375  O   GLY C 102      13.408 107.473  75.011  1.00 30.85           O  
ATOM   7376  N   LEU C 103      12.276 109.331  74.407  1.00 29.55           N  
ATOM   7377  CA  LEU C 103      10.991 108.739  74.713  1.00 28.68           C  
ATOM   7378  C   LEU C 103      10.677 107.635  73.721  1.00 29.49           C  
ATOM   7379  O   LEU C 103      10.310 106.531  74.102  1.00 29.84           O  
ATOM   7380  CB  LEU C 103       9.902 109.783  74.658  1.00 29.91           C  
ATOM   7381  CG  LEU C 103       8.514 109.159  74.814  1.00 33.49           C  
ATOM   7382  CD1 LEU C 103       8.444 108.426  76.149  1.00 31.23           C  
ATOM   7383  CD2 LEU C 103       7.439 110.242  74.723  1.00 32.34           C  
ATOM   7384  N   TYR C 104      10.854 107.933  72.442  1.00 29.19           N  
ATOM   7385  CA  TYR C 104      10.581 106.987  71.365  1.00 30.10           C  
ATOM   7386  C   TYR C 104      11.444 105.737  71.402  1.00 31.43           C  
ATOM   7387  O   TYR C 104      10.990 104.658  71.028  1.00 30.91           O  
ATOM   7388  CB  TYR C 104      10.800 107.678  70.018  1.00 32.07           C  
ATOM   7389  CG  TYR C 104      10.276 106.938  68.809  1.00 33.28           C  
ATOM   7390  CD1 TYR C 104       8.975 107.162  68.339  1.00 33.95           C  
ATOM   7391  CD2 TYR C 104      11.083 106.027  68.115  1.00 33.75           C  
ATOM   7392  CE1 TYR C 104       8.486 106.502  67.206  1.00 31.43           C  
ATOM   7393  CE2 TYR C 104      10.602 105.358  66.975  1.00 33.70           C  
ATOM   7394  CZ  TYR C 104       9.298 105.602  66.534  1.00 33.09           C  
ATOM   7395  OH  TYR C 104       8.791 104.918  65.454  1.00 30.73           O  
ATOM   7396  N   TYR C 105      12.696 105.881  71.835  1.00 33.87           N  
ATOM   7397  CA  TYR C 105      13.616 104.743  71.853  1.00 33.69           C  
ATOM   7398  C   TYR C 105      13.915 104.118  73.207  1.00 35.09           C  
ATOM   7399  O   TYR C 105      14.761 103.234  73.322  1.00 35.77           O  
ATOM   7400  CB  TYR C 105      14.912 105.122  71.153  1.00 29.52           C  
ATOM   7401  CG  TYR C 105      14.727 105.366  69.675  1.00 27.15           C  
ATOM   7402  CD1 TYR C 105      14.624 106.659  69.157  1.00 28.29           C  
ATOM   7403  CD2 TYR C 105      14.638 104.302  68.795  1.00 26.19           C  
ATOM   7404  CE1 TYR C 105      14.439 106.880  67.783  1.00 25.83           C  
ATOM   7405  CE2 TYR C 105      14.450 104.501  67.436  1.00 27.92           C  
ATOM   7406  CZ  TYR C 105      14.351 105.788  66.930  1.00 29.28           C  
ATOM   7407  OH  TYR C 105      14.172 105.948  65.563  1.00 32.59           O  
ATOM   7408  N   GLY C 106      13.213 104.581  74.231  1.00 35.97           N  
ATOM   7409  CA  GLY C 106      13.375 104.007  75.549  1.00 35.56           C  
ATOM   7410  C   GLY C 106      14.706 104.279  76.181  1.00 36.59           C  
ATOM   7411  O   GLY C 106      15.163 103.501  77.019  1.00 38.15           O  
ATOM   7412  N   SER C 107      15.335 105.376  75.784  1.00 35.82           N  
ATOM   7413  CA  SER C 107      16.618 105.741  76.353  1.00 36.23           C  
ATOM   7414  C   SER C 107      16.447 105.977  77.854  1.00 36.73           C  
ATOM   7415  O   SER C 107      17.396 105.828  78.640  1.00 36.41           O  
ATOM   7416  CB  SER C 107      17.130 107.007  75.693  1.00 34.45           C  
ATOM   7417  OG  SER C 107      17.184 106.818  74.298  1.00 38.03           O  
ATOM   7418  N   TYR C 108      15.227 106.327  78.245  1.00 34.22           N  
ATOM   7419  CA  TYR C 108      14.935 106.605  79.637  1.00 34.45           C  
ATOM   7420  C   TYR C 108      15.161 105.397  80.512  1.00 34.74           C  
ATOM   7421  O   TYR C 108      15.195 105.520  81.732  1.00 34.74           O  
ATOM   7422  CB  TYR C 108      13.489 107.095  79.785  1.00 34.88           C  
ATOM   7423  CG  TYR C 108      12.485 106.232  79.059  1.00 32.66           C  
ATOM   7424  CD1 TYR C 108      12.090 105.009  79.580  1.00 33.15           C  
ATOM   7425  CD2 TYR C 108      11.939 106.641  77.841  1.00 32.99           C  
ATOM   7426  CE1 TYR C 108      11.169 104.207  78.909  1.00 35.08           C  
ATOM   7427  CE2 TYR C 108      11.023 105.857  77.164  1.00 33.23           C  
ATOM   7428  CZ  TYR C 108      10.639 104.640  77.703  1.00 35.33           C  
ATOM   7429  OH  TYR C 108       9.708 103.858  77.055  1.00 38.46           O  
ATOM   7430  N   LEU C 109      15.298 104.223  79.907  1.00 35.51           N  
ATOM   7431  CA  LEU C 109      15.528 103.037  80.707  1.00 34.36           C  
ATOM   7432  C   LEU C 109      16.899 103.113  81.349  1.00 34.66           C  
ATOM   7433  O   LEU C 109      17.187 102.349  82.260  1.00 36.52           O  
ATOM   7434  CB  LEU C 109      15.362 101.774  79.882  1.00 35.22           C  
ATOM   7435  CG  LEU C 109      13.886 101.434  79.622  1.00 36.04           C  
ATOM   7436  CD1 LEU C 109      13.778 100.030  78.983  1.00 35.80           C  
ATOM   7437  CD2 LEU C 109      13.107 101.461  80.939  1.00 32.72           C  
ATOM   7438  N   TYR C 110      17.730 104.041  80.868  1.00 34.13           N  
ATOM   7439  CA  TYR C 110      19.040 104.313  81.453  1.00 33.48           C  
ATOM   7440  C   TYR C 110      18.690 105.368  82.498  1.00 36.77           C  
ATOM   7441  O   TYR C 110      19.064 106.536  82.362  1.00 39.48           O  
ATOM   7442  CB  TYR C 110      19.986 104.963  80.453  1.00 31.48           C  
ATOM   7443  CG  TYR C 110      20.525 104.039  79.390  1.00 32.47           C  
ATOM   7444  CD1 TYR C 110      20.660 102.674  79.631  1.00 29.61           C  
ATOM   7445  CD2 TYR C 110      20.949 104.542  78.151  1.00 32.36           C  
ATOM   7446  CE1 TYR C 110      21.191 101.831  78.680  1.00 32.09           C  
ATOM   7447  CE2 TYR C 110      21.493 103.702  77.181  1.00 33.73           C  
ATOM   7448  CZ  TYR C 110      21.603 102.343  77.455  1.00 34.99           C  
ATOM   7449  OH  TYR C 110      22.078 101.471  76.499  1.00 38.23           O  
ATOM   7450  N   LYS C 111      17.965 104.952  83.532  1.00 38.39           N  
ATOM   7451  CA  LYS C 111      17.500 105.842  84.585  1.00 40.49           C  
ATOM   7452  C   LYS C 111      18.332 107.045  85.030  1.00 41.00           C  
ATOM   7453  O   LYS C 111      17.809 108.160  85.068  1.00 40.43           O  
ATOM   7454  CB  LYS C 111      17.105 105.010  85.804  1.00 42.24           C  
ATOM   7455  CG  LYS C 111      15.810 104.247  85.585  1.00 45.73           C  
ATOM   7456  CD  LYS C 111      15.397 103.414  86.804  1.00 50.80           C  
ATOM   7457  CE  LYS C 111      14.038 102.680  86.579  1.00 53.82           C  
ATOM   7458  NZ  LYS C 111      14.009 101.764  85.365  1.00 53.04           N  
ATOM   7459  N   GLU C 112      19.604 106.848  85.367  1.00 41.83           N  
ATOM   7460  CA  GLU C 112      20.410 107.974  85.840  1.00 43.75           C  
ATOM   7461  C   GLU C 112      20.783 108.935  84.729  1.00 43.04           C  
ATOM   7462  O   GLU C 112      20.841 110.153  84.936  1.00 43.85           O  
ATOM   7463  CB  GLU C 112      21.682 107.500  86.543  1.00 47.46           C  
ATOM   7464  CG  GLU C 112      21.452 106.454  87.607  1.00 55.71           C  
ATOM   7465  CD  GLU C 112      21.512 105.033  87.042  1.00 63.07           C  
ATOM   7466  OE1 GLU C 112      20.793 104.729  86.054  1.00 65.20           O  
ATOM   7467  OE2 GLU C 112      22.290 104.214  87.589  1.00 67.48           O  
ATOM   7468  N   THR C 113      21.062 108.402  83.549  1.00 40.88           N  
ATOM   7469  CA  THR C 113      21.391 109.282  82.453  1.00 37.76           C  
ATOM   7470  C   THR C 113      20.149 110.122  82.231  1.00 36.98           C  
ATOM   7471  O   THR C 113      20.254 111.326  82.008  1.00 36.60           O  
ATOM   7472  CB  THR C 113      21.727 108.504  81.187  1.00 38.35           C  
ATOM   7473  OG1 THR C 113      22.888 107.703  81.422  1.00 39.54           O  
ATOM   7474  CG2 THR C 113      22.031 109.442  80.054  1.00 38.35           C  
ATOM   7475  N   TRP C 114      18.974 109.490  82.325  1.00 35.21           N  
ATOM   7476  CA  TRP C 114      17.696 110.186  82.140  1.00 31.42           C  
ATOM   7477  C   TRP C 114      17.437 111.254  83.199  1.00 30.84           C  
ATOM   7478  O   TRP C 114      17.180 112.405  82.866  1.00 30.56           O  
ATOM   7479  CB  TRP C 114      16.544 109.180  82.130  1.00 31.43           C  
ATOM   7480  CG  TRP C 114      15.186 109.792  81.856  1.00 32.19           C  
ATOM   7481  CD1 TRP C 114      14.261 110.189  82.777  1.00 30.75           C  
ATOM   7482  CD2 TRP C 114      14.646 110.139  80.575  1.00 33.22           C  
ATOM   7483  NE1 TRP C 114      13.186 110.767  82.153  1.00 31.38           N  
ATOM   7484  CE2 TRP C 114      13.394 110.752  80.802  1.00 32.51           C  
ATOM   7485  CE3 TRP C 114      15.100 109.997  79.260  1.00 32.62           C  
ATOM   7486  CZ2 TRP C 114      12.591 111.224  79.762  1.00 32.04           C  
ATOM   7487  CZ3 TRP C 114      14.302 110.467  78.226  1.00 33.72           C  
ATOM   7488  CH2 TRP C 114      13.061 111.075  78.483  1.00 32.57           C  
ATOM   7489  N   ASN C 115      17.504 110.891  84.477  1.00 30.93           N  
ATOM   7490  CA  ASN C 115      17.240 111.874  85.519  1.00 31.40           C  
ATOM   7491  C   ASN C 115      18.180 113.072  85.465  1.00 32.07           C  
ATOM   7492  O   ASN C 115      17.739 114.210  85.647  1.00 33.08           O  
ATOM   7493  CB  ASN C 115      17.275 111.231  86.897  1.00 32.45           C  
ATOM   7494  CG  ASN C 115      16.154 110.211  87.095  1.00 38.58           C  
ATOM   7495  OD1 ASN C 115      14.999 110.450  86.724  1.00 42.74           O  
ATOM   7496  ND2 ASN C 115      16.488 109.070  87.686  1.00 38.79           N  
ATOM   7497  N   THR C 116      19.469 112.850  85.217  1.00 31.34           N  
ATOM   7498  CA  THR C 116      20.357 113.996  85.130  1.00 30.69           C  
ATOM   7499  C   THR C 116      19.860 114.836  83.948  1.00 31.12           C  
ATOM   7500  O   THR C 116      19.896 116.072  83.969  1.00 31.75           O  
ATOM   7501  CB  THR C 116      21.837 113.583  84.944  1.00 29.78           C  
ATOM   7502  OG1 THR C 116      21.986 112.737  83.803  1.00 32.22           O  
ATOM   7503  CG2 THR C 116      22.313 112.860  86.153  1.00 29.33           C  
ATOM   7504  N   GLY C 117      19.362 114.153  82.924  1.00 31.93           N  
ATOM   7505  CA  GLY C 117      18.835 114.844  81.763  1.00 31.04           C  
ATOM   7506  C   GLY C 117      17.701 115.767  82.176  1.00 31.47           C  
ATOM   7507  O   GLY C 117      17.681 116.953  81.830  1.00 30.87           O  
ATOM   7508  N   VAL C 118      16.752 115.242  82.939  1.00 30.85           N  
ATOM   7509  CA  VAL C 118      15.649 116.085  83.365  1.00 31.52           C  
ATOM   7510  C   VAL C 118      16.208 117.281  84.106  1.00 32.21           C  
ATOM   7511  O   VAL C 118      15.730 118.397  83.946  1.00 34.20           O  
ATOM   7512  CB  VAL C 118      14.682 115.353  84.287  1.00 32.07           C  
ATOM   7513  CG1 VAL C 118      13.492 116.232  84.558  1.00 29.39           C  
ATOM   7514  CG2 VAL C 118      14.243 114.040  83.652  1.00 33.08           C  
ATOM   7515  N   ILE C 119      17.227 117.062  84.924  1.00 33.04           N  
ATOM   7516  CA  ILE C 119      17.823 118.178  85.650  1.00 32.44           C  
ATOM   7517  C   ILE C 119      18.458 119.200  84.678  1.00 31.60           C  
ATOM   7518  O   ILE C 119      18.379 120.418  84.896  1.00 31.98           O  
ATOM   7519  CB  ILE C 119      18.871 117.673  86.671  1.00 32.92           C  
ATOM   7520  CG1 ILE C 119      18.160 117.038  87.861  1.00 33.50           C  
ATOM   7521  CG2 ILE C 119      19.743 118.827  87.173  1.00 33.29           C  
ATOM   7522  CD1 ILE C 119      19.116 116.388  88.844  1.00 34.51           C  
ATOM   7523  N   LEU C 120      19.075 118.720  83.605  1.00 28.44           N  
ATOM   7524  CA  LEU C 120      19.672 119.633  82.651  1.00 27.70           C  
ATOM   7525  C   LEU C 120      18.616 120.556  82.052  1.00 28.37           C  
ATOM   7526  O   LEU C 120      18.827 121.767  81.926  1.00 26.90           O  
ATOM   7527  CB  LEU C 120      20.366 118.838  81.564  1.00 28.99           C  
ATOM   7528  CG  LEU C 120      21.734 118.369  82.032  1.00 28.74           C  
ATOM   7529  CD1 LEU C 120      22.297 117.343  81.085  1.00 29.59           C  
ATOM   7530  CD2 LEU C 120      22.640 119.581  82.103  1.00 27.51           C  
ATOM   7531  N   LEU C 121      17.474 119.969  81.693  1.00 29.99           N  
ATOM   7532  CA  LEU C 121      16.331 120.704  81.132  1.00 28.57           C  
ATOM   7533  C   LEU C 121      15.852 121.786  82.104  1.00 28.99           C  
ATOM   7534  O   LEU C 121      15.724 122.958  81.744  1.00 28.88           O  
ATOM   7535  CB  LEU C 121      15.178 119.743  80.849  1.00 27.41           C  
ATOM   7536  CG  LEU C 121      13.859 120.384  80.406  1.00 28.39           C  
ATOM   7537  CD1 LEU C 121      14.063 121.212  79.159  1.00 25.05           C  
ATOM   7538  CD2 LEU C 121      12.845 119.296  80.144  1.00 26.91           C  
ATOM   7539  N   LEU C 122      15.581 121.392  83.339  1.00 28.46           N  
ATOM   7540  CA  LEU C 122      15.144 122.354  84.332  1.00 29.84           C  
ATOM   7541  C   LEU C 122      16.157 123.498  84.474  1.00 30.71           C  
ATOM   7542  O   LEU C 122      15.788 124.681  84.468  1.00 30.24           O  
ATOM   7543  CB  LEU C 122      14.957 121.672  85.682  1.00 30.69           C  
ATOM   7544  CG  LEU C 122      13.884 120.594  85.764  1.00 32.62           C  
ATOM   7545  CD1 LEU C 122      13.734 120.152  87.203  1.00 33.57           C  
ATOM   7546  CD2 LEU C 122      12.571 121.140  85.253  1.00 33.39           C  
ATOM   7547  N   THR C 123      17.437 123.157  84.590  1.00 30.40           N  
ATOM   7548  CA  THR C 123      18.450 124.195  84.744  1.00 28.97           C  
ATOM   7549  C   THR C 123      18.467 125.085  83.512  1.00 28.05           C  
ATOM   7550  O   THR C 123      18.582 126.303  83.629  1.00 28.57           O  
ATOM   7551  CB  THR C 123      19.847 123.583  84.981  1.00 29.64           C  
ATOM   7552  OG1 THR C 123      19.783 122.682  86.093  1.00 29.16           O  
ATOM   7553  CG2 THR C 123      20.866 124.663  85.290  1.00 28.24           C  
ATOM   7554  N   LEU C 124      18.327 124.487  82.331  1.00 27.60           N  
ATOM   7555  CA  LEU C 124      18.319 125.272  81.090  1.00 28.07           C  
ATOM   7556  C   LEU C 124      17.171 126.276  81.053  1.00 28.47           C  
ATOM   7557  O   LEU C 124      17.326 127.391  80.559  1.00 28.03           O  
ATOM   7558  CB  LEU C 124      18.207 124.365  79.866  1.00 26.22           C  
ATOM   7559  CG  LEU C 124      17.936 125.070  78.525  1.00 26.10           C  
ATOM   7560  CD1 LEU C 124      19.066 126.026  78.184  1.00 26.72           C  
ATOM   7561  CD2 LEU C 124      17.773 124.030  77.416  1.00 23.50           C  
ATOM   7562  N   MET C 125      16.018 125.869  81.576  1.00 30.22           N  
ATOM   7563  CA  MET C 125      14.848 126.728  81.589  1.00 31.03           C  
ATOM   7564  C   MET C 125      15.056 127.872  82.547  1.00 30.55           C  
ATOM   7565  O   MET C 125      14.785 129.025  82.212  1.00 30.38           O  
ATOM   7566  CB  MET C 125      13.613 125.928  81.974  1.00 33.75           C  
ATOM   7567  CG  MET C 125      13.274 124.851  80.956  1.00 37.01           C  
ATOM   7568  SD  MET C 125      11.822 123.897  81.402  1.00 42.42           S  
ATOM   7569  CE  MET C 125      10.588 124.641  80.310  1.00 44.07           C  
ATOM   7570  N   ALA C 126      15.544 127.568  83.742  1.00 30.30           N  
ATOM   7571  CA  ALA C 126      15.801 128.633  84.694  1.00 30.42           C  
ATOM   7572  C   ALA C 126      16.795 129.609  84.043  1.00 31.95           C  
ATOM   7573  O   ALA C 126      16.595 130.828  84.078  1.00 31.35           O  
ATOM   7574  CB  ALA C 126      16.377 128.076  85.971  1.00 27.81           C  
ATOM   7575  N   THR C 127      17.853 129.077  83.427  1.00 31.58           N  
ATOM   7576  CA  THR C 127      18.841 129.946  82.797  1.00 31.92           C  
ATOM   7577  C   THR C 127      18.186 130.917  81.807  1.00 31.27           C  
ATOM   7578  O   THR C 127      18.383 132.142  81.888  1.00 29.45           O  
ATOM   7579  CB  THR C 127      19.930 129.128  82.054  1.00 32.20           C  
ATOM   7580  OG1 THR C 127      20.651 128.329  82.997  1.00 35.08           O  
ATOM   7581  CG2 THR C 127      20.912 130.045  81.370  1.00 30.09           C  
ATOM   7582  N   ALA C 128      17.393 130.380  80.885  1.00 29.58           N  
ATOM   7583  CA  ALA C 128      16.759 131.236  79.892  1.00 30.39           C  
ATOM   7584  C   ALA C 128      15.765 132.213  80.516  1.00 29.92           C  
ATOM   7585  O   ALA C 128      15.593 133.327  80.032  1.00 28.06           O  
ATOM   7586  CB  ALA C 128      16.079 130.394  78.813  1.00 31.65           C  
ATOM   7587  N   PHE C 129      15.125 131.810  81.604  1.00 28.79           N  
ATOM   7588  CA  PHE C 129      14.173 132.688  82.244  1.00 28.37           C  
ATOM   7589  C   PHE C 129      14.864 133.923  82.790  1.00 28.39           C  
ATOM   7590  O   PHE C 129      14.445 135.039  82.535  1.00 28.92           O  
ATOM   7591  CB  PHE C 129      13.489 131.958  83.378  1.00 31.75           C  
ATOM   7592  CG  PHE C 129      12.560 132.818  84.175  1.00 34.48           C  
ATOM   7593  CD1 PHE C 129      11.299 133.145  83.685  1.00 36.24           C  
ATOM   7594  CD2 PHE C 129      12.943 133.299  85.423  1.00 33.22           C  
ATOM   7595  CE1 PHE C 129      10.435 133.934  84.436  1.00 37.14           C  
ATOM   7596  CE2 PHE C 129      12.088 134.090  86.179  1.00 32.58           C  
ATOM   7597  CZ  PHE C 129      10.837 134.408  85.695  1.00 34.81           C  
ATOM   7598  N   VAL C 130      15.920 133.723  83.562  1.00 28.89           N  
ATOM   7599  CA  VAL C 130      16.649 134.847  84.127  1.00 30.57           C  
ATOM   7600  C   VAL C 130      17.367 135.618  83.022  1.00 32.50           C  
ATOM   7601  O   VAL C 130      17.485 136.846  83.077  1.00 32.38           O  
ATOM   7602  CB  VAL C 130      17.664 134.376  85.197  1.00 31.28           C  
ATOM   7603  CG1 VAL C 130      16.919 133.684  86.297  1.00 28.92           C  
ATOM   7604  CG2 VAL C 130      18.708 133.438  84.599  1.00 31.01           C  
ATOM   7605  N   GLY C 131      17.838 134.907  82.007  1.00 32.56           N  
ATOM   7606  CA  GLY C 131      18.488 135.612  80.928  1.00 35.01           C  
ATOM   7607  C   GLY C 131      17.541 136.600  80.268  1.00 36.60           C  
ATOM   7608  O   GLY C 131      17.886 137.762  80.066  1.00 37.69           O  
ATOM   7609  N   TYR C 132      16.333 136.139  79.955  1.00 37.22           N  
ATOM   7610  CA  TYR C 132      15.340 136.958  79.278  1.00 37.25           C  
ATOM   7611  C   TYR C 132      15.079 138.277  79.978  1.00 38.44           C  
ATOM   7612  O   TYR C 132      14.773 139.277  79.335  1.00 41.08           O  
ATOM   7613  CB  TYR C 132      14.017 136.197  79.136  1.00 36.69           C  
ATOM   7614  CG  TYR C 132      13.087 136.797  78.102  1.00 38.08           C  
ATOM   7615  CD1 TYR C 132      13.412 136.751  76.749  1.00 37.73           C  
ATOM   7616  CD2 TYR C 132      11.890 137.435  78.473  1.00 37.37           C  
ATOM   7617  CE1 TYR C 132      12.583 137.315  75.785  1.00 38.19           C  
ATOM   7618  CE2 TYR C 132      11.051 138.007  77.510  1.00 36.83           C  
ATOM   7619  CZ  TYR C 132      11.410 137.939  76.165  1.00 38.25           C  
ATOM   7620  OH  TYR C 132      10.614 138.487  75.184  1.00 41.79           O  
ATOM   7621  N   VAL C 133      15.195 138.297  81.294  1.00 38.41           N  
ATOM   7622  CA  VAL C 133      14.926 139.529  82.016  1.00 37.99           C  
ATOM   7623  C   VAL C 133      15.988 140.604  81.830  1.00 37.84           C  
ATOM   7624  O   VAL C 133      15.689 141.791  81.886  1.00 40.17           O  
ATOM   7625  CB  VAL C 133      14.782 139.257  83.522  1.00 38.23           C  
ATOM   7626  CG1 VAL C 133      14.482 140.553  84.265  1.00 37.03           C  
ATOM   7627  CG2 VAL C 133      13.685 138.245  83.752  1.00 37.03           C  
ATOM   7628  N   LEU C 134      17.221 140.198  81.587  1.00 35.77           N  
ATOM   7629  CA  LEU C 134      18.303 141.160  81.478  1.00 34.66           C  
ATOM   7630  C   LEU C 134      18.166 142.375  80.563  1.00 34.16           C  
ATOM   7631  O   LEU C 134      18.597 143.455  80.932  1.00 34.35           O  
ATOM   7632  CB  LEU C 134      19.607 140.428  81.168  1.00 34.01           C  
ATOM   7633  CG  LEU C 134      19.865 139.290  82.157  1.00 33.34           C  
ATOM   7634  CD1 LEU C 134      21.127 138.552  81.763  1.00 32.96           C  
ATOM   7635  CD2 LEU C 134      19.969 139.837  83.567  1.00 32.09           C  
ATOM   7636  N   PRO C 135      17.603 142.227  79.353  1.00 33.88           N  
ATOM   7637  CA  PRO C 135      17.504 143.437  78.526  1.00 32.22           C  
ATOM   7638  C   PRO C 135      16.554 144.472  79.111  1.00 32.43           C  
ATOM   7639  O   PRO C 135      16.564 145.643  78.731  1.00 33.68           O  
ATOM   7640  CB  PRO C 135      17.068 142.902  77.161  1.00 31.87           C  
ATOM   7641  CG  PRO C 135      16.464 141.599  77.453  1.00 31.11           C  
ATOM   7642  CD  PRO C 135      17.309 141.029  78.556  1.00 33.30           C  
ATOM   7643  N   TRP C 136      15.736 144.035  80.056  1.00 32.53           N  
ATOM   7644  CA  TRP C 136      14.817 144.929  80.741  1.00 30.40           C  
ATOM   7645  C   TRP C 136      13.864 145.685  79.797  1.00 30.84           C  
ATOM   7646  O   TRP C 136      13.647 146.898  79.932  1.00 30.67           O  
ATOM   7647  CB  TRP C 136      15.629 145.894  81.611  1.00 27.41           C  
ATOM   7648  CG  TRP C 136      14.912 146.406  82.820  1.00 27.82           C  
ATOM   7649  CD1 TRP C 136      14.532 147.690  83.057  1.00 28.19           C  
ATOM   7650  CD2 TRP C 136      14.463 145.644  83.952  1.00 28.19           C  
ATOM   7651  NE1 TRP C 136      13.870 147.786  84.261  1.00 27.37           N  
ATOM   7652  CE2 TRP C 136      13.808 146.544  84.830  1.00 27.78           C  
ATOM   7653  CE3 TRP C 136      14.550 144.295  84.311  1.00 28.81           C  
ATOM   7654  CZ2 TRP C 136      13.237 146.137  86.037  1.00 26.36           C  
ATOM   7655  CZ3 TRP C 136      13.986 143.887  85.522  1.00 27.65           C  
ATOM   7656  CH2 TRP C 136      13.336 144.807  86.366  1.00 28.29           C  
ATOM   7657  N   GLY C 137      13.327 144.952  78.823  1.00 29.88           N  
ATOM   7658  CA  GLY C 137      12.329 145.506  77.930  1.00 29.72           C  
ATOM   7659  C   GLY C 137      10.970 145.239  78.604  1.00 32.43           C  
ATOM   7660  O   GLY C 137      10.917 144.778  79.760  1.00 33.24           O  
ATOM   7661  N   GLN C 138       9.869 145.507  77.907  1.00 32.42           N  
ATOM   7662  CA  GLN C 138       8.541 145.304  78.479  1.00 32.16           C  
ATOM   7663  C   GLN C 138       8.217 143.845  78.779  1.00 32.93           C  
ATOM   7664  O   GLN C 138       7.693 143.529  79.851  1.00 32.89           O  
ATOM   7665  CB  GLN C 138       7.467 145.891  77.554  1.00 32.34           C  
ATOM   7666  CG  GLN C 138       7.081 147.343  77.872  1.00 35.79           C  
ATOM   7667  CD  GLN C 138       6.399 147.498  79.237  1.00 39.18           C  
ATOM   7668  OE1 GLN C 138       6.963 147.138  80.272  1.00 41.43           O  
ATOM   7669  NE2 GLN C 138       5.180 148.030  79.238  1.00 39.24           N  
ATOM   7670  N   MET C 139       8.524 142.949  77.849  1.00 32.22           N  
ATOM   7671  CA  MET C 139       8.209 141.546  78.065  1.00 31.93           C  
ATOM   7672  C   MET C 139       9.166 140.982  79.089  1.00 33.44           C  
ATOM   7673  O   MET C 139       8.849 140.002  79.767  1.00 31.50           O  
ATOM   7674  CB  MET C 139       8.303 140.742  76.771  1.00 30.75           C  
ATOM   7675  CG  MET C 139       7.477 139.482  76.806  1.00 34.23           C  
ATOM   7676  SD  MET C 139       5.711 139.768  77.284  1.00 36.34           S  
ATOM   7677  CE  MET C 139       5.044 140.259  75.718  1.00 31.60           C  
ATOM   7678  N   SER C 140      10.340 141.604  79.203  1.00 35.01           N  
ATOM   7679  CA  SER C 140      11.341 141.158  80.176  1.00 33.94           C  
ATOM   7680  C   SER C 140      10.720 141.335  81.546  1.00 33.17           C  
ATOM   7681  O   SER C 140      10.606 140.409  82.332  1.00 33.87           O  
ATOM   7682  CB  SER C 140      12.609 142.021  80.112  1.00 33.56           C  
ATOM   7683  OG  SER C 140      13.218 141.998  78.833  1.00 35.35           O  
ATOM   7684  N   PHE C 141      10.284 142.552  81.806  1.00 33.54           N  
ATOM   7685  CA  PHE C 141       9.708 142.879  83.084  1.00 35.08           C  
ATOM   7686  C   PHE C 141       8.399 142.157  83.397  1.00 36.73           C  
ATOM   7687  O   PHE C 141       8.239 141.569  84.456  1.00 38.20           O  
ATOM   7688  CB  PHE C 141       9.490 144.382  83.157  1.00 34.70           C  
ATOM   7689  CG  PHE C 141       8.848 144.825  84.423  1.00 36.06           C  
ATOM   7690  CD1 PHE C 141       9.607 144.976  85.580  1.00 35.95           C  
ATOM   7691  CD2 PHE C 141       7.471 145.024  84.481  1.00 36.24           C  
ATOM   7692  CE1 PHE C 141       9.012 145.308  86.778  1.00 35.48           C  
ATOM   7693  CE2 PHE C 141       6.861 145.361  85.678  1.00 37.63           C  
ATOM   7694  CZ  PHE C 141       7.637 145.502  86.836  1.00 37.18           C  
ATOM   7695  N   TRP C 142       7.455 142.197  82.475  1.00 37.62           N  
ATOM   7696  CA  TRP C 142       6.175 141.570  82.734  1.00 38.34           C  
ATOM   7697  C   TRP C 142       6.202 140.053  82.799  1.00 38.52           C  
ATOM   7698  O   TRP C 142       5.422 139.444  83.523  1.00 38.39           O  
ATOM   7699  CB  TRP C 142       5.159 142.089  81.727  1.00 38.35           C  
ATOM   7700  CG  TRP C 142       4.881 143.539  82.007  1.00 40.28           C  
ATOM   7701  CD1 TRP C 142       5.454 144.637  81.404  1.00 40.13           C  
ATOM   7702  CD2 TRP C 142       4.048 144.048  83.049  1.00 39.33           C  
ATOM   7703  NE1 TRP C 142       5.023 145.790  82.016  1.00 38.69           N  
ATOM   7704  CE2 TRP C 142       4.162 145.456  83.029  1.00 39.23           C  
ATOM   7705  CE3 TRP C 142       3.219 143.448  84.005  1.00 37.12           C  
ATOM   7706  CZ2 TRP C 142       3.477 146.268  83.930  1.00 38.84           C  
ATOM   7707  CZ3 TRP C 142       2.543 144.259  84.901  1.00 35.57           C  
ATOM   7708  CH2 TRP C 142       2.675 145.650  84.856  1.00 34.87           C  
ATOM   7709  N   GLY C 143       7.115 139.440  82.062  1.00 39.16           N  
ATOM   7710  CA  GLY C 143       7.223 137.996  82.120  1.00 38.50           C  
ATOM   7711  C   GLY C 143       7.765 137.647  83.496  1.00 38.19           C  
ATOM   7712  O   GLY C 143       7.301 136.701  84.153  1.00 36.46           O  
ATOM   7713  N   ALA C 144       8.739 138.436  83.947  1.00 36.88           N  
ATOM   7714  CA  ALA C 144       9.338 138.213  85.251  1.00 37.88           C  
ATOM   7715  C   ALA C 144       8.255 138.321  86.330  1.00 39.19           C  
ATOM   7716  O   ALA C 144       8.164 137.479  87.238  1.00 38.64           O  
ATOM   7717  CB  ALA C 144      10.432 139.235  85.499  1.00 36.61           C  
ATOM   7718  N   THR C 145       7.428 139.359  86.205  1.00 39.84           N  
ATOM   7719  CA  THR C 145       6.339 139.625  87.141  1.00 39.30           C  
ATOM   7720  C   THR C 145       5.305 138.513  87.179  1.00 38.41           C  
ATOM   7721  O   THR C 145       5.028 137.925  88.225  1.00 38.65           O  
ATOM   7722  CB  THR C 145       5.604 140.912  86.778  1.00 39.72           C  
ATOM   7723  OG1 THR C 145       6.510 142.023  86.837  1.00 39.37           O  
ATOM   7724  CG2 THR C 145       4.462 141.132  87.742  1.00 39.40           C  
ATOM   7725  N   VAL C 146       4.725 138.233  86.028  1.00 37.44           N  
ATOM   7726  CA  VAL C 146       3.715 137.189  85.935  1.00 38.56           C  
ATOM   7727  C   VAL C 146       4.135 135.857  86.566  1.00 40.85           C  
ATOM   7728  O   VAL C 146       3.415 135.295  87.397  1.00 41.65           O  
ATOM   7729  CB  VAL C 146       3.346 136.946  84.471  1.00 35.39           C  
ATOM   7730  CG1 VAL C 146       2.669 135.628  84.319  1.00 33.75           C  
ATOM   7731  CG2 VAL C 146       2.459 138.065  83.986  1.00 34.53           C  
ATOM   7732  N   ILE C 147       5.304 135.361  86.172  1.00 41.41           N  
ATOM   7733  CA  ILE C 147       5.781 134.091  86.671  1.00 41.26           C  
ATOM   7734  C   ILE C 147       6.142 134.093  88.142  1.00 43.44           C  
ATOM   7735  O   ILE C 147       5.714 133.204  88.878  1.00 45.64           O  
ATOM   7736  CB  ILE C 147       6.979 133.622  85.861  1.00 40.08           C  
ATOM   7737  CG1 ILE C 147       6.550 133.366  84.412  1.00 39.44           C  
ATOM   7738  CG2 ILE C 147       7.560 132.382  86.471  1.00 38.94           C  
ATOM   7739  CD1 ILE C 147       5.558 132.243  84.225  1.00 36.54           C  
ATOM   7740  N   THR C 148       6.922 135.075  88.586  1.00 43.94           N  
ATOM   7741  CA  THR C 148       7.302 135.127  90.000  1.00 43.56           C  
ATOM   7742  C   THR C 148       6.108 135.353  90.932  1.00 42.72           C  
ATOM   7743  O   THR C 148       6.111 134.913  92.064  1.00 42.61           O  
ATOM   7744  CB  THR C 148       8.365 136.214  90.258  1.00 44.00           C  
ATOM   7745  OG1 THR C 148       7.859 137.492  89.849  1.00 45.09           O  
ATOM   7746  CG2 THR C 148       9.638 135.895  89.479  1.00 42.00           C  
ATOM   7747  N   ASN C 149       5.074 136.026  90.460  1.00 44.60           N  
ATOM   7748  CA  ASN C 149       3.906 136.244  91.304  1.00 46.64           C  
ATOM   7749  C   ASN C 149       3.168 134.932  91.562  1.00 48.14           C  
ATOM   7750  O   ASN C 149       2.359 134.826  92.485  1.00 47.73           O  
ATOM   7751  CB  ASN C 149       2.948 137.227  90.641  1.00 47.94           C  
ATOM   7752  CG  ASN C 149       3.026 138.612  91.242  1.00 50.83           C  
ATOM   7753  OD1 ASN C 149       2.925 138.784  92.468  1.00 52.94           O  
ATOM   7754  ND2 ASN C 149       3.189 139.620  90.382  1.00 51.47           N  
ATOM   7755  N   LEU C 150       3.436 133.927  90.741  1.00 49.85           N  
ATOM   7756  CA  LEU C 150       2.767 132.653  90.911  1.00 51.92           C  
ATOM   7757  C   LEU C 150       3.098 132.021  92.246  1.00 54.49           C  
ATOM   7758  O   LEU C 150       2.294 131.300  92.826  1.00 54.76           O  
ATOM   7759  CB  LEU C 150       3.152 131.691  89.792  1.00 49.95           C  
ATOM   7760  CG  LEU C 150       2.621 132.069  88.417  1.00 50.30           C  
ATOM   7761  CD1 LEU C 150       3.024 131.003  87.410  1.00 49.81           C  
ATOM   7762  CD2 LEU C 150       1.103 132.219  88.482  1.00 49.00           C  
ATOM   7763  N   PHE C 151       4.280 132.302  92.754  1.00 57.80           N  
ATOM   7764  CA  PHE C 151       4.659 131.684  93.997  1.00 61.05           C  
ATOM   7765  C   PHE C 151       4.018 132.272  95.235  1.00 60.66           C  
ATOM   7766  O   PHE C 151       4.015 131.645  96.294  1.00 61.09           O  
ATOM   7767  CB  PHE C 151       6.187 131.628  94.055  1.00 65.62           C  
ATOM   7768  CG  PHE C 151       6.764 130.822  92.921  1.00 72.01           C  
ATOM   7769  CD1 PHE C 151       7.756 131.343  92.093  1.00 74.28           C  
ATOM   7770  CD2 PHE C 151       6.210 129.567  92.607  1.00 73.97           C  
ATOM   7771  CE1 PHE C 151       8.183 130.623  90.950  1.00 76.53           C  
ATOM   7772  CE2 PHE C 151       6.622 128.843  91.480  1.00 75.37           C  
ATOM   7773  CZ  PHE C 151       7.608 129.371  90.645  1.00 76.30           C  
ATOM   7774  N   SER C 152       3.425 133.449  95.112  1.00 60.14           N  
ATOM   7775  CA  SER C 152       2.781 134.027  96.276  1.00 60.81           C  
ATOM   7776  C   SER C 152       1.517 133.225  96.537  1.00 61.57           C  
ATOM   7777  O   SER C 152       0.842 133.426  97.536  1.00 61.30           O  
ATOM   7778  CB  SER C 152       2.462 135.506  96.049  1.00 59.94           C  
ATOM   7779  OG  SER C 152       1.727 135.696  94.862  1.00 61.29           O  
ATOM   7780  N   ALA C 153       1.225 132.296  95.626  1.00 63.99           N  
ATOM   7781  CA  ALA C 153       0.054 131.415  95.705  1.00 64.36           C  
ATOM   7782  C   ALA C 153       0.341 130.166  96.537  1.00 65.73           C  
ATOM   7783  O   ALA C 153      -0.575 129.429  96.903  1.00 66.77           O  
ATOM   7784  CB  ALA C 153      -0.380 131.001  94.314  1.00 63.00           C  
ATOM   7785  N   ILE C 154       1.616 129.910  96.807  1.00 66.42           N  
ATOM   7786  CA  ILE C 154       1.985 128.770  97.620  1.00 67.84           C  
ATOM   7787  C   ILE C 154       1.553 129.105  99.036  1.00 71.31           C  
ATOM   7788  O   ILE C 154       1.746 130.221  99.502  1.00 71.54           O  
ATOM   7789  CB  ILE C 154       3.480 128.541  97.591  1.00 66.29           C  
ATOM   7790  CG1 ILE C 154       3.873 127.990  96.230  1.00 65.50           C  
ATOM   7791  CG2 ILE C 154       3.883 127.593  98.699  1.00 65.65           C  
ATOM   7792  CD1 ILE C 154       5.353 127.866  96.043  1.00 67.78           C  
ATOM   7793  N   PRO C 155       0.952 128.140  99.740  1.00 75.02           N  
ATOM   7794  CA  PRO C 155       0.471 128.310 101.116  1.00 77.27           C  
ATOM   7795  C   PRO C 155       1.496 128.708 102.178  1.00 79.16           C  
ATOM   7796  O   PRO C 155       2.616 128.185 102.210  1.00 79.00           O  
ATOM   7797  CB  PRO C 155      -0.150 126.952 101.430  1.00 76.90           C  
ATOM   7798  CG  PRO C 155      -0.614 126.478 100.099  1.00 77.08           C  
ATOM   7799  CD  PRO C 155       0.560 126.821  99.217  1.00 76.47           C  
ATOM   7800  N   TYR C 156       1.094 129.642 103.039  1.00 80.83           N  
ATOM   7801  CA  TYR C 156       1.925 130.088 104.154  1.00 83.59           C  
ATOM   7802  C   TYR C 156       3.304 130.683 103.805  1.00 83.67           C  
ATOM   7803  O   TYR C 156       3.590 131.837 104.130  1.00 84.14           O  
ATOM   7804  CB  TYR C 156       2.112 128.912 105.121  1.00 86.81           C  
ATOM   7805  CG  TYR C 156       0.834 128.158 105.452  1.00 89.76           C  
ATOM   7806  CD1 TYR C 156       0.883 126.826 105.889  1.00 90.46           C  
ATOM   7807  CD2 TYR C 156      -0.425 128.771 105.335  1.00 91.20           C  
ATOM   7808  CE1 TYR C 156      -0.291 126.121 106.201  1.00 91.90           C  
ATOM   7809  CE2 TYR C 156      -1.606 128.076 105.645  1.00 91.55           C  
ATOM   7810  CZ  TYR C 156      -1.529 126.753 106.077  1.00 92.01           C  
ATOM   7811  OH  TYR C 156      -2.680 126.068 106.391  1.00 90.79           O  
ATOM   7812  N   ILE C 157       4.163 129.893 103.170  1.00 82.78           N  
ATOM   7813  CA  ILE C 157       5.495 130.364 102.804  1.00 82.80           C  
ATOM   7814  C   ILE C 157       5.477 131.154 101.502  1.00 83.14           C  
ATOM   7815  O   ILE C 157       6.509 131.632 101.034  1.00 83.89           O  
ATOM   7816  CB  ILE C 157       6.442 129.194 102.613  1.00 81.53           C  
ATOM   7817  CG1 ILE C 157       5.885 128.261 101.540  1.00 81.50           C  
ATOM   7818  CG2 ILE C 157       6.611 128.464 103.913  1.00 82.04           C  
ATOM   7819  CD1 ILE C 157       6.805 127.123 101.187  1.00 81.94           C  
ATOM   7820  N   GLY C 158       4.293 131.285 100.923  1.00 83.07           N  
ATOM   7821  CA  GLY C 158       4.162 131.981  99.661  1.00 82.95           C  
ATOM   7822  C   GLY C 158       4.764 133.361  99.595  1.00 82.33           C  
ATOM   7823  O   GLY C 158       5.868 133.547  99.085  1.00 81.21           O  
ATOM   7824  N   HIS C 159       4.023 134.331 100.108  1.00 82.77           N  
ATOM   7825  CA  HIS C 159       4.460 135.710 100.091  1.00 83.86           C  
ATOM   7826  C   HIS C 159       5.907 135.904 100.488  1.00 82.69           C  
ATOM   7827  O   HIS C 159       6.592 136.769  99.947  1.00 82.64           O  
ATOM   7828  CB  HIS C 159       3.525 136.535 100.962  1.00 86.92           C  
ATOM   7829  CG  HIS C 159       2.180 136.732 100.338  1.00 91.63           C  
ATOM   7830  ND1 HIS C 159       1.916 137.758  99.453  1.00 93.49           N  
ATOM   7831  CD2 HIS C 159       1.054 135.977 100.385  1.00 92.67           C  
ATOM   7832  CE1 HIS C 159       0.687 137.625  98.981  1.00 94.29           C  
ATOM   7833  NE2 HIS C 159       0.144 136.552  99.530  1.00 94.06           N  
ATOM   7834  N   THR C 160       6.382 135.086 101.415  1.00 81.84           N  
ATOM   7835  CA  THR C 160       7.768 135.178 101.858  1.00 80.93           C  
ATOM   7836  C   THR C 160       8.708 134.855 100.715  1.00 78.59           C  
ATOM   7837  O   THR C 160       9.495 135.690 100.284  1.00 78.46           O  
ATOM   7838  CB  THR C 160       8.059 134.196 103.017  1.00 82.64           C  
ATOM   7839  OG1 THR C 160       7.435 134.678 104.217  1.00 83.74           O  
ATOM   7840  CG2 THR C 160       9.574 134.045 103.238  1.00 82.34           C  
ATOM   7841  N   LEU C 161       8.613 133.624 100.238  1.00 76.77           N  
ATOM   7842  CA  LEU C 161       9.441 133.146  99.149  1.00 74.94           C  
ATOM   7843  C   LEU C 161       9.547 134.170  98.007  1.00 72.75           C  
ATOM   7844  O   LEU C 161      10.631 134.414  97.480  1.00 72.54           O  
ATOM   7845  CB  LEU C 161       8.863 131.817  98.649  1.00 76.54           C  
ATOM   7846  CG  LEU C 161       9.409 131.196  97.360  1.00 78.37           C  
ATOM   7847  CD1 LEU C 161      10.874 130.821  97.515  1.00 77.20           C  
ATOM   7848  CD2 LEU C 161       8.570 129.972  97.018  1.00 78.74           C  
ATOM   7849  N   VAL C 162       8.426 134.782  97.647  1.00 70.18           N  
ATOM   7850  CA  VAL C 162       8.392 135.765  96.570  1.00 67.70           C  
ATOM   7851  C   VAL C 162       9.152 137.043  96.876  1.00 67.17           C  
ATOM   7852  O   VAL C 162       9.984 137.478  96.085  1.00 65.52           O  
ATOM   7853  CB  VAL C 162       6.934 136.149  96.215  1.00 67.82           C  
ATOM   7854  CG1 VAL C 162       6.915 137.277  95.204  1.00 66.40           C  
ATOM   7855  CG2 VAL C 162       6.207 134.943  95.655  1.00 67.73           C  
ATOM   7856  N   GLU C 163       8.854 137.659  98.016  1.00 68.09           N  
ATOM   7857  CA  GLU C 163       9.524 138.905  98.381  1.00 69.19           C  
ATOM   7858  C   GLU C 163      10.980 138.661  98.664  1.00 67.22           C  
ATOM   7859  O   GLU C 163      11.784 139.582  98.694  1.00 66.75           O  
ATOM   7860  CB  GLU C 163       8.844 139.557  99.582  1.00 72.31           C  
ATOM   7861  CG  GLU C 163       7.379 139.873  99.297  1.00 78.06           C  
ATOM   7862  CD  GLU C 163       6.800 140.931 100.212  1.00 81.50           C  
ATOM   7863  OE1 GLU C 163       5.611 141.265 100.010  1.00 82.91           O  
ATOM   7864  OE2 GLU C 163       7.524 141.424 101.118  1.00 82.75           O  
ATOM   7865  N   TRP C 164      11.316 137.398  98.857  1.00 65.92           N  
ATOM   7866  CA  TRP C 164      12.688 137.031  99.111  1.00 64.46           C  
ATOM   7867  C   TRP C 164      13.363 136.985  97.747  1.00 61.76           C  
ATOM   7868  O   TRP C 164      14.447 137.522  97.562  1.00 61.86           O  
ATOM   7869  CB  TRP C 164      12.745 135.666  99.796  1.00 67.82           C  
ATOM   7870  CG  TRP C 164      14.103 135.303 100.227  1.00 69.31           C  
ATOM   7871  CD1 TRP C 164      14.841 135.902 101.204  1.00 71.05           C  
ATOM   7872  CD2 TRP C 164      14.943 134.331  99.624  1.00 70.20           C  
ATOM   7873  NE1 TRP C 164      16.104 135.368 101.237  1.00 72.41           N  
ATOM   7874  CE2 TRP C 164      16.193 134.398 100.274  1.00 72.16           C  
ATOM   7875  CE3 TRP C 164      14.765 133.411  98.591  1.00 71.42           C  
ATOM   7876  CZ2 TRP C 164      17.267 133.578  99.922  1.00 72.69           C  
ATOM   7877  CZ3 TRP C 164      15.832 132.592  98.238  1.00 73.27           C  
ATOM   7878  CH2 TRP C 164      17.068 132.683  98.902  1.00 72.99           C  
ATOM   7879  N   ALA C 165      12.698 136.357  96.787  1.00 58.21           N  
ATOM   7880  CA  ALA C 165      13.215 136.247  95.428  1.00 54.45           C  
ATOM   7881  C   ALA C 165      13.424 137.603  94.764  1.00 52.43           C  
ATOM   7882  O   ALA C 165      14.427 137.816  94.099  1.00 50.71           O  
ATOM   7883  CB  ALA C 165      12.268 135.431  94.595  1.00 54.48           C  
ATOM   7884  N   TRP C 166      12.463 138.511  94.924  1.00 51.95           N  
ATOM   7885  CA  TRP C 166      12.562 139.854  94.339  1.00 50.04           C  
ATOM   7886  C   TRP C 166      13.567 140.743  95.056  1.00 48.95           C  
ATOM   7887  O   TRP C 166      14.162 141.636  94.448  1.00 49.25           O  
ATOM   7888  CB  TRP C 166      11.228 140.583  94.402  1.00 48.53           C  
ATOM   7889  CG  TRP C 166      10.146 140.025  93.570  1.00 48.42           C  
ATOM   7890  CD1 TRP C 166      10.275 139.370  92.389  1.00 49.29           C  
ATOM   7891  CD2 TRP C 166       8.743 140.188  93.790  1.00 49.15           C  
ATOM   7892  NE1 TRP C 166       9.040 139.118  91.851  1.00 49.99           N  
ATOM   7893  CE2 TRP C 166       8.079 139.612  92.691  1.00 48.88           C  
ATOM   7894  CE3 TRP C 166       7.979 140.773  94.810  1.00 49.45           C  
ATOM   7895  CZ2 TRP C 166       6.684 139.601  92.578  1.00 48.17           C  
ATOM   7896  CZ3 TRP C 166       6.590 140.762  94.698  1.00 49.05           C  
ATOM   7897  CH2 TRP C 166       5.960 140.179  93.589  1.00 48.04           C  
ATOM   7898  N   GLY C 167      13.734 140.505  96.355  1.00 47.97           N  
ATOM   7899  CA  GLY C 167      14.632 141.325  97.147  1.00 46.19           C  
ATOM   7900  C   GLY C 167      13.943 142.659  97.427  1.00 44.95           C  
ATOM   7901  O   GLY C 167      14.592 143.690  97.614  1.00 45.23           O  
ATOM   7902  N   GLY C 168      12.613 142.617  97.455  1.00 43.12           N  
ATOM   7903  CA  GLY C 168      11.808 143.797  97.679  1.00 42.42           C  
ATOM   7904  C   GLY C 168      10.331 143.501  97.469  1.00 43.21           C  
ATOM   7905  O   GLY C 168       9.885 142.370  97.631  1.00 42.49           O  
ATOM   7906  N   PHE C 169       9.563 144.501  97.069  1.00 44.66           N  
ATOM   7907  CA  PHE C 169       8.135 144.291  96.917  1.00 49.00           C  
ATOM   7908  C   PHE C 169       7.631 144.107  95.508  1.00 50.46           C  
ATOM   7909  O   PHE C 169       6.421 143.965  95.280  1.00 50.54           O  
ATOM   7910  CB  PHE C 169       7.390 145.437  97.581  1.00 53.22           C  
ATOM   7911  CG  PHE C 169       7.812 145.668  98.990  1.00 56.80           C  
ATOM   7912  CD1 PHE C 169       8.483 146.830  99.344  1.00 58.05           C  
ATOM   7913  CD2 PHE C 169       7.586 144.687  99.957  1.00 58.56           C  
ATOM   7914  CE1 PHE C 169       8.927 147.016 100.645  1.00 61.14           C  
ATOM   7915  CE2 PHE C 169       8.025 144.858 101.262  1.00 60.17           C  
ATOM   7916  CZ  PHE C 169       8.698 146.026 101.608  1.00 61.70           C  
ATOM   7917  N   SER C 170       8.555 144.095  94.561  1.00 50.46           N  
ATOM   7918  CA  SER C 170       8.187 143.916  93.170  1.00 50.90           C  
ATOM   7919  C   SER C 170       9.462 143.666  92.400  1.00 50.53           C  
ATOM   7920  O   SER C 170      10.565 143.800  92.944  1.00 51.20           O  
ATOM   7921  CB  SER C 170       7.529 145.179  92.629  1.00 51.28           C  
ATOM   7922  OG  SER C 170       8.487 146.219  92.574  1.00 51.36           O  
ATOM   7923  N   VAL C 171       9.317 143.302  91.134  1.00 48.46           N  
ATOM   7924  CA  VAL C 171      10.484 143.059  90.326  1.00 45.68           C  
ATOM   7925  C   VAL C 171      11.093 144.422  90.161  1.00 43.22           C  
ATOM   7926  O   VAL C 171      10.463 145.314  89.627  1.00 43.40           O  
ATOM   7927  CB  VAL C 171      10.095 142.479  88.969  1.00 47.01           C  
ATOM   7928  CG1 VAL C 171      11.296 142.486  88.038  1.00 45.90           C  
ATOM   7929  CG2 VAL C 171       9.551 141.058  89.164  1.00 45.84           C  
ATOM   7930  N   ASP C 172      12.308 144.590  90.655  1.00 41.65           N  
ATOM   7931  CA  ASP C 172      12.985 145.872  90.562  1.00 39.78           C  
ATOM   7932  C   ASP C 172      14.498 145.650  90.497  1.00 38.31           C  
ATOM   7933  O   ASP C 172      14.951 144.516  90.385  1.00 38.23           O  
ATOM   7934  CB  ASP C 172      12.621 146.725  91.765  1.00 41.51           C  
ATOM   7935  CG  ASP C 172      12.709 148.211  91.478  1.00 46.09           C  
ATOM   7936  OD1 ASP C 172      13.486 148.612  90.572  1.00 48.18           O  
ATOM   7937  OD2 ASP C 172      12.004 148.985  92.177  1.00 46.74           O  
ATOM   7938  N   ASN C 173      15.279 146.719  90.594  1.00 36.27           N  
ATOM   7939  CA  ASN C 173      16.715 146.582  90.476  1.00 37.39           C  
ATOM   7940  C   ASN C 173      17.321 145.451  91.279  1.00 38.09           C  
ATOM   7941  O   ASN C 173      18.177 144.718  90.776  1.00 39.08           O  
ATOM   7942  CB  ASN C 173      17.428 147.878  90.833  1.00 38.60           C  
ATOM   7943  CG  ASN C 173      18.787 147.989  90.164  1.00 41.48           C  
ATOM   7944  OD1 ASN C 173      18.878 148.150  88.947  1.00 43.04           O  
ATOM   7945  ND2 ASN C 173      19.851 147.896  90.951  1.00 44.57           N  
ATOM   7946  N   PRO C 174      16.907 145.288  92.541  1.00 37.71           N  
ATOM   7947  CA  PRO C 174      17.533 144.180  93.260  1.00 37.85           C  
ATOM   7948  C   PRO C 174      17.301 142.819  92.618  1.00 37.71           C  
ATOM   7949  O   PRO C 174      18.125 141.908  92.750  1.00 39.02           O  
ATOM   7950  CB  PRO C 174      16.949 144.302  94.672  1.00 37.85           C  
ATOM   7951  CG  PRO C 174      15.793 145.263  94.525  1.00 36.90           C  
ATOM   7952  CD  PRO C 174      16.220 146.192  93.472  1.00 36.07           C  
ATOM   7953  N   THR C 175      16.184 142.689  91.918  1.00 36.21           N  
ATOM   7954  CA  THR C 175      15.851 141.444  91.245  1.00 35.45           C  
ATOM   7955  C   THR C 175      16.763 141.289  90.021  1.00 34.49           C  
ATOM   7956  O   THR C 175      17.316 140.213  89.746  1.00 34.86           O  
ATOM   7957  CB  THR C 175      14.394 141.463  90.749  1.00 36.46           C  
ATOM   7958  OG1 THR C 175      13.553 142.015  91.763  1.00 38.34           O  
ATOM   7959  CG2 THR C 175      13.915 140.043  90.436  1.00 39.01           C  
ATOM   7960  N   LEU C 176      16.911 142.379  89.287  1.00 30.56           N  
ATOM   7961  CA  LEU C 176      17.724 142.365  88.105  1.00 30.50           C  
ATOM   7962  C   LEU C 176      19.146 141.976  88.413  1.00 32.74           C  
ATOM   7963  O   LEU C 176      19.697 141.112  87.750  1.00 35.46           O  
ATOM   7964  CB  LEU C 176      17.688 143.734  87.430  1.00 28.90           C  
ATOM   7965  CG  LEU C 176      18.520 143.990  86.177  1.00 27.02           C  
ATOM   7966  CD1 LEU C 176      18.273 142.900  85.164  1.00 25.66           C  
ATOM   7967  CD2 LEU C 176      18.172 145.349  85.615  1.00 25.43           C  
ATOM   7968  N   THR C 177      19.751 142.573  89.429  1.00 33.49           N  
ATOM   7969  CA  THR C 177      21.138 142.238  89.691  1.00 34.84           C  
ATOM   7970  C   THR C 177      21.348 140.806  90.137  1.00 36.87           C  
ATOM   7971  O   THR C 177      22.372 140.194  89.777  1.00 39.12           O  
ATOM   7972  CB  THR C 177      21.800 143.200  90.696  1.00 33.03           C  
ATOM   7973  OG1 THR C 177      21.085 143.179  91.925  1.00 36.40           O  
ATOM   7974  CG2 THR C 177      21.809 144.615  90.148  1.00 32.57           C  
ATOM   7975  N   ARG C 178      20.407 140.246  90.895  1.00 36.22           N  
ATOM   7976  CA  ARG C 178      20.583 138.854  91.313  1.00 36.74           C  
ATOM   7977  C   ARG C 178      20.290 137.930  90.132  1.00 37.46           C  
ATOM   7978  O   ARG C 178      20.844 136.823  90.048  1.00 37.50           O  
ATOM   7979  CB  ARG C 178      19.686 138.490  92.505  1.00 35.92           C  
ATOM   7980  CG  ARG C 178      18.197 138.425  92.202  1.00 36.21           C  
ATOM   7981  CD  ARG C 178      17.405 138.284  93.489  1.00 35.13           C  
ATOM   7982  NE  ARG C 178      17.699 139.360  94.435  1.00 36.58           N  
ATOM   7983  CZ  ARG C 178      17.311 139.359  95.704  1.00 36.80           C  
ATOM   7984  NH1 ARG C 178      16.609 138.348  96.182  1.00 39.14           N  
ATOM   7985  NH2 ARG C 178      17.647 140.352  96.506  1.00 39.90           N  
ATOM   7986  N   PHE C 179      19.437 138.378  89.206  1.00 37.22           N  
ATOM   7987  CA  PHE C 179      19.127 137.547  88.038  1.00 36.62           C  
ATOM   7988  C   PHE C 179      20.339 137.467  87.115  1.00 35.68           C  
ATOM   7989  O   PHE C 179      20.596 136.429  86.503  1.00 35.00           O  
ATOM   7990  CB  PHE C 179      17.899 138.084  87.295  1.00 36.62           C  
ATOM   7991  CG  PHE C 179      16.581 137.541  87.814  1.00 37.33           C  
ATOM   7992  CD1 PHE C 179      16.460 137.070  89.119  1.00 38.69           C  
ATOM   7993  CD2 PHE C 179      15.459 137.503  86.996  1.00 38.15           C  
ATOM   7994  CE1 PHE C 179      15.246 136.567  89.600  1.00 36.48           C  
ATOM   7995  CE2 PHE C 179      14.243 137.003  87.468  1.00 35.89           C  
ATOM   7996  CZ  PHE C 179      14.145 136.535  88.773  1.00 36.20           C  
ATOM   7997  N   PHE C 180      21.104 138.552  87.033  1.00 35.77           N  
ATOM   7998  CA  PHE C 180      22.307 138.559  86.199  1.00 35.11           C  
ATOM   7999  C   PHE C 180      23.275 137.531  86.785  1.00 35.41           C  
ATOM   8000  O   PHE C 180      23.791 136.672  86.076  1.00 34.86           O  
ATOM   8001  CB  PHE C 180      22.966 139.936  86.207  1.00 34.54           C  
ATOM   8002  CG  PHE C 180      24.206 140.028  85.341  1.00 36.43           C  
ATOM   8003  CD1 PHE C 180      25.350 140.667  85.803  1.00 34.04           C  
ATOM   8004  CD2 PHE C 180      24.227 139.500  84.052  1.00 36.00           C  
ATOM   8005  CE1 PHE C 180      26.470 140.779  85.004  1.00 30.52           C  
ATOM   8006  CE2 PHE C 180      25.372 139.614  83.248  1.00 31.58           C  
ATOM   8007  CZ  PHE C 180      26.476 140.249  83.725  1.00 29.62           C  
ATOM   8008  N   ALA C 181      23.503 137.610  88.093  1.00 35.44           N  
ATOM   8009  CA  ALA C 181      24.399 136.672  88.752  1.00 33.78           C  
ATOM   8010  C   ALA C 181      23.961 135.230  88.468  1.00 34.00           C  
ATOM   8011  O   ALA C 181      24.790 134.381  88.120  1.00 34.36           O  
ATOM   8012  CB  ALA C 181      24.427 136.944  90.258  1.00 32.71           C  
ATOM   8013  N   LEU C 182      22.668 134.947  88.613  1.00 33.73           N  
ATOM   8014  CA  LEU C 182      22.156 133.604  88.338  1.00 33.14           C  
ATOM   8015  C   LEU C 182      22.365 133.200  86.885  1.00 33.36           C  
ATOM   8016  O   LEU C 182      22.731 132.058  86.576  1.00 33.57           O  
ATOM   8017  CB  LEU C 182      20.663 133.523  88.623  1.00 33.67           C  
ATOM   8018  CG  LEU C 182      20.281 133.176  90.055  1.00 37.49           C  
ATOM   8019  CD1 LEU C 182      18.773 133.190  90.192  1.00 35.49           C  
ATOM   8020  CD2 LEU C 182      20.850 131.811  90.404  1.00 36.80           C  
ATOM   8021  N   HIS C 183      22.122 134.136  85.983  1.00 31.43           N  
ATOM   8022  CA  HIS C 183      22.246 133.809  84.585  1.00 30.79           C  
ATOM   8023  C   HIS C 183      23.691 133.506  84.247  1.00 31.25           C  
ATOM   8024  O   HIS C 183      23.989 132.602  83.478  1.00 33.04           O  
ATOM   8025  CB  HIS C 183      21.715 134.954  83.724  1.00 29.03           C  
ATOM   8026  CG  HIS C 183      21.662 134.619  82.275  1.00 26.62           C  
ATOM   8027  ND1 HIS C 183      20.920 133.564  81.805  1.00 26.25           N  
ATOM   8028  CD2 HIS C 183      22.292 135.153  81.196  1.00 28.22           C  
ATOM   8029  CE1 HIS C 183      21.098 133.460  80.496  1.00 29.31           C  
ATOM   8030  NE2 HIS C 183      21.925 134.412  80.099  1.00 25.74           N  
ATOM   8031  N   PHE C 184      24.601 134.263  84.824  1.00 30.59           N  
ATOM   8032  CA  PHE C 184      26.005 134.047  84.561  1.00 30.91           C  
ATOM   8033  C   PHE C 184      26.388 132.664  85.123  1.00 32.16           C  
ATOM   8034  O   PHE C 184      27.062 131.880  84.480  1.00 33.75           O  
ATOM   8035  CB  PHE C 184      26.795 135.153  85.254  1.00 30.41           C  
ATOM   8036  CG  PHE C 184      28.187 135.346  84.732  1.00 29.71           C  
ATOM   8037  CD1 PHE C 184      28.625 136.614  84.359  1.00 30.24           C  
ATOM   8038  CD2 PHE C 184      29.072 134.292  84.661  1.00 30.46           C  
ATOM   8039  CE1 PHE C 184      29.917 136.828  83.931  1.00 28.74           C  
ATOM   8040  CE2 PHE C 184      30.375 134.500  84.231  1.00 31.65           C  
ATOM   8041  CZ  PHE C 184      30.792 135.769  83.868  1.00 30.06           C  
ATOM   8042  N   LEU C 185      25.892 132.360  86.309  1.00 31.45           N  
ATOM   8043  CA  LEU C 185      26.209 131.125  87.000  1.00 32.24           C  
ATOM   8044  C   LEU C 185      25.660 129.791  86.489  1.00 34.57           C  
ATOM   8045  O   LEU C 185      26.436 128.866  86.218  1.00 37.35           O  
ATOM   8046  CB  LEU C 185      25.820 131.290  88.471  1.00 32.83           C  
ATOM   8047  CG  LEU C 185      25.875 130.034  89.329  1.00 33.18           C  
ATOM   8048  CD1 LEU C 185      27.300 129.492  89.361  1.00 34.36           C  
ATOM   8049  CD2 LEU C 185      25.394 130.380  90.721  1.00 32.11           C  
ATOM   8050  N   LEU C 186      24.336 129.673  86.381  1.00 33.30           N  
ATOM   8051  CA  LEU C 186      23.712 128.434  85.940  1.00 31.05           C  
ATOM   8052  C   LEU C 186      24.319 127.722  84.742  1.00 31.25           C  
ATOM   8053  O   LEU C 186      24.439 126.495  84.752  1.00 31.62           O  
ATOM   8054  CB  LEU C 186      22.232 128.662  85.683  1.00 31.18           C  
ATOM   8055  CG  LEU C 186      21.475 129.080  86.935  1.00 31.52           C  
ATOM   8056  CD1 LEU C 186      20.000 129.281  86.606  1.00 30.98           C  
ATOM   8057  CD2 LEU C 186      21.643 127.996  87.993  1.00 30.53           C  
ATOM   8058  N   PRO C 187      24.696 128.459  83.684  1.00 31.43           N  
ATOM   8059  CA  PRO C 187      25.283 127.751  82.536  1.00 33.24           C  
ATOM   8060  C   PRO C 187      26.460 126.869  82.946  1.00 34.14           C  
ATOM   8061  O   PRO C 187      26.683 125.791  82.389  1.00 34.40           O  
ATOM   8062  CB  PRO C 187      25.690 128.882  81.603  1.00 32.25           C  
ATOM   8063  CG  PRO C 187      24.610 129.897  81.872  1.00 32.89           C  
ATOM   8064  CD  PRO C 187      24.515 129.886  83.380  1.00 29.42           C  
ATOM   8065  N   PHE C 188      27.205 127.321  83.942  1.00 35.47           N  
ATOM   8066  CA  PHE C 188      28.320 126.528  84.406  1.00 36.80           C  
ATOM   8067  C   PHE C 188      27.828 125.285  85.133  1.00 34.73           C  
ATOM   8068  O   PHE C 188      28.449 124.240  85.074  1.00 34.34           O  
ATOM   8069  CB  PHE C 188      29.236 127.394  85.252  1.00 40.24           C  
ATOM   8070  CG  PHE C 188      29.862 128.493  84.463  1.00 44.95           C  
ATOM   8071  CD1 PHE C 188      29.362 129.785  84.521  1.00 47.01           C  
ATOM   8072  CD2 PHE C 188      30.877 128.210  83.549  1.00 47.22           C  
ATOM   8073  CE1 PHE C 188      29.859 130.784  83.667  1.00 48.40           C  
ATOM   8074  CE2 PHE C 188      31.379 129.204  82.690  1.00 47.94           C  
ATOM   8075  CZ  PHE C 188      30.864 130.489  82.751  1.00 47.86           C  
ATOM   8076  N   ALA C 189      26.688 125.378  85.791  1.00 33.79           N  
ATOM   8077  CA  ALA C 189      26.148 124.197  86.446  1.00 31.92           C  
ATOM   8078  C   ALA C 189      25.713 123.232  85.328  1.00 32.15           C  
ATOM   8079  O   ALA C 189      25.871 122.013  85.445  1.00 32.43           O  
ATOM   8080  CB  ALA C 189      24.949 124.572  87.333  1.00 27.78           C  
ATOM   8081  N   ILE C 190      25.167 123.777  84.242  1.00 30.80           N  
ATOM   8082  CA  ILE C 190      24.736 122.928  83.148  1.00 31.03           C  
ATOM   8083  C   ILE C 190      25.943 122.163  82.613  1.00 31.41           C  
ATOM   8084  O   ILE C 190      25.873 120.945  82.398  1.00 31.84           O  
ATOM   8085  CB  ILE C 190      24.090 123.746  82.027  1.00 32.12           C  
ATOM   8086  CG1 ILE C 190      22.796 124.380  82.533  1.00 32.84           C  
ATOM   8087  CG2 ILE C 190      23.788 122.857  80.839  1.00 31.53           C  
ATOM   8088  CD1 ILE C 190      22.191 125.400  81.567  1.00 32.58           C  
ATOM   8089  N   ALA C 191      27.056 122.863  82.403  1.00 30.93           N  
ATOM   8090  CA  ALA C 191      28.269 122.195  81.925  1.00 29.75           C  
ATOM   8091  C   ALA C 191      28.666 121.098  82.921  1.00 30.13           C  
ATOM   8092  O   ALA C 191      28.953 119.960  82.539  1.00 30.04           O  
ATOM   8093  CB  ALA C 191      29.378 123.179  81.797  1.00 30.11           C  
ATOM   8094  N   GLY C 192      28.675 121.437  84.204  1.00 29.11           N  
ATOM   8095  CA  GLY C 192      29.006 120.446  85.208  1.00 29.94           C  
ATOM   8096  C   GLY C 192      28.114 119.217  85.111  1.00 32.89           C  
ATOM   8097  O   GLY C 192      28.582 118.102  84.879  1.00 35.17           O  
ATOM   8098  N   ILE C 193      26.816 119.415  85.284  1.00 33.98           N  
ATOM   8099  CA  ILE C 193      25.867 118.321  85.211  1.00 34.37           C  
ATOM   8100  C   ILE C 193      25.964 117.557  83.891  1.00 35.52           C  
ATOM   8101  O   ILE C 193      25.757 116.336  83.854  1.00 35.11           O  
ATOM   8102  CB  ILE C 193      24.464 118.860  85.399  1.00 35.85           C  
ATOM   8103  CG1 ILE C 193      24.423 119.633  86.715  1.00 35.05           C  
ATOM   8104  CG2 ILE C 193      23.435 117.729  85.393  1.00 33.65           C  
ATOM   8105  CD1 ILE C 193      23.090 120.293  86.965  1.00 37.84           C  
ATOM   8106  N   THR C 194      26.273 118.254  82.803  1.00 34.23           N  
ATOM   8107  CA  THR C 194      26.419 117.552  81.536  1.00 35.14           C  
ATOM   8108  C   THR C 194      27.506 116.477  81.656  1.00 37.45           C  
ATOM   8109  O   THR C 194      27.395 115.415  81.055  1.00 40.12           O  
ATOM   8110  CB  THR C 194      26.806 118.507  80.401  1.00 34.09           C  
ATOM   8111  OG1 THR C 194      25.710 119.380  80.138  1.00 35.67           O  
ATOM   8112  CG2 THR C 194      27.154 117.742  79.123  1.00 30.33           C  
ATOM   8113  N   ILE C 195      28.555 116.743  82.426  1.00 37.97           N  
ATOM   8114  CA  ILE C 195      29.626 115.770  82.568  1.00 38.42           C  
ATOM   8115  C   ILE C 195      29.094 114.562  83.294  1.00 38.41           C  
ATOM   8116  O   ILE C 195      29.376 113.426  82.902  1.00 39.72           O  
ATOM   8117  CB  ILE C 195      30.835 116.327  83.366  1.00 40.91           C  
ATOM   8118  CG1 ILE C 195      31.339 117.624  82.734  1.00 39.93           C  
ATOM   8119  CG2 ILE C 195      31.984 115.325  83.334  1.00 36.85           C  
ATOM   8120  CD1 ILE C 195      31.860 117.422  81.335  1.00 43.00           C  
ATOM   8121  N   ILE C 196      28.340 114.796  84.364  1.00 37.86           N  
ATOM   8122  CA  ILE C 196      27.738 113.688  85.120  1.00 37.64           C  
ATOM   8123  C   ILE C 196      26.811 112.883  84.174  1.00 38.39           C  
ATOM   8124  O   ILE C 196      26.785 111.652  84.211  1.00 39.34           O  
ATOM   8125  CB  ILE C 196      26.879 114.204  86.286  1.00 37.69           C  
ATOM   8126  CG1 ILE C 196      27.661 115.215  87.127  1.00 38.98           C  
ATOM   8127  CG2 ILE C 196      26.393 113.041  87.112  1.00 38.16           C  
ATOM   8128  CD1 ILE C 196      28.856 114.654  87.819  1.00 39.76           C  
ATOM   8129  N   HIS C 197      26.053 113.605  83.341  1.00 36.57           N  
ATOM   8130  CA  HIS C 197      25.133 113.023  82.374  1.00 35.37           C  
ATOM   8131  C   HIS C 197      25.891 111.992  81.544  1.00 35.78           C  
ATOM   8132  O   HIS C 197      25.527 110.811  81.514  1.00 36.84           O  
ATOM   8133  CB  HIS C 197      24.577 114.141  81.474  1.00 33.90           C  
ATOM   8134  CG  HIS C 197      23.454 113.730  80.556  1.00 32.57           C  
ATOM   8135  ND1 HIS C 197      22.269 113.192  81.012  1.00 30.12           N  
ATOM   8136  CD2 HIS C 197      23.295 113.906  79.217  1.00 32.11           C  
ATOM   8137  CE1 HIS C 197      21.428 113.065  79.994  1.00 31.18           C  
ATOM   8138  NE2 HIS C 197      22.022 113.495  78.890  1.00 28.22           N  
ATOM   8139  N   LEU C 198      26.953 112.434  80.881  1.00 35.53           N  
ATOM   8140  CA  LEU C 198      27.751 111.546  80.047  1.00 36.00           C  
ATOM   8141  C   LEU C 198      28.462 110.452  80.841  1.00 38.61           C  
ATOM   8142  O   LEU C 198      28.742 109.381  80.304  1.00 38.41           O  
ATOM   8143  CB  LEU C 198      28.787 112.343  79.273  1.00 35.04           C  
ATOM   8144  CG  LEU C 198      28.313 113.342  78.224  1.00 35.15           C  
ATOM   8145  CD1 LEU C 198      29.522 113.985  77.519  1.00 30.32           C  
ATOM   8146  CD2 LEU C 198      27.433 112.610  77.228  1.00 34.70           C  
ATOM   8147  N   THR C 199      28.770 110.718  82.110  1.00 40.10           N  
ATOM   8148  CA  THR C 199      29.444 109.720  82.933  1.00 40.78           C  
ATOM   8149  C   THR C 199      28.527 108.539  83.185  1.00 41.47           C  
ATOM   8150  O   THR C 199      28.944 107.390  83.050  1.00 43.76           O  
ATOM   8151  CB  THR C 199      29.897 110.307  84.279  1.00 41.91           C  
ATOM   8152  OG1 THR C 199      31.023 111.165  84.059  1.00 45.35           O  
ATOM   8153  CG2 THR C 199      30.295 109.202  85.253  1.00 40.92           C  
ATOM   8154  N   PHE C 200      27.285 108.809  83.574  1.00 40.40           N  
ATOM   8155  CA  PHE C 200      26.342 107.730  83.792  1.00 38.02           C  
ATOM   8156  C   PHE C 200      26.165 107.032  82.453  1.00 38.54           C  
ATOM   8157  O   PHE C 200      26.234 105.813  82.360  1.00 36.60           O  
ATOM   8158  CB  PHE C 200      24.997 108.278  84.254  1.00 36.77           C  
ATOM   8159  CG  PHE C 200      24.932 108.569  85.715  1.00 34.52           C  
ATOM   8160  CD1 PHE C 200      25.058 107.544  86.642  1.00 33.52           C  
ATOM   8161  CD2 PHE C 200      24.725 109.866  86.169  1.00 34.69           C  
ATOM   8162  CE1 PHE C 200      24.976 107.800  87.996  1.00 32.89           C  
ATOM   8163  CE2 PHE C 200      24.639 110.137  87.525  1.00 33.68           C  
ATOM   8164  CZ  PHE C 200      24.764 109.102  88.443  1.00 34.30           C  
ATOM   8165  N   LEU C 201      25.946 107.821  81.408  1.00 40.10           N  
ATOM   8166  CA  LEU C 201      25.749 107.257  80.086  1.00 43.08           C  
ATOM   8167  C   LEU C 201      26.825 106.246  79.727  1.00 45.40           C  
ATOM   8168  O   LEU C 201      26.505 105.156  79.284  1.00 48.39           O  
ATOM   8169  CB  LEU C 201      25.722 108.345  79.008  1.00 42.03           C  
ATOM   8170  CG  LEU C 201      25.558 107.732  77.609  1.00 41.78           C  
ATOM   8171  CD1 LEU C 201      24.164 107.153  77.491  1.00 38.05           C  
ATOM   8172  CD2 LEU C 201      25.807 108.762  76.521  1.00 40.82           C  
ATOM   8173  N   HIS C 202      28.095 106.593  79.911  1.00 46.97           N  
ATOM   8174  CA  HIS C 202      29.174 105.675  79.564  1.00 48.76           C  
ATOM   8175  C   HIS C 202      29.186 104.360  80.332  1.00 49.49           C  
ATOM   8176  O   HIS C 202      29.913 103.435  79.965  1.00 48.76           O  
ATOM   8177  CB  HIS C 202      30.522 106.370  79.696  1.00 50.96           C  
ATOM   8178  CG  HIS C 202      30.752 107.418  78.653  1.00 56.43           C  
ATOM   8179  ND1 HIS C 202      31.835 108.275  78.676  1.00 58.07           N  
ATOM   8180  CD2 HIS C 202      30.038 107.746  77.548  1.00 57.27           C  
ATOM   8181  CE1 HIS C 202      31.776 109.084  77.633  1.00 57.88           C  
ATOM   8182  NE2 HIS C 202      30.697 108.783  76.934  1.00 57.86           N  
ATOM   8183  N   GLU C 203      28.387 104.266  81.389  1.00 50.04           N  
ATOM   8184  CA  GLU C 203      28.320 103.021  82.146  1.00 53.22           C  
ATOM   8185  C   GLU C 203      27.716 101.954  81.245  1.00 52.70           C  
ATOM   8186  O   GLU C 203      28.141 100.811  81.241  1.00 53.35           O  
ATOM   8187  CB  GLU C 203      27.440 103.173  83.389  1.00 56.33           C  
ATOM   8188  CG  GLU C 203      27.953 104.187  84.388  1.00 64.28           C  
ATOM   8189  CD  GLU C 203      29.283 103.782  85.007  1.00 68.20           C  
ATOM   8190  OE1 GLU C 203      29.285 102.869  85.865  1.00 72.04           O  
ATOM   8191  OE2 GLU C 203      30.325 104.370  84.632  1.00 69.52           O  
ATOM   8192  N   SER C 204      26.724 102.350  80.462  1.00 52.87           N  
ATOM   8193  CA  SER C 204      26.030 101.435  79.560  1.00 52.81           C  
ATOM   8194  C   SER C 204      26.418 101.573  78.085  1.00 51.69           C  
ATOM   8195  O   SER C 204      26.457 100.588  77.352  1.00 52.03           O  
ATOM   8196  CB  SER C 204      24.524 101.657  79.697  1.00 53.59           C  
ATOM   8197  OG  SER C 204      24.216 103.046  79.592  1.00 55.92           O  
ATOM   8198  N   GLY C 205      26.704 102.800  77.660  1.00 50.47           N  
ATOM   8199  CA  GLY C 205      27.031 103.048  76.272  1.00 47.92           C  
ATOM   8200  C   GLY C 205      25.706 103.426  75.645  1.00 48.52           C  
ATOM   8201  O   GLY C 205      24.654 103.304  76.298  1.00 47.37           O  
ATOM   8202  N   SER C 206      25.730 103.879  74.395  1.00 48.08           N  
ATOM   8203  CA  SER C 206      24.495 104.275  73.723  1.00 47.27           C  
ATOM   8204  C   SER C 206      23.520 103.146  73.434  1.00 46.93           C  
ATOM   8205  O   SER C 206      23.896 101.982  73.255  1.00 49.12           O  
ATOM   8206  CB  SER C 206      24.806 104.965  72.404  1.00 47.76           C  
ATOM   8207  OG  SER C 206      25.501 106.170  72.615  1.00 52.70           O  
ATOM   8208  N   ASN C 207      22.250 103.508  73.397  1.00 43.99           N  
ATOM   8209  CA  ASN C 207      21.190 102.577  73.072  1.00 41.48           C  
ATOM   8210  C   ASN C 207      21.163 102.710  71.540  1.00 40.98           C  
ATOM   8211  O   ASN C 207      21.974 103.450  70.971  1.00 41.59           O  
ATOM   8212  CB  ASN C 207      19.897 103.096  73.698  1.00 44.42           C  
ATOM   8213  CG  ASN C 207      18.706 102.219  73.428  1.00 43.64           C  
ATOM   8214  OD1 ASN C 207      17.573 102.675  73.537  1.00 46.74           O  
ATOM   8215  ND2 ASN C 207      18.943 100.965  73.089  1.00 45.34           N  
ATOM   8216  N   ASN C 208      20.265 102.015  70.856  1.00 37.40           N  
ATOM   8217  CA  ASN C 208      20.228 102.142  69.407  1.00 35.71           C  
ATOM   8218  C   ASN C 208      18.784 102.021  68.903  1.00 36.16           C  
ATOM   8219  O   ASN C 208      17.898 101.577  69.628  1.00 36.77           O  
ATOM   8220  CB  ASN C 208      21.167 101.107  68.757  1.00 32.62           C  
ATOM   8221  CG  ASN C 208      20.567  99.711  68.691  1.00 32.56           C  
ATOM   8222  OD1 ASN C 208      19.722  99.428  67.842  1.00 33.72           O  
ATOM   8223  ND2 ASN C 208      21.002  98.834  69.583  1.00 26.91           N  
ATOM   8224  N   PRO C 209      18.526 102.413  67.651  1.00 35.58           N  
ATOM   8225  CA  PRO C 209      17.148 102.318  67.165  1.00 35.71           C  
ATOM   8226  C   PRO C 209      16.395 100.976  67.132  1.00 35.79           C  
ATOM   8227  O   PRO C 209      15.173 100.962  67.052  1.00 37.31           O  
ATOM   8228  CB  PRO C 209      17.211 103.022  65.807  1.00 35.12           C  
ATOM   8229  CG  PRO C 209      18.670 102.978  65.425  1.00 35.48           C  
ATOM   8230  CD  PRO C 209      19.390 103.146  66.703  1.00 35.40           C  
ATOM   8231  N   LEU C 210      17.077  99.847  67.205  1.00 35.01           N  
ATOM   8232  CA  LEU C 210      16.330  98.595  67.200  1.00 34.67           C  
ATOM   8233  C   LEU C 210      16.098  98.130  68.624  1.00 33.57           C  
ATOM   8234  O   LEU C 210      15.343  97.197  68.857  1.00 33.64           O  
ATOM   8235  CB  LEU C 210      17.057  97.490  66.427  1.00 36.45           C  
ATOM   8236  CG  LEU C 210      17.364  97.689  64.946  1.00 37.15           C  
ATOM   8237  CD1 LEU C 210      17.862  96.371  64.353  1.00 34.68           C  
ATOM   8238  CD2 LEU C 210      16.110  98.162  64.224  1.00 37.19           C  
ATOM   8239  N   GLY C 211      16.776  98.767  69.571  1.00 34.01           N  
ATOM   8240  CA  GLY C 211      16.609  98.425  70.978  1.00 34.50           C  
ATOM   8241  C   GLY C 211      17.152  97.089  71.457  1.00 35.80           C  
ATOM   8242  O   GLY C 211      16.783  96.603  72.531  1.00 35.21           O  
ATOM   8243  N   ILE C 212      18.024  96.481  70.667  1.00 37.57           N  
ATOM   8244  CA  ILE C 212      18.615  95.206  71.043  1.00 40.33           C  
ATOM   8245  C   ILE C 212      20.119  95.430  71.222  1.00 41.97           C  
ATOM   8246  O   ILE C 212      20.681  96.390  70.696  1.00 42.53           O  
ATOM   8247  CB  ILE C 212      18.330  94.140  69.959  1.00 40.21           C  
ATOM   8248  CG1 ILE C 212      18.857  94.625  68.605  1.00 40.39           C  
ATOM   8249  CG2 ILE C 212      16.799  93.889  69.855  1.00 38.50           C  
ATOM   8250  CD1 ILE C 212      18.460  93.741  67.443  1.00 40.14           C  
ATOM   8251  N   SER C 213      20.773  94.547  71.957  1.00 43.65           N  
ATOM   8252  CA  SER C 213      22.198  94.703  72.215  1.00 45.02           C  
ATOM   8253  C   SER C 213      23.036  94.946  70.978  1.00 45.03           C  
ATOM   8254  O   SER C 213      22.918  94.223  70.005  1.00 46.92           O  
ATOM   8255  CB  SER C 213      22.737  93.472  72.938  1.00 46.56           C  
ATOM   8256  OG  SER C 213      24.111  93.648  73.244  1.00 48.83           O  
ATOM   8257  N   SER C 214      23.903  95.949  71.021  1.00 44.85           N  
ATOM   8258  CA  SER C 214      24.760  96.235  69.876  1.00 46.57           C  
ATOM   8259  C   SER C 214      26.224  95.803  70.091  1.00 47.74           C  
ATOM   8260  O   SER C 214      27.120  96.236  69.373  1.00 45.96           O  
ATOM   8261  CB  SER C 214      24.676  97.735  69.506  1.00 46.55           C  
ATOM   8262  OG  SER C 214      24.705  98.592  70.642  1.00 45.17           O  
ATOM   8263  N   ASP C 215      26.450  94.937  71.078  1.00 50.53           N  
ATOM   8264  CA  ASP C 215      27.791  94.435  71.411  1.00 52.66           C  
ATOM   8265  C   ASP C 215      28.394  93.629  70.263  1.00 53.88           C  
ATOM   8266  O   ASP C 215      29.617  93.509  70.110  1.00 54.35           O  
ATOM   8267  CB  ASP C 215      27.715  93.530  72.639  1.00 53.53           C  
ATOM   8268  CG  ASP C 215      27.446  94.293  73.915  1.00 55.86           C  
ATOM   8269  OD1 ASP C 215      27.266  93.624  74.956  1.00 59.55           O  
ATOM   8270  OD2 ASP C 215      27.420  95.545  73.889  1.00 54.86           O  
ATOM   8271  N   SER C 216      27.499  93.053  69.477  1.00 54.03           N  
ATOM   8272  CA  SER C 216      27.852  92.240  68.337  1.00 52.45           C  
ATOM   8273  C   SER C 216      28.330  93.098  67.195  1.00 52.46           C  
ATOM   8274  O   SER C 216      28.879  92.579  66.222  1.00 54.36           O  
ATOM   8275  CB  SER C 216      26.619  91.469  67.893  1.00 54.31           C  
ATOM   8276  OG  SER C 216      25.447  92.184  68.282  1.00 57.67           O  
ATOM   8277  N   ASP C 217      28.122  94.408  67.296  1.00 51.05           N  
ATOM   8278  CA  ASP C 217      28.512  95.297  66.210  1.00 50.79           C  
ATOM   8279  C   ASP C 217      28.792  96.729  66.649  1.00 50.20           C  
ATOM   8280  O   ASP C 217      27.966  97.616  66.431  1.00 49.80           O  
ATOM   8281  CB  ASP C 217      27.404  95.310  65.144  1.00 52.34           C  
ATOM   8282  CG  ASP C 217      27.888  95.815  63.790  1.00 54.07           C  
ATOM   8283  OD1 ASP C 217      27.022  95.981  62.893  1.00 51.03           O  
ATOM   8284  OD2 ASP C 217      29.124  96.032  63.633  1.00 54.24           O  
ATOM   8285  N   LYS C 218      29.949  96.960  67.263  1.00 49.17           N  
ATOM   8286  CA  LYS C 218      30.286  98.306  67.694  1.00 48.29           C  
ATOM   8287  C   LYS C 218      31.430  98.854  66.869  1.00 47.54           C  
ATOM   8288  O   LYS C 218      32.248  98.099  66.355  1.00 49.52           O  
ATOM   8289  CB  LYS C 218      30.614  98.325  69.182  1.00 48.75           C  
ATOM   8290  CG  LYS C 218      29.378  98.045  70.054  1.00 49.22           C  
ATOM   8291  CD  LYS C 218      29.539  98.565  71.485  1.00 49.40           C  
ATOM   8292  CE  LYS C 218      28.357  98.183  72.380  1.00 48.69           C  
ATOM   8293  NZ  LYS C 218      27.093  98.855  72.005  1.00 46.32           N  
ATOM   8294  N   ILE C 219      31.455 100.170  66.709  1.00 46.28           N  
ATOM   8295  CA  ILE C 219      32.483 100.843  65.918  1.00 44.09           C  
ATOM   8296  C   ILE C 219      33.033 102.014  66.731  1.00 42.90           C  
ATOM   8297  O   ILE C 219      32.345 102.562  67.586  1.00 42.16           O  
ATOM   8298  CB  ILE C 219      31.894 101.385  64.580  1.00 43.17           C  
ATOM   8299  CG1 ILE C 219      30.713 102.322  64.863  1.00 41.48           C  
ATOM   8300  CG2 ILE C 219      31.402 100.245  63.734  1.00 39.64           C  
ATOM   8301  CD1 ILE C 219      30.114 102.929  63.621  1.00 42.78           C  
ATOM   8302  N   PRO C 220      34.290 102.403  66.487  1.00 42.37           N  
ATOM   8303  CA  PRO C 220      34.831 103.525  67.256  1.00 40.69           C  
ATOM   8304  C   PRO C 220      34.124 104.848  66.940  1.00 39.17           C  
ATOM   8305  O   PRO C 220      33.783 105.132  65.797  1.00 39.05           O  
ATOM   8306  CB  PRO C 220      36.304 103.535  66.857  1.00 40.57           C  
ATOM   8307  CG  PRO C 220      36.261 103.040  65.421  1.00 41.18           C  
ATOM   8308  CD  PRO C 220      35.279 101.889  65.518  1.00 42.56           C  
ATOM   8309  N   PHE C 221      33.893 105.644  67.974  1.00 38.62           N  
ATOM   8310  CA  PHE C 221      33.256 106.936  67.840  1.00 37.90           C  
ATOM   8311  C   PHE C 221      33.902 107.722  66.707  1.00 38.91           C  
ATOM   8312  O   PHE C 221      33.217 108.381  65.933  1.00 39.65           O  
ATOM   8313  CB  PHE C 221      33.396 107.711  69.144  1.00 38.71           C  
ATOM   8314  CG  PHE C 221      32.851 109.090  69.070  1.00 40.81           C  
ATOM   8315  CD1 PHE C 221      31.481 109.315  69.206  1.00 42.14           C  
ATOM   8316  CD2 PHE C 221      33.689 110.161  68.766  1.00 40.11           C  
ATOM   8317  CE1 PHE C 221      30.948 110.605  69.029  1.00 44.82           C  
ATOM   8318  CE2 PHE C 221      33.177 111.451  68.586  1.00 42.42           C  
ATOM   8319  CZ  PHE C 221      31.801 111.680  68.714  1.00 42.82           C  
ATOM   8320  N   HIS C 222      35.233 107.665  66.629  1.00 41.96           N  
ATOM   8321  CA  HIS C 222      36.010 108.348  65.575  1.00 41.76           C  
ATOM   8322  C   HIS C 222      36.531 107.313  64.566  1.00 41.07           C  
ATOM   8323  O   HIS C 222      37.117 106.288  64.959  1.00 40.74           O  
ATOM   8324  CB  HIS C 222      37.203 109.093  66.182  1.00 42.91           C  
ATOM   8325  CG  HIS C 222      38.102 109.714  65.155  1.00 46.03           C  
ATOM   8326  ND1 HIS C 222      37.749 110.839  64.438  1.00 47.58           N  
ATOM   8327  CD2 HIS C 222      39.313 109.332  64.680  1.00 45.10           C  
ATOM   8328  CE1 HIS C 222      38.702 111.122  63.567  1.00 46.57           C  
ATOM   8329  NE2 HIS C 222      39.661 110.221  63.693  1.00 46.21           N  
ATOM   8330  N   PRO C 223      36.394 107.589  63.256  1.00 40.40           N  
ATOM   8331  CA  PRO C 223      35.820 108.759  62.589  1.00 41.10           C  
ATOM   8332  C   PRO C 223      34.319 108.715  62.315  1.00 41.93           C  
ATOM   8333  O   PRO C 223      33.721 109.731  61.940  1.00 41.78           O  
ATOM   8334  CB  PRO C 223      36.586 108.788  61.279  1.00 39.95           C  
ATOM   8335  CG  PRO C 223      36.566 107.334  60.909  1.00 38.38           C  
ATOM   8336  CD  PRO C 223      36.888 106.629  62.245  1.00 40.39           C  
ATOM   8337  N   TYR C 224      33.710 107.549  62.484  1.00 41.44           N  
ATOM   8338  CA  TYR C 224      32.293 107.413  62.192  1.00 42.00           C  
ATOM   8339  C   TYR C 224      31.363 108.500  62.721  1.00 41.92           C  
ATOM   8340  O   TYR C 224      30.691 109.186  61.945  1.00 39.18           O  
ATOM   8341  CB  TYR C 224      31.820 106.045  62.644  1.00 41.52           C  
ATOM   8342  CG  TYR C 224      32.495 104.979  61.834  1.00 43.61           C  
ATOM   8343  CD1 TYR C 224      33.297 104.006  62.443  1.00 43.02           C  
ATOM   8344  CD2 TYR C 224      32.398 104.980  60.446  1.00 41.73           C  
ATOM   8345  CE1 TYR C 224      33.982 103.079  61.689  1.00 41.21           C  
ATOM   8346  CE2 TYR C 224      33.085 104.048  59.685  1.00 41.94           C  
ATOM   8347  CZ  TYR C 224      33.875 103.105  60.310  1.00 40.86           C  
ATOM   8348  OH  TYR C 224      34.562 102.200  59.544  1.00 40.77           O  
ATOM   8349  N   TYR C 225      31.324 108.666  64.036  1.00 42.21           N  
ATOM   8350  CA  TYR C 225      30.447 109.666  64.610  1.00 42.72           C  
ATOM   8351  C   TYR C 225      31.023 111.081  64.702  1.00 43.41           C  
ATOM   8352  O   TYR C 225      30.275 112.057  64.684  1.00 44.60           O  
ATOM   8353  CB  TYR C 225      29.944 109.159  65.953  1.00 41.42           C  
ATOM   8354  CG  TYR C 225      29.089 107.954  65.738  1.00 38.96           C  
ATOM   8355  CD1 TYR C 225      29.535 106.683  66.071  1.00 37.77           C  
ATOM   8356  CD2 TYR C 225      27.850 108.081  65.101  1.00 39.51           C  
ATOM   8357  CE1 TYR C 225      28.760 105.555  65.765  1.00 37.75           C  
ATOM   8358  CE2 TYR C 225      27.073 106.973  64.792  1.00 35.73           C  
ATOM   8359  CZ  TYR C 225      27.529 105.717  65.124  1.00 36.46           C  
ATOM   8360  OH  TYR C 225      26.751 104.631  64.824  1.00 33.81           O  
ATOM   8361  N   SER C 226      32.339 111.212  64.793  1.00 43.07           N  
ATOM   8362  CA  SER C 226      32.891 112.546  64.821  1.00 42.58           C  
ATOM   8363  C   SER C 226      32.499 113.173  63.468  1.00 44.20           C  
ATOM   8364  O   SER C 226      32.098 114.344  63.403  1.00 43.85           O  
ATOM   8365  CB  SER C 226      34.411 112.497  65.008  1.00 40.41           C  
ATOM   8366  OG  SER C 226      35.001 111.520  64.187  1.00 40.76           O  
ATOM   8367  N   PHE C 227      32.576 112.392  62.390  1.00 44.41           N  
ATOM   8368  CA  PHE C 227      32.196 112.918  61.081  1.00 46.08           C  
ATOM   8369  C   PHE C 227      30.697 113.115  60.981  1.00 45.81           C  
ATOM   8370  O   PHE C 227      30.225 114.177  60.565  1.00 45.07           O  
ATOM   8371  CB  PHE C 227      32.667 112.000  59.963  1.00 48.10           C  
ATOM   8372  CG  PHE C 227      34.106 112.182  59.618  1.00 52.60           C  
ATOM   8373  CD1 PHE C 227      34.481 112.609  58.347  1.00 53.32           C  
ATOM   8374  CD2 PHE C 227      35.096 111.963  60.575  1.00 54.64           C  
ATOM   8375  CE1 PHE C 227      35.830 112.823  58.030  1.00 54.85           C  
ATOM   8376  CE2 PHE C 227      36.444 112.173  60.269  1.00 56.46           C  
ATOM   8377  CZ  PHE C 227      36.812 112.606  58.990  1.00 55.05           C  
ATOM   8378  N   LYS C 228      29.944 112.093  61.374  1.00 45.89           N  
ATOM   8379  CA  LYS C 228      28.489 112.170  61.333  1.00 45.58           C  
ATOM   8380  C   LYS C 228      28.025 113.383  62.153  1.00 45.98           C  
ATOM   8381  O   LYS C 228      27.173 114.153  61.711  1.00 47.04           O  
ATOM   8382  CB  LYS C 228      27.874 110.881  61.887  1.00 44.75           C  
ATOM   8383  CG  LYS C 228      26.364 110.731  61.676  1.00 45.11           C  
ATOM   8384  CD  LYS C 228      25.903 109.372  62.186  1.00 48.14           C  
ATOM   8385  CE  LYS C 228      24.396 109.168  62.110  1.00 48.65           C  
ATOM   8386  NZ  LYS C 228      23.883 109.194  60.710  1.00 52.83           N  
ATOM   8387  N   ASP C 229      28.596 113.568  63.335  1.00 44.50           N  
ATOM   8388  CA  ASP C 229      28.216 114.697  64.162  1.00 46.00           C  
ATOM   8389  C   ASP C 229      28.611 116.068  63.587  1.00 46.09           C  
ATOM   8390  O   ASP C 229      27.861 117.026  63.708  1.00 45.89           O  
ATOM   8391  CB  ASP C 229      28.791 114.523  65.566  1.00 46.63           C  
ATOM   8392  CG  ASP C 229      28.051 113.464  66.366  1.00 49.75           C  
ATOM   8393  OD1 ASP C 229      28.418 113.253  67.544  1.00 52.48           O  
ATOM   8394  OD2 ASP C 229      27.103 112.844  65.821  1.00 49.02           O  
ATOM   8395  N   ILE C 230      29.782 116.168  62.966  1.00 46.86           N  
ATOM   8396  CA  ILE C 230      30.224 117.432  62.386  1.00 45.95           C  
ATOM   8397  C   ILE C 230      29.288 117.765  61.255  1.00 45.35           C  
ATOM   8398  O   ILE C 230      28.987 118.926  61.016  1.00 46.17           O  
ATOM   8399  CB  ILE C 230      31.648 117.323  61.814  1.00 48.26           C  
ATOM   8400  CG1 ILE C 230      32.666 117.463  62.935  1.00 47.90           C  
ATOM   8401  CG2 ILE C 230      31.876 118.376  60.742  1.00 46.43           C  
ATOM   8402  CD1 ILE C 230      34.013 116.874  62.560  1.00 54.79           C  
ATOM   8403  N   LEU C 231      28.848 116.737  60.542  1.00 44.22           N  
ATOM   8404  CA  LEU C 231      27.928 116.943  59.438  1.00 43.54           C  
ATOM   8405  C   LEU C 231      26.611 117.430  60.012  1.00 43.06           C  
ATOM   8406  O   LEU C 231      26.032 118.397  59.517  1.00 43.07           O  
ATOM   8407  CB  LEU C 231      27.706 115.642  58.669  1.00 42.10           C  
ATOM   8408  CG  LEU C 231      26.593 115.731  57.625  1.00 40.02           C  
ATOM   8409  CD1 LEU C 231      26.896 116.839  56.654  1.00 38.40           C  
ATOM   8410  CD2 LEU C 231      26.449 114.410  56.913  1.00 39.54           C  
ATOM   8411  N   GLY C 232      26.159 116.743  61.060  1.00 43.30           N  
ATOM   8412  CA  GLY C 232      24.924 117.085  61.739  1.00 44.83           C  
ATOM   8413  C   GLY C 232      24.971 118.516  62.218  1.00 47.52           C  
ATOM   8414  O   GLY C 232      23.964 119.229  62.148  1.00 48.67           O  
ATOM   8415  N   LEU C 233      26.143 118.942  62.692  1.00 48.56           N  
ATOM   8416  CA  LEU C 233      26.341 120.310  63.159  1.00 49.36           C  
ATOM   8417  C   LEU C 233      26.083 121.321  62.038  1.00 50.23           C  
ATOM   8418  O   LEU C 233      25.286 122.236  62.219  1.00 51.64           O  
ATOM   8419  CB  LEU C 233      27.760 120.507  63.685  1.00 48.96           C  
ATOM   8420  CG  LEU C 233      28.057 121.945  64.114  1.00 50.81           C  
ATOM   8421  CD1 LEU C 233      27.357 122.207  65.420  1.00 51.48           C  
ATOM   8422  CD2 LEU C 233      29.551 122.167  64.275  1.00 51.94           C  
ATOM   8423  N   THR C 234      26.740 121.160  60.886  1.00 50.36           N  
ATOM   8424  CA  THR C 234      26.544 122.096  59.767  1.00 50.73           C  
ATOM   8425  C   THR C 234      25.131 122.052  59.211  1.00 49.49           C  
ATOM   8426  O   THR C 234      24.607 123.073  58.766  1.00 48.63           O  
ATOM   8427  CB  THR C 234      27.479 121.827  58.579  1.00 50.15           C  
ATOM   8428  OG1 THR C 234      27.181 120.537  58.038  1.00 54.02           O  
ATOM   8429  CG2 THR C 234      28.924 121.900  59.004  1.00 49.27           C  
ATOM   8430  N   LEU C 235      24.521 120.871  59.208  1.00 47.75           N  
ATOM   8431  CA  LEU C 235      23.165 120.780  58.706  1.00 47.53           C  
ATOM   8432  C   LEU C 235      22.212 121.608  59.574  1.00 48.84           C  
ATOM   8433  O   LEU C 235      21.347 122.300  59.058  1.00 48.94           O  
ATOM   8434  CB  LEU C 235      22.714 119.326  58.634  1.00 44.62           C  
ATOM   8435  CG  LEU C 235      23.331 118.542  57.468  1.00 44.66           C  
ATOM   8436  CD1 LEU C 235      22.785 117.122  57.467  1.00 41.35           C  
ATOM   8437  CD2 LEU C 235      23.027 119.226  56.133  1.00 39.63           C  
ATOM   8438  N   MET C 236      22.370 121.566  60.889  1.00 50.17           N  
ATOM   8439  CA  MET C 236      21.489 122.358  61.744  1.00 52.98           C  
ATOM   8440  C   MET C 236      21.899 123.826  61.724  1.00 53.74           C  
ATOM   8441  O   MET C 236      21.068 124.725  61.542  1.00 55.27           O  
ATOM   8442  CB  MET C 236      21.518 121.842  63.186  1.00 54.67           C  
ATOM   8443  CG  MET C 236      20.800 120.505  63.374  1.00 57.14           C  
ATOM   8444  SD  MET C 236      19.017 120.592  63.071  1.00 60.05           S  
ATOM   8445  CE  MET C 236      18.459 121.468  64.554  1.00 55.77           C  
ATOM   8446  N   LEU C 237      23.192 124.059  61.900  1.00 52.80           N  
ATOM   8447  CA  LEU C 237      23.751 125.403  61.916  1.00 51.26           C  
ATOM   8448  C   LEU C 237      23.329 126.297  60.737  1.00 50.30           C  
ATOM   8449  O   LEU C 237      23.319 127.521  60.866  1.00 49.50           O  
ATOM   8450  CB  LEU C 237      25.271 125.300  61.965  1.00 51.00           C  
ATOM   8451  CG  LEU C 237      26.042 126.437  62.623  1.00 52.08           C  
ATOM   8452  CD1 LEU C 237      25.638 126.569  64.089  1.00 50.75           C  
ATOM   8453  CD2 LEU C 237      27.526 126.158  62.483  1.00 51.05           C  
ATOM   8454  N   THR C 238      22.993 125.703  59.593  1.00 50.44           N  
ATOM   8455  CA  THR C 238      22.587 126.508  58.441  1.00 51.34           C  
ATOM   8456  C   THR C 238      21.260 127.234  58.690  1.00 53.01           C  
ATOM   8457  O   THR C 238      21.203 128.457  58.594  1.00 54.15           O  
ATOM   8458  CB  THR C 238      22.482 125.673  57.171  1.00 50.19           C  
ATOM   8459  OG1 THR C 238      23.745 125.060  56.906  1.00 50.05           O  
ATOM   8460  CG2 THR C 238      22.116 126.553  55.997  1.00 49.89           C  
ATOM   8461  N   PRO C 239      20.174 126.497  59.002  1.00 53.87           N  
ATOM   8462  CA  PRO C 239      18.899 127.180  59.257  1.00 53.11           C  
ATOM   8463  C   PRO C 239      19.055 128.182  60.407  1.00 53.50           C  
ATOM   8464  O   PRO C 239      18.505 129.279  60.369  1.00 54.58           O  
ATOM   8465  CB  PRO C 239      17.969 126.034  59.611  1.00 53.21           C  
ATOM   8466  CG  PRO C 239      18.479 124.935  58.716  1.00 53.07           C  
ATOM   8467  CD  PRO C 239      19.972 125.038  58.917  1.00 53.01           C  
ATOM   8468  N   PHE C 240      19.816 127.803  61.425  1.00 53.04           N  
ATOM   8469  CA  PHE C 240      20.064 128.685  62.566  1.00 53.42           C  
ATOM   8470  C   PHE C 240      20.559 130.030  62.036  1.00 52.32           C  
ATOM   8471  O   PHE C 240      19.903 131.053  62.235  1.00 52.40           O  
ATOM   8472  CB  PHE C 240      21.123 128.044  63.501  1.00 56.12           C  
ATOM   8473  CG  PHE C 240      21.624 128.941  64.638  1.00 57.05           C  
ATOM   8474  CD1 PHE C 240      22.843 128.657  65.264  1.00 58.16           C  
ATOM   8475  CD2 PHE C 240      20.894 130.025  65.092  1.00 57.66           C  
ATOM   8476  CE1 PHE C 240      23.328 129.437  66.322  1.00 57.27           C  
ATOM   8477  CE2 PHE C 240      21.370 130.809  66.148  1.00 60.31           C  
ATOM   8478  CZ  PHE C 240      22.594 130.510  66.763  1.00 58.74           C  
ATOM   8479  N   LEU C 241      21.702 130.020  61.349  1.00 50.27           N  
ATOM   8480  CA  LEU C 241      22.277 131.249  60.823  1.00 49.28           C  
ATOM   8481  C   LEU C 241      21.370 131.967  59.839  1.00 49.03           C  
ATOM   8482  O   LEU C 241      21.307 133.199  59.850  1.00 47.76           O  
ATOM   8483  CB  LEU C 241      23.621 130.968  60.170  1.00 49.39           C  
ATOM   8484  CG  LEU C 241      24.682 130.470  61.134  1.00 49.66           C  
ATOM   8485  CD1 LEU C 241      26.008 130.399  60.402  1.00 51.73           C  
ATOM   8486  CD2 LEU C 241      24.778 131.397  62.319  1.00 46.71           C  
ATOM   8487  N   THR C 242      20.673 131.208  58.993  1.00 48.91           N  
ATOM   8488  CA  THR C 242      19.746 131.799  58.024  1.00 50.72           C  
ATOM   8489  C   THR C 242      18.715 132.669  58.739  1.00 51.96           C  
ATOM   8490  O   THR C 242      18.423 133.791  58.318  1.00 50.72           O  
ATOM   8491  CB  THR C 242      19.003 130.736  57.238  1.00 49.86           C  
ATOM   8492  OG1 THR C 242      19.909 130.094  56.337  1.00 51.30           O  
ATOM   8493  CG2 THR C 242      17.883 131.361  56.452  1.00 49.87           C  
ATOM   8494  N   LEU C 243      18.179 132.132  59.827  1.00 53.69           N  
ATOM   8495  CA  LEU C 243      17.209 132.833  60.653  1.00 55.57           C  
ATOM   8496  C   LEU C 243      17.857 134.052  61.320  1.00 55.04           C  
ATOM   8497  O   LEU C 243      17.371 135.175  61.205  1.00 56.56           O  
ATOM   8498  CB  LEU C 243      16.676 131.878  61.728  1.00 58.58           C  
ATOM   8499  CG  LEU C 243      15.965 132.467  62.950  1.00 60.17           C  
ATOM   8500  CD1 LEU C 243      14.692 133.154  62.490  1.00 61.59           C  
ATOM   8501  CD2 LEU C 243      15.662 131.366  63.970  1.00 59.43           C  
ATOM   8502  N   ALA C 244      18.962 133.830  62.016  1.00 53.71           N  
ATOM   8503  CA  ALA C 244      19.641 134.918  62.711  1.00 53.46           C  
ATOM   8504  C   ALA C 244      20.170 136.023  61.803  1.00 53.27           C  
ATOM   8505  O   ALA C 244      20.335 137.165  62.236  1.00 53.80           O  
ATOM   8506  CB  ALA C 244      20.795 134.359  63.557  1.00 52.78           C  
ATOM   8507  N   LEU C 245      20.448 135.696  60.549  1.00 51.72           N  
ATOM   8508  CA  LEU C 245      20.996 136.697  59.661  1.00 49.82           C  
ATOM   8509  C   LEU C 245      19.985 137.308  58.708  1.00 51.66           C  
ATOM   8510  O   LEU C 245      20.139 138.451  58.276  1.00 52.44           O  
ATOM   8511  CB  LEU C 245      22.164 136.102  58.884  1.00 47.51           C  
ATOM   8512  CG  LEU C 245      23.416 135.842  59.716  1.00 44.71           C  
ATOM   8513  CD1 LEU C 245      24.475 135.191  58.855  1.00 43.85           C  
ATOM   8514  CD2 LEU C 245      23.920 137.144  60.284  1.00 42.89           C  
ATOM   8515  N   PHE C 246      18.942 136.565  58.377  1.00 51.87           N  
ATOM   8516  CA  PHE C 246      17.964 137.108  57.470  1.00 51.95           C  
ATOM   8517  C   PHE C 246      16.665 137.510  58.140  1.00 54.91           C  
ATOM   8518  O   PHE C 246      15.968 138.391  57.647  1.00 58.66           O  
ATOM   8519  CB  PHE C 246      17.704 136.120  56.357  1.00 49.05           C  
ATOM   8520  CG  PHE C 246      18.871 135.945  55.431  1.00 48.22           C  
ATOM   8521  CD1 PHE C 246      19.507 134.709  55.306  1.00 45.51           C  
ATOM   8522  CD2 PHE C 246      19.308 137.006  54.645  1.00 46.56           C  
ATOM   8523  CE1 PHE C 246      20.551 134.535  54.409  1.00 43.83           C  
ATOM   8524  CE2 PHE C 246      20.356 136.833  53.742  1.00 46.01           C  
ATOM   8525  CZ  PHE C 246      20.973 135.590  53.626  1.00 43.78           C  
ATOM   8526  N   SER C 247      16.338 136.893  59.267  1.00 54.69           N  
ATOM   8527  CA  SER C 247      15.098 137.221  59.951  1.00 54.34           C  
ATOM   8528  C   SER C 247      15.349 137.226  61.451  1.00 54.29           C  
ATOM   8529  O   SER C 247      14.706 136.500  62.215  1.00 55.10           O  
ATOM   8530  CB  SER C 247      14.030 136.195  59.590  1.00 54.00           C  
ATOM   8531  OG  SER C 247      12.772 136.605  60.079  1.00 56.37           O  
ATOM   8532  N   PRO C 248      16.273 138.085  61.893  1.00 53.69           N  
ATOM   8533  CA  PRO C 248      16.715 138.281  63.283  1.00 52.71           C  
ATOM   8534  C   PRO C 248      15.626 138.335  64.346  1.00 52.26           C  
ATOM   8535  O   PRO C 248      15.767 137.744  65.412  1.00 52.60           O  
ATOM   8536  CB  PRO C 248      17.487 139.598  63.231  1.00 51.11           C  
ATOM   8537  CG  PRO C 248      17.880 139.730  61.795  1.00 53.62           C  
ATOM   8538  CD  PRO C 248      16.684 139.220  61.050  1.00 52.99           C  
ATOM   8539  N   ASN C 249      14.539 139.042  64.054  1.00 52.64           N  
ATOM   8540  CA  ASN C 249      13.466 139.204  65.028  1.00 52.10           C  
ATOM   8541  C   ASN C 249      12.257 138.321  64.812  1.00 49.81           C  
ATOM   8542  O   ASN C 249      11.220 138.539  65.427  1.00 49.78           O  
ATOM   8543  CB  ASN C 249      13.010 140.656  65.040  1.00 54.44           C  
ATOM   8544  CG  ASN C 249      14.171 141.623  65.050  1.00 56.02           C  
ATOM   8545  OD1 ASN C 249      15.088 141.510  65.875  1.00 56.05           O  
ATOM   8546  ND2 ASN C 249      14.142 142.589  64.130  1.00 57.88           N  
ATOM   8547  N   LEU C 250      12.380 137.327  63.945  1.00 47.09           N  
ATOM   8548  CA  LEU C 250      11.256 136.454  63.680  1.00 44.51           C  
ATOM   8549  C   LEU C 250      10.646 135.890  64.954  1.00 43.56           C  
ATOM   8550  O   LEU C 250       9.439 135.927  65.142  1.00 42.49           O  
ATOM   8551  CB  LEU C 250      11.687 135.307  62.782  1.00 45.23           C  
ATOM   8552  CG  LEU C 250      10.548 134.420  62.283  1.00 45.85           C  
ATOM   8553  CD1 LEU C 250       9.605 135.237  61.406  1.00 45.04           C  
ATOM   8554  CD2 LEU C 250      11.118 133.271  61.496  1.00 46.22           C  
ATOM   8555  N   LEU C 251      11.487 135.397  65.848  1.00 43.45           N  
ATOM   8556  CA  LEU C 251      11.001 134.786  67.077  1.00 43.46           C  
ATOM   8557  C   LEU C 251      10.782 135.695  68.286  1.00 43.40           C  
ATOM   8558  O   LEU C 251      10.172 135.277  69.265  1.00 46.48           O  
ATOM   8559  CB  LEU C 251      11.954 133.655  67.474  1.00 43.59           C  
ATOM   8560  CG  LEU C 251      12.226 132.604  66.387  1.00 43.43           C  
ATOM   8561  CD1 LEU C 251      13.452 131.754  66.744  1.00 40.76           C  
ATOM   8562  CD2 LEU C 251      10.979 131.753  66.213  1.00 40.51           C  
ATOM   8563  N   GLY C 252      11.262 136.928  68.232  1.00 42.13           N  
ATOM   8564  CA  GLY C 252      11.114 137.801  69.380  1.00 40.62           C  
ATOM   8565  C   GLY C 252       9.890 138.681  69.439  1.00 40.96           C  
ATOM   8566  O   GLY C 252       9.252 138.963  68.433  1.00 43.66           O  
ATOM   8567  N   ASP C 253       9.566 139.142  70.637  1.00 40.08           N  
ATOM   8568  CA  ASP C 253       8.415 140.004  70.811  1.00 39.55           C  
ATOM   8569  C   ASP C 253       8.792 141.478  70.649  1.00 40.44           C  
ATOM   8570  O   ASP C 253       9.704 141.988  71.322  1.00 41.14           O  
ATOM   8571  CB  ASP C 253       7.810 139.802  72.184  1.00 39.92           C  
ATOM   8572  CG  ASP C 253       6.430 140.373  72.275  1.00 42.27           C  
ATOM   8573  OD1 ASP C 253       6.238 141.494  71.752  1.00 45.15           O  
ATOM   8574  OD2 ASP C 253       5.543 139.708  72.856  1.00 43.00           O  
ATOM   8575  N   PRO C 254       8.098 142.185  69.747  1.00 38.30           N  
ATOM   8576  CA  PRO C 254       8.383 143.601  69.518  1.00 36.89           C  
ATOM   8577  C   PRO C 254       8.255 144.411  70.790  1.00 35.40           C  
ATOM   8578  O   PRO C 254       8.902 145.439  70.956  1.00 35.80           O  
ATOM   8579  CB  PRO C 254       7.355 143.992  68.457  1.00 37.72           C  
ATOM   8580  CG  PRO C 254       6.286 142.945  68.595  1.00 36.52           C  
ATOM   8581  CD  PRO C 254       7.054 141.706  68.834  1.00 36.01           C  
ATOM   8582  N   GLU C 255       7.426 143.912  71.689  1.00 33.83           N  
ATOM   8583  CA  GLU C 255       7.166 144.543  72.966  1.00 33.60           C  
ATOM   8584  C   GLU C 255       8.470 144.696  73.771  1.00 34.59           C  
ATOM   8585  O   GLU C 255       8.568 145.527  74.681  1.00 36.53           O  
ATOM   8586  CB  GLU C 255       6.153 143.679  73.712  1.00 33.32           C  
ATOM   8587  CG  GLU C 255       5.538 144.310  74.923  1.00 40.79           C  
ATOM   8588  CD  GLU C 255       4.512 145.381  74.587  1.00 43.68           C  
ATOM   8589  OE1 GLU C 255       3.477 145.039  73.973  1.00 42.50           O  
ATOM   8590  OE2 GLU C 255       4.741 146.567  74.948  1.00 47.51           O  
ATOM   8591  N   ASN C 256       9.481 143.899  73.441  1.00 34.48           N  
ATOM   8592  CA  ASN C 256      10.747 143.998  74.148  1.00 33.75           C  
ATOM   8593  C   ASN C 256      11.679 145.067  73.578  1.00 32.94           C  
ATOM   8594  O   ASN C 256      12.810 145.217  74.029  1.00 35.32           O  
ATOM   8595  CB  ASN C 256      11.445 142.646  74.205  1.00 35.09           C  
ATOM   8596  CG  ASN C 256      11.702 142.187  75.642  1.00 38.71           C  
ATOM   8597  OD1 ASN C 256      11.137 142.738  76.597  1.00 41.68           O  
ATOM   8598  ND2 ASN C 256      12.546 141.168  75.802  1.00 42.29           N  
ATOM   8599  N   PHE C 257      11.215 145.798  72.575  1.00 29.75           N  
ATOM   8600  CA  PHE C 257      11.994 146.904  72.043  1.00 28.21           C  
ATOM   8601  C   PHE C 257      11.509 148.198  72.707  1.00 28.24           C  
ATOM   8602  O   PHE C 257      11.723 149.299  72.209  1.00 27.70           O  
ATOM   8603  CB  PHE C 257      11.814 147.020  70.554  1.00 27.40           C  
ATOM   8604  CG  PHE C 257      12.704 146.124  69.786  1.00 29.36           C  
ATOM   8605  CD1 PHE C 257      12.319 144.822  69.494  1.00 28.04           C  
ATOM   8606  CD2 PHE C 257      13.960 146.570  69.377  1.00 28.81           C  
ATOM   8607  CE1 PHE C 257      13.172 143.969  68.801  1.00 26.60           C  
ATOM   8608  CE2 PHE C 257      14.817 145.726  68.688  1.00 31.56           C  
ATOM   8609  CZ  PHE C 257      14.419 144.417  68.398  1.00 28.36           C  
ATOM   8610  N   THR C 258      10.845 148.039  73.842  1.00 27.82           N  
ATOM   8611  CA  THR C 258      10.312 149.148  74.588  1.00 27.70           C  
ATOM   8612  C   THR C 258      10.798 148.968  76.000  1.00 30.31           C  
ATOM   8613  O   THR C 258      10.655 147.898  76.584  1.00 34.37           O  
ATOM   8614  CB  THR C 258       8.776 149.112  74.627  1.00 27.29           C  
ATOM   8615  OG1 THR C 258       8.261 149.251  73.301  1.00 27.28           O  
ATOM   8616  CG2 THR C 258       8.245 150.219  75.509  1.00 21.80           C  
ATOM   8617  N   PRO C 259      11.391 150.005  76.576  1.00 29.94           N  
ATOM   8618  CA  PRO C 259      11.870 149.869  77.949  1.00 29.38           C  
ATOM   8619  C   PRO C 259      10.758 149.463  78.939  1.00 30.12           C  
ATOM   8620  O   PRO C 259       9.632 149.967  78.882  1.00 31.66           O  
ATOM   8621  CB  PRO C 259      12.432 151.265  78.237  1.00 26.51           C  
ATOM   8622  CG  PRO C 259      12.959 151.667  76.910  1.00 26.86           C  
ATOM   8623  CD  PRO C 259      11.854 151.267  75.973  1.00 28.01           C  
ATOM   8624  N   ALA C 260      11.080 148.547  79.841  1.00 31.06           N  
ATOM   8625  CA  ALA C 260      10.143 148.121  80.867  1.00 32.33           C  
ATOM   8626  C   ALA C 260       9.468 149.339  81.500  1.00 33.35           C  
ATOM   8627  O   ALA C 260      10.096 150.353  81.730  1.00 32.43           O  
ATOM   8628  CB  ALA C 260      10.876 147.336  81.941  1.00 30.15           C  
ATOM   8629  N   ASN C 261       8.179 149.214  81.777  1.00 36.69           N  
ATOM   8630  CA  ASN C 261       7.377 150.268  82.391  1.00 37.76           C  
ATOM   8631  C   ASN C 261       6.366 149.550  83.298  1.00 38.25           C  
ATOM   8632  O   ASN C 261       5.448 148.883  82.814  1.00 38.40           O  
ATOM   8633  CB  ASN C 261       6.635 151.044  81.307  1.00 37.78           C  
ATOM   8634  CG  ASN C 261       5.692 152.074  81.878  1.00 38.19           C  
ATOM   8635  OD1 ASN C 261       5.437 152.109  83.083  1.00 37.24           O  
ATOM   8636  ND2 ASN C 261       5.162 152.920  81.012  1.00 37.58           N  
ATOM   8637  N   PRO C 262       6.515 149.684  84.621  1.00 38.16           N  
ATOM   8638  CA  PRO C 262       5.599 149.019  85.548  1.00 39.75           C  
ATOM   8639  C   PRO C 262       4.189 149.612  85.524  1.00 41.35           C  
ATOM   8640  O   PRO C 262       3.279 149.085  86.159  1.00 43.08           O  
ATOM   8641  CB  PRO C 262       6.268 149.221  86.914  1.00 37.53           C  
ATOM   8642  CG  PRO C 262       7.660 149.663  86.594  1.00 37.93           C  
ATOM   8643  CD  PRO C 262       7.474 150.505  85.364  1.00 37.91           C  
ATOM   8644  N   LEU C 263       4.013 150.713  84.804  1.00 41.30           N  
ATOM   8645  CA  LEU C 263       2.719 151.370  84.727  1.00 39.47           C  
ATOM   8646  C   LEU C 263       2.056 151.166  83.384  1.00 39.52           C  
ATOM   8647  O   LEU C 263       1.301 152.011  82.922  1.00 41.18           O  
ATOM   8648  CB  LEU C 263       2.864 152.871  84.974  1.00 38.25           C  
ATOM   8649  CG  LEU C 263       3.409 153.278  86.330  1.00 36.56           C  
ATOM   8650  CD1 LEU C 263       3.343 154.781  86.441  1.00 35.23           C  
ATOM   8651  CD2 LEU C 263       2.600 152.610  87.421  1.00 35.84           C  
ATOM   8652  N   VAL C 264       2.354 150.062  82.733  1.00 39.03           N  
ATOM   8653  CA  VAL C 264       1.724 149.784  81.462  1.00 38.98           C  
ATOM   8654  C   VAL C 264       1.856 148.309  81.206  1.00 40.79           C  
ATOM   8655  O   VAL C 264       2.939 147.820  80.883  1.00 42.45           O  
ATOM   8656  CB  VAL C 264       2.379 150.536  80.308  1.00 37.23           C  
ATOM   8657  CG1 VAL C 264       1.779 150.077  79.010  1.00 35.02           C  
ATOM   8658  CG2 VAL C 264       2.179 152.009  80.466  1.00 32.81           C  
ATOM   8659  N   THR C 265       0.749 147.601  81.373  1.00 41.97           N  
ATOM   8660  CA  THR C 265       0.728 146.172  81.157  1.00 41.66           C  
ATOM   8661  C   THR C 265       0.540 145.832  79.692  1.00 41.48           C  
ATOM   8662  O   THR C 265      -0.417 146.282  79.059  1.00 40.40           O  
ATOM   8663  CB  THR C 265      -0.404 145.537  81.903  1.00 42.09           C  
ATOM   8664  OG1 THR C 265      -0.417 146.034  83.249  1.00 43.90           O  
ATOM   8665  CG2 THR C 265      -0.231 144.022  81.895  1.00 44.19           C  
ATOM   8666  N   PRO C 266       1.474 145.052  79.113  1.00 41.84           N  
ATOM   8667  CA  PRO C 266       1.258 144.728  77.704  1.00 40.26           C  
ATOM   8668  C   PRO C 266      -0.041 143.901  77.569  1.00 40.44           C  
ATOM   8669  O   PRO C 266      -0.437 143.153  78.470  1.00 37.32           O  
ATOM   8670  CB  PRO C 266       2.518 143.952  77.344  1.00 38.84           C  
ATOM   8671  CG  PRO C 266       3.550 144.612  78.205  1.00 37.89           C  
ATOM   8672  CD  PRO C 266       2.845 144.698  79.524  1.00 38.49           C  
ATOM   8673  N   PRO C 267      -0.725 144.049  76.439  1.00 41.23           N  
ATOM   8674  CA  PRO C 267      -1.977 143.356  76.134  1.00 42.31           C  
ATOM   8675  C   PRO C 267      -1.836 141.840  76.170  1.00 43.29           C  
ATOM   8676  O   PRO C 267      -2.679 141.133  76.709  1.00 44.43           O  
ATOM   8677  CB  PRO C 267      -2.306 143.839  74.722  1.00 41.63           C  
ATOM   8678  CG  PRO C 267      -1.553 145.120  74.587  1.00 39.92           C  
ATOM   8679  CD  PRO C 267      -0.269 144.840  75.287  1.00 41.88           C  
ATOM   8680  N   HIS C 268      -0.767 141.337  75.575  1.00 45.13           N  
ATOM   8681  CA  HIS C 268      -0.568 139.901  75.534  1.00 45.76           C  
ATOM   8682  C   HIS C 268       0.786 139.478  76.051  1.00 44.16           C  
ATOM   8683  O   HIS C 268       1.759 139.436  75.281  1.00 45.74           O  
ATOM   8684  CB  HIS C 268      -0.759 139.404  74.112  1.00 48.31           C  
ATOM   8685  CG  HIS C 268      -2.064 139.821  73.520  1.00 55.22           C  
ATOM   8686  ND1 HIS C 268      -2.158 140.551  72.352  1.00 56.49           N  
ATOM   8687  CD2 HIS C 268      -3.335 139.647  73.962  1.00 57.16           C  
ATOM   8688  CE1 HIS C 268      -3.429 140.811  72.100  1.00 57.54           C  
ATOM   8689  NE2 HIS C 268      -4.163 140.274  73.061  1.00 59.23           N  
ATOM   8690  N   ILE C 269       0.826 139.185  77.354  1.00 39.15           N  
ATOM   8691  CA  ILE C 269       2.030 138.735  78.032  1.00 35.98           C  
ATOM   8692  C   ILE C 269       2.210 137.254  77.732  1.00 35.70           C  
ATOM   8693  O   ILE C 269       1.508 136.406  78.291  1.00 34.97           O  
ATOM   8694  CB  ILE C 269       1.910 138.894  79.562  1.00 34.25           C  
ATOM   8695  CG1 ILE C 269       1.933 140.371  79.948  1.00 32.56           C  
ATOM   8696  CG2 ILE C 269       3.028 138.145  80.257  1.00 33.51           C  
ATOM   8697  CD1 ILE C 269       1.800 140.589  81.441  1.00 26.21           C  
ATOM   8698  N   LYS C 270       3.144 136.939  76.849  1.00 33.98           N  
ATOM   8699  CA  LYS C 270       3.385 135.550  76.516  1.00 35.91           C  
ATOM   8700  C   LYS C 270       4.894 135.323  76.361  1.00 36.40           C  
ATOM   8701  O   LYS C 270       5.634 136.217  75.972  1.00 38.59           O  
ATOM   8702  CB  LYS C 270       2.638 135.189  75.227  1.00 36.48           C  
ATOM   8703  CG  LYS C 270       3.004 136.048  74.041  1.00 36.21           C  
ATOM   8704  CD  LYS C 270       2.337 135.554  72.796  1.00 41.19           C  
ATOM   8705  CE  LYS C 270       3.268 135.706  71.588  1.00 49.17           C  
ATOM   8706  NZ  LYS C 270       4.600 134.972  71.777  1.00 51.26           N  
ATOM   8707  N   PRO C 271       5.366 134.117  76.659  1.00 35.31           N  
ATOM   8708  CA  PRO C 271       6.788 133.800  76.553  1.00 34.37           C  
ATOM   8709  C   PRO C 271       7.323 133.479  75.177  1.00 35.20           C  
ATOM   8710  O   PRO C 271       6.603 133.462  74.182  1.00 37.37           O  
ATOM   8711  CB  PRO C 271       6.927 132.602  77.479  1.00 35.44           C  
ATOM   8712  CG  PRO C 271       5.615 131.893  77.268  1.00 35.38           C  
ATOM   8713  CD  PRO C 271       4.632 133.030  77.332  1.00 35.93           C  
ATOM   8714  N   GLU C 272       8.624 133.232  75.140  1.00 35.56           N  
ATOM   8715  CA  GLU C 272       9.305 132.813  73.938  1.00 34.60           C  
ATOM   8716  C   GLU C 272       8.655 131.474  73.582  1.00 33.64           C  
ATOM   8717  O   GLU C 272       8.139 130.775  74.443  1.00 33.63           O  
ATOM   8718  CB  GLU C 272      10.781 132.606  74.243  1.00 38.77           C  
ATOM   8719  CG  GLU C 272      11.599 133.884  74.261  1.00 45.39           C  
ATOM   8720  CD  GLU C 272      11.598 134.578  72.903  1.00 50.94           C  
ATOM   8721  OE1 GLU C 272      11.819 133.890  71.877  1.00 52.81           O  
ATOM   8722  OE2 GLU C 272      11.372 135.810  72.862  1.00 54.42           O  
ATOM   8723  N   TRP C 273       8.699 131.092  72.319  1.00 33.72           N  
ATOM   8724  CA  TRP C 273       8.040 129.871  71.907  1.00 31.28           C  
ATOM   8725  C   TRP C 273       8.315 128.629  72.747  1.00 32.82           C  
ATOM   8726  O   TRP C 273       7.384 127.870  73.052  1.00 32.49           O  
ATOM   8727  CB  TRP C 273       8.362 129.580  70.448  1.00 30.57           C  
ATOM   8728  CG  TRP C 273       9.765 129.127  70.206  1.00 32.84           C  
ATOM   8729  CD1 TRP C 273      10.846 129.901  69.860  1.00 31.81           C  
ATOM   8730  CD2 TRP C 273      10.245 127.785  70.305  1.00 32.04           C  
ATOM   8731  NE1 TRP C 273      11.968 129.114  69.736  1.00 32.75           N  
ATOM   8732  CE2 TRP C 273      11.630 127.813  70.005  1.00 33.10           C  
ATOM   8733  CE3 TRP C 273       9.641 126.561  70.620  1.00 30.86           C  
ATOM   8734  CZ2 TRP C 273      12.421 126.657  70.010  1.00 33.07           C  
ATOM   8735  CZ3 TRP C 273      10.426 125.404  70.626  1.00 32.77           C  
ATOM   8736  CH2 TRP C 273      11.804 125.463  70.321  1.00 34.56           C  
ATOM   8737  N   TYR C 274       9.575 128.415  73.128  1.00 31.12           N  
ATOM   8738  CA  TYR C 274       9.917 127.210  73.886  1.00 30.59           C  
ATOM   8739  C   TYR C 274       9.293 127.056  75.279  1.00 29.46           C  
ATOM   8740  O   TYR C 274       9.463 126.010  75.911  1.00 30.34           O  
ATOM   8741  CB  TYR C 274      11.452 127.024  73.947  1.00 30.61           C  
ATOM   8742  CG  TYR C 274      12.227 128.249  74.391  1.00 30.33           C  
ATOM   8743  CD1 TYR C 274      12.363 128.566  75.753  1.00 30.92           C  
ATOM   8744  CD2 TYR C 274      12.828 129.098  73.448  1.00 28.70           C  
ATOM   8745  CE1 TYR C 274      13.089 129.706  76.161  1.00 32.29           C  
ATOM   8746  CE2 TYR C 274      13.545 130.227  73.841  1.00 28.64           C  
ATOM   8747  CZ  TYR C 274      13.670 130.525  75.199  1.00 31.18           C  
ATOM   8748  OH  TYR C 274      14.347 131.654  75.597  1.00 33.49           O  
ATOM   8749  N   PHE C 275       8.562 128.066  75.747  1.00 27.30           N  
ATOM   8750  CA  PHE C 275       7.882 128.003  77.047  1.00 27.56           C  
ATOM   8751  C   PHE C 275       6.364 127.973  76.856  1.00 27.53           C  
ATOM   8752  O   PHE C 275       5.621 127.690  77.798  1.00 29.91           O  
ATOM   8753  CB  PHE C 275       8.181 129.231  77.894  1.00 29.32           C  
ATOM   8754  CG  PHE C 275       9.481 129.187  78.612  1.00 33.50           C  
ATOM   8755  CD1 PHE C 275      10.038 130.354  79.108  1.00 34.62           C  
ATOM   8756  CD2 PHE C 275      10.157 128.001  78.805  1.00 36.80           C  
ATOM   8757  CE1 PHE C 275      11.245 130.341  79.780  1.00 33.41           C  
ATOM   8758  CE2 PHE C 275      11.366 127.991  79.478  1.00 36.58           C  
ATOM   8759  CZ  PHE C 275      11.904 129.170  79.962  1.00 33.84           C  
ATOM   8760  N   LEU C 276       5.909 128.306  75.650  1.00 26.00           N  
ATOM   8761  CA  LEU C 276       4.481 128.349  75.345  1.00 24.77           C  
ATOM   8762  C   LEU C 276       3.712 127.103  75.773  1.00 27.08           C  
ATOM   8763  O   LEU C 276       2.681 127.202  76.435  1.00 28.41           O  
ATOM   8764  CB  LEU C 276       4.277 128.616  73.854  1.00 18.98           C  
ATOM   8765  CG  LEU C 276       4.736 130.013  73.408  1.00 17.06           C  
ATOM   8766  CD1 LEU C 276       4.555 130.197  71.914  1.00 12.33           C  
ATOM   8767  CD2 LEU C 276       3.950 131.066  74.159  1.00 15.89           C  
ATOM   8768  N   PHE C 277       4.210 125.922  75.436  1.00 28.99           N  
ATOM   8769  CA  PHE C 277       3.490 124.717  75.830  1.00 30.78           C  
ATOM   8770  C   PHE C 277       3.183 124.713  77.320  1.00 31.34           C  
ATOM   8771  O   PHE C 277       2.089 124.349  77.722  1.00 34.90           O  
ATOM   8772  CB  PHE C 277       4.290 123.464  75.452  1.00 31.25           C  
ATOM   8773  CG  PHE C 277       5.320 123.071  76.465  1.00 31.49           C  
ATOM   8774  CD1 PHE C 277       5.059 122.063  77.379  1.00 30.01           C  
ATOM   8775  CD2 PHE C 277       6.561 123.714  76.506  1.00 31.76           C  
ATOM   8776  CE1 PHE C 277       6.027 121.695  78.319  1.00 31.12           C  
ATOM   8777  CE2 PHE C 277       7.521 123.355  77.434  1.00 29.17           C  
ATOM   8778  CZ  PHE C 277       7.254 122.341  78.342  1.00 30.07           C  
ATOM   8779  N   ALA C 278       4.148 125.130  78.136  1.00 31.89           N  
ATOM   8780  CA  ALA C 278       3.973 125.165  79.588  1.00 32.00           C  
ATOM   8781  C   ALA C 278       3.052 126.314  80.038  1.00 31.89           C  
ATOM   8782  O   ALA C 278       2.323 126.215  81.034  1.00 30.06           O  
ATOM   8783  CB  ALA C 278       5.332 125.303  80.254  1.00 30.98           C  
ATOM   8784  N   TYR C 279       3.109 127.413  79.305  1.00 30.45           N  
ATOM   8785  CA  TYR C 279       2.288 128.550  79.632  1.00 32.21           C  
ATOM   8786  C   TYR C 279       0.819 128.152  79.402  1.00 34.83           C  
ATOM   8787  O   TYR C 279      -0.082 128.553  80.150  1.00 35.13           O  
ATOM   8788  CB  TYR C 279       2.679 129.697  78.727  1.00 30.15           C  
ATOM   8789  CG  TYR C 279       2.213 131.044  79.184  1.00 29.41           C  
ATOM   8790  CD1 TYR C 279       2.486 131.504  80.467  1.00 29.62           C  
ATOM   8791  CD2 TYR C 279       1.605 131.912  78.290  1.00 30.96           C  
ATOM   8792  CE1 TYR C 279       2.175 132.804  80.838  1.00 30.44           C  
ATOM   8793  CE2 TYR C 279       1.292 133.202  78.643  1.00 30.23           C  
ATOM   8794  CZ  TYR C 279       1.579 133.643  79.907  1.00 31.86           C  
ATOM   8795  OH  TYR C 279       1.283 134.950  80.208  1.00 38.71           O  
ATOM   8796  N   ALA C 280       0.585 127.342  78.371  1.00 33.61           N  
ATOM   8797  CA  ALA C 280      -0.757 126.901  78.054  1.00 33.77           C  
ATOM   8798  C   ALA C 280      -1.288 126.061  79.199  1.00 36.36           C  
ATOM   8799  O   ALA C 280      -2.427 126.235  79.651  1.00 39.42           O  
ATOM   8800  CB  ALA C 280      -0.749 126.096  76.784  1.00 31.71           C  
ATOM   8801  N   ILE C 281      -0.465 125.145  79.678  1.00 36.09           N  
ATOM   8802  CA  ILE C 281      -0.905 124.301  80.759  1.00 36.04           C  
ATOM   8803  C   ILE C 281      -1.118 125.148  81.991  1.00 37.72           C  
ATOM   8804  O   ILE C 281      -2.053 124.921  82.756  1.00 39.42           O  
ATOM   8805  CB  ILE C 281       0.117 123.185  81.026  1.00 35.32           C  
ATOM   8806  CG1 ILE C 281       0.194 122.290  79.782  1.00 35.59           C  
ATOM   8807  CG2 ILE C 281      -0.268 122.388  82.284  1.00 32.00           C  
ATOM   8808  CD1 ILE C 281       1.194 121.147  79.858  1.00 35.16           C  
ATOM   8809  N   LEU C 282      -0.268 126.145  82.186  1.00 39.25           N  
ATOM   8810  CA  LEU C 282      -0.413 126.994  83.360  1.00 40.90           C  
ATOM   8811  C   LEU C 282      -1.788 127.616  83.401  1.00 41.80           C  
ATOM   8812  O   LEU C 282      -2.468 127.591  84.415  1.00 41.26           O  
ATOM   8813  CB  LEU C 282       0.611 128.119  83.352  1.00 40.50           C  
ATOM   8814  CG  LEU C 282       0.300 129.252  84.342  1.00 39.38           C  
ATOM   8815  CD1 LEU C 282       0.439 128.770  85.766  1.00 36.49           C  
ATOM   8816  CD2 LEU C 282       1.234 130.413  84.087  1.00 39.01           C  
ATOM   8817  N   ARG C 283      -2.179 128.173  82.267  1.00 44.62           N  
ATOM   8818  CA  ARG C 283      -3.446 128.851  82.136  1.00 47.55           C  
ATOM   8819  C   ARG C 283      -4.649 127.944  81.975  1.00 49.46           C  
ATOM   8820  O   ARG C 283      -5.786 128.425  81.953  1.00 52.64           O  
ATOM   8821  CB  ARG C 283      -3.347 129.836  80.979  1.00 47.79           C  
ATOM   8822  CG  ARG C 283      -2.070 130.639  81.085  1.00 49.90           C  
ATOM   8823  CD  ARG C 283      -2.132 132.003  80.454  1.00 50.68           C  
ATOM   8824  NE  ARG C 283      -2.220 131.952  79.001  1.00 52.76           N  
ATOM   8825  CZ  ARG C 283      -2.245 133.042  78.236  1.00 55.61           C  
ATOM   8826  NH1 ARG C 283      -2.183 134.256  78.806  1.00 53.25           N  
ATOM   8827  NH2 ARG C 283      -2.338 132.924  76.911  1.00 54.33           N  
ATOM   8828  N   SER C 284      -4.417 126.639  81.885  1.00 50.17           N  
ATOM   8829  CA  SER C 284      -5.519 125.697  81.728  1.00 50.91           C  
ATOM   8830  C   SER C 284      -6.271 125.501  83.035  1.00 52.41           C  
ATOM   8831  O   SER C 284      -7.450 125.173  83.029  1.00 52.36           O  
ATOM   8832  CB  SER C 284      -5.010 124.337  81.242  1.00 49.68           C  
ATOM   8833  OG  SER C 284      -4.305 123.650  82.259  1.00 44.80           O  
ATOM   8834  N   ILE C 285      -5.584 125.688  84.154  1.00 53.87           N  
ATOM   8835  CA  ILE C 285      -6.216 125.513  85.447  1.00 56.40           C  
ATOM   8836  C   ILE C 285      -6.503 126.853  86.061  1.00 59.70           C  
ATOM   8837  O   ILE C 285      -5.619 127.466  86.662  1.00 60.51           O  
ATOM   8838  CB  ILE C 285      -5.321 124.770  86.436  1.00 56.75           C  
ATOM   8839  CG1 ILE C 285      -4.897 123.423  85.858  1.00 57.74           C  
ATOM   8840  CG2 ILE C 285      -6.056 124.587  87.747  1.00 54.93           C  
ATOM   8841  CD1 ILE C 285      -6.027 122.456  85.659  1.00 59.60           C  
ATOM   8842  N   PRO C 286      -7.741 127.345  85.912  1.00 62.66           N  
ATOM   8843  CA  PRO C 286      -8.076 128.645  86.501  1.00 64.12           C  
ATOM   8844  C   PRO C 286      -8.093 128.439  88.029  1.00 65.49           C  
ATOM   8845  O   PRO C 286      -9.019 127.822  88.579  1.00 66.36           O  
ATOM   8846  CB  PRO C 286      -9.456 128.926  85.920  1.00 63.93           C  
ATOM   8847  CG  PRO C 286     -10.068 127.535  85.884  1.00 62.91           C  
ATOM   8848  CD  PRO C 286      -8.931 126.714  85.307  1.00 63.26           C  
ATOM   8849  N   ASN C 287      -7.050 128.930  88.690  1.00 64.06           N  
ATOM   8850  CA  ASN C 287      -6.887 128.798  90.131  1.00 63.87           C  
ATOM   8851  C   ASN C 287      -5.403 128.903  90.351  1.00 64.07           C  
ATOM   8852  O   ASN C 287      -4.672 127.928  90.183  1.00 64.83           O  
ATOM   8853  CB  ASN C 287      -7.354 127.434  90.626  1.00 64.69           C  
ATOM   8854  CG  ASN C 287      -7.067 127.232  92.096  1.00 65.66           C  
ATOM   8855  OD1 ASN C 287      -5.913 127.213  92.521  1.00 66.84           O  
ATOM   8856  ND2 ASN C 287      -8.119 127.094  92.885  1.00 67.16           N  
ATOM   8857  N   LYS C 288      -4.959 130.087  90.735  1.00 64.27           N  
ATOM   8858  CA  LYS C 288      -3.544 130.321  90.916  1.00 64.22           C  
ATOM   8859  C   LYS C 288      -2.742 129.109  91.388  1.00 61.43           C  
ATOM   8860  O   LYS C 288      -1.773 128.732  90.734  1.00 61.57           O  
ATOM   8861  CB  LYS C 288      -3.321 131.528  91.841  1.00 67.10           C  
ATOM   8862  CG  LYS C 288      -1.953 132.196  91.622  1.00 72.29           C  
ATOM   8863  CD  LYS C 288      -1.898 133.642  92.121  1.00 75.30           C  
ATOM   8864  CE  LYS C 288      -0.601 134.320  91.681  1.00 76.92           C  
ATOM   8865  NZ  LYS C 288      -0.630 135.795  91.909  1.00 79.65           N  
ATOM   8866  N   LEU C 289      -3.152 128.473  92.481  1.00 58.94           N  
ATOM   8867  CA  LEU C 289      -2.396 127.330  92.994  1.00 57.14           C  
ATOM   8868  C   LEU C 289      -2.400 126.101  92.112  1.00 55.66           C  
ATOM   8869  O   LEU C 289      -1.356 125.475  91.901  1.00 57.94           O  
ATOM   8870  CB  LEU C 289      -2.875 126.913  94.382  1.00 56.79           C  
ATOM   8871  CG  LEU C 289      -1.868 125.935  95.016  1.00 58.10           C  
ATOM   8872  CD1 LEU C 289      -0.518 126.658  95.257  1.00 57.56           C  
ATOM   8873  CD2 LEU C 289      -2.407 125.386  96.319  1.00 54.67           C  
ATOM   8874  N   GLY C 290      -3.570 125.743  91.607  1.00 52.26           N  
ATOM   8875  CA  GLY C 290      -3.658 124.575  90.758  1.00 48.77           C  
ATOM   8876  C   GLY C 290      -2.852 124.719  89.489  1.00 46.90           C  
ATOM   8877  O   GLY C 290      -2.210 123.773  89.048  1.00 46.70           O  
ATOM   8878  N   GLY C 291      -2.885 125.903  88.892  1.00 45.96           N  
ATOM   8879  CA  GLY C 291      -2.136 126.120  87.665  1.00 45.46           C  
ATOM   8880  C   GLY C 291      -0.644 125.971  87.904  1.00 45.20           C  
ATOM   8881  O   GLY C 291       0.076 125.349  87.116  1.00 44.22           O  
ATOM   8882  N   VAL C 292      -0.172 126.540  89.007  1.00 44.59           N  
ATOM   8883  CA  VAL C 292       1.232 126.448  89.331  1.00 44.40           C  
ATOM   8884  C   VAL C 292       1.615 124.987  89.448  1.00 43.96           C  
ATOM   8885  O   VAL C 292       2.621 124.563  88.899  1.00 46.02           O  
ATOM   8886  CB  VAL C 292       1.558 127.184  90.639  1.00 44.37           C  
ATOM   8887  CG1 VAL C 292       2.927 126.763  91.144  1.00 44.71           C  
ATOM   8888  CG2 VAL C 292       1.562 128.683  90.383  1.00 43.93           C  
ATOM   8889  N   LEU C 293       0.816 124.195  90.144  1.00 42.60           N  
ATOM   8890  CA  LEU C 293       1.174 122.791  90.259  1.00 42.12           C  
ATOM   8891  C   LEU C 293       1.165 122.148  88.877  1.00 41.34           C  
ATOM   8892  O   LEU C 293       2.052 121.368  88.537  1.00 41.41           O  
ATOM   8893  CB  LEU C 293       0.212 122.059  91.194  1.00 41.78           C  
ATOM   8894  CG  LEU C 293       0.174 122.612  92.616  1.00 41.97           C  
ATOM   8895  CD1 LEU C 293      -0.820 121.821  93.427  1.00 43.17           C  
ATOM   8896  CD2 LEU C 293       1.544 122.532  93.238  1.00 40.22           C  
ATOM   8897  N   ALA C 294       0.168 122.488  88.072  1.00 40.29           N  
ATOM   8898  CA  ALA C 294       0.075 121.915  86.741  1.00 39.49           C  
ATOM   8899  C   ALA C 294       1.336 122.244  85.927  1.00 38.21           C  
ATOM   8900  O   ALA C 294       1.869 121.387  85.218  1.00 37.62           O  
ATOM   8901  CB  ALA C 294      -1.179 122.435  86.039  1.00 37.52           C  
ATOM   8902  N   LEU C 295       1.811 123.480  86.045  1.00 36.06           N  
ATOM   8903  CA  LEU C 295       2.995 123.908  85.313  1.00 37.05           C  
ATOM   8904  C   LEU C 295       4.153 123.049  85.752  1.00 37.69           C  
ATOM   8905  O   LEU C 295       4.832 122.425  84.930  1.00 38.69           O  
ATOM   8906  CB  LEU C 295       3.302 125.379  85.606  1.00 37.73           C  
ATOM   8907  CG  LEU C 295       4.558 125.998  84.992  1.00 36.46           C  
ATOM   8908  CD1 LEU C 295       4.649 125.681  83.505  1.00 36.35           C  
ATOM   8909  CD2 LEU C 295       4.509 127.490  85.222  1.00 37.11           C  
ATOM   8910  N   ALA C 296       4.365 123.024  87.062  1.00 36.48           N  
ATOM   8911  CA  ALA C 296       5.412 122.233  87.673  1.00 35.82           C  
ATOM   8912  C   ALA C 296       5.327 120.787  87.174  1.00 37.00           C  
ATOM   8913  O   ALA C 296       6.303 120.207  86.720  1.00 38.73           O  
ATOM   8914  CB  ALA C 296       5.242 122.270  89.175  1.00 33.29           C  
ATOM   8915  N   ALA C 297       4.143 120.207  87.256  1.00 38.44           N  
ATOM   8916  CA  ALA C 297       3.952 118.831  86.837  1.00 40.23           C  
ATOM   8917  C   ALA C 297       4.258 118.611  85.354  1.00 41.24           C  
ATOM   8918  O   ALA C 297       4.758 117.546  84.968  1.00 41.69           O  
ATOM   8919  CB  ALA C 297       2.516 118.395  87.151  1.00 39.49           C  
ATOM   8920  N   SER C 298       3.973 119.611  84.521  1.00 40.23           N  
ATOM   8921  CA  SER C 298       4.216 119.469  83.088  1.00 39.67           C  
ATOM   8922  C   SER C 298       5.664 119.124  82.755  1.00 39.72           C  
ATOM   8923  O   SER C 298       5.943 118.572  81.697  1.00 42.17           O  
ATOM   8924  CB  SER C 298       3.835 120.737  82.343  1.00 37.48           C  
ATOM   8925  OG  SER C 298       4.771 121.748  82.623  1.00 40.21           O  
ATOM   8926  N   VAL C 299       6.597 119.460  83.630  1.00 38.20           N  
ATOM   8927  CA  VAL C 299       7.975 119.134  83.344  1.00 37.48           C  
ATOM   8928  C   VAL C 299       8.464 118.053  84.300  1.00 37.50           C  
ATOM   8929  O   VAL C 299       9.177 117.138  83.899  1.00 37.29           O  
ATOM   8930  CB  VAL C 299       8.872 120.380  83.433  1.00 38.71           C  
ATOM   8931  CG1 VAL C 299      10.333 119.982  83.260  1.00 40.90           C  
ATOM   8932  CG2 VAL C 299       8.504 121.353  82.336  1.00 36.82           C  
ATOM   8933  N   LEU C 300       8.084 118.142  85.564  1.00 36.53           N  
ATOM   8934  CA  LEU C 300       8.497 117.124  86.512  1.00 37.21           C  
ATOM   8935  C   LEU C 300       7.977 115.746  86.085  1.00 37.14           C  
ATOM   8936  O   LEU C 300       8.501 114.721  86.490  1.00 37.12           O  
ATOM   8937  CB  LEU C 300       7.974 117.464  87.911  1.00 37.62           C  
ATOM   8938  CG  LEU C 300       8.551 118.755  88.502  1.00 39.87           C  
ATOM   8939  CD1 LEU C 300       8.064 118.943  89.935  1.00 38.01           C  
ATOM   8940  CD2 LEU C 300      10.078 118.685  88.453  1.00 38.58           C  
ATOM   8941  N   ILE C 301       6.946 115.725  85.252  1.00 38.14           N  
ATOM   8942  CA  ILE C 301       6.344 114.473  84.810  1.00 37.54           C  
ATOM   8943  C   ILE C 301       7.424 113.576  84.181  1.00 36.74           C  
ATOM   8944  O   ILE C 301       7.336 112.350  84.233  1.00 34.55           O  
ATOM   8945  CB  ILE C 301       5.148 114.789  83.821  1.00 39.28           C  
ATOM   8946  CG1 ILE C 301       4.420 113.520  83.399  1.00 39.84           C  
ATOM   8947  CG2 ILE C 301       5.651 115.508  82.599  1.00 38.81           C  
ATOM   8948  CD1 ILE C 301       3.795 112.800  84.545  1.00 44.21           C  
ATOM   8949  N   LEU C 302       8.460 114.202  83.620  1.00 36.13           N  
ATOM   8950  CA  LEU C 302       9.576 113.488  82.988  1.00 34.17           C  
ATOM   8951  C   LEU C 302      10.287 112.522  83.933  1.00 33.08           C  
ATOM   8952  O   LEU C 302      10.838 111.520  83.490  1.00 33.53           O  
ATOM   8953  CB  LEU C 302      10.590 114.479  82.420  1.00 34.32           C  
ATOM   8954  CG  LEU C 302      10.079 115.327  81.246  1.00 36.01           C  
ATOM   8955  CD1 LEU C 302      11.099 116.342  80.818  1.00 35.96           C  
ATOM   8956  CD2 LEU C 302       9.794 114.447  80.096  1.00 37.39           C  
ATOM   8957  N   PHE C 303      10.282 112.815  85.228  1.00 30.99           N  
ATOM   8958  CA  PHE C 303      10.910 111.931  86.199  1.00 32.66           C  
ATOM   8959  C   PHE C 303      10.146 110.602  86.371  1.00 35.59           C  
ATOM   8960  O   PHE C 303      10.672 109.654  86.953  1.00 37.69           O  
ATOM   8961  CB  PHE C 303      11.007 112.611  87.565  1.00 30.19           C  
ATOM   8962  CG  PHE C 303      12.126 113.595  87.682  1.00 32.07           C  
ATOM   8963  CD1 PHE C 303      11.886 114.884  88.171  1.00 30.69           C  
ATOM   8964  CD2 PHE C 303      13.436 113.234  87.339  1.00 30.20           C  
ATOM   8965  CE1 PHE C 303      12.942 115.798  88.320  1.00 30.76           C  
ATOM   8966  CE2 PHE C 303      14.492 114.138  87.485  1.00 27.13           C  
ATOM   8967  CZ  PHE C 303      14.252 115.420  87.975  1.00 28.98           C  
ATOM   8968  N   LEU C 304       8.912 110.524  85.882  1.00 37.09           N  
ATOM   8969  CA  LEU C 304       8.137 109.301  86.019  1.00 38.42           C  
ATOM   8970  C   LEU C 304       8.248 108.358  84.817  1.00 41.01           C  
ATOM   8971  O   LEU C 304       7.969 107.159  84.928  1.00 43.52           O  
ATOM   8972  CB  LEU C 304       6.665 109.632  86.232  1.00 37.80           C  
ATOM   8973  CG  LEU C 304       6.286 110.459  87.460  1.00 42.43           C  
ATOM   8974  CD1 LEU C 304       4.755 110.540  87.545  1.00 40.30           C  
ATOM   8975  CD2 LEU C 304       6.861 109.821  88.729  1.00 41.33           C  
ATOM   8976  N   ILE C 305       8.652 108.889  83.671  1.00 40.85           N  
ATOM   8977  CA  ILE C 305       8.735 108.083  82.467  1.00 40.81           C  
ATOM   8978  C   ILE C 305       9.403 106.732  82.644  1.00 41.54           C  
ATOM   8979  O   ILE C 305       8.901 105.733  82.140  1.00 42.30           O  
ATOM   8980  CB  ILE C 305       9.422 108.848  81.341  1.00 40.03           C  
ATOM   8981  CG1 ILE C 305       8.645 110.125  81.048  1.00 40.48           C  
ATOM   8982  CG2 ILE C 305       9.419 108.019  80.084  1.00 40.43           C  
ATOM   8983  CD1 ILE C 305       7.202 109.863  80.624  1.00 39.60           C  
ATOM   8984  N   PRO C 306      10.545 106.672  83.351  1.00 42.62           N  
ATOM   8985  CA  PRO C 306      11.202 105.362  83.536  1.00 42.56           C  
ATOM   8986  C   PRO C 306      10.293 104.328  84.226  1.00 43.34           C  
ATOM   8987  O   PRO C 306      10.424 103.131  84.017  1.00 44.32           O  
ATOM   8988  CB  PRO C 306      12.425 105.697  84.395  1.00 41.25           C  
ATOM   8989  CG  PRO C 306      12.745 107.122  84.006  1.00 41.65           C  
ATOM   8990  CD  PRO C 306      11.376 107.772  83.883  1.00 41.43           C  
ATOM   8991  N   PHE C 307       9.355 104.790  85.042  1.00 44.79           N  
ATOM   8992  CA  PHE C 307       8.482 103.873  85.757  1.00 45.86           C  
ATOM   8993  C   PHE C 307       7.182 103.564  85.040  1.00 45.78           C  
ATOM   8994  O   PHE C 307       6.334 102.860  85.577  1.00 46.51           O  
ATOM   8995  CB  PHE C 307       8.165 104.438  87.141  1.00 47.80           C  
ATOM   8996  CG  PHE C 307       9.380 104.898  87.897  1.00 52.36           C  
ATOM   8997  CD1 PHE C 307      10.445 104.029  88.133  1.00 54.51           C  
ATOM   8998  CD2 PHE C 307       9.472 106.207  88.366  1.00 53.24           C  
ATOM   8999  CE1 PHE C 307      11.588 104.461  88.824  1.00 54.06           C  
ATOM   9000  CE2 PHE C 307      10.605 106.646  89.057  1.00 52.76           C  
ATOM   9001  CZ  PHE C 307      11.663 105.772  89.284  1.00 53.59           C  
ATOM   9002  N   LEU C 308       7.001 104.084  83.835  1.00 44.52           N  
ATOM   9003  CA  LEU C 308       5.759 103.823  83.126  1.00 43.46           C  
ATOM   9004  C   LEU C 308       5.972 102.987  81.870  1.00 44.02           C  
ATOM   9005  O   LEU C 308       5.123 102.988  80.968  1.00 45.74           O  
ATOM   9006  CB  LEU C 308       5.074 105.148  82.781  1.00 41.43           C  
ATOM   9007  CG  LEU C 308       4.738 106.003  84.008  1.00 39.56           C  
ATOM   9008  CD1 LEU C 308       4.089 107.309  83.584  1.00 37.94           C  
ATOM   9009  CD2 LEU C 308       3.821 105.217  84.914  1.00 35.05           C  
ATOM   9010  N   HIS C 309       7.102 102.277  81.823  1.00 41.59           N  
ATOM   9011  CA  HIS C 309       7.448 101.436  80.691  1.00 40.09           C  
ATOM   9012  C   HIS C 309       6.896 100.043  80.935  1.00 40.54           C  
ATOM   9013  O   HIS C 309       7.289  99.368  81.874  1.00 41.80           O  
ATOM   9014  CB  HIS C 309       8.956 101.365  80.541  1.00 42.12           C  
ATOM   9015  CG  HIS C 309       9.405 100.635  79.314  1.00 41.77           C  
ATOM   9016  ND1 HIS C 309       9.600 101.267  78.105  1.00 39.27           N  
ATOM   9017  CD2 HIS C 309       9.648  99.321  79.098  1.00 40.21           C  
ATOM   9018  CE1 HIS C 309       9.938 100.369  77.193  1.00 40.57           C  
ATOM   9019  NE2 HIS C 309       9.973  99.180  77.769  1.00 41.12           N  
ATOM   9020  N   LYS C 310       5.989  99.600  80.079  1.00 40.03           N  
ATOM   9021  CA  LYS C 310       5.383  98.302  80.275  1.00 37.12           C  
ATOM   9022  C   LYS C 310       5.729  97.368  79.169  1.00 36.70           C  
ATOM   9023  O   LYS C 310       5.608  96.157  79.323  1.00 37.16           O  
ATOM   9024  CB  LYS C 310       3.873  98.443  80.352  1.00 37.55           C  
ATOM   9025  CG  LYS C 310       3.410  99.334  81.485  1.00 36.59           C  
ATOM   9026  CD  LYS C 310       3.685  98.686  82.802  1.00 36.75           C  
ATOM   9027  CE  LYS C 310       3.288  99.609  83.929  1.00 41.73           C  
ATOM   9028  NZ  LYS C 310       3.525  99.017  85.274  1.00 45.50           N  
ATOM   9029  N   SER C 311       6.159  97.920  78.041  1.00 37.74           N  
ATOM   9030  CA  SER C 311       6.504  97.076  76.901  1.00 37.05           C  
ATOM   9031  C   SER C 311       7.644  96.102  77.166  1.00 35.51           C  
ATOM   9032  O   SER C 311       8.538  96.368  77.975  1.00 33.94           O  
ATOM   9033  CB  SER C 311       6.861  97.914  75.686  1.00 37.12           C  
ATOM   9034  OG  SER C 311       7.013  97.039  74.577  1.00 41.01           O  
ATOM   9035  N   LYS C 312       7.597  94.972  76.472  1.00 34.39           N  
ATOM   9036  CA  LYS C 312       8.617  93.947  76.608  1.00 35.24           C  
ATOM   9037  C   LYS C 312       9.816  94.298  75.720  1.00 35.02           C  
ATOM   9038  O   LYS C 312      10.902  93.715  75.841  1.00 34.16           O  
ATOM   9039  CB  LYS C 312       8.031  92.601  76.211  1.00 35.66           C  
ATOM   9040  CG  LYS C 312       7.082  92.056  77.242  1.00 40.26           C  
ATOM   9041  CD  LYS C 312       7.745  91.010  78.109  1.00 43.68           C  
ATOM   9042  CE  LYS C 312       6.858  90.632  79.285  1.00 46.48           C  
ATOM   9043  NZ  LYS C 312       6.747  91.748  80.263  1.00 49.63           N  
ATOM   9044  N   GLN C 313       9.596  95.270  74.843  1.00 32.68           N  
ATOM   9045  CA  GLN C 313      10.604  95.745  73.930  1.00 33.11           C  
ATOM   9046  C   GLN C 313      11.001  97.150  74.367  1.00 35.92           C  
ATOM   9047  O   GLN C 313      10.194  97.873  74.972  1.00 38.59           O  
ATOM   9048  CB  GLN C 313      10.043  95.727  72.518  1.00 30.83           C  
ATOM   9049  CG  GLN C 313       9.701  94.321  72.085  1.00 32.96           C  
ATOM   9050  CD  GLN C 313       8.994  94.262  70.758  1.00 35.57           C  
ATOM   9051  OE1 GLN C 313       7.946  94.884  70.570  1.00 41.47           O  
ATOM   9052  NE2 GLN C 313       9.553  93.505  69.823  1.00 35.10           N  
ATOM   9053  N   ARG C 314      12.247  97.535  74.078  1.00 35.98           N  
ATOM   9054  CA  ARG C 314      12.748  98.839  74.493  1.00 35.06           C  
ATOM   9055  C   ARG C 314      12.263 100.037  73.694  1.00 35.96           C  
ATOM   9056  O   ARG C 314      11.745 101.002  74.265  1.00 36.12           O  
ATOM   9057  CB  ARG C 314      14.261  98.832  74.485  1.00 36.24           C  
ATOM   9058  CG  ARG C 314      14.830 100.159  74.860  1.00 38.11           C  
ATOM   9059  CD  ARG C 314      16.271 100.031  75.241  1.00 39.90           C  
ATOM   9060  NE  ARG C 314      16.675 101.181  76.036  1.00 41.36           N  
ATOM   9061  CZ  ARG C 314      17.858 101.307  76.625  1.00 42.18           C  
ATOM   9062  NH1 ARG C 314      18.757 100.342  76.505  1.00 40.10           N  
ATOM   9063  NH2 ARG C 314      18.138 102.402  77.332  1.00 42.94           N  
ATOM   9064  N   THR C 315      12.440  99.982  72.378  1.00 35.12           N  
ATOM   9065  CA  THR C 315      12.027 101.083  71.524  1.00 35.47           C  
ATOM   9066  C   THR C 315      10.589 100.971  71.038  1.00 34.35           C  
ATOM   9067  O   THR C 315       9.837 100.080  71.433  1.00 34.26           O  
ATOM   9068  CB  THR C 315      12.942 101.206  70.298  1.00 36.90           C  
ATOM   9069  OG1 THR C 315      12.845 100.024  69.505  1.00 39.08           O  
ATOM   9070  CG2 THR C 315      14.372 101.365  70.728  1.00 39.15           C  
ATOM   9071  N   MET C 316      10.202 101.905  70.190  1.00 33.43           N  
ATOM   9072  CA  MET C 316       8.861 101.889  69.651  1.00 34.45           C  
ATOM   9073  C   MET C 316       8.960 101.479  68.187  1.00 35.31           C  
ATOM   9074  O   MET C 316       7.943 101.411  67.480  1.00 35.37           O  
ATOM   9075  CB  MET C 316       8.211 103.274  69.782  1.00 32.36           C  
ATOM   9076  CG  MET C 316       7.652 103.579  71.155  1.00 24.70           C  
ATOM   9077  SD  MET C 316       7.094 105.275  71.153  1.00 29.31           S  
ATOM   9078  CE  MET C 316       6.887 105.598  72.946  1.00 17.73           C  
ATOM   9079  N   THR C 317      10.181 101.185  67.744  1.00 33.03           N  
ATOM   9080  CA  THR C 317      10.387 100.805  66.364  1.00 34.30           C  
ATOM   9081  C   THR C 317       9.425  99.735  65.905  1.00 33.94           C  
ATOM   9082  O   THR C 317       8.907  99.820  64.812  1.00 36.24           O  
ATOM   9083  CB  THR C 317      11.791 100.293  66.129  1.00 35.98           C  
ATOM   9084  OG1 THR C 317      12.724 101.292  66.539  1.00 37.55           O  
ATOM   9085  CG2 THR C 317      12.006  99.987  64.660  1.00 36.06           C  
ATOM   9086  N   PHE C 318       9.166  98.745  66.747  1.00 34.84           N  
ATOM   9087  CA  PHE C 318       8.277  97.639  66.380  1.00 36.14           C  
ATOM   9088  C   PHE C 318       6.941  97.662  67.106  1.00 37.15           C  
ATOM   9089  O   PHE C 318       6.310  96.613  67.269  1.00 37.70           O  
ATOM   9090  CB  PHE C 318       8.970  96.307  66.674  1.00 32.76           C  
ATOM   9091  CG  PHE C 318      10.310  96.169  66.021  1.00 31.94           C  
ATOM   9092  CD1 PHE C 318      11.421  95.765  66.765  1.00 30.50           C  
ATOM   9093  CD2 PHE C 318      10.467  96.428  64.661  1.00 29.97           C  
ATOM   9094  CE1 PHE C 318      12.673  95.616  66.168  1.00 29.55           C  
ATOM   9095  CE2 PHE C 318      11.717  96.280  64.047  1.00 30.68           C  
ATOM   9096  CZ  PHE C 318      12.820  95.873  64.805  1.00 32.15           C  
ATOM   9097  N   ARG C 319       6.521  98.851  67.537  1.00 38.19           N  
ATOM   9098  CA  ARG C 319       5.261  99.024  68.270  1.00 40.68           C  
ATOM   9099  C   ARG C 319       4.397 100.108  67.594  1.00 42.02           C  
ATOM   9100  O   ARG C 319       4.311 101.255  68.060  1.00 42.74           O  
ATOM   9101  CB  ARG C 319       5.553  99.423  69.726  1.00 39.72           C  
ATOM   9102  CG  ARG C 319       6.297  98.389  70.523  1.00 38.69           C  
ATOM   9103  CD  ARG C 319       6.171  98.661  72.013  1.00 41.86           C  
ATOM   9104  NE  ARG C 319       7.110  99.662  72.512  1.00 45.69           N  
ATOM   9105  CZ  ARG C 319       6.767 100.661  73.322  1.00 47.70           C  
ATOM   9106  NH1 ARG C 319       5.505 100.798  73.720  1.00 49.29           N  
ATOM   9107  NH2 ARG C 319       7.685 101.516  73.746  1.00 49.30           N  
ATOM   9108  N   PRO C 320       3.716  99.745  66.504  1.00 42.09           N  
ATOM   9109  CA  PRO C 320       2.875 100.696  65.772  1.00 41.68           C  
ATOM   9110  C   PRO C 320       1.806 101.448  66.579  1.00 41.31           C  
ATOM   9111  O   PRO C 320       1.556 102.628  66.307  1.00 40.98           O  
ATOM   9112  CB  PRO C 320       2.295  99.838  64.651  1.00 41.62           C  
ATOM   9113  CG  PRO C 320       2.190  98.500  65.287  1.00 42.14           C  
ATOM   9114  CD  PRO C 320       3.479  98.366  66.047  1.00 41.96           C  
ATOM   9115  N   LEU C 321       1.163 100.799  67.553  1.00 39.83           N  
ATOM   9116  CA  LEU C 321       0.158 101.532  68.334  1.00 39.68           C  
ATOM   9117  C   LEU C 321       0.838 102.642  69.130  1.00 39.91           C  
ATOM   9118  O   LEU C 321       0.353 103.772  69.179  1.00 39.21           O  
ATOM   9119  CB  LEU C 321      -0.611 100.615  69.293  1.00 40.72           C  
ATOM   9120  CG  LEU C 321      -1.448  99.498  68.653  1.00 41.65           C  
ATOM   9121  CD1 LEU C 321      -2.397  98.952  69.700  1.00 39.32           C  
ATOM   9122  CD2 LEU C 321      -2.211 100.024  67.446  1.00 36.67           C  
ATOM   9123  N   SER C 322       1.975 102.315  69.744  1.00 40.31           N  
ATOM   9124  CA  SER C 322       2.736 103.286  70.522  1.00 38.59           C  
ATOM   9125  C   SER C 322       3.245 104.393  69.612  1.00 36.48           C  
ATOM   9126  O   SER C 322       3.291 105.549  70.008  1.00 35.88           O  
ATOM   9127  CB  SER C 322       3.913 102.607  71.224  1.00 40.26           C  
ATOM   9128  OG  SER C 322       3.466 101.621  72.146  1.00 42.69           O  
ATOM   9129  N   GLN C 323       3.637 104.039  68.395  1.00 35.23           N  
ATOM   9130  CA  GLN C 323       4.111 105.042  67.447  1.00 36.37           C  
ATOM   9131  C   GLN C 323       3.057 106.120  67.171  1.00 36.18           C  
ATOM   9132  O   GLN C 323       3.369 107.313  67.161  1.00 37.97           O  
ATOM   9133  CB  GLN C 323       4.513 104.400  66.124  1.00 36.00           C  
ATOM   9134  CG  GLN C 323       5.818 103.676  66.186  1.00 40.29           C  
ATOM   9135  CD  GLN C 323       6.137 102.961  64.891  1.00 43.76           C  
ATOM   9136  OE1 GLN C 323       5.932 103.503  63.801  1.00 46.40           O  
ATOM   9137  NE2 GLN C 323       6.660 101.747  64.998  1.00 44.52           N  
ATOM   9138  N   THR C 324       1.811 105.730  66.951  1.00 34.17           N  
ATOM   9139  CA  THR C 324       0.820 106.755  66.690  1.00 34.86           C  
ATOM   9140  C   THR C 324       0.598 107.535  67.984  1.00 31.66           C  
ATOM   9141  O   THR C 324       0.561 108.772  67.996  1.00 28.90           O  
ATOM   9142  CB  THR C 324      -0.505 106.138  66.171  1.00 39.82           C  
ATOM   9143  OG1 THR C 324      -1.117 105.386  67.218  1.00 43.16           O  
ATOM   9144  CG2 THR C 324      -0.235 105.193  64.959  1.00 40.84           C  
ATOM   9145  N   LEU C 325       0.482 106.824  69.093  1.00 29.69           N  
ATOM   9146  CA  LEU C 325       0.299 107.524  70.352  1.00 30.28           C  
ATOM   9147  C   LEU C 325       1.407 108.563  70.490  1.00 30.74           C  
ATOM   9148  O   LEU C 325       1.158 109.691  70.879  1.00 30.76           O  
ATOM   9149  CB  LEU C 325       0.343 106.539  71.502  1.00 30.58           C  
ATOM   9150  CG  LEU C 325      -0.405 106.973  72.749  1.00 32.27           C  
ATOM   9151  CD1 LEU C 325      -1.748 107.581  72.368  1.00 30.98           C  
ATOM   9152  CD2 LEU C 325      -0.595 105.751  73.639  1.00 33.86           C  
ATOM   9153  N   PHE C 326       2.634 108.174  70.149  1.00 33.39           N  
ATOM   9154  CA  PHE C 326       3.788 109.065  70.201  1.00 32.32           C  
ATOM   9155  C   PHE C 326       3.580 110.321  69.352  1.00 32.97           C  
ATOM   9156  O   PHE C 326       3.806 111.423  69.827  1.00 34.54           O  
ATOM   9157  CB  PHE C 326       5.043 108.347  69.717  1.00 32.14           C  
ATOM   9158  CG  PHE C 326       6.267 109.234  69.684  1.00 32.18           C  
ATOM   9159  CD1 PHE C 326       6.982 109.499  70.844  1.00 30.96           C  
ATOM   9160  CD2 PHE C 326       6.663 109.859  68.501  1.00 31.27           C  
ATOM   9161  CE1 PHE C 326       8.058 110.369  70.826  1.00 27.32           C  
ATOM   9162  CE2 PHE C 326       7.741 110.732  68.485  1.00 27.89           C  
ATOM   9163  CZ  PHE C 326       8.433 110.982  69.652  1.00 25.38           C  
ATOM   9164  N   TRP C 327       3.174 110.171  68.094  1.00 34.39           N  
ATOM   9165  CA  TRP C 327       2.933 111.348  67.244  1.00 36.17           C  
ATOM   9166  C   TRP C 327       1.680 112.137  67.661  1.00 37.05           C  
ATOM   9167  O   TRP C 327       1.555 113.335  67.384  1.00 36.62           O  
ATOM   9168  CB  TRP C 327       2.839 110.944  65.786  1.00 33.95           C  
ATOM   9169  CG  TRP C 327       4.119 110.415  65.329  1.00 37.07           C  
ATOM   9170  CD1 TRP C 327       4.415 109.117  65.012  1.00 35.92           C  
ATOM   9171  CD2 TRP C 327       5.329 111.153  65.163  1.00 38.35           C  
ATOM   9172  NE1 TRP C 327       5.741 109.001  64.652  1.00 35.41           N  
ATOM   9173  CE2 TRP C 327       6.327 110.236  64.735  1.00 36.94           C  
ATOM   9174  CE3 TRP C 327       5.670 112.500  65.332  1.00 39.10           C  
ATOM   9175  CZ2 TRP C 327       7.637 110.625  64.473  1.00 35.11           C  
ATOM   9176  CZ3 TRP C 327       6.988 112.889  65.068  1.00 39.34           C  
ATOM   9177  CH2 TRP C 327       7.949 111.951  64.644  1.00 39.22           C  
ATOM   9178  N   LEU C 328       0.754 111.465  68.330  1.00 37.99           N  
ATOM   9179  CA  LEU C 328      -0.425 112.147  68.829  1.00 39.28           C  
ATOM   9180  C   LEU C 328       0.106 113.143  69.848  1.00 39.89           C  
ATOM   9181  O   LEU C 328      -0.231 114.333  69.833  1.00 41.98           O  
ATOM   9182  CB  LEU C 328      -1.325 111.169  69.536  1.00 41.25           C  
ATOM   9183  CG  LEU C 328      -2.784 111.247  69.134  1.00 45.54           C  
ATOM   9184  CD1 LEU C 328      -2.909 111.234  67.613  1.00 44.02           C  
ATOM   9185  CD2 LEU C 328      -3.506 110.044  69.758  1.00 47.07           C  
ATOM   9186  N   LEU C 329       0.959 112.641  70.733  1.00 38.50           N  
ATOM   9187  CA  LEU C 329       1.571 113.456  71.771  1.00 36.24           C  
ATOM   9188  C   LEU C 329       2.356 114.617  71.178  1.00 34.66           C  
ATOM   9189  O   LEU C 329       2.295 115.737  71.674  1.00 34.34           O  
ATOM   9190  CB  LEU C 329       2.506 112.605  72.610  1.00 36.25           C  
ATOM   9191  CG  LEU C 329       3.242 113.391  73.685  1.00 36.54           C  
ATOM   9192  CD1 LEU C 329       2.228 113.964  74.669  1.00 33.69           C  
ATOM   9193  CD2 LEU C 329       4.234 112.490  74.391  1.00 36.43           C  
ATOM   9194  N   VAL C 330       3.112 114.355  70.122  1.00 33.28           N  
ATOM   9195  CA  VAL C 330       3.868 115.431  69.512  1.00 32.73           C  
ATOM   9196  C   VAL C 330       2.894 116.511  69.046  1.00 32.42           C  
ATOM   9197  O   VAL C 330       3.050 117.682  69.386  1.00 32.00           O  
ATOM   9198  CB  VAL C 330       4.710 114.929  68.332  1.00 30.93           C  
ATOM   9199  CG1 VAL C 330       5.359 116.104  67.595  1.00 28.76           C  
ATOM   9200  CG2 VAL C 330       5.751 113.999  68.842  1.00 26.31           C  
ATOM   9201  N   ALA C 331       1.879 116.111  68.285  1.00 33.47           N  
ATOM   9202  CA  ALA C 331       0.874 117.062  67.800  1.00 31.64           C  
ATOM   9203  C   ALA C 331       0.221 117.761  69.004  1.00 30.91           C  
ATOM   9204  O   ALA C 331      -0.057 118.964  68.965  1.00 31.79           O  
ATOM   9205  CB  ALA C 331      -0.151 116.337  66.986  1.00 29.30           C  
ATOM   9206  N   ASN C 332       0.002 117.010  70.080  1.00 29.77           N  
ATOM   9207  CA  ASN C 332      -0.591 117.561  71.300  1.00 30.24           C  
ATOM   9208  C   ASN C 332       0.244 118.764  71.733  1.00 30.72           C  
ATOM   9209  O   ASN C 332      -0.298 119.804  72.113  1.00 31.01           O  
ATOM   9210  CB  ASN C 332      -0.583 116.495  72.397  1.00 32.51           C  
ATOM   9211  CG  ASN C 332      -1.510 116.820  73.562  1.00 35.66           C  
ATOM   9212  OD1 ASN C 332      -1.674 117.969  73.955  1.00 38.39           O  
ATOM   9213  ND2 ASN C 332      -2.096 115.786  74.143  1.00 39.84           N  
ATOM   9214  N   LEU C 333       1.569 118.615  71.657  1.00 31.75           N  
ATOM   9215  CA  LEU C 333       2.500 119.678  72.038  1.00 32.56           C  
ATOM   9216  C   LEU C 333       2.456 120.897  71.110  1.00 31.93           C  
ATOM   9217  O   LEU C 333       2.530 122.029  71.574  1.00 32.85           O  
ATOM   9218  CB  LEU C 333       3.924 119.120  72.129  1.00 33.67           C  
ATOM   9219  CG  LEU C 333       4.126 118.174  73.326  1.00 34.45           C  
ATOM   9220  CD1 LEU C 333       5.311 117.274  73.120  1.00 33.52           C  
ATOM   9221  CD2 LEU C 333       4.296 118.971  74.586  1.00 33.81           C  
ATOM   9222  N   LEU C 334       2.348 120.687  69.806  1.00 31.52           N  
ATOM   9223  CA  LEU C 334       2.234 121.834  68.911  1.00 33.30           C  
ATOM   9224  C   LEU C 334       0.957 122.595  69.288  1.00 33.35           C  
ATOM   9225  O   LEU C 334       0.941 123.829  69.368  1.00 32.24           O  
ATOM   9226  CB  LEU C 334       2.151 121.391  67.449  1.00 34.45           C  
ATOM   9227  CG  LEU C 334       3.460 120.823  66.878  1.00 38.17           C  
ATOM   9228  CD1 LEU C 334       3.283 120.557  65.392  1.00 34.97           C  
ATOM   9229  CD2 LEU C 334       4.621 121.809  67.111  1.00 37.42           C  
ATOM   9230  N   ILE C 335      -0.115 121.855  69.546  1.00 31.91           N  
ATOM   9231  CA  ILE C 335      -1.347 122.496  69.921  1.00 29.86           C  
ATOM   9232  C   ILE C 335      -1.179 123.335  71.186  1.00 29.46           C  
ATOM   9233  O   ILE C 335      -1.643 124.490  71.237  1.00 29.05           O  
ATOM   9234  CB  ILE C 335      -2.442 121.465  70.105  1.00 31.00           C  
ATOM   9235  CG1 ILE C 335      -2.755 120.836  68.751  1.00 33.26           C  
ATOM   9236  CG2 ILE C 335      -3.714 122.122  70.647  1.00 30.24           C  
ATOM   9237  CD1 ILE C 335      -3.672 119.614  68.850  1.00 36.75           C  
ATOM   9238  N   LEU C 336      -0.527 122.782  72.209  1.00 28.25           N  
ATOM   9239  CA  LEU C 336      -0.341 123.543  73.442  1.00 28.12           C  
ATOM   9240  C   LEU C 336       0.515 124.781  73.161  1.00 29.94           C  
ATOM   9241  O   LEU C 336       0.248 125.882  73.684  1.00 31.80           O  
ATOM   9242  CB  LEU C 336       0.289 122.676  74.521  1.00 28.03           C  
ATOM   9243  CG  LEU C 336      -0.691 121.704  75.202  1.00 29.08           C  
ATOM   9244  CD1 LEU C 336       0.044 120.697  76.062  1.00 29.87           C  
ATOM   9245  CD2 LEU C 336      -1.637 122.474  76.077  1.00 27.55           C  
ATOM   9246  N   THR C 337       1.523 124.616  72.311  1.00 27.02           N  
ATOM   9247  CA  THR C 337       2.383 125.728  71.952  1.00 27.16           C  
ATOM   9248  C   THR C 337       1.508 126.817  71.345  1.00 28.67           C  
ATOM   9249  O   THR C 337       1.610 127.999  71.688  1.00 27.74           O  
ATOM   9250  CB  THR C 337       3.410 125.285  70.920  1.00 26.38           C  
ATOM   9251  OG1 THR C 337       4.215 124.274  71.504  1.00 29.71           O  
ATOM   9252  CG2 THR C 337       4.306 126.432  70.486  1.00 22.01           C  
ATOM   9253  N   TRP C 338       0.654 126.407  70.418  1.00 30.66           N  
ATOM   9254  CA  TRP C 338      -0.258 127.330  69.763  1.00 32.79           C  
ATOM   9255  C   TRP C 338      -1.212 127.977  70.782  1.00 34.37           C  
ATOM   9256  O   TRP C 338      -1.385 129.210  70.792  1.00 35.54           O  
ATOM   9257  CB  TRP C 338      -1.045 126.582  68.700  1.00 34.45           C  
ATOM   9258  CG  TRP C 338      -2.163 127.341  68.144  1.00 35.85           C  
ATOM   9259  CD1 TRP C 338      -2.113 128.565  67.555  1.00 36.65           C  
ATOM   9260  CD2 TRP C 338      -3.524 126.937  68.128  1.00 37.96           C  
ATOM   9261  NE1 TRP C 338      -3.369 128.958  67.170  1.00 37.91           N  
ATOM   9262  CE2 TRP C 338      -4.258 127.975  67.514  1.00 40.43           C  
ATOM   9263  CE3 TRP C 338      -4.201 125.798  68.576  1.00 39.06           C  
ATOM   9264  CZ2 TRP C 338      -5.645 127.909  67.337  1.00 41.92           C  
ATOM   9265  CZ3 TRP C 338      -5.573 125.731  68.402  1.00 41.71           C  
ATOM   9266  CH2 TRP C 338      -6.283 126.785  67.787  1.00 42.32           C  
ATOM   9267  N   ILE C 339      -1.810 127.171  71.655  1.00 31.57           N  
ATOM   9268  CA  ILE C 339      -2.711 127.748  72.631  1.00 32.03           C  
ATOM   9269  C   ILE C 339      -1.960 128.727  73.505  1.00 33.32           C  
ATOM   9270  O   ILE C 339      -2.508 129.768  73.892  1.00 35.58           O  
ATOM   9271  CB  ILE C 339      -3.382 126.664  73.498  1.00 31.85           C  
ATOM   9272  CG1 ILE C 339      -4.374 125.882  72.639  1.00 30.88           C  
ATOM   9273  CG2 ILE C 339      -4.107 127.286  74.684  1.00 26.46           C  
ATOM   9274  CD1 ILE C 339      -5.439 126.744  72.006  1.00 27.48           C  
ATOM   9275  N   GLY C 340      -0.704 128.398  73.808  1.00 34.33           N  
ATOM   9276  CA  GLY C 340       0.123 129.269  74.638  1.00 33.72           C  
ATOM   9277  C   GLY C 340       0.322 130.678  74.085  1.00 33.91           C  
ATOM   9278  O   GLY C 340       0.475 131.640  74.836  1.00 33.76           O  
ATOM   9279  N   SER C 341       0.306 130.807  72.765  1.00 33.76           N  
ATOM   9280  CA  SER C 341       0.473 132.108  72.121  1.00 35.79           C  
ATOM   9281  C   SER C 341      -0.854 132.869  71.915  1.00 38.80           C  
ATOM   9282  O   SER C 341      -0.857 133.980  71.369  1.00 38.83           O  
ATOM   9283  CB  SER C 341       1.099 131.922  70.745  1.00 33.04           C  
ATOM   9284  OG  SER C 341       0.161 131.305  69.867  1.00 26.17           O  
ATOM   9285  N   GLN C 342      -1.971 132.267  72.313  1.00 39.36           N  
ATOM   9286  CA  GLN C 342      -3.258 132.898  72.114  1.00 39.20           C  
ATOM   9287  C   GLN C 342      -3.833 133.526  73.365  1.00 42.83           C  
ATOM   9288  O   GLN C 342      -3.487 133.150  74.491  1.00 43.99           O  
ATOM   9289  CB  GLN C 342      -4.232 131.877  71.563  1.00 36.75           C  
ATOM   9290  CG  GLN C 342      -3.858 131.440  70.195  1.00 36.04           C  
ATOM   9291  CD  GLN C 342      -3.696 132.625  69.285  1.00 38.18           C  
ATOM   9292  OE1 GLN C 342      -2.794 132.662  68.458  1.00 40.22           O  
ATOM   9293  NE2 GLN C 342      -4.577 133.613  69.431  1.00 37.92           N  
ATOM   9294  N   PRO C 343      -4.720 134.512  73.190  1.00 43.93           N  
ATOM   9295  CA  PRO C 343      -5.323 135.157  74.355  1.00 44.32           C  
ATOM   9296  C   PRO C 343      -6.213 134.144  75.038  1.00 45.36           C  
ATOM   9297  O   PRO C 343      -6.597 133.143  74.425  1.00 46.45           O  
ATOM   9298  CB  PRO C 343      -6.108 136.315  73.744  1.00 43.84           C  
ATOM   9299  CG  PRO C 343      -6.451 135.818  72.380  1.00 44.88           C  
ATOM   9300  CD  PRO C 343      -5.189 135.123  71.937  1.00 44.61           C  
ATOM   9301  N   VAL C 344      -6.533 134.396  76.299  1.00 45.94           N  
ATOM   9302  CA  VAL C 344      -7.376 133.496  77.070  1.00 47.00           C  
ATOM   9303  C   VAL C 344      -8.861 133.768  76.812  1.00 48.35           C  
ATOM   9304  O   VAL C 344      -9.527 134.458  77.582  1.00 48.16           O  
ATOM   9305  CB  VAL C 344      -7.093 133.655  78.576  1.00 48.54           C  
ATOM   9306  CG1 VAL C 344      -7.912 132.631  79.375  1.00 48.03           C  
ATOM   9307  CG2 VAL C 344      -5.589 133.502  78.842  1.00 45.28           C  
ATOM   9308  N   GLU C 345      -9.373 133.184  75.736  1.00 50.08           N  
ATOM   9309  CA  GLU C 345     -10.753 133.359  75.325  1.00 49.82           C  
ATOM   9310  C   GLU C 345     -11.271 132.146  74.588  1.00 49.31           C  
ATOM   9311  O   GLU C 345     -10.504 131.265  74.192  1.00 50.01           O  
ATOM   9312  CB  GLU C 345     -10.838 134.538  74.376  1.00 53.46           C  
ATOM   9313  CG  GLU C 345     -10.561 135.875  75.011  1.00 59.26           C  
ATOM   9314  CD  GLU C 345     -10.516 136.978  73.978  1.00 62.86           C  
ATOM   9315  OE1 GLU C 345     -11.290 136.895  72.990  1.00 64.76           O  
ATOM   9316  OE2 GLU C 345      -9.715 137.927  74.156  1.00 65.25           O  
ATOM   9317  N   HIS C 346     -12.582 132.109  74.377  1.00 47.84           N  
ATOM   9318  CA  HIS C 346     -13.172 130.999  73.643  1.00 46.08           C  
ATOM   9319  C   HIS C 346     -12.701 131.195  72.197  1.00 44.18           C  
ATOM   9320  O   HIS C 346     -12.614 132.330  71.731  1.00 45.40           O  
ATOM   9321  CB  HIS C 346     -14.701 131.057  73.728  1.00 45.23           C  
ATOM   9322  CG  HIS C 346     -15.383 129.937  73.006  1.00 46.41           C  
ATOM   9323  ND1 HIS C 346     -15.493 128.668  73.536  1.00 48.51           N  
ATOM   9324  CD2 HIS C 346     -15.924 129.873  71.765  1.00 46.02           C  
ATOM   9325  CE1 HIS C 346     -16.071 127.869  72.653  1.00 45.89           C  
ATOM   9326  NE2 HIS C 346     -16.341 128.577  71.569  1.00 47.15           N  
ATOM   9327  N   PRO C 347     -12.383 130.109  71.469  1.00 41.60           N  
ATOM   9328  CA  PRO C 347     -12.413 128.699  71.842  1.00 40.94           C  
ATOM   9329  C   PRO C 347     -11.072 128.203  72.383  1.00 42.67           C  
ATOM   9330  O   PRO C 347     -10.940 127.019  72.744  1.00 44.62           O  
ATOM   9331  CB  PRO C 347     -12.769 128.029  70.534  1.00 39.17           C  
ATOM   9332  CG  PRO C 347     -11.958 128.825  69.569  1.00 39.82           C  
ATOM   9333  CD  PRO C 347     -12.163 130.246  70.015  1.00 40.34           C  
ATOM   9334  N   PHE C 348     -10.081 129.097  72.437  1.00 40.89           N  
ATOM   9335  CA  PHE C 348      -8.748 128.735  72.920  1.00 39.06           C  
ATOM   9336  C   PHE C 348      -8.769 128.186  74.350  1.00 40.87           C  
ATOM   9337  O   PHE C 348      -7.953 127.321  74.691  1.00 41.91           O  
ATOM   9338  CB  PHE C 348      -7.815 129.938  72.864  1.00 35.48           C  
ATOM   9339  CG  PHE C 348      -7.734 130.573  71.516  1.00 31.48           C  
ATOM   9340  CD1 PHE C 348      -7.653 131.952  71.388  1.00 31.03           C  
ATOM   9341  CD2 PHE C 348      -7.725 129.802  70.373  1.00 31.06           C  
ATOM   9342  CE1 PHE C 348      -7.564 132.548  70.132  1.00 28.94           C  
ATOM   9343  CE2 PHE C 348      -7.633 130.395  69.111  1.00 30.30           C  
ATOM   9344  CZ  PHE C 348      -7.553 131.770  68.998  1.00 27.65           C  
ATOM   9345  N   ILE C 349      -9.692 128.672  75.185  1.00 39.58           N  
ATOM   9346  CA  ILE C 349      -9.767 128.186  76.562  1.00 38.36           C  
ATOM   9347  C   ILE C 349     -10.134 126.708  76.660  1.00 39.40           C  
ATOM   9348  O   ILE C 349      -9.441 125.923  77.312  1.00 39.81           O  
ATOM   9349  CB  ILE C 349     -10.790 128.966  77.391  1.00 36.60           C  
ATOM   9350  CG1 ILE C 349     -10.364 130.435  77.489  1.00 37.26           C  
ATOM   9351  CG2 ILE C 349     -10.931 128.335  78.773  1.00 33.80           C  
ATOM   9352  CD1 ILE C 349     -11.173 131.262  78.461  1.00 33.48           C  
ATOM   9353  N   ILE C 350     -11.222 126.324  76.013  1.00 39.15           N  
ATOM   9354  CA  ILE C 350     -11.645 124.937  76.081  1.00 39.91           C  
ATOM   9355  C   ILE C 350     -10.613 124.036  75.378  1.00 38.55           C  
ATOM   9356  O   ILE C 350     -10.228 122.985  75.897  1.00 36.32           O  
ATOM   9357  CB  ILE C 350     -13.088 124.778  75.485  1.00 41.10           C  
ATOM   9358  CG1 ILE C 350     -13.571 123.342  75.650  1.00 41.16           C  
ATOM   9359  CG2 ILE C 350     -13.105 125.186  74.023  1.00 43.57           C  
ATOM   9360  CD1 ILE C 350     -13.552 122.877  77.091  1.00 43.68           C  
ATOM   9361  N   ILE C 351     -10.159 124.456  74.205  1.00 38.29           N  
ATOM   9362  CA  ILE C 351      -9.142 123.694  73.482  1.00 39.20           C  
ATOM   9363  C   ILE C 351      -7.923 123.496  74.394  1.00 41.02           C  
ATOM   9364  O   ILE C 351      -7.347 122.412  74.459  1.00 43.22           O  
ATOM   9365  CB  ILE C 351      -8.660 124.450  72.251  1.00 37.21           C  
ATOM   9366  CG1 ILE C 351      -9.786 124.553  71.235  1.00 37.31           C  
ATOM   9367  CG2 ILE C 351      -7.478 123.767  71.667  1.00 36.09           C  
ATOM   9368  CD1 ILE C 351      -9.410 125.360  70.035  1.00 38.16           C  
ATOM   9369  N   GLY C 352      -7.546 124.557  75.099  1.00 40.36           N  
ATOM   9370  CA  GLY C 352      -6.404 124.500  75.978  1.00 39.25           C  
ATOM   9371  C   GLY C 352      -6.494 123.435  77.038  1.00 40.26           C  
ATOM   9372  O   GLY C 352      -5.523 122.730  77.302  1.00 41.65           O  
ATOM   9373  N   GLN C 353      -7.651 123.308  77.663  1.00 41.05           N  
ATOM   9374  CA  GLN C 353      -7.793 122.312  78.705  1.00 42.34           C  
ATOM   9375  C   GLN C 353      -7.818 120.912  78.112  1.00 43.24           C  
ATOM   9376  O   GLN C 353      -7.375 119.947  78.733  1.00 42.58           O  
ATOM   9377  CB  GLN C 353      -9.055 122.587  79.477  1.00 43.34           C  
ATOM   9378  CG  GLN C 353      -9.050 123.964  80.072  1.00 46.00           C  
ATOM   9379  CD  GLN C 353     -10.449 124.443  80.350  1.00 47.66           C  
ATOM   9380  OE1 GLN C 353     -11.289 124.489  79.448  1.00 50.99           O  
ATOM   9381  NE2 GLN C 353     -10.714 124.801  81.593  1.00 45.45           N  
ATOM   9382  N   MET C 354      -8.333 120.800  76.900  1.00 43.78           N  
ATOM   9383  CA  MET C 354      -8.377 119.513  76.262  1.00 45.29           C  
ATOM   9384  C   MET C 354      -6.945 119.060  76.063  1.00 45.01           C  
ATOM   9385  O   MET C 354      -6.567 117.948  76.441  1.00 44.63           O  
ATOM   9386  CB  MET C 354      -9.083 119.622  74.917  1.00 51.74           C  
ATOM   9387  CG  MET C 354     -10.551 119.983  75.028  1.00 58.59           C  
ATOM   9388  SD  MET C 354     -11.431 118.783  76.058  1.00 69.17           S  
ATOM   9389  CE  MET C 354     -11.406 119.581  77.755  1.00 64.47           C  
ATOM   9390  N   ALA C 355      -6.145 119.942  75.479  1.00 43.42           N  
ATOM   9391  CA  ALA C 355      -4.749 119.647  75.214  1.00 42.12           C  
ATOM   9392  C   ALA C 355      -3.972 119.369  76.493  1.00 42.58           C  
ATOM   9393  O   ALA C 355      -3.149 118.457  76.527  1.00 43.83           O  
ATOM   9394  CB  ALA C 355      -4.110 120.796  74.459  1.00 42.26           C  
ATOM   9395  N   SER C 356      -4.213 120.147  77.540  1.00 40.82           N  
ATOM   9396  CA  SER C 356      -3.498 119.923  78.784  1.00 43.29           C  
ATOM   9397  C   SER C 356      -3.855 118.572  79.350  1.00 44.13           C  
ATOM   9398  O   SER C 356      -3.001 117.847  79.835  1.00 46.93           O  
ATOM   9399  CB  SER C 356      -3.850 120.974  79.823  1.00 44.25           C  
ATOM   9400  OG  SER C 356      -3.617 122.265  79.317  1.00 49.33           O  
ATOM   9401  N   LEU C 357      -5.132 118.242  79.290  1.00 44.17           N  
ATOM   9402  CA  LEU C 357      -5.615 116.988  79.813  1.00 42.92           C  
ATOM   9403  C   LEU C 357      -5.072 115.802  79.041  1.00 41.88           C  
ATOM   9404  O   LEU C 357      -4.643 114.812  79.632  1.00 42.33           O  
ATOM   9405  CB  LEU C 357      -7.137 116.973  79.760  1.00 44.55           C  
ATOM   9406  CG  LEU C 357      -7.783 115.810  80.502  1.00 45.67           C  
ATOM   9407  CD1 LEU C 357      -7.476 115.881  82.007  1.00 42.29           C  
ATOM   9408  CD2 LEU C 357      -9.264 115.872  80.240  1.00 44.88           C  
ATOM   9409  N   SER C 358      -5.090 115.893  77.718  1.00 40.32           N  
ATOM   9410  CA  SER C 358      -4.607 114.783  76.900  1.00 40.72           C  
ATOM   9411  C   SER C 358      -3.123 114.590  77.071  1.00 40.75           C  
ATOM   9412  O   SER C 358      -2.619 113.481  76.953  1.00 43.91           O  
ATOM   9413  CB  SER C 358      -4.908 115.016  75.423  1.00 37.90           C  
ATOM   9414  OG  SER C 358      -4.493 116.314  75.058  1.00 42.56           O  
ATOM   9415  N   TYR C 359      -2.418 115.679  77.331  1.00 39.75           N  
ATOM   9416  CA  TYR C 359      -0.984 115.625  77.527  1.00 37.55           C  
ATOM   9417  C   TYR C 359      -0.671 114.656  78.654  1.00 38.00           C  
ATOM   9418  O   TYR C 359       0.014 113.644  78.452  1.00 38.70           O  
ATOM   9419  CB  TYR C 359      -0.464 117.010  77.887  1.00 37.31           C  
ATOM   9420  CG  TYR C 359       0.982 117.039  78.285  1.00 35.84           C  
ATOM   9421  CD1 TYR C 359       1.989 116.899  77.333  1.00 34.68           C  
ATOM   9422  CD2 TYR C 359       1.343 117.187  79.626  1.00 36.98           C  
ATOM   9423  CE1 TYR C 359       3.324 116.906  77.710  1.00 37.35           C  
ATOM   9424  CE2 TYR C 359       2.673 117.197  80.020  1.00 37.09           C  
ATOM   9425  CZ  TYR C 359       3.660 117.060  79.057  1.00 38.10           C  
ATOM   9426  OH  TYR C 359       4.977 117.120  79.432  1.00 37.92           O  
ATOM   9427  N   PHE C 360      -1.186 114.957  79.843  1.00 37.17           N  
ATOM   9428  CA  PHE C 360      -0.946 114.113  81.004  1.00 36.57           C  
ATOM   9429  C   PHE C 360      -1.507 112.700  80.852  1.00 37.55           C  
ATOM   9430  O   PHE C 360      -0.913 111.726  81.335  1.00 36.69           O  
ATOM   9431  CB  PHE C 360      -1.515 114.769  82.268  1.00 34.87           C  
ATOM   9432  CG  PHE C 360      -0.756 115.978  82.710  1.00 33.65           C  
ATOM   9433  CD1 PHE C 360      -1.221 117.257  82.420  1.00 35.23           C  
ATOM   9434  CD2 PHE C 360       0.461 115.844  83.356  1.00 32.46           C  
ATOM   9435  CE1 PHE C 360      -0.476 118.393  82.764  1.00 34.33           C  
ATOM   9436  CE2 PHE C 360       1.217 116.972  83.705  1.00 33.40           C  
ATOM   9437  CZ  PHE C 360       0.748 118.246  83.407  1.00 33.95           C  
ATOM   9438  N   THR C 361      -2.647 112.586  80.183  1.00 37.74           N  
ATOM   9439  CA  THR C 361      -3.265 111.282  79.993  1.00 38.92           C  
ATOM   9440  C   THR C 361      -2.400 110.357  79.171  1.00 37.56           C  
ATOM   9441  O   THR C 361      -2.203 109.204  79.530  1.00 38.14           O  
ATOM   9442  CB  THR C 361      -4.600 111.411  79.288  1.00 40.02           C  
ATOM   9443  OG1 THR C 361      -5.435 112.277  80.050  1.00 41.36           O  
ATOM   9444  CG2 THR C 361      -5.260 110.054  79.154  1.00 39.07           C  
ATOM   9445  N   ILE C 362      -1.894 110.876  78.061  1.00 37.49           N  
ATOM   9446  CA  ILE C 362      -1.055 110.110  77.159  1.00 37.90           C  
ATOM   9447  C   ILE C 362       0.196 109.564  77.828  1.00 40.36           C  
ATOM   9448  O   ILE C 362       0.579 108.417  77.595  1.00 42.19           O  
ATOM   9449  CB  ILE C 362      -0.624 110.958  75.979  1.00 35.70           C  
ATOM   9450  CG1 ILE C 362      -1.839 111.308  75.134  1.00 33.57           C  
ATOM   9451  CG2 ILE C 362       0.414 110.209  75.154  1.00 36.41           C  
ATOM   9452  CD1 ILE C 362      -1.507 112.219  74.007  1.00 36.65           C  
ATOM   9453  N   LEU C 363       0.842 110.383  78.650  1.00 40.53           N  
ATOM   9454  CA  LEU C 363       2.043 109.933  79.335  1.00 40.78           C  
ATOM   9455  C   LEU C 363       1.738 109.097  80.564  1.00 42.87           C  
ATOM   9456  O   LEU C 363       2.441 108.131  80.850  1.00 45.80           O  
ATOM   9457  CB  LEU C 363       2.912 111.120  79.752  1.00 38.41           C  
ATOM   9458  CG  LEU C 363       3.504 111.950  78.612  1.00 36.32           C  
ATOM   9459  CD1 LEU C 363       4.042 113.231  79.191  1.00 35.64           C  
ATOM   9460  CD2 LEU C 363       4.567 111.176  77.867  1.00 33.25           C  
ATOM   9461  N   LEU C 364       0.696 109.453  81.299  1.00 44.11           N  
ATOM   9462  CA  LEU C 364       0.384 108.712  82.508  1.00 43.91           C  
ATOM   9463  C   LEU C 364      -0.480 107.482  82.325  1.00 43.98           C  
ATOM   9464  O   LEU C 364      -0.240 106.461  82.961  1.00 45.08           O  
ATOM   9465  CB  LEU C 364      -0.279 109.628  83.535  1.00 44.15           C  
ATOM   9466  CG  LEU C 364       0.567 110.776  84.079  1.00 44.79           C  
ATOM   9467  CD1 LEU C 364      -0.223 111.515  85.153  1.00 43.40           C  
ATOM   9468  CD2 LEU C 364       1.865 110.238  84.640  1.00 43.73           C  
ATOM   9469  N   ILE C 365      -1.478 107.554  81.458  1.00 42.93           N  
ATOM   9470  CA  ILE C 365      -2.365 106.416  81.300  1.00 40.61           C  
ATOM   9471  C   ILE C 365      -2.257 105.633  80.017  1.00 41.31           C  
ATOM   9472  O   ILE C 365      -2.097 104.422  80.050  1.00 43.19           O  
ATOM   9473  CB  ILE C 365      -3.810 106.867  81.479  1.00 41.34           C  
ATOM   9474  CG1 ILE C 365      -3.995 107.344  82.929  1.00 40.93           C  
ATOM   9475  CG2 ILE C 365      -4.768 105.743  81.108  1.00 39.41           C  
ATOM   9476  CD1 ILE C 365      -5.255 108.119  83.174  1.00 39.70           C  
ATOM   9477  N   LEU C 366      -2.325 106.307  78.882  1.00 41.20           N  
ATOM   9478  CA  LEU C 366      -2.283 105.601  77.618  1.00 41.28           C  
ATOM   9479  C   LEU C 366      -0.997 104.888  77.262  1.00 42.31           C  
ATOM   9480  O   LEU C 366      -1.036 103.727  76.869  1.00 43.92           O  
ATOM   9481  CB  LEU C 366      -2.698 106.536  76.480  1.00 41.74           C  
ATOM   9482  CG  LEU C 366      -4.169 106.989  76.555  1.00 42.27           C  
ATOM   9483  CD1 LEU C 366      -4.586 107.673  75.262  1.00 40.37           C  
ATOM   9484  CD2 LEU C 366      -5.057 105.786  76.793  1.00 39.59           C  
ATOM   9485  N   PHE C 367       0.147 105.548  77.391  1.00 43.33           N  
ATOM   9486  CA  PHE C 367       1.392 104.882  77.028  1.00 42.60           C  
ATOM   9487  C   PHE C 367       1.589 103.582  77.786  1.00 41.54           C  
ATOM   9488  O   PHE C 367       1.811 102.527  77.186  1.00 41.61           O  
ATOM   9489  CB  PHE C 367       2.592 105.815  77.221  1.00 42.52           C  
ATOM   9490  CG  PHE C 367       3.033 106.478  75.950  1.00 43.86           C  
ATOM   9491  CD1 PHE C 367       3.293 107.842  75.906  1.00 44.80           C  
ATOM   9492  CD2 PHE C 367       3.144 105.737  74.775  1.00 44.09           C  
ATOM   9493  CE1 PHE C 367       3.648 108.455  74.714  1.00 42.73           C  
ATOM   9494  CE2 PHE C 367       3.496 106.339  73.577  1.00 43.34           C  
ATOM   9495  CZ  PHE C 367       3.747 107.700  73.545  1.00 44.52           C  
ATOM   9496  N   PRO C 368       1.491 103.627  79.114  1.00 39.50           N  
ATOM   9497  CA  PRO C 368       1.680 102.369  79.831  1.00 39.61           C  
ATOM   9498  C   PRO C 368       0.631 101.333  79.452  1.00 39.16           C  
ATOM   9499  O   PRO C 368       0.931 100.154  79.314  1.00 40.52           O  
ATOM   9500  CB  PRO C 368       1.617 102.795  81.302  1.00 38.55           C  
ATOM   9501  CG  PRO C 368       0.791 104.020  81.278  1.00 37.79           C  
ATOM   9502  CD  PRO C 368       1.246 104.740  80.038  1.00 38.25           C  
ATOM   9503  N   THR C 369      -0.600 101.783  79.261  1.00 39.95           N  
ATOM   9504  CA  THR C 369      -1.686 100.887  78.901  1.00 40.37           C  
ATOM   9505  C   THR C 369      -1.493 100.246  77.538  1.00 40.97           C  
ATOM   9506  O   THR C 369      -1.565  99.030  77.401  1.00 41.01           O  
ATOM   9507  CB  THR C 369      -3.022 101.628  78.907  1.00 40.88           C  
ATOM   9508  OG1 THR C 369      -3.417 101.877  80.262  1.00 42.36           O  
ATOM   9509  CG2 THR C 369      -4.092 100.818  78.190  1.00 39.29           C  
ATOM   9510  N   ILE C 370      -1.261 101.060  76.523  1.00 41.12           N  
ATOM   9511  CA  ILE C 370      -1.067 100.517  75.194  1.00 44.16           C  
ATOM   9512  C   ILE C 370       0.122  99.552  75.178  1.00 45.57           C  
ATOM   9513  O   ILE C 370       0.106  98.546  74.458  1.00 47.08           O  
ATOM   9514  CB  ILE C 370      -0.853 101.654  74.173  1.00 44.60           C  
ATOM   9515  CG1 ILE C 370      -2.131 102.484  74.089  1.00 46.80           C  
ATOM   9516  CG2 ILE C 370      -0.515 101.102  72.793  1.00 45.15           C  
ATOM   9517  CD1 ILE C 370      -3.331 101.694  73.634  1.00 46.72           C  
ATOM   9518  N   GLY C 371       1.139  99.841  75.989  1.00 45.15           N  
ATOM   9519  CA  GLY C 371       2.311  98.979  76.035  1.00 45.13           C  
ATOM   9520  C   GLY C 371       1.959  97.577  76.485  1.00 45.46           C  
ATOM   9521  O   GLY C 371       2.411  96.572  75.916  1.00 45.65           O  
ATOM   9522  N   THR C 372       1.158  97.511  77.539  1.00 46.15           N  
ATOM   9523  CA  THR C 372       0.692  96.239  78.071  1.00 45.27           C  
ATOM   9524  C   THR C 372      -0.141  95.537  76.999  1.00 44.69           C  
ATOM   9525  O   THR C 372       0.064  94.363  76.710  1.00 45.04           O  
ATOM   9526  CB  THR C 372      -0.176  96.463  79.307  1.00 45.67           C  
ATOM   9527  OG1 THR C 372       0.661  96.781  80.426  1.00 43.76           O  
ATOM   9528  CG2 THR C 372      -1.010  95.239  79.597  1.00 44.91           C  
ATOM   9529  N   LEU C 373      -1.077  96.272  76.410  1.00 43.71           N  
ATOM   9530  CA  LEU C 373      -1.929  95.729  75.368  1.00 44.18           C  
ATOM   9531  C   LEU C 373      -1.101  95.101  74.255  1.00 44.57           C  
ATOM   9532  O   LEU C 373      -1.408  94.008  73.773  1.00 44.77           O  
ATOM   9533  CB  LEU C 373      -2.797  96.833  74.788  1.00 45.27           C  
ATOM   9534  CG  LEU C 373      -3.665  96.395  73.611  1.00 47.88           C  
ATOM   9535  CD1 LEU C 373      -4.635  95.319  74.089  1.00 48.45           C  
ATOM   9536  CD2 LEU C 373      -4.420  97.595  73.025  1.00 47.69           C  
ATOM   9537  N   GLU C 374      -0.055  95.807  73.835  1.00 44.64           N  
ATOM   9538  CA  GLU C 374       0.837  95.317  72.789  1.00 43.13           C  
ATOM   9539  C   GLU C 374       1.552  94.054  73.239  1.00 42.64           C  
ATOM   9540  O   GLU C 374       1.835  93.168  72.429  1.00 42.97           O  
ATOM   9541  CB  GLU C 374       1.872  96.380  72.440  1.00 45.41           C  
ATOM   9542  CG  GLU C 374       1.343  97.467  71.534  1.00 50.05           C  
ATOM   9543  CD  GLU C 374       2.298  98.629  71.408  1.00 52.84           C  
ATOM   9544  OE1 GLU C 374       2.292  99.261  70.319  1.00 53.83           O  
ATOM   9545  OE2 GLU C 374       3.036  98.905  72.398  1.00 52.78           O  
ATOM   9546  N   ASN C 375       1.864  93.958  74.525  1.00 40.64           N  
ATOM   9547  CA  ASN C 375       2.540  92.767  74.971  1.00 41.05           C  
ATOM   9548  C   ASN C 375       1.664  91.557  74.710  1.00 43.38           C  
ATOM   9549  O   ASN C 375       2.169  90.494  74.330  1.00 44.62           O  
ATOM   9550  CB  ASN C 375       2.901  92.856  76.448  1.00 39.67           C  
ATOM   9551  CG  ASN C 375       4.156  93.661  76.687  1.00 37.52           C  
ATOM   9552  OD1 ASN C 375       5.012  93.761  75.811  1.00 40.03           O  
ATOM   9553  ND2 ASN C 375       4.285  94.221  77.872  1.00 31.91           N  
ATOM   9554  N   LYS C 376       0.352  91.712  74.890  1.00 44.37           N  
ATOM   9555  CA  LYS C 376      -0.562  90.602  74.653  1.00 44.82           C  
ATOM   9556  C   LYS C 376      -0.646  90.271  73.185  1.00 44.78           C  
ATOM   9557  O   LYS C 376      -0.651  89.102  72.813  1.00 47.20           O  
ATOM   9558  CB  LYS C 376      -1.938  90.911  75.201  1.00 45.25           C  
ATOM   9559  CG  LYS C 376      -1.920  91.051  76.701  1.00 51.73           C  
ATOM   9560  CD  LYS C 376      -3.238  91.598  77.228  1.00 57.73           C  
ATOM   9561  CE  LYS C 376      -3.138  91.943  78.724  1.00 62.10           C  
ATOM   9562  NZ  LYS C 376      -2.658  90.789  79.571  1.00 65.42           N  
ATOM   9563  N   MET C 377      -0.681  91.284  72.337  1.00 44.29           N  
ATOM   9564  CA  MET C 377      -0.749  91.029  70.914  1.00 46.32           C  
ATOM   9565  C   MET C 377       0.481  90.328  70.334  1.00 48.42           C  
ATOM   9566  O   MET C 377       0.483  89.919  69.178  1.00 49.99           O  
ATOM   9567  CB  MET C 377      -1.052  92.327  70.193  1.00 46.37           C  
ATOM   9568  CG  MET C 377      -2.462  92.768  70.499  1.00 47.95           C  
ATOM   9569  SD  MET C 377      -2.861  94.435  69.998  1.00 54.55           S  
ATOM   9570  CE  MET C 377      -2.475  94.372  68.269  1.00 53.86           C  
ATOM   9571  N   LEU C 378       1.524  90.172  71.140  1.00 50.91           N  
ATOM   9572  CA  LEU C 378       2.730  89.453  70.716  1.00 52.65           C  
ATOM   9573  C   LEU C 378       2.714  88.106  71.424  1.00 55.08           C  
ATOM   9574  O   LEU C 378       3.675  87.343  71.371  1.00 55.91           O  
ATOM   9575  CB  LEU C 378       3.992  90.196  71.131  1.00 50.41           C  
ATOM   9576  CG  LEU C 378       4.439  91.418  70.341  1.00 49.34           C  
ATOM   9577  CD1 LEU C 378       5.576  92.093  71.099  1.00 49.22           C  
ATOM   9578  CD2 LEU C 378       4.880  91.007  68.945  1.00 47.65           C  
ATOM   9579  N   ASN C 379       1.608  87.832  72.098  1.00 58.09           N  
ATOM   9580  CA  ASN C 379       1.435  86.600  72.845  1.00 63.12           C  
ATOM   9581  C   ASN C 379       2.496  86.515  73.941  1.00 65.60           C  
ATOM   9582  O   ASN C 379       3.203  85.513  74.078  1.00 66.88           O  
ATOM   9583  CB  ASN C 379       1.507  85.395  71.902  1.00 63.41           C  
ATOM   9584  CG  ASN C 379       0.838  84.161  72.485  1.00 65.26           C  
ATOM   9585  OD1 ASN C 379      -0.288  84.223  72.985  1.00 64.03           O  
ATOM   9586  ND2 ASN C 379       1.531  83.028  72.420  1.00 69.29           N  
ATOM   9587  N   TYR C 380       2.582  87.595  74.715  1.00 68.26           N  
ATOM   9588  CA  TYR C 380       3.524  87.744  75.827  1.00 70.60           C  
ATOM   9589  C   TYR C 380       2.762  88.130  77.092  1.00 72.50           C  
ATOM   9590  O   TYR C 380       1.507  88.110  77.058  1.00 73.00           O  
ATOM   9591  CB  TYR C 380       4.539  88.854  75.525  1.00 69.39           C  
ATOM   9592  CG  TYR C 380       5.804  88.400  74.855  1.00 67.77           C  
ATOM   9593  CD1 TYR C 380       6.456  89.225  73.933  1.00 67.04           C  
ATOM   9594  CD2 TYR C 380       6.372  87.172  75.167  1.00 67.31           C  
ATOM   9595  CE1 TYR C 380       7.637  88.834  73.340  1.00 66.61           C  
ATOM   9596  CE2 TYR C 380       7.557  86.770  74.584  1.00 68.57           C  
ATOM   9597  CZ  TYR C 380       8.183  87.605  73.673  1.00 68.92           C  
ATOM   9598  OH  TYR C 380       9.373  87.213  73.110  1.00 73.42           O  
ATOM   9599  OXT TYR C 380       3.441  88.467  78.094  1.00 74.70           O  
