# Supplementary material for: Alignment of Helical Membrane Protein Sequences Using AlignMe
Source: PLoS One. 2013 Mar 4;8(3):e57731. doi: 10.1371/journal.pone.0057731 (PMC3587630; doi:10.1371/journal.pone.0057731)
Supplement: File S2 — Dataset of HOMEP2 homologous membrane proteins. (GZ) [file pone.0057731.s002.gz › HOMEP2010_pdbs/cytochrome_b6f/2ZT9_B.pdb]

ATOM   1717  N   MET B   1     -24.048  97.592  -0.228  1.00100.17           N  
ATOM   1718  CA  MET B   1     -24.139  98.284   1.092  1.00100.22           C  
ATOM   1719  C   MET B   1     -24.155  97.267   2.252  1.00 99.47           C  
ATOM   1720  O   MET B   1     -23.132  96.615   2.504  1.00 99.81           O  
ATOM   1721  CB  MET B   1     -25.370  99.206   1.136  1.00100.83           C  
ATOM   1722  CG  MET B   1     -25.098 100.601   1.710  1.00102.85           C  
ATOM   1723  SD  MET B   1     -24.323 101.717   0.501  1.00107.51           S  
ATOM   1724  CE  MET B   1     -25.699 102.086  -0.607  1.00105.97           C  
ATOM   1725  N   ALA B   2     -25.309  97.129   2.929  1.00 98.11           N  
ATOM   1726  CA  ALA B   2     -25.487  96.274   4.129  1.00 96.44           C  
ATOM   1727  C   ALA B   2     -24.607  96.705   5.311  1.00 95.32           C  
ATOM   1728  O   ALA B   2     -24.010  97.782   5.285  1.00 95.30           O  
ATOM   1729  CB  ALA B   2     -25.280  94.778   3.790  1.00 96.41           C  
ATOM   1730  N   THR B   3     -24.555  95.882   6.356  1.00 93.86           N  
ATOM   1731  CA  THR B   3     -23.617  96.094   7.461  1.00 92.27           C  
ATOM   1732  C   THR B   3     -22.640  94.922   7.476  1.00 91.22           C  
ATOM   1733  O   THR B   3     -23.057  93.763   7.369  1.00 90.92           O  
ATOM   1734  CB  THR B   3     -24.332  96.239   8.831  1.00 92.34           C  
ATOM   1735  OG1 THR B   3     -25.345  97.250   8.749  1.00 92.21           O  
ATOM   1736  CG2 THR B   3     -23.344  96.631   9.919  1.00 91.98           C  
ATOM   1737  N   HIS B   4     -21.345  95.232   7.580  1.00 89.80           N  
ATOM   1738  CA  HIS B   4     -20.299  94.209   7.509  1.00 88.32           C  
ATOM   1739  C   HIS B   4     -19.085  94.491   8.389  1.00 87.21           C  
ATOM   1740  O   HIS B   4     -18.584  95.616   8.444  1.00 87.34           O  
ATOM   1741  CB  HIS B   4     -19.838  94.004   6.065  1.00 88.38           C  
ATOM   1742  CG  HIS B   4     -19.007  92.777   5.875  1.00 88.52           C  
ATOM   1743  ND1 HIS B   4     -19.548  91.561   5.517  1.00 89.11           N  
ATOM   1744  CD2 HIS B   4     -17.676  92.570   6.015  1.00 89.06           C  
ATOM   1745  CE1 HIS B   4     -18.585  90.659   5.435  1.00 89.27           C  
ATOM   1746  NE2 HIS B   4     -17.440  91.245   5.735  1.00 89.53           N  
ATOM   1747  N   LYS B   5     -18.624  93.444   9.065  1.00 85.66           N  
ATOM   1748  CA  LYS B   5     -17.382  93.455   9.831  1.00 84.07           C  
ATOM   1749  C   LYS B   5     -16.490  92.360   9.261  1.00 83.05           C  
ATOM   1750  O   LYS B   5     -16.889  91.192   9.193  1.00 82.98           O  
ATOM   1751  CB  LYS B   5     -17.669  93.231  11.323  1.00 84.10           C  
ATOM   1752  CG  LYS B   5     -16.458  93.025  12.232  1.00 83.81           C  
ATOM   1753  CD  LYS B   5     -16.787  93.469  13.658  1.00 84.01           C  
ATOM   1754  CE  LYS B   5     -15.756  92.993  14.683  1.00 84.47           C  
ATOM   1755  NZ  LYS B   5     -15.971  91.580  15.119  1.00 83.80           N  
ATOM   1756  N   LYS B   6     -15.294  92.749   8.827  1.00 81.71           N  
ATOM   1757  CA  LYS B   6     -14.360  91.818   8.195  1.00 80.24           C  
ATOM   1758  C   LYS B   6     -13.575  91.025   9.240  1.00 78.70           C  
ATOM   1759  O   LYS B   6     -13.351  91.522  10.342  1.00 78.54           O  
ATOM   1760  CB  LYS B   6     -13.423  92.559   7.225  1.00 80.62           C  
ATOM   1761  CG  LYS B   6     -13.999  92.707   5.815  1.00 81.32           C  
ATOM   1762  CD  LYS B   6     -12.968  92.336   4.742  1.00 83.17           C  
ATOM   1763  CE  LYS B   6     -12.569  93.518   3.856  1.00 83.72           C  
ATOM   1764  NZ  LYS B   6     -11.919  94.628   4.596  1.00 84.32           N  
ATOM   1765  N   PRO B   7     -13.172  89.785   8.904  1.00 77.38           N  
ATOM   1766  CA  PRO B   7     -12.389  88.956   9.828  1.00 76.62           C  
ATOM   1767  C   PRO B   7     -11.081  89.621  10.284  1.00 75.91           C  
ATOM   1768  O   PRO B   7     -10.201  89.908   9.462  1.00 75.93           O  
ATOM   1769  CB  PRO B   7     -12.081  87.692   9.009  1.00 76.50           C  
ATOM   1770  CG  PRO B   7     -13.074  87.670   7.920  1.00 76.71           C  
ATOM   1771  CD  PRO B   7     -13.441  89.090   7.630  1.00 77.28           C  
ATOM   1772  N   ASP B   8     -10.963  89.874  11.584  1.00 75.01           N  
ATOM   1773  CA  ASP B   8      -9.721  90.387  12.141  1.00 74.11           C  
ATOM   1774  C   ASP B   8      -8.689  89.259  12.172  1.00 73.29           C  
ATOM   1775  O   ASP B   8      -8.594  88.504  13.145  1.00 73.08           O  
ATOM   1776  CB  ASP B   8      -9.937  90.989  13.532  1.00 74.22           C  
ATOM   1777  CG  ASP B   8      -8.632  91.335  14.229  1.00 74.96           C  
ATOM   1778  OD1 ASP B   8      -7.621  91.581  13.537  1.00 76.74           O  
ATOM   1779  OD2 ASP B   8      -8.609  91.354  15.475  1.00 76.19           O  
ATOM   1780  N   LEU B   9      -7.915  89.169  11.094  1.00 72.29           N  
ATOM   1781  CA  LEU B   9      -6.978  88.071  10.895  1.00 71.37           C  
ATOM   1782  C   LEU B   9      -5.669  88.244  11.670  1.00 71.00           C  
ATOM   1783  O   LEU B   9      -4.720  87.468  11.491  1.00 70.82           O  
ATOM   1784  CB  LEU B   9      -6.728  87.855   9.400  1.00 71.19           C  
ATOM   1785  CG  LEU B   9      -7.910  87.209   8.666  1.00 70.71           C  
ATOM   1786  CD1 LEU B   9      -7.878  87.514   7.182  1.00 70.89           C  
ATOM   1787  CD2 LEU B   9      -7.979  85.706   8.905  1.00 70.03           C  
ATOM   1788  N   SER B  10      -5.644  89.250  12.545  1.00 70.42           N  
ATOM   1789  CA  SER B  10      -4.504  89.528  13.411  1.00 69.79           C  
ATOM   1790  C   SER B  10      -4.697  88.965  14.820  1.00 69.52           C  
ATOM   1791  O   SER B  10      -3.759  88.935  15.614  1.00 69.67           O  
ATOM   1792  CB  SER B  10      -4.294  91.032  13.524  1.00 69.77           C  
ATOM   1793  OG  SER B  10      -4.813  91.498  14.752  1.00 69.31           O  
ATOM   1794  N   ASP B  11      -5.919  88.549  15.137  1.00 68.93           N  
ATOM   1795  CA  ASP B  11      -6.229  88.044  16.461  1.00 68.30           C  
ATOM   1796  C   ASP B  11      -5.952  86.544  16.528  1.00 67.56           C  
ATOM   1797  O   ASP B  11      -6.696  85.750  15.962  1.00 67.53           O  
ATOM   1798  CB  ASP B  11      -7.684  88.376  16.820  1.00 68.60           C  
ATOM   1799  CG  ASP B  11      -8.152  87.705  18.111  1.00 69.62           C  
ATOM   1800  OD1 ASP B  11      -7.322  87.366  18.987  1.00 69.95           O  
ATOM   1801  OD2 ASP B  11      -9.377  87.511  18.248  1.00 71.30           O  
ATOM   1802  N   PRO B  12      -4.874  86.149  17.225  1.00 66.96           N  
ATOM   1803  CA  PRO B  12      -4.513  84.733  17.325  1.00 66.73           C  
ATOM   1804  C   PRO B  12      -5.632  83.812  17.818  1.00 66.54           C  
ATOM   1805  O   PRO B  12      -5.612  82.616  17.511  1.00 66.71           O  
ATOM   1806  CB  PRO B  12      -3.348  84.733  18.321  1.00 66.46           C  
ATOM   1807  CG  PRO B  12      -2.762  86.067  18.185  1.00 66.77           C  
ATOM   1808  CD  PRO B  12      -3.911  87.000  17.940  1.00 66.72           C  
ATOM   1809  N   THR B  13      -6.594  84.346  18.570  1.00 66.20           N  
ATOM   1810  CA  THR B  13      -7.688  83.501  19.093  1.00 65.73           C  
ATOM   1811  C   THR B  13      -8.700  83.128  17.988  1.00 64.81           C  
ATOM   1812  O   THR B  13      -9.169  81.983  17.935  1.00 64.62           O  
ATOM   1813  CB  THR B  13      -8.396  84.137  20.302  1.00 65.72           C  
ATOM   1814  OG1 THR B  13      -8.886  85.426  19.922  1.00 67.25           O  
ATOM   1815  CG2 THR B  13      -7.434  84.292  21.480  1.00 65.25           C  
ATOM   1816  N   LEU B  14      -9.005  84.092  17.112  1.00 63.51           N  
ATOM   1817  CA  LEU B  14      -9.789  83.840  15.898  1.00 62.24           C  
ATOM   1818  C   LEU B  14      -9.082  82.870  14.937  1.00 61.75           C  
ATOM   1819  O   LEU B  14      -9.712  81.942  14.416  1.00 61.40           O  
ATOM   1820  CB  LEU B  14     -10.111  85.158  15.183  1.00 61.97           C  
ATOM   1821  CG  LEU B  14     -10.931  85.094  13.889  1.00 61.65           C  
ATOM   1822  CD1 LEU B  14     -12.184  84.251  14.050  1.00 61.04           C  
ATOM   1823  CD2 LEU B  14     -11.296  86.488  13.397  1.00 61.97           C  
ATOM   1824  N   ARG B  15      -7.780  83.103  14.711  1.00 61.10           N  
ATOM   1825  CA  ARG B  15      -6.952  82.264  13.834  1.00 60.12           C  
ATOM   1826  C   ARG B  15      -7.005  80.819  14.295  1.00 59.48           C  
ATOM   1827  O   ARG B  15      -7.196  79.917  13.478  1.00 59.58           O  
ATOM   1828  CB  ARG B  15      -5.490  82.726  13.795  1.00 60.00           C  
ATOM   1829  CG  ARG B  15      -5.287  84.190  13.447  1.00 60.53           C  
ATOM   1830  CD  ARG B  15      -3.890  84.468  12.885  1.00 60.18           C  
ATOM   1831  NE  ARG B  15      -3.901  84.540  11.420  1.00 60.46           N  
ATOM   1832  CZ  ARG B  15      -3.397  83.614  10.605  1.00 60.58           C  
ATOM   1833  NH1 ARG B  15      -2.801  82.518  11.091  1.00 60.06           N  
ATOM   1834  NH2 ARG B  15      -3.473  83.799   9.292  1.00 59.73           N  
ATOM   1835  N   ALA B  16      -6.858  80.612  15.606  1.00 58.47           N  
ATOM   1836  CA  ALA B  16      -6.817  79.271  16.193  1.00 57.38           C  
ATOM   1837  C   ALA B  16      -8.152  78.582  15.996  1.00 56.74           C  
ATOM   1838  O   ALA B  16      -8.227  77.352  15.895  1.00 56.67           O  
ATOM   1839  CB  ALA B  16      -6.470  79.346  17.662  1.00 57.11           C  
ATOM   1840  N   LYS B  17      -9.200  79.400  15.939  1.00 56.00           N  
ATOM   1841  CA  LYS B  17     -10.554  78.924  15.738  1.00 55.15           C  
ATOM   1842  C   LYS B  17     -10.693  78.478  14.293  1.00 54.59           C  
ATOM   1843  O   LYS B  17     -10.994  77.308  14.041  1.00 54.30           O  
ATOM   1844  CB  LYS B  17     -11.575  80.027  16.058  1.00 55.26           C  
ATOM   1845  CG  LYS B  17     -11.861  80.300  17.528  1.00 55.09           C  
ATOM   1846  CD  LYS B  17     -12.531  79.132  18.249  1.00 56.22           C  
ATOM   1847  CE  LYS B  17     -13.505  79.604  19.348  1.00 56.65           C  
ATOM   1848  NZ  LYS B  17     -13.260  81.020  19.782  1.00 55.92           N  
ATOM   1849  N   LEU B  18     -10.457  79.414  13.362  1.00 54.01           N  
ATOM   1850  CA  LEU B  18     -10.507  79.159  11.912  1.00 53.50           C  
ATOM   1851  C   LEU B  18      -9.745  77.878  11.523  1.00 53.56           C  
ATOM   1852  O   LEU B  18     -10.267  77.019  10.797  1.00 53.61           O  
ATOM   1853  CB  LEU B  18      -9.987  80.372  11.145  1.00 52.99           C  
ATOM   1854  CG  LEU B  18     -10.808  81.670  11.258  1.00 53.21           C  
ATOM   1855  CD1 LEU B  18      -9.995  82.892  10.847  1.00 52.51           C  
ATOM   1856  CD2 LEU B  18     -12.128  81.622  10.461  1.00 52.41           C  
ATOM   1857  N   ALA B  19      -8.536  77.738  12.061  1.00 53.36           N  
ATOM   1858  CA  ALA B  19      -7.730  76.538  11.917  1.00 53.34           C  
ATOM   1859  C   ALA B  19      -8.477  75.277  12.322  1.00 53.85           C  
ATOM   1860  O   ALA B  19      -8.251  74.209  11.754  1.00 53.76           O  
ATOM   1861  CB  ALA B  19      -6.484  76.671  12.741  1.00 53.10           C  
ATOM   1862  N   LYS B  20      -9.350  75.403  13.322  1.00 54.64           N  
ATOM   1863  CA  LYS B  20     -10.070  74.258  13.884  1.00 55.20           C  
ATOM   1864  C   LYS B  20     -11.444  74.071  13.223  1.00 55.41           C  
ATOM   1865  O   LYS B  20     -12.178  73.125  13.547  1.00 55.40           O  
ATOM   1866  CB  LYS B  20     -10.210  74.395  15.400  1.00 55.32           C  
ATOM   1867  CG  LYS B  20      -9.007  73.919  16.208  1.00 57.02           C  
ATOM   1868  CD  LYS B  20      -9.490  73.137  17.455  1.00 61.00           C  
ATOM   1869  CE  LYS B  20      -8.505  73.168  18.622  1.00 62.27           C  
ATOM   1870  NZ  LYS B  20      -8.210  74.577  19.080  1.00 63.37           N  
ATOM   1871  N   GLY B  21     -11.767  74.961  12.282  1.00 55.21           N  
ATOM   1872  CA  GLY B  21     -12.990  74.857  11.513  1.00 55.12           C  
ATOM   1873  C   GLY B  21     -14.076  75.782  12.022  1.00 55.40           C  
ATOM   1874  O   GLY B  21     -15.211  75.744  11.540  1.00 55.20           O  
ATOM   1875  N   MET B  22     -13.744  76.640  12.981  1.00 55.52           N  
ATOM   1876  CA  MET B  22     -14.795  77.386  13.637  1.00 55.92           C  
ATOM   1877  C   MET B  22     -14.405  78.776  14.129  1.00 55.88           C  
ATOM   1878  O   MET B  22     -14.116  78.960  15.303  1.00 56.77           O  
ATOM   1879  CB  MET B  22     -15.438  76.515  14.753  1.00 55.68           C  
ATOM   1880  CG  MET B  22     -14.958  76.729  16.184  1.00 55.35           C  
ATOM   1881  SD  MET B  22     -14.575  75.256  17.173  1.00 56.91           S  
ATOM   1882  CE  MET B  22     -15.389  73.948  16.284  1.00 56.68           C  
ATOM   1883  N   GLY B  23     -14.424  79.767  13.254  1.00 55.44           N  
ATOM   1884  CA  GLY B  23     -14.369  81.144  13.741  1.00 55.32           C  
ATOM   1885  C   GLY B  23     -15.437  82.000  13.099  1.00 55.51           C  
ATOM   1886  O   GLY B  23     -15.327  83.217  13.045  1.00 55.45           O  
ATOM   1887  N   HIS B  24     -16.493  81.356  12.629  1.00 55.99           N  
ATOM   1888  CA  HIS B  24     -17.373  81.971  11.654  1.00 56.48           C  
ATOM   1889  C   HIS B  24     -18.494  82.853  12.209  1.00 57.23           C  
ATOM   1890  O   HIS B  24     -19.169  83.549  11.446  1.00 57.79           O  
ATOM   1891  CB  HIS B  24     -17.875  80.909  10.695  1.00 56.20           C  
ATOM   1892  CG  HIS B  24     -16.764  80.194   9.986  1.00 55.96           C  
ATOM   1893  ND1 HIS B  24     -15.986  80.801   9.023  1.00 54.61           N  
ATOM   1894  CD2 HIS B  24     -16.278  78.937  10.125  1.00 54.98           C  
ATOM   1895  CE1 HIS B  24     -15.085  79.942   8.586  1.00 54.47           C  
ATOM   1896  NE2 HIS B  24     -15.241  78.804   9.238  1.00 53.98           N  
ATOM   1897  N   ASN B  25     -18.666  82.851  13.527  1.00 57.58           N  
ATOM   1898  CA  ASN B  25     -19.542  83.813  14.183  1.00 58.07           C  
ATOM   1899  C   ASN B  25     -18.848  85.131  14.518  1.00 58.33           C  
ATOM   1900  O   ASN B  25     -19.477  86.065  15.035  1.00 58.37           O  
ATOM   1901  CB  ASN B  25     -20.188  83.212  15.432  1.00 58.29           C  
ATOM   1902  CG  ASN B  25     -19.212  82.429  16.294  1.00 59.61           C  
ATOM   1903  OD1 ASN B  25     -19.638  81.661  17.154  1.00 62.77           O  
ATOM   1904  ND2 ASN B  25     -17.909  82.617  16.083  1.00 59.77           N  
ATOM   1905  N   TYR B  26     -17.555  85.210  14.206  1.00 58.74           N  
ATOM   1906  CA  TYR B  26     -16.743  86.389  14.517  1.00 58.90           C  
ATOM   1907  C   TYR B  26     -16.807  87.516  13.480  1.00 58.20           C  
ATOM   1908  O   TYR B  26     -16.402  88.632  13.774  1.00 58.54           O  
ATOM   1909  CB  TYR B  26     -15.295  85.983  14.685  1.00 59.96           C  
ATOM   1910  CG  TYR B  26     -14.858  85.534  16.063  1.00 61.98           C  
ATOM   1911  CD1 TYR B  26     -15.421  84.408  16.686  1.00 62.76           C  
ATOM   1912  CD2 TYR B  26     -13.817  86.210  16.724  1.00 63.94           C  
ATOM   1913  CE1 TYR B  26     -14.973  83.985  17.953  1.00 63.39           C  
ATOM   1914  CE2 TYR B  26     -13.361  85.806  17.978  1.00 64.04           C  
ATOM   1915  CZ  TYR B  26     -13.936  84.693  18.585  1.00 63.96           C  
ATOM   1916  OH  TYR B  26     -13.456  84.319  19.824  1.00 64.18           O  
ATOM   1917  N   TYR B  27     -17.284  87.229  12.272  1.00 57.22           N  
ATOM   1918  CA  TYR B  27     -17.360  88.238  11.208  1.00 56.25           C  
ATOM   1919  C   TYR B  27     -18.641  88.069  10.396  1.00 56.68           C  
ATOM   1920  O   TYR B  27     -19.218  86.973  10.339  1.00 56.64           O  
ATOM   1921  CB  TYR B  27     -16.155  88.113  10.266  1.00 55.15           C  
ATOM   1922  CG  TYR B  27     -16.103  86.781   9.554  1.00 53.17           C  
ATOM   1923  CD1 TYR B  27     -16.699  86.610   8.306  1.00 50.88           C  
ATOM   1924  CD2 TYR B  27     -15.489  85.681  10.150  1.00 51.99           C  
ATOM   1925  CE1 TYR B  27     -16.680  85.379   7.665  1.00 50.75           C  
ATOM   1926  CE2 TYR B  27     -15.455  84.446   9.515  1.00 52.02           C  
ATOM   1927  CZ  TYR B  27     -16.052  84.300   8.273  1.00 52.04           C  
ATOM   1928  OH  TYR B  27     -16.017  83.073   7.655  1.00 52.29           O  
ATOM   1929  N   GLY B  28     -19.062  89.148   9.746  1.00 56.84           N  
ATOM   1930  CA  GLY B  28     -20.229  89.120   8.880  1.00 57.06           C  
ATOM   1931  C   GLY B  28     -21.094  90.309   9.199  1.00 57.66           C  
ATOM   1932  O   GLY B  28     -20.583  91.358   9.591  1.00 57.40           O  
ATOM   1933  N   GLU B  29     -22.408  90.156   9.036  1.00 58.47           N  
ATOM   1934  CA  GLU B  29     -23.345  91.176   9.514  1.00 59.36           C  
ATOM   1935  C   GLU B  29     -23.667  90.862  10.970  1.00 59.12           C  
ATOM   1936  O   GLU B  29     -23.650  89.681  11.354  1.00 59.24           O  
ATOM   1937  CB  GLU B  29     -24.594  91.263   8.622  1.00 59.25           C  
ATOM   1938  CG  GLU B  29     -25.833  90.514   9.084  1.00 60.55           C  
ATOM   1939  CD  GLU B  29     -27.116  91.063   8.455  1.00 61.23           C  
ATOM   1940  OE1 GLU B  29     -27.399  92.285   8.622  1.00 62.54           O  
ATOM   1941  OE2 GLU B  29     -27.840  90.268   7.798  1.00 64.27           O  
ATOM   1942  N   PRO B  30     -23.925  91.903  11.796  1.00 59.15           N  
ATOM   1943  CA  PRO B  30     -24.176  91.670  13.229  1.00 59.07           C  
ATOM   1944  C   PRO B  30     -25.352  90.716  13.429  1.00 59.29           C  
ATOM   1945  O   PRO B  30     -26.429  90.923  12.857  1.00 59.12           O  
ATOM   1946  CB  PRO B  30     -24.522  93.063  13.771  1.00 58.79           C  
ATOM   1947  CG  PRO B  30     -24.006  94.020  12.778  1.00 58.76           C  
ATOM   1948  CD  PRO B  30     -24.023  93.331  11.444  1.00 59.02           C  
ATOM   1949  N   ALA B  31     -25.134  89.661  14.209  1.00 59.68           N  
ATOM   1950  CA  ALA B  31     -26.192  88.698  14.494  1.00 59.72           C  
ATOM   1951  C   ALA B  31     -27.343  89.373  15.213  1.00 59.94           C  
ATOM   1952  O   ALA B  31     -28.500  89.103  14.885  1.00 59.73           O  
ATOM   1953  CB  ALA B  31     -25.674  87.519  15.304  1.00 59.58           C  
ATOM   1954  N   TRP B  32     -27.040  90.257  16.171  1.00 60.63           N  
ATOM   1955  CA  TRP B  32     -28.119  90.895  16.918  1.00 61.03           C  
ATOM   1956  C   TRP B  32     -28.917  91.813  16.001  1.00 61.39           C  
ATOM   1957  O   TRP B  32     -29.351  91.334  14.935  1.00 61.84           O  
ATOM   1958  CB  TRP B  32     -27.708  91.490  18.273  1.00 61.41           C  
ATOM   1959  CG  TRP B  32     -28.879  92.044  19.111  1.00 61.30           C  
ATOM   1960  CD1 TRP B  32     -28.961  93.293  19.649  1.00 62.08           C  
ATOM   1961  CD2 TRP B  32     -30.108  91.380  19.474  1.00 62.07           C  
ATOM   1962  NE1 TRP B  32     -30.145  93.456  20.319  1.00 62.51           N  
ATOM   1963  CE2 TRP B  32     -30.872  92.301  20.231  1.00 62.29           C  
ATOM   1964  CE3 TRP B  32     -30.632  90.097  19.248  1.00 63.24           C  
ATOM   1965  CZ2 TRP B  32     -32.140  91.985  20.761  1.00 62.14           C  
ATOM   1966  CZ3 TRP B  32     -31.906  89.780  19.784  1.00 62.28           C  
ATOM   1967  CH2 TRP B  32     -32.636  90.726  20.527  1.00 61.94           C  
ATOM   1968  N   PRO B  33     -29.064  93.119  16.321  1.00 61.17           N  
ATOM   1969  CA  PRO B  33     -30.414  93.629  15.982  1.00 60.97           C  
ATOM   1970  C   PRO B  33     -30.841  93.086  14.610  1.00 61.19           C  
ATOM   1971  O   PRO B  33     -31.854  92.385  14.498  1.00 60.90           O  
ATOM   1972  CB  PRO B  33     -30.252  95.153  15.982  1.00 60.39           C  
ATOM   1973  CG  PRO B  33     -28.817  95.420  16.209  1.00 60.73           C  
ATOM   1974  CD  PRO B  33     -28.149  94.185  16.752  1.00 60.83           C  
ATOM   1975  N   ASN B  34     -29.986  93.350  13.621  1.00 61.54           N  
ATOM   1976  CA  ASN B  34     -30.098  92.927  12.226  1.00 61.90           C  
ATOM   1977  C   ASN B  34     -30.811  91.617  11.927  1.00 61.81           C  
ATOM   1978  O   ASN B  34     -31.815  91.629  11.214  1.00 62.10           O  
ATOM   1979  CB  ASN B  34     -28.708  92.903  11.587  1.00 62.15           C  
ATOM   1980  CG  ASN B  34     -27.972  94.221  11.730  1.00 63.25           C  
ATOM   1981  OD1 ASN B  34     -27.450  94.753  10.748  1.00 65.61           O  
ATOM   1982  ND2 ASN B  34     -27.919  94.756  12.952  1.00 63.29           N  
ATOM   1983  N   ASP B  35     -30.291  90.497  12.439  1.00 61.49           N  
ATOM   1984  CA  ASP B  35     -30.893  89.180  12.167  1.00 61.26           C  
ATOM   1985  C   ASP B  35     -31.913  88.747  13.225  1.00 60.72           C  
ATOM   1986  O   ASP B  35     -33.106  88.618  12.922  1.00 60.28           O  
ATOM   1987  CB  ASP B  35     -29.830  88.090  11.942  1.00 61.45           C  
ATOM   1988  CG  ASP B  35     -29.858  87.518  10.516  1.00 63.05           C  
ATOM   1989  OD1 ASP B  35     -30.225  88.256   9.571  1.00 65.30           O  
ATOM   1990  OD2 ASP B  35     -29.512  86.322  10.335  1.00 63.99           O  
ATOM   1991  N   LEU B  36     -31.438  88.556  14.458  1.00 60.15           N  
ATOM   1992  CA  LEU B  36     -32.252  87.970  15.521  1.00 59.50           C  
ATOM   1993  C   LEU B  36     -33.494  88.785  15.816  1.00 59.18           C  
ATOM   1994  O   LEU B  36     -34.585  88.234  15.870  1.00 59.29           O  
ATOM   1995  CB  LEU B  36     -31.456  87.744  16.815  1.00 59.39           C  
ATOM   1996  CG  LEU B  36     -30.117  86.993  16.904  1.00 59.25           C  
ATOM   1997  CD1 LEU B  36     -30.031  86.275  18.235  1.00 57.83           C  
ATOM   1998  CD2 LEU B  36     -29.867  86.008  15.758  1.00 59.67           C  
ATOM   1999  N   LEU B  37     -33.342  90.093  15.987  1.00 58.83           N  
ATOM   2000  CA  LEU B  37     -34.489  90.923  16.340  1.00 58.48           C  
ATOM   2001  C   LEU B  37     -35.377  91.294  15.158  1.00 58.38           C  
ATOM   2002  O   LEU B  37     -36.588  91.397  15.318  1.00 58.69           O  
ATOM   2003  CB  LEU B  37     -34.057  92.185  17.071  1.00 58.51           C  
ATOM   2004  CG  LEU B  37     -35.187  93.062  17.607  1.00 58.74           C  
ATOM   2005  CD1 LEU B  37     -36.018  92.307  18.646  1.00 59.10           C  
ATOM   2006  CD2 LEU B  37     -34.626  94.350  18.193  1.00 59.26           C  
ATOM   2007  N   TYR B  38     -34.800  91.492  13.977  1.00 57.88           N  
ATOM   2008  CA  TYR B  38     -35.604  91.993  12.868  1.00 57.36           C  
ATOM   2009  C   TYR B  38     -36.098  90.939  11.896  1.00 56.87           C  
ATOM   2010  O   TYR B  38     -37.252  90.997  11.477  1.00 57.21           O  
ATOM   2011  CB  TYR B  38     -34.926  93.166  12.150  1.00 57.76           C  
ATOM   2012  CG  TYR B  38     -34.643  94.316  13.091  1.00 58.39           C  
ATOM   2013  CD1 TYR B  38     -33.373  94.899  13.160  1.00 58.30           C  
ATOM   2014  CD2 TYR B  38     -35.637  94.793  13.949  1.00 58.19           C  
ATOM   2015  CE1 TYR B  38     -33.109  95.940  14.053  1.00 58.23           C  
ATOM   2016  CE2 TYR B  38     -35.381  95.821  14.837  1.00 58.56           C  
ATOM   2017  CZ  TYR B  38     -34.119  96.395  14.888  1.00 58.46           C  
ATOM   2018  OH  TYR B  38     -33.883  97.424  15.777  1.00 58.49           O  
ATOM   2019  N   VAL B  39     -35.268  89.974  11.528  1.00 55.84           N  
ATOM   2020  CA  VAL B  39     -35.755  88.993  10.552  1.00 54.99           C  
ATOM   2021  C   VAL B  39     -36.296  87.677  11.147  1.00 54.43           C  
ATOM   2022  O   VAL B  39     -37.194  87.062  10.576  1.00 54.61           O  
ATOM   2023  CB  VAL B  39     -34.826  88.851   9.270  1.00 54.95           C  
ATOM   2024  CG1 VAL B  39     -33.491  89.518   9.469  1.00 54.73           C  
ATOM   2025  CG2 VAL B  39     -34.675  87.402   8.807  1.00 54.55           C  
ATOM   2026  N   PHE B  40     -35.786  87.260  12.301  1.00 53.53           N  
ATOM   2027  CA  PHE B  40     -36.312  86.059  12.956  1.00 52.57           C  
ATOM   2028  C   PHE B  40     -37.841  86.153  13.171  1.00 51.86           C  
ATOM   2029  O   PHE B  40     -38.574  85.242  12.765  1.00 51.59           O  
ATOM   2030  CB  PHE B  40     -35.556  85.752  14.256  1.00 52.35           C  
ATOM   2031  CG  PHE B  40     -34.236  85.039  14.049  1.00 53.23           C  
ATOM   2032  CD1 PHE B  40     -33.457  85.260  12.903  1.00 53.13           C  
ATOM   2033  CD2 PHE B  40     -33.749  84.160  15.017  1.00 53.96           C  
ATOM   2034  CE1 PHE B  40     -32.235  84.609  12.721  1.00 51.67           C  
ATOM   2035  CE2 PHE B  40     -32.513  83.508  14.841  1.00 53.33           C  
ATOM   2036  CZ  PHE B  40     -31.764  83.735  13.689  1.00 52.15           C  
ATOM   2037  N   PRO B  41     -38.332  87.261  13.780  1.00 51.12           N  
ATOM   2038  CA  PRO B  41     -39.784  87.395  13.856  1.00 50.68           C  
ATOM   2039  C   PRO B  41     -40.476  87.200  12.508  1.00 50.60           C  
ATOM   2040  O   PRO B  41     -41.513  86.538  12.465  1.00 51.13           O  
ATOM   2041  CB  PRO B  41     -39.977  88.819  14.372  1.00 50.33           C  
ATOM   2042  CG  PRO B  41     -38.767  89.076  15.173  1.00 50.24           C  
ATOM   2043  CD  PRO B  41     -37.655  88.398  14.438  1.00 50.85           C  
ATOM   2044  N   ILE B  42     -39.906  87.742  11.428  1.00 50.17           N  
ATOM   2045  CA  ILE B  42     -40.465  87.574  10.074  1.00 49.77           C  
ATOM   2046  C   ILE B  42     -40.672  86.091   9.748  1.00 49.53           C  
ATOM   2047  O   ILE B  42     -41.770  85.681   9.369  1.00 49.32           O  
ATOM   2048  CB  ILE B  42     -39.567  88.237   8.977  1.00 49.81           C  
ATOM   2049  CG1 ILE B  42     -39.400  89.734   9.246  1.00 50.09           C  
ATOM   2050  CG2 ILE B  42     -40.107  87.979   7.555  1.00 48.79           C  
ATOM   2051  CD1 ILE B  42     -38.343  90.401   8.372  1.00 50.07           C  
ATOM   2052  N   VAL B  43     -39.612  85.303   9.919  1.00 49.21           N  
ATOM   2053  CA  VAL B  43     -39.645  83.866   9.672  1.00 49.04           C  
ATOM   2054  C   VAL B  43     -40.605  83.128  10.620  1.00 49.03           C  
ATOM   2055  O   VAL B  43     -41.307  82.201  10.202  1.00 48.90           O  
ATOM   2056  CB  VAL B  43     -38.226  83.263   9.771  1.00 49.07           C  
ATOM   2057  CG1 VAL B  43     -38.258  81.731   9.657  1.00 48.46           C  
ATOM   2058  CG2 VAL B  43     -37.325  83.862   8.694  1.00 49.29           C  
ATOM   2059  N   ILE B  44     -40.633  83.547  11.885  1.00 48.96           N  
ATOM   2060  CA  ILE B  44     -41.521  82.946  12.876  1.00 48.98           C  
ATOM   2061  C   ILE B  44     -42.981  83.170  12.478  1.00 49.43           C  
ATOM   2062  O   ILE B  44     -43.739  82.208  12.337  1.00 49.38           O  
ATOM   2063  CB  ILE B  44     -41.248  83.472  14.322  1.00 49.04           C  
ATOM   2064  CG1 ILE B  44     -39.865  83.028  14.809  1.00 48.49           C  
ATOM   2065  CG2 ILE B  44     -42.319  82.975  15.286  1.00 48.12           C  
ATOM   2066  CD1 ILE B  44     -39.366  83.783  16.021  1.00 48.51           C  
ATOM   2067  N   MET B  45     -43.356  84.435  12.281  1.00 49.77           N  
ATOM   2068  CA  MET B  45     -44.726  84.800  11.919  1.00 50.34           C  
ATOM   2069  C   MET B  45     -45.156  84.220  10.591  1.00 49.97           C  
ATOM   2070  O   MET B  45     -46.300  83.810  10.436  1.00 50.18           O  
ATOM   2071  CB  MET B  45     -44.868  86.297  11.831  1.00 50.36           C  
ATOM   2072  CG  MET B  45     -44.818  86.999  13.138  1.00 50.90           C  
ATOM   2073  SD  MET B  45     -44.754  88.741  12.734  1.00 52.53           S  
ATOM   2074  CE  MET B  45     -45.510  89.422  14.191  1.00 52.65           C  
ATOM   2075  N   GLY B  46     -44.236  84.206   9.633  1.00 49.79           N  
ATOM   2076  CA  GLY B  46     -44.500  83.653   8.314  1.00 49.55           C  
ATOM   2077  C   GLY B  46     -44.809  82.170   8.347  1.00 49.40           C  
ATOM   2078  O   GLY B  46     -45.821  81.724   7.799  1.00 49.39           O  
ATOM   2079  N   SER B  47     -43.945  81.396   8.991  1.00 49.30           N  
ATOM   2080  CA  SER B  47     -44.205  79.966   9.112  1.00 49.38           C  
ATOM   2081  C   SER B  47     -45.457  79.702   9.952  1.00 49.17           C  
ATOM   2082  O   SER B  47     -46.248  78.814   9.618  1.00 49.34           O  
ATOM   2083  CB  SER B  47     -42.990  79.199   9.644  1.00 49.20           C  
ATOM   2084  OG  SER B  47     -42.541  79.748  10.853  1.00 49.18           O  
ATOM   2085  N   PHE B  48     -45.652  80.492  11.008  1.00 48.69           N  
ATOM   2086  CA  PHE B  48     -46.860  80.377  11.819  1.00 48.46           C  
ATOM   2087  C   PHE B  48     -48.114  80.616  10.980  1.00 48.73           C  
ATOM   2088  O   PHE B  48     -49.113  79.894  11.114  1.00 48.69           O  
ATOM   2089  CB  PHE B  48     -46.835  81.346  13.001  1.00 47.93           C  
ATOM   2090  CG  PHE B  48     -48.035  81.231  13.904  1.00 47.61           C  
ATOM   2091  CD1 PHE B  48     -48.203  80.120  14.733  1.00 47.25           C  
ATOM   2092  CD2 PHE B  48     -48.999  82.230  13.934  1.00 47.40           C  
ATOM   2093  CE1 PHE B  48     -49.315  80.008  15.571  1.00 45.92           C  
ATOM   2094  CE2 PHE B  48     -50.115  82.117  14.780  1.00 47.05           C  
ATOM   2095  CZ  PHE B  48     -50.262  81.008  15.596  1.00 45.87           C  
ATOM   2096  N   ALA B  49     -48.054  81.625  10.112  1.00 48.79           N  
ATOM   2097  CA  ALA B  49     -49.202  81.984   9.300  1.00 48.78           C  
ATOM   2098  C   ALA B  49     -49.501  80.913   8.239  1.00 49.00           C  
ATOM   2099  O   ALA B  49     -50.667  80.595   7.997  1.00 49.39           O  
ATOM   2100  CB  ALA B  49     -49.016  83.345   8.684  1.00 48.47           C  
ATOM   2101  N   CYS B  50     -48.470  80.330   7.633  1.00 48.92           N  
ATOM   2102  CA  CYS B  50     -48.710  79.273   6.645  1.00 49.19           C  
ATOM   2103  C   CYS B  50     -49.447  78.113   7.290  1.00 48.90           C  
ATOM   2104  O   CYS B  50     -50.430  77.607   6.743  1.00 49.15           O  
ATOM   2105  CB  CYS B  50     -47.409  78.793   5.988  1.00 49.22           C  
ATOM   2106  SG  CYS B  50     -46.686  80.012   4.838  1.00 50.73           S  
ATOM   2107  N   ILE B  51     -48.972  77.721   8.472  1.00 48.54           N  
ATOM   2108  CA  ILE B  51     -49.530  76.603   9.227  1.00 47.80           C  
ATOM   2109  C   ILE B  51     -50.997  76.868   9.599  1.00 47.51           C  
ATOM   2110  O   ILE B  51     -51.865  76.053   9.303  1.00 47.20           O  
ATOM   2111  CB  ILE B  51     -48.637  76.270  10.458  1.00 47.72           C  
ATOM   2112  CG1 ILE B  51     -47.333  75.627   9.971  1.00 47.35           C  
ATOM   2113  CG2 ILE B  51     -49.373  75.352  11.467  1.00 47.38           C  
ATOM   2114  CD1 ILE B  51     -46.225  75.565  11.005  1.00 47.41           C  
ATOM   2115  N   VAL B  52     -51.258  78.022  10.211  1.00 47.24           N  
ATOM   2116  CA  VAL B  52     -52.612  78.448  10.557  1.00 47.12           C  
ATOM   2117  C   VAL B  52     -53.528  78.460   9.320  1.00 47.27           C  
ATOM   2118  O   VAL B  52     -54.652  77.933   9.363  1.00 47.26           O  
ATOM   2119  CB  VAL B  52     -52.599  79.837  11.241  1.00 47.23           C  
ATOM   2120  CG1 VAL B  52     -54.013  80.367  11.440  1.00 46.86           C  
ATOM   2121  CG2 VAL B  52     -51.870  79.768  12.573  1.00 47.15           C  
ATOM   2122  N   ALA B  53     -53.038  79.041   8.219  1.00 47.10           N  
ATOM   2123  CA  ALA B  53     -53.787  79.067   6.960  1.00 46.94           C  
ATOM   2124  C   ALA B  53     -54.207  77.659   6.531  1.00 46.86           C  
ATOM   2125  O   ALA B  53     -55.385  77.401   6.308  1.00 46.85           O  
ATOM   2126  CB  ALA B  53     -52.987  79.762   5.862  1.00 46.78           C  
ATOM   2127  N   LEU B  54     -53.242  76.748   6.447  1.00 46.86           N  
ATOM   2128  CA  LEU B  54     -53.519  75.354   6.118  1.00 46.85           C  
ATOM   2129  C   LEU B  54     -54.489  74.703   7.109  1.00 46.74           C  
ATOM   2130  O   LEU B  54     -55.264  73.828   6.732  1.00 46.75           O  
ATOM   2131  CB  LEU B  54     -52.212  74.553   6.066  1.00 46.87           C  
ATOM   2132  CG  LEU B  54     -51.324  74.741   4.839  1.00 47.42           C  
ATOM   2133  CD1 LEU B  54     -49.867  74.484   5.175  1.00 47.78           C  
ATOM   2134  CD2 LEU B  54     -51.787  73.824   3.708  1.00 48.77           C  
ATOM   2135  N   ALA B  55     -54.435  75.129   8.372  1.00 46.59           N  
ATOM   2136  CA  ALA B  55     -55.261  74.537   9.423  1.00 46.51           C  
ATOM   2137  C   ALA B  55     -56.732  74.942   9.270  1.00 46.75           C  
ATOM   2138  O   ALA B  55     -57.638  74.132   9.516  1.00 46.44           O  
ATOM   2139  CB  ALA B  55     -54.731  74.915  10.798  1.00 46.18           C  
ATOM   2140  N   VAL B  56     -56.956  76.193   8.863  1.00 46.92           N  
ATOM   2141  CA  VAL B  56     -58.294  76.699   8.590  1.00 47.23           C  
ATOM   2142  C   VAL B  56     -58.856  76.136   7.269  1.00 47.94           C  
ATOM   2143  O   VAL B  56     -59.968  75.604   7.230  1.00 48.40           O  
ATOM   2144  CB  VAL B  56     -58.298  78.227   8.561  1.00 46.96           C  
ATOM   2145  CG1 VAL B  56     -59.647  78.754   8.131  1.00 47.02           C  
ATOM   2146  CG2 VAL B  56     -57.943  78.768   9.917  1.00 46.93           C  
ATOM   2147  N   LEU B  57     -58.079  76.227   6.197  1.00 48.49           N  
ATOM   2148  CA  LEU B  57     -58.567  75.837   4.880  1.00 49.19           C  
ATOM   2149  C   LEU B  57     -58.711  74.335   4.717  1.00 49.97           C  
ATOM   2150  O   LEU B  57     -59.486  73.866   3.876  1.00 50.79           O  
ATOM   2151  CB  LEU B  57     -57.666  76.395   3.776  1.00 48.73           C  
ATOM   2152  CG  LEU B  57     -57.481  77.906   3.780  1.00 48.21           C  
ATOM   2153  CD1 LEU B  57     -56.412  78.255   2.782  1.00 49.17           C  
ATOM   2154  CD2 LEU B  57     -58.772  78.653   3.483  1.00 47.53           C  
ATOM   2155  N   ASP B  58     -57.957  73.583   5.507  1.00 50.53           N  
ATOM   2156  CA  ASP B  58     -57.938  72.135   5.389  1.00 50.93           C  
ATOM   2157  C   ASP B  58     -57.804  71.507   6.774  1.00 51.25           C  
ATOM   2158  O   ASP B  58     -56.759  70.952   7.101  1.00 51.23           O  
ATOM   2159  CB  ASP B  58     -56.793  71.706   4.478  1.00 50.74           C  
ATOM   2160  CG  ASP B  58     -56.925  70.275   4.016  1.00 52.10           C  
ATOM   2161  OD1 ASP B  58     -55.887  69.686   3.631  1.00 53.32           O  
ATOM   2162  OD2 ASP B  58     -58.061  69.739   4.029  1.00 52.48           O  
ATOM   2163  N   PRO B  59     -58.863  71.622   7.605  1.00 51.79           N  
ATOM   2164  CA  PRO B  59     -58.860  71.132   8.987  1.00 52.08           C  
ATOM   2165  C   PRO B  59     -58.648  69.636   9.126  1.00 52.57           C  
ATOM   2166  O   PRO B  59     -58.792  68.898   8.164  1.00 52.45           O  
ATOM   2167  CB  PRO B  59     -60.257  71.502   9.481  1.00 51.95           C  
ATOM   2168  CG  PRO B  59     -61.075  71.635   8.234  1.00 51.52           C  
ATOM   2169  CD  PRO B  59     -60.150  72.268   7.279  1.00 51.59           C  
ATOM   2170  N   ALA B  60     -58.311  69.205  10.334  1.00 53.69           N  
ATOM   2171  CA  ALA B  60     -58.096  67.795  10.619  1.00 54.93           C  
ATOM   2172  C   ALA B  60     -59.381  66.987  10.472  1.00 56.05           C  
ATOM   2173  O   ALA B  60     -60.449  67.393  10.921  1.00 56.45           O  
ATOM   2174  CB  ALA B  60     -57.526  67.625  12.010  1.00 54.68           C  
ATOM   2175  N   MET B  61     -59.268  65.845   9.813  1.00 57.50           N  
ATOM   2176  CA  MET B  61     -60.336  64.869   9.792  1.00 58.91           C  
ATOM   2177  C   MET B  61     -60.273  64.081  11.060  1.00 58.67           C  
ATOM   2178  O   MET B  61     -59.204  63.806  11.572  1.00 59.13           O  
ATOM   2179  CB  MET B  61     -60.143  63.896   8.639  1.00 58.92           C  
ATOM   2180  CG  MET B  61     -60.871  64.282   7.377  1.00 60.34           C  
ATOM   2181  SD  MET B  61     -61.424  62.814   6.489  1.00 61.61           S  
ATOM   2182  CE  MET B  61     -62.610  62.143   7.674  1.00 61.44           C  
ATOM   2183  N   THR B  62     -61.429  63.720  11.573  1.00 59.29           N  
ATOM   2184  CA  THR B  62     -61.530  62.666  12.568  1.00 59.57           C  
ATOM   2185  C   THR B  62     -62.048  61.442  11.796  1.00 59.55           C  
ATOM   2186  O   THR B  62     -62.860  61.574  10.874  1.00 60.06           O  
ATOM   2187  CB  THR B  62     -62.440  63.097  13.749  1.00 59.74           C  
ATOM   2188  OG1 THR B  62     -63.400  62.069  14.033  1.00 61.57           O  
ATOM   2189  CG2 THR B  62     -63.185  64.417  13.436  1.00 59.24           C  
ATOM   2190  N   GLY B  63     -61.560  60.255  12.112  1.00 59.24           N  
ATOM   2191  CA  GLY B  63     -61.953  59.089  11.306  1.00 58.58           C  
ATOM   2192  C   GLY B  63     -63.286  58.507  11.735  1.00 57.94           C  
ATOM   2193  O   GLY B  63     -64.254  59.237  11.918  1.00 57.45           O  
ATOM   2194  N   GLU B  64     -63.316  57.183  11.882  1.00 57.54           N  
ATOM   2195  CA  GLU B  64     -64.436  56.463  12.476  1.00 57.08           C  
ATOM   2196  C   GLU B  64     -63.855  55.710  13.646  1.00 56.35           C  
ATOM   2197  O   GLU B  64     -62.691  55.324  13.595  1.00 56.06           O  
ATOM   2198  CB  GLU B  64     -65.018  55.428  11.514  1.00 57.28           C  
ATOM   2199  CG  GLU B  64     -64.718  55.641  10.050  1.00 59.15           C  
ATOM   2200  CD  GLU B  64     -64.909  54.374   9.232  1.00 62.12           C  
ATOM   2201  OE1 GLU B  64     -65.910  53.644   9.457  1.00 62.81           O  
ATOM   2202  OE2 GLU B  64     -64.057  54.112   8.355  1.00 63.18           O  
ATOM   2203  N   PRO B  65     -64.654  55.481  14.707  1.00 55.98           N  
ATOM   2204  CA  PRO B  65     -64.150  54.664  15.812  1.00 55.87           C  
ATOM   2205  C   PRO B  65     -63.354  53.448  15.338  1.00 55.80           C  
ATOM   2206  O   PRO B  65     -63.766  52.766  14.412  1.00 56.25           O  
ATOM   2207  CB  PRO B  65     -65.426  54.219  16.537  1.00 55.46           C  
ATOM   2208  CG  PRO B  65     -66.558  54.902  15.842  1.00 55.49           C  
ATOM   2209  CD  PRO B  65     -66.012  55.969  14.984  1.00 55.52           C  
ATOM   2210  N   ALA B  66     -62.208  53.200  15.958  1.00 55.95           N  
ATOM   2211  CA  ALA B  66     -61.454  51.973  15.728  1.00 55.83           C  
ATOM   2212  C   ALA B  66     -62.380  50.766  15.835  1.00 55.84           C  
ATOM   2213  O   ALA B  66     -63.329  50.777  16.626  1.00 55.67           O  
ATOM   2214  CB  ALA B  66     -60.317  51.855  16.731  1.00 55.66           C  
ATOM   2215  N   ASN B  67     -62.110  49.754  15.013  1.00 56.05           N  
ATOM   2216  CA  ASN B  67     -62.809  48.479  15.065  1.00 56.25           C  
ATOM   2217  C   ASN B  67     -61.824  47.336  14.912  1.00 56.98           C  
ATOM   2218  O   ASN B  67     -61.328  47.083  13.807  1.00 56.83           O  
ATOM   2219  CB  ASN B  67     -63.862  48.382  13.970  1.00 56.09           C  
ATOM   2220  CG  ASN B  67     -64.637  47.073  14.018  1.00 55.20           C  
ATOM   2221  OD1 ASN B  67     -64.248  46.118  14.694  1.00 54.00           O  
ATOM   2222  ND2 ASN B  67     -65.738  47.025  13.287  1.00 54.65           N  
ATOM   2223  N   PRO B  68     -61.531  46.643  16.028  1.00 57.72           N  
ATOM   2224  CA  PRO B  68     -60.593  45.511  16.063  1.00 58.24           C  
ATOM   2225  C   PRO B  68     -60.935  44.315  15.148  1.00 58.80           C  
ATOM   2226  O   PRO B  68     -60.077  43.446  14.942  1.00 58.91           O  
ATOM   2227  CB  PRO B  68     -60.608  45.093  17.539  1.00 58.11           C  
ATOM   2228  CG  PRO B  68     -61.059  46.302  18.270  1.00 57.80           C  
ATOM   2229  CD  PRO B  68     -62.057  46.951  17.371  1.00 57.57           C  
ATOM   2230  N   PHE B  69     -62.157  44.264  14.609  1.00 59.38           N  
ATOM   2231  CA  PHE B  69     -62.551  43.142  13.738  1.00 59.79           C  
ATOM   2232  C   PHE B  69     -62.626  43.445  12.247  1.00 59.45           C  
ATOM   2233  O   PHE B  69     -62.901  42.550  11.453  1.00 59.76           O  
ATOM   2234  CB  PHE B  69     -63.860  42.496  14.194  1.00 60.15           C  
ATOM   2235  CG  PHE B  69     -63.751  41.749  15.488  1.00 61.79           C  
ATOM   2236  CD1 PHE B  69     -64.896  41.430  16.212  1.00 63.18           C  
ATOM   2237  CD2 PHE B  69     -62.504  41.375  16.001  1.00 62.67           C  
ATOM   2238  CE1 PHE B  69     -64.800  40.739  17.425  1.00 63.68           C  
ATOM   2239  CE2 PHE B  69     -62.401  40.692  17.211  1.00 63.02           C  
ATOM   2240  CZ  PHE B  69     -63.548  40.371  17.922  1.00 62.63           C  
ATOM   2241  N   ALA B  70     -62.365  44.690  11.868  1.00 59.00           N  
ATOM   2242  CA  ALA B  70     -62.473  45.100  10.480  1.00 58.51           C  
ATOM   2243  C   ALA B  70     -61.271  45.924  10.068  1.00 58.39           C  
ATOM   2244  O   ALA B  70     -61.115  47.068  10.496  1.00 58.36           O  
ATOM   2245  CB  ALA B  70     -63.756  45.889  10.267  1.00 58.53           C  
ATOM   2246  N   THR B  71     -60.418  45.339   9.239  1.00 58.32           N  
ATOM   2247  CA  THR B  71     -59.261  46.048   8.717  1.00 58.58           C  
ATOM   2248  C   THR B  71     -59.687  46.927   7.560  1.00 59.28           C  
ATOM   2249  O   THR B  71     -60.363  46.455   6.654  1.00 59.49           O  
ATOM   2250  CB  THR B  71     -58.210  45.065   8.202  1.00 58.35           C  
ATOM   2251  OG1 THR B  71     -57.969  44.066   9.197  1.00 58.15           O  
ATOM   2252  CG2 THR B  71     -56.910  45.781   7.867  1.00 57.94           C  
ATOM   2253  N   PRO B  72     -59.297  48.211   7.574  1.00 60.12           N  
ATOM   2254  CA  PRO B  72     -59.525  49.038   6.395  1.00 61.07           C  
ATOM   2255  C   PRO B  72     -58.947  48.421   5.128  1.00 62.23           C  
ATOM   2256  O   PRO B  72     -58.127  47.504   5.191  1.00 62.26           O  
ATOM   2257  CB  PRO B  72     -58.753  50.322   6.714  1.00 60.96           C  
ATOM   2258  CG  PRO B  72     -58.674  50.382   8.170  1.00 59.85           C  
ATOM   2259  CD  PRO B  72     -58.658  48.970   8.663  1.00 60.16           C  
ATOM   2260  N   LEU B  73     -59.417  48.902   3.986  1.00 63.97           N  
ATOM   2261  CA  LEU B  73     -58.676  48.784   2.736  1.00 65.54           C  
ATOM   2262  C   LEU B  73     -57.901  50.088   2.721  1.00 66.83           C  
ATOM   2263  O   LEU B  73     -58.435  51.133   3.130  1.00 67.50           O  
ATOM   2264  CB  LEU B  73     -59.620  48.723   1.535  1.00 65.41           C  
ATOM   2265  CG  LEU B  73     -61.021  48.103   1.656  1.00 65.29           C  
ATOM   2266  CD1 LEU B  73     -61.825  48.415   0.392  1.00 65.48           C  
ATOM   2267  CD2 LEU B  73     -61.005  46.591   1.939  1.00 64.44           C  
ATOM   2268  N   GLU B  74     -56.653  50.043   2.270  1.00 67.96           N  
ATOM   2269  CA  GLU B  74     -55.705  51.165   2.462  1.00 69.52           C  
ATOM   2270  C   GLU B  74     -55.353  51.333   3.950  1.00 68.82           C  
ATOM   2271  O   GLU B  74     -56.207  51.648   4.784  1.00 68.97           O  
ATOM   2272  CB  GLU B  74     -56.199  52.491   1.850  1.00 69.12           C  
ATOM   2273  CG  GLU B  74     -55.067  53.325   1.240  1.00 71.52           C  
ATOM   2274  CD  GLU B  74     -55.391  54.826   1.131  1.00 72.72           C  
ATOM   2275  OE1 GLU B  74     -54.501  55.657   1.463  1.00 76.81           O  
ATOM   2276  OE2 GLU B  74     -56.524  55.182   0.707  1.00 76.80           O  
ATOM   2277  N   ILE B  75     -54.084  51.111   4.270  1.00 68.43           N  
ATOM   2278  CA  ILE B  75     -53.652  51.084   5.652  1.00 67.89           C  
ATOM   2279  C   ILE B  75     -52.207  51.592   5.768  1.00 67.41           C  
ATOM   2280  O   ILE B  75     -51.289  50.848   6.108  1.00 67.65           O  
ATOM   2281  CB  ILE B  75     -53.878  49.673   6.246  1.00 67.81           C  
ATOM   2282  CG1 ILE B  75     -53.670  49.666   7.757  1.00 68.13           C  
ATOM   2283  CG2 ILE B  75     -53.030  48.613   5.513  1.00 68.98           C  
ATOM   2284  CD1 ILE B  75     -54.313  48.476   8.419  1.00 69.18           C  
ATOM   2285  N   LEU B  76     -52.031  52.881   5.479  1.00 66.74           N  
ATOM   2286  CA  LEU B  76     -50.723  53.545   5.474  1.00 65.95           C  
ATOM   2287  C   LEU B  76     -50.361  54.244   6.798  1.00 65.52           C  
ATOM   2288  O   LEU B  76     -51.245  54.612   7.572  1.00 65.82           O  
ATOM   2289  CB  LEU B  76     -50.702  54.571   4.342  1.00 65.88           C  
ATOM   2290  CG  LEU B  76     -50.191  54.227   2.940  1.00 65.39           C  
ATOM   2291  CD1 LEU B  76     -50.180  52.748   2.637  1.00 65.53           C  
ATOM   2292  CD2 LEU B  76     -51.005  54.991   1.925  1.00 64.52           C  
ATOM   2293  N   PRO B  77     -49.055  54.436   7.068  1.00 64.95           N  
ATOM   2294  CA  PRO B  77     -48.704  55.363   8.143  1.00 64.33           C  
ATOM   2295  C   PRO B  77     -48.657  56.773   7.539  1.00 63.69           C  
ATOM   2296  O   PRO B  77     -49.257  56.988   6.478  1.00 63.89           O  
ATOM   2297  CB  PRO B  77     -47.315  54.889   8.559  1.00 64.27           C  
ATOM   2298  CG  PRO B  77     -46.720  54.361   7.301  1.00 64.36           C  
ATOM   2299  CD  PRO B  77     -47.855  53.851   6.439  1.00 64.89           C  
ATOM   2300  N   GLU B  78     -47.962  57.713   8.176  1.00 62.57           N  
ATOM   2301  CA  GLU B  78     -47.819  59.047   7.600  1.00 62.04           C  
ATOM   2302  C   GLU B  78     -46.741  59.067   6.524  1.00 60.71           C  
ATOM   2303  O   GLU B  78     -45.901  58.177   6.483  1.00 60.55           O  
ATOM   2304  CB  GLU B  78     -47.582  60.107   8.678  1.00 62.07           C  
ATOM   2305  CG  GLU B  78     -48.867  60.827   9.105  1.00 63.44           C  
ATOM   2306  CD  GLU B  78     -48.794  61.487  10.494  1.00 63.92           C  
ATOM   2307  OE1 GLU B  78     -49.631  62.389  10.751  1.00 65.45           O  
ATOM   2308  OE2 GLU B  78     -47.932  61.101  11.331  1.00 65.48           O  
ATOM   2309  N   TRP B  79     -46.792  60.071   5.648  1.00 59.58           N  
ATOM   2310  CA  TRP B  79     -45.907  60.163   4.478  1.00 58.58           C  
ATOM   2311  C   TRP B  79     -44.414  59.896   4.740  1.00 58.29           C  
ATOM   2312  O   TRP B  79     -43.767  59.179   3.971  1.00 58.21           O  
ATOM   2313  CB  TRP B  79     -46.074  61.512   3.778  1.00 58.09           C  
ATOM   2314  CG  TRP B  79     -45.708  62.697   4.625  1.00 57.76           C  
ATOM   2315  CD1 TRP B  79     -46.528  63.377   5.482  1.00 56.87           C  
ATOM   2316  CD2 TRP B  79     -44.431  63.343   4.696  1.00 57.10           C  
ATOM   2317  NE1 TRP B  79     -45.844  64.405   6.079  1.00 56.46           N  
ATOM   2318  CE2 TRP B  79     -44.553  64.408   5.617  1.00 56.99           C  
ATOM   2319  CE3 TRP B  79     -43.198  63.128   4.071  1.00 56.50           C  
ATOM   2320  CZ2 TRP B  79     -43.487  65.257   5.928  1.00 57.15           C  
ATOM   2321  CZ3 TRP B  79     -42.136  63.966   4.385  1.00 56.86           C  
ATOM   2322  CH2 TRP B  79     -42.289  65.020   5.303  1.00 57.36           C  
ATOM   2323  N   TYR B  80     -43.876  60.469   5.817  1.00 57.62           N  
ATOM   2324  CA  TYR B  80     -42.451  60.340   6.126  1.00 57.02           C  
ATOM   2325  C   TYR B  80     -42.082  58.923   6.524  1.00 56.73           C  
ATOM   2326  O   TYR B  80     -40.908  58.626   6.720  1.00 57.09           O  
ATOM   2327  CB  TYR B  80     -42.024  61.322   7.225  1.00 57.01           C  
ATOM   2328  CG  TYR B  80     -42.913  61.302   8.453  1.00 56.54           C  
ATOM   2329  CD1 TYR B  80     -42.756  60.324   9.441  1.00 56.04           C  
ATOM   2330  CD2 TYR B  80     -43.905  62.255   8.624  1.00 55.08           C  
ATOM   2331  CE1 TYR B  80     -43.572  60.295  10.553  1.00 55.38           C  
ATOM   2332  CE2 TYR B  80     -44.721  62.236   9.733  1.00 55.50           C  
ATOM   2333  CZ  TYR B  80     -44.552  61.256  10.693  1.00 55.91           C  
ATOM   2334  OH  TYR B  80     -45.372  61.242  11.796  1.00 56.57           O  
ATOM   2335  N   LEU B  81     -43.083  58.059   6.656  1.00 56.16           N  
ATOM   2336  CA  LEU B  81     -42.839  56.655   6.956  1.00 55.95           C  
ATOM   2337  C   LEU B  81     -43.096  55.754   5.750  1.00 56.10           C  
ATOM   2338  O   LEU B  81     -43.018  54.518   5.851  1.00 55.74           O  
ATOM   2339  CB  LEU B  81     -43.663  56.195   8.164  1.00 55.72           C  
ATOM   2340  CG  LEU B  81     -43.138  56.423   9.585  1.00 55.23           C  
ATOM   2341  CD1 LEU B  81     -43.853  55.478  10.528  1.00 54.68           C  
ATOM   2342  CD2 LEU B  81     -41.632  56.219   9.695  1.00 54.71           C  
ATOM   2343  N   TYR B  82     -43.389  56.376   4.607  1.00 56.52           N  
ATOM   2344  CA  TYR B  82     -43.674  55.630   3.378  1.00 56.78           C  
ATOM   2345  C   TYR B  82     -42.486  54.785   2.918  1.00 56.53           C  
ATOM   2346  O   TYR B  82     -42.645  53.581   2.762  1.00 56.77           O  
ATOM   2347  CB  TYR B  82     -44.192  56.530   2.242  1.00 57.11           C  
ATOM   2348  CG  TYR B  82     -45.653  56.960   2.349  1.00 57.66           C  
ATOM   2349  CD1 TYR B  82     -46.210  57.825   1.395  1.00 57.61           C  
ATOM   2350  CD2 TYR B  82     -46.471  56.524   3.399  1.00 57.27           C  
ATOM   2351  CE1 TYR B  82     -47.543  58.234   1.473  1.00 57.43           C  
ATOM   2352  CE2 TYR B  82     -47.797  56.928   3.489  1.00 57.71           C  
ATOM   2353  CZ  TYR B  82     -48.330  57.781   2.518  1.00 58.12           C  
ATOM   2354  OH  TYR B  82     -49.646  58.192   2.603  1.00 58.73           O  
ATOM   2355  N   PRO B  83     -41.298  55.405   2.718  1.00 56.35           N  
ATOM   2356  CA  PRO B  83     -40.118  54.656   2.270  1.00 56.28           C  
ATOM   2357  C   PRO B  83     -39.784  53.480   3.174  1.00 56.43           C  
ATOM   2358  O   PRO B  83     -39.543  52.379   2.697  1.00 56.33           O  
ATOM   2359  CB  PRO B  83     -38.998  55.697   2.325  1.00 56.32           C  
ATOM   2360  CG  PRO B  83     -39.684  57.005   2.194  1.00 56.23           C  
ATOM   2361  CD  PRO B  83     -40.992  56.840   2.892  1.00 56.38           C  
ATOM   2362  N   VAL B  84     -39.776  53.716   4.478  1.00 57.16           N  
ATOM   2363  CA  VAL B  84     -39.503  52.657   5.443  1.00 57.69           C  
ATOM   2364  C   VAL B  84     -40.582  51.580   5.366  1.00 58.22           C  
ATOM   2365  O   VAL B  84     -40.271  50.392   5.342  1.00 58.09           O  
ATOM   2366  CB  VAL B  84     -39.303  53.245   6.869  1.00 57.51           C  
ATOM   2367  CG1 VAL B  84     -39.870  52.349   7.957  1.00 57.33           C  
ATOM   2368  CG2 VAL B  84     -37.844  53.478   7.100  1.00 57.96           C  
ATOM   2369  N   PHE B  85     -41.842  52.008   5.296  1.00 59.12           N  
ATOM   2370  CA  PHE B  85     -42.965  51.087   5.165  1.00 60.06           C  
ATOM   2371  C   PHE B  85     -42.858  50.227   3.900  1.00 60.74           C  
ATOM   2372  O   PHE B  85     -43.087  49.016   3.951  1.00 60.53           O  
ATOM   2373  CB  PHE B  85     -44.286  51.849   5.186  1.00 60.02           C  
ATOM   2374  CG  PHE B  85     -45.483  50.977   4.995  1.00 60.55           C  
ATOM   2375  CD1 PHE B  85     -46.077  50.855   3.738  1.00 61.37           C  
ATOM   2376  CD2 PHE B  85     -46.016  50.265   6.067  1.00 60.93           C  
ATOM   2377  CE1 PHE B  85     -47.190  50.034   3.549  1.00 61.68           C  
ATOM   2378  CE2 PHE B  85     -47.134  49.439   5.892  1.00 61.45           C  
ATOM   2379  CZ  PHE B  85     -47.722  49.326   4.631  1.00 61.54           C  
ATOM   2380  N   GLN B  86     -42.507  50.861   2.780  1.00 61.72           N  
ATOM   2381  CA  GLN B  86     -42.286  50.170   1.515  1.00 62.98           C  
ATOM   2382  C   GLN B  86     -41.308  49.008   1.688  1.00 63.59           C  
ATOM   2383  O   GLN B  86     -41.686  47.846   1.511  1.00 63.68           O  
ATOM   2384  CB  GLN B  86     -41.803  51.150   0.441  1.00 63.04           C  
ATOM   2385  CG  GLN B  86     -41.514  50.522  -0.922  1.00 64.78           C  
ATOM   2386  CD  GLN B  86     -42.663  49.669  -1.456  1.00 66.52           C  
ATOM   2387  OE1 GLN B  86     -43.772  50.160  -1.681  1.00 67.06           O  
ATOM   2388  NE2 GLN B  86     -42.395  48.383  -1.660  1.00 66.89           N  
ATOM   2389  N   ILE B  87     -40.067  49.327   2.057  1.00 64.44           N  
ATOM   2390  CA  ILE B  87     -39.069  48.328   2.439  1.00 65.12           C  
ATOM   2391  C   ILE B  87     -39.719  47.222   3.262  1.00 65.98           C  
ATOM   2392  O   ILE B  87     -39.580  46.037   2.963  1.00 66.30           O  
ATOM   2393  CB  ILE B  87     -37.937  48.963   3.281  1.00 64.96           C  
ATOM   2394  CG1 ILE B  87     -37.127  49.956   2.445  1.00 65.08           C  
ATOM   2395  CG2 ILE B  87     -37.029  47.890   3.870  1.00 65.05           C  
ATOM   2396  CD1 ILE B  87     -36.044  50.676   3.220  1.00 64.86           C  
ATOM   2397  N   LEU B  88     -40.459  47.628   4.283  1.00 67.06           N  
ATOM   2398  CA  LEU B  88     -40.946  46.713   5.297  1.00 68.14           C  
ATOM   2399  C   LEU B  88     -42.045  45.752   4.825  1.00 68.76           C  
ATOM   2400  O   LEU B  88     -42.238  44.695   5.425  1.00 68.95           O  
ATOM   2401  CB  LEU B  88     -41.393  47.509   6.518  1.00 68.07           C  
ATOM   2402  CG  LEU B  88     -41.372  46.690   7.798  1.00 68.93           C  
ATOM   2403  CD1 LEU B  88     -40.505  47.373   8.856  1.00 70.55           C  
ATOM   2404  CD2 LEU B  88     -42.797  46.443   8.276  1.00 69.39           C  
ATOM   2405  N   ARG B  89     -42.755  46.105   3.757  1.00 69.38           N  
ATOM   2406  CA  ARG B  89     -43.817  45.240   3.240  1.00 69.97           C  
ATOM   2407  C   ARG B  89     -43.404  44.482   1.974  1.00 70.65           C  
ATOM   2408  O   ARG B  89     -44.179  43.680   1.453  1.00 71.01           O  
ATOM   2409  CB  ARG B  89     -45.089  46.044   2.959  1.00 69.74           C  
ATOM   2410  CG  ARG B  89     -44.946  47.014   1.800  1.00 69.63           C  
ATOM   2411  CD  ARG B  89     -46.248  47.231   1.077  1.00 69.30           C  
ATOM   2412  NE  ARG B  89     -46.090  48.176  -0.026  1.00 69.26           N  
ATOM   2413  CZ  ARG B  89     -47.065  48.534  -0.856  1.00 68.61           C  
ATOM   2414  NH1 ARG B  89     -48.280  48.021  -0.721  1.00 67.67           N  
ATOM   2415  NH2 ARG B  89     -46.824  49.409  -1.824  1.00 68.48           N  
ATOM   2416  N   SER B  90     -42.206  44.744   1.460  1.00 71.21           N  
ATOM   2417  CA  SER B  90     -41.776  44.073   0.239  1.00 71.85           C  
ATOM   2418  C   SER B  90     -40.620  43.078   0.406  1.00 72.57           C  
ATOM   2419  O   SER B  90     -40.418  42.228  -0.458  1.00 73.04           O  
ATOM   2420  CB  SER B  90     -41.510  45.067  -0.890  1.00 71.56           C  
ATOM   2421  OG  SER B  90     -40.801  46.184  -0.419  1.00 71.47           O  
ATOM   2422  N   LEU B  91     -39.871  43.163   1.502  1.00 73.24           N  
ATOM   2423  CA  LEU B  91     -38.887  42.120   1.799  1.00 73.88           C  
ATOM   2424  C   LEU B  91     -39.573  40.932   2.475  1.00 74.42           C  
ATOM   2425  O   LEU B  91     -40.289  41.105   3.454  1.00 74.48           O  
ATOM   2426  CB  LEU B  91     -37.745  42.645   2.674  1.00 73.77           C  
ATOM   2427  CG  LEU B  91     -36.901  43.829   2.196  1.00 73.65           C  
ATOM   2428  CD1 LEU B  91     -35.940  44.236   3.306  1.00 73.67           C  
ATOM   2429  CD2 LEU B  91     -36.147  43.517   0.914  1.00 72.91           C  
ATOM   2430  N   PRO B  92     -39.366  39.716   1.948  1.00 75.13           N  
ATOM   2431  CA  PRO B  92     -39.991  38.540   2.565  1.00 75.57           C  
ATOM   2432  C   PRO B  92     -39.408  38.249   3.945  1.00 76.01           C  
ATOM   2433  O   PRO B  92     -40.127  37.811   4.852  1.00 76.04           O  
ATOM   2434  CB  PRO B  92     -39.651  37.402   1.594  1.00 75.44           C  
ATOM   2435  CG  PRO B  92     -39.195  38.091   0.318  1.00 75.66           C  
ATOM   2436  CD  PRO B  92     -38.562  39.361   0.765  1.00 75.30           C  
ATOM   2437  N   ASN B  93     -38.111  38.496   4.098  1.00 76.54           N  
ATOM   2438  CA  ASN B  93     -37.431  38.239   5.360  1.00 77.00           C  
ATOM   2439  C   ASN B  93     -37.692  39.387   6.330  1.00 77.13           C  
ATOM   2440  O   ASN B  93     -37.233  40.518   6.112  1.00 77.32           O  
ATOM   2441  CB  ASN B  93     -35.929  38.025   5.123  1.00 77.03           C  
ATOM   2442  CG  ASN B  93     -35.172  37.648   6.389  1.00 77.50           C  
ATOM   2443  OD1 ASN B  93     -33.949  37.776   6.443  1.00 78.60           O  
ATOM   2444  ND2 ASN B  93     -35.892  37.184   7.411  1.00 77.74           N  
ATOM   2445  N   LYS B  94     -38.445  39.087   7.388  1.00 77.10           N  
ATOM   2446  CA  LYS B  94     -38.840  40.093   8.375  1.00 76.99           C  
ATOM   2447  C   LYS B  94     -37.645  40.695   9.107  1.00 76.70           C  
ATOM   2448  O   LYS B  94     -37.545  41.920   9.233  1.00 76.95           O  
ATOM   2449  CB  LYS B  94     -39.839  39.509   9.367  1.00 77.08           C  
ATOM   2450  CG  LYS B  94     -41.247  39.447   8.827  1.00 78.18           C  
ATOM   2451  CD  LYS B  94     -42.150  38.703   9.786  1.00 80.83           C  
ATOM   2452  CE  LYS B  94     -43.609  38.856   9.386  1.00 82.30           C  
ATOM   2453  NZ  LYS B  94     -44.516  38.142  10.332  1.00 82.93           N  
ATOM   2454  N   LEU B  95     -36.737  39.835   9.568  1.00 76.12           N  
ATOM   2455  CA  LEU B  95     -35.518  40.277  10.248  1.00 75.38           C  
ATOM   2456  C   LEU B  95     -34.737  41.247   9.364  1.00 74.81           C  
ATOM   2457  O   LEU B  95     -34.302  42.299   9.825  1.00 74.62           O  
ATOM   2458  CB  LEU B  95     -34.645  39.074  10.619  1.00 75.41           C  
ATOM   2459  CG  LEU B  95     -33.850  39.088  11.929  1.00 75.53           C  
ATOM   2460  CD1 LEU B  95     -33.073  37.791  12.074  1.00 75.35           C  
ATOM   2461  CD2 LEU B  95     -32.907  40.279  12.043  1.00 75.97           C  
ATOM   2462  N   LEU B  96     -34.583  40.884   8.091  1.00 74.28           N  
ATOM   2463  CA  LEU B  96     -33.890  41.702   7.093  1.00 73.84           C  
ATOM   2464  C   LEU B  96     -34.500  43.101   7.008  1.00 73.29           C  
ATOM   2465  O   LEU B  96     -33.788  44.092   6.805  1.00 73.05           O  
ATOM   2466  CB  LEU B  96     -33.974  41.014   5.722  1.00 74.00           C  
ATOM   2467  CG  LEU B  96     -32.767  40.880   4.777  1.00 74.50           C  
ATOM   2468  CD1 LEU B  96     -32.474  42.166   3.975  1.00 74.69           C  
ATOM   2469  CD2 LEU B  96     -31.512  40.361   5.512  1.00 74.68           C  
ATOM   2470  N   GLY B  97     -35.823  43.159   7.172  1.00 72.69           N  
ATOM   2471  CA  GLY B  97     -36.588  44.403   7.103  1.00 71.77           C  
ATOM   2472  C   GLY B  97     -36.295  45.307   8.278  1.00 71.02           C  
ATOM   2473  O   GLY B  97     -35.938  46.471   8.094  1.00 71.19           O  
ATOM   2474  N   VAL B  98     -36.446  44.760   9.483  1.00 70.18           N  
ATOM   2475  CA  VAL B  98     -36.063  45.438  10.724  1.00 69.29           C  
ATOM   2476  C   VAL B  98     -34.656  46.036  10.621  1.00 69.11           C  
ATOM   2477  O   VAL B  98     -34.447  47.185  11.009  1.00 69.16           O  
ATOM   2478  CB  VAL B  98     -36.131  44.472  11.920  1.00 69.15           C  
ATOM   2479  CG1 VAL B  98     -35.422  45.047  13.143  1.00 68.63           C  
ATOM   2480  CG2 VAL B  98     -37.572  44.121  12.228  1.00 68.76           C  
ATOM   2481  N   LEU B  99     -33.709  45.261  10.081  1.00 68.69           N  
ATOM   2482  CA  LEU B  99     -32.319  45.702   9.934  1.00 68.21           C  
ATOM   2483  C   LEU B  99     -32.178  46.842   8.935  1.00 67.90           C  
ATOM   2484  O   LEU B  99     -31.485  47.815   9.205  1.00 67.81           O  
ATOM   2485  CB  LEU B  99     -31.392  44.541   9.553  1.00 68.16           C  
ATOM   2486  CG  LEU B  99     -31.284  43.356  10.526  1.00 68.56           C  
ATOM   2487  CD1 LEU B  99     -30.558  42.180   9.865  1.00 67.92           C  
ATOM   2488  CD2 LEU B  99     -30.631  43.724  11.869  1.00 68.18           C  
ATOM   2489  N   ALA B 100     -32.842  46.735   7.790  1.00 67.72           N  
ATOM   2490  CA  ALA B 100     -32.774  47.794   6.789  1.00 67.57           C  
ATOM   2491  C   ALA B 100     -33.375  49.079   7.361  1.00 67.72           C  
ATOM   2492  O   ALA B 100     -32.868  50.182   7.126  1.00 67.88           O  
ATOM   2493  CB  ALA B 100     -33.479  47.373   5.523  1.00 67.34           C  
ATOM   2494  N   MET B 101     -34.446  48.910   8.133  1.00 67.58           N  
ATOM   2495  CA  MET B 101     -35.085  49.987   8.880  1.00 67.73           C  
ATOM   2496  C   MET B 101     -34.105  50.638   9.861  1.00 66.44           C  
ATOM   2497  O   MET B 101     -33.854  51.843   9.789  1.00 66.44           O  
ATOM   2498  CB  MET B 101     -36.281  49.413   9.628  1.00 67.52           C  
ATOM   2499  CG  MET B 101     -37.183  50.422  10.276  1.00 68.93           C  
ATOM   2500  SD  MET B 101     -38.531  49.575  11.135  1.00 70.92           S  
ATOM   2501  CE  MET B 101     -37.721  49.034  12.664  1.00 71.29           C  
ATOM   2502  N   ALA B 102     -33.546  49.825  10.757  1.00 65.29           N  
ATOM   2503  CA  ALA B 102     -32.543  50.264  11.726  1.00 64.11           C  
ATOM   2504  C   ALA B 102     -31.353  50.946  11.071  1.00 63.51           C  
ATOM   2505  O   ALA B 102     -30.733  51.820  11.666  1.00 63.58           O  
ATOM   2506  CB  ALA B 102     -32.070  49.091  12.557  1.00 63.90           C  
ATOM   2507  N   SER B 103     -31.049  50.548   9.841  1.00 62.87           N  
ATOM   2508  CA  SER B 103     -29.889  51.051   9.109  1.00 62.30           C  
ATOM   2509  C   SER B 103     -30.025  52.474   8.598  1.00 61.93           C  
ATOM   2510  O   SER B 103     -29.057  53.040   8.109  1.00 62.19           O  
ATOM   2511  CB  SER B 103     -29.582  50.144   7.925  1.00 62.26           C  
ATOM   2512  OG  SER B 103     -29.276  48.850   8.381  1.00 62.61           O  
ATOM   2513  N   VAL B 104     -31.216  53.050   8.671  1.00 61.44           N  
ATOM   2514  CA  VAL B 104     -31.383  54.421   8.213  1.00 61.01           C  
ATOM   2515  C   VAL B 104     -30.695  55.391   9.191  1.00 60.86           C  
ATOM   2516  O   VAL B 104     -29.783  56.127   8.784  1.00 60.96           O  
ATOM   2517  CB  VAL B 104     -32.863  54.783   7.957  1.00 61.03           C  
ATOM   2518  CG1 VAL B 104     -32.998  56.254   7.583  1.00 60.83           C  
ATOM   2519  CG2 VAL B 104     -33.440  53.892   6.867  1.00 60.98           C  
ATOM   2520  N   PRO B 105     -31.118  55.399  10.477  1.00 60.41           N  
ATOM   2521  CA  PRO B 105     -30.404  56.240  11.436  1.00 60.06           C  
ATOM   2522  C   PRO B 105     -28.944  55.810  11.681  1.00 59.80           C  
ATOM   2523  O   PRO B 105     -28.053  56.667  11.693  1.00 59.67           O  
ATOM   2524  CB  PRO B 105     -31.252  56.118  12.707  1.00 59.94           C  
ATOM   2525  CG  PRO B 105     -31.961  54.849  12.569  1.00 60.04           C  
ATOM   2526  CD  PRO B 105     -32.252  54.705  11.113  1.00 60.28           C  
ATOM   2527  N   LEU B 106     -28.699  54.510  11.853  1.00 59.59           N  
ATOM   2528  CA  LEU B 106     -27.336  54.009  12.068  1.00 59.52           C  
ATOM   2529  C   LEU B 106     -26.402  54.316  10.884  1.00 59.51           C  
ATOM   2530  O   LEU B 106     -25.276  54.759  11.083  1.00 59.88           O  
ATOM   2531  CB  LEU B 106     -27.331  52.523  12.444  1.00 59.30           C  
ATOM   2532  CG  LEU B 106     -28.130  52.110  13.703  1.00 59.71           C  
ATOM   2533  CD1 LEU B 106     -28.124  50.583  13.883  1.00 59.63           C  
ATOM   2534  CD2 LEU B 106     -27.682  52.805  15.003  1.00 58.60           C  
ATOM   2535  N   GLY B 107     -26.880  54.126   9.661  1.00 59.35           N  
ATOM   2536  CA  GLY B 107     -26.146  54.563   8.481  1.00 59.46           C  
ATOM   2537  C   GLY B 107     -25.832  56.053   8.486  1.00 59.87           C  
ATOM   2538  O   GLY B 107     -24.683  56.456   8.256  1.00 60.17           O  
ATOM   2539  N   LEU B 108     -26.850  56.876   8.748  1.00 59.88           N  
ATOM   2540  CA  LEU B 108     -26.686  58.336   8.815  1.00 59.67           C  
ATOM   2541  C   LEU B 108     -25.741  58.801   9.925  1.00 59.45           C  
ATOM   2542  O   LEU B 108     -25.024  59.796   9.767  1.00 59.10           O  
ATOM   2543  CB  LEU B 108     -28.039  59.015   8.973  1.00 59.72           C  
ATOM   2544  CG  LEU B 108     -28.623  59.550   7.676  1.00 60.65           C  
ATOM   2545  CD1 LEU B 108     -29.042  58.408   6.776  1.00 62.15           C  
ATOM   2546  CD2 LEU B 108     -29.806  60.451   7.973  1.00 61.61           C  
ATOM   2547  N   ILE B 109     -25.740  58.083  11.044  1.00 59.16           N  
ATOM   2548  CA  ILE B 109     -24.802  58.382  12.111  1.00 59.27           C  
ATOM   2549  C   ILE B 109     -23.348  58.254  11.613  1.00 59.35           C  
ATOM   2550  O   ILE B 109     -22.472  59.033  12.030  1.00 59.58           O  
ATOM   2551  CB  ILE B 109     -25.072  57.532  13.382  1.00 59.28           C  
ATOM   2552  CG1 ILE B 109     -26.295  58.093  14.127  1.00 59.38           C  
ATOM   2553  CG2 ILE B 109     -23.852  57.529  14.307  1.00 58.90           C  
ATOM   2554  CD1 ILE B 109     -26.757  57.264  15.331  1.00 59.34           C  
ATOM   2555  N   LEU B 110     -23.102  57.304  10.704  1.00 58.83           N  
ATOM   2556  CA  LEU B 110     -21.748  57.081  10.172  1.00 58.18           C  
ATOM   2557  C   LEU B 110     -21.295  58.086   9.094  1.00 57.86           C  
ATOM   2558  O   LEU B 110     -20.106  58.196   8.825  1.00 57.76           O  
ATOM   2559  CB  LEU B 110     -21.571  55.634   9.692  1.00 57.90           C  
ATOM   2560  CG  LEU B 110     -21.839  54.510  10.707  1.00 57.87           C  
ATOM   2561  CD1 LEU B 110     -21.736  53.123  10.053  1.00 56.58           C  
ATOM   2562  CD2 LEU B 110     -20.953  54.592  11.967  1.00 56.63           C  
ATOM   2563  N   VAL B 111     -22.222  58.831   8.499  1.00 57.69           N  
ATOM   2564  CA  VAL B 111     -21.869  59.769   7.417  1.00 57.60           C  
ATOM   2565  C   VAL B 111     -20.674  60.681   7.737  1.00 58.00           C  
ATOM   2566  O   VAL B 111     -19.748  60.765   6.935  1.00 58.03           O  
ATOM   2567  CB  VAL B 111     -23.103  60.569   6.888  1.00 57.41           C  
ATOM   2568  CG1 VAL B 111     -22.691  61.772   6.042  1.00 55.95           C  
ATOM   2569  CG2 VAL B 111     -24.014  59.648   6.090  1.00 57.18           C  
ATOM   2570  N   PRO B 112     -20.677  61.361   8.901  1.00 58.38           N  
ATOM   2571  CA  PRO B 112     -19.537  62.251   9.130  1.00 58.85           C  
ATOM   2572  C   PRO B 112     -18.193  61.519   9.326  1.00 59.37           C  
ATOM   2573  O   PRO B 112     -17.146  62.061   8.965  1.00 59.26           O  
ATOM   2574  CB  PRO B 112     -19.947  63.041  10.384  1.00 58.63           C  
ATOM   2575  CG  PRO B 112     -20.935  62.200  11.067  1.00 58.05           C  
ATOM   2576  CD  PRO B 112     -21.638  61.402  10.020  1.00 58.41           C  
ATOM   2577  N   PHE B 113     -18.232  60.305   9.872  1.00 59.88           N  
ATOM   2578  CA  PHE B 113     -17.028  59.497  10.047  1.00 60.89           C  
ATOM   2579  C   PHE B 113     -16.513  58.914   8.721  1.00 61.68           C  
ATOM   2580  O   PHE B 113     -15.322  58.608   8.592  1.00 62.15           O  
ATOM   2581  CB  PHE B 113     -17.254  58.379  11.068  1.00 60.71           C  
ATOM   2582  CG  PHE B 113     -17.748  58.869  12.399  1.00 61.60           C  
ATOM   2583  CD1 PHE B 113     -16.873  59.457  13.309  1.00 61.29           C  
ATOM   2584  CD2 PHE B 113     -19.098  58.745  12.746  1.00 62.34           C  
ATOM   2585  CE1 PHE B 113     -17.331  59.916  14.538  1.00 61.41           C  
ATOM   2586  CE2 PHE B 113     -19.566  59.199  13.980  1.00 61.76           C  
ATOM   2587  CZ  PHE B 113     -18.683  59.786  14.876  1.00 61.37           C  
ATOM   2588  N   ILE B 114     -17.403  58.762   7.741  1.00 62.14           N  
ATOM   2589  CA  ILE B 114     -17.015  58.280   6.421  1.00 62.33           C  
ATOM   2590  C   ILE B 114     -16.525  59.436   5.556  1.00 62.87           C  
ATOM   2591  O   ILE B 114     -15.580  59.275   4.802  1.00 63.59           O  
ATOM   2592  CB  ILE B 114     -18.168  57.526   5.717  1.00 62.24           C  
ATOM   2593  CG1 ILE B 114     -18.418  56.170   6.386  1.00 61.56           C  
ATOM   2594  CG2 ILE B 114     -17.872  57.338   4.224  1.00 62.54           C  
ATOM   2595  CD1 ILE B 114     -19.786  55.572   6.083  1.00 60.24           C  
ATOM   2596  N   GLU B 115     -17.154  60.599   5.664  1.00 63.33           N  
ATOM   2597  CA  GLU B 115     -16.800  61.727   4.801  1.00 63.93           C  
ATOM   2598  C   GLU B 115     -15.779  62.659   5.453  1.00 64.11           C  
ATOM   2599  O   GLU B 115     -15.535  63.777   4.969  1.00 63.88           O  
ATOM   2600  CB  GLU B 115     -18.052  62.507   4.364  1.00 64.02           C  
ATOM   2601  CG  GLU B 115     -19.068  61.678   3.565  1.00 64.44           C  
ATOM   2602  CD  GLU B 115     -20.080  62.530   2.797  1.00 64.66           C  
ATOM   2603  OE1 GLU B 115     -19.735  63.663   2.371  1.00 66.63           O  
ATOM   2604  OE2 GLU B 115     -21.222  62.053   2.608  1.00 64.30           O  
ATOM   2605  N   ASN B 116     -15.182  62.205   6.553  1.00 64.48           N  
ATOM   2606  CA  ASN B 116     -14.101  62.975   7.180  1.00 64.96           C  
ATOM   2607  C   ASN B 116     -12.751  62.805   6.467  1.00 65.01           C  
ATOM   2608  O   ASN B 116     -11.789  63.511   6.763  1.00 65.06           O  
ATOM   2609  CB  ASN B 116     -14.015  62.730   8.700  1.00 64.97           C  
ATOM   2610  CG  ASN B 116     -14.697  63.842   9.518  1.00 64.71           C  
ATOM   2611  OD1 ASN B 116     -15.119  64.869   8.979  1.00 64.29           O  
ATOM   2612  ND2 ASN B 116     -14.791  63.636  10.823  1.00 64.82           N  
ATOM   2613  N   VAL B 117     -12.721  61.888   5.500  1.00 65.25           N  
ATOM   2614  CA  VAL B 117     -11.593  61.693   4.587  1.00 65.23           C  
ATOM   2615  C   VAL B 117     -11.183  62.995   3.884  1.00 65.23           C  
ATOM   2616  O   VAL B 117     -10.069  63.101   3.368  1.00 65.54           O  
ATOM   2617  CB  VAL B 117     -11.905  60.613   3.527  1.00 65.20           C  
ATOM   2618  CG1 VAL B 117     -10.653  60.290   2.719  1.00 65.88           C  
ATOM   2619  CG2 VAL B 117     -12.422  59.343   4.189  1.00 65.26           C  
ATOM   2620  N   ASN B 118     -12.075  63.980   3.850  1.00 64.81           N  
ATOM   2621  CA  ASN B 118     -11.672  65.326   3.459  1.00 64.54           C  
ATOM   2622  C   ASN B 118     -12.503  66.399   4.125  1.00 64.49           C  
ATOM   2623  O   ASN B 118     -13.509  66.111   4.760  1.00 64.87           O  
ATOM   2624  CB  ASN B 118     -11.700  65.507   1.951  1.00 64.37           C  
ATOM   2625  CG  ASN B 118     -13.064  65.284   1.378  1.00 64.14           C  
ATOM   2626  OD1 ASN B 118     -13.394  64.173   0.969  1.00 64.22           O  
ATOM   2627  ND2 ASN B 118     -13.880  66.331   1.361  1.00 62.73           N  
ATOM   2628  N   LYS B 119     -12.070  67.634   3.935  1.00 64.14           N  
ATOM   2629  CA  LYS B 119     -12.544  68.778   4.667  1.00 64.31           C  
ATOM   2630  C   LYS B 119     -13.427  69.645   3.745  1.00 64.32           C  
ATOM   2631  O   LYS B 119     -13.794  70.783   4.076  1.00 64.32           O  
ATOM   2632  CB  LYS B 119     -11.304  69.515   5.213  1.00 64.06           C  
ATOM   2633  CG  LYS B 119     -11.420  71.031   5.445  1.00 65.15           C  
ATOM   2634  CD  LYS B 119     -10.073  71.784   5.421  1.00 65.34           C  
ATOM   2635  CE  LYS B 119      -9.025  71.215   6.413  1.00 69.26           C  
ATOM   2636  NZ  LYS B 119      -9.567  70.358   7.548  1.00 69.72           N  
ATOM   2637  N   PHE B 120     -13.779  69.094   2.584  1.00 64.41           N  
ATOM   2638  CA  PHE B 120     -14.635  69.802   1.643  1.00 64.49           C  
ATOM   2639  C   PHE B 120     -16.090  69.872   2.137  1.00 64.58           C  
ATOM   2640  O   PHE B 120     -16.644  68.919   2.715  1.00 64.21           O  
ATOM   2641  CB  PHE B 120     -14.586  69.171   0.249  1.00 64.80           C  
ATOM   2642  CG  PHE B 120     -13.215  69.164  -0.383  1.00 65.87           C  
ATOM   2643  CD1 PHE B 120     -12.563  67.956  -0.654  1.00 66.30           C  
ATOM   2644  CD2 PHE B 120     -12.580  70.356  -0.733  1.00 66.49           C  
ATOM   2645  CE1 PHE B 120     -11.299  67.936  -1.239  1.00 65.23           C  
ATOM   2646  CE2 PHE B 120     -11.313  70.344  -1.321  1.00 65.68           C  
ATOM   2647  CZ  PHE B 120     -10.676  69.134  -1.572  1.00 65.31           C  
ATOM   2648  N   GLN B 121     -16.691  71.028   1.898  1.00 64.48           N  
ATOM   2649  CA  GLN B 121     -18.067  71.271   2.237  1.00 64.41           C  
ATOM   2650  C   GLN B 121     -18.881  71.317   0.942  1.00 64.53           C  
ATOM   2651  O   GLN B 121     -19.872  70.591   0.799  1.00 64.59           O  
ATOM   2652  CB  GLN B 121     -18.178  72.562   3.054  1.00 64.31           C  
ATOM   2653  CG  GLN B 121     -17.483  72.466   4.427  1.00 64.41           C  
ATOM   2654  CD  GLN B 121     -17.586  73.731   5.279  1.00 64.98           C  
ATOM   2655  OE1 GLN B 121     -17.703  74.842   4.771  1.00 65.94           O  
ATOM   2656  NE2 GLN B 121     -17.525  73.556   6.590  1.00 67.13           N  
ATOM   2657  N   ASN B 122     -18.429  72.138  -0.008  1.00 64.65           N  
ATOM   2658  CA  ASN B 122     -19.037  72.259  -1.339  1.00 64.71           C  
ATOM   2659  C   ASN B 122     -19.320  70.914  -2.019  1.00 64.90           C  
ATOM   2660  O   ASN B 122     -18.440  70.057  -2.076  1.00 64.82           O  
ATOM   2661  CB  ASN B 122     -18.153  73.111  -2.239  1.00 64.43           C  
ATOM   2662  CG  ASN B 122     -18.952  74.011  -3.138  1.00 64.78           C  
ATOM   2663  OD1 ASN B 122     -19.700  73.549  -4.004  1.00 64.90           O  
ATOM   2664  ND2 ASN B 122     -18.811  75.315  -2.934  1.00 65.02           N  
ATOM   2665  N   PRO B 123     -20.570  70.704  -2.486  1.00 65.18           N  
ATOM   2666  CA  PRO B 123     -20.918  69.419  -3.099  1.00 65.31           C  
ATOM   2667  C   PRO B 123     -20.257  69.231  -4.461  1.00 65.57           C  
ATOM   2668  O   PRO B 123     -19.942  68.093  -4.846  1.00 65.50           O  
ATOM   2669  CB  PRO B 123     -22.451  69.480  -3.227  1.00 65.09           C  
ATOM   2670  CG  PRO B 123     -22.880  70.644  -2.394  1.00 64.98           C  
ATOM   2671  CD  PRO B 123     -21.736  71.602  -2.418  1.00 65.08           C  
ATOM   2672  N   PHE B 124     -20.033  70.341  -5.167  1.00 65.79           N  
ATOM   2673  CA  PHE B 124     -19.344  70.308  -6.453  1.00 66.23           C  
ATOM   2674  C   PHE B 124     -17.894  69.866  -6.301  1.00 66.28           C  
ATOM   2675  O   PHE B 124     -17.308  69.333  -7.238  1.00 66.55           O  
ATOM   2676  CB  PHE B 124     -19.421  71.663  -7.141  1.00 66.46           C  
ATOM   2677  CG  PHE B 124     -20.789  71.996  -7.645  1.00 67.70           C  
ATOM   2678  CD1 PHE B 124     -21.537  73.013  -7.049  1.00 68.15           C  
ATOM   2679  CD2 PHE B 124     -21.345  71.281  -8.715  1.00 68.08           C  
ATOM   2680  CE1 PHE B 124     -22.818  73.316  -7.513  1.00 68.29           C  
ATOM   2681  CE2 PHE B 124     -22.621  71.580  -9.190  1.00 68.05           C  
ATOM   2682  CZ  PHE B 124     -23.360  72.603  -8.587  1.00 68.21           C  
ATOM   2683  N   ARG B 125     -17.331  70.084  -5.113  1.00 66.07           N  
ATOM   2684  CA  ARG B 125     -16.009  69.590  -4.775  1.00 65.73           C  
ATOM   2685  C   ARG B 125     -15.989  68.167  -4.198  1.00 65.95           C  
ATOM   2686  O   ARG B 125     -14.928  67.681  -3.796  1.00 66.40           O  
ATOM   2687  CB  ARG B 125     -15.277  70.576  -3.857  1.00 65.35           C  
ATOM   2688  CG  ARG B 125     -14.184  71.358  -4.580  1.00 65.46           C  
ATOM   2689  CD  ARG B 125     -13.768  72.645  -3.876  1.00 63.32           C  
ATOM   2690  NE  ARG B 125     -14.711  73.726  -4.137  1.00 62.38           N  
ATOM   2691  CZ  ARG B 125     -14.508  74.994  -3.804  1.00 62.87           C  
ATOM   2692  NH1 ARG B 125     -13.387  75.356  -3.212  1.00 64.84           N  
ATOM   2693  NH2 ARG B 125     -15.424  75.909  -4.062  1.00 63.76           N  
ATOM   2694  N   ARG B 126     -17.134  67.492  -4.154  1.00 66.11           N  
ATOM   2695  CA  ARG B 126     -17.162  66.090  -3.679  1.00 66.52           C  
ATOM   2696  C   ARG B 126     -18.201  65.267  -4.438  1.00 66.73           C  
ATOM   2697  O   ARG B 126     -19.287  64.974  -3.915  1.00 66.63           O  
ATOM   2698  CB  ARG B 126     -17.308  65.963  -2.144  1.00 66.55           C  
ATOM   2699  CG  ARG B 126     -18.356  66.867  -1.500  1.00 66.50           C  
ATOM   2700  CD  ARG B 126     -18.277  66.899   0.036  1.00 66.48           C  
ATOM   2701  NE  ARG B 126     -19.324  67.788   0.547  1.00 66.53           N  
ATOM   2702  CZ  ARG B 126     -20.430  67.410   1.196  1.00 64.55           C  
ATOM   2703  NH1 ARG B 126     -20.668  66.135   1.496  1.00 62.87           N  
ATOM   2704  NH2 ARG B 126     -21.299  68.338   1.564  1.00 63.81           N  
ATOM   2705  N   PRO B 127     -17.850  64.881  -5.684  1.00 66.80           N  
ATOM   2706  CA  PRO B 127     -18.784  64.281  -6.621  1.00 66.45           C  
ATOM   2707  C   PRO B 127     -19.165  62.859  -6.241  1.00 66.10           C  
ATOM   2708  O   PRO B 127     -20.245  62.408  -6.621  1.00 66.31           O  
ATOM   2709  CB  PRO B 127     -18.010  64.300  -7.950  1.00 66.54           C  
ATOM   2710  CG  PRO B 127     -16.840  65.207  -7.718  1.00 66.44           C  
ATOM   2711  CD  PRO B 127     -16.511  64.996  -6.289  1.00 66.69           C  
ATOM   2712  N   VAL B 128     -18.307  62.155  -5.506  1.00 65.48           N  
ATOM   2713  CA  VAL B 128     -18.668  60.808  -5.065  1.00 65.11           C  
ATOM   2714  C   VAL B 128     -19.846  60.889  -4.083  1.00 65.06           C  
ATOM   2715  O   VAL B 128     -20.842  60.152  -4.218  1.00 64.91           O  
ATOM   2716  CB  VAL B 128     -17.454  60.017  -4.484  1.00 65.10           C  
ATOM   2717  CG1 VAL B 128     -17.908  58.743  -3.758  1.00 64.23           C  
ATOM   2718  CG2 VAL B 128     -16.465  59.670  -5.600  1.00 64.57           C  
ATOM   2719  N   ALA B 129     -19.736  61.821  -3.131  1.00 64.69           N  
ATOM   2720  CA  ALA B 129     -20.740  62.007  -2.086  1.00 64.14           C  
ATOM   2721  C   ALA B 129     -22.034  62.525  -2.688  1.00 63.92           C  
ATOM   2722  O   ALA B 129     -23.082  61.897  -2.541  1.00 63.88           O  
ATOM   2723  CB  ALA B 129     -20.226  62.946  -1.007  1.00 63.93           C  
ATOM   2724  N   THR B 130     -21.951  63.650  -3.388  1.00 63.71           N  
ATOM   2725  CA  THR B 130     -23.107  64.210  -4.061  1.00 63.87           C  
ATOM   2726  C   THR B 130     -23.832  63.149  -4.894  1.00 64.39           C  
ATOM   2727  O   THR B 130     -25.070  63.118  -4.915  1.00 65.06           O  
ATOM   2728  CB  THR B 130     -22.731  65.410  -4.930  1.00 63.75           C  
ATOM   2729  OG1 THR B 130     -22.133  66.419  -4.113  1.00 63.90           O  
ATOM   2730  CG2 THR B 130     -23.955  65.998  -5.588  1.00 63.78           C  
ATOM   2731  N   THR B 131     -23.079  62.272  -5.559  1.00 64.49           N  
ATOM   2732  CA  THR B 131     -23.698  61.186  -6.321  1.00 64.44           C  
ATOM   2733  C   THR B 131     -24.438  60.234  -5.384  1.00 64.33           C  
ATOM   2734  O   THR B 131     -25.638  60.018  -5.551  1.00 64.51           O  
ATOM   2735  CB  THR B 131     -22.691  60.440  -7.245  1.00 64.44           C  
ATOM   2736  OG1 THR B 131     -22.170  61.365  -8.200  1.00 64.44           O  
ATOM   2737  CG2 THR B 131     -23.367  59.293  -8.008  1.00 64.08           C  
ATOM   2738  N   VAL B 132     -23.734  59.692  -4.394  1.00 64.12           N  
ATOM   2739  CA  VAL B 132     -24.347  58.743  -3.457  1.00 64.08           C  
ATOM   2740  C   VAL B 132     -25.599  59.339  -2.772  1.00 64.17           C  
ATOM   2741  O   VAL B 132     -26.627  58.661  -2.640  1.00 64.32           O  
ATOM   2742  CB  VAL B 132     -23.313  58.199  -2.420  1.00 63.97           C  
ATOM   2743  CG1 VAL B 132     -23.970  57.240  -1.440  1.00 63.32           C  
ATOM   2744  CG2 VAL B 132     -22.172  57.497  -3.137  1.00 63.43           C  
ATOM   2745  N   PHE B 133     -25.512  60.607  -2.369  1.00 63.91           N  
ATOM   2746  CA  PHE B 133     -26.638  61.309  -1.761  1.00 63.72           C  
ATOM   2747  C   PHE B 133     -27.833  61.345  -2.707  1.00 63.57           C  
ATOM   2748  O   PHE B 133     -28.895  60.833  -2.367  1.00 63.64           O  
ATOM   2749  CB  PHE B 133     -26.228  62.722  -1.336  1.00 63.85           C  
ATOM   2750  CG  PHE B 133     -27.385  63.612  -0.976  1.00 63.95           C  
ATOM   2751  CD1 PHE B 133     -27.723  64.694  -1.787  1.00 64.58           C  
ATOM   2752  CD2 PHE B 133     -28.140  63.371   0.170  1.00 63.56           C  
ATOM   2753  CE1 PHE B 133     -28.805  65.529  -1.456  1.00 64.81           C  
ATOM   2754  CE2 PHE B 133     -29.217  64.190   0.506  1.00 63.45           C  
ATOM   2755  CZ  PHE B 133     -29.551  65.270  -0.308  1.00 64.03           C  
ATOM   2756  N   LEU B 134     -27.646  61.948  -3.885  1.00 63.40           N  
ATOM   2757  CA  LEU B 134     -28.641  61.937  -4.973  1.00 63.07           C  
ATOM   2758  C   LEU B 134     -29.223  60.541  -5.255  1.00 62.86           C  
ATOM   2759  O   LEU B 134     -30.424  60.383  -5.437  1.00 62.78           O  
ATOM   2760  CB  LEU B 134     -28.028  62.522  -6.249  1.00 62.78           C  
ATOM   2761  CG  LEU B 134     -28.289  63.988  -6.623  1.00 62.94           C  
ATOM   2762  CD1 LEU B 134     -28.809  64.852  -5.478  1.00 62.98           C  
ATOM   2763  CD2 LEU B 134     -27.040  64.602  -7.226  1.00 62.67           C  
ATOM   2764  N   PHE B 135     -28.367  59.533  -5.280  1.00 62.78           N  
ATOM   2765  CA  PHE B 135     -28.821  58.170  -5.465  1.00 62.96           C  
ATOM   2766  C   PHE B 135     -29.806  57.749  -4.360  1.00 63.29           C  
ATOM   2767  O   PHE B 135     -30.916  57.300  -4.664  1.00 63.37           O  
ATOM   2768  CB  PHE B 135     -27.624  57.220  -5.541  1.00 62.70           C  
ATOM   2769  CG  PHE B 135     -28.003  55.773  -5.661  1.00 62.32           C  
ATOM   2770  CD1 PHE B 135     -28.496  55.267  -6.866  1.00 61.63           C  
ATOM   2771  CD2 PHE B 135     -27.858  54.911  -4.569  1.00 61.74           C  
ATOM   2772  CE1 PHE B 135     -28.843  53.919  -6.980  1.00 61.96           C  
ATOM   2773  CE2 PHE B 135     -28.201  53.558  -4.670  1.00 61.70           C  
ATOM   2774  CZ  PHE B 135     -28.692  53.060  -5.879  1.00 62.02           C  
ATOM   2775  N   GLY B 136     -29.401  57.898  -3.094  1.00 63.52           N  
ATOM   2776  CA  GLY B 136     -30.266  57.592  -1.944  1.00 63.67           C  
ATOM   2777  C   GLY B 136     -31.554  58.414  -1.924  1.00 63.90           C  
ATOM   2778  O   GLY B 136     -32.654  57.872  -1.758  1.00 63.91           O  
ATOM   2779  N   THR B 137     -31.416  59.726  -2.095  1.00 63.82           N  
ATOM   2780  CA  THR B 137     -32.553  60.613  -2.222  1.00 64.01           C  
ATOM   2781  C   THR B 137     -33.553  60.041  -3.214  1.00 64.28           C  
ATOM   2782  O   THR B 137     -34.703  59.805  -2.858  1.00 64.66           O  
ATOM   2783  CB  THR B 137     -32.111  62.007  -2.684  1.00 64.07           C  
ATOM   2784  OG1 THR B 137     -31.152  62.533  -1.756  1.00 64.51           O  
ATOM   2785  CG2 THR B 137     -33.301  62.953  -2.779  1.00 63.93           C  
ATOM   2786  N   LEU B 138     -33.098  59.797  -4.443  1.00 64.44           N  
ATOM   2787  CA  LEU B 138     -33.951  59.288  -5.524  1.00 64.45           C  
ATOM   2788  C   LEU B 138     -34.560  57.922  -5.198  1.00 64.25           C  
ATOM   2789  O   LEU B 138     -35.730  57.685  -5.484  1.00 64.46           O  
ATOM   2790  CB  LEU B 138     -33.165  59.236  -6.838  1.00 64.67           C  
ATOM   2791  CG  LEU B 138     -33.753  59.666  -8.194  1.00 65.40           C  
ATOM   2792  CD1 LEU B 138     -35.021  60.516  -8.103  1.00 65.75           C  
ATOM   2793  CD2 LEU B 138     -32.674  60.413  -8.989  1.00 65.36           C  
ATOM   2794  N   VAL B 139     -33.775  57.038  -4.588  1.00 63.93           N  
ATOM   2795  CA  VAL B 139     -34.277  55.738  -4.133  1.00 63.75           C  
ATOM   2796  C   VAL B 139     -35.329  55.917  -3.032  1.00 64.15           C  
ATOM   2797  O   VAL B 139     -36.286  55.137  -2.936  1.00 64.18           O  
ATOM   2798  CB  VAL B 139     -33.118  54.814  -3.648  1.00 63.60           C  
ATOM   2799  CG1 VAL B 139     -33.633  53.644  -2.799  1.00 62.61           C  
ATOM   2800  CG2 VAL B 139     -32.308  54.313  -4.835  1.00 62.88           C  
ATOM   2801  N   THR B 140     -35.152  56.948  -2.207  1.00 64.37           N  
ATOM   2802  CA  THR B 140     -36.097  57.211  -1.128  1.00 64.62           C  
ATOM   2803  C   THR B 140     -37.435  57.623  -1.739  1.00 64.93           C  
ATOM   2804  O   THR B 140     -38.452  56.962  -1.509  1.00 64.80           O  
ATOM   2805  CB  THR B 140     -35.575  58.272  -0.116  1.00 64.44           C  
ATOM   2806  OG1 THR B 140     -34.316  57.853   0.418  1.00 64.38           O  
ATOM   2807  CG2 THR B 140     -36.537  58.427   1.027  1.00 64.05           C  
ATOM   2808  N   LEU B 141     -37.410  58.691  -2.540  1.00 65.41           N  
ATOM   2809  CA  LEU B 141     -38.589  59.185  -3.254  1.00 65.99           C  
ATOM   2810  C   LEU B 141     -39.250  58.071  -4.057  1.00 66.29           C  
ATOM   2811  O   LEU B 141     -40.476  57.988  -4.136  1.00 66.30           O  
ATOM   2812  CB  LEU B 141     -38.214  60.347  -4.179  1.00 66.00           C  
ATOM   2813  CG  LEU B 141     -37.807  61.668  -3.511  1.00 66.83           C  
ATOM   2814  CD1 LEU B 141     -37.152  62.619  -4.510  1.00 66.83           C  
ATOM   2815  CD2 LEU B 141     -38.995  62.350  -2.810  1.00 66.70           C  
ATOM   2816  N   TRP B 142     -38.422  57.209  -4.638  1.00 66.70           N  
ATOM   2817  CA  TRP B 142     -38.908  56.051  -5.367  1.00 67.11           C  
ATOM   2818  C   TRP B 142     -39.712  55.135  -4.436  1.00 66.97           C  
ATOM   2819  O   TRP B 142     -40.881  54.872  -4.695  1.00 66.83           O  
ATOM   2820  CB  TRP B 142     -37.744  55.330  -6.065  1.00 67.52           C  
ATOM   2821  CG  TRP B 142     -38.141  54.106  -6.825  1.00 68.08           C  
ATOM   2822  CD1 TRP B 142     -38.856  54.054  -7.989  1.00 68.55           C  
ATOM   2823  CD2 TRP B 142     -37.837  52.746  -6.476  1.00 68.72           C  
ATOM   2824  NE1 TRP B 142     -39.029  52.744  -8.378  1.00 68.93           N  
ATOM   2825  CE2 TRP B 142     -38.412  51.923  -7.468  1.00 68.74           C  
ATOM   2826  CE3 TRP B 142     -37.128  52.143  -5.418  1.00 69.09           C  
ATOM   2827  CZ2 TRP B 142     -38.303  50.524  -7.436  1.00 68.84           C  
ATOM   2828  CZ3 TRP B 142     -37.020  50.748  -5.384  1.00 68.53           C  
ATOM   2829  CH2 TRP B 142     -37.609  49.957  -6.386  1.00 68.72           C  
ATOM   2830  N   LEU B 143     -39.098  54.692  -3.340  1.00 67.19           N  
ATOM   2831  CA  LEU B 143     -39.777  53.854  -2.338  1.00 67.41           C  
ATOM   2832  C   LEU B 143     -40.978  54.543  -1.676  1.00 67.59           C  
ATOM   2833  O   LEU B 143     -41.919  53.873  -1.236  1.00 67.41           O  
ATOM   2834  CB  LEU B 143     -38.804  53.418  -1.243  1.00 67.30           C  
ATOM   2835  CG  LEU B 143     -37.691  52.415  -1.514  1.00 67.27           C  
ATOM   2836  CD1 LEU B 143     -36.823  52.338  -0.278  1.00 67.71           C  
ATOM   2837  CD2 LEU B 143     -38.235  51.043  -1.849  1.00 67.29           C  
ATOM   2838  N   GLY B 144     -40.931  55.872  -1.597  1.00 67.80           N  
ATOM   2839  CA  GLY B 144     -42.020  56.658  -1.025  1.00 68.36           C  
ATOM   2840  C   GLY B 144     -43.277  56.611  -1.873  1.00 68.81           C  
ATOM   2841  O   GLY B 144     -44.361  56.281  -1.382  1.00 68.73           O  
ATOM   2842  N   ILE B 145     -43.126  56.949  -3.151  1.00 69.44           N  
ATOM   2843  CA  ILE B 145     -44.203  56.812  -4.127  1.00 70.04           C  
ATOM   2844  C   ILE B 145     -44.642  55.349  -4.221  1.00 70.47           C  
ATOM   2845  O   ILE B 145     -45.836  55.057  -4.282  1.00 70.49           O  
ATOM   2846  CB  ILE B 145     -43.783  57.347  -5.514  1.00 70.13           C  
ATOM   2847  CG1 ILE B 145     -43.400  58.832  -5.418  1.00 70.18           C  
ATOM   2848  CG2 ILE B 145     -44.899  57.128  -6.545  1.00 70.01           C  
ATOM   2849  CD1 ILE B 145     -42.580  59.340  -6.603  1.00 70.60           C  
ATOM   2850  N   GLY B 146     -43.671  54.440  -4.202  1.00 71.01           N  
ATOM   2851  CA  GLY B 146     -43.936  53.004  -4.238  1.00 72.05           C  
ATOM   2852  C   GLY B 146     -44.951  52.507  -3.221  1.00 72.78           C  
ATOM   2853  O   GLY B 146     -45.714  51.587  -3.506  1.00 72.92           O  
ATOM   2854  N   ALA B 147     -44.960  53.113  -2.036  1.00 73.58           N  
ATOM   2855  CA  ALA B 147     -45.822  52.675  -0.932  1.00 74.27           C  
ATOM   2856  C   ALA B 147     -47.306  52.988  -1.151  1.00 74.75           C  
ATOM   2857  O   ALA B 147     -48.178  52.299  -0.615  1.00 74.89           O  
ATOM   2858  CB  ALA B 147     -45.333  53.270   0.394  1.00 74.26           C  
ATOM   2859  N   ALA B 148     -47.590  54.024  -1.935  1.00 75.26           N  
ATOM   2860  CA  ALA B 148     -48.969  54.421  -2.216  1.00 75.85           C  
ATOM   2861  C   ALA B 148     -49.664  53.511  -3.236  1.00 76.40           C  
ATOM   2862  O   ALA B 148     -50.889  53.544  -3.368  1.00 76.57           O  
ATOM   2863  CB  ALA B 148     -49.014  55.873  -2.679  1.00 75.76           C  
ATOM   2864  N   LEU B 149     -48.880  52.702  -3.947  1.00 77.07           N  
ATOM   2865  CA  LEU B 149     -49.382  51.867  -5.036  1.00 77.69           C  
ATOM   2866  C   LEU B 149     -49.445  50.401  -4.613  1.00 78.79           C  
ATOM   2867  O   LEU B 149     -48.843  50.026  -3.601  1.00 78.41           O  
ATOM   2868  CB  LEU B 149     -48.493  52.008  -6.282  1.00 77.32           C  
ATOM   2869  CG  LEU B 149     -48.010  53.386  -6.736  1.00 76.51           C  
ATOM   2870  CD1 LEU B 149     -46.974  53.219  -7.823  1.00 75.62           C  
ATOM   2871  CD2 LEU B 149     -49.145  54.297  -7.197  1.00 75.52           C  
ATOM   2872  N   PRO B 150     -50.192  49.566  -5.376  1.00 80.14           N  
ATOM   2873  CA  PRO B 150     -50.199  48.124  -5.129  1.00 81.18           C  
ATOM   2874  C   PRO B 150     -48.797  47.547  -5.158  1.00 82.43           C  
ATOM   2875  O   PRO B 150     -47.935  48.029  -5.898  1.00 82.26           O  
ATOM   2876  CB  PRO B 150     -51.022  47.574  -6.293  1.00 80.96           C  
ATOM   2877  CG  PRO B 150     -51.925  48.686  -6.652  1.00 80.51           C  
ATOM   2878  CD  PRO B 150     -51.109  49.925  -6.477  1.00 80.11           C  
ATOM   2879  N   LEU B 151     -48.583  46.522  -4.343  1.00 84.22           N  
ATOM   2880  CA  LEU B 151     -47.272  45.910  -4.201  1.00 86.06           C  
ATOM   2881  C   LEU B 151     -46.728  45.481  -5.566  1.00 87.69           C  
ATOM   2882  O   LEU B 151     -45.614  45.849  -5.946  1.00 87.82           O  
ATOM   2883  CB  LEU B 151     -47.346  44.729  -3.222  1.00 85.76           C  
ATOM   2884  CG  LEU B 151     -46.044  44.122  -2.694  1.00 85.74           C  
ATOM   2885  CD1 LEU B 151     -45.097  45.195  -2.154  1.00 85.79           C  
ATOM   2886  CD2 LEU B 151     -46.335  43.067  -1.629  1.00 85.72           C  
ATOM   2887  N   ASP B 152     -47.552  44.748  -6.313  1.00 89.79           N  
ATOM   2888  CA  ASP B 152     -47.157  44.133  -7.582  1.00 91.66           C  
ATOM   2889  C   ASP B 152     -46.703  45.138  -8.642  1.00 92.81           C  
ATOM   2890  O   ASP B 152     -45.973  44.773  -9.565  1.00 93.18           O  
ATOM   2891  CB  ASP B 152     -48.291  43.255  -8.118  1.00 91.73           C  
ATOM   2892  CG  ASP B 152     -48.980  42.454  -7.015  1.00 92.85           C  
ATOM   2893  OD1 ASP B 152     -48.750  41.228  -6.920  1.00 93.75           O  
ATOM   2894  OD2 ASP B 152     -49.744  43.059  -6.228  1.00 93.82           O  
ATOM   2895  N   LYS B 153     -47.120  46.396  -8.505  1.00 94.17           N  
ATOM   2896  CA  LYS B 153     -46.725  47.440  -9.457  1.00 95.54           C  
ATOM   2897  C   LYS B 153     -45.830  48.507  -8.818  1.00 96.29           C  
ATOM   2898  O   LYS B 153     -45.685  49.607  -9.359  1.00 96.42           O  
ATOM   2899  CB  LYS B 153     -47.955  48.089 -10.135  1.00 95.62           C  
ATOM   2900  CG  LYS B 153     -48.965  47.133 -10.862  1.00 96.63           C  
ATOM   2901  CD  LYS B 153     -48.337  45.950 -11.667  1.00 97.45           C  
ATOM   2902  CE  LYS B 153     -47.528  46.374 -12.904  1.00 97.08           C  
ATOM   2903  NZ  LYS B 153     -48.390  46.752 -14.049  1.00 97.04           N  
ATOM   2904  N   SER B 154     -45.217  48.172  -7.683  1.00 97.27           N  
ATOM   2905  CA  SER B 154     -44.464  49.156  -6.898  1.00 98.08           C  
ATOM   2906  C   SER B 154     -42.971  49.199  -7.223  1.00 98.52           C  
ATOM   2907  O   SER B 154     -42.443  50.272  -7.504  1.00 98.63           O  
ATOM   2908  CB  SER B 154     -44.701  48.972  -5.390  1.00 98.10           C  
ATOM   2909  OG  SER B 154     -44.170  47.743  -4.921  1.00 98.74           O  
ATOM   2910  N   LEU B 155     -42.299  48.047  -7.186  1.00 99.20           N  
ATOM   2911  CA  LEU B 155     -40.865  47.966  -7.519  1.00100.05           C  
ATOM   2912  C   LEU B 155     -40.544  48.370  -8.976  1.00100.41           C  
ATOM   2913  O   LEU B 155     -39.431  48.163  -9.457  1.00100.44           O  
ATOM   2914  CB  LEU B 155     -40.300  46.566  -7.207  1.00100.24           C  
ATOM   2915  CG  LEU B 155     -40.062  46.109  -5.751  1.00100.94           C  
ATOM   2916  CD1 LEU B 155     -39.962  44.578  -5.660  1.00101.21           C  
ATOM   2917  CD2 LEU B 155     -38.829  46.763  -5.106  1.00100.86           C  
ATOM   2918  N   THR B 156     -41.530  48.942  -9.664  1.00100.94           N  
ATOM   2919  CA  THR B 156     -41.376  49.451 -11.026  1.00101.42           C  
ATOM   2920  C   THR B 156     -42.176  50.742 -11.189  1.00101.69           C  
ATOM   2921  O   THR B 156     -42.055  51.437 -12.202  1.00101.61           O  
ATOM   2922  CB  THR B 156     -41.883  48.438 -12.094  1.00101.54           C  
ATOM   2923  OG1 THR B 156     -43.319  48.387 -12.076  1.00101.80           O  
ATOM   2924  CG2 THR B 156     -41.317  47.034 -11.865  1.00101.59           C  
ATOM   2925  N   LEU B 157     -43.010  51.036 -10.189  1.00102.20           N  
ATOM   2926  CA  LEU B 157     -43.917  52.200 -10.183  1.00102.70           C  
ATOM   2927  C   LEU B 157     -45.033  52.130 -11.234  1.00103.19           C  
ATOM   2928  O   LEU B 157     -45.747  53.114 -11.458  1.00103.18           O  
ATOM   2929  CB  LEU B 157     -43.140  53.531 -10.276  1.00102.75           C  
ATOM   2930  CG  LEU B 157     -42.857  54.348  -9.004  1.00102.40           C  
ATOM   2931  CD1 LEU B 157     -42.276  53.502  -7.879  1.00101.97           C  
ATOM   2932  CD2 LEU B 157     -41.939  55.518  -9.315  1.00102.41           C  
ATOM   2933  N   GLY B 158     -45.187  50.957 -11.849  1.00103.75           N  
ATOM   2934  CA  GLY B 158     -46.173  50.737 -12.909  1.00104.40           C  
ATOM   2935  C   GLY B 158     -45.916  51.579 -14.147  1.00104.89           C  
ATOM   2936  O   GLY B 158     -46.802  52.299 -14.606  1.00104.88           O  
ATOM   2937  N   LEU B 159     -44.700  51.494 -14.683  1.00105.45           N  
ATOM   2938  CA  LEU B 159     -44.305  52.276 -15.859  1.00106.00           C  
ATOM   2939  C   LEU B 159     -43.470  51.468 -16.862  1.00106.40           C  
ATOM   2940  O   LEU B 159     -43.216  51.928 -17.977  1.00106.51           O  
ATOM   2941  CB  LEU B 159     -43.563  53.556 -15.438  1.00106.00           C  
ATOM   2942  CG  LEU B 159     -44.388  54.740 -14.914  1.00105.81           C  
ATOM   2943  CD1 LEU B 159     -43.532  55.658 -14.061  1.00105.46           C  
ATOM   2944  CD2 LEU B 159     -45.035  55.518 -16.056  1.00105.84           C  
ATOM   2945  N   PHE B 160     -43.045  50.272 -16.452  1.00106.89           N  
ATOM   2946  CA  PHE B 160     -42.311  49.334 -17.317  1.00107.32           C  
ATOM   2947  C   PHE B 160     -42.349  47.918 -16.729  1.00107.33           C  
ATOM   2948  O   PHE B 160     -41.648  47.013 -17.184  1.00107.35           O  
ATOM   2949  CB  PHE B 160     -40.860  49.798 -17.581  1.00107.54           C  
ATOM   2950  CG  PHE B 160     -40.052  50.070 -16.329  1.00108.20           C  
ATOM   2951  CD1 PHE B 160     -39.360  49.036 -15.685  1.00108.65           C  
ATOM   2952  CD2 PHE B 160     -39.965  51.366 -15.805  1.00108.50           C  
ATOM   2953  CE1 PHE B 160     -38.604  49.284 -14.527  1.00108.87           C  
ATOM   2954  CE2 PHE B 160     -39.214  51.627 -14.649  1.00108.61           C  
ATOM   2955  CZ  PHE B 160     -38.531  50.582 -14.009  1.00108.51           C  
