# Supplementary material for: Alignment of Helical Membrane Protein Sequences Using AlignMe
Source: PLoS One. 2013 Mar 4;8(3):e57731. doi: 10.1371/journal.pone.0057731 (PMC3587630; doi:10.1371/journal.pone.0057731)
Supplement: File S2 — Dataset of HOMEP2 homologous membrane proteins. (GZ) [file pone.0057731.s002.gz › HOMEP2010_pdbs/cytochrome_b6f/1Q90_D.pdb]

ATOM   4906  N   THR D   4      56.834 145.781 167.873  1.00 94.74           N  
ATOM   4907  CA  THR D   4      55.356 145.897 168.101  1.00 94.86           C  
ATOM   4908  C   THR D   4      55.075 147.057 169.057  1.00 94.49           C  
ATOM   4909  O   THR D   4      55.995 147.685 169.581  1.00 95.78           O  
ATOM   4910  CB  THR D   4      54.734 144.582 168.723  1.00 85.17           C  
ATOM   4911  OG1 THR D   4      55.159 143.434 167.979  1.00 87.13           O  
ATOM   4912  CG2 THR D   4      53.205 144.620 168.678  1.00 84.89           C  
ATOM   4913  N   LYS D   5      53.793 147.329 169.265  1.00 67.89           N  
ATOM   4914  CA  LYS D   5      53.323 148.385 170.147  1.00 66.09           C  
ATOM   4915  C   LYS D   5      51.817 148.218 170.201  1.00 64.44           C  
ATOM   4916  O   LYS D   5      51.117 148.531 169.238  1.00 64.48           O  
ATOM   4917  CB  LYS D   5      53.662 149.762 169.583  1.00 62.58           C  
ATOM   4918  CG  LYS D   5      52.942 150.888 170.295  1.00 63.87           C  
ATOM   4919  CD  LYS D   5      53.314 152.252 169.730  1.00 67.39           C  
ATOM   4920  CE  LYS D   5      52.507 153.363 170.418  1.00 69.13           C  
ATOM   4921  NZ  LYS D   5      52.874 154.740 169.961  1.00 69.05           N  
ATOM   4922  N   LYS D   6      51.313 147.699 171.313  1.00 77.01           N  
ATOM   4923  CA  LYS D   6      49.880 147.492 171.437  1.00 74.61           C  
ATOM   4924  C   LYS D   6      49.214 148.800 171.800  1.00 72.31           C  
ATOM   4925  O   LYS D   6      49.843 149.680 172.375  1.00 72.12           O  
ATOM   4926  CB  LYS D   6      49.584 146.421 172.492  1.00 93.12           C  
ATOM   4927  CG  LYS D   6      50.129 145.042 172.117  1.00 94.65           C  
ATOM   4928  CD  LYS D   6      49.865 143.995 173.196  1.00 97.37           C  
ATOM   4929  CE  LYS D   6      50.397 142.617 172.792  1.00 97.59           C  
ATOM   4930  NZ  LYS D   6      51.873 142.604 172.561  1.00 98.37           N  
ATOM   4931  N   PRO D   7      47.936 148.959 171.434  1.00 54.66           N  
ATOM   4932  CA  PRO D   7      47.191 150.185 171.736  1.00 53.21           C  
ATOM   4933  C   PRO D   7      46.896 150.279 173.216  1.00 52.04           C  
ATOM   4934  O   PRO D   7      46.521 149.287 173.832  1.00 51.88           O  
ATOM   4935  CB  PRO D   7      45.912 150.028 170.914  1.00 44.71           C  
ATOM   4936  CG  PRO D   7      45.722 148.546 170.879  1.00 44.81           C  
ATOM   4937  CD  PRO D   7      47.125 148.040 170.622  1.00 46.00           C  
ATOM   4938  N   ASP D   8      47.069 151.456 173.800  1.00 76.33           N  
ATOM   4939  CA  ASP D   8      46.777 151.587 175.219  1.00 74.87           C  
ATOM   4940  C   ASP D   8      45.352 152.072 175.431  1.00 73.89           C  
ATOM   4941  O   ASP D   8      45.085 153.273 175.438  1.00 73.60           O  
ATOM   4942  CB  ASP D   8      47.745 152.550 175.899  1.00 86.58           C  
ATOM   4943  CG  ASP D   8      47.397 152.770 177.352  1.00 85.97           C  
ATOM   4944  OD1 ASP D   8      47.254 151.763 178.072  1.00 84.00           O  
ATOM   4945  OD2 ASP D   8      47.258 153.939 177.773  1.00 86.82           O  
ATOM   4946  N   LEU D   9      44.434 151.133 175.604  1.00 69.40           N  
ATOM   4947  CA  LEU D   9      43.048 151.488 175.815  1.00 68.66           C  
ATOM   4948  C   LEU D   9      42.832 152.211 177.146  1.00 68.39           C  
ATOM   4949  O   LEU D   9      41.695 152.420 177.567  1.00 68.87           O  
ATOM   4950  CB  LEU D   9      42.178 150.237 175.735  1.00 75.16           C  
ATOM   4951  CG  LEU D   9      42.213 149.546 174.370  1.00 74.37           C  
ATOM   4952  CD1 LEU D   9      41.208 148.407 174.350  1.00 73.89           C  
ATOM   4953  CD2 LEU D   9      41.893 150.552 173.271  1.00 74.14           C  
ATOM   4954  N   SER D  10      43.923 152.589 177.807  1.00 73.23           N  
ATOM   4955  CA  SER D  10      43.847 153.316 179.075  1.00 72.29           C  
ATOM   4956  C   SER D  10      43.897 154.800 178.756  1.00 72.01           C  
ATOM   4957  O   SER D  10      43.238 155.613 179.405  1.00 71.95           O  
ATOM   4958  CB  SER D  10      45.034 152.967 179.966  1.00 70.32           C  
ATOM   4959  OG  SER D  10      45.076 151.578 180.209  1.00 69.89           O  
ATOM   4960  N   ASP D  11      44.695 155.133 177.743  1.00 80.30           N  
ATOM   4961  CA  ASP D  11      44.877 156.506 177.292  1.00 79.96           C  
ATOM   4962  C   ASP D  11      43.568 157.109 176.807  1.00 79.58           C  
ATOM   4963  O   ASP D  11      42.902 156.561 175.927  1.00 79.72           O  
ATOM   4964  CB  ASP D  11      45.901 156.561 176.159  1.00 83.89           C  
ATOM   4965  CG  ASP D  11      46.210 157.981 175.729  1.00 83.86           C  
ATOM   4966  OD1 ASP D  11      45.321 158.848 175.860  1.00 84.15           O  
ATOM   4967  OD2 ASP D  11      47.338 158.228 175.250  1.00 82.06           O  
ATOM   4968  N   PRO D  12      43.189 158.260 177.372  1.00 84.66           N  
ATOM   4969  CA  PRO D  12      41.950 158.952 177.001  1.00 84.31           C  
ATOM   4970  C   PRO D  12      42.044 159.498 175.584  1.00 84.03           C  
ATOM   4971  O   PRO D  12      41.059 159.509 174.845  1.00 84.04           O  
ATOM   4972  CB  PRO D  12      41.851 160.063 178.044  1.00 58.05           C  
ATOM   4973  CG  PRO D  12      42.671 159.523 179.208  1.00 58.56           C  
ATOM   4974  CD  PRO D  12      43.842 158.928 178.508  1.00 58.39           C  
ATOM   4975  N   VAL D  13      43.246 159.949 175.228  1.00 76.74           N  
ATOM   4976  CA  VAL D  13      43.547 160.497 173.908  1.00 76.24           C  
ATOM   4977  C   VAL D  13      43.158 159.480 172.845  1.00 75.90           C  
ATOM   4978  O   VAL D  13      42.415 159.784 171.903  1.00 75.98           O  
ATOM   4979  CB  VAL D  13      45.054 160.748 173.745  1.00 60.46           C  
ATOM   4980  CG1 VAL D  13      45.322 161.438 172.423  1.00 60.41           C  
ATOM   4981  CG2 VAL D  13      45.587 161.544 174.922  1.00 61.01           C  
ATOM   4982  N   LEU D  14      43.688 158.269 173.006  1.00 59.99           N  
ATOM   4983  CA  LEU D  14      43.416 157.188 172.079  1.00 59.20           C  
ATOM   4984  C   LEU D  14      41.945 156.813 172.101  1.00 59.14           C  
ATOM   4985  O   LEU D  14      41.296 156.754 171.056  1.00 59.28           O  
ATOM   4986  CB  LEU D  14      44.272 155.967 172.422  1.00 49.43           C  
ATOM   4987  CG  LEU D  14      44.009 154.713 171.575  1.00 47.79           C  
ATOM   4988  CD1 LEU D  14      43.849 155.090 170.109  1.00 45.62           C  
ATOM   4989  CD2 LEU D  14      45.152 153.716 171.763  1.00 47.86           C  
ATOM   4990  N   LYS D  15      41.423 156.555 173.295  1.00 53.32           N  
ATOM   4991  CA  LYS D  15      40.023 156.192 173.427  1.00 53.11           C  
ATOM   4992  C   LYS D  15      39.203 157.213 172.654  1.00 52.84           C  
ATOM   4993  O   LYS D  15      38.365 156.855 171.821  1.00 52.87           O  
ATOM   4994  CB  LYS D  15      39.621 156.161 174.904  1.00 75.47           C  
ATOM   4995  CG  LYS D  15      40.158 154.941 175.660  1.00 76.17           C  
ATOM   4996  CD  LYS D  15      39.709 154.926 177.116  1.00 77.41           C  
ATOM   4997  CE  LYS D  15      40.304 156.106 177.885  1.00 79.29           C  
ATOM   4998  NZ  LYS D  15      39.821 156.226 179.298  1.00 78.40           N  
ATOM   4999  N   ALA D  16      39.473 158.488 172.913  1.00 59.29           N  
ATOM   5000  CA  ALA D  16      38.785 159.577 172.230  1.00 58.91           C  
ATOM   5001  C   ALA D  16      38.767 159.351 170.719  1.00 58.68           C  
ATOM   5002  O   ALA D  16      37.707 159.409 170.093  1.00 58.70           O  
ATOM   5003  CB  ALA D  16      39.473 160.890 172.541  1.00 74.77           C  
ATOM   5004  N   LYS D  17      39.953 159.104 170.149  1.00 50.13           N  
ATOM   5005  CA  LYS D  17      40.119 158.869 168.710  1.00 49.70           C  
ATOM   5006  C   LYS D  17      39.364 157.636 168.280  1.00 48.94           C  
ATOM   5007  O   LYS D  17      38.579 157.678 167.343  1.00 48.64           O  
ATOM   5008  CB  LYS D  17      41.599 158.688 168.348  1.00 59.29           C  
ATOM   5009  CG  LYS D  17      42.452 159.926 168.528  1.00 60.45           C  
ATOM   5010  CD  LYS D  17      43.928 159.617 168.342  1.00 63.09           C  
ATOM   5011  CE  LYS D  17      44.798 160.844 168.626  1.00 65.15           C  
ATOM   5012  NZ  LYS D  17      46.267 160.540 168.647  1.00 64.99           N  
ATOM   5013  N   LEU D  18      39.611 156.529 168.963  1.00 49.08           N  
ATOM   5014  CA  LEU D  18      38.936 155.294 168.627  1.00 48.99           C  
ATOM   5015  C   LEU D  18      37.453 155.575 168.452  1.00 49.32           C  
ATOM   5016  O   LEU D  18      36.794 154.988 167.591  1.00 49.65           O  
ATOM   5017  CB  LEU D  18      39.157 154.259 169.729  1.00 52.03           C  
ATOM   5018  CG  LEU D  18      40.318 153.271 169.584  1.00 50.67           C  
ATOM   5019  CD1 LEU D  18      41.374 153.774 168.612  1.00 49.94           C  
ATOM   5020  CD2 LEU D  18      40.910 153.046 170.960  1.00 50.20           C  
ATOM   5021  N   ALA D  19      36.941 156.495 169.266  1.00 57.33           N  
ATOM   5022  CA  ALA D  19      35.533 156.876 169.224  1.00 57.56           C  
ATOM   5023  C   ALA D  19      35.140 157.487 167.889  1.00 57.62           C  
ATOM   5024  O   ALA D  19      34.073 157.188 167.367  1.00 57.63           O  
ATOM   5025  CB  ALA D  19      35.233 157.855 170.335  1.00 36.52           C  
ATOM   5026  N   LYS D  20      36.002 158.346 167.347  1.00 59.43           N  
ATOM   5027  CA  LYS D  20      35.735 159.005 166.074  1.00 59.83           C  
ATOM   5028  C   LYS D  20      36.135 158.115 164.905  1.00 59.61           C  
ATOM   5029  O   LYS D  20      35.913 158.469 163.747  1.00 59.86           O  
ATOM   5030  CB  LYS D  20      36.493 160.334 165.992  1.00101.54           C  
ATOM   5031  CG  LYS D  20      36.350 161.214 167.227  1.00104.49           C  
ATOM   5032  CD  LYS D  20      34.886 161.396 167.644  1.00110.97           C  
ATOM   5033  CE  LYS D  20      34.061 162.120 166.578  1.00112.22           C  
ATOM   5034  NZ  LYS D  20      32.615 162.229 166.951  1.00111.76           N  
ATOM   5035  N   GLY D  21      36.726 156.962 165.219  1.00 52.00           N  
ATOM   5036  CA  GLY D  21      37.160 156.019 164.197  1.00 51.33           C  
ATOM   5037  C   GLY D  21      38.580 156.304 163.756  1.00 51.33           C  
ATOM   5038  O   GLY D  21      38.957 156.038 162.619  1.00 51.62           O  
ATOM   5039  N   MET D  22      39.380 156.828 164.672  1.00 47.61           N  
ATOM   5040  CA  MET D  22      40.745 157.188 164.349  1.00 48.19           C  
ATOM   5041  C   MET D  22      41.780 156.744 165.372  1.00 48.25           C  
ATOM   5042  O   MET D  22      41.443 156.110 166.365  1.00 48.51           O  
ATOM   5043  CB  MET D  22      40.798 158.694 164.148  1.00 58.77           C  
ATOM   5044  CG  MET D  22      39.931 159.126 162.985  1.00 59.55           C  
ATOM   5045  SD  MET D  22      39.546 160.866 162.942  1.00 62.90           S  
ATOM   5046  CE  MET D  22      41.132 161.580 163.485  1.00 63.74           C  
ATOM   5047  N   GLY D  23      43.043 157.076 165.119  1.00 52.47           N  
ATOM   5048  CA  GLY D  23      44.106 156.683 166.026  1.00 52.76           C  
ATOM   5049  C   GLY D  23      44.671 155.321 165.654  1.00 53.44           C  
ATOM   5050  O   GLY D  23      45.601 154.815 166.286  1.00 53.52           O  
ATOM   5051  N   HIS D  24      44.110 154.717 164.615  1.00 60.36           N  
ATOM   5052  CA  HIS D  24      44.573 153.414 164.181  1.00 60.24           C  
ATOM   5053  C   HIS D  24      45.993 153.442 163.639  1.00 60.61           C  
ATOM   5054  O   HIS D  24      46.620 152.402 163.468  1.00 60.35           O  
ATOM   5055  CB  HIS D  24      43.623 152.866 163.138  1.00 65.17           C  
ATOM   5056  CG  HIS D  24      42.291 152.501 163.696  1.00 65.24           C  
ATOM   5057  ND1 HIS D  24      42.124 151.469 164.590  1.00 65.47           N  
ATOM   5058  CD2 HIS D  24      41.066 153.044 163.509  1.00 65.01           C  
ATOM   5059  CE1 HIS D  24      40.850 151.390 164.931  1.00 65.99           C  
ATOM   5060  NE2 HIS D  24      40.186 152.334 164.288  1.00 66.19           N  
ATOM   5061  N   ASN D  25      46.508 154.630 163.366  1.00 45.96           N  
ATOM   5062  CA  ASN D  25      47.863 154.727 162.864  1.00 46.45           C  
ATOM   5063  C   ASN D  25      48.829 155.017 163.995  1.00 46.43           C  
ATOM   5064  O   ASN D  25      49.974 155.391 163.749  1.00 47.18           O  
ATOM   5065  CB  ASN D  25      47.973 155.821 161.797  1.00 58.60           C  
ATOM   5066  CG  ASN D  25      47.541 157.191 162.297  1.00 63.16           C  
ATOM   5067  OD1 ASN D  25      47.549 158.165 161.536  1.00 68.30           O  
ATOM   5068  ND2 ASN D  25      47.160 157.276 163.569  1.00 65.75           N  
ATOM   5069  N   THR D  26      48.376 154.828 165.234  1.00 49.48           N  
ATOM   5070  CA  THR D  26      49.217 155.093 166.397  1.00 48.68           C  
ATOM   5071  C   THR D  26      49.681 153.846 167.115  1.00 48.13           C  
ATOM   5072  O   THR D  26      50.310 153.936 168.166  1.00 47.73           O  
ATOM   5073  CB  THR D  26      48.500 155.923 167.426  1.00 51.10           C  
ATOM   5074  OG1 THR D  26      47.423 155.150 167.960  1.00 51.17           O  
ATOM   5075  CG2 THR D  26      47.975 157.209 166.807  1.00 52.06           C  
ATOM   5076  N   TYR D  27      49.349 152.682 166.578  1.00 57.05           N  
ATOM   5077  CA  TYR D  27      49.784 151.436 167.188  1.00 56.76           C  
ATOM   5078  C   TYR D  27      50.135 150.463 166.080  1.00 56.97           C  
ATOM   5079  O   TYR D  27      49.730 150.643 164.932  1.00 56.94           O  
ATOM   5080  CB  TYR D  27      48.694 150.862 168.107  1.00 50.62           C  
ATOM   5081  CG  TYR D  27      47.396 150.503 167.420  1.00 49.82           C  
ATOM   5082  CD1 TYR D  27      47.223 149.257 166.819  1.00 48.61           C  
ATOM   5083  CD2 TYR D  27      46.339 151.410 167.366  1.00 48.92           C  
ATOM   5084  CE1 TYR D  27      46.030 148.921 166.180  1.00 47.28           C  
ATOM   5085  CE2 TYR D  27      45.141 151.081 166.728  1.00 50.09           C  
ATOM   5086  CZ  TYR D  27      45.000 149.836 166.140  1.00 48.70           C  
ATOM   5087  OH  TYR D  27      43.831 149.512 165.498  1.00 48.87           O  
ATOM   5088  N   GLY D  28      50.904 149.440 166.425  1.00 54.90           N  
ATOM   5089  CA  GLY D  28      51.311 148.462 165.435  1.00 55.10           C  
ATOM   5090  C   GLY D  28      52.811 148.528 165.274  1.00 55.20           C  
ATOM   5091  O   GLY D  28      53.532 148.715 166.254  1.00 54.96           O  
ATOM   5092  N   GLU D  29      53.284 148.376 164.043  1.00 57.02           N  
ATOM   5093  CA  GLU D  29      54.715 148.431 163.779  1.00 57.74           C  
ATOM   5094  C   GLU D  29      55.095 149.800 163.262  1.00 57.07           C  
ATOM   5095  O   GLU D  29      54.296 150.480 162.616  1.00 57.10           O  
ATOM   5096  CB  GLU D  29      55.131 147.369 162.759  1.00 94.02           C  
ATOM   5097  CG  GLU D  29      54.882 145.951 163.223  1.00 98.53           C  
ATOM   5098  CD  GLU D  29      55.198 145.769 164.697  1.00105.31           C  
ATOM   5099  OE1 GLU D  29      56.343 146.067 165.108  1.00106.89           O  
ATOM   5100  OE2 GLU D  29      54.295 145.332 165.447  1.00106.73           O  
ATOM   5101  N   PRO D  30      56.320 150.237 163.556  1.00 50.55           N  
ATOM   5102  CA  PRO D  30      56.722 151.553 163.067  1.00 50.31           C  
ATOM   5103  C   PRO D  30      56.582 151.584 161.543  1.00 50.46           C  
ATOM   5104  O   PRO D  30      56.815 150.577 160.879  1.00 50.22           O  
ATOM   5105  CB  PRO D  30      58.170 151.667 163.546  1.00 37.12           C  
ATOM   5106  CG  PRO D  30      58.632 150.232 163.650  1.00 36.08           C  
ATOM   5107  CD  PRO D  30      57.435 149.542 164.221  1.00 36.81           C  
ATOM   5108  N   ALA D  31      56.176 152.720 160.989  1.00 61.20           N  
ATOM   5109  CA  ALA D  31      56.023 152.818 159.543  1.00 61.74           C  
ATOM   5110  C   ALA D  31      57.375 153.106 158.905  1.00 62.45           C  
ATOM   5111  O   ALA D  31      57.642 152.732 157.762  1.00 63.06           O  
ATOM   5112  CB  ALA D  31      55.054 153.907 159.206  1.00 27.83           C  
ATOM   5113  N   TRP D  32      58.232 153.773 159.662  1.00 54.54           N  
ATOM   5114  CA  TRP D  32      59.554 154.104 159.180  1.00 54.79           C  
ATOM   5115  C   TRP D  32      60.571 153.506 160.118  1.00 55.70           C  
ATOM   5116  O   TRP D  32      60.397 153.554 161.322  1.00 55.70           O  
ATOM   5117  CB  TRP D  32      59.722 155.609 159.142  1.00 37.80           C  
ATOM   5118  CG  TRP D  32      61.085 156.033 158.762  1.00 36.03           C  
ATOM   5119  CD1 TRP D  32      62.196 156.036 159.550  1.00 34.66           C  
ATOM   5120  CD2 TRP D  32      61.498 156.492 157.477  1.00 34.43           C  
ATOM   5121  NE1 TRP D  32      63.282 156.474 158.833  1.00 34.54           N  
ATOM   5122  CE2 TRP D  32      62.883 156.760 157.556  1.00 33.43           C  
ATOM   5123  CE3 TRP D  32      60.832 156.698 156.260  1.00 35.43           C  
ATOM   5124  CZ2 TRP D  32      63.622 157.223 156.463  1.00 33.22           C  
ATOM   5125  CZ3 TRP D  32      61.563 157.154 155.173  1.00 35.65           C  
ATOM   5126  CH2 TRP D  32      62.950 157.413 155.281  1.00 34.53           C  
ATOM   5127  N   PRO D  33      61.645 152.928 159.578  1.00 57.91           N  
ATOM   5128  CA  PRO D  33      61.926 152.818 158.144  1.00 57.78           C  
ATOM   5129  C   PRO D  33      61.304 151.545 157.579  1.00 57.93           C  
ATOM   5130  O   PRO D  33      61.275 151.328 156.364  1.00 57.75           O  
ATOM   5131  CB  PRO D  33      63.446 152.780 158.108  1.00 59.32           C  
ATOM   5132  CG  PRO D  33      63.750 151.937 159.306  1.00 59.11           C  
ATOM   5133  CD  PRO D  33      62.807 152.493 160.368  1.00 60.04           C  
ATOM   5134  N   ASN D  34      60.806 150.722 158.493  1.00 61.12           N  
ATOM   5135  CA  ASN D  34      60.184 149.446 158.183  1.00 61.69           C  
ATOM   5136  C   ASN D  34      59.461 149.306 156.861  1.00 62.03           C  
ATOM   5137  O   ASN D  34      59.826 148.446 156.055  1.00 61.54           O  
ATOM   5138  CB  ASN D  34      59.268 149.072 159.325  1.00 57.21           C  
ATOM   5139  CG  ASN D  34      60.039 148.794 160.568  1.00 56.77           C  
ATOM   5140  OD1 ASN D  34      60.361 147.645 160.858  1.00 54.98           O  
ATOM   5141  ND2 ASN D  34      60.390 149.849 161.297  1.00 59.45           N  
ATOM   5142  N   ASP D  35      58.429 150.114 156.636  1.00 59.39           N  
ATOM   5143  CA  ASP D  35      57.718 150.042 155.363  1.00 59.82           C  
ATOM   5144  C   ASP D  35      58.176 151.128 154.401  1.00 59.15           C  
ATOM   5145  O   ASP D  35      58.672 150.836 153.311  1.00 58.87           O  
ATOM   5146  CB  ASP D  35      56.212 150.143 155.570  1.00 51.38           C  
ATOM   5147  CG  ASP D  35      55.624 148.865 156.104  1.00 54.25           C  
ATOM   5148  OD1 ASP D  35      55.925 147.799 155.522  1.00 57.48           O  
ATOM   5149  OD2 ASP D  35      54.861 148.921 157.095  1.00 55.96           O  
ATOM   5150  N   LEU D  36      58.024 152.378 154.819  1.00 51.93           N  
ATOM   5151  CA  LEU D  36      58.406 153.503 153.989  1.00 50.81           C  
ATOM   5152  C   LEU D  36      59.735 153.345 153.309  1.00 50.83           C  
ATOM   5153  O   LEU D  36      59.788 153.292 152.085  1.00 51.31           O  
ATOM   5154  CB  LEU D  36      58.423 154.792 154.792  1.00 51.66           C  
ATOM   5155  CG  LEU D  36      57.059 155.208 155.317  1.00 51.51           C  
ATOM   5156  CD1 LEU D  36      57.122 156.649 155.747  1.00 48.09           C  
ATOM   5157  CD2 LEU D  36      56.028 155.041 154.237  1.00 52.24           C  
ATOM   5158  N   LEU D  37      60.811 153.263 154.082  1.00 46.35           N  
ATOM   5159  CA  LEU D  37      62.133 153.148 153.476  1.00 45.64           C  
ATOM   5160  C   LEU D  37      62.474 151.799 152.823  1.00 45.30           C  
ATOM   5161  O   LEU D  37      63.119 151.755 151.770  1.00 44.75           O  
ATOM   5162  CB  LEU D  37      63.212 153.501 154.503  1.00 56.41           C  
ATOM   5163  CG  LEU D  37      64.642 153.433 153.950  1.00 56.02           C  
ATOM   5164  CD1 LEU D  37      64.817 154.458 152.857  1.00 54.65           C  
ATOM   5165  CD2 LEU D  37      65.637 153.683 155.060  1.00 53.24           C  
ATOM   5166  N   TYR D  38      62.023 150.705 153.427  1.00 42.89           N  
ATOM   5167  CA  TYR D  38      62.344 149.379 152.913  1.00 42.78           C  
ATOM   5168  C   TYR D  38      61.344 148.720 151.976  1.00 43.40           C  
ATOM   5169  O   TYR D  38      61.700 148.332 150.866  1.00 43.52           O  
ATOM   5170  CB  TYR D  38      62.653 148.460 154.096  1.00 58.68           C  
ATOM   5171  CG  TYR D  38      63.857 148.941 154.886  1.00 58.15           C  
ATOM   5172  CD1 TYR D  38      63.991 148.666 156.247  1.00 56.71           C  
ATOM   5173  CD2 TYR D  38      64.866 149.676 154.265  1.00 56.64           C  
ATOM   5174  CE1 TYR D  38      65.097 149.110 156.963  1.00 55.32           C  
ATOM   5175  CE2 TYR D  38      65.965 150.117 154.966  1.00 55.78           C  
ATOM   5176  CZ  TYR D  38      66.082 149.832 156.311  1.00 54.87           C  
ATOM   5177  OH  TYR D  38      67.208 150.253 156.987  1.00 51.59           O  
ATOM   5178  N   MET D  39      60.095 148.598 152.400  1.00 52.85           N  
ATOM   5179  CA  MET D  39      59.103 147.949 151.558  1.00 53.65           C  
ATOM   5180  C   MET D  39      58.662 148.715 150.321  1.00 54.58           C  
ATOM   5181  O   MET D  39      58.608 148.145 149.231  1.00 54.61           O  
ATOM   5182  CB  MET D  39      57.896 147.573 152.396  1.00 58.79           C  
ATOM   5183  CG  MET D  39      58.281 146.627 153.500  1.00 59.99           C  
ATOM   5184  SD  MET D  39      59.396 145.345 152.868  1.00 60.80           S  
ATOM   5185  CE  MET D  39      58.218 144.024 152.513  1.00 60.25           C  
ATOM   5186  N   PHE D  40      58.354 149.999 150.477  1.00 53.32           N  
ATOM   5187  CA  PHE D  40      57.914 150.808 149.347  1.00 54.04           C  
ATOM   5188  C   PHE D  40      58.743 150.585 148.088  1.00 54.24           C  
ATOM   5189  O   PHE D  40      58.198 150.309 147.014  1.00 54.92           O  
ATOM   5190  CB  PHE D  40      57.925 152.286 149.727  1.00 65.55           C  
ATOM   5191  CG  PHE D  40      56.684 152.728 150.436  1.00 68.56           C  
ATOM   5192  CD1 PHE D  40      56.064 151.894 151.375  1.00 69.83           C  
ATOM   5193  CD2 PHE D  40      56.128 153.977 150.178  1.00 69.66           C  
ATOM   5194  CE1 PHE D  40      54.900 152.296 152.053  1.00 70.47           C  
ATOM   5195  CE2 PHE D  40      54.965 154.390 150.850  1.00 70.43           C  
ATOM   5196  CZ  PHE D  40      54.348 153.544 151.792  1.00 70.80           C  
ATOM   5197  N   PRO D  41      60.076 150.685 148.202  1.00 49.18           N  
ATOM   5198  CA  PRO D  41      60.916 150.485 147.019  1.00 48.01           C  
ATOM   5199  C   PRO D  41      60.670 149.111 146.415  1.00 47.38           C  
ATOM   5200  O   PRO D  41      60.571 148.959 145.194  1.00 47.74           O  
ATOM   5201  CB  PRO D  41      62.332 150.639 147.567  1.00 44.91           C  
ATOM   5202  CG  PRO D  41      62.145 151.551 148.746  1.00 45.74           C  
ATOM   5203  CD  PRO D  41      60.899 150.989 149.384  1.00 46.12           C  
ATOM   5204  N   VAL D  42      60.570 148.111 147.281  1.00 48.87           N  
ATOM   5205  CA  VAL D  42      60.323 146.757 146.823  1.00 47.91           C  
ATOM   5206  C   VAL D  42      59.074 146.733 145.955  1.00 47.22           C  
ATOM   5207  O   VAL D  42      59.095 146.215 144.839  1.00 47.49           O  
ATOM   5208  CB  VAL D  42      60.118 145.801 148.000  1.00 40.82           C  
ATOM   5209  CG1 VAL D  42      59.748 144.416 147.484  1.00 39.85           C  
ATOM   5210  CG2 VAL D  42      61.385 145.760 148.851  1.00 41.22           C  
ATOM   5211  N   VAL D  43      57.988 147.296 146.466  1.00 46.04           N  
ATOM   5212  CA  VAL D  43      56.747 147.334 145.712  1.00 45.27           C  
ATOM   5213  C   VAL D  43      56.903 148.160 144.425  1.00 45.39           C  
ATOM   5214  O   VAL D  43      56.496 147.725 143.340  1.00 45.77           O  
ATOM   5215  CB  VAL D  43      55.594 147.910 146.568  1.00 39.51           C  
ATOM   5216  CG1 VAL D  43      54.321 148.008 145.735  1.00 37.52           C  
ATOM   5217  CG2 VAL D  43      55.350 147.014 147.775  1.00 38.95           C  
ATOM   5218  N   ILE D  44      57.503 149.342 144.540  1.00 41.57           N  
ATOM   5219  CA  ILE D  44      57.705 150.199 143.380  1.00 41.87           C  
ATOM   5220  C   ILE D  44      58.557 149.515 142.313  1.00 42.82           C  
ATOM   5221  O   ILE D  44      58.296 149.640 141.115  1.00 43.24           O  
ATOM   5222  CB  ILE D  44      58.368 151.523 143.787  1.00 31.76           C  
ATOM   5223  CG1 ILE D  44      57.416 152.308 144.691  1.00 30.90           C  
ATOM   5224  CG2 ILE D  44      58.717 152.340 142.544  1.00 30.78           C  
ATOM   5225  CD1 ILE D  44      58.066 153.463 145.411  1.00 29.94           C  
ATOM   5226  N   LEU D  45      59.584 148.797 142.737  1.00 45.72           N  
ATOM   5227  CA  LEU D  45      60.424 148.099 141.772  1.00 46.48           C  
ATOM   5228  C   LEU D  45      59.640 146.952 141.116  1.00 46.94           C  
ATOM   5229  O   LEU D  45      59.687 146.774 139.891  1.00 47.01           O  
ATOM   5230  CB  LEU D  45      61.689 147.588 142.465  1.00 45.60           C  
ATOM   5231  CG  LEU D  45      62.652 148.734 142.793  1.00 44.53           C  
ATOM   5232  CD1 LEU D  45      63.624 148.312 143.861  1.00 42.24           C  
ATOM   5233  CD2 LEU D  45      63.378 149.164 141.529  1.00 44.75           C  
ATOM   5234  N   GLY D  46      58.914 146.188 141.934  1.00 44.75           N  
ATOM   5235  CA  GLY D  46      58.113 145.101 141.407  1.00 44.79           C  
ATOM   5236  C   GLY D  46      57.219 145.668 140.320  1.00 45.19           C  
ATOM   5237  O   GLY D  46      57.152 145.153 139.204  1.00 45.39           O  
ATOM   5238  N   THR D  47      56.536 146.756 140.648  1.00 45.97           N  
ATOM   5239  CA  THR D  47      55.652 147.409 139.700  1.00 46.33           C  
ATOM   5240  C   THR D  47      56.401 147.794 138.433  1.00 47.28           C  
ATOM   5241  O   THR D  47      55.922 147.537 137.329  1.00 47.74           O  
ATOM   5242  CB  THR D  47      55.027 148.654 140.324  1.00 42.05           C  
ATOM   5243  OG1 THR D  47      54.128 148.246 141.357  1.00 42.56           O  
ATOM   5244  CG2 THR D  47      54.275 149.467 139.296  1.00 41.74           C  
ATOM   5245  N   PHE D  48      57.573 148.406 138.579  1.00 42.59           N  
ATOM   5246  CA  PHE D  48      58.344 148.791 137.402  1.00 42.66           C  
ATOM   5247  C   PHE D  48      58.694 147.570 136.552  1.00 42.63           C  
ATOM   5248  O   PHE D  48      58.540 147.588 135.326  1.00 42.72           O  
ATOM   5249  CB  PHE D  48      59.629 149.512 137.804  1.00 54.07           C  
ATOM   5250  CG  PHE D  48      59.431 150.951 138.180  1.00 54.47           C  
ATOM   5251  CD1 PHE D  48      60.524 151.788 138.348  1.00 55.57           C  
ATOM   5252  CD2 PHE D  48      58.163 151.474 138.354  1.00 55.46           C  
ATOM   5253  CE1 PHE D  48      60.355 153.119 138.679  1.00 54.21           C  
ATOM   5254  CE2 PHE D  48      57.991 152.803 138.686  1.00 54.44           C  
ATOM   5255  CZ  PHE D  48      59.087 153.625 138.847  1.00 53.08           C  
ATOM   5256  N   ALA D  49      59.167 146.511 137.202  1.00 46.36           N  
ATOM   5257  CA  ALA D  49      59.513 145.295 136.482  1.00 46.67           C  
ATOM   5258  C   ALA D  49      58.322 144.852 135.649  1.00 46.56           C  
ATOM   5259  O   ALA D  49      58.393 144.807 134.423  1.00 46.96           O  
ATOM   5260  CB  ALA D  49      59.897 144.200 137.450  1.00 42.22           C  
ATOM   5261  N   CYS D  50      57.219 144.541 136.317  1.00 39.84           N  
ATOM   5262  CA  CYS D  50      56.022 144.099 135.624  1.00 40.11           C  
ATOM   5263  C   CYS D  50      55.613 144.958 134.433  1.00 39.65           C  
ATOM   5264  O   CYS D  50      55.284 144.439 133.362  1.00 39.23           O  
ATOM   5265  CB  CYS D  50      54.865 144.021 136.597  1.00 51.58           C  
ATOM   5266  SG  CYS D  50      55.059 142.697 137.756  1.00 56.02           S  
ATOM   5267  N   VAL D  51      55.622 146.272 134.603  1.00 43.77           N  
ATOM   5268  CA  VAL D  51      55.219 147.121 133.503  1.00 42.91           C  
ATOM   5269  C   VAL D  51      56.240 147.105 132.383  1.00 42.85           C  
ATOM   5270  O   VAL D  51      55.872 146.925 131.226  1.00 43.47           O  
ATOM   5271  CB  VAL D  51      54.937 148.548 133.991  1.00 38.99           C  
ATOM   5272  CG1 VAL D  51      54.898 149.526 132.823  1.00 38.46           C  
ATOM   5273  CG2 VAL D  51      53.594 148.559 134.704  1.00 38.58           C  
ATOM   5274  N   ILE D  52      57.517 147.270 132.712  1.00 36.11           N  
ATOM   5275  CA  ILE D  52      58.546 147.241 131.675  1.00 35.54           C  
ATOM   5276  C   ILE D  52      58.566 145.858 131.016  1.00 35.57           C  
ATOM   5277  O   ILE D  52      58.850 145.728 129.819  1.00 34.85           O  
ATOM   5278  CB  ILE D  52      59.942 147.551 132.241  1.00 38.65           C  
ATOM   5279  CG1 ILE D  52      59.926 148.912 132.930  1.00 38.56           C  
ATOM   5280  CG2 ILE D  52      60.968 147.580 131.111  1.00 38.36           C  
ATOM   5281  CD1 ILE D  52      61.247 149.292 133.542  1.00 38.94           C  
ATOM   5282  N   GLY D  53      58.266 144.826 131.799  1.00 42.79           N  
ATOM   5283  CA  GLY D  53      58.214 143.493 131.237  1.00 43.67           C  
ATOM   5284  C   GLY D  53      57.257 143.571 130.059  1.00 44.19           C  
ATOM   5285  O   GLY D  53      57.673 143.528 128.898  1.00 44.59           O  
ATOM   5286  N   LEU D  54      55.970 143.725 130.368  1.00 48.08           N  
ATOM   5287  CA  LEU D  54      54.916 143.827 129.361  1.00 47.47           C  
ATOM   5288  C   LEU D  54      55.271 144.756 128.213  1.00 47.46           C  
ATOM   5289  O   LEU D  54      55.069 144.414 127.062  1.00 47.97           O  
ATOM   5290  CB  LEU D  54      53.613 144.304 130.011  1.00 40.85           C  
ATOM   5291  CG  LEU D  54      52.889 143.289 130.905  1.00 40.16           C  
ATOM   5292  CD1 LEU D  54      52.098 144.009 131.976  1.00 38.61           C  
ATOM   5293  CD2 LEU D  54      51.981 142.412 130.059  1.00 38.46           C  
ATOM   5294  N   SER D  55      55.803 145.930 128.516  1.00 43.05           N  
ATOM   5295  CA  SER D  55      56.148 146.874 127.463  1.00 43.47           C  
ATOM   5296  C   SER D  55      57.099 146.297 126.417  1.00 44.08           C  
ATOM   5297  O   SER D  55      56.878 146.449 125.213  1.00 44.39           O  
ATOM   5298  CB  SER D  55      56.757 148.145 128.062  1.00 45.10           C  
ATOM   5299  OG  SER D  55      55.774 148.908 128.738  1.00 44.77           O  
ATOM   5300  N   VAL D  56      58.160 145.640 126.870  1.00 51.83           N  
ATOM   5301  CA  VAL D  56      59.128 145.060 125.946  1.00 51.79           C  
ATOM   5302  C   VAL D  56      58.509 143.923 125.148  1.00 51.57           C  
ATOM   5303  O   VAL D  56      58.455 143.972 123.924  1.00 51.98           O  
ATOM   5304  CB  VAL D  56      60.370 144.515 126.694  1.00 59.64           C  
ATOM   5305  CG1 VAL D  56      61.293 143.801 125.723  1.00 59.61           C  
ATOM   5306  CG2 VAL D  56      61.104 145.649 127.379  1.00 59.86           C  
ATOM   5307  N   LEU D  57      58.037 142.901 125.845  1.00 53.69           N  
ATOM   5308  CA  LEU D  57      57.446 141.754 125.181  1.00 54.36           C  
ATOM   5309  C   LEU D  57      56.272 142.105 124.269  1.00 54.89           C  
ATOM   5310  O   LEU D  57      56.165 141.594 123.146  1.00 55.41           O  
ATOM   5311  CB  LEU D  57      57.022 140.724 126.226  1.00 48.89           C  
ATOM   5312  CG  LEU D  57      58.203 140.311 127.111  1.00 48.01           C  
ATOM   5313  CD1 LEU D  57      57.775 139.244 128.110  1.00 46.99           C  
ATOM   5314  CD2 LEU D  57      59.338 139.788 126.232  1.00 46.99           C  
ATOM   5315  N   ASP D  58      55.400 142.983 124.746  1.00 48.50           N  
ATOM   5316  CA  ASP D  58      54.240 143.388 123.973  1.00 48.77           C  
ATOM   5317  C   ASP D  58      54.210 144.906 123.786  1.00 48.67           C  
ATOM   5318  O   ASP D  58      53.526 145.620 124.512  1.00 49.16           O  
ATOM   5319  CB  ASP D  58      52.963 142.920 124.675  1.00 66.18           C  
ATOM   5320  CG  ASP D  58      51.728 143.137 123.830  1.00 67.76           C  
ATOM   5321  OD1 ASP D  58      51.494 144.289 123.412  1.00 68.05           O  
ATOM   5322  OD2 ASP D  58      50.991 142.161 123.578  1.00 70.28           O  
ATOM   5323  N   PRO D  59      54.962 145.419 122.808  1.00 41.62           N  
ATOM   5324  CA  PRO D  59      55.037 146.850 122.503  1.00 41.79           C  
ATOM   5325  C   PRO D  59      53.710 147.435 122.055  1.00 42.71           C  
ATOM   5326  O   PRO D  59      52.744 146.710 121.782  1.00 42.83           O  
ATOM   5327  CB  PRO D  59      56.056 146.910 121.387  1.00 45.84           C  
ATOM   5328  CG  PRO D  59      56.946 145.773 121.704  1.00 45.29           C  
ATOM   5329  CD  PRO D  59      55.982 144.679 122.057  1.00 45.34           C  
ATOM   5330  N   ALA D  60      53.672 148.761 121.974  1.00 58.65           N  
ATOM   5331  CA  ALA D  60      52.471 149.461 121.546  1.00 59.50           C  
ATOM   5332  C   ALA D  60      52.412 149.396 120.037  1.00 60.35           C  
ATOM   5333  O   ALA D  60      53.443 149.339 119.370  1.00 60.86           O  
ATOM   5334  CB  ALA D  60      52.517 150.902 122.003  1.00 27.45           C  
ATOM   5335  N   ALA D  61      51.205 149.399 119.494  1.00 64.55           N  
ATOM   5336  CA  ALA D  61      51.052 149.338 118.052  1.00 64.71           C  
ATOM   5337  C   ALA D  61      50.532 150.643 117.508  1.00 65.22           C  
ATOM   5338  O   ALA D  61      49.930 151.430 118.231  1.00 66.02           O  
ATOM   5339  CB  ALA D  61      50.108 148.230 117.683  1.00 35.39           C  
ATOM   5340  N   MET D  62      50.788 150.882 116.232  1.00 71.51           N  
ATOM   5341  CA  MET D  62      50.294 152.082 115.584  1.00 71.87           C  
ATOM   5342  C   MET D  62      49.001 151.634 114.922  1.00 71.34           C  
ATOM   5343  O   MET D  62      48.861 150.469 114.539  1.00 71.84           O  
ATOM   5344  CB  MET D  62      51.270 152.568 114.507  1.00 72.87           C  
ATOM   5345  CG  MET D  62      52.536 153.225 115.021  1.00 74.54           C  
ATOM   5346  SD  MET D  62      52.207 154.807 115.813  1.00 77.82           S  
ATOM   5347  CE  MET D  62      52.010 155.896 114.413  1.00 80.08           C  
ATOM   5348  N   GLY D  63      48.039 152.533 114.804  1.00 55.37           N  
ATOM   5349  CA  GLY D  63      46.812 152.140 114.142  1.00 54.59           C  
ATOM   5350  C   GLY D  63      46.958 152.557 112.693  1.00 53.98           C  
ATOM   5351  O   GLY D  63      48.033 152.430 112.097  1.00 53.85           O  
ATOM   5352  N   GLU D  64      45.873 153.045 112.113  1.00 60.99           N  
ATOM   5353  CA  GLU D  64      45.917 153.533 110.752  1.00 60.28           C  
ATOM   5354  C   GLU D  64      45.531 154.978 110.978  1.00 59.27           C  
ATOM   5355  O   GLU D  64      44.876 155.295 111.967  1.00 58.93           O  
ATOM   5356  CB  GLU D  64      44.861 152.856 109.885  1.00 69.66           C  
ATOM   5357  CG  GLU D  64      44.792 151.359 110.026  1.00 71.34           C  
ATOM   5358  CD  GLU D  64      43.734 150.757 109.133  1.00 76.52           C  
ATOM   5359  OE1 GLU D  64      43.999 150.599 107.927  1.00 77.24           O  
ATOM   5360  OE2 GLU D  64      42.631 150.456 109.630  1.00 79.16           O  
ATOM   5361  N   PRO D  65      45.939 155.881 110.090  1.00 45.54           N  
ATOM   5362  CA  PRO D  65      45.541 157.263 110.345  1.00 44.85           C  
ATOM   5363  C   PRO D  65      44.030 157.440 110.300  1.00 44.47           C  
ATOM   5364  O   PRO D  65      43.322 156.701 109.613  1.00 44.08           O  
ATOM   5365  CB  PRO D  65      46.252 158.027 109.243  1.00 36.00           C  
ATOM   5366  CG  PRO D  65      47.508 157.242 109.085  1.00 35.98           C  
ATOM   5367  CD  PRO D  65      46.986 155.823 109.064  1.00 36.76           C  
ATOM   5368  N   ALA D  66      43.546 158.421 111.049  1.00 60.30           N  
ATOM   5369  CA  ALA D  66      42.123 158.706 111.094  1.00 59.81           C  
ATOM   5370  C   ALA D  66      41.564 159.003 109.701  1.00 59.51           C  
ATOM   5371  O   ALA D  66      42.175 159.715 108.903  1.00 59.55           O  
ATOM   5372  CB  ALA D  66      41.857 159.891 112.030  1.00 51.01           C  
ATOM   5373  N   ASN D  67      40.397 158.435 109.425  1.00 51.58           N  
ATOM   5374  CA  ASN D  67      39.696 158.635 108.169  1.00 51.59           C  
ATOM   5375  C   ASN D  67      38.271 159.054 108.525  1.00 51.85           C  
ATOM   5376  O   ASN D  67      37.389 158.207 108.670  1.00 52.11           O  
ATOM   5377  CB  ASN D  67      39.640 157.339 107.389  1.00 62.98           C  
ATOM   5378  CG  ASN D  67      38.898 157.494 106.100  1.00 63.54           C  
ATOM   5379  OD1 ASN D  67      38.224 158.509 105.878  1.00 62.98           O  
ATOM   5380  ND2 ASN D  67      39.007 156.494 105.234  1.00 64.32           N  
ATOM   5381  N   PRO D  68      38.020 160.368 108.658  1.00 64.98           N  
ATOM   5382  CA  PRO D  68      36.687 160.874 109.011  1.00 64.78           C  
ATOM   5383  C   PRO D  68      35.532 160.443 108.104  1.00 64.95           C  
ATOM   5384  O   PRO D  68      34.372 160.760 108.386  1.00 64.53           O  
ATOM   5385  CB  PRO D  68      36.896 162.387 109.038  1.00 41.02           C  
ATOM   5386  CG  PRO D  68      37.941 162.591 108.003  1.00 40.82           C  
ATOM   5387  CD  PRO D  68      38.919 161.478 108.297  1.00 41.07           C  
ATOM   5388  N   PHE D  69      35.856 159.721 107.028  1.00 62.35           N  
ATOM   5389  CA  PHE D  69      34.852 159.225 106.083  1.00 62.57           C  
ATOM   5390  C   PHE D  69      34.643 157.713 106.121  1.00 62.14           C  
ATOM   5391  O   PHE D  69      34.005 157.159 105.235  1.00 62.15           O  
ATOM   5392  CB  PHE D  69      35.212 159.621 104.655  1.00104.70           C  
ATOM   5393  CG  PHE D  69      34.589 160.905 104.213  1.00107.53           C  
ATOM   5394  CD1 PHE D  69      35.058 162.124 104.689  1.00109.19           C  
ATOM   5395  CD2 PHE D  69      33.515 160.898 103.331  1.00109.44           C  
ATOM   5396  CE1 PHE D  69      34.463 163.322 104.292  1.00109.40           C  
ATOM   5397  CE2 PHE D  69      32.915 162.088 102.929  1.00110.62           C  
ATOM   5398  CZ  PHE D  69      33.389 163.302 103.411  1.00110.22           C  
ATOM   5399  N   ALA D  70      35.169 157.050 107.145  1.00 59.45           N  
ATOM   5400  CA  ALA D  70      35.035 155.601 107.270  1.00 59.00           C  
ATOM   5401  C   ALA D  70      35.214 155.160 108.708  1.00 59.11           C  
ATOM   5402  O   ALA D  70      36.283 155.337 109.279  1.00 59.43           O  
ATOM   5403  CB  ALA D  70      36.069 154.920 106.413  1.00 34.88           C  
ATOM   5404  N   THR D  71      34.181 154.572 109.297  1.00 57.49           N  
ATOM   5405  CA  THR D  71      34.295 154.125 110.682  1.00 57.66           C  
ATOM   5406  C   THR D  71      34.670 152.654 110.758  1.00 57.88           C  
ATOM   5407  O   THR D  71      34.011 151.798 110.173  1.00 57.96           O  
ATOM   5408  CB  THR D  71      32.986 154.325 111.441  1.00 52.88           C  
ATOM   5409  OG1 THR D  71      32.540 155.674 111.269  1.00 53.40           O  
ATOM   5410  CG2 THR D  71      33.184 154.043 112.913  1.00 51.59           C  
ATOM   5411  N   PRO D  72      35.736 152.338 111.488  1.00 65.03           N  
ATOM   5412  CA  PRO D  72      36.142 150.937 111.594  1.00 65.95           C  
ATOM   5413  C   PRO D  72      34.943 150.054 111.906  1.00 66.81           C  
ATOM   5414  O   PRO D  72      34.157 150.367 112.797  1.00 67.01           O  
ATOM   5415  CB  PRO D  72      37.160 150.969 112.723  1.00 62.27           C  
ATOM   5416  CG  PRO D  72      37.802 152.314 112.519  1.00 61.55           C  
ATOM   5417  CD  PRO D  72      36.606 153.206 112.293  1.00 61.39           C  
ATOM   5418  N   LEU D  73      34.799 148.963 111.159  1.00 66.63           N  
ATOM   5419  CA  LEU D  73      33.682 148.047 111.362  1.00 67.92           C  
ATOM   5420  C   LEU D  73      33.637 147.525 112.785  1.00 69.03           C  
ATOM   5421  O   LEU D  73      32.591 147.560 113.440  1.00 69.63           O  
ATOM   5422  CB  LEU D  73      33.764 146.874 110.389  1.00 79.57           C  
ATOM   5423  CG  LEU D  73      33.420 147.209 108.941  1.00 79.69           C  
ATOM   5424  CD1 LEU D  73      33.497 145.942 108.109  1.00 80.59           C  
ATOM   5425  CD2 LEU D  73      32.023 147.826 108.870  1.00 80.68           C  
ATOM   5426  N   GLU D  74      34.763 147.016 113.260  1.00 73.41           N  
ATOM   5427  CA  GLU D  74      34.808 146.534 114.623  1.00 74.54           C  
ATOM   5428  C   GLU D  74      35.500 147.631 115.412  1.00 75.04           C  
ATOM   5429  O   GLU D  74      36.729 147.740 115.424  1.00 76.25           O  
ATOM   5430  CB  GLU D  74      35.437 145.142 114.678  1.00 88.08           C  
ATOM   5431  CG  GLU D  74      34.692 144.092 113.873  1.00 89.89           C  
ATOM   5432  CD  GLU D  74      35.344 142.725 113.951  1.00 89.99           C  
ATOM   5433  OE1 GLU D  74      36.380 142.601 114.635  1.00 89.99           O  
ATOM   5434  OE2 GLU D  74      34.819 141.780 113.327  1.00 89.99           O  
ATOM   5435  N   ILE D  75      34.683 148.467 116.042  1.00 66.75           N  
ATOM   5436  CA  ILE D  75      35.170 149.587 116.829  1.00 66.30           C  
ATOM   5437  C   ILE D  75      34.754 149.426 118.292  1.00 66.22           C  
ATOM   5438  O   ILE D  75      33.570 149.482 118.626  1.00 66.61           O  
ATOM   5439  CB  ILE D  75      34.612 150.911 116.267  1.00 74.49           C  
ATOM   5440  CG1 ILE D  75      35.118 152.091 117.095  1.00 73.92           C  
ATOM   5441  CG2 ILE D  75      33.101 150.864 116.221  1.00 73.64           C  
ATOM   5442  CD1 ILE D  75      36.547 152.473 116.782  1.00 74.23           C  
ATOM   5443  N   LEU D  76      35.735 149.216 119.160  1.00 60.09           N  
ATOM   5444  CA  LEU D  76      35.463 149.038 120.578  1.00 59.81           C  
ATOM   5445  C   LEU D  76      36.124 150.095 121.433  1.00 59.90           C  
ATOM   5446  O   LEU D  76      37.065 150.752 121.009  1.00 60.20           O  
ATOM   5447  CB  LEU D  76      35.971 147.679 121.057  1.00 60.37           C  
ATOM   5448  CG  LEU D  76      35.099 146.450 120.850  1.00 59.74           C  
ATOM   5449  CD1 LEU D  76      35.746 145.246 121.523  1.00 59.46           C  
ATOM   5450  CD2 LEU D  76      33.724 146.710 121.437  1.00 58.91           C  
ATOM   5451  N   PRO D  77      35.625 150.276 122.659  1.00 69.22           N  
ATOM   5452  CA  PRO D  77      36.186 151.254 123.590  1.00 69.64           C  
ATOM   5453  C   PRO D  77      37.244 150.525 124.429  1.00 70.40           C  
ATOM   5454  O   PRO D  77      37.543 149.350 124.179  1.00 70.51           O  
ATOM   5455  CB  PRO D  77      34.977 151.653 124.418  1.00 49.90           C  
ATOM   5456  CG  PRO D  77      34.247 150.354 124.546  1.00 49.25           C  
ATOM   5457  CD  PRO D  77      34.312 149.799 123.131  1.00 49.90           C  
ATOM   5458  N   GLU D  78      37.801 151.211 125.423  1.00 61.22           N  
ATOM   5459  CA  GLU D  78      38.807 150.603 126.290  1.00 62.41           C  
ATOM   5460  C   GLU D  78      38.090 149.586 127.182  1.00 62.00           C  
ATOM   5461  O   GLU D  78      36.914 149.754 127.497  1.00 61.76           O  
ATOM   5462  CB  GLU D  78      39.507 151.684 127.117  1.00125.08           C  
ATOM   5463  CG  GLU D  78      40.232 152.729 126.266  1.00130.49           C  
ATOM   5464  CD  GLU D  78      39.281 153.620 125.465  1.00137.43           C  
ATOM   5465  OE1 GLU D  78      38.596 154.463 126.085  1.00137.75           O  
ATOM   5466  OE2 GLU D  78      39.214 153.480 124.219  1.00138.62           O  
ATOM   5467  N   TRP D  79      38.784 148.527 127.578  1.00 61.76           N  
ATOM   5468  CA  TRP D  79      38.160 147.494 128.394  1.00 61.36           C  
ATOM   5469  C   TRP D  79      37.263 148.005 129.516  1.00 61.39           C  
ATOM   5470  O   TRP D  79      36.144 147.518 129.679  1.00 61.66           O  
ATOM   5471  CB  TRP D  79      39.213 146.548 128.984  1.00 56.36           C  
ATOM   5472  CG  TRP D  79      40.168 147.188 129.969  1.00 56.19           C  
ATOM   5473  CD1 TRP D  79      41.331 147.854 129.682  1.00 56.56           C  
ATOM   5474  CD2 TRP D  79      40.022 147.234 131.389  1.00 55.15           C  
ATOM   5475  NE1 TRP D  79      41.914 148.309 130.838  1.00 55.90           N  
ATOM   5476  CE2 TRP D  79      41.130 147.942 131.901  1.00 55.31           C  
ATOM   5477  CE3 TRP D  79      39.060 146.746 132.280  1.00 55.19           C  
ATOM   5478  CZ2 TRP D  79      41.302 148.175 133.266  1.00 55.92           C  
ATOM   5479  CZ3 TRP D  79      39.228 146.975 133.632  1.00 56.33           C  
ATOM   5480  CH2 TRP D  79      40.342 147.685 134.115  1.00 57.08           C  
ATOM   5481  N   TYR D  80      37.735 148.985 130.281  1.00 69.28           N  
ATOM   5482  CA  TYR D  80      36.948 149.505 131.397  1.00 68.31           C  
ATOM   5483  C   TYR D  80      35.615 150.170 131.038  1.00 68.28           C  
ATOM   5484  O   TYR D  80      34.797 150.449 131.917  1.00 68.73           O  
ATOM   5485  CB  TYR D  80      37.809 150.441 132.245  1.00 52.59           C  
ATOM   5486  CG  TYR D  80      38.600 151.446 131.455  1.00 52.55           C  
ATOM   5487  CD1 TYR D  80      38.029 152.651 131.052  1.00 52.56           C  
ATOM   5488  CD2 TYR D  80      39.928 151.198 131.119  1.00 51.77           C  
ATOM   5489  CE1 TYR D  80      38.768 153.596 130.329  1.00 51.22           C  
ATOM   5490  CE2 TYR D  80      40.676 152.130 130.399  1.00 51.04           C  
ATOM   5491  CZ  TYR D  80      40.091 153.330 130.006  1.00 51.22           C  
ATOM   5492  OH  TYR D  80      40.827 154.257 129.297  1.00 52.59           O  
ATOM   5493  N   PHE D  81      35.386 150.412 129.753  1.00 58.81           N  
ATOM   5494  CA  PHE D  81      34.131 151.014 129.312  1.00 58.57           C  
ATOM   5495  C   PHE D  81      33.183 149.938 128.783  1.00 58.30           C  
ATOM   5496  O   PHE D  81      31.982 150.174 128.610  1.00 58.40           O  
ATOM   5497  CB  PHE D  81      34.392 152.044 128.215  1.00 58.96           C  
ATOM   5498  CG  PHE D  81      34.823 153.381 128.727  1.00 59.86           C  
ATOM   5499  CD1 PHE D  81      35.682 154.175 127.979  1.00 60.80           C  
ATOM   5500  CD2 PHE D  81      34.368 153.855 129.951  1.00 61.28           C  
ATOM   5501  CE1 PHE D  81      36.090 155.427 128.443  1.00 62.19           C  
ATOM   5502  CE2 PHE D  81      34.768 155.101 130.422  1.00 60.91           C  
ATOM   5503  CZ  PHE D  81      35.631 155.889 129.668  1.00 61.98           C  
ATOM   5504  N   TYR D  82      33.737 148.755 128.537  1.00 57.52           N  
ATOM   5505  CA  TYR D  82      32.970 147.632 128.016  1.00 57.42           C  
ATOM   5506  C   TYR D  82      31.558 147.483 128.575  1.00 57.19           C  
ATOM   5507  O   TYR D  82      30.616 147.295 127.812  1.00 56.97           O  
ATOM   5508  CB  TYR D  82      33.754 146.331 128.215  1.00 54.39           C  
ATOM   5509  CG  TYR D  82      34.844 146.110 127.182  1.00 54.05           C  
ATOM   5510  CD1 TYR D  82      35.255 147.144 126.334  1.00 53.29           C  
ATOM   5511  CD2 TYR D  82      35.472 144.867 127.059  1.00 53.68           C  
ATOM   5512  CE1 TYR D  82      36.259 146.947 125.395  1.00 53.88           C  
ATOM   5513  CE2 TYR D  82      36.481 144.659 126.124  1.00 53.28           C  
ATOM   5514  CZ  TYR D  82      36.870 145.702 125.299  1.00 53.89           C  
ATOM   5515  OH  TYR D  82      37.891 145.510 124.399  1.00 54.46           O  
ATOM   5516  N   PRO D  83      31.392 147.563 129.908  1.00 59.94           N  
ATOM   5517  CA  PRO D  83      30.071 147.433 130.540  1.00 59.72           C  
ATOM   5518  C   PRO D  83      29.079 148.501 130.086  1.00 59.44           C  
ATOM   5519  O   PRO D  83      27.960 148.196 129.660  1.00 58.85           O  
ATOM   5520  CB  PRO D  83      30.391 147.550 132.026  1.00 64.39           C  
ATOM   5521  CG  PRO D  83      31.766 146.990 132.114  1.00 63.89           C  
ATOM   5522  CD  PRO D  83      32.445 147.630 130.935  1.00 64.64           C  
ATOM   5523  N   VAL D  84      29.496 149.757 130.195  1.00 71.31           N  
ATOM   5524  CA  VAL D  84      28.662 150.875 129.792  1.00 71.72           C  
ATOM   5525  C   VAL D  84      28.346 150.742 128.306  1.00 71.84           C  
ATOM   5526  O   VAL D  84      27.198 150.887 127.885  1.00 71.78           O  
ATOM   5527  CB  VAL D  84      29.380 152.211 130.068  1.00 72.28           C  
ATOM   5528  CG1 VAL D  84      28.711 153.331 129.304  1.00 72.58           C  
ATOM   5529  CG2 VAL D  84      29.350 152.511 131.561  1.00 71.72           C  
ATOM   5530  N   PHE D  85      29.377 150.460 127.517  1.00 66.52           N  
ATOM   5531  CA  PHE D  85      29.223 150.278 126.080  1.00 66.28           C  
ATOM   5532  C   PHE D  85      28.081 149.301 125.808  1.00 65.79           C  
ATOM   5533  O   PHE D  85      27.179 149.599 125.035  1.00 65.66           O  
ATOM   5534  CB  PHE D  85      30.531 149.738 125.492  1.00 69.17           C  
ATOM   5535  CG  PHE D  85      30.424 149.284 124.058  1.00 70.71           C  
ATOM   5536  CD1 PHE D  85      30.124 150.190 123.042  1.00 71.69           C  
ATOM   5537  CD2 PHE D  85      30.632 147.944 123.723  1.00 71.97           C  
ATOM   5538  CE1 PHE D  85      30.036 149.765 121.720  1.00 71.89           C  
ATOM   5539  CE2 PHE D  85      30.545 147.514 122.405  1.00 71.62           C  
ATOM   5540  CZ  PHE D  85      30.247 148.425 121.400  1.00 72.37           C  
ATOM   5541  N   GLN D  86      28.132 148.139 126.457  1.00 64.24           N  
ATOM   5542  CA  GLN D  86      27.118 147.090 126.317  1.00 64.32           C  
ATOM   5543  C   GLN D  86      25.736 147.608 126.685  1.00 64.78           C  
ATOM   5544  O   GLN D  86      24.755 147.376 125.969  1.00 64.84           O  
ATOM   5545  CB  GLN D  86      27.472 145.900 127.215  1.00 75.56           C  
ATOM   5546  CG  GLN D  86      26.425 144.788 127.290  1.00 74.83           C  
ATOM   5547  CD  GLN D  86      26.220 144.057 125.974  1.00 74.66           C  
ATOM   5548  OE1 GLN D  86      27.124 143.984 125.142  1.00 74.58           O  
ATOM   5549  NE2 GLN D  86      25.030 143.490 125.793  1.00 76.56           N  
ATOM   5550  N   ILE D  87      25.655 148.299 127.814  1.00 73.29           N  
ATOM   5551  CA  ILE D  87      24.386 148.856 128.243  1.00 73.42           C  
ATOM   5552  C   ILE D  87      23.819 149.676 127.089  1.00 73.39           C  
ATOM   5553  O   ILE D  87      22.669 149.499 126.706  1.00 73.03           O  
ATOM   5554  CB  ILE D  87      24.566 149.756 129.481  1.00 72.16           C  
ATOM   5555  CG1 ILE D  87      25.036 148.911 130.665  1.00 71.89           C  
ATOM   5556  CG2 ILE D  87      23.260 150.455 129.816  1.00 72.44           C  
ATOM   5557  CD1 ILE D  87      25.316 149.712 131.903  1.00 71.48           C  
ATOM   5558  N   LEU D  88      24.643 150.553 126.524  1.00 74.82           N  
ATOM   5559  CA  LEU D  88      24.227 151.397 125.412  1.00 74.58           C  
ATOM   5560  C   LEU D  88      23.674 150.668 124.196  1.00 75.23           C  
ATOM   5561  O   LEU D  88      22.552 150.927 123.771  1.00 75.71           O  
ATOM   5562  CB  LEU D  88      25.381 152.279 124.960  1.00 57.44           C  
ATOM   5563  CG  LEU D  88      25.255 153.697 125.497  1.00 56.12           C  
ATOM   5564  CD1 LEU D  88      25.316 153.666 127.014  1.00 55.86           C  
ATOM   5565  CD2 LEU D  88      26.356 154.566 124.919  1.00 54.60           C  
ATOM   5566  N   ARG D  89      24.461 149.773 123.619  1.00 89.77           N  
ATOM   5567  CA  ARG D  89      24.012 149.040 122.445  1.00 90.56           C  
ATOM   5568  C   ARG D  89      22.795 148.157 122.732  1.00 90.90           C  
ATOM   5569  O   ARG D  89      21.969 147.917 121.848  1.00 90.89           O  
ATOM   5570  CB  ARG D  89      25.161 148.191 121.903  1.00 80.43           C  
ATOM   5571  CG  ARG D  89      25.716 147.209 122.909  1.00 80.39           C  
ATOM   5572  CD  ARG D  89      27.157 146.887 122.590  1.00 79.91           C  
ATOM   5573  NE  ARG D  89      27.310 146.140 121.346  1.00 80.37           N  
ATOM   5574  CZ  ARG D  89      27.368 144.813 121.269  1.00 78.86           C  
ATOM   5575  NH1 ARG D  89      27.283 144.067 122.366  1.00 78.28           N  
ATOM   5576  NH2 ARG D  89      27.531 144.228 120.091  1.00 78.49           N  
ATOM   5577  N   VAL D  90      22.678 147.693 123.972  1.00 75.93           N  
ATOM   5578  CA  VAL D  90      21.574 146.822 124.369  1.00 76.40           C  
ATOM   5579  C   VAL D  90      20.294 147.564 124.805  1.00 76.51           C  
ATOM   5580  O   VAL D  90      19.216 146.984 124.841  1.00 76.23           O  
ATOM   5581  CB  VAL D  90      22.033 145.869 125.507  1.00 72.69           C  
ATOM   5582  CG1 VAL D  90      21.826 146.529 126.870  1.00 72.98           C  
ATOM   5583  CG2 VAL D  90      21.305 144.547 125.406  1.00 72.66           C  
ATOM   5584  N   VAL D  91      20.413 148.842 125.138  1.00 81.37           N  
ATOM   5585  CA  VAL D  91      19.258 149.629 125.556  1.00 81.86           C  
ATOM   5586  C   VAL D  91      18.725 150.458 124.388  1.00 82.57           C  
ATOM   5587  O   VAL D  91      19.497 151.066 123.647  1.00 82.75           O  
ATOM   5588  CB  VAL D  91      19.622 150.582 126.711  1.00 73.82           C  
ATOM   5589  CG1 VAL D  91      18.532 151.616 126.894  1.00 73.88           C  
ATOM   5590  CG2 VAL D  91      19.820 149.799 127.995  1.00 72.79           C  
ATOM   5591  N   PRO D  92      17.390 150.491 124.216  1.00127.58           N  
ATOM   5592  CA  PRO D  92      16.658 151.217 123.165  1.00127.61           C  
ATOM   5593  C   PRO D  92      16.843 152.737 123.149  1.00127.72           C  
ATOM   5594  O   PRO D  92      17.377 153.289 122.189  1.00127.78           O  
ATOM   5595  CB  PRO D  92      15.203 150.834 123.431  1.00115.17           C  
ATOM   5596  CG  PRO D  92      15.315 149.473 124.030  1.00115.15           C  
ATOM   5597  CD  PRO D  92      16.463 149.645 124.990  1.00115.31           C  
ATOM   5598  N   ASN D  93      16.380 153.407 124.202  1.00 98.94           N  
ATOM   5599  CA  ASN D  93      16.488 154.862 124.300  1.00 99.15           C  
ATOM   5600  C   ASN D  93      17.933 155.303 124.256  1.00 98.76           C  
ATOM   5601  O   ASN D  93      18.822 154.591 124.715  1.00 98.95           O  
ATOM   5602  CB  ASN D  93      15.870 155.371 125.603  1.00158.50           C  
ATOM   5603  CG  ASN D  93      14.391 155.084 125.698  1.00161.12           C  
ATOM   5604  OD1 ASN D  93      13.972 153.928 125.745  1.00164.06           O  
ATOM   5605  ND2 ASN D  93      13.586 156.139 125.726  1.00163.35           N  
ATOM   5606  N   LYS D  94      18.162 156.485 123.703  1.00 84.34           N  
ATOM   5607  CA  LYS D  94      19.506 157.029 123.617  1.00 83.96           C  
ATOM   5608  C   LYS D  94      19.794 157.807 124.899  1.00 83.71           C  
ATOM   5609  O   LYS D  94      20.951 158.044 125.252  1.00 83.61           O  
ATOM   5610  CB  LYS D  94      19.618 157.946 122.397  1.00 76.41           C  
ATOM   5611  CG  LYS D  94      20.893 158.772 122.332  1.00 76.34           C  
ATOM   5612  CD  LYS D  94      20.849 159.735 121.156  1.00 77.72           C  
ATOM   5613  CE  LYS D  94      21.974 160.749 121.223  1.00 78.88           C  
ATOM   5614  NZ  LYS D  94      21.940 161.657 120.044  1.00 79.11           N  
ATOM   5615  N   LEU D  95      18.732 158.196 125.596  1.00 95.92           N  
ATOM   5616  CA  LEU D  95      18.869 158.943 126.839  1.00 95.56           C  
ATOM   5617  C   LEU D  95      18.926 157.995 128.021  1.00 95.48           C  
ATOM   5618  O   LEU D  95      19.839 158.071 128.842  1.00 95.28           O  
ATOM   5619  CB  LEU D  95      17.690 159.892 127.026  1.00 62.64           C  
ATOM   5620  CG  LEU D  95      17.620 160.645 128.358  1.00 61.91           C  
ATOM   5621  CD1 LEU D  95      18.529 161.871 128.342  1.00 59.53           C  
ATOM   5622  CD2 LEU D  95      16.185 161.061 128.597  1.00 62.10           C  
ATOM   5623  N   LEU D  96      17.938 157.111 128.111  1.00118.42           N  
ATOM   5624  CA  LEU D  96      17.882 156.146 129.199  1.00118.27           C  
ATOM   5625  C   LEU D  96      19.229 155.439 129.292  1.00118.30           C  
ATOM   5626  O   LEU D  96      19.714 155.145 130.387  1.00118.32           O  
ATOM   5627  CB  LEU D  96      16.752 155.139 128.951  1.00 82.57           C  
ATOM   5628  CG  LEU D  96      16.461 154.038 129.984  1.00 83.06           C  
ATOM   5629  CD1 LEU D  96      17.501 152.941 129.857  1.00 83.69           C  
ATOM   5630  CD2 LEU D  96      16.433 154.615 131.400  1.00 82.10           C  
ATOM   5631  N   GLY D  97      19.832 155.175 128.137  1.00 91.96           N  
ATOM   5632  CA  GLY D  97      21.130 154.530 128.125  1.00 92.17           C  
ATOM   5633  C   GLY D  97      22.172 155.421 128.787  1.00 92.24           C  
ATOM   5634  O   GLY D  97      22.851 155.005 129.728  1.00 92.61           O  
ATOM   5635  N   VAL D  98      22.293 156.655 128.302  1.00 70.51           N  
ATOM   5636  CA  VAL D  98      23.252 157.607 128.856  1.00 70.41           C  
ATOM   5637  C   VAL D  98      23.058 157.846 130.356  1.00 70.61           C  
ATOM   5638  O   VAL D  98      24.032 158.012 131.090  1.00 70.47           O  
ATOM   5639  CB  VAL D  98      23.179 158.965 128.114  1.00 67.50           C  
ATOM   5640  CG1 VAL D  98      24.066 160.002 128.813  1.00 65.93           C  
ATOM   5641  CG2 VAL D  98      23.609 158.777 126.660  1.00 67.09           C  
ATOM   5642  N   LEU D  99      21.811 157.872 130.814  1.00 68.46           N  
ATOM   5643  CA  LEU D  99      21.553 158.078 132.237  1.00 68.77           C  
ATOM   5644  C   LEU D  99      22.189 156.949 133.046  1.00 68.89           C  
ATOM   5645  O   LEU D  99      22.930 157.197 134.007  1.00 68.65           O  
ATOM   5646  CB  LEU D  99      20.044 158.122 132.529  1.00 68.10           C  
ATOM   5647  CG  LEU D  99      19.308 159.462 132.447  1.00 68.23           C  
ATOM   5648  CD1 LEU D  99      20.062 160.515 133.246  1.00 67.70           C  
ATOM   5649  CD2 LEU D  99      19.187 159.885 131.001  1.00 67.48           C  
ATOM   5650  N   LEU D 100      21.882 155.713 132.652  1.00 76.05           N  
ATOM   5651  CA  LEU D 100      22.414 154.529 133.315  1.00 75.82           C  
ATOM   5652  C   LEU D 100      23.924 154.675 133.400  1.00 76.02           C  
ATOM   5653  O   LEU D 100      24.538 154.369 134.421  1.00 76.25           O  
ATOM   5654  CB  LEU D 100      22.047 153.272 132.521  1.00 73.64           C  
ATOM   5655  CG  LEU D 100      20.555 152.919 132.499  1.00 73.21           C  
ATOM   5656  CD1 LEU D 100      20.304 151.803 131.505  1.00 72.71           C  
ATOM   5657  CD2 LEU D 100      20.101 152.504 133.890  1.00 71.63           C  
ATOM   5658  N   MET D 101      24.517 155.154 132.316  1.00 76.08           N  
ATOM   5659  CA  MET D 101      25.950 155.372 132.277  1.00 76.58           C  
ATOM   5660  C   MET D 101      26.329 156.280 133.458  1.00 76.71           C  
ATOM   5661  O   MET D 101      27.007 155.850 134.400  1.00 76.94           O  
ATOM   5662  CB  MET D 101      26.323 156.027 130.946  1.00 89.37           C  
ATOM   5663  CG  MET D 101      27.810 156.113 130.668  1.00 90.64           C  
ATOM   5664  SD  MET D 101      28.128 156.449 128.924  1.00 93.31           S  
ATOM   5665  CE  MET D 101      27.969 158.225 128.923  1.00 92.21           C  
ATOM   5666  N   ALA D 102      25.867 157.529 133.411  1.00 67.25           N  
ATOM   5667  CA  ALA D 102      26.134 158.510 134.467  1.00 66.84           C  
ATOM   5668  C   ALA D 102      25.829 157.959 135.863  1.00 66.53           C  
ATOM   5669  O   ALA D 102      26.484 158.311 136.850  1.00 66.16           O  
ATOM   5670  CB  ALA D 102      25.307 159.761 134.216  1.00 49.84           C  
ATOM   5671  N   ALA D 103      24.819 157.102 135.934  1.00 78.24           N  
ATOM   5672  CA  ALA D 103      24.416 156.497 137.190  1.00 77.72           C  
ATOM   5673  C   ALA D 103      25.618 155.957 137.946  1.00 77.24           C  
ATOM   5674  O   ALA D 103      25.779 156.219 139.136  1.00 77.22           O  
ATOM   5675  CB  ALA D 103      23.431 155.377 136.929  1.00 57.16           C  
ATOM   5676  N   VAL D 104      26.466 155.210 137.249  1.00 68.63           N  
ATOM   5677  CA  VAL D 104      27.643 154.623 137.876  1.00 68.08           C  
ATOM   5678  C   VAL D 104      28.405 155.577 138.800  1.00 67.86           C  
ATOM   5679  O   VAL D 104      28.249 155.524 140.021  1.00 67.68           O  
ATOM   5680  CB  VAL D 104      28.602 154.061 136.821  1.00 53.38           C  
ATOM   5681  CG1 VAL D 104      29.820 153.466 137.499  1.00 53.41           C  
ATOM   5682  CG2 VAL D 104      27.894 153.008 135.995  1.00 53.50           C  
ATOM   5683  N   PRO D 105      29.235 156.463 138.239  1.00 64.74           N  
ATOM   5684  CA  PRO D 105      29.955 157.365 139.138  1.00 64.50           C  
ATOM   5685  C   PRO D 105      29.015 158.028 140.139  1.00 64.32           C  
ATOM   5686  O   PRO D 105      29.322 158.109 141.329  1.00 64.81           O  
ATOM   5687  CB  PRO D 105      30.589 158.364 138.182  1.00 41.94           C  
ATOM   5688  CG  PRO D 105      29.629 158.400 137.063  1.00 42.59           C  
ATOM   5689  CD  PRO D 105      29.308 156.949 136.855  1.00 42.29           C  
ATOM   5690  N   ALA D 106      27.867 158.489 139.648  1.00 53.46           N  
ATOM   5691  CA  ALA D 106      26.859 159.136 140.486  1.00 52.57           C  
ATOM   5692  C   ALA D 106      26.484 158.252 141.677  1.00 52.01           C  
ATOM   5693  O   ALA D 106      26.633 158.643 142.835  1.00 51.47           O  
ATOM   5694  CB  ALA D 106      25.629 159.426 139.661  1.00 36.52           C  
ATOM   5695  N   GLY D 107      25.989 157.057 141.385  1.00 45.79           N  
ATOM   5696  CA  GLY D 107      25.618 156.150 142.450  1.00 45.64           C  
ATOM   5697  C   GLY D 107      26.792 155.760 143.333  1.00 45.63           C  
ATOM   5698  O   GLY D 107      26.652 155.684 144.555  1.00 45.48           O  
ATOM   5699  N   LEU D 108      27.950 155.509 142.724  1.00 50.49           N  
ATOM   5700  CA  LEU D 108      29.131 155.117 143.483  1.00 50.27           C  
ATOM   5701  C   LEU D 108      29.382 156.136 144.577  1.00 50.63           C  
ATOM   5702  O   LEU D 108      29.445 155.800 145.765  1.00 51.00           O  
ATOM   5703  CB  LEU D 108      30.359 155.044 142.576  1.00 51.96           C  
ATOM   5704  CG  LEU D 108      31.139 153.723 142.595  1.00 52.10           C  
ATOM   5705  CD1 LEU D 108      32.480 153.899 141.898  1.00 49.74           C  
ATOM   5706  CD2 LEU D 108      31.368 153.279 144.016  1.00 51.47           C  
ATOM   5707  N   ILE D 109      29.499 157.390 144.157  1.00 54.60           N  
ATOM   5708  CA  ILE D 109      29.757 158.505 145.056  1.00 54.71           C  
ATOM   5709  C   ILE D 109      28.660 158.661 146.118  1.00 54.73           C  
ATOM   5710  O   ILE D 109      28.632 159.627 146.868  1.00 55.62           O  
ATOM   5711  CB  ILE D 109      29.901 159.815 144.233  1.00 55.38           C  
ATOM   5712  CG1 ILE D 109      30.766 160.821 144.986  1.00 55.47           C  
ATOM   5713  CG2 ILE D 109      28.543 160.409 143.956  1.00 55.67           C  
ATOM   5714  CD1 ILE D 109      31.018 162.082 144.220  1.00 56.57           C  
ATOM   5715  N   THR D 110      27.772 157.684 146.191  1.00 48.53           N  
ATOM   5716  CA  THR D 110      26.666 157.711 147.139  1.00 48.64           C  
ATOM   5717  C   THR D 110      26.913 156.748 148.282  1.00 48.39           C  
ATOM   5718  O   THR D 110      26.629 157.038 149.443  1.00 48.01           O  
ATOM   5719  CB  THR D 110      25.380 157.276 146.445  1.00 53.88           C  
ATOM   5720  OG1 THR D 110      25.177 158.095 145.289  1.00 54.90           O  
ATOM   5721  CG2 THR D 110      24.202 157.386 147.378  1.00 54.71           C  
ATOM   5722  N   VAL D 111      27.431 155.584 147.916  1.00 55.85           N  
ATOM   5723  CA  VAL D 111      27.726 154.512 148.848  1.00 55.85           C  
ATOM   5724  C   VAL D 111      27.992 154.942 150.290  1.00 56.07           C  
ATOM   5725  O   VAL D 111      27.298 154.512 151.203  1.00 55.91           O  
ATOM   5726  CB  VAL D 111      28.916 153.685 148.335  1.00 53.27           C  
ATOM   5727  CG1 VAL D 111      29.156 152.480 149.240  1.00 52.68           C  
ATOM   5728  CG2 VAL D 111      28.647 153.252 146.908  1.00 52.87           C  
ATOM   5729  N   PRO D 112      28.995 155.802 150.515  1.00 52.14           N  
ATOM   5730  CA  PRO D 112      29.254 156.208 151.898  1.00 52.17           C  
ATOM   5731  C   PRO D 112      28.052 156.782 152.639  1.00 52.59           C  
ATOM   5732  O   PRO D 112      27.934 156.615 153.848  1.00 53.36           O  
ATOM   5733  CB  PRO D 112      30.403 157.208 151.758  1.00 50.13           C  
ATOM   5734  CG  PRO D 112      30.199 157.774 150.412  1.00 49.84           C  
ATOM   5735  CD  PRO D 112      29.837 156.565 149.580  1.00 50.15           C  
ATOM   5736  N   PHE D 113      27.149 157.438 151.927  1.00 65.99           N  
ATOM   5737  CA  PHE D 113      25.988 158.011 152.589  1.00 66.60           C  
ATOM   5738  C   PHE D 113      24.828 157.027 152.694  1.00 67.20           C  
ATOM   5739  O   PHE D 113      24.312 156.785 153.784  1.00 67.45           O  
ATOM   5740  CB  PHE D 113      25.554 159.290 151.874  1.00 57.29           C  
ATOM   5741  CG  PHE D 113      26.675 160.267 151.680  1.00 57.51           C  
ATOM   5742  CD1 PHE D 113      27.543 160.144 150.596  1.00 57.87           C  
ATOM   5743  CD2 PHE D 113      26.916 161.261 152.615  1.00 57.33           C  
ATOM   5744  CE1 PHE D 113      28.639 160.998 150.453  1.00 56.83           C  
ATOM   5745  CE2 PHE D 113      28.008 162.119 152.481  1.00 56.49           C  
ATOM   5746  CZ  PHE D 113      28.869 161.986 151.402  1.00 56.32           C  
ATOM   5747  N   ILE D 114      24.413 156.437 151.581  1.00 64.94           N  
ATOM   5748  CA  ILE D 114      23.310 155.487 151.658  1.00 65.20           C  
ATOM   5749  C   ILE D 114      23.753 154.156 152.243  1.00 64.88           C  
ATOM   5750  O   ILE D 114      23.173 153.133 151.924  1.00 65.30           O  
ATOM   5751  CB  ILE D 114      22.674 155.215 150.272  1.00 72.99           C  
ATOM   5752  CG1 ILE D 114      23.706 154.587 149.339  1.00 74.82           C  
ATOM   5753  CG2 ILE D 114      22.112 156.511 149.691  1.00 73.37           C  
ATOM   5754  CD1 ILE D 114      23.145 154.205 148.001  1.00 76.38           C  
ATOM   5755  N   GLU D 115      24.778 154.164 153.090  1.00 62.80           N  
ATOM   5756  CA  GLU D 115      25.269 152.931 153.700  1.00 62.90           C  
ATOM   5757  C   GLU D 115      25.888 153.240 155.050  1.00 63.11           C  
ATOM   5758  O   GLU D 115      26.824 152.576 155.494  1.00 63.43           O  
ATOM   5759  CB  GLU D 115      26.302 152.242 152.798  1.00 65.34           C  
ATOM   5760  CG  GLU D 115      26.686 150.845 153.282  1.00 66.00           C  
ATOM   5761  CD  GLU D 115      27.281 149.960 152.193  1.00 68.22           C  
ATOM   5762  OE1 GLU D 115      26.724 149.935 151.074  1.00 68.22           O  
ATOM   5763  OE2 GLU D 115      28.292 149.270 152.458  1.00 69.27           O  
ATOM   5764  N   SER D 116      25.336 154.247 155.710  1.00 82.18           N  
ATOM   5765  CA  SER D 116      25.828 154.678 157.007  1.00 82.51           C  
ATOM   5766  C   SER D 116      25.046 154.096 158.181  1.00 82.93           C  
ATOM   5767  O   SER D 116      25.541 154.076 159.309  1.00 83.10           O  
ATOM   5768  CB  SER D 116      25.778 156.193 157.074  1.00 78.57           C  
ATOM   5769  OG  SER D 116      24.471 156.634 156.751  1.00 77.98           O  
ATOM   5770  N   ILE D 117      23.821 153.643 157.926  1.00 79.91           N  
ATOM   5771  CA  ILE D 117      23.001 153.063 158.987  1.00 80.67           C  
ATOM   5772  C   ILE D 117      23.771 151.972 159.721  1.00 80.83           C  
ATOM   5773  O   ILE D 117      23.607 151.780 160.921  1.00 81.18           O  
ATOM   5774  CB  ILE D 117      21.677 152.461 158.435  1.00 78.51           C  
ATOM   5775  CG1 ILE D 117      21.889 151.880 157.032  1.00 79.65           C  
ATOM   5776  CG2 ILE D 117      20.597 153.524 158.408  1.00 78.34           C  
ATOM   5777  CD1 ILE D 117      22.778 150.652 156.973  1.00 80.59           C  
ATOM   5778  N   ASN D 118      24.622 151.266 158.989  1.00 71.63           N  
ATOM   5779  CA  ASN D 118      25.418 150.197 159.560  1.00 71.32           C  
ATOM   5780  C   ASN D 118      26.801 150.734 159.914  1.00 71.26           C  
ATOM   5781  O   ASN D 118      27.486 151.314 159.078  1.00 71.04           O  
ATOM   5782  CB  ASN D 118      25.515 149.056 158.547  1.00 63.86           C  
ATOM   5783  CG  ASN D 118      26.368 147.905 159.036  1.00 63.13           C  
ATOM   5784  OD1 ASN D 118      26.368 146.830 158.443  1.00 62.92           O  
ATOM   5785  ND2 ASN D 118      27.105 148.125 160.111  1.00 62.81           N  
ATOM   5786  N   LYS D 119      27.205 150.533 161.160  1.00 67.48           N  
ATOM   5787  CA  LYS D 119      28.501 151.005 161.639  1.00 67.60           C  
ATOM   5788  C   LYS D 119      29.664 150.027 161.381  1.00 66.59           C  
ATOM   5789  O   LYS D 119      30.791 150.297 161.776  1.00 66.84           O  
ATOM   5790  CB  LYS D 119      28.400 151.277 163.148  1.00114.57           C  
ATOM   5791  CG  LYS D 119      28.755 152.693 163.599  1.00117.44           C  
ATOM   5792  CD  LYS D 119      30.257 152.944 163.600  1.00119.92           C  
ATOM   5793  CE  LYS D 119      30.596 154.285 164.252  1.00122.30           C  
ATOM   5794  NZ  LYS D 119      32.071 154.543 164.334  1.00124.58           N  
ATOM   5795  N   PHE D 120      29.410 148.913 160.704  1.00 68.62           N  
ATOM   5796  CA  PHE D 120      30.460 147.914 160.493  1.00 67.59           C  
ATOM   5797  C   PHE D 120      31.400 148.045 159.304  1.00 67.19           C  
ATOM   5798  O   PHE D 120      31.144 148.805 158.375  1.00 67.03           O  
ATOM   5799  CB  PHE D 120      29.835 146.518 160.479  1.00 70.75           C  
ATOM   5800  CG  PHE D 120      29.174 146.149 161.771  1.00 70.46           C  
ATOM   5801  CD1 PHE D 120      27.791 146.014 161.846  1.00 69.98           C  
ATOM   5802  CD2 PHE D 120      29.931 145.998 162.928  1.00 70.41           C  
ATOM   5803  CE1 PHE D 120      27.169 145.741 163.048  1.00 68.59           C  
ATOM   5804  CE2 PHE D 120      29.322 145.724 164.136  1.00 69.38           C  
ATOM   5805  CZ  PHE D 120      27.935 145.596 164.197  1.00 69.21           C  
ATOM   5806  N   GLN D 121      32.494 147.283 159.358  1.00 75.46           N  
ATOM   5807  CA  GLN D 121      33.510 147.264 158.309  1.00 74.75           C  
ATOM   5808  C   GLN D 121      33.614 145.895 157.656  1.00 74.67           C  
ATOM   5809  O   GLN D 121      33.518 145.767 156.430  1.00 74.66           O  
ATOM   5810  CB  GLN D 121      34.885 147.608 158.870  1.00 52.29           C  
ATOM   5811  CG  GLN D 121      35.089 149.050 159.233  1.00 51.48           C  
ATOM   5812  CD  GLN D 121      36.507 149.318 159.706  1.00 50.71           C  
ATOM   5813  OE1 GLN D 121      37.460 149.169 158.941  1.00 51.93           O  
ATOM   5814  NE2 GLN D 121      36.653 149.710 160.975  1.00 49.29           N  
ATOM   5815  N   ASN D 122      33.828 144.873 158.480  1.00 61.23           N  
ATOM   5816  CA  ASN D 122      33.963 143.517 157.966  1.00 61.03           C  
ATOM   5817  C   ASN D 122      32.762 143.100 157.131  1.00 60.21           C  
ATOM   5818  O   ASN D 122      31.622 143.198 157.571  1.00 60.13           O  
ATOM   5819  CB  ASN D 122      34.163 142.511 159.099  1.00 70.44           C  
ATOM   5820  CG  ASN D 122      34.646 141.169 158.588  1.00 72.34           C  
ATOM   5821  OD1 ASN D 122      34.041 140.578 157.691  1.00 74.33           O  
ATOM   5822  ND2 ASN D 122      35.746 140.684 159.148  1.00 74.23           N  
ATOM   5823  N   PRO D 123      33.014 142.627 155.902  1.00 71.33           N  
ATOM   5824  CA  PRO D 123      31.958 142.192 154.987  1.00 71.02           C  
ATOM   5825  C   PRO D 123      31.010 141.168 155.592  1.00 71.01           C  
ATOM   5826  O   PRO D 123      29.829 141.141 155.254  1.00 71.20           O  
ATOM   5827  CB  PRO D 123      32.743 141.640 153.805  1.00 51.26           C  
ATOM   5828  CG  PRO D 123      33.969 142.538 153.785  1.00 50.44           C  
ATOM   5829  CD  PRO D 123      34.336 142.555 155.249  1.00 51.31           C  
ATOM   5830  N   TYR D 124      31.521 140.332 156.489  1.00 76.15           N  
ATOM   5831  CA  TYR D 124      30.682 139.319 157.118  1.00 76.25           C  
ATOM   5832  C   TYR D 124      29.695 139.896 158.113  1.00 76.23           C  
ATOM   5833  O   TYR D 124      28.808 139.196 158.585  1.00 76.62           O  
ATOM   5834  CB  TYR D 124      31.541 138.254 157.794  1.00 70.76           C  
ATOM   5835  CG  TYR D 124      32.331 137.458 156.793  1.00 71.40           C  
ATOM   5836  CD1 TYR D 124      33.712 137.350 156.900  1.00 72.50           C  
ATOM   5837  CD2 TYR D 124      31.704 136.871 155.691  1.00 70.92           C  
ATOM   5838  CE1 TYR D 124      34.454 136.690 155.934  1.00 73.40           C  
ATOM   5839  CE2 TYR D 124      32.441 136.204 154.718  1.00 71.31           C  
ATOM   5840  CZ  TYR D 124      33.820 136.123 154.848  1.00 72.86           C  
ATOM   5841  OH  TYR D 124      34.580 135.493 153.894  1.00 73.44           O  
ATOM   5842  N   ARG D 125      29.848 141.171 158.436  1.00 65.47           N  
ATOM   5843  CA  ARG D 125      28.933 141.822 159.359  1.00 65.11           C  
ATOM   5844  C   ARG D 125      28.099 142.811 158.547  1.00 65.27           C  
ATOM   5845  O   ARG D 125      27.423 143.675 159.103  1.00 65.74           O  
ATOM   5846  CB  ARG D 125      29.714 142.548 160.458  1.00 58.93           C  
ATOM   5847  CG  ARG D 125      30.690 141.654 161.215  1.00 58.96           C  
ATOM   5848  CD  ARG D 125      31.341 142.377 162.402  1.00 59.23           C  
ATOM   5849  NE  ARG D 125      32.275 141.515 163.129  1.00 60.46           N  
ATOM   5850  CZ  ARG D 125      33.598 141.680 163.149  1.00 61.19           C  
ATOM   5851  NH1 ARG D 125      34.157 142.685 162.484  1.00 60.97           N  
ATOM   5852  NH2 ARG D 125      34.372 140.828 163.818  1.00 61.17           N  
ATOM   5853  N   ARG D 126      28.154 142.663 157.224  1.00 64.42           N  
ATOM   5854  CA  ARG D 126      27.430 143.533 156.300  1.00 64.14           C  
ATOM   5855  C   ARG D 126      26.870 142.664 155.175  1.00 63.88           C  
ATOM   5856  O   ARG D 126      27.319 142.731 154.030  1.00 63.52           O  
ATOM   5857  CB  ARG D 126      28.378 144.590 155.715  1.00 62.77           C  
ATOM   5858  CG  ARG D 126      29.317 145.220 156.736  1.00 61.78           C  
ATOM   5859  CD  ARG D 126      29.816 146.587 156.307  1.00 60.95           C  
ATOM   5860  NE  ARG D 126      30.919 146.542 155.350  1.00 62.10           N  
ATOM   5861  CZ  ARG D 126      30.831 146.971 154.093  1.00 62.37           C  
ATOM   5862  NH1 ARG D 126      29.681 147.469 153.641  1.00 63.09           N  
ATOM   5863  NH2 ARG D 126      31.895 146.930 153.298  1.00 61.99           N  
ATOM   5864  N   PRO D 127      25.874 141.833 155.497  1.00 77.56           N  
ATOM   5865  CA  PRO D 127      25.196 140.906 154.585  1.00 77.58           C  
ATOM   5866  C   PRO D 127      24.719 141.464 153.250  1.00 77.43           C  
ATOM   5867  O   PRO D 127      25.150 141.014 152.186  1.00 77.56           O  
ATOM   5868  CB  PRO D 127      24.040 140.392 155.430  1.00 74.32           C  
ATOM   5869  CG  PRO D 127      24.630 140.381 156.800  1.00 74.51           C  
ATOM   5870  CD  PRO D 127      25.315 141.720 156.855  1.00 74.12           C  
ATOM   5871  N   ILE D 128      23.822 142.437 153.303  1.00 58.59           N  
ATOM   5872  CA  ILE D 128      23.286 143.002 152.078  1.00 58.19           C  
ATOM   5873  C   ILE D 128      24.355 143.636 151.212  1.00 58.02           C  
ATOM   5874  O   ILE D 128      24.356 143.457 149.991  1.00 58.03           O  
ATOM   5875  CB  ILE D 128      22.204 144.044 152.376  1.00 63.43           C  
ATOM   5876  CG1 ILE D 128      21.025 143.367 153.079  1.00 63.73           C  
ATOM   5877  CG2 ILE D 128      21.756 144.714 151.082  1.00 62.97           C  
ATOM   5878  CD1 ILE D 128      19.944 144.336 153.524  1.00 65.27           C  
ATOM   5879  N   ALA D 129      25.261 144.378 151.841  1.00 68.38           N  
ATOM   5880  CA  ALA D 129      26.333 145.034 151.105  1.00 68.64           C  
ATOM   5881  C   ALA D 129      27.146 143.991 150.357  1.00 68.68           C  
ATOM   5882  O   ALA D 129      27.390 144.124 149.159  1.00 68.86           O  
ATOM   5883  CB  ALA D 129      27.225 145.805 152.051  1.00 39.57           C  
ATOM   5884  N   THR D 130      27.562 142.948 151.063  1.00 57.28           N  
ATOM   5885  CA  THR D 130      28.334 141.892 150.434  1.00 57.73           C  
ATOM   5886  C   THR D 130      27.615 141.364 149.198  1.00 57.66           C  
ATOM   5887  O   THR D 130      28.211 141.263 148.116  1.00 57.81           O  
ATOM   5888  CB  THR D 130      28.576 140.737 151.395  1.00 56.64           C  
ATOM   5889  OG1 THR D 130      29.332 141.207 152.519  1.00 58.13           O  
ATOM   5890  CG2 THR D 130      29.344 139.635 150.700  1.00 55.96           C  
ATOM   5891  N   ILE D 131      26.338 141.027 149.354  1.00 57.44           N  
ATOM   5892  CA  ILE D 131      25.550 140.527 148.233  1.00 57.00           C  
ATOM   5893  C   ILE D 131      25.567 141.515 147.068  1.00 57.00           C  
ATOM   5894  O   ILE D 131      25.929 141.166 145.944  1.00 57.05           O  
ATOM   5895  CB  ILE D 131      24.095 140.292 148.647  1.00 61.54           C  
ATOM   5896  CG1 ILE D 131      24.042 139.179 149.690  1.00 62.46           C  
ATOM   5897  CG2 ILE D 131      23.245 139.948 147.432  1.00 61.05           C  
ATOM   5898  CD1 ILE D 131      22.639 138.854 150.165  1.00 63.74           C  
ATOM   5899  N   LEU D 132      25.172 142.752 147.341  1.00 52.95           N  
ATOM   5900  CA  LEU D 132      25.146 143.768 146.302  1.00 52.99           C  
ATOM   5901  C   LEU D 132      26.495 143.915 145.613  1.00 53.14           C  
ATOM   5902  O   LEU D 132      26.548 144.054 144.394  1.00 53.15           O  
ATOM   5903  CB  LEU D 132      24.694 145.115 146.881  1.00 60.80           C  
ATOM   5904  CG  LEU D 132      23.182 145.339 147.034  1.00 60.85           C  
ATOM   5905  CD1 LEU D 132      22.540 145.384 145.663  1.00 60.93           C  
ATOM   5906  CD2 LEU D 132      22.560 144.229 147.866  1.00 59.86           C  
ATOM   5907  N   PHE D 133      27.585 143.879 146.380  1.00 55.41           N  
ATOM   5908  CA  PHE D 133      28.911 144.012 145.785  1.00 55.59           C  
ATOM   5909  C   PHE D 133      29.131 142.849 144.848  1.00 55.91           C  
ATOM   5910  O   PHE D 133      29.363 143.049 143.655  1.00 55.97           O  
ATOM   5911  CB  PHE D 133      30.016 144.006 146.841  1.00 60.83           C  
ATOM   5912  CG  PHE D 133      31.406 144.028 146.256  1.00 60.74           C  
ATOM   5913  CD1 PHE D 133      31.902 145.171 145.647  1.00 61.56           C  
ATOM   5914  CD2 PHE D 133      32.206 142.892 146.282  1.00 59.93           C  
ATOM   5915  CE1 PHE D 133      33.173 145.182 145.072  1.00 61.01           C  
ATOM   5916  CE2 PHE D 133      33.481 142.895 145.707  1.00 59.16           C  
ATOM   5917  CZ  PHE D 133      33.962 144.040 145.103  1.00 59.08           C  
ATOM   5918  N   LEU D 134      29.064 141.634 145.396  1.00 54.89           N  
ATOM   5919  CA  LEU D 134      29.240 140.422 144.598  1.00 54.92           C  
ATOM   5920  C   LEU D 134      28.306 140.514 143.399  1.00 55.65           C  
ATOM   5921  O   LEU D 134      28.735 140.445 142.241  1.00 55.60           O  
ATOM   5922  CB  LEU D 134      28.903 139.183 145.429  1.00 43.89           C  
ATOM   5923  CG  LEU D 134      29.903 138.880 146.552  1.00 42.93           C  
ATOM   5924  CD1 LEU D 134      29.378 137.778 147.457  1.00 41.63           C  
ATOM   5925  CD2 LEU D 134      31.248 138.476 145.939  1.00 40.84           C  
ATOM   5926  N   LEU D 135      27.022 140.693 143.694  1.00 61.52           N  
ATOM   5927  CA  LEU D 135      26.014 140.813 142.658  1.00 62.51           C  
ATOM   5928  C   LEU D 135      26.529 141.779 141.603  1.00 62.61           C  
ATOM   5929  O   LEU D 135      26.833 141.384 140.478  1.00 62.86           O  
ATOM   5930  CB  LEU D 135      24.710 141.341 143.254  1.00 94.54           C  
ATOM   5931  CG  LEU D 135      23.588 141.560 142.240  1.00 96.10           C  
ATOM   5932  CD1 LEU D 135      23.213 140.226 141.630  1.00 96.97           C  
ATOM   5933  CD2 LEU D 135      22.386 142.204 142.914  1.00 96.51           C  
ATOM   5934  N   GLY D 136      26.647 143.044 141.990  1.00 68.72           N  
ATOM   5935  CA  GLY D 136      27.116 144.067 141.077  1.00 69.75           C  
ATOM   5936  C   GLY D 136      28.356 143.703 140.286  1.00 70.44           C  
ATOM   5937  O   GLY D 136      28.495 144.102 139.129  1.00 70.96           O  
ATOM   5938  N   THR D 137      29.260 142.947 140.900  1.00 57.93           N  
ATOM   5939  CA  THR D 137      30.479 142.556 140.216  1.00 57.70           C  
ATOM   5940  C   THR D 137      30.196 141.628 139.055  1.00 57.80           C  
ATOM   5941  O   THR D 137      30.767 141.791 137.976  1.00 57.86           O  
ATOM   5942  CB  THR D 137      31.464 141.896 141.173  1.00 64.09           C  
ATOM   5943  OG1 THR D 137      31.969 142.886 142.076  1.00 64.72           O  
ATOM   5944  CG2 THR D 137      32.625 141.284 140.410  1.00 63.83           C  
ATOM   5945  N   LEU D 138      29.316 140.655 139.262  1.00 63.74           N  
ATOM   5946  CA  LEU D 138      28.983 139.737 138.183  1.00 64.07           C  
ATOM   5947  C   LEU D 138      28.371 140.544 137.055  1.00 63.87           C  
ATOM   5948  O   LEU D 138      28.792 140.444 135.907  1.00 63.99           O  
ATOM   5949  CB  LEU D 138      27.985 138.683 138.651  1.00 82.65           C  
ATOM   5950  CG  LEU D 138      28.399 137.908 139.901  1.00 84.06           C  
ATOM   5951  CD1 LEU D 138      27.407 136.773 140.109  1.00 84.73           C  
ATOM   5952  CD2 LEU D 138      29.831 137.373 139.761  1.00 83.78           C  
ATOM   5953  N   VAL D 139      27.390 141.368 137.397  1.00 73.86           N  
ATOM   5954  CA  VAL D 139      26.712 142.180 136.404  1.00 73.68           C  
ATOM   5955  C   VAL D 139      27.670 143.007 135.550  1.00 73.54           C  
ATOM   5956  O   VAL D 139      27.557 143.026 134.323  1.00 73.84           O  
ATOM   5957  CB  VAL D 139      25.699 143.115 137.067  1.00 55.29           C  
ATOM   5958  CG1 VAL D 139      24.743 143.675 136.022  1.00 55.57           C  
ATOM   5959  CG2 VAL D 139      24.939 142.363 138.130  1.00 54.71           C  
ATOM   5960  N   ALA D 140      28.612 143.687 136.192  1.00 68.94           N  
ATOM   5961  CA  ALA D 140      29.575 144.508 135.459  1.00 68.99           C  
ATOM   5962  C   ALA D 140      30.483 143.651 134.583  1.00 68.85           C  
ATOM   5963  O   ALA D 140      30.714 143.973 133.417  1.00 68.97           O  
ATOM   5964  CB  ALA D 140      30.409 145.329 136.430  1.00 90.97           C  
ATOM   5965  N   VAL D 141      30.999 142.563 135.148  1.00 64.61           N  
ATOM   5966  CA  VAL D 141      31.870 141.657 134.404  1.00 64.30           C  
ATOM   5967  C   VAL D 141      31.113 141.008 133.236  1.00 64.09           C  
ATOM   5968  O   VAL D 141      31.632 140.916 132.123  1.00 64.10           O  
ATOM   5969  CB  VAL D 141      32.442 140.547 135.334  1.00 63.60           C  
ATOM   5970  CG1 VAL D 141      33.173 139.489 134.522  1.00 62.94           C  
ATOM   5971  CG2 VAL D 141      33.394 141.159 136.331  1.00 62.99           C  
ATOM   5972  N   TRP D 142      29.883 140.575 133.505  1.00 61.69           N  
ATOM   5973  CA  TRP D 142      29.028 139.934 132.505  1.00 61.80           C  
ATOM   5974  C   TRP D 142      28.757 140.860 131.321  1.00 61.46           C  
ATOM   5975  O   TRP D 142      28.957 140.492 130.158  1.00 61.65           O  
ATOM   5976  CB  TRP D 142      27.705 139.519 133.153  1.00 68.89           C  
ATOM   5977  CG  TRP D 142      26.798 138.748 132.246  1.00 70.52           C  
ATOM   5978  CD1 TRP D 142      25.964 139.255 131.285  1.00 72.48           C  
ATOM   5979  CD2 TRP D 142      26.657 137.323 132.187  1.00 70.79           C  
ATOM   5980  NE1 TRP D 142      25.315 138.232 130.633  1.00 72.32           N  
ATOM   5981  CE2 TRP D 142      25.721 137.037 131.165  1.00 71.71           C  
ATOM   5982  CE3 TRP D 142      27.232 136.260 132.898  1.00 69.87           C  
ATOM   5983  CZ2 TRP D 142      25.347 135.731 130.836  1.00 71.33           C  
ATOM   5984  CZ3 TRP D 142      26.861 134.964 132.572  1.00 71.72           C  
ATOM   5985  CH2 TRP D 142      25.926 134.711 131.548  1.00 71.92           C  
ATOM   5986  N   LEU D 143      28.284 142.063 131.621  1.00 65.92           N  
ATOM   5987  CA  LEU D 143      28.013 143.030 130.576  1.00 65.12           C  
ATOM   5988  C   LEU D 143      29.281 143.251 129.759  1.00 64.97           C  
ATOM   5989  O   LEU D 143      29.250 143.245 128.525  1.00 65.07           O  
ATOM   5990  CB  LEU D 143      27.542 144.353 131.187  1.00 68.28           C  
ATOM   5991  CG  LEU D 143      26.103 144.335 131.707  1.00 68.13           C  
ATOM   5992  CD1 LEU D 143      25.719 145.698 132.255  1.00 68.24           C  
ATOM   5993  CD2 LEU D 143      25.171 143.939 130.563  1.00 67.34           C  
ATOM   5994  N   GLY D 144      30.397 143.433 130.458  1.00 65.00           N  
ATOM   5995  CA  GLY D 144      31.661 143.653 129.785  1.00 65.24           C  
ATOM   5996  C   GLY D 144      31.986 142.550 128.800  1.00 65.48           C  
ATOM   5997  O   GLY D 144      32.275 142.813 127.632  1.00 65.69           O  
ATOM   5998  N   ILE D 145      31.946 141.308 129.265  1.00 52.40           N  
ATOM   5999  CA  ILE D 145      32.237 140.193 128.387  1.00 52.22           C  
ATOM   6000  C   ILE D 145      31.261 140.235 127.222  1.00 53.20           C  
ATOM   6001  O   ILE D 145      31.637 140.019 126.072  1.00 53.79           O  
ATOM   6002  CB  ILE D 145      32.122 138.851 129.135  1.00 48.03           C  
ATOM   6003  CG1 ILE D 145      33.238 138.768 130.184  1.00 46.81           C  
ATOM   6004  CG2 ILE D 145      32.222 137.690 128.157  1.00 48.14           C  
ATOM   6005  CD1 ILE D 145      33.266 137.484 131.006  1.00 46.14           C  
ATOM   6006  N   GLY D 146      30.007 140.548 127.516  1.00 59.88           N  
ATOM   6007  CA  GLY D 146      29.015 140.608 126.461  1.00 60.43           C  
ATOM   6008  C   GLY D 146      29.305 141.602 125.348  1.00 60.90           C  
ATOM   6009  O   GLY D 146      29.025 141.332 124.181  1.00 61.11           O  
ATOM   6010  N   SER D 147      29.862 142.755 125.689  1.00 64.04           N  
ATOM   6011  CA  SER D 147      30.139 143.752 124.670  1.00 65.01           C  
ATOM   6012  C   SER D 147      31.048 143.226 123.562  1.00 65.51           C  
ATOM   6013  O   SER D 147      31.195 143.873 122.527  1.00 65.73           O  
ATOM   6014  CB  SER D 147      30.753 145.006 125.298  1.00 77.64           C  
ATOM   6015  OG  SER D 147      32.005 144.726 125.891  1.00 79.22           O  
ATOM   6016  N   THR D 148      31.658 142.060 123.766  1.00 73.36           N  
ATOM   6017  CA  THR D 148      32.538 141.497 122.743  1.00 73.96           C  
ATOM   6018  C   THR D 148      31.788 140.491 121.890  1.00 74.25           C  
ATOM   6019  O   THR D 148      32.355 139.905 120.963  1.00 74.76           O  
ATOM   6020  CB  THR D 148      33.755 140.781 123.348  1.00 73.66           C  
ATOM   6021  OG1 THR D 148      33.305 139.733 124.210  1.00 73.90           O  
ATOM   6022  CG2 THR D 148      34.623 141.752 124.126  1.00 74.18           C  
ATOM   6023  N   PHE D 149      30.517 140.284 122.218  1.00 99.25           N  
ATOM   6024  CA  PHE D 149      29.666 139.361 121.477  1.00 99.51           C  
ATOM   6025  C   PHE D 149      28.730 140.158 120.574  1.00100.12           C  
ATOM   6026  O   PHE D 149      28.615 141.380 120.707  1.00100.08           O  
ATOM   6027  CB  PHE D 149      28.807 138.520 122.426  1.00 71.81           C  
ATOM   6028  CG  PHE D 149      29.567 137.478 123.183  1.00 71.38           C  
ATOM   6029  CD1 PHE D 149      30.551 137.836 124.098  1.00 72.49           C  
ATOM   6030  CD2 PHE D 149      29.272 136.131 123.009  1.00 69.79           C  
ATOM   6031  CE1 PHE D 149      31.232 136.859 124.835  1.00 72.72           C  
ATOM   6032  CE2 PHE D 149      29.942 135.148 123.737  1.00 70.08           C  
ATOM   6033  CZ  PHE D 149      30.923 135.511 124.652  1.00 71.64           C  
ATOM   6034  N   PRO D 150      28.056 139.471 119.634  1.00 92.88           N  
ATOM   6035  CA  PRO D 150      27.117 140.111 118.707  1.00 93.19           C  
ATOM   6036  C   PRO D 150      25.885 140.546 119.493  1.00 93.64           C  
ATOM   6037  O   PRO D 150      25.320 139.755 120.252  1.00 93.53           O  
ATOM   6038  CB  PRO D 150      26.801 138.995 117.721  1.00 78.54           C  
ATOM   6039  CG  PRO D 150      28.054 138.158 117.739  1.00 78.14           C  
ATOM   6040  CD  PRO D 150      28.342 138.090 119.207  1.00 78.26           C  
ATOM   6041  N   ILE D 151      25.474 141.797 119.308  1.00102.31           N  
ATOM   6042  CA  ILE D 151      24.325 142.347 120.025  1.00102.72           C  
ATOM   6043  C   ILE D 151      23.222 141.319 120.269  1.00102.51           C  
ATOM   6044  O   ILE D 151      22.628 141.283 121.347  1.00102.35           O  
ATOM   6045  CB  ILE D 151      23.707 143.552 119.273  1.00 75.57           C  
ATOM   6046  CG1 ILE D 151      24.806 144.521 118.830  1.00 77.20           C  
ATOM   6047  CG2 ILE D 151      22.734 144.288 120.189  1.00 75.26           C  
ATOM   6048  CD1 ILE D 151      24.296 145.742 118.090  1.00 79.51           C  
ATOM   6049  N   ASP D 152      22.964 140.481 119.269  1.00102.96           N  
ATOM   6050  CA  ASP D 152      21.925 139.457 119.355  1.00102.90           C  
ATOM   6051  C   ASP D 152      22.090 138.506 120.530  1.00102.33           C  
ATOM   6052  O   ASP D 152      21.117 138.161 121.196  1.00102.31           O  
ATOM   6053  CB  ASP D 152      21.887 138.628 118.068  1.00157.69           C  
ATOM   6054  CG  ASP D 152      21.708 139.478 116.832  1.00159.34           C  
ATOM   6055  OD1 ASP D 152      22.652 140.212 116.474  1.00160.78           O  
ATOM   6056  OD2 ASP D 152      20.623 139.416 116.219  1.00160.78           O  
ATOM   6057  N   ILE D 153      23.325 138.094 120.789  1.00108.13           N  
ATOM   6058  CA  ILE D 153      23.601 137.141 121.857  1.00107.59           C  
ATOM   6059  C   ILE D 153      24.399 137.658 123.052  1.00107.39           C  
ATOM   6060  O   ILE D 153      24.613 136.928 124.023  1.00107.08           O  
ATOM   6061  CB  ILE D 153      24.343 135.938 121.278  1.00 83.03           C  
ATOM   6062  CG1 ILE D 153      25.603 136.417 120.553  1.00 81.99           C  
ATOM   6063  CG2 ILE D 153      23.447 135.214 120.305  1.00 83.19           C  
ATOM   6064  CD1 ILE D 153      26.442 135.310 119.992  1.00 80.78           C  
ATOM   6065  N   SER D 154      24.834 138.909 122.984  1.00111.16           N  
ATOM   6066  CA  SER D 154      25.626 139.486 124.058  1.00111.10           C  
ATOM   6067  C   SER D 154      24.979 139.388 125.438  1.00111.27           C  
ATOM   6068  O   SER D 154      25.682 139.216 126.434  1.00111.60           O  
ATOM   6069  CB  SER D 154      25.936 140.948 123.752  1.00 78.94           C  
ATOM   6070  OG  SER D 154      24.755 141.719 123.814  1.00 78.59           O  
ATOM   6071  N   LEU D 155      23.653 139.494 125.511  1.00 68.59           N  
ATOM   6072  CA  LEU D 155      22.985 139.423 126.808  1.00 68.15           C  
ATOM   6073  C   LEU D 155      22.887 138.037 127.404  1.00 67.82           C  
ATOM   6074  O   LEU D 155      22.347 137.875 128.491  1.00 67.91           O  
ATOM   6075  CB  LEU D 155      21.585 140.030 126.750  1.00 70.13           C  
ATOM   6076  CG  LEU D 155      21.511 141.552 126.874  1.00 70.64           C  
ATOM   6077  CD1 LEU D 155      20.062 141.974 127.065  1.00 71.40           C  
ATOM   6078  CD2 LEU D 155      22.349 142.015 128.058  1.00 70.09           C  
ATOM   6079  N   THR D 156      23.400 137.036 126.699  1.00 81.22           N  
ATOM   6080  CA  THR D 156      23.365 135.666 127.202  1.00 81.28           C  
ATOM   6081  C   THR D 156      24.705 135.011 126.944  1.00 81.66           C  
ATOM   6082  O   THR D 156      24.958 133.899 127.402  1.00 81.59           O  
ATOM   6083  CB  THR D 156      22.280 134.815 126.503  1.00 73.59           C  
ATOM   6084  OG1 THR D 156      22.609 134.662 125.116  1.00 73.17           O  
ATOM   6085  CG2 THR D 156      20.916 135.476 126.629  1.00 73.47           C  
ATOM   6086  N   LEU D 157      25.559 135.710 126.202  1.00109.05           N  
ATOM   6087  CA  LEU D 157      26.881 135.195 125.869  1.00109.20           C  
ATOM   6088  C   LEU D 157      26.717 133.857 125.171  1.00109.44           C  
ATOM   6089  O   LEU D 157      27.532 132.948 125.347  1.00109.52           O  
ATOM   6090  CB  LEU D 157      27.713 135.015 127.137  1.00 81.88           C  
ATOM   6091  CG  LEU D 157      27.821 136.272 127.997  1.00 82.01           C  
ATOM   6092  CD1 LEU D 157      28.545 135.942 129.289  1.00 83.18           C  
ATOM   6093  CD2 LEU D 157      28.545 137.360 127.220  1.00 82.22           C  
ATOM   6094  N   GLY D 158      25.652 133.747 124.382  1.00109.96           N  
ATOM   6095  CA  GLY D 158      25.379 132.516 123.667  1.00110.26           C  
ATOM   6096  C   GLY D 158      25.275 131.335 124.612  1.00110.18           C  
ATOM   6097  O   GLY D 158      26.042 130.380 124.507  1.00110.23           O  
ATOM   6098  N   LEU D 159      24.326 131.401 125.540  1.00125.54           N  
ATOM   6099  CA  LEU D 159      24.133 130.330 126.508  1.00125.22           C  
ATOM   6100  C   LEU D 159      22.671 130.273 126.966  1.00125.11           C  
ATOM   6101  O   LEU D 159      21.853 131.072 126.453  1.00124.81           O  
ATOM   6102  CB  LEU D 159      25.055 130.551 127.715  1.00 84.96           C  
ATOM   6103  CG  LEU D 159      26.549 130.804 127.449  1.00 84.71           C  
ATOM   6104  CD1 LEU D 159      27.231 131.250 128.735  1.00 84.34           C  
ATOM   6105  CD2 LEU D 159      27.213 129.552 126.898  1.00 83.67           C  
ATOM   6106  OXT LEU D 159      22.356 129.425 127.829  1.00 81.09           O  
