# Supplementary material for: Alignment of Helical Membrane Protein Sequences Using AlignMe
Source: PLoS One. 2013 Mar 4;8(3):e57731. doi: 10.1371/journal.pone.0057731 (PMC3587630; doi:10.1371/journal.pone.0057731)
Supplement: File S2 — Dataset of HOMEP2 homologous membrane proteins. (GZ) [file pone.0057731.s002.gz › HOMEP2010_pdbs/ClC_transporters/1KPL_B.pdb]

ATOM   3195  N   GLN B  12      35.651  40.053  24.184  1.00122.04           N  
ATOM   3196  CA  GLN B  12      35.011  39.872  22.885  1.00119.08           C  
ATOM   3197  C   GLN B  12      35.860  40.421  21.724  1.00115.93           C  
ATOM   3198  O   GLN B  12      35.962  39.788  20.666  1.00115.09           O  
ATOM   3199  CB  GLN B  12      33.639  40.553  22.918  1.00123.34           C  
ATOM   3200  CG  GLN B  12      32.716  39.996  24.002  1.00135.14           C  
ATOM   3201  CD  GLN B  12      31.465  40.839  24.214  1.00145.70           C  
ATOM   3202  OE1 GLN B  12      31.541  41.993  24.644  1.00145.71           O  
ATOM   3203  NE2 GLN B  12      30.306  40.263  23.912  1.00148.72           N  
ATOM   3204  N   ILE B  13      36.468  41.590  21.938  1.00112.76           N  
ATOM   3205  CA  ILE B  13      37.310  42.242  20.934  1.00108.37           C  
ATOM   3206  C   ILE B  13      38.627  41.510  20.701  1.00105.89           C  
ATOM   3207  O   ILE B  13      39.141  41.491  19.584  1.00106.36           O  
ATOM   3208  CB  ILE B  13      37.630  43.712  21.324  1.00105.19           C  
ATOM   3209  CG1 ILE B  13      36.387  44.587  21.168  1.00111.21           C  
ATOM   3210  CG2 ILE B  13      38.732  44.268  20.439  1.00103.35           C  
ATOM   3211  CD1 ILE B  13      35.222  44.196  22.037  1.00116.92           C  
ATOM   3212  N   VAL B  14      39.180  40.912  21.749  1.00103.15           N  
ATOM   3213  CA  VAL B  14      40.438  40.194  21.609  1.00 99.46           C  
ATOM   3214  C   VAL B  14      40.238  38.866  20.886  1.00 97.03           C  
ATOM   3215  O   VAL B  14      41.057  38.487  20.053  1.00 96.19           O  
ATOM   3216  CB  VAL B  14      41.102  39.940  22.985  1.00101.48           C  
ATOM   3217  CG1 VAL B  14      42.375  39.123  22.806  1.00 97.55           C  
ATOM   3218  CG2 VAL B  14      41.433  41.270  23.658  1.00 98.78           C  
ATOM   3219  N   ARG B  15      39.158  38.158  21.195  1.00 94.97           N  
ATOM   3220  CA  ARG B  15      38.904  36.882  20.536  1.00 94.10           C  
ATOM   3221  C   ARG B  15      38.694  37.134  19.055  1.00 92.42           C  
ATOM   3222  O   ARG B  15      38.936  36.260  18.206  1.00 91.54           O  
ATOM   3223  CB  ARG B  15      37.679  36.201  21.148  1.00101.71           C  
ATOM   3224  CG  ARG B  15      37.895  35.796  22.603  1.00118.04           C  
ATOM   3225  CD  ARG B  15      36.628  35.269  23.252  1.00130.73           C  
ATOM   3226  NE  ARG B  15      36.811  35.044  24.686  1.00140.19           N  
ATOM   3227  CZ  ARG B  15      35.824  34.763  25.534  1.00143.81           C  
ATOM   3228  NH1 ARG B  15      34.573  34.665  25.097  1.00143.79           N  
ATOM   3229  NH2 ARG B  15      36.086  34.581  26.822  1.00142.74           N  
ATOM   3230  N   LEU B  16      38.249  38.354  18.762  1.00 90.88           N  
ATOM   3231  CA  LEU B  16      38.003  38.795  17.396  1.00 88.29           C  
ATOM   3232  C   LEU B  16      39.294  39.211  16.712  1.00 86.28           C  
ATOM   3233  O   LEU B  16      39.572  38.764  15.605  1.00 86.77           O  
ATOM   3234  CB  LEU B  16      36.996  39.952  17.378  1.00 89.43           C  
ATOM   3235  CG  LEU B  16      35.533  39.587  17.673  1.00 90.35           C  
ATOM   3236  CD1 LEU B  16      34.668  40.849  17.709  1.00 81.89           C  
ATOM   3237  CD2 LEU B  16      35.028  38.614  16.594  1.00 78.34           C  
ATOM   3238  N   ARG B  17      40.090  40.053  17.367  1.00 84.72           N  
ATOM   3239  CA  ARG B  17      41.352  40.491  16.776  1.00 82.62           C  
ATOM   3240  C   ARG B  17      42.284  39.312  16.505  1.00 83.11           C  
ATOM   3241  O   ARG B  17      43.226  39.444  15.725  1.00 83.48           O  
ATOM   3242  CB  ARG B  17      42.074  41.508  17.673  1.00 75.07           C  
ATOM   3243  CG  ARG B  17      41.258  42.741  18.021  1.00 59.84           C  
ATOM   3244  CD  ARG B  17      42.113  44.002  18.237  1.00 57.29           C  
ATOM   3245  NE  ARG B  17      43.144  43.925  19.275  1.00 78.34           N  
ATOM   3246  CZ  ARG B  17      44.330  43.330  19.140  1.00 84.38           C  
ATOM   3247  NH1 ARG B  17      44.666  42.739  18.004  1.00 97.79           N  
ATOM   3248  NH2 ARG B  17      45.196  43.336  20.146  1.00 85.78           N  
ATOM   3249  N   ARG B  18      42.035  38.170  17.154  1.00 83.77           N  
ATOM   3250  CA  ARG B  18      42.860  36.975  16.945  1.00 83.51           C  
ATOM   3251  C   ARG B  18      42.472  36.337  15.628  1.00 84.20           C  
ATOM   3252  O   ARG B  18      43.331  35.923  14.853  1.00 84.81           O  
ATOM   3253  CB  ARG B  18      42.657  35.922  18.034  1.00 83.15           C  
ATOM   3254  CG  ARG B  18      43.031  36.304  19.441  1.00 80.75           C  
ATOM   3255  CD  ARG B  18      43.395  35.039  20.224  1.00 84.11           C  
ATOM   3256  NE  ARG B  18      43.495  35.290  21.655  1.00 87.31           N  
ATOM   3257  CZ  ARG B  18      42.450  35.287  22.475  1.00 91.30           C  
ATOM   3258  NH1 ARG B  18      41.237  35.036  21.996  1.00 85.62           N  
ATOM   3259  NH2 ARG B  18      42.610  35.564  23.764  1.00 96.55           N  
ATOM   3260  N   ARG B  19      41.167  36.227  15.398  1.00 84.64           N  
ATOM   3261  CA  ARG B  19      40.659  35.654  14.157  1.00 85.57           C  
ATOM   3262  C   ARG B  19      41.351  36.404  13.024  1.00 84.98           C  
ATOM   3263  O   ARG B  19      42.144  35.844  12.272  1.00 83.86           O  
ATOM   3264  CB  ARG B  19      39.147  35.886  14.033  1.00 89.84           C  
ATOM   3265  CG  ARG B  19      38.271  35.324  15.148  1.00103.66           C  
ATOM   3266  CD  ARG B  19      38.003  33.837  14.969  1.00122.20           C  
ATOM   3267  NE  ARG B  19      37.051  33.326  15.958  1.00128.80           N  
ATOM   3268  CZ  ARG B  19      36.566  32.086  15.965  1.00126.60           C  
ATOM   3269  NH1 ARG B  19      36.939  31.217  15.034  1.00120.89           N  
ATOM   3270  NH2 ARG B  19      35.707  31.711  16.904  1.00126.49           N  
ATOM   3271  N   ASP B  20      41.047  37.693  12.941  1.00 85.45           N  
ATOM   3272  CA  ASP B  20      41.575  38.562  11.908  1.00 88.04           C  
ATOM   3273  C   ASP B  20      43.095  38.560  11.791  1.00 88.76           C  
ATOM   3274  O   ASP B  20      43.632  38.813  10.715  1.00 89.40           O  
ATOM   3275  CB  ASP B  20      41.063  39.996  12.122  1.00 95.64           C  
ATOM   3276  CG  ASP B  20      39.530  40.081  12.153  1.00113.78           C  
ATOM   3277  OD1 ASP B  20      38.881  39.588  11.203  1.00132.36           O  
ATOM   3278  OD2 ASP B  20      38.967  40.650  13.119  1.00118.96           O  
ATOM   3279  N   GLN B  21      43.801  38.271  12.875  1.00 89.33           N  
ATOM   3280  CA  GLN B  21      45.253  38.280  12.796  1.00 89.88           C  
ATOM   3281  C   GLN B  21      45.852  36.983  12.265  1.00 91.73           C  
ATOM   3282  O   GLN B  21      46.890  37.011  11.605  1.00 92.55           O  
ATOM   3283  CB  GLN B  21      45.874  38.608  14.154  1.00 84.89           C  
ATOM   3284  CG  GLN B  21      47.389  38.708  14.091  1.00 81.42           C  
ATOM   3285  CD  GLN B  21      47.871  39.789  13.122  1.00 80.56           C  
ATOM   3286  OE1 GLN B  21      47.844  40.989  13.425  1.00 79.51           O  
ATOM   3287  NE2 GLN B  21      48.296  39.363  11.939  1.00 77.46           N  
ATOM   3288  N   ILE B  22      45.223  35.843  12.539  1.00 92.40           N  
ATOM   3289  CA  ILE B  22      45.789  34.600  12.036  1.00 93.86           C  
ATOM   3290  C   ILE B  22      45.618  34.567  10.518  1.00 94.45           C  
ATOM   3291  O   ILE B  22      46.287  33.810   9.821  1.00 95.84           O  
ATOM   3292  CB  ILE B  22      45.132  33.336  12.654  1.00 95.37           C  
ATOM   3293  CG1 ILE B  22      43.830  33.005  11.936  1.00101.08           C  
ATOM   3294  CG2 ILE B  22      44.870  33.553  14.144  1.00 92.89           C  
ATOM   3295  CD1 ILE B  22      43.261  31.664  12.352  1.00112.55           C  
ATOM   3296  N   ARG B  23      44.719  35.395  10.002  1.00 94.30           N  
ATOM   3297  CA  ARG B  23      44.504  35.455   8.565  1.00 93.72           C  
ATOM   3298  C   ARG B  23      45.628  36.286   7.936  1.00 93.45           C  
ATOM   3299  O   ARG B  23      46.304  35.815   7.021  1.00 94.01           O  
ATOM   3300  CB  ARG B  23      43.142  36.079   8.261  1.00 96.00           C  
ATOM   3301  CG  ARG B  23      41.967  35.311   8.843  1.00106.00           C  
ATOM   3302  CD  ARG B  23      40.688  36.134   8.733  1.00130.37           C  
ATOM   3303  NE  ARG B  23      39.531  35.463   9.329  1.00145.17           N  
ATOM   3304  CZ  ARG B  23      38.355  36.050   9.546  1.00148.86           C  
ATOM   3305  NH1 ARG B  23      38.179  37.324   9.218  1.00144.62           N  
ATOM   3306  NH2 ARG B  23      37.356  35.366  10.095  1.00148.67           N  
ATOM   3307  N   ARG B  24      45.838  37.508   8.436  1.00 92.42           N  
ATOM   3308  CA  ARG B  24      46.895  38.381   7.909  1.00 91.07           C  
ATOM   3309  C   ARG B  24      48.244  37.660   7.979  1.00 91.41           C  
ATOM   3310  O   ARG B  24      49.176  37.998   7.256  1.00 91.61           O  
ATOM   3311  CB  ARG B  24      47.032  39.687   8.720  1.00 81.64           C  
ATOM   3312  CG  ARG B  24      45.794  40.545   8.917  1.00 78.83           C  
ATOM   3313  CD  ARG B  24      46.119  41.859   9.685  1.00 63.69           C  
ATOM   3314  NE  ARG B  24      44.921  42.500  10.242  1.00 99.09           N  
ATOM   3315  CZ  ARG B  24      43.835  42.842   9.537  1.00114.13           C  
ATOM   3316  NH1 ARG B  24      43.780  42.607   8.232  1.00116.55           N  
ATOM   3317  NH2 ARG B  24      42.793  43.422  10.132  1.00107.11           N  
ATOM   3318  N   LEU B  25      48.338  36.676   8.866  1.00 91.82           N  
ATOM   3319  CA  LEU B  25      49.567  35.923   9.071  1.00 92.76           C  
ATOM   3320  C   LEU B  25      49.765  34.751   8.138  1.00 94.29           C  
ATOM   3321  O   LEU B  25      50.800  34.642   7.485  1.00 92.21           O  
ATOM   3322  CB  LEU B  25      49.624  35.449  10.521  1.00 86.19           C  
ATOM   3323  CG  LEU B  25      50.685  36.164  11.351  1.00 83.47           C  
ATOM   3324  CD1 LEU B  25      50.790  37.645  10.969  1.00 87.22           C  
ATOM   3325  CD2 LEU B  25      50.343  35.968  12.806  1.00 82.54           C  
ATOM   3326  N   LEU B  26      48.766  33.875   8.091  1.00 97.72           N  
ATOM   3327  CA  LEU B  26      48.800  32.687   7.239  1.00101.29           C  
ATOM   3328  C   LEU B  26      48.685  33.067   5.757  1.00104.29           C  
ATOM   3329  O   LEU B  26      48.497  32.198   4.892  1.00105.04           O  
ATOM   3330  CB  LEU B  26      47.661  31.728   7.612  1.00 94.82           C  
ATOM   3331  CG  LEU B  26      47.652  31.214   9.052  1.00 92.39           C  
ATOM   3332  CD1 LEU B  26      46.462  30.295   9.243  1.00 91.99           C  
ATOM   3333  CD2 LEU B  26      48.951  30.492   9.365  1.00 86.76           C  
ATOM   3334  N   GLN B  27      48.796  34.365   5.470  1.00105.70           N  
ATOM   3335  CA  GLN B  27      48.727  34.856   4.101  1.00106.98           C  
ATOM   3336  C   GLN B  27      49.701  36.023   3.890  1.00107.87           C  
ATOM   3337  O   GLN B  27      49.657  36.710   2.867  1.00107.71           O  
ATOM   3338  CB  GLN B  27      47.287  35.244   3.764  1.00104.87           C  
ATOM   3339  CG  GLN B  27      46.365  34.038   3.843  1.00115.22           C  
ATOM   3340  CD  GLN B  27      44.936  34.365   3.523  1.00124.16           C  
ATOM   3341  OE1 GLN B  27      44.625  34.799   2.414  1.00132.91           O  
ATOM   3342  NE2 GLN B  27      44.049  34.158   4.490  1.00122.63           N  
ATOM   3343  N   ARG B  28      50.587  36.212   4.868  1.00108.97           N  
ATOM   3344  CA  ARG B  28      51.615  37.241   4.823  1.00109.52           C  
ATOM   3345  C   ARG B  28      52.402  37.072   3.527  1.00109.56           C  
ATOM   3346  O   ARG B  28      52.534  35.951   3.015  1.00108.68           O  
ATOM   3347  CB  ARG B  28      52.556  37.107   6.036  1.00113.81           C  
ATOM   3348  CG  ARG B  28      53.847  37.916   5.951  1.00125.09           C  
ATOM   3349  CD  ARG B  28      54.748  37.647   7.140  1.00132.38           C  
ATOM   3350  NE  ARG B  28      54.225  38.247   8.359  1.00154.69           N  
ATOM   3351  CZ  ARG B  28      54.753  38.060   9.564  1.00159.22           C  
ATOM   3352  NH1 ARG B  28      55.819  37.283   9.708  1.00156.42           N  
ATOM   3353  NH2 ARG B  28      54.232  38.664  10.624  1.00160.98           N  
ATOM   3354  N   ASP B  29      52.937  38.182   3.016  1.00109.64           N  
ATOM   3355  CA  ASP B  29      53.680  38.196   1.755  1.00109.80           C  
ATOM   3356  C   ASP B  29      53.300  37.020   0.833  1.00108.14           C  
ATOM   3357  O   ASP B  29      53.827  35.905   0.930  1.00107.83           O  
ATOM   3358  CB  ASP B  29      55.199  38.202   1.977  1.00117.93           C  
ATOM   3359  CG  ASP B  29      55.953  38.811   0.783  1.00124.60           C  
ATOM   3360  OD1 ASP B  29      55.660  38.431  -0.371  1.00123.99           O  
ATOM   3361  OD2 ASP B  29      56.839  39.668   0.998  1.00131.43           O  
ATOM   3362  N   LYS B  30      52.345  37.311  -0.038  1.00106.33           N  
ATOM   3363  CA  LYS B  30      51.819  36.377  -1.017  1.00102.99           C  
ATOM   3364  C   LYS B  30      51.627  37.351  -2.167  1.00100.05           C  
ATOM   3365  O   LYS B  30      50.920  38.359  -2.023  1.00100.13           O  
ATOM   3366  CB  LYS B  30      50.464  35.826  -0.559  1.00107.70           C  
ATOM   3367  CG  LYS B  30      49.786  34.870  -1.528  1.00111.39           C  
ATOM   3368  CD  LYS B  30      48.327  34.664  -1.140  1.00127.69           C  
ATOM   3369  CE  LYS B  30      47.559  35.987  -1.222  1.00130.82           C  
ATOM   3370  NZ  LYS B  30      46.125  35.853  -0.850  1.00122.83           N  
ATOM   3371  N   THR B  31      52.281  37.093  -3.292  1.00 96.13           N  
ATOM   3372  CA  THR B  31      52.169  38.017  -4.405  1.00 91.41           C  
ATOM   3373  C   THR B  31      51.530  37.416  -5.644  1.00 87.69           C  
ATOM   3374  O   THR B  31      51.906  36.329  -6.096  1.00 86.92           O  
ATOM   3375  CB  THR B  31      53.549  38.589  -4.786  1.00 94.58           C  
ATOM   3376  OG1 THR B  31      54.183  39.135  -3.621  1.00101.58           O  
ATOM   3377  CG2 THR B  31      53.395  39.704  -5.812  1.00 97.72           C  
ATOM   3378  N   PRO B  32      50.536  38.118  -6.203  1.00 84.54           N  
ATOM   3379  CA  PRO B  32      49.837  37.669  -7.406  1.00 80.96           C  
ATOM   3380  C   PRO B  32      50.865  37.371  -8.514  1.00 78.67           C  
ATOM   3381  O   PRO B  32      51.782  38.166  -8.762  1.00 78.67           O  
ATOM   3382  CB  PRO B  32      48.910  38.853  -7.708  1.00 79.83           C  
ATOM   3383  CG  PRO B  32      49.638  40.043  -7.043  1.00 78.38           C  
ATOM   3384  CD  PRO B  32      49.970  39.399  -5.743  1.00 79.02           C  
ATOM   3385  N   LEU B  33      50.710  36.224  -9.172  1.00 75.97           N  
ATOM   3386  CA  LEU B  33      51.664  35.796 -10.185  1.00 71.96           C  
ATOM   3387  C   LEU B  33      51.854  36.729 -11.356  1.00 69.44           C  
ATOM   3388  O   LEU B  33      52.908  36.733 -11.986  1.00 67.79           O  
ATOM   3389  CB  LEU B  33      51.309  34.410 -10.712  1.00 76.55           C  
ATOM   3390  CG  LEU B  33      51.116  33.287  -9.685  1.00 85.52           C  
ATOM   3391  CD1 LEU B  33      51.097  31.943 -10.423  1.00 88.82           C  
ATOM   3392  CD2 LEU B  33      52.242  33.296  -8.660  1.00 83.51           C  
ATOM   3393  N   ALA B  34      50.836  37.516 -11.664  1.00 67.87           N  
ATOM   3394  CA  ALA B  34      50.950  38.447 -12.773  1.00 65.18           C  
ATOM   3395  C   ALA B  34      51.989  39.503 -12.438  1.00 63.31           C  
ATOM   3396  O   ALA B  34      52.895  39.767 -13.217  1.00 63.26           O  
ATOM   3397  CB  ALA B  34      49.628  39.100 -13.032  1.00 65.05           C  
ATOM   3398  N   ILE B  35      51.845  40.110 -11.269  1.00 61.95           N  
ATOM   3399  CA  ILE B  35      52.761  41.142 -10.825  1.00 60.67           C  
ATOM   3400  C   ILE B  35      54.162  40.568 -10.779  1.00 59.87           C  
ATOM   3401  O   ILE B  35      55.133  41.156 -11.266  1.00 57.92           O  
ATOM   3402  CB  ILE B  35      52.354  41.648  -9.425  1.00 59.37           C  
ATOM   3403  CG1 ILE B  35      51.039  42.399  -9.521  1.00 61.43           C  
ATOM   3404  CG2 ILE B  35      53.413  42.572  -8.859  1.00 65.00           C  
ATOM   3405  CD1 ILE B  35      50.611  43.012  -8.236  1.00 71.00           C  
ATOM   3406  N   LEU B  36      54.246  39.391 -10.187  1.00 59.70           N  
ATOM   3407  CA  LEU B  36      55.506  38.697 -10.052  1.00 59.51           C  
ATOM   3408  C   LEU B  36      56.133  38.539 -11.428  1.00 59.20           C  
ATOM   3409  O   LEU B  36      57.243  38.967 -11.658  1.00 59.61           O  
ATOM   3410  CB  LEU B  36      55.240  37.349  -9.401  1.00 56.22           C  
ATOM   3411  CG  LEU B  36      56.269  36.772  -8.452  1.00 60.40           C  
ATOM   3412  CD1 LEU B  36      56.843  37.859  -7.547  1.00 60.65           C  
ATOM   3413  CD2 LEU B  36      55.566  35.672  -7.650  1.00 57.70           C  
ATOM   3414  N   PHE B  37      55.398  37.950 -12.356  1.00 61.11           N  
ATOM   3415  CA  PHE B  37      55.903  37.752 -13.699  1.00 61.84           C  
ATOM   3416  C   PHE B  37      56.391  39.058 -14.318  1.00 62.20           C  
ATOM   3417  O   PHE B  37      57.489  39.109 -14.877  1.00 61.13           O  
ATOM   3418  CB  PHE B  37      54.815  37.151 -14.587  1.00 66.55           C  
ATOM   3419  CG  PHE B  37      55.278  36.868 -15.986  1.00 82.54           C  
ATOM   3420  CD1 PHE B  37      56.164  35.821 -16.236  1.00 88.61           C  
ATOM   3421  CD2 PHE B  37      54.904  37.701 -17.044  1.00 82.90           C  
ATOM   3422  CE1 PHE B  37      56.682  35.607 -17.515  1.00 87.04           C  
ATOM   3423  CE2 PHE B  37      55.412  37.501 -18.328  1.00 86.07           C  
ATOM   3424  CZ  PHE B  37      56.306  36.449 -18.563  1.00 92.13           C  
ATOM   3425  N   MET B  38      55.570  40.107 -14.217  1.00 63.06           N  
ATOM   3426  CA  MET B  38      55.888  41.425 -14.786  1.00 64.00           C  
ATOM   3427  C   MET B  38      57.031  42.181 -14.119  1.00 63.51           C  
ATOM   3428  O   MET B  38      57.757  42.931 -14.783  1.00 63.68           O  
ATOM   3429  CB  MET B  38      54.636  42.295 -14.812  1.00 67.27           C  
ATOM   3430  CG  MET B  38      53.578  41.712 -15.712  1.00 84.40           C  
ATOM   3431  SD  MET B  38      54.124  41.580 -17.432  1.00109.17           S  
ATOM   3432  CE  MET B  38      53.889  43.201 -17.969  1.00103.80           C  
ATOM   3433  N   ALA B  39      57.182  41.995 -12.811  1.00 61.97           N  
ATOM   3434  CA  ALA B  39      58.272  42.620 -12.089  1.00 59.41           C  
ATOM   3435  C   ALA B  39      59.551  42.134 -12.761  1.00 58.81           C  
ATOM   3436  O   ALA B  39      60.493  42.893 -12.963  1.00 58.87           O  
ATOM   3437  CB  ALA B  39      58.248  42.190 -10.658  1.00 58.49           C  
ATOM   3438  N   ALA B  40      59.577  40.858 -13.119  1.00 58.45           N  
ATOM   3439  CA  ALA B  40      60.738  40.290 -13.792  1.00 59.06           C  
ATOM   3440  C   ALA B  40      60.954  40.967 -15.144  1.00 59.22           C  
ATOM   3441  O   ALA B  40      62.066  41.365 -15.479  1.00 59.05           O  
ATOM   3442  CB  ALA B  40      60.554  38.798 -13.979  1.00 53.92           C  
ATOM   3443  N   VAL B  41      59.886  41.096 -15.923  1.00 60.02           N  
ATOM   3444  CA  VAL B  41      59.982  41.743 -17.227  1.00 60.10           C  
ATOM   3445  C   VAL B  41      60.479  43.173 -17.055  1.00 60.03           C  
ATOM   3446  O   VAL B  41      61.411  43.605 -17.742  1.00 59.43           O  
ATOM   3447  CB  VAL B  41      58.618  41.769 -17.933  1.00 63.71           C  
ATOM   3448  CG1 VAL B  41      58.688  42.654 -19.140  1.00 50.40           C  
ATOM   3449  CG2 VAL B  41      58.220  40.356 -18.341  1.00 61.52           C  
ATOM   3450  N   VAL B  42      59.853  43.896 -16.126  1.00 59.22           N  
ATOM   3451  CA  VAL B  42      60.215  45.279 -15.839  1.00 58.19           C  
ATOM   3452  C   VAL B  42      61.653  45.425 -15.377  1.00 58.43           C  
ATOM   3453  O   VAL B  42      62.313  46.413 -15.696  1.00 57.75           O  
ATOM   3454  CB  VAL B  42      59.320  45.869 -14.761  1.00 55.51           C  
ATOM   3455  CG1 VAL B  42      59.833  47.232 -14.356  1.00 55.17           C  
ATOM   3456  CG2 VAL B  42      57.890  45.967 -15.279  1.00 58.96           C  
ATOM   3457  N   GLY B  43      62.138  44.443 -14.621  1.00 58.97           N  
ATOM   3458  CA  GLY B  43      63.505  44.498 -14.127  1.00 59.63           C  
ATOM   3459  C   GLY B  43      64.529  44.316 -15.227  1.00 60.39           C  
ATOM   3460  O   GLY B  43      65.553  44.997 -15.256  1.00 60.15           O  
ATOM   3461  N   THR B  44      64.239  43.381 -16.124  1.00 61.06           N  
ATOM   3462  CA  THR B  44      65.090  43.066 -17.260  1.00 61.61           C  
ATOM   3463  C   THR B  44      65.194  44.275 -18.166  1.00 62.16           C  
ATOM   3464  O   THR B  44      66.273  44.716 -18.561  1.00 61.23           O  
ATOM   3465  CB  THR B  44      64.476  41.945 -18.094  1.00 60.99           C  
ATOM   3466  OG1 THR B  44      64.358  40.759 -17.300  1.00 61.57           O  
ATOM   3467  CG2 THR B  44      65.330  41.672 -19.310  1.00 57.35           C  
ATOM   3468  N   LEU B  45      64.028  44.792 -18.497  1.00 62.72           N  
ATOM   3469  CA  LEU B  45      63.901  45.939 -19.368  1.00 64.32           C  
ATOM   3470  C   LEU B  45      64.645  47.161 -18.833  1.00 64.14           C  
ATOM   3471  O   LEU B  45      65.254  47.906 -19.596  1.00 64.15           O  
ATOM   3472  CB  LEU B  45      62.415  46.232 -19.534  1.00 68.90           C  
ATOM   3473  CG  LEU B  45      61.965  47.068 -20.709  1.00 68.95           C  
ATOM   3474  CD1 LEU B  45      62.569  46.511 -21.984  1.00 64.71           C  
ATOM   3475  CD2 LEU B  45      60.458  47.022 -20.760  1.00 63.62           C  
ATOM   3476  N   THR B  46      64.590  47.353 -17.517  1.00 64.48           N  
ATOM   3477  CA  THR B  46      65.251  48.473 -16.846  1.00 63.59           C  
ATOM   3478  C   THR B  46      66.766  48.339 -16.882  1.00 64.09           C  
ATOM   3479  O   THR B  46      67.476  49.326 -17.040  1.00 63.63           O  
ATOM   3480  CB  THR B  46      64.813  48.565 -15.388  1.00 62.20           C  
ATOM   3481  OG1 THR B  46      63.401  48.788 -15.336  1.00 61.39           O  
ATOM   3482  CG2 THR B  46      65.532  49.699 -14.688  1.00 56.80           C  
ATOM   3483  N   GLY B  47      67.258  47.115 -16.723  1.00 64.94           N  
ATOM   3484  CA  GLY B  47      68.689  46.888 -16.771  1.00 65.23           C  
ATOM   3485  C   GLY B  47      69.206  47.155 -18.175  1.00 66.36           C  
ATOM   3486  O   GLY B  47      70.282  47.738 -18.351  1.00 66.83           O  
ATOM   3487  N   LEU B  48      68.447  46.726 -19.183  1.00 65.74           N  
ATOM   3488  CA  LEU B  48      68.854  46.961 -20.560  1.00 64.81           C  
ATOM   3489  C   LEU B  48      68.941  48.451 -20.779  1.00 64.02           C  
ATOM   3490  O   LEU B  48      70.020  48.977 -21.000  1.00 63.31           O  
ATOM   3491  CB  LEU B  48      67.861  46.339 -21.536  1.00 66.63           C  
ATOM   3492  CG  LEU B  48      67.898  44.805 -21.559  1.00 80.15           C  
ATOM   3493  CD1 LEU B  48      66.718  44.245 -22.346  1.00 63.14           C  
ATOM   3494  CD2 LEU B  48      69.241  44.350 -22.148  1.00 71.30           C  
ATOM   3495  N   VAL B  49      67.810  49.143 -20.696  1.00 64.36           N  
ATOM   3496  CA  VAL B  49      67.818  50.593 -20.887  1.00 64.35           C  
ATOM   3497  C   VAL B  49      68.784  51.225 -19.918  1.00 64.14           C  
ATOM   3498  O   VAL B  49      69.347  52.276 -20.186  1.00 64.08           O  
ATOM   3499  CB  VAL B  49      66.453  51.227 -20.628  1.00 64.58           C  
ATOM   3500  CG1 VAL B  49      66.587  52.741 -20.682  1.00 56.77           C  
ATOM   3501  CG2 VAL B  49      65.432  50.727 -21.647  1.00 58.15           C  
ATOM   3502  N   GLY B  50      68.961  50.571 -18.780  1.00 64.13           N  
ATOM   3503  CA  GLY B  50      69.864  51.082 -17.777  1.00 64.57           C  
ATOM   3504  C   GLY B  50      71.291  51.058 -18.265  1.00 65.17           C  
ATOM   3505  O   GLY B  50      71.958  52.085 -18.318  1.00 64.71           O  
ATOM   3506  N   VAL B  51      71.777  49.882 -18.626  1.00 66.32           N  
ATOM   3507  CA  VAL B  51      73.146  49.789 -19.095  1.00 68.23           C  
ATOM   3508  C   VAL B  51      73.311  50.554 -20.423  1.00 67.83           C  
ATOM   3509  O   VAL B  51      74.377  51.093 -20.717  1.00 66.03           O  
ATOM   3510  CB  VAL B  51      73.569  48.310 -19.249  1.00 70.52           C  
ATOM   3511  CG1 VAL B  51      72.826  47.672 -20.395  1.00 75.65           C  
ATOM   3512  CG2 VAL B  51      75.069  48.217 -19.443  1.00 81.79           C  
ATOM   3513  N   ALA B  52      72.237  50.623 -21.204  1.00 69.24           N  
ATOM   3514  CA  ALA B  52      72.256  51.328 -22.480  1.00 70.27           C  
ATOM   3515  C   ALA B  52      72.605  52.791 -22.263  1.00 71.39           C  
ATOM   3516  O   ALA B  52      73.388  53.373 -23.007  1.00 71.72           O  
ATOM   3517  CB  ALA B  52      70.908  51.221 -23.149  1.00 67.89           C  
ATOM   3518  N   PHE B  53      72.010  53.377 -21.231  1.00 72.34           N  
ATOM   3519  CA  PHE B  53      72.229  54.775 -20.886  1.00 72.79           C  
ATOM   3520  C   PHE B  53      73.679  54.989 -20.471  1.00 73.67           C  
ATOM   3521  O   PHE B  53      74.330  55.945 -20.890  1.00 71.75           O  
ATOM   3522  CB  PHE B  53      71.295  55.163 -19.738  1.00 68.77           C  
ATOM   3523  CG  PHE B  53      71.465  56.575 -19.267  1.00 71.39           C  
ATOM   3524  CD1 PHE B  53      71.066  57.639 -20.057  1.00 66.81           C  
ATOM   3525  CD2 PHE B  53      72.033  56.839 -18.024  1.00 74.45           C  
ATOM   3526  CE1 PHE B  53      71.230  58.945 -19.611  1.00 75.86           C  
ATOM   3527  CE2 PHE B  53      72.199  58.141 -17.574  1.00 71.90           C  
ATOM   3528  CZ  PHE B  53      71.798  59.193 -18.365  1.00 72.10           C  
ATOM   3529  N   GLU B  54      74.166  54.079 -19.632  1.00 76.01           N  
ATOM   3530  CA  GLU B  54      75.530  54.126 -19.125  1.00 78.14           C  
ATOM   3531  C   GLU B  54      76.514  54.106 -20.283  1.00 78.08           C  
ATOM   3532  O   GLU B  54      77.491  54.852 -20.289  1.00 78.48           O  
ATOM   3533  CB  GLU B  54      75.777  52.940 -18.180  1.00 85.14           C  
ATOM   3534  CG  GLU B  54      74.937  52.987 -16.892  1.00104.05           C  
ATOM   3535  CD  GLU B  54      75.041  51.722 -16.030  1.00116.59           C  
ATOM   3536  OE1 GLU B  54      74.514  51.740 -14.896  1.00118.06           O  
ATOM   3537  OE2 GLU B  54      75.630  50.710 -16.482  1.00121.02           O  
ATOM   3538  N   LYS B  55      76.251  53.253 -21.265  1.00 77.99           N  
ATOM   3539  CA  LYS B  55      77.122  53.164 -22.422  1.00 77.98           C  
ATOM   3540  C   LYS B  55      77.019  54.469 -23.190  1.00 77.57           C  
ATOM   3541  O   LYS B  55      78.021  55.026 -23.623  1.00 77.26           O  
ATOM   3542  CB  LYS B  55      76.686  52.018 -23.328  1.00 81.88           C  
ATOM   3543  CG  LYS B  55      76.721  50.636 -22.708  1.00 91.74           C  
ATOM   3544  CD  LYS B  55      78.126  50.104 -22.523  1.00106.39           C  
ATOM   3545  CE  LYS B  55      78.077  48.633 -22.128  1.00110.07           C  
ATOM   3546  NZ  LYS B  55      79.420  47.994 -22.058  1.00106.51           N  
ATOM   3547  N   ALA B  56      75.796  54.958 -23.352  1.00 78.19           N  
ATOM   3548  CA  ALA B  56      75.561  56.199 -24.082  1.00 78.74           C  
ATOM   3549  C   ALA B  56      76.272  57.401 -23.465  1.00 78.89           C  
ATOM   3550  O   ALA B  56      76.888  58.184 -24.178  1.00 79.89           O  
ATOM   3551  CB  ALA B  56      74.061  56.470 -24.194  1.00 73.75           C  
ATOM   3552  N   VAL B  57      76.194  57.552 -22.147  1.00 79.12           N  
ATOM   3553  CA  VAL B  57      76.851  58.676 -21.490  1.00 78.65           C  
ATOM   3554  C   VAL B  57      78.356  58.568 -21.680  1.00 79.42           C  
ATOM   3555  O   VAL B  57      79.032  59.553 -21.937  1.00 78.89           O  
ATOM   3556  CB  VAL B  57      76.526  58.714 -19.985  1.00 74.30           C  
ATOM   3557  CG1 VAL B  57      77.272  59.831 -19.318  1.00 63.33           C  
ATOM   3558  CG2 VAL B  57      75.035  58.909 -19.785  1.00 77.93           C  
ATOM   3559  N   SER B  58      78.874  57.354 -21.566  1.00 81.60           N  
ATOM   3560  CA  SER B  58      80.301  57.107 -21.725  1.00 83.58           C  
ATOM   3561  C   SER B  58      80.735  57.443 -23.151  1.00 84.02           C  
ATOM   3562  O   SER B  58      81.852  57.904 -23.387  1.00 83.21           O  
ATOM   3563  CB  SER B  58      80.607  55.641 -21.412  1.00 86.47           C  
ATOM   3564  OG  SER B  58      81.991  55.367 -21.546  1.00103.10           O  
ATOM   3565  N   TRP B  59      79.835  57.205 -24.096  1.00 84.63           N  
ATOM   3566  CA  TRP B  59      80.099  57.485 -25.495  1.00 85.50           C  
ATOM   3567  C   TRP B  59      80.263  58.985 -25.690  1.00 85.12           C  
ATOM   3568  O   TRP B  59      81.323  59.443 -26.099  1.00 85.62           O  
ATOM   3569  CB  TRP B  59      78.943  56.981 -26.342  1.00 93.46           C  
ATOM   3570  CG  TRP B  59      79.114  57.212 -27.790  1.00103.74           C  
ATOM   3571  CD1 TRP B  59      80.069  56.676 -28.599  1.00104.07           C  
ATOM   3572  CD2 TRP B  59      78.271  58.003 -28.628  1.00112.13           C  
ATOM   3573  NE1 TRP B  59      79.870  57.082 -29.894  1.00107.87           N  
ATOM   3574  CE2 TRP B  59      78.771  57.900 -29.939  1.00110.93           C  
ATOM   3575  CE3 TRP B  59      77.136  58.792 -28.396  1.00118.64           C  
ATOM   3576  CZ2 TRP B  59      78.176  58.555 -31.021  1.00115.71           C  
ATOM   3577  CZ3 TRP B  59      76.546  59.445 -29.473  1.00116.58           C  
ATOM   3578  CH2 TRP B  59      77.065  59.319 -30.767  1.00114.05           C  
ATOM   3579  N   VAL B  60      79.210  59.741 -25.395  1.00 84.37           N  
ATOM   3580  CA  VAL B  60      79.242  61.192 -25.521  1.00 84.56           C  
ATOM   3581  C   VAL B  60      80.480  61.773 -24.854  1.00 86.17           C  
ATOM   3582  O   VAL B  60      80.978  62.813 -25.266  1.00 85.76           O  
ATOM   3583  CB  VAL B  60      77.993  61.828 -24.880  1.00 82.51           C  
ATOM   3584  CG1 VAL B  60      78.099  63.347 -24.885  1.00 76.53           C  
ATOM   3585  CG2 VAL B  60      76.757  61.383 -25.633  1.00 78.11           C  
ATOM   3586  N   GLN B  61      80.986  61.102 -23.826  1.00 88.72           N  
ATOM   3587  CA  GLN B  61      82.171  61.605 -23.142  1.00 92.29           C  
ATOM   3588  C   GLN B  61      83.444  61.331 -23.923  1.00 93.72           C  
ATOM   3589  O   GLN B  61      84.396  62.105 -23.861  1.00 93.06           O  
ATOM   3590  CB  GLN B  61      82.296  61.002 -21.745  1.00 95.33           C  
ATOM   3591  CG  GLN B  61      81.148  61.348 -20.825  1.00108.40           C  
ATOM   3592  CD  GLN B  61      81.463  61.046 -19.379  1.00114.95           C  
ATOM   3593  OE1 GLN B  61      82.336  61.678 -18.785  1.00121.12           O  
ATOM   3594  NE2 GLN B  61      80.763  60.071 -18.804  1.00118.21           N  
ATOM   3595  N   ASN B  62      83.464  60.219 -24.647  1.00 96.13           N  
ATOM   3596  CA  ASN B  62      84.623  59.860 -25.449  1.00 98.44           C  
ATOM   3597  C   ASN B  62      84.688  60.779 -26.667  1.00 99.96           C  
ATOM   3598  O   ASN B  62      85.748  61.316 -26.981  1.00100.44           O  
ATOM   3599  CB  ASN B  62      84.530  58.390 -25.852  1.00100.29           C  
ATOM   3600  CG  ASN B  62      84.676  57.457 -24.658  1.00102.50           C  
ATOM   3601  OD1 ASN B  62      84.407  56.259 -24.749  1.00109.55           O  
ATOM   3602  ND2 ASN B  62      85.124  58.003 -23.535  1.00 94.66           N  
ATOM   3603  N   MET B  63      83.554  60.965 -27.341  1.00100.85           N  
ATOM   3604  CA  MET B  63      83.467  61.863 -28.496  1.00101.54           C  
ATOM   3605  C   MET B  63      84.183  63.144 -28.099  1.00101.68           C  
ATOM   3606  O   MET B  63      85.158  63.562 -28.714  1.00102.23           O  
ATOM   3607  CB  MET B  63      82.010  62.225 -28.772  1.00105.13           C  
ATOM   3608  CG  MET B  63      81.125  61.079 -29.172  1.00117.34           C  
ATOM   3609  SD  MET B  63      81.268  60.787 -30.913  1.00138.31           S  
ATOM   3610  CE  MET B  63      80.640  62.365 -31.536  1.00131.51           C  
ATOM   3611  N   ARG B  64      83.656  63.756 -27.051  1.00101.84           N  
ATOM   3612  CA  ARG B  64      84.169  64.988 -26.503  1.00102.73           C  
ATOM   3613  C   ARG B  64      85.659  64.922 -26.188  1.00104.18           C  
ATOM   3614  O   ARG B  64      86.475  65.494 -26.900  1.00104.53           O  
ATOM   3615  CB  ARG B  64      83.332  65.325 -25.269  1.00100.58           C  
ATOM   3616  CG  ARG B  64      83.854  66.412 -24.376  1.00100.42           C  
ATOM   3617  CD  ARG B  64      82.748  66.893 -23.451  1.00 97.57           C  
ATOM   3618  NE  ARG B  64      83.302  67.629 -22.328  1.00102.14           N  
ATOM   3619  CZ  ARG B  64      83.912  67.044 -21.306  1.00102.84           C  
ATOM   3620  NH1 ARG B  64      84.032  65.723 -21.281  1.00 98.61           N  
ATOM   3621  NH2 ARG B  64      84.422  67.775 -20.324  1.00108.54           N  
ATOM   3622  N   ILE B  65      86.012  64.209 -25.129  1.00106.47           N  
ATOM   3623  CA  ILE B  65      87.402  64.067 -24.703  1.00108.26           C  
ATOM   3624  C   ILE B  65      88.345  63.580 -25.805  1.00109.33           C  
ATOM   3625  O   ILE B  65      89.543  63.840 -25.762  1.00108.86           O  
ATOM   3626  CB  ILE B  65      87.488  63.105 -23.492  1.00110.34           C  
ATOM   3627  CG1 ILE B  65      86.694  63.693 -22.320  1.00113.37           C  
ATOM   3628  CG2 ILE B  65      88.939  62.860 -23.105  1.00105.93           C  
ATOM   3629  CD1 ILE B  65      86.618  62.795 -21.097  1.00125.17           C  
ATOM   3630  N   GLY B  66      87.803  62.879 -26.794  1.00110.92           N  
ATOM   3631  CA  GLY B  66      88.632  62.373 -27.875  1.00112.54           C  
ATOM   3632  C   GLY B  66      88.828  63.384 -28.985  1.00113.50           C  
ATOM   3633  O   GLY B  66      89.941  63.593 -29.463  1.00113.85           O  
ATOM   3634  N   ALA B  67      87.734  64.011 -29.400  1.00114.34           N  
ATOM   3635  CA  ALA B  67      87.784  65.014 -30.452  1.00115.21           C  
ATOM   3636  C   ALA B  67      88.251  66.345 -29.862  1.00115.44           C  
ATOM   3637  O   ALA B  67      88.234  67.378 -30.528  1.00115.56           O  
ATOM   3638  CB  ALA B  67      86.405  65.167 -31.090  1.00114.62           C  
ATOM   3639  N   LEU B  68      88.673  66.311 -28.606  1.00115.73           N  
ATOM   3640  CA  LEU B  68      89.138  67.510 -27.933  1.00116.84           C  
ATOM   3641  C   LEU B  68      90.637  67.396 -27.741  1.00118.16           C  
ATOM   3642  O   LEU B  68      91.329  68.384 -27.527  1.00118.12           O  
ATOM   3643  CB  LEU B  68      88.461  67.641 -26.567  1.00113.37           C  
ATOM   3644  CG  LEU B  68      88.782  68.865 -25.710  1.00109.94           C  
ATOM   3645  CD1 LEU B  68      88.231  70.114 -26.377  1.00107.42           C  
ATOM   3646  CD2 LEU B  68      88.168  68.700 -24.335  1.00110.29           C  
ATOM   3647  N   VAL B  69      91.133  66.171 -27.818  1.00119.74           N  
ATOM   3648  CA  VAL B  69      92.549  65.928 -27.627  1.00121.80           C  
ATOM   3649  C   VAL B  69      93.294  65.994 -28.950  1.00123.30           C  
ATOM   3650  O   VAL B  69      94.508  65.809 -28.994  1.00123.47           O  
ATOM   3651  CB  VAL B  69      92.793  64.551 -26.983  1.00122.50           C  
ATOM   3652  CG1 VAL B  69      92.493  63.445 -27.985  1.00120.62           C  
ATOM   3653  CG2 VAL B  69      94.214  64.467 -26.465  1.00123.04           C  
ATOM   3654  N   GLN B  70      92.569  66.241 -30.035  1.00124.61           N  
ATOM   3655  CA  GLN B  70      93.217  66.351 -31.336  1.00126.28           C  
ATOM   3656  C   GLN B  70      93.733  67.780 -31.489  1.00127.14           C  
ATOM   3657  O   GLN B  70      94.754  68.024 -32.136  1.00127.43           O  
ATOM   3658  CB  GLN B  70      92.246  65.998 -32.468  1.00126.37           C  
ATOM   3659  CG  GLN B  70      91.813  64.538 -32.466  1.00131.39           C  
ATOM   3660  CD  GLN B  70      91.052  64.152 -33.721  1.00135.65           C  
ATOM   3661  OE1 GLN B  70      91.575  64.258 -34.832  1.00135.06           O  
ATOM   3662  NE2 GLN B  70      89.813  63.699 -33.551  1.00136.89           N  
ATOM   3663  N   VAL B  71      93.022  68.720 -30.879  1.00127.95           N  
ATOM   3664  CA  VAL B  71      93.426  70.114 -30.911  1.00129.34           C  
ATOM   3665  C   VAL B  71      94.201  70.343 -29.616  1.00130.69           C  
ATOM   3666  O   VAL B  71      94.196  71.436 -29.053  1.00130.68           O  
ATOM   3667  CB  VAL B  71      92.201  71.051 -30.957  1.00128.68           C  
ATOM   3668  CG1 VAL B  71      91.357  70.736 -32.181  1.00124.70           C  
ATOM   3669  CG2 VAL B  71      91.380  70.899 -29.689  1.00128.70           C  
ATOM   3670  N   ALA B  72      94.862  69.286 -29.152  1.00132.28           N  
ATOM   3671  CA  ALA B  72      95.643  69.318 -27.921  1.00134.41           C  
ATOM   3672  C   ALA B  72      96.790  70.324 -27.954  1.00136.23           C  
ATOM   3673  O   ALA B  72      96.991  71.074 -26.996  1.00136.07           O  
ATOM   3674  CB  ALA B  72      96.188  67.928 -27.625  1.00135.13           C  
ATOM   3675  N   ASP B  73      97.544  70.331 -29.053  1.00138.05           N  
ATOM   3676  CA  ASP B  73      98.681  71.241 -29.204  1.00139.79           C  
ATOM   3677  C   ASP B  73      98.312  72.660 -29.643  1.00140.62           C  
ATOM   3678  O   ASP B  73      99.186  73.501 -29.846  1.00140.74           O  
ATOM   3679  CB  ASP B  73      99.715  70.643 -30.175  1.00140.99           C  
ATOM   3680  CG  ASP B  73      99.113  70.242 -31.513  1.00143.86           C  
ATOM   3681  OD1 ASP B  73      98.214  69.373 -31.528  1.00142.09           O  
ATOM   3682  OD2 ASP B  73      99.547  70.790 -32.550  1.00145.68           O  
ATOM   3683  N   HIS B  74      97.016  72.922 -29.776  1.00141.62           N  
ATOM   3684  CA  HIS B  74      96.533  74.239 -30.184  1.00142.68           C  
ATOM   3685  C   HIS B  74      95.906  74.949 -28.984  1.00142.39           C  
ATOM   3686  O   HIS B  74      94.689  75.118 -28.925  1.00142.18           O  
ATOM   3687  CB  HIS B  74      95.488  74.094 -31.294  1.00149.42           C  
ATOM   3688  CG  HIS B  74      95.970  73.330 -32.489  1.00159.14           C  
ATOM   3689  ND1 HIS B  74      97.048  73.728 -33.245  1.00165.61           N  
ATOM   3690  CD2 HIS B  74      95.506  72.191 -33.064  1.00163.86           C  
ATOM   3691  CE1 HIS B  74      97.230  72.872 -34.239  1.00168.51           C  
ATOM   3692  NE2 HIS B  74      96.308  71.932 -34.148  1.00167.29           N  
ATOM   3693  N   ALA B  75      96.744  75.365 -28.040  1.00142.26           N  
ATOM   3694  CA  ALA B  75      96.299  76.043 -26.822  1.00142.24           C  
ATOM   3695  C   ALA B  75      95.083  76.974 -26.949  1.00142.47           C  
ATOM   3696  O   ALA B  75      94.246  77.021 -26.044  1.00142.47           O  
ATOM   3697  CB  ALA B  75      97.469  76.805 -26.211  1.00141.22           C  
ATOM   3698  N   PHE B  76      94.979  77.714 -28.053  1.00142.69           N  
ATOM   3699  CA  PHE B  76      93.852  78.631 -28.236  1.00142.46           C  
ATOM   3700  C   PHE B  76      92.632  77.961 -28.861  1.00141.41           C  
ATOM   3701  O   PHE B  76      91.524  78.488 -28.789  1.00141.63           O  
ATOM   3702  CB  PHE B  76      94.254  79.841 -29.089  1.00148.56           C  
ATOM   3703  CG  PHE B  76      93.179  80.903 -29.182  1.00159.39           C  
ATOM   3704  CD1 PHE B  76      92.663  81.495 -28.024  1.00161.92           C  
ATOM   3705  CD2 PHE B  76      92.681  81.313 -30.419  1.00163.98           C  
ATOM   3706  CE1 PHE B  76      91.669  82.479 -28.097  1.00161.42           C  
ATOM   3707  CE2 PHE B  76      91.685  82.298 -30.503  1.00163.80           C  
ATOM   3708  CZ  PHE B  76      91.180  82.880 -29.339  1.00162.78           C  
ATOM   3709  N   LEU B  77      92.832  76.810 -29.492  1.00140.03           N  
ATOM   3710  CA  LEU B  77      91.719  76.087 -30.088  1.00138.10           C  
ATOM   3711  C   LEU B  77      91.295  74.984 -29.129  1.00136.58           C  
ATOM   3712  O   LEU B  77      90.615  74.037 -29.517  1.00136.75           O  
ATOM   3713  CB  LEU B  77      92.124  75.491 -31.437  1.00138.76           C  
ATOM   3714  CG  LEU B  77      92.456  76.524 -32.515  1.00143.45           C  
ATOM   3715  CD1 LEU B  77      92.863  75.830 -33.810  1.00144.57           C  
ATOM   3716  CD2 LEU B  77      91.242  77.408 -32.744  1.00141.88           C  
ATOM   3717  N   LEU B  78      91.705  75.120 -27.870  1.00134.77           N  
ATOM   3718  CA  LEU B  78      91.373  74.136 -26.852  1.00132.22           C  
ATOM   3719  C   LEU B  78      90.363  74.707 -25.871  1.00130.69           C  
ATOM   3720  O   LEU B  78      89.236  74.227 -25.804  1.00131.15           O  
ATOM   3721  CB  LEU B  78      92.636  73.676 -26.118  1.00130.58           C  
ATOM   3722  CG  LEU B  78      92.496  72.462 -25.192  1.00126.74           C  
ATOM   3723  CD1 LEU B  78      91.857  71.306 -25.935  1.00123.72           C  
ATOM   3724  CD2 LEU B  78      93.859  72.050 -24.689  1.00118.58           C  
ATOM   3725  N   TRP B  79      90.742  75.732 -25.115  1.00128.90           N  
ATOM   3726  CA  TRP B  79      89.790  76.317 -24.177  1.00127.36           C  
ATOM   3727  C   TRP B  79      88.423  76.610 -24.803  1.00125.49           C  
ATOM   3728  O   TRP B  79      87.392  76.393 -24.172  1.00125.18           O  
ATOM   3729  CB  TRP B  79      90.339  77.601 -23.544  1.00131.84           C  
ATOM   3730  CG  TRP B  79      91.299  77.389 -22.393  1.00140.27           C  
ATOM   3731  CD1 TRP B  79      91.630  78.309 -21.432  1.00143.90           C  
ATOM   3732  CD2 TRP B  79      92.042  76.203 -22.078  1.00142.68           C  
ATOM   3733  NE1 TRP B  79      92.522  77.765 -20.540  1.00144.66           N  
ATOM   3734  CE2 TRP B  79      92.794  76.476 -20.911  1.00143.33           C  
ATOM   3735  CE3 TRP B  79      92.142  74.933 -22.664  1.00141.39           C  
ATOM   3736  CZ2 TRP B  79      93.633  75.529 -20.321  1.00140.70           C  
ATOM   3737  CZ3 TRP B  79      92.980  73.993 -22.076  1.00145.22           C  
ATOM   3738  CH2 TRP B  79      93.714  74.298 -20.915  1.00143.11           C  
ATOM   3739  N   PRO B  80      88.395  77.114 -26.051  1.00124.20           N  
ATOM   3740  CA  PRO B  80      87.121  77.412 -26.714  1.00121.39           C  
ATOM   3741  C   PRO B  80      86.258  76.163 -26.895  1.00118.74           C  
ATOM   3742  O   PRO B  80      85.059  76.194 -26.627  1.00118.27           O  
ATOM   3743  CB  PRO B  80      87.570  78.013 -28.046  1.00123.29           C  
ATOM   3744  CG  PRO B  80      88.864  77.264 -28.302  1.00126.82           C  
ATOM   3745  CD  PRO B  80      89.507  77.470 -26.946  1.00126.82           C  
ATOM   3746  N   LEU B  81      86.864  75.070 -27.358  1.00116.48           N  
ATOM   3747  CA  LEU B  81      86.120  73.831 -27.540  1.00114.46           C  
ATOM   3748  C   LEU B  81      85.667  73.246 -26.213  1.00113.04           C  
ATOM   3749  O   LEU B  81      84.509  72.857 -26.058  1.00112.88           O  
ATOM   3750  CB  LEU B  81      86.941  72.787 -28.295  1.00113.51           C  
ATOM   3751  CG  LEU B  81      87.011  72.955 -29.811  1.00115.24           C  
ATOM   3752  CD1 LEU B  81      87.660  71.721 -30.425  1.00113.42           C  
ATOM   3753  CD2 LEU B  81      85.605  73.114 -30.372  1.00110.65           C  
ATOM   3754  N   ALA B  82      86.583  73.179 -25.256  1.00111.50           N  
ATOM   3755  CA  ALA B  82      86.254  72.653 -23.942  1.00109.29           C  
ATOM   3756  C   ALA B  82      84.962  73.309 -23.473  1.00107.82           C  
ATOM   3757  O   ALA B  82      84.100  72.655 -22.905  1.00108.82           O  
ATOM   3758  CB  ALA B  82      87.384  72.942 -22.960  1.00106.19           C  
ATOM   3759  N   PHE B  83      84.824  74.602 -23.737  1.00106.14           N  
ATOM   3760  CA  PHE B  83      83.635  75.333 -23.335  1.00103.76           C  
ATOM   3761  C   PHE B  83      82.447  74.975 -24.211  1.00103.31           C  
ATOM   3762  O   PHE B  83      81.445  74.462 -23.726  1.00103.45           O  
ATOM   3763  CB  PHE B  83      83.866  76.829 -23.445  1.00 97.96           C  
ATOM   3764  CG  PHE B  83      82.786  77.647 -22.817  1.00 92.01           C  
ATOM   3765  CD1 PHE B  83      82.816  77.927 -21.453  1.00 85.25           C  
ATOM   3766  CD2 PHE B  83      81.722  78.118 -23.577  1.00 87.92           C  
ATOM   3767  CE1 PHE B  83      81.804  78.669 -20.853  1.00 84.42           C  
ATOM   3768  CE2 PHE B  83      80.702  78.858 -22.988  1.00 87.43           C  
ATOM   3769  CZ  PHE B  83      80.743  79.136 -21.622  1.00 86.02           C  
ATOM   3770  N   ILE B  84      82.559  75.261 -25.504  1.00103.13           N  
ATOM   3771  CA  ILE B  84      81.479  74.975 -26.444  1.00102.84           C  
ATOM   3772  C   ILE B  84      80.920  73.549 -26.365  1.00101.63           C  
ATOM   3773  O   ILE B  84      79.727  73.381 -26.112  1.00101.37           O  
ATOM   3774  CB  ILE B  84      81.902  75.278 -27.916  1.00106.94           C  
ATOM   3775  CG1 ILE B  84      80.849  74.732 -28.888  1.00110.89           C  
ATOM   3776  CG2 ILE B  84      83.252  74.679 -28.217  1.00109.30           C  
ATOM   3777  CD1 ILE B  84      81.255  74.803 -30.356  1.00111.16           C  
ATOM   3778  N   LEU B  85      81.760  72.534 -26.583  1.00100.63           N  
ATOM   3779  CA  LEU B  85      81.313  71.134 -26.532  1.00 99.42           C  
ATOM   3780  C   LEU B  85      80.434  70.833 -25.316  1.00 98.52           C  
ATOM   3781  O   LEU B  85      79.300  70.359 -25.449  1.00 97.75           O  
ATOM   3782  CB  LEU B  85      82.513  70.179 -26.530  1.00100.14           C  
ATOM   3783  CG  LEU B  85      83.333  69.980 -27.806  1.00 96.61           C  
ATOM   3784  CD1 LEU B  85      82.448  69.388 -28.887  1.00 98.43           C  
ATOM   3785  CD2 LEU B  85      83.911  71.290 -28.259  1.00 99.38           C  
ATOM   3786  N   SER B  86      80.962  71.098 -24.128  1.00 97.43           N  
ATOM   3787  CA  SER B  86      80.200  70.866 -22.915  1.00 96.91           C  
ATOM   3788  C   SER B  86      78.971  71.770 -22.906  1.00 96.23           C  
ATOM   3789  O   SER B  86      77.884  71.332 -22.546  1.00 96.46           O  
ATOM   3790  CB  SER B  86      81.065  71.134 -21.679  1.00 97.63           C  
ATOM   3791  OG  SER B  86      82.161  70.236 -21.630  1.00 98.07           O  
ATOM   3792  N   ALA B  87      79.147  73.022 -23.321  1.00 95.90           N  
ATOM   3793  CA  ALA B  87      78.053  73.991 -23.366  1.00 95.37           C  
ATOM   3794  C   ALA B  87      76.903  73.548 -24.269  1.00 95.36           C  
ATOM   3795  O   ALA B  87      75.735  73.645 -23.890  1.00 94.94           O  
ATOM   3796  CB  ALA B  87      78.573  75.339 -23.826  1.00 94.52           C  
ATOM   3797  N   LEU B  88      77.228  73.074 -25.469  1.00 95.22           N  
ATOM   3798  CA  LEU B  88      76.197  72.615 -26.395  1.00 94.80           C  
ATOM   3799  C   LEU B  88      75.497  71.408 -25.778  1.00 93.83           C  
ATOM   3800  O   LEU B  88      74.289  71.448 -25.525  1.00 93.16           O  
ATOM   3801  CB  LEU B  88      76.813  72.239 -27.750  1.00 98.56           C  
ATOM   3802  CG  LEU B  88      77.549  73.350 -28.517  1.00102.08           C  
ATOM   3803  CD1 LEU B  88      78.164  72.764 -29.783  1.00 98.06           C  
ATOM   3804  CD2 LEU B  88      76.593  74.491 -28.853  1.00 96.36           C  
ATOM   3805  N   LEU B  89      76.269  70.349 -25.526  1.00 92.96           N  
ATOM   3806  CA  LEU B  89      75.752  69.126 -24.915  1.00 90.53           C  
ATOM   3807  C   LEU B  89      74.842  69.427 -23.734  1.00 90.01           C  
ATOM   3808  O   LEU B  89      73.722  68.925 -23.658  1.00 90.21           O  
ATOM   3809  CB  LEU B  89      76.907  68.242 -24.462  1.00 83.20           C  
ATOM   3810  CG  LEU B  89      77.630  67.516 -25.591  1.00 80.15           C  
ATOM   3811  CD1 LEU B  89      78.835  66.783 -25.058  1.00 71.33           C  
ATOM   3812  CD2 LEU B  89      76.671  66.541 -26.240  1.00 75.57           C  
ATOM   3813  N   ALA B  90      75.321  70.241 -22.806  1.00 88.91           N  
ATOM   3814  CA  ALA B  90      74.500  70.598 -21.668  1.00 88.75           C  
ATOM   3815  C   ALA B  90      73.224  71.249 -22.179  1.00 89.63           C  
ATOM   3816  O   ALA B  90      72.127  70.852 -21.801  1.00 90.66           O  
ATOM   3817  CB  ALA B  90      75.234  71.553 -20.765  1.00 84.75           C  
ATOM   3818  N   MET B  91      73.356  72.245 -23.047  1.00 89.76           N  
ATOM   3819  CA  MET B  91      72.166  72.904 -23.557  1.00 89.84           C  
ATOM   3820  C   MET B  91      71.169  71.913 -24.117  1.00 89.35           C  
ATOM   3821  O   MET B  91      69.971  72.061 -23.896  1.00 89.98           O  
ATOM   3822  CB  MET B  91      72.524  73.955 -24.606  1.00 95.60           C  
ATOM   3823  CG  MET B  91      73.117  75.222 -24.004  1.00104.75           C  
ATOM   3824  SD  MET B  91      73.453  76.516 -25.207  1.00112.45           S  
ATOM   3825  CE  MET B  91      74.678  75.712 -26.262  1.00105.67           C  
ATOM   3826  N   VAL B  92      71.652  70.900 -24.830  1.00 88.49           N  
ATOM   3827  CA  VAL B  92      70.758  69.887 -25.385  1.00 88.34           C  
ATOM   3828  C   VAL B  92      69.886  69.326 -24.270  1.00 88.83           C  
ATOM   3829  O   VAL B  92      68.677  69.144 -24.441  1.00 88.59           O  
ATOM   3830  CB  VAL B  92      71.540  68.719 -26.020  1.00 87.52           C  
ATOM   3831  CG1 VAL B  92      70.587  67.572 -26.360  1.00 81.77           C  
ATOM   3832  CG2 VAL B  92      72.250  69.194 -27.276  1.00 87.27           C  
ATOM   3833  N   GLY B  93      70.517  69.060 -23.126  1.00 88.22           N  
ATOM   3834  CA  GLY B  93      69.811  68.523 -21.976  1.00 86.59           C  
ATOM   3835  C   GLY B  93      68.795  69.491 -21.413  1.00 85.60           C  
ATOM   3836  O   GLY B  93      67.622  69.157 -21.286  1.00 85.58           O  
ATOM   3837  N   TYR B  94      69.234  70.694 -21.069  1.00 84.68           N  
ATOM   3838  CA  TYR B  94      68.312  71.678 -20.538  1.00 84.67           C  
ATOM   3839  C   TYR B  94      67.144  71.954 -21.474  1.00 85.34           C  
ATOM   3840  O   TYR B  94      65.995  72.022 -21.043  1.00 85.12           O  
ATOM   3841  CB  TYR B  94      69.024  72.987 -20.251  1.00 79.15           C  
ATOM   3842  CG  TYR B  94      69.935  72.932 -19.063  1.00 78.09           C  
ATOM   3843  CD1 TYR B  94      71.175  72.308 -19.137  1.00 76.57           C  
ATOM   3844  CD2 TYR B  94      69.554  73.512 -17.853  1.00 74.90           C  
ATOM   3845  CE1 TYR B  94      72.019  72.265 -18.031  1.00 77.09           C  
ATOM   3846  CE2 TYR B  94      70.384  73.474 -16.743  1.00 69.57           C  
ATOM   3847  CZ  TYR B  94      71.616  72.856 -16.840  1.00 76.88           C  
ATOM   3848  OH  TYR B  94      72.458  72.860 -15.755  1.00 85.35           O  
ATOM   3849  N   PHE B  95      67.437  72.123 -22.756  1.00 85.35           N  
ATOM   3850  CA  PHE B  95      66.386  72.402 -23.717  1.00 85.86           C  
ATOM   3851  C   PHE B  95      65.317  71.316 -23.724  1.00 86.04           C  
ATOM   3852  O   PHE B  95      64.156  71.587 -23.403  1.00 86.56           O  
ATOM   3853  CB  PHE B  95      66.966  72.551 -25.126  1.00 90.25           C  
ATOM   3854  CG  PHE B  95      65.925  72.808 -26.188  1.00 95.72           C  
ATOM   3855  CD1 PHE B  95      65.134  73.955 -26.144  1.00 96.20           C  
ATOM   3856  CD2 PHE B  95      65.708  71.882 -27.207  1.00 94.78           C  
ATOM   3857  CE1 PHE B  95      64.143  74.174 -27.094  1.00 95.00           C  
ATOM   3858  CE2 PHE B  95      64.719  72.093 -28.160  1.00 95.00           C  
ATOM   3859  CZ  PHE B  95      63.934  73.240 -28.103  1.00 96.06           C  
ATOM   3860  N   LEU B  96      65.706  70.093 -24.087  1.00 85.39           N  
ATOM   3861  CA  LEU B  96      64.760  68.986 -24.152  1.00 84.82           C  
ATOM   3862  C   LEU B  96      63.893  68.891 -22.913  1.00 85.43           C  
ATOM   3863  O   LEU B  96      62.731  68.507 -22.987  1.00 85.80           O  
ATOM   3864  CB  LEU B  96      65.483  67.656 -24.374  1.00 80.83           C  
ATOM   3865  CG  LEU B  96      66.155  67.452 -25.734  1.00 84.83           C  
ATOM   3866  CD1 LEU B  96      66.701  66.020 -25.839  1.00 82.69           C  
ATOM   3867  CD2 LEU B  96      65.139  67.702 -26.838  1.00 79.97           C  
ATOM   3868  N   VAL B  97      64.454  69.251 -21.770  1.00 85.81           N  
ATOM   3869  CA  VAL B  97      63.702  69.192 -20.531  1.00 86.01           C  
ATOM   3870  C   VAL B  97      62.651  70.280 -20.480  1.00 86.50           C  
ATOM   3871  O   VAL B  97      61.466  69.993 -20.363  1.00 86.09           O  
ATOM   3872  CB  VAL B  97      64.630  69.326 -19.316  1.00 84.81           C  
ATOM   3873  CG1 VAL B  97      63.811  69.452 -18.035  1.00 83.14           C  
ATOM   3874  CG2 VAL B  97      65.531  68.121 -19.247  1.00 73.93           C  
ATOM   3875  N   ARG B  98      63.105  71.525 -20.568  1.00 87.87           N  
ATOM   3876  CA  ARG B  98      62.241  72.697 -20.530  1.00 88.92           C  
ATOM   3877  C   ARG B  98      61.099  72.691 -21.537  1.00 89.63           C  
ATOM   3878  O   ARG B  98      60.004  73.171 -21.238  1.00 88.82           O  
ATOM   3879  CB  ARG B  98      63.078  73.956 -20.743  1.00 91.60           C  
ATOM   3880  CG  ARG B  98      63.914  74.381 -19.557  1.00 91.13           C  
ATOM   3881  CD  ARG B  98      63.005  74.761 -18.428  1.00 94.57           C  
ATOM   3882  NE  ARG B  98      62.458  73.585 -17.772  1.00102.09           N  
ATOM   3883  CZ  ARG B  98      61.464  73.626 -16.895  1.00105.27           C  
ATOM   3884  NH1 ARG B  98      60.908  74.787 -16.582  1.00 96.75           N  
ATOM   3885  NH2 ARG B  98      61.052  72.514 -16.304  1.00109.74           N  
ATOM   3886  N   LYS B  99      61.350  72.156 -22.728  1.00 90.27           N  
ATOM   3887  CA  LYS B  99      60.319  72.125 -23.756  1.00 90.69           C  
ATOM   3888  C   LYS B  99      59.401  70.900 -23.759  1.00 90.40           C  
ATOM   3889  O   LYS B  99      58.187  71.046 -23.627  1.00 90.13           O  
ATOM   3890  CB  LYS B  99      60.945  72.287 -25.143  1.00 94.24           C  
ATOM   3891  CG  LYS B  99      59.904  72.460 -26.243  1.00 99.93           C  
ATOM   3892  CD  LYS B  99      60.535  72.846 -27.565  1.00107.62           C  
ATOM   3893  CE  LYS B  99      59.474  73.186 -28.604  1.00110.88           C  
ATOM   3894  NZ  LYS B  99      60.067  73.634 -29.903  1.00113.11           N  
ATOM   3895  N   PHE B 100      59.974  69.703 -23.893  1.00 90.28           N  
ATOM   3896  CA  PHE B 100      59.194  68.466 -23.951  1.00 90.18           C  
ATOM   3897  C   PHE B 100      58.773  67.760 -22.664  1.00 90.18           C  
ATOM   3898  O   PHE B 100      57.693  67.177 -22.621  1.00 90.49           O  
ATOM   3899  CB  PHE B 100      59.914  67.437 -24.809  1.00 92.43           C  
ATOM   3900  CG  PHE B 100      60.089  67.848 -26.236  1.00102.47           C  
ATOM   3901  CD1 PHE B 100      60.844  68.969 -26.562  1.00104.80           C  
ATOM   3902  CD2 PHE B 100      59.540  67.083 -27.259  1.00106.59           C  
ATOM   3903  CE1 PHE B 100      61.057  69.322 -27.887  1.00108.17           C  
ATOM   3904  CE2 PHE B 100      59.747  67.426 -28.592  1.00111.87           C  
ATOM   3905  CZ  PHE B 100      60.509  68.548 -28.907  1.00109.40           C  
ATOM   3906  N   ALA B 101      59.608  67.771 -21.629  1.00 89.96           N  
ATOM   3907  CA  ALA B 101      59.241  67.075 -20.397  1.00 88.99           C  
ATOM   3908  C   ALA B 101      59.954  67.595 -19.163  1.00 88.42           C  
ATOM   3909  O   ALA B 101      61.011  67.094 -18.796  1.00 88.69           O  
ATOM   3910  CB  ALA B 101      59.506  65.580 -20.552  1.00 87.00           C  
ATOM   3911  N   PRO B 102      59.368  68.603 -18.497  1.00 88.02           N  
ATOM   3912  CA  PRO B 102      59.870  69.259 -17.288  1.00 87.19           C  
ATOM   3913  C   PRO B 102      60.173  68.359 -16.094  1.00 86.45           C  
ATOM   3914  O   PRO B 102      61.197  68.536 -15.435  1.00 87.06           O  
ATOM   3915  CB  PRO B 102      58.766  70.267 -16.980  1.00 82.12           C  
ATOM   3916  CG  PRO B 102      58.302  70.628 -18.338  1.00 81.46           C  
ATOM   3917  CD  PRO B 102      58.106  69.239 -18.896  1.00 87.05           C  
ATOM   3918  N   GLU B 103      59.285  67.409 -15.810  1.00 85.64           N  
ATOM   3919  CA  GLU B 103      59.476  66.507 -14.678  1.00 84.09           C  
ATOM   3920  C   GLU B 103      60.747  65.673 -14.798  1.00 82.32           C  
ATOM   3921  O   GLU B 103      61.187  65.067 -13.821  1.00 82.23           O  
ATOM   3922  CB  GLU B 103      58.280  65.564 -14.522  1.00 86.21           C  
ATOM   3923  CG  GLU B 103      58.042  64.611 -15.693  1.00 95.74           C  
ATOM   3924  CD  GLU B 103      57.076  65.151 -16.728  1.00103.61           C  
ATOM   3925  OE1 GLU B 103      57.269  66.289 -17.200  1.00112.00           O  
ATOM   3926  OE2 GLU B 103      56.125  64.421 -17.077  1.00104.09           O  
ATOM   3927  N   ALA B 104      61.330  65.648 -15.996  1.00 80.05           N  
ATOM   3928  CA  ALA B 104      62.552  64.890 -16.254  1.00 77.55           C  
ATOM   3929  C   ALA B 104      63.784  65.686 -15.859  1.00 76.41           C  
ATOM   3930  O   ALA B 104      64.895  65.174 -15.871  1.00 75.48           O  
ATOM   3931  CB  ALA B 104      62.628  64.510 -17.716  1.00 78.60           C  
ATOM   3932  N   GLY B 105      63.591  66.951 -15.520  1.00 76.14           N  
ATOM   3933  CA  GLY B 105      64.721  67.751 -15.108  1.00 76.56           C  
ATOM   3934  C   GLY B 105      65.030  67.352 -13.685  1.00 77.36           C  
ATOM   3935  O   GLY B 105      64.229  66.654 -13.060  1.00 78.20           O  
ATOM   3936  N   GLY B 106      66.181  67.779 -13.170  1.00 77.22           N  
ATOM   3937  CA  GLY B 106      66.548  67.452 -11.804  1.00 75.46           C  
ATOM   3938  C   GLY B 106      66.812  65.979 -11.560  1.00 75.10           C  
ATOM   3939  O   GLY B 106      67.062  65.211 -12.488  1.00 75.42           O  
ATOM   3940  N   SER B 107      66.756  65.600 -10.287  1.00 74.41           N  
ATOM   3941  CA  SER B 107      66.991  64.234  -9.830  1.00 72.76           C  
ATOM   3942  C   SER B 107      66.089  63.205 -10.481  1.00 71.60           C  
ATOM   3943  O   SER B 107      66.559  62.269 -11.125  1.00 71.19           O  
ATOM   3944  CB  SER B 107      66.808  64.172  -8.313  1.00 76.29           C  
ATOM   3945  OG  SER B 107      66.642  62.839  -7.862  1.00 79.48           O  
ATOM   3946  N   GLY B 108      64.786  63.376 -10.294  1.00 71.14           N  
ATOM   3947  CA  GLY B 108      63.833  62.447 -10.865  1.00 69.44           C  
ATOM   3948  C   GLY B 108      63.234  61.528  -9.817  1.00 68.06           C  
ATOM   3949  O   GLY B 108      62.118  61.030  -9.980  1.00 68.48           O  
ATOM   3950  N   ILE B 109      63.966  61.293  -8.736  1.00 65.62           N  
ATOM   3951  CA  ILE B 109      63.454  60.419  -7.701  1.00 62.98           C  
ATOM   3952  C   ILE B 109      62.252  61.023  -7.006  1.00 62.93           C  
ATOM   3953  O   ILE B 109      61.288  60.329  -6.698  1.00 62.62           O  
ATOM   3954  CB  ILE B 109      64.534  60.069  -6.687  1.00 55.13           C  
ATOM   3955  CG1 ILE B 109      65.647  59.286  -7.393  1.00 57.08           C  
ATOM   3956  CG2 ILE B 109      63.938  59.252  -5.565  1.00 47.58           C  
ATOM   3957  CD1 ILE B 109      66.732  58.738  -6.482  1.00 46.96           C  
ATOM   3958  N   PRO B 110      62.287  62.335  -6.742  1.00 64.12           N  
ATOM   3959  CA  PRO B 110      61.128  62.932  -6.075  1.00 62.92           C  
ATOM   3960  C   PRO B 110      59.847  62.819  -6.915  1.00 62.40           C  
ATOM   3961  O   PRO B 110      58.755  62.919  -6.384  1.00 62.10           O  
ATOM   3962  CB  PRO B 110      61.593  64.364  -5.835  1.00 59.43           C  
ATOM   3963  CG  PRO B 110      62.519  64.595  -7.036  1.00 69.17           C  
ATOM   3964  CD  PRO B 110      63.335  63.346  -6.947  1.00 65.85           C  
ATOM   3965  N   GLU B 111      59.976  62.600  -8.224  1.00 63.10           N  
ATOM   3966  CA  GLU B 111      58.792  62.435  -9.077  1.00 63.22           C  
ATOM   3967  C   GLU B 111      58.306  60.998  -8.939  1.00 62.74           C  
ATOM   3968  O   GLU B 111      57.116  60.752  -8.780  1.00 63.13           O  
ATOM   3969  CB  GLU B 111      59.099  62.730 -10.547  1.00 61.29           C  
ATOM   3970  CG  GLU B 111      59.442  64.180 -10.847  1.00 85.37           C  
ATOM   3971  CD  GLU B 111      58.314  65.148 -10.517  1.00 96.16           C  
ATOM   3972  OE1 GLU B 111      57.184  64.934 -11.000  1.00 96.22           O  
ATOM   3973  OE2 GLU B 111      58.563  66.134  -9.785  1.00100.65           O  
ATOM   3974  N   ILE B 112      59.224  60.044  -9.005  1.00 61.56           N  
ATOM   3975  CA  ILE B 112      58.841  58.656  -8.835  1.00 60.83           C  
ATOM   3976  C   ILE B 112      58.213  58.504  -7.459  1.00 60.96           C  
ATOM   3977  O   ILE B 112      57.310  57.696  -7.252  1.00 60.90           O  
ATOM   3978  CB  ILE B 112      60.047  57.743  -8.929  1.00 62.74           C  
ATOM   3979  CG1 ILE B 112      60.599  57.800 -10.349  1.00 70.18           C  
ATOM   3980  CG2 ILE B 112      59.675  56.336  -8.510  1.00 55.70           C  
ATOM   3981  CD1 ILE B 112      59.579  57.404 -11.413  1.00 65.03           C  
ATOM   3982  N   GLU B 113      58.702  59.285  -6.510  1.00 60.62           N  
ATOM   3983  CA  GLU B 113      58.156  59.237  -5.171  1.00 61.92           C  
ATOM   3984  C   GLU B 113      56.736  59.794  -5.203  1.00 63.03           C  
ATOM   3985  O   GLU B 113      55.838  59.267  -4.565  1.00 63.44           O  
ATOM   3986  CB  GLU B 113      59.037  60.052  -4.241  1.00 64.33           C  
ATOM   3987  CG  GLU B 113      58.588  60.087  -2.801  1.00 82.82           C  
ATOM   3988  CD  GLU B 113      59.659  60.678  -1.904  1.00 97.23           C  
ATOM   3989  OE1 GLU B 113      60.760  60.069  -1.820  1.00100.50           O  
ATOM   3990  OE2 GLU B 113      59.403  61.744  -1.296  1.00102.51           O  
ATOM   3991  N   GLY B 114      56.530  60.861  -5.962  1.00 63.00           N  
ATOM   3992  CA  GLY B 114      55.199  61.424  -6.057  1.00 62.54           C  
ATOM   3993  C   GLY B 114      54.240  60.461  -6.732  1.00 62.45           C  
ATOM   3994  O   GLY B 114      53.090  60.325  -6.315  1.00 63.12           O  
ATOM   3995  N   ALA B 115      54.707  59.794  -7.783  1.00 62.67           N  
ATOM   3996  CA  ALA B 115      53.878  58.837  -8.501  1.00 63.71           C  
ATOM   3997  C   ALA B 115      53.376  57.763  -7.549  1.00 65.07           C  
ATOM   3998  O   ALA B 115      52.209  57.390  -7.596  1.00 66.26           O  
ATOM   3999  CB  ALA B 115      54.660  58.198  -9.633  1.00 61.95           C  
ATOM   4000  N   LEU B 116      54.245  57.271  -6.674  1.00 65.40           N  
ATOM   4001  CA  LEU B 116      53.829  56.240  -5.737  1.00 65.79           C  
ATOM   4002  C   LEU B 116      52.827  56.743  -4.712  1.00 66.25           C  
ATOM   4003  O   LEU B 116      52.309  55.971  -3.918  1.00 66.78           O  
ATOM   4004  CB  LEU B 116      55.047  55.638  -5.033  1.00 62.68           C  
ATOM   4005  CG  LEU B 116      55.943  54.781  -5.940  1.00 67.97           C  
ATOM   4006  CD1 LEU B 116      57.258  54.434  -5.244  1.00 59.26           C  
ATOM   4007  CD2 LEU B 116      55.182  53.525  -6.342  1.00 57.17           C  
ATOM   4008  N   GLU B 117      52.521  58.030  -4.740  1.00 66.96           N  
ATOM   4009  CA  GLU B 117      51.588  58.564  -3.766  1.00 68.86           C  
ATOM   4010  C   GLU B 117      50.364  59.226  -4.341  1.00 70.26           C  
ATOM   4011  O   GLU B 117      49.621  59.880  -3.605  1.00 69.24           O  
ATOM   4012  CB  GLU B 117      52.316  59.517  -2.831  1.00 68.17           C  
ATOM   4013  CG  GLU B 117      53.275  58.778  -1.920  1.00 85.99           C  
ATOM   4014  CD  GLU B 117      54.304  59.678  -1.287  1.00 97.36           C  
ATOM   4015  OE1 GLU B 117      55.160  59.159  -0.540  1.00105.81           O  
ATOM   4016  OE2 GLU B 117      54.266  60.901  -1.543  1.00112.05           O  
ATOM   4017  N   GLU B 118      50.153  59.042  -5.647  1.00 71.49           N  
ATOM   4018  CA  GLU B 118      48.986  59.589  -6.339  1.00 72.65           C  
ATOM   4019  C   GLU B 118      49.118  61.091  -6.553  1.00 72.61           C  
ATOM   4020  O   GLU B 118      48.218  61.710  -7.107  1.00 73.73           O  
ATOM   4021  CB  GLU B 118      47.703  59.371  -5.514  1.00 81.56           C  
ATOM   4022  CG  GLU B 118      47.513  58.005  -4.835  1.00 95.42           C  
ATOM   4023  CD  GLU B 118      47.164  56.876  -5.785  1.00109.45           C  
ATOM   4024  OE1 GLU B 118      47.998  56.553  -6.663  1.00111.86           O  
ATOM   4025  OE2 GLU B 118      46.049  56.313  -5.638  1.00115.35           O  
ATOM   4026  N   LEU B 119      50.214  61.683  -6.094  1.00 72.62           N  
ATOM   4027  CA  LEU B 119      50.419  63.129  -6.217  1.00 71.89           C  
ATOM   4028  C   LEU B 119      51.125  63.534  -7.485  1.00 71.91           C  
ATOM   4029  O   LEU B 119      51.289  64.714  -7.756  1.00 72.61           O  
ATOM   4030  CB  LEU B 119      51.275  63.645  -5.060  1.00 69.91           C  
ATOM   4031  CG  LEU B 119      50.762  63.771  -3.631  1.00 71.48           C  
ATOM   4032  CD1 LEU B 119      49.929  62.572  -3.235  1.00 76.78           C  
ATOM   4033  CD2 LEU B 119      51.968  63.930  -2.720  1.00 70.94           C  
ATOM   4034  N   ARG B 120      51.529  62.574  -8.290  1.00 72.24           N  
ATOM   4035  CA  ARG B 120      52.306  62.960  -9.436  1.00 72.69           C  
ATOM   4036  C   ARG B 120      52.174  61.945 -10.557  1.00 73.63           C  
ATOM   4037  O   ARG B 120      52.275  60.740 -10.324  1.00 73.76           O  
ATOM   4038  CB  ARG B 120      53.749  63.051  -8.950  1.00 70.73           C  
ATOM   4039  CG  ARG B 120      54.646  63.947  -9.704  1.00 81.79           C  
ATOM   4040  CD  ARG B 120      54.195  65.365  -9.574  1.00 83.24           C  
ATOM   4041  NE  ARG B 120      55.065  66.217 -10.364  1.00 86.99           N  
ATOM   4042  CZ  ARG B 120      54.690  67.388 -10.844  1.00 83.03           C  
ATOM   4043  NH1 ARG B 120      53.457  67.820 -10.602  1.00 75.17           N  
ATOM   4044  NH2 ARG B 120      55.533  68.109 -11.573  1.00 88.77           N  
ATOM   4045  N   PRO B 121      51.902  62.419 -11.785  1.00 74.26           N  
ATOM   4046  CA  PRO B 121      51.749  61.597 -12.990  1.00 74.67           C  
ATOM   4047  C   PRO B 121      53.077  61.047 -13.517  1.00 75.05           C  
ATOM   4048  O   PRO B 121      54.146  61.616 -13.274  1.00 75.92           O  
ATOM   4049  CB  PRO B 121      51.126  62.575 -13.965  1.00 71.34           C  
ATOM   4050  CG  PRO B 121      51.854  63.827 -13.606  1.00 70.10           C  
ATOM   4051  CD  PRO B 121      51.603  63.819 -12.119  1.00 69.84           C  
ATOM   4052  N   VAL B 122      52.994  59.943 -14.250  1.00 74.38           N  
ATOM   4053  CA  VAL B 122      54.166  59.316 -14.839  1.00 73.81           C  
ATOM   4054  C   VAL B 122      53.973  59.294 -16.343  1.00 74.49           C  
ATOM   4055  O   VAL B 122      53.459  58.323 -16.885  1.00 74.65           O  
ATOM   4056  CB  VAL B 122      54.324  57.877 -14.347  1.00 71.48           C  
ATOM   4057  CG1 VAL B 122      55.574  57.252 -14.963  1.00 68.23           C  
ATOM   4058  CG2 VAL B 122      54.388  57.860 -12.825  1.00 65.25           C  
ATOM   4059  N   ARG B 123      54.385  60.369 -17.010  1.00 74.87           N  
ATOM   4060  CA  ARG B 123      54.228  60.491 -18.459  1.00 75.45           C  
ATOM   4061  C   ARG B 123      55.397  59.870 -19.208  1.00 76.11           C  
ATOM   4062  O   ARG B 123      56.182  60.567 -19.849  1.00 76.12           O  
ATOM   4063  CB  ARG B 123      54.097  61.963 -18.834  1.00 73.01           C  
ATOM   4064  CG  ARG B 123      53.080  62.684 -17.980  1.00 74.64           C  
ATOM   4065  CD  ARG B 123      52.758  64.053 -18.526  1.00 86.27           C  
ATOM   4066  NE  ARG B 123      53.905  64.948 -18.575  1.00 93.64           N  
ATOM   4067  CZ  ARG B 123      53.866  66.152 -19.132  1.00 98.32           C  
ATOM   4068  NH1 ARG B 123      52.740  66.587 -19.679  1.00 92.95           N  
ATOM   4069  NH2 ARG B 123      54.944  66.925 -19.137  1.00103.01           N  
ATOM   4070  N   TRP B 124      55.484  58.547 -19.140  1.00 76.46           N  
ATOM   4071  CA  TRP B 124      56.570  57.812 -19.764  1.00 76.12           C  
ATOM   4072  C   TRP B 124      56.844  58.080 -21.225  1.00 75.96           C  
ATOM   4073  O   TRP B 124      57.974  57.884 -21.678  1.00 75.02           O  
ATOM   4074  CB  TRP B 124      56.383  56.306 -19.579  1.00 76.24           C  
ATOM   4075  CG  TRP B 124      55.091  55.760 -20.074  1.00 75.43           C  
ATOM   4076  CD1 TRP B 124      53.924  55.665 -19.385  1.00 77.78           C  
ATOM   4077  CD2 TRP B 124      54.845  55.199 -21.364  1.00 77.63           C  
ATOM   4078  NE1 TRP B 124      52.960  55.069 -20.160  1.00 70.38           N  
ATOM   4079  CE2 TRP B 124      53.502  54.775 -21.382  1.00 78.44           C  
ATOM   4080  CE3 TRP B 124      55.629  55.008 -22.509  1.00 74.78           C  
ATOM   4081  CZ2 TRP B 124      52.928  54.175 -22.498  1.00 76.16           C  
ATOM   4082  CZ3 TRP B 124      55.060  54.413 -23.615  1.00 71.51           C  
ATOM   4083  CH2 TRP B 124      53.722  54.004 -23.602  1.00 80.66           C  
ATOM   4084  N   TRP B 125      55.826  58.517 -21.964  1.00 76.28           N  
ATOM   4085  CA  TRP B 125      55.993  58.782 -23.389  1.00 75.95           C  
ATOM   4086  C   TRP B 125      56.924  59.934 -23.668  1.00 76.36           C  
ATOM   4087  O   TRP B 125      57.620  59.930 -24.677  1.00 77.17           O  
ATOM   4088  CB  TRP B 125      54.644  59.008 -24.050  1.00 72.19           C  
ATOM   4089  CG  TRP B 125      53.781  59.973 -23.340  1.00 68.16           C  
ATOM   4090  CD1 TRP B 125      53.652  61.304 -23.590  1.00 63.89           C  
ATOM   4091  CD2 TRP B 125      52.901  59.678 -22.256  1.00 72.79           C  
ATOM   4092  NE1 TRP B 125      52.738  61.858 -22.731  1.00 66.06           N  
ATOM   4093  CE2 TRP B 125      52.260  60.881 -21.901  1.00 69.81           C  
ATOM   4094  CE3 TRP B 125      52.591  58.505 -21.550  1.00 70.16           C  
ATOM   4095  CZ2 TRP B 125      51.326  60.952 -20.868  1.00 64.01           C  
ATOM   4096  CZ3 TRP B 125      51.665  58.571 -20.529  1.00 64.60           C  
ATOM   4097  CH2 TRP B 125      51.041  59.790 -20.195  1.00 68.58           C  
ATOM   4098  N   ARG B 126      56.956  60.919 -22.779  1.00 76.25           N  
ATOM   4099  CA  ARG B 126      57.877  62.021 -22.972  1.00 76.32           C  
ATOM   4100  C   ARG B 126      59.105  61.970 -22.054  1.00 75.78           C  
ATOM   4101  O   ARG B 126      60.196  62.372 -22.454  1.00 75.55           O  
ATOM   4102  CB  ARG B 126      57.152  63.359 -22.855  1.00 76.67           C  
ATOM   4103  CG  ARG B 126      56.220  63.511 -21.698  1.00 86.15           C  
ATOM   4104  CD  ARG B 126      55.614  64.911 -21.751  1.00101.56           C  
ATOM   4105  NE  ARG B 126      54.899  65.171 -23.002  1.00102.11           N  
ATOM   4106  CZ  ARG B 126      54.461  66.370 -23.382  1.00105.96           C  
ATOM   4107  NH1 ARG B 126      54.662  67.432 -22.613  1.00104.85           N  
ATOM   4108  NH2 ARG B 126      53.823  66.510 -24.535  1.00109.24           N  
ATOM   4109  N   VAL B 127      58.953  61.434 -20.847  1.00 75.15           N  
ATOM   4110  CA  VAL B 127      60.086  61.366 -19.929  1.00 74.69           C  
ATOM   4111  C   VAL B 127      61.155  60.337 -20.325  1.00 74.62           C  
ATOM   4112  O   VAL B 127      62.353  60.606 -20.204  1.00 73.53           O  
ATOM   4113  CB  VAL B 127      59.634  61.066 -18.496  1.00 74.84           C  
ATOM   4114  CG1 VAL B 127      60.810  61.195 -17.556  1.00 70.97           C  
ATOM   4115  CG2 VAL B 127      58.534  62.005 -18.087  1.00 74.72           C  
ATOM   4116  N   LEU B 128      60.738  59.166 -20.797  1.00 74.13           N  
ATOM   4117  CA  LEU B 128      61.709  58.150 -21.196  1.00 74.23           C  
ATOM   4118  C   LEU B 128      62.785  58.649 -22.168  1.00 75.65           C  
ATOM   4119  O   LEU B 128      63.982  58.542 -21.871  1.00 75.84           O  
ATOM   4120  CB  LEU B 128      61.001  56.925 -21.777  1.00 68.20           C  
ATOM   4121  CG  LEU B 128      60.510  55.923 -20.733  1.00 68.90           C  
ATOM   4122  CD1 LEU B 128      59.540  54.912 -21.322  1.00 61.06           C  
ATOM   4123  CD2 LEU B 128      61.719  55.235 -20.156  1.00 60.24           C  
ATOM   4124  N   PRO B 129      62.387  59.214 -23.329  1.00 77.15           N  
ATOM   4125  CA  PRO B 129      63.354  59.716 -24.318  1.00 75.85           C  
ATOM   4126  C   PRO B 129      64.022  61.010 -23.843  1.00 75.16           C  
ATOM   4127  O   PRO B 129      65.238  61.177 -23.978  1.00 74.70           O  
ATOM   4128  CB  PRO B 129      62.489  59.951 -25.553  1.00 75.50           C  
ATOM   4129  CG  PRO B 129      61.228  59.105 -25.275  1.00 78.75           C  
ATOM   4130  CD  PRO B 129      61.024  59.444 -23.836  1.00 78.81           C  
ATOM   4131  N   VAL B 130      63.226  61.925 -23.292  1.00 73.23           N  
ATOM   4132  CA  VAL B 130      63.771  63.178 -22.800  1.00 73.16           C  
ATOM   4133  C   VAL B 130      64.908  62.954 -21.822  1.00 73.20           C  
ATOM   4134  O   VAL B 130      66.025  63.412 -22.053  1.00 73.37           O  
ATOM   4135  CB  VAL B 130      62.704  64.028 -22.088  1.00 75.45           C  
ATOM   4136  CG1 VAL B 130      63.367  65.126 -21.271  1.00 73.54           C  
ATOM   4137  CG2 VAL B 130      61.787  64.657 -23.102  1.00 80.17           C  
ATOM   4138  N   LYS B 131      64.609  62.243 -20.735  1.00 73.25           N  
ATOM   4139  CA  LYS B 131      65.565  61.963 -19.658  1.00 72.22           C  
ATOM   4140  C   LYS B 131      66.793  61.246 -20.160  1.00 72.20           C  
ATOM   4141  O   LYS B 131      67.911  61.519 -19.718  1.00 71.18           O  
ATOM   4142  CB  LYS B 131      64.911  61.091 -18.593  1.00 76.45           C  
ATOM   4143  CG  LYS B 131      65.653  60.994 -17.267  1.00 73.35           C  
ATOM   4144  CD  LYS B 131      65.445  62.236 -16.444  1.00 67.46           C  
ATOM   4145  CE  LYS B 131      66.039  62.089 -15.062  1.00 70.76           C  
ATOM   4146  NZ  LYS B 131      65.751  63.287 -14.219  1.00 77.50           N  
ATOM   4147  N   PHE B 132      66.573  60.311 -21.075  1.00 72.71           N  
ATOM   4148  CA  PHE B 132      67.665  59.536 -21.636  1.00 73.84           C  
ATOM   4149  C   PHE B 132      68.622  60.478 -22.360  1.00 75.10           C  
ATOM   4150  O   PHE B 132      69.756  60.673 -21.920  1.00 76.00           O  
ATOM   4151  CB  PHE B 132      67.122  58.489 -22.607  1.00 68.20           C  
ATOM   4152  CG  PHE B 132      68.114  57.422 -22.965  1.00 64.89           C  
ATOM   4153  CD1 PHE B 132      67.980  56.140 -22.450  1.00 59.28           C  
ATOM   4154  CD2 PHE B 132      69.182  57.696 -23.816  1.00 66.70           C  
ATOM   4155  CE1 PHE B 132      68.893  55.143 -22.778  1.00 63.74           C  
ATOM   4156  CE2 PHE B 132      70.103  56.702 -24.151  1.00 70.17           C  
ATOM   4157  CZ  PHE B 132      69.956  55.422 -23.630  1.00 65.56           C  
ATOM   4158  N   ILE B 133      68.164  61.071 -23.460  1.00 75.45           N  
ATOM   4159  CA  ILE B 133      68.999  61.989 -24.226  1.00 75.80           C  
ATOM   4160  C   ILE B 133      69.428  63.184 -23.382  1.00 75.80           C  
ATOM   4161  O   ILE B 133      70.581  63.610 -23.438  1.00 76.02           O  
ATOM   4162  CB  ILE B 133      68.266  62.475 -25.496  1.00 80.05           C  
ATOM   4163  CG1 ILE B 133      68.066  61.289 -26.443  1.00 76.71           C  
ATOM   4164  CG2 ILE B 133      69.045  63.607 -26.173  1.00 72.36           C  
ATOM   4165  CD1 ILE B 133      67.379  61.649 -27.746  1.00 75.77           C  
ATOM   4166  N   GLY B 134      68.506  63.722 -22.596  1.00 75.37           N  
ATOM   4167  CA  GLY B 134      68.848  64.854 -21.757  1.00 75.79           C  
ATOM   4168  C   GLY B 134      70.012  64.517 -20.848  1.00 76.58           C  
ATOM   4169  O   GLY B 134      70.975  65.278 -20.742  1.00 76.50           O  
ATOM   4170  N   GLY B 135      69.916  63.362 -20.192  1.00 76.80           N  
ATOM   4171  CA  GLY B 135      70.959  62.916 -19.289  1.00 75.60           C  
ATOM   4172  C   GLY B 135      72.216  62.593 -20.060  1.00 75.35           C  
ATOM   4173  O   GLY B 135      73.332  62.778 -19.578  1.00 75.19           O  
ATOM   4174  N   MET B 136      72.031  62.105 -21.275  1.00 75.07           N  
ATOM   4175  CA  MET B 136      73.152  61.760 -22.126  1.00 75.61           C  
ATOM   4176  C   MET B 136      73.957  63.013 -22.460  1.00 75.83           C  
ATOM   4177  O   MET B 136      75.180  62.961 -22.599  1.00 75.74           O  
ATOM   4178  CB  MET B 136      72.620  61.088 -23.385  1.00 73.44           C  
ATOM   4179  CG  MET B 136      73.639  60.807 -24.445  1.00 83.90           C  
ATOM   4180  SD  MET B 136      72.945  59.649 -25.623  1.00 95.68           S  
ATOM   4181  CE  MET B 136      71.402  60.423 -26.014  1.00 92.24           C  
ATOM   4182  N   GLY B 137      73.261  64.141 -22.569  1.00 75.66           N  
ATOM   4183  CA  GLY B 137      73.922  65.393 -22.866  1.00 75.54           C  
ATOM   4184  C   GLY B 137      74.625  65.960 -21.645  1.00 76.89           C  
ATOM   4185  O   GLY B 137      75.851  66.038 -21.617  1.00 77.29           O  
ATOM   4186  N   THR B 138      73.852  66.337 -20.627  1.00 77.10           N  
ATOM   4187  CA  THR B 138      74.384  66.919 -19.392  1.00 77.02           C  
ATOM   4188  C   THR B 138      75.447  66.090 -18.679  1.00 77.59           C  
ATOM   4189  O   THR B 138      76.342  66.634 -18.019  1.00 77.32           O  
ATOM   4190  CB  THR B 138      73.272  67.157 -18.393  1.00 79.34           C  
ATOM   4191  OG1 THR B 138      72.662  65.903 -18.078  1.00 85.69           O  
ATOM   4192  CG2 THR B 138      72.233  68.089 -18.971  1.00 77.00           C  
ATOM   4193  N   LEU B 139      75.344  64.773 -18.780  1.00 77.65           N  
ATOM   4194  CA  LEU B 139      76.325  63.914 -18.132  1.00 78.64           C  
ATOM   4195  C   LEU B 139      77.563  63.759 -19.006  1.00 78.63           C  
ATOM   4196  O   LEU B 139      78.696  63.766 -18.507  1.00 78.66           O  
ATOM   4197  CB  LEU B 139      75.701  62.546 -17.802  1.00 79.44           C  
ATOM   4198  CG  LEU B 139      74.783  62.512 -16.568  1.00 73.01           C  
ATOM   4199  CD1 LEU B 139      74.016  61.221 -16.518  1.00 75.96           C  
ATOM   4200  CD2 LEU B 139      75.619  62.680 -15.314  1.00 68.20           C  
ATOM   4201  N   GLY B 140      77.336  63.625 -20.311  1.00 78.68           N  
ATOM   4202  CA  GLY B 140      78.434  63.482 -21.249  1.00 78.61           C  
ATOM   4203  C   GLY B 140      79.204  64.784 -21.329  1.00 78.59           C  
ATOM   4204  O   GLY B 140      80.363  64.814 -21.766  1.00 78.69           O  
ATOM   4205  N   ALA B 141      78.546  65.863 -20.902  1.00 77.73           N  
ATOM   4206  CA  ALA B 141      79.138  67.190 -20.898  1.00 76.98           C  
ATOM   4207  C   ALA B 141      80.278  67.200 -19.897  1.00 77.53           C  
ATOM   4208  O   ALA B 141      81.344  67.743 -20.173  1.00 79.06           O  
ATOM   4209  CB  ALA B 141      78.102  68.225 -20.522  1.00 71.44           C  
ATOM   4210  N   GLY B 142      80.056  66.584 -18.739  1.00 77.50           N  
ATOM   4211  CA  GLY B 142      81.088  66.534 -17.719  1.00 76.57           C  
ATOM   4212  C   GLY B 142      80.584  67.138 -16.428  1.00 76.58           C  
ATOM   4213  O   GLY B 142      81.298  67.174 -15.426  1.00 76.08           O  
ATOM   4214  N   MET B 143      79.341  67.611 -16.455  1.00 76.69           N  
ATOM   4215  CA  MET B 143      78.724  68.219 -15.283  1.00 76.64           C  
ATOM   4216  C   MET B 143      78.709  67.259 -14.092  1.00 75.85           C  
ATOM   4217  O   MET B 143      78.725  66.033 -14.257  1.00 76.24           O  
ATOM   4218  CB  MET B 143      77.295  68.645 -15.609  1.00 78.67           C  
ATOM   4219  CG  MET B 143      77.179  69.566 -16.811  1.00 82.41           C  
ATOM   4220  SD  MET B 143      75.489  70.152 -17.043  1.00 92.50           S  
ATOM   4221  CE  MET B 143      75.208  71.017 -15.466  1.00 84.66           C  
ATOM   4222  N   VAL B 144      78.675  67.824 -12.892  1.00 74.27           N  
ATOM   4223  CA  VAL B 144      78.655  67.032 -11.672  1.00 72.90           C  
ATOM   4224  C   VAL B 144      77.267  66.474 -11.395  1.00 71.86           C  
ATOM   4225  O   VAL B 144      76.518  67.000 -10.563  1.00 71.38           O  
ATOM   4226  CB  VAL B 144      79.080  67.875 -10.487  1.00 73.60           C  
ATOM   4227  CG1 VAL B 144      79.135  67.010  -9.243  1.00 77.48           C  
ATOM   4228  CG2 VAL B 144      80.423  68.518 -10.779  1.00 80.07           C  
ATOM   4229  N   LEU B 145      76.922  65.408 -12.102  1.00 70.65           N  
ATOM   4230  CA  LEU B 145      75.619  64.791 -11.935  1.00 69.11           C  
ATOM   4231  C   LEU B 145      75.757  63.288 -11.854  1.00 68.33           C  
ATOM   4232  O   LEU B 145      76.706  62.711 -12.385  1.00 68.91           O  
ATOM   4233  CB  LEU B 145      74.710  65.171 -13.102  1.00 69.57           C  
ATOM   4234  CG  LEU B 145      74.442  66.671 -13.258  1.00 69.53           C  
ATOM   4235  CD1 LEU B 145      73.652  66.918 -14.543  1.00 73.70           C  
ATOM   4236  CD2 LEU B 145      73.706  67.204 -12.018  1.00 58.68           C  
ATOM   4237  N   GLY B 146      74.809  62.654 -11.182  1.00 67.63           N  
ATOM   4238  CA  GLY B 146      74.851  61.212 -11.054  1.00 67.72           C  
ATOM   4239  C   GLY B 146      73.972  60.559 -12.099  1.00 67.16           C  
ATOM   4240  O   GLY B 146      73.061  61.189 -12.627  1.00 66.42           O  
ATOM   4241  N   ARG B 147      74.242  59.291 -12.386  1.00 67.86           N  
ATOM   4242  CA  ARG B 147      73.471  58.558 -13.373  1.00 68.78           C  
ATOM   4243  C   ARG B 147      72.240  57.844 -12.795  1.00 68.87           C  
ATOM   4244  O   ARG B 147      71.402  57.335 -13.537  1.00 69.01           O  
ATOM   4245  CB  ARG B 147      74.387  57.563 -14.093  1.00 73.16           C  
ATOM   4246  CG  ARG B 147      75.144  56.615 -13.175  1.00 86.49           C  
ATOM   4247  CD  ARG B 147      76.094  55.663 -13.938  1.00 99.66           C  
ATOM   4248  NE  ARG B 147      77.300  56.313 -14.462  1.00111.03           N  
ATOM   4249  CZ  ARG B 147      77.328  57.195 -15.460  1.00113.36           C  
ATOM   4250  NH1 ARG B 147      76.205  57.551 -16.065  1.00108.14           N  
ATOM   4251  NH2 ARG B 147      78.484  57.725 -15.851  1.00109.18           N  
ATOM   4252  N   GLU B 148      72.125  57.817 -11.471  1.00 69.95           N  
ATOM   4253  CA  GLU B 148      70.989  57.173 -10.830  1.00 70.37           C  
ATOM   4254  C   GLU B 148      69.738  58.022 -11.013  1.00 71.11           C  
ATOM   4255  O   GLU B 148      68.630  57.490 -11.127  1.00 71.82           O  
ATOM   4256  CB  GLU B 148      71.260  56.951  -9.339  1.00 70.36           C  
ATOM   4257  CG  GLU B 148      71.486  58.205  -8.509  1.00 78.92           C  
ATOM   4258  CD  GLU B 148      72.686  59.034  -8.960  1.00 81.90           C  
ATOM   4259  OE1 GLU B 148      73.783  58.472  -9.148  1.00 83.31           O  
ATOM   4260  OE2 GLU B 148      72.536  60.262  -9.106  1.00 85.74           O  
ATOM   4261  N   GLY B 149      69.918  59.342 -11.039  1.00 70.87           N  
ATOM   4262  CA  GLY B 149      68.789  60.231 -11.234  1.00 70.42           C  
ATOM   4263  C   GLY B 149      67.981  59.674 -12.384  1.00 69.58           C  
ATOM   4264  O   GLY B 149      66.846  59.225 -12.211  1.00 69.60           O  
ATOM   4265  N   PRO B 150      68.544  59.716 -13.590  1.00 68.44           N  
ATOM   4266  CA  PRO B 150      67.851  59.189 -14.757  1.00 67.61           C  
ATOM   4267  C   PRO B 150      67.414  57.730 -14.625  1.00 66.78           C  
ATOM   4268  O   PRO B 150      66.228  57.438 -14.786  1.00 66.80           O  
ATOM   4269  CB  PRO B 150      68.869  59.408 -15.879  1.00 68.73           C  
ATOM   4270  CG  PRO B 150      70.184  59.426 -15.142  1.00 74.11           C  
ATOM   4271  CD  PRO B 150      69.811  60.330 -14.006  1.00 67.02           C  
ATOM   4272  N   THR B 151      68.343  56.820 -14.315  1.00 65.69           N  
ATOM   4273  CA  THR B 151      67.980  55.397 -14.222  1.00 64.65           C  
ATOM   4274  C   THR B 151      66.820  55.073 -13.299  1.00 64.42           C  
ATOM   4275  O   THR B 151      65.980  54.242 -13.640  1.00 65.99           O  
ATOM   4276  CB  THR B 151      69.156  54.498 -13.812  1.00 56.76           C  
ATOM   4277  OG1 THR B 151      69.670  54.925 -12.551  1.00 65.47           O  
ATOM   4278  CG2 THR B 151      70.242  54.539 -14.854  1.00 53.46           C  
ATOM   4279  N   VAL B 152      66.755  55.704 -12.135  1.00 62.78           N  
ATOM   4280  CA  VAL B 152      65.649  55.420 -11.244  1.00 61.71           C  
ATOM   4281  C   VAL B 152      64.353  55.939 -11.837  1.00 62.07           C  
ATOM   4282  O   VAL B 152      63.324  55.275 -11.752  1.00 61.62           O  
ATOM   4283  CB  VAL B 152      65.874  56.035  -9.857  1.00 61.36           C  
ATOM   4284  CG1 VAL B 152      64.608  55.928  -9.002  1.00 56.88           C  
ATOM   4285  CG2 VAL B 152      67.002  55.299  -9.176  1.00 66.46           C  
ATOM   4286  N   GLN B 153      64.403  57.118 -12.455  1.00 63.07           N  
ATOM   4287  CA  GLN B 153      63.202  57.691 -13.046  1.00 61.88           C  
ATOM   4288  C   GLN B 153      62.857  56.913 -14.293  1.00 61.35           C  
ATOM   4289  O   GLN B 153      61.686  56.624 -14.545  1.00 61.04           O  
ATOM   4290  CB  GLN B 153      63.383  59.166 -13.389  1.00 59.16           C  
ATOM   4291  CG  GLN B 153      62.061  59.798 -13.806  1.00 60.05           C  
ATOM   4292  CD  GLN B 153      62.087  61.319 -13.944  1.00 61.17           C  
ATOM   4293  OE1 GLN B 153      61.031  61.943 -14.057  1.00 64.89           O  
ATOM   4294  NE2 GLN B 153      63.276  61.918 -13.944  1.00 52.96           N  
ATOM   4295  N   ILE B 154      63.877  56.559 -15.068  1.00 60.75           N  
ATOM   4296  CA  ILE B 154      63.658  55.786 -16.278  1.00 60.52           C  
ATOM   4297  C   ILE B 154      63.048  54.446 -15.896  1.00 60.80           C  
ATOM   4298  O   ILE B 154      62.087  53.991 -16.535  1.00 61.72           O  
ATOM   4299  CB  ILE B 154      64.976  55.582 -17.071  1.00 59.36           C  
ATOM   4300  CG1 ILE B 154      65.307  56.872 -17.831  1.00 59.28           C  
ATOM   4301  CG2 ILE B 154      64.850  54.403 -18.033  1.00 55.96           C  
ATOM   4302  CD1 ILE B 154      66.577  56.814 -18.629  1.00 55.75           C  
ATOM   4303  N   GLY B 155      63.596  53.838 -14.840  1.00 59.78           N  
ATOM   4304  CA  GLY B 155      63.105  52.557 -14.364  1.00 57.74           C  
ATOM   4305  C   GLY B 155      61.659  52.679 -13.930  1.00 57.42           C  
ATOM   4306  O   GLY B 155      60.822  51.837 -14.274  1.00 55.72           O  
ATOM   4307  N   GLY B 156      61.371  53.737 -13.171  1.00 57.55           N  
ATOM   4308  CA  GLY B 156      60.020  53.981 -12.706  1.00 57.86           C  
ATOM   4309  C   GLY B 156      59.078  54.127 -13.885  1.00 58.82           C  
ATOM   4310  O   GLY B 156      57.999  53.537 -13.904  1.00 57.53           O  
ATOM   4311  N   ASN B 157      59.493  54.910 -14.880  1.00 59.90           N  
ATOM   4312  CA  ASN B 157      58.676  55.116 -16.067  1.00 60.29           C  
ATOM   4313  C   ASN B 157      58.519  53.863 -16.899  1.00 59.77           C  
ATOM   4314  O   ASN B 157      57.423  53.574 -17.370  1.00 58.28           O  
ATOM   4315  CB  ASN B 157      59.222  56.273 -16.906  1.00 61.60           C  
ATOM   4316  CG  ASN B 157      58.947  57.618 -16.262  1.00 62.61           C  
ATOM   4317  OD1 ASN B 157      59.533  57.964 -15.245  1.00 72.43           O  
ATOM   4318  ND2 ASN B 157      58.020  58.361 -16.828  1.00 65.05           N  
ATOM   4319  N   LEU B 158      59.602  53.112 -17.077  1.00 60.07           N  
ATOM   4320  CA  LEU B 158      59.512  51.861 -17.830  1.00 61.16           C  
ATOM   4321  C   LEU B 158      58.471  50.986 -17.167  1.00 61.68           C  
ATOM   4322  O   LEU B 158      57.676  50.333 -17.837  1.00 62.25           O  
ATOM   4323  CB  LEU B 158      60.851  51.119 -17.846  1.00 58.33           C  
ATOM   4324  CG  LEU B 158      61.925  51.730 -18.744  1.00 66.82           C  
ATOM   4325  CD1 LEU B 158      63.248  51.033 -18.506  1.00 74.59           C  
ATOM   4326  CD2 LEU B 158      61.483  51.620 -20.199  1.00 58.68           C  
ATOM   4327  N   GLY B 159      58.477  50.991 -15.839  1.00 62.32           N  
ATOM   4328  CA  GLY B 159      57.524  50.197 -15.091  1.00 62.07           C  
ATOM   4329  C   GLY B 159      56.096  50.589 -15.396  1.00 61.55           C  
ATOM   4330  O   GLY B 159      55.252  49.744 -15.637  1.00 62.33           O  
ATOM   4331  N   ARG B 160      55.819  51.880 -15.381  1.00 61.25           N  
ATOM   4332  CA  ARG B 160      54.480  52.347 -15.673  1.00 61.25           C  
ATOM   4333  C   ARG B 160      54.112  52.046 -17.119  1.00 61.71           C  
ATOM   4334  O   ARG B 160      52.972  51.716 -17.408  1.00 61.72           O  
ATOM   4335  CB  ARG B 160      54.384  53.843 -15.410  1.00 61.14           C  
ATOM   4336  CG  ARG B 160      53.035  54.443 -15.687  1.00 57.38           C  
ATOM   4337  CD  ARG B 160      51.926  53.748 -14.921  1.00 71.23           C  
ATOM   4338  NE  ARG B 160      50.664  54.446 -15.130  1.00 98.30           N  
ATOM   4339  CZ  ARG B 160      50.319  55.572 -14.513  1.00108.74           C  
ATOM   4340  NH1 ARG B 160      51.143  56.135 -13.635  1.00106.63           N  
ATOM   4341  NH2 ARG B 160      49.162  56.155 -14.807  1.00110.89           N  
ATOM   4342  N   MET B 161      55.077  52.150 -18.027  1.00 61.89           N  
ATOM   4343  CA  MET B 161      54.808  51.873 -19.432  1.00 61.27           C  
ATOM   4344  C   MET B 161      54.268  50.477 -19.561  1.00 61.24           C  
ATOM   4345  O   MET B 161      53.124  50.277 -19.944  1.00 61.53           O  
ATOM   4346  CB  MET B 161      56.072  51.957 -20.263  1.00 62.33           C  
ATOM   4347  CG  MET B 161      55.823  51.711 -21.734  1.00 65.39           C  
ATOM   4348  SD  MET B 161      57.344  51.616 -22.664  1.00 77.12           S  
ATOM   4349  CE  MET B 161      58.057  50.067 -22.012  1.00 62.90           C  
ATOM   4350  N   VAL B 162      55.125  49.512 -19.252  1.00 61.75           N  
ATOM   4351  CA  VAL B 162      54.774  48.098 -19.304  1.00 62.26           C  
ATOM   4352  C   VAL B 162      53.397  47.875 -18.705  1.00 62.88           C  
ATOM   4353  O   VAL B 162      52.536  47.213 -19.273  1.00 61.84           O  
ATOM   4354  CB  VAL B 162      55.786  47.269 -18.512  1.00 58.76           C  
ATOM   4355  CG1 VAL B 162      55.315  45.864 -18.408  1.00 54.37           C  
ATOM   4356  CG2 VAL B 162      57.132  47.305 -19.201  1.00 53.77           C  
ATOM   4357  N   LEU B 163      53.205  48.450 -17.540  1.00 64.52           N  
ATOM   4358  CA  LEU B 163      51.956  48.341 -16.832  1.00 67.14           C  
ATOM   4359  C   LEU B 163      50.784  48.790 -17.704  1.00 69.20           C  
ATOM   4360  O   LEU B 163      49.727  48.162 -17.688  1.00 70.15           O  
ATOM   4361  CB  LEU B 163      52.048  49.196 -15.578  1.00 66.85           C  
ATOM   4362  CG  LEU B 163      51.283  48.737 -14.356  1.00 70.53           C  
ATOM   4363  CD1 LEU B 163      51.618  47.289 -14.022  1.00 57.70           C  
ATOM   4364  CD2 LEU B 163      51.664  49.662 -13.230  1.00 73.88           C  
ATOM   4365  N   ASP B 164      50.968  49.874 -18.461  1.00 70.76           N  
ATOM   4366  CA  ASP B 164      49.912  50.399 -19.332  1.00 70.70           C  
ATOM   4367  C   ASP B 164      49.632  49.577 -20.573  1.00 71.75           C  
ATOM   4368  O   ASP B 164      48.474  49.360 -20.921  1.00 71.54           O  
ATOM   4369  CB  ASP B 164      50.224  51.814 -19.803  1.00 67.05           C  
ATOM   4370  CG  ASP B 164      50.077  52.838 -18.713  1.00 79.20           C  
ATOM   4371  OD1 ASP B 164      49.189  52.657 -17.845  1.00 81.68           O  
ATOM   4372  OD2 ASP B 164      50.830  53.843 -18.753  1.00 76.95           O  
ATOM   4373  N   VAL B 165      50.685  49.129 -21.250  1.00 72.47           N  
ATOM   4374  CA  VAL B 165      50.491  48.363 -22.462  1.00 73.68           C  
ATOM   4375  C   VAL B 165      49.865  47.006 -22.203  1.00 74.57           C  
ATOM   4376  O   VAL B 165      49.199  46.474 -23.073  1.00 77.28           O  
ATOM   4377  CB  VAL B 165      51.812  48.180 -23.280  1.00 75.61           C  
ATOM   4378  CG1 VAL B 165      52.593  49.491 -23.331  1.00 75.65           C  
ATOM   4379  CG2 VAL B 165      52.639  47.064 -22.724  1.00 77.84           C  
ATOM   4380  N   PHE B 166      50.061  46.421 -21.029  1.00 74.75           N  
ATOM   4381  CA  PHE B 166      49.430  45.128 -20.782  1.00 74.48           C  
ATOM   4382  C   PHE B 166      48.113  45.282 -20.051  1.00 74.72           C  
ATOM   4383  O   PHE B 166      47.404  44.306 -19.795  1.00 74.68           O  
ATOM   4384  CB  PHE B 166      50.358  44.184 -20.024  1.00 73.63           C  
ATOM   4385  CG  PHE B 166      51.460  43.635 -20.866  1.00 81.02           C  
ATOM   4386  CD1 PHE B 166      52.508  44.444 -21.270  1.00 84.09           C  
ATOM   4387  CD2 PHE B 166      51.417  42.322 -21.311  1.00 87.37           C  
ATOM   4388  CE1 PHE B 166      53.496  43.961 -22.110  1.00 84.88           C  
ATOM   4389  CE2 PHE B 166      52.399  41.827 -22.152  1.00 92.11           C  
ATOM   4390  CZ  PHE B 166      53.441  42.648 -22.553  1.00 92.61           C  
ATOM   4391  N   ARG B 167      47.792  46.525 -19.727  1.00 75.34           N  
ATOM   4392  CA  ARG B 167      46.548  46.858 -19.060  1.00 77.34           C  
ATOM   4393  C   ARG B 167      46.319  46.345 -17.639  1.00 77.80           C  
ATOM   4394  O   ARG B 167      45.252  45.806 -17.332  1.00 78.30           O  
ATOM   4395  CB  ARG B 167      45.387  46.459 -19.970  1.00 81.57           C  
ATOM   4396  CG  ARG B 167      45.370  47.275 -21.242  1.00 95.64           C  
ATOM   4397  CD  ARG B 167      44.292  46.846 -22.208  1.00112.54           C  
ATOM   4398  NE  ARG B 167      44.211  47.761 -23.343  1.00120.35           N  
ATOM   4399  CZ  ARG B 167      43.438  47.564 -24.403  1.00122.82           C  
ATOM   4400  NH1 ARG B 167      42.682  46.478 -24.474  1.00122.21           N  
ATOM   4401  NH2 ARG B 167      43.413  48.453 -25.386  1.00120.46           N  
ATOM   4402  N   MET B 168      47.319  46.519 -16.772  1.00 77.78           N  
ATOM   4403  CA  MET B 168      47.197  46.134 -15.365  1.00 76.78           C  
ATOM   4404  C   MET B 168      46.893  47.402 -14.576  1.00 75.45           C  
ATOM   4405  O   MET B 168      47.716  48.312 -14.488  1.00 74.95           O  
ATOM   4406  CB  MET B 168      48.472  45.480 -14.846  1.00 78.42           C  
ATOM   4407  CG  MET B 168      48.753  44.112 -15.434  1.00 84.51           C  
ATOM   4408  SD  MET B 168      50.088  43.304 -14.543  1.00 95.11           S  
ATOM   4409  CE  MET B 168      50.192  41.761 -15.397  1.00109.90           C  
ATOM   4410  N   ARG B 169      45.690  47.446 -14.018  1.00 74.11           N  
ATOM   4411  CA  ARG B 169      45.206  48.596 -13.283  1.00 73.14           C  
ATOM   4412  C   ARG B 169      45.083  48.401 -11.775  1.00 72.50           C  
ATOM   4413  O   ARG B 169      44.696  49.333 -11.061  1.00 72.86           O  
ATOM   4414  CB  ARG B 169      43.841  48.983 -13.840  1.00 81.74           C  
ATOM   4415  CG  ARG B 169      43.840  49.395 -15.296  1.00 86.99           C  
ATOM   4416  CD  ARG B 169      44.287  50.818 -15.460  1.00 95.00           C  
ATOM   4417  NE  ARG B 169      44.436  51.155 -16.863  1.00109.19           N  
ATOM   4418  CZ  ARG B 169      44.820  52.344 -17.300  1.00113.04           C  
ATOM   4419  NH1 ARG B 169      45.091  53.311 -16.438  1.00110.84           N  
ATOM   4420  NH2 ARG B 169      44.965  52.553 -18.600  1.00114.58           N  
ATOM   4421  N   SER B 170      45.393  47.208 -11.283  1.00 70.60           N  
ATOM   4422  CA  SER B 170      45.276  46.969  -9.857  1.00 68.58           C  
ATOM   4423  C   SER B 170      46.274  47.837  -9.121  1.00 67.93           C  
ATOM   4424  O   SER B 170      47.444  47.886  -9.485  1.00 68.28           O  
ATOM   4425  CB  SER B 170      45.492  45.493  -9.528  1.00 66.89           C  
ATOM   4426  OG  SER B 170      46.810  45.051  -9.776  1.00 68.32           O  
ATOM   4427  N   ALA B 171      45.808  48.537  -8.091  1.00 66.37           N  
ATOM   4428  CA  ALA B 171      46.673  49.422  -7.333  1.00 64.29           C  
ATOM   4429  C   ALA B 171      47.983  48.748  -6.966  1.00 63.71           C  
ATOM   4430  O   ALA B 171      49.039  49.379  -6.988  1.00 62.58           O  
ATOM   4431  CB  ALA B 171      45.962  49.897  -6.094  1.00 64.01           C  
ATOM   4432  N   GLU B 172      47.914  47.457  -6.652  1.00 63.65           N  
ATOM   4433  CA  GLU B 172      49.106  46.703  -6.272  1.00 63.11           C  
ATOM   4434  C   GLU B 172      50.075  46.489  -7.445  1.00 62.17           C  
ATOM   4435  O   GLU B 172      51.296  46.574  -7.287  1.00 62.58           O  
ATOM   4436  CB  GLU B 172      48.707  45.354  -5.664  1.00 64.28           C  
ATOM   4437  CG  GLU B 172      49.900  44.529  -5.166  1.00 84.06           C  
ATOM   4438  CD  GLU B 172      49.516  43.177  -4.566  1.00101.73           C  
ATOM   4439  OE1 GLU B 172      50.442  42.423  -4.182  1.00101.74           O  
ATOM   4440  OE2 GLU B 172      48.302  42.874  -4.476  1.00103.47           O  
ATOM   4441  N   ALA B 173      49.546  46.206  -8.624  1.00 60.07           N  
ATOM   4442  CA  ALA B 173      50.412  46.011  -9.764  1.00 58.53           C  
ATOM   4443  C   ALA B 173      51.043  47.353 -10.075  1.00 58.01           C  
ATOM   4444  O   ALA B 173      52.224  47.442 -10.404  1.00 57.34           O  
ATOM   4445  CB  ALA B 173      49.616  45.522 -10.941  1.00 57.73           C  
ATOM   4446  N   ARG B 174      50.253  48.407  -9.948  1.00 58.76           N  
ATOM   4447  CA  ARG B 174      50.757  49.731 -10.233  1.00 60.12           C  
ATOM   4448  C   ARG B 174      51.844  50.190  -9.271  1.00 59.82           C  
ATOM   4449  O   ARG B 174      52.910  50.636  -9.695  1.00 60.44           O  
ATOM   4450  CB  ARG B 174      49.618  50.744 -10.263  1.00 64.26           C  
ATOM   4451  CG  ARG B 174      50.152  52.159 -10.206  1.00 81.64           C  
ATOM   4452  CD  ARG B 174      49.077  53.186 -10.420  1.00 93.83           C  
ATOM   4453  NE  ARG B 174      48.506  53.049 -11.750  1.00 91.63           N  
ATOM   4454  CZ  ARG B 174      47.841  54.017 -12.359  1.00 89.43           C  
ATOM   4455  NH1 ARG B 174      47.677  55.184 -11.741  1.00 83.03           N  
ATOM   4456  NH2 ARG B 174      47.364  53.818 -13.583  1.00 83.20           N  
ATOM   4457  N   HIS B 175      51.585  50.088  -7.977  1.00 59.05           N  
ATOM   4458  CA  HIS B 175      52.586  50.497  -7.008  1.00 58.27           C  
ATOM   4459  C   HIS B 175      53.813  49.583  -7.006  1.00 58.37           C  
ATOM   4460  O   HIS B 175      54.942  50.046  -6.828  1.00 58.85           O  
ATOM   4461  CB  HIS B 175      51.954  50.554  -5.628  1.00 58.50           C  
ATOM   4462  CG  HIS B 175      50.999  51.689  -5.462  1.00 63.19           C  
ATOM   4463  ND1 HIS B 175      51.413  52.978  -5.214  1.00 60.78           N  
ATOM   4464  CD2 HIS B 175      49.648  51.742  -5.556  1.00 67.34           C  
ATOM   4465  CE1 HIS B 175      50.363  53.775  -5.159  1.00 70.44           C  
ATOM   4466  NE2 HIS B 175      49.279  53.048  -5.364  1.00 73.68           N  
ATOM   4467  N   THR B 176      53.607  48.289  -7.223  1.00 56.80           N  
ATOM   4468  CA  THR B 176      54.727  47.372  -7.221  1.00 55.49           C  
ATOM   4469  C   THR B 176      55.659  47.536  -8.415  1.00 55.93           C  
ATOM   4470  O   THR B 176      56.873  47.623  -8.238  1.00 56.75           O  
ATOM   4471  CB  THR B 176      54.251  45.896  -7.117  1.00 54.24           C  
ATOM   4472  OG1 THR B 176      53.748  45.657  -5.799  1.00 54.34           O  
ATOM   4473  CG2 THR B 176      55.403  44.916  -7.385  1.00 45.58           C  
ATOM   4474  N   LEU B 177      55.127  47.598  -9.629  1.00 55.94           N  
ATOM   4475  CA  LEU B 177      56.026  47.712 -10.770  1.00 55.66           C  
ATOM   4476  C   LEU B 177      56.713  49.063 -10.873  1.00 54.92           C  
ATOM   4477  O   LEU B 177      57.839  49.153 -11.355  1.00 54.33           O  
ATOM   4478  CB  LEU B 177      55.298  47.355 -12.061  1.00 55.29           C  
ATOM   4479  CG  LEU B 177      54.708  45.942 -11.986  1.00 57.93           C  
ATOM   4480  CD1 LEU B 177      54.194  45.562 -13.346  1.00 77.07           C  
ATOM   4481  CD2 LEU B 177      55.752  44.939 -11.569  1.00 55.46           C  
ATOM   4482  N   LEU B 178      56.055  50.111 -10.398  1.00 54.17           N  
ATOM   4483  CA  LEU B 178      56.660  51.434 -10.443  1.00 54.40           C  
ATOM   4484  C   LEU B 178      57.892  51.372  -9.513  1.00 54.73           C  
ATOM   4485  O   LEU B 178      59.000  51.772  -9.878  1.00 54.05           O  
ATOM   4486  CB  LEU B 178      55.647  52.486  -9.960  1.00 52.83           C  
ATOM   4487  CG  LEU B 178      55.810  53.944 -10.407  1.00 61.34           C  
ATOM   4488  CD1 LEU B 178      54.830  54.810  -9.653  1.00 55.62           C  
ATOM   4489  CD2 LEU B 178      57.208  54.435 -10.124  1.00 68.07           C  
ATOM   4490  N   ALA B 179      57.684  50.836  -8.314  1.00 54.75           N  
ATOM   4491  CA  ALA B 179      58.735  50.693  -7.313  1.00 53.81           C  
ATOM   4492  C   ALA B 179      59.816  49.701  -7.768  1.00 54.95           C  
ATOM   4493  O   ALA B 179      61.012  49.838  -7.444  1.00 54.26           O  
ATOM   4494  CB  ALA B 179      58.113  50.225  -5.998  1.00 46.53           C  
ATOM   4495  N   THR B 180      59.397  48.685  -8.512  1.00 55.01           N  
ATOM   4496  CA  THR B 180      60.343  47.690  -8.977  1.00 54.82           C  
ATOM   4497  C   THR B 180      61.234  48.346 -10.012  1.00 55.49           C  
ATOM   4498  O   THR B 180      62.434  48.066 -10.083  1.00 56.12           O  
ATOM   4499  CB  THR B 180      59.627  46.494  -9.602  1.00 51.30           C  
ATOM   4500  OG1 THR B 180      58.731  45.927  -8.639  1.00 52.82           O  
ATOM   4501  CG2 THR B 180      60.636  45.442 -10.042  1.00 50.11           C  
ATOM   4502  N   GLY B 181      60.643  49.224 -10.817  1.00 54.12           N  
ATOM   4503  CA  GLY B 181      61.426  49.901 -11.822  1.00 53.72           C  
ATOM   4504  C   GLY B 181      62.449  50.790 -11.138  1.00 54.09           C  
ATOM   4505  O   GLY B 181      63.613  50.838 -11.538  1.00 54.35           O  
ATOM   4506  N   ALA B 182      62.015  51.499 -10.100  1.00 54.16           N  
ATOM   4507  CA  ALA B 182      62.895  52.393  -9.364  1.00 53.72           C  
ATOM   4508  C   ALA B 182      64.077  51.642  -8.757  1.00 54.82           C  
ATOM   4509  O   ALA B 182      65.234  52.039  -8.945  1.00 55.67           O  
ATOM   4510  CB  ALA B 182      62.111  53.109  -8.281  1.00 46.15           C  
ATOM   4511  N   ALA B 183      63.789  50.554  -8.040  1.00 54.35           N  
ATOM   4512  CA  ALA B 183      64.834  49.748  -7.401  1.00 54.98           C  
ATOM   4513  C   ALA B 183      65.795  49.116  -8.413  1.00 54.69           C  
ATOM   4514  O   ALA B 183      67.003  49.082  -8.200  1.00 55.57           O  
ATOM   4515  CB  ALA B 183      64.196  48.667  -6.533  1.00 57.35           C  
ATOM   4516  N   ALA B 184      65.255  48.605  -9.510  1.00 54.19           N  
ATOM   4517  CA  ALA B 184      66.085  48.010 -10.544  1.00 54.12           C  
ATOM   4518  C   ALA B 184      66.982  49.094 -11.139  1.00 54.57           C  
ATOM   4519  O   ALA B 184      68.098  48.821 -11.567  1.00 54.87           O  
ATOM   4520  CB  ALA B 184      65.199  47.396 -11.634  1.00 53.30           C  
ATOM   4521  N   GLY B 185      66.487  50.329 -11.153  1.00 55.06           N  
ATOM   4522  CA  GLY B 185      67.243  51.437 -11.704  1.00 55.36           C  
ATOM   4523  C   GLY B 185      68.376  51.851 -10.798  1.00 57.19           C  
ATOM   4524  O   GLY B 185      69.486  52.130 -11.268  1.00 56.77           O  
ATOM   4525  N   LEU B 186      68.093  51.896  -9.495  1.00 59.28           N  
ATOM   4526  CA  LEU B 186      69.095  52.268  -8.493  1.00 59.81           C  
ATOM   4527  C   LEU B 186      70.233  51.247  -8.442  1.00 60.27           C  
ATOM   4528  O   LEU B 186      71.393  51.613  -8.231  1.00 60.57           O  
ATOM   4529  CB  LEU B 186      68.470  52.371  -7.096  1.00 59.63           C  
ATOM   4530  CG  LEU B 186      69.453  52.861  -6.022  1.00 56.93           C  
ATOM   4531  CD1 LEU B 186      69.889  54.278  -6.339  1.00 63.73           C  
ATOM   4532  CD2 LEU B 186      68.805  52.846  -4.670  1.00 62.32           C  
ATOM   4533  N   SER B 187      69.911  49.970  -8.628  1.00 59.66           N  
ATOM   4534  CA  SER B 187      70.946  48.950  -8.578  1.00 61.03           C  
ATOM   4535  C   SER B 187      71.714  48.905  -9.874  1.00 61.13           C  
ATOM   4536  O   SER B 187      72.822  48.394  -9.920  1.00 61.37           O  
ATOM   4537  CB  SER B 187      70.356  47.569  -8.290  1.00 58.53           C  
ATOM   4538  OG  SER B 187      69.543  47.145  -9.359  1.00 68.01           O  
ATOM   4539  N   ALA B 188      71.118  49.432 -10.935  1.00 62.39           N  
ATOM   4540  CA  ALA B 188      71.789  49.451 -12.228  1.00 63.27           C  
ATOM   4541  C   ALA B 188      72.825  50.560 -12.186  1.00 62.51           C  
ATOM   4542  O   ALA B 188      73.901  50.435 -12.745  1.00 63.00           O  
ATOM   4543  CB  ALA B 188      70.790  49.699 -13.348  1.00 63.88           C  
ATOM   4544  N   ALA B 189      72.498  51.647 -11.505  1.00 62.16           N  
ATOM   4545  CA  ALA B 189      73.427  52.751 -11.393  1.00 62.81           C  
ATOM   4546  C   ALA B 189      74.668  52.405 -10.566  1.00 63.51           C  
ATOM   4547  O   ALA B 189      75.717  53.005 -10.775  1.00 64.44           O  
ATOM   4548  CB  ALA B 189      72.728  53.964 -10.798  1.00 59.05           C  
ATOM   4549  N   PHE B 190      74.569  51.456  -9.632  1.00 63.95           N  
ATOM   4550  CA  PHE B 190      75.738  51.103  -8.807  1.00 63.82           C  
ATOM   4551  C   PHE B 190      76.060  49.622  -8.760  1.00 63.27           C  
ATOM   4552  O   PHE B 190      76.944  49.198  -8.011  1.00 61.87           O  
ATOM   4553  CB  PHE B 190      75.560  51.548  -7.353  1.00 61.23           C  
ATOM   4554  CG  PHE B 190      75.073  52.942  -7.198  1.00 61.51           C  
ATOM   4555  CD1 PHE B 190      73.708  53.203  -7.103  1.00 66.59           C  
ATOM   4556  CD2 PHE B 190      75.968  54.005  -7.155  1.00 63.78           C  
ATOM   4557  CE1 PHE B 190      73.234  54.509  -6.964  1.00 70.07           C  
ATOM   4558  CE2 PHE B 190      75.509  55.320  -7.019  1.00 71.97           C  
ATOM   4559  CZ  PHE B 190      74.137  55.571  -6.921  1.00 69.20           C  
ATOM   4560  N   ASN B 191      75.346  48.834  -9.549  1.00 64.02           N  
ATOM   4561  CA  ASN B 191      75.550  47.396  -9.539  1.00 63.85           C  
ATOM   4562  C   ASN B 191      75.434  46.979  -8.064  1.00 63.91           C  
ATOM   4563  O   ASN B 191      76.248  46.214  -7.516  1.00 64.88           O  
ATOM   4564  CB  ASN B 191      76.920  47.056 -10.125  1.00 60.08           C  
ATOM   4565  CG  ASN B 191      77.099  45.582 -10.336  1.00 65.10           C  
ATOM   4566  OD1 ASN B 191      76.169  44.885 -10.757  1.00 62.44           O  
ATOM   4567  ND2 ASN B 191      78.302  45.093 -10.075  1.00 71.08           N  
ATOM   4568  N   ALA B 192      74.390  47.506  -7.433  1.00 62.09           N  
ATOM   4569  CA  ALA B 192      74.116  47.253  -6.036  1.00 59.74           C  
ATOM   4570  C   ALA B 192      72.687  46.749  -5.835  1.00 58.99           C  
ATOM   4571  O   ALA B 192      71.799  47.520  -5.461  1.00 57.75           O  
ATOM   4572  CB  ALA B 192      74.336  48.540  -5.238  1.00 56.91           C  
ATOM   4573  N   PRO B 193      72.447  45.443  -6.060  1.00 57.91           N  
ATOM   4574  CA  PRO B 193      71.108  44.861  -5.895  1.00 57.21           C  
ATOM   4575  C   PRO B 193      70.499  45.100  -4.513  1.00 57.53           C  
ATOM   4576  O   PRO B 193      69.408  45.661  -4.412  1.00 59.69           O  
ATOM   4577  CB  PRO B 193      71.337  43.383  -6.196  1.00 45.55           C  
ATOM   4578  CG  PRO B 193      72.790  43.195  -5.806  1.00 58.13           C  
ATOM   4579  CD  PRO B 193      73.403  44.406  -6.465  1.00 51.53           C  
ATOM   4580  N   LEU B 194      71.188  44.688  -3.452  1.00 56.40           N  
ATOM   4581  CA  LEU B 194      70.669  44.894  -2.101  1.00 55.08           C  
ATOM   4582  C   LEU B 194      70.323  46.330  -1.803  1.00 54.41           C  
ATOM   4583  O   LEU B 194      69.346  46.598  -1.110  1.00 54.39           O  
ATOM   4584  CB  LEU B 194      71.675  44.460  -1.059  1.00 54.61           C  
ATOM   4585  CG  LEU B 194      71.715  43.017  -0.590  1.00 52.16           C  
ATOM   4586  CD1 LEU B 194      71.168  42.075  -1.653  1.00 58.06           C  
ATOM   4587  CD2 LEU B 194      73.178  42.718  -0.189  1.00 39.52           C  
ATOM   4588  N   ALA B 195      71.127  47.261  -2.300  1.00 52.70           N  
ATOM   4589  CA  ALA B 195      70.852  48.662  -2.021  1.00 53.89           C  
ATOM   4590  C   ALA B 195      69.538  49.095  -2.665  1.00 55.17           C  
ATOM   4591  O   ALA B 195      68.701  49.766  -2.036  1.00 55.73           O  
ATOM   4592  CB  ALA B 195      71.996  49.526  -2.505  1.00 52.31           C  
ATOM   4593  N   GLY B 196      69.356  48.695  -3.920  1.00 56.00           N  
ATOM   4594  CA  GLY B 196      68.145  49.038  -4.642  1.00 55.58           C  
ATOM   4595  C   GLY B 196      66.912  48.581  -3.901  1.00 55.03           C  
ATOM   4596  O   GLY B 196      66.012  49.368  -3.642  1.00 54.49           O  
ATOM   4597  N   ILE B 197      66.877  47.302  -3.552  1.00 55.52           N  
ATOM   4598  CA  ILE B 197      65.735  46.758  -2.837  1.00 56.06           C  
ATOM   4599  C   ILE B 197      65.581  47.430  -1.487  1.00 55.49           C  
ATOM   4600  O   ILE B 197      64.463  47.622  -1.011  1.00 54.39           O  
ATOM   4601  CB  ILE B 197      65.860  45.221  -2.634  1.00 58.48           C  
ATOM   4602  CG1 ILE B 197      64.735  44.721  -1.741  1.00 58.30           C  
ATOM   4603  CG2 ILE B 197      67.179  44.863  -2.005  1.00 66.38           C  
ATOM   4604  CD1 ILE B 197      63.372  44.918  -2.340  1.00 67.46           C  
ATOM   4605  N   LEU B 198      66.701  47.800  -0.871  1.00 55.61           N  
ATOM   4606  CA  LEU B 198      66.633  48.434   0.440  1.00 55.72           C  
ATOM   4607  C   LEU B 198      66.150  49.849   0.425  1.00 55.99           C  
ATOM   4608  O   LEU B 198      65.478  50.274   1.352  1.00 56.09           O  
ATOM   4609  CB  LEU B 198      67.968  48.373   1.160  1.00 52.12           C  
ATOM   4610  CG  LEU B 198      68.159  47.059   1.897  1.00 57.10           C  
ATOM   4611  CD1 LEU B 198      69.434  47.120   2.683  1.00 59.41           C  
ATOM   4612  CD2 LEU B 198      66.990  46.836   2.838  1.00 60.93           C  
ATOM   4613  N   PHE B 199      66.494  50.583  -0.623  1.00 56.48           N  
ATOM   4614  CA  PHE B 199      66.055  51.960  -0.728  1.00 56.74           C  
ATOM   4615  C   PHE B 199      64.530  52.004  -0.689  1.00 57.07           C  
ATOM   4616  O   PHE B 199      63.941  52.959  -0.202  1.00 57.27           O  
ATOM   4617  CB  PHE B 199      66.539  52.567  -2.041  1.00 60.93           C  
ATOM   4618  CG  PHE B 199      66.093  53.990  -2.246  1.00 67.57           C  
ATOM   4619  CD1 PHE B 199      66.655  55.024  -1.506  1.00 69.73           C  
ATOM   4620  CD2 PHE B 199      65.084  54.290  -3.149  1.00 65.01           C  
ATOM   4621  CE1 PHE B 199      66.214  56.331  -1.663  1.00 76.80           C  
ATOM   4622  CE2 PHE B 199      64.639  55.589  -3.309  1.00 66.20           C  
ATOM   4623  CZ  PHE B 199      65.202  56.610  -2.567  1.00 76.92           C  
ATOM   4624  N   ILE B 200      63.896  50.958  -1.209  1.00 58.10           N  
ATOM   4625  CA  ILE B 200      62.439  50.875  -1.268  1.00 58.79           C  
ATOM   4626  C   ILE B 200      61.842  50.525   0.085  1.00 59.73           C  
ATOM   4627  O   ILE B 200      60.922  51.189   0.553  1.00 59.77           O  
ATOM   4628  CB  ILE B 200      62.002  49.825  -2.333  1.00 52.63           C  
ATOM   4629  CG1 ILE B 200      62.633  50.177  -3.676  1.00 57.13           C  
ATOM   4630  CG2 ILE B 200      60.507  49.791  -2.485  1.00 46.66           C  
ATOM   4631  CD1 ILE B 200      62.359  51.584  -4.140  1.00 58.13           C  
ATOM   4632  N   ILE B 201      62.372  49.478   0.706  1.00 60.07           N  
ATOM   4633  CA  ILE B 201      61.895  49.044   2.004  1.00 61.85           C  
ATOM   4634  C   ILE B 201      61.997  50.165   3.027  1.00 63.75           C  
ATOM   4635  O   ILE B 201      61.047  50.464   3.749  1.00 64.71           O  
ATOM   4636  CB  ILE B 201      62.715  47.864   2.512  1.00 61.95           C  
ATOM   4637  CG1 ILE B 201      62.529  46.676   1.580  1.00 63.02           C  
ATOM   4638  CG2 ILE B 201      62.304  47.512   3.919  1.00 53.17           C  
ATOM   4639  CD1 ILE B 201      63.310  45.462   1.990  1.00 64.03           C  
ATOM   4640  N   GLU B 202      63.164  50.786   3.075  1.00 64.83           N  
ATOM   4641  CA  GLU B 202      63.436  51.858   4.007  1.00 66.93           C  
ATOM   4642  C   GLU B 202      62.727  53.159   3.674  1.00 68.40           C  
ATOM   4643  O   GLU B 202      62.594  54.018   4.539  1.00 72.35           O  
ATOM   4644  CB  GLU B 202      64.956  52.073   4.086  1.00 72.40           C  
ATOM   4645  CG  GLU B 202      65.455  53.286   4.887  1.00 85.14           C  
ATOM   4646  CD  GLU B 202      66.984  53.294   5.057  1.00 97.05           C  
ATOM   4647  OE1 GLU B 202      67.706  53.096   4.052  1.00 96.72           O  
ATOM   4648  OE2 GLU B 202      67.467  53.505   6.195  1.00 97.41           O  
ATOM   4649  N   GLU B 203      62.244  53.322   2.449  1.00 67.67           N  
ATOM   4650  CA  GLU B 203      61.587  54.581   2.112  1.00 66.01           C  
ATOM   4651  C   GLU B 203      60.096  54.499   1.809  1.00 65.70           C  
ATOM   4652  O   GLU B 203      59.470  55.529   1.574  1.00 67.20           O  
ATOM   4653  CB  GLU B 203      62.282  55.238   0.917  1.00 68.06           C  
ATOM   4654  CG  GLU B 203      63.787  55.503   1.071  1.00 84.63           C  
ATOM   4655  CD  GLU B 203      64.150  56.618   2.053  1.00 91.34           C  
ATOM   4656  OE1 GLU B 203      63.868  56.496   3.267  1.00 97.65           O  
ATOM   4657  OE2 GLU B 203      64.735  57.622   1.596  1.00 92.12           O  
ATOM   4658  N   MET B 204      59.513  53.302   1.812  1.00 64.11           N  
ATOM   4659  CA  MET B 204      58.090  53.187   1.502  1.00 61.59           C  
ATOM   4660  C   MET B 204      57.269  52.449   2.566  1.00 60.15           C  
ATOM   4661  O   MET B 204      56.218  51.913   2.256  1.00 58.91           O  
ATOM   4662  CB  MET B 204      57.895  52.453   0.164  1.00 67.27           C  
ATOM   4663  CG  MET B 204      58.705  52.939  -1.047  1.00 75.95           C  
ATOM   4664  SD  MET B 204      58.638  54.716  -1.434  1.00 99.68           S  
ATOM   4665  CE  MET B 204      56.860  55.063  -1.532  1.00100.76           C  
ATOM   4666  N   ARG B 205      57.721  52.421   3.816  1.00 60.37           N  
ATOM   4667  CA  ARG B 205      56.985  51.681   4.849  1.00 57.66           C  
ATOM   4668  C   ARG B 205      55.477  51.737   4.665  1.00 55.79           C  
ATOM   4669  O   ARG B 205      54.809  50.701   4.660  1.00 55.73           O  
ATOM   4670  CB  ARG B 205      57.336  52.186   6.254  1.00 52.16           C  
ATOM   4671  CG  ARG B 205      56.491  51.579   7.422  1.00 43.46           C  
ATOM   4672  CD  ARG B 205      57.014  50.238   7.920  1.00 48.84           C  
ATOM   4673  NE  ARG B 205      56.167  49.095   7.597  1.00 51.31           N  
ATOM   4674  CZ  ARG B 205      55.077  48.744   8.267  1.00 43.07           C  
ATOM   4675  NH1 ARG B 205      54.665  49.433   9.314  1.00 57.24           N  
ATOM   4676  NH2 ARG B 205      54.384  47.705   7.864  1.00 54.35           N  
ATOM   4677  N   PRO B 206      54.915  52.940   4.506  1.00 55.24           N  
ATOM   4678  CA  PRO B 206      53.464  53.075   4.328  1.00 56.27           C  
ATOM   4679  C   PRO B 206      52.906  52.262   3.153  1.00 56.62           C  
ATOM   4680  O   PRO B 206      51.825  51.672   3.252  1.00 57.63           O  
ATOM   4681  CB  PRO B 206      53.284  54.585   4.189  1.00 51.14           C  
ATOM   4682  CG  PRO B 206      54.585  55.005   3.602  1.00 60.56           C  
ATOM   4683  CD  PRO B 206      55.537  54.270   4.489  1.00 45.58           C  
ATOM   4684  N   GLN B 207      53.647  52.219   2.052  1.00 55.93           N  
ATOM   4685  CA  GLN B 207      53.228  51.434   0.901  1.00 55.96           C  
ATOM   4686  C   GLN B 207      53.038  49.967   1.288  1.00 55.18           C  
ATOM   4687  O   GLN B 207      52.201  49.285   0.727  1.00 54.90           O  
ATOM   4688  CB  GLN B 207      54.279  51.497  -0.207  1.00 63.82           C  
ATOM   4689  CG  GLN B 207      54.496  52.867  -0.816  1.00 72.07           C  
ATOM   4690  CD  GLN B 207      53.248  53.406  -1.460  1.00 80.62           C  
ATOM   4691  OE1 GLN B 207      52.606  52.725  -2.266  1.00 71.32           O  
ATOM   4692  NE2 GLN B 207      52.894  54.641  -1.117  1.00 87.96           N  
ATOM   4693  N   PHE B 208      53.831  49.472   2.230  1.00 55.51           N  
ATOM   4694  CA  PHE B 208      53.716  48.078   2.631  1.00 54.84           C  
ATOM   4695  C   PHE B 208      52.660  47.878   3.698  1.00 55.12           C  
ATOM   4696  O   PHE B 208      52.084  46.787   3.812  1.00 56.03           O  
ATOM   4697  CB  PHE B 208      55.045  47.534   3.156  1.00 52.69           C  
ATOM   4698  CG  PHE B 208      56.153  47.529   2.141  1.00 56.02           C  
ATOM   4699  CD1 PHE B 208      56.804  48.709   1.786  1.00 59.54           C  
ATOM   4700  CD2 PHE B 208      56.559  46.336   1.550  1.00 48.46           C  
ATOM   4701  CE1 PHE B 208      57.857  48.695   0.851  1.00 73.68           C  
ATOM   4702  CE2 PHE B 208      57.605  46.307   0.618  1.00 61.13           C  
ATOM   4703  CZ  PHE B 208      58.257  47.489   0.267  1.00 63.74           C  
ATOM   4704  N   ARG B 209      52.400  48.911   4.491  1.00 53.28           N  
ATOM   4705  CA  ARG B 209      51.403  48.761   5.528  1.00 52.05           C  
ATOM   4706  C   ARG B 209      50.081  48.507   4.807  1.00 53.18           C  
ATOM   4707  O   ARG B 209      49.273  47.687   5.249  1.00 52.81           O  
ATOM   4708  CB  ARG B 209      51.369  50.001   6.392  1.00 47.48           C  
ATOM   4709  CG  ARG B 209      50.636  49.806   7.674  1.00 35.56           C  
ATOM   4710  CD  ARG B 209      50.757  51.060   8.510  1.00 56.40           C  
ATOM   4711  NE  ARG B 209      52.146  51.388   8.850  1.00 63.09           N  
ATOM   4712  CZ  ARG B 209      52.706  52.578   8.634  1.00 65.81           C  
ATOM   4713  NH1 ARG B 209      52.000  53.552   8.075  1.00 82.56           N  
ATOM   4714  NH2 ARG B 209      53.970  52.797   8.966  1.00 59.82           N  
ATOM   4715  N   TYR B 210      49.865  49.220   3.698  1.00 54.17           N  
ATOM   4716  CA  TYR B 210      48.690  48.988   2.844  1.00 55.00           C  
ATOM   4717  C   TYR B 210      49.383  47.892   2.079  1.00 56.82           C  
ATOM   4718  O   TYR B 210      50.600  47.958   1.911  1.00 61.30           O  
ATOM   4719  CB  TYR B 210      48.447  50.154   1.911  1.00 54.26           C  
ATOM   4720  CG  TYR B 210      48.258  51.473   2.614  1.00 61.63           C  
ATOM   4721  CD1 TYR B 210      48.320  52.670   1.899  1.00 57.89           C  
ATOM   4722  CD2 TYR B 210      47.998  51.531   3.986  1.00 52.17           C  
ATOM   4723  CE1 TYR B 210      48.132  53.887   2.526  1.00 60.79           C  
ATOM   4724  CE2 TYR B 210      47.808  52.741   4.620  1.00 61.50           C  
ATOM   4725  CZ  TYR B 210      47.875  53.918   3.881  1.00 69.94           C  
ATOM   4726  OH  TYR B 210      47.677  55.137   4.483  1.00 92.90           O  
ATOM   4727  N   ASN B 211      48.678  46.890   1.597  1.00 55.59           N  
ATOM   4728  CA  ASN B 211      49.396  45.799   0.949  1.00 54.52           C  
ATOM   4729  C   ASN B 211      49.711  46.055  -0.542  1.00 54.69           C  
ATOM   4730  O   ASN B 211      49.481  45.204  -1.389  1.00 55.64           O  
ATOM   4731  CB  ASN B 211      48.576  44.522   1.194  1.00 42.55           C  
ATOM   4732  CG  ASN B 211      49.278  43.287   0.757  1.00 48.93           C  
ATOM   4733  OD1 ASN B 211      50.481  43.132   0.967  1.00 65.33           O  
ATOM   4734  ND2 ASN B 211      48.531  42.371   0.163  1.00 68.61           N  
ATOM   4735  N   LEU B 212      50.289  47.217  -0.842  1.00 54.42           N  
ATOM   4736  CA  LEU B 212      50.584  47.630  -2.222  1.00 55.67           C  
ATOM   4737  C   LEU B 212      51.898  47.193  -2.847  1.00 57.87           C  
ATOM   4738  O   LEU B 212      51.997  47.127  -4.066  1.00 58.76           O  
ATOM   4739  CB  LEU B 212      50.502  49.148  -2.342  1.00 45.97           C  
ATOM   4740  CG  LEU B 212      49.210  49.749  -1.802  1.00 51.07           C  
ATOM   4741  CD1 LEU B 212      49.297  51.265  -1.858  1.00 43.62           C  
ATOM   4742  CD2 LEU B 212      48.022  49.207  -2.588  1.00 50.74           C  
ATOM   4743  N   ILE B 213      52.922  46.937  -2.041  1.00 59.68           N  
ATOM   4744  CA  ILE B 213      54.194  46.487  -2.592  1.00 59.40           C  
ATOM   4745  C   ILE B 213      54.595  45.160  -1.946  1.00 60.54           C  
ATOM   4746  O   ILE B 213      54.206  44.843  -0.817  1.00 59.14           O  
ATOM   4747  CB  ILE B 213      55.321  47.496  -2.344  1.00 56.23           C  
ATOM   4748  CG1 ILE B 213      54.951  48.859  -2.898  1.00 49.97           C  
ATOM   4749  CG2 ILE B 213      56.585  47.034  -3.037  1.00 56.20           C  
ATOM   4750  CD1 ILE B 213      56.031  49.883  -2.655  1.00 54.27           C  
ATOM   4751  N   SER B 214      55.352  44.361  -2.677  1.00 62.47           N  
ATOM   4752  CA  SER B 214      55.809  43.099  -2.128  1.00 64.70           C  
ATOM   4753  C   SER B 214      57.317  43.032  -2.330  1.00 64.27           C  
ATOM   4754  O   SER B 214      57.827  43.380  -3.401  1.00 62.58           O  
ATOM   4755  CB  SER B 214      55.098  41.916  -2.809  1.00 69.40           C  
ATOM   4756  OG  SER B 214      55.317  41.891  -4.204  1.00 69.86           O  
ATOM   4757  N   ILE B 215      58.030  42.616  -1.288  1.00 64.31           N  
ATOM   4758  CA  ILE B 215      59.476  42.517  -1.373  1.00 65.18           C  
ATOM   4759  C   ILE B 215      59.891  41.532  -2.472  1.00 64.62           C  
ATOM   4760  O   ILE B 215      60.839  41.794  -3.223  1.00 63.80           O  
ATOM   4761  CB  ILE B 215      60.081  42.096  -0.005  1.00 70.52           C  
ATOM   4762  CG1 ILE B 215      59.808  43.187   1.029  1.00 71.90           C  
ATOM   4763  CG2 ILE B 215      61.586  41.883  -0.118  1.00 74.20           C  
ATOM   4764  CD1 ILE B 215      60.405  42.892   2.384  1.00 78.76           C  
ATOM   4765  N   LYS B 216      59.171  40.415  -2.579  1.00 64.19           N  
ATOM   4766  CA  LYS B 216      59.489  39.410  -3.584  1.00 62.85           C  
ATOM   4767  C   LYS B 216      59.446  39.998  -4.987  1.00 61.71           C  
ATOM   4768  O   LYS B 216      60.356  39.764  -5.781  1.00 60.99           O  
ATOM   4769  CB  LYS B 216      58.529  38.223  -3.478  1.00 67.22           C  
ATOM   4770  CG  LYS B 216      58.585  37.543  -2.118  1.00 88.91           C  
ATOM   4771  CD  LYS B 216      57.603  36.377  -1.962  1.00 98.66           C  
ATOM   4772  CE  LYS B 216      57.648  35.855  -0.511  1.00103.62           C  
ATOM   4773  NZ  LYS B 216      56.664  34.775  -0.199  1.00107.20           N  
ATOM   4774  N   ALA B 217      58.403  40.774  -5.287  1.00 61.02           N  
ATOM   4775  CA  ALA B 217      58.266  41.386  -6.615  1.00 59.19           C  
ATOM   4776  C   ALA B 217      59.431  42.314  -6.919  1.00 57.31           C  
ATOM   4777  O   ALA B 217      60.109  42.177  -7.937  1.00 56.67           O  
ATOM   4778  CB  ALA B 217      56.957  42.154  -6.711  1.00 60.81           C  
ATOM   4779  N   VAL B 218      59.664  43.260  -6.023  1.00 56.27           N  
ATOM   4780  CA  VAL B 218      60.749  44.201  -6.202  1.00 54.94           C  
ATOM   4781  C   VAL B 218      62.083  43.454  -6.330  1.00 54.80           C  
ATOM   4782  O   VAL B 218      62.917  43.798  -7.159  1.00 54.60           O  
ATOM   4783  CB  VAL B 218      60.805  45.185  -5.010  1.00 49.24           C  
ATOM   4784  CG1 VAL B 218      61.836  46.260  -5.268  1.00 46.32           C  
ATOM   4785  CG2 VAL B 218      59.448  45.812  -4.794  1.00 47.76           C  
ATOM   4786  N   PHE B 219      62.270  42.418  -5.516  1.00 54.98           N  
ATOM   4787  CA  PHE B 219      63.514  41.652  -5.526  1.00 54.60           C  
ATOM   4788  C   PHE B 219      63.705  40.931  -6.854  1.00 54.15           C  
ATOM   4789  O   PHE B 219      64.809  40.883  -7.402  1.00 53.84           O  
ATOM   4790  CB  PHE B 219      63.520  40.657  -4.356  1.00 57.32           C  
ATOM   4791  CG  PHE B 219      64.852  40.553  -3.658  1.00 61.79           C  
ATOM   4792  CD1 PHE B 219      64.998  39.777  -2.521  1.00 58.01           C  
ATOM   4793  CD2 PHE B 219      65.977  41.218  -4.164  1.00 69.19           C  
ATOM   4794  CE1 PHE B 219      66.242  39.658  -1.906  1.00 64.82           C  
ATOM   4795  CE2 PHE B 219      67.224  41.103  -3.553  1.00 61.30           C  
ATOM   4796  CZ  PHE B 219      67.355  40.323  -2.429  1.00 67.54           C  
ATOM   4797  N   THR B 220      62.613  40.375  -7.364  1.00 52.86           N  
ATOM   4798  CA  THR B 220      62.619  39.695  -8.639  1.00 51.92           C  
ATOM   4799  C   THR B 220      63.090  40.707  -9.679  1.00 52.29           C  
ATOM   4800  O   THR B 220      64.038  40.462 -10.408  1.00 52.30           O  
ATOM   4801  CB  THR B 220      61.205  39.217  -8.979  1.00 56.36           C  
ATOM   4802  OG1 THR B 220      60.800  38.245  -8.013  1.00 63.78           O  
ATOM   4803  CG2 THR B 220      61.145  38.598 -10.367  1.00 59.66           C  
ATOM   4804  N   GLY B 221      62.437  41.860  -9.732  1.00 52.22           N  
ATOM   4805  CA  GLY B 221      62.844  42.867 -10.691  1.00 52.80           C  
ATOM   4806  C   GLY B 221      64.295  43.304 -10.529  1.00 53.07           C  
ATOM   4807  O   GLY B 221      65.051  43.387 -11.484  1.00 53.44           O  
ATOM   4808  N   VAL B 222      64.697  43.590  -9.306  1.00 53.42           N  
ATOM   4809  CA  VAL B 222      66.057  44.026  -9.070  1.00 54.57           C  
ATOM   4810  C   VAL B 222      67.074  42.976  -9.499  1.00 55.80           C  
ATOM   4811  O   VAL B 222      68.075  43.297 -10.130  1.00 55.31           O  
ATOM   4812  CB  VAL B 222      66.276  44.377  -7.579  1.00 53.60           C  
ATOM   4813  CG1 VAL B 222      67.715  44.765  -7.341  1.00 51.55           C  
ATOM   4814  CG2 VAL B 222      65.375  45.528  -7.186  1.00 58.93           C  
ATOM   4815  N   ILE B 223      66.833  41.714  -9.179  1.00 56.35           N  
ATOM   4816  CA  ILE B 223      67.819  40.734  -9.565  1.00 58.45           C  
ATOM   4817  C   ILE B 223      67.894  40.551 -11.072  1.00 59.10           C  
ATOM   4818  O   ILE B 223      68.922  40.137 -11.584  1.00 60.29           O  
ATOM   4819  CB  ILE B 223      67.595  39.366  -8.874  1.00 64.06           C  
ATOM   4820  CG1 ILE B 223      68.796  38.462  -9.140  1.00 64.84           C  
ATOM   4821  CG2 ILE B 223      66.343  38.701  -9.386  1.00 54.88           C  
ATOM   4822  CD1 ILE B 223      68.717  37.163  -8.431  1.00 88.53           C  
ATOM   4823  N   MET B 224      66.830  40.855 -11.804  1.00 59.32           N  
ATOM   4824  CA  MET B 224      66.932  40.702 -13.249  1.00 59.87           C  
ATOM   4825  C   MET B 224      67.863  41.770 -13.781  1.00 60.43           C  
ATOM   4826  O   MET B 224      68.712  41.495 -14.619  1.00 61.42           O  
ATOM   4827  CB  MET B 224      65.573  40.809 -13.942  1.00 61.32           C  
ATOM   4828  CG  MET B 224      64.707  39.560 -13.831  1.00 70.90           C  
ATOM   4829  SD  MET B 224      65.517  38.095 -14.531  1.00 79.08           S  
ATOM   4830  CE  MET B 224      64.220  36.865 -14.360  1.00 90.19           C  
ATOM   4831  N   SER B 225      67.732  42.992 -13.282  1.00 60.58           N  
ATOM   4832  CA  SER B 225      68.601  44.057 -13.766  1.00 61.29           C  
ATOM   4833  C   SER B 225      70.042  43.773 -13.375  1.00 60.59           C  
ATOM   4834  O   SER B 225      70.975  44.099 -14.102  1.00 60.59           O  
ATOM   4835  CB  SER B 225      68.160  45.426 -13.225  1.00 64.87           C  
ATOM   4836  OG  SER B 225      68.308  45.517 -11.824  1.00 77.51           O  
ATOM   4837  N   SER B 226      70.221  43.143 -12.226  1.00 61.01           N  
ATOM   4838  CA  SER B 226      71.554  42.825 -11.764  1.00 61.37           C  
ATOM   4839  C   SER B 226      72.203  41.842 -12.714  1.00 61.31           C  
ATOM   4840  O   SER B 226      73.401  41.927 -12.977  1.00 62.57           O  
ATOM   4841  CB  SER B 226      71.484  42.246 -10.371  1.00 61.83           C  
ATOM   4842  OG  SER B 226      70.842  43.176  -9.532  1.00 72.09           O  
ATOM   4843  N   ILE B 227      71.417  40.909 -13.233  1.00 60.05           N  
ATOM   4844  CA  ILE B 227      71.958  39.942 -14.167  1.00 59.76           C  
ATOM   4845  C   ILE B 227      72.323  40.589 -15.497  1.00 59.84           C  
ATOM   4846  O   ILE B 227      73.423  40.374 -15.987  1.00 59.91           O  
ATOM   4847  CB  ILE B 227      70.977  38.771 -14.402  1.00 61.38           C  
ATOM   4848  CG1 ILE B 227      70.985  37.852 -13.180  1.00 56.74           C  
ATOM   4849  CG2 ILE B 227      71.336  38.016 -15.672  1.00 50.72           C  
ATOM   4850  CD1 ILE B 227      70.044  36.692 -13.294  1.00 58.01           C  
ATOM   4851  N   VAL B 228      71.433  41.392 -16.080  1.00 59.36           N  
ATOM   4852  CA  VAL B 228      71.764  42.005 -17.364  1.00 60.04           C  
ATOM   4853  C   VAL B 228      73.022  42.846 -17.215  1.00 60.59           C  
ATOM   4854  O   VAL B 228      73.826  42.952 -18.145  1.00 61.44           O  
ATOM   4855  CB  VAL B 228      70.636  42.914 -17.926  1.00 58.49           C  
ATOM   4856  CG1 VAL B 228      69.320  42.144 -18.021  1.00 58.62           C  
ATOM   4857  CG2 VAL B 228      70.503  44.138 -17.086  1.00 63.37           C  
ATOM   4858  N   PHE B 229      73.198  43.442 -16.043  1.00 59.66           N  
ATOM   4859  CA  PHE B 229      74.373  44.250 -15.815  1.00 60.08           C  
ATOM   4860  C   PHE B 229      75.611  43.372 -16.023  1.00 61.89           C  
ATOM   4861  O   PHE B 229      76.507  43.738 -16.776  1.00 61.28           O  
ATOM   4862  CB  PHE B 229      74.367  44.806 -14.396  1.00 55.65           C  
ATOM   4863  CG  PHE B 229      75.462  45.814 -14.131  1.00 54.48           C  
ATOM   4864  CD1 PHE B 229      75.205  47.177 -14.194  1.00 49.06           C  
ATOM   4865  CD2 PHE B 229      76.757  45.394 -13.818  1.00 51.65           C  
ATOM   4866  CE1 PHE B 229      76.221  48.112 -13.944  1.00 59.79           C  
ATOM   4867  CE2 PHE B 229      77.782  46.322 -13.567  1.00 47.35           C  
ATOM   4868  CZ  PHE B 229      77.514  47.681 -13.629  1.00 47.54           C  
ATOM   4869  N   ARG B 230      75.652  42.215 -15.360  1.00 63.86           N  
ATOM   4870  CA  ARG B 230      76.789  41.288 -15.466  1.00 66.16           C  
ATOM   4871  C   ARG B 230      76.983  40.844 -16.895  1.00 67.48           C  
ATOM   4872  O   ARG B 230      78.115  40.717 -17.369  1.00 69.18           O  
ATOM   4873  CB  ARG B 230      76.589  40.054 -14.575  1.00 65.37           C  
ATOM   4874  CG  ARG B 230      76.688  40.350 -13.079  1.00 87.05           C  
ATOM   4875  CD  ARG B 230      78.129  40.475 -12.564  1.00 94.74           C  
ATOM   4876  NE  ARG B 230      78.686  39.176 -12.187  1.00 94.75           N  
ATOM   4877  CZ  ARG B 230      79.030  38.216 -13.038  1.00 90.02           C  
ATOM   4878  NH1 ARG B 230      78.889  38.391 -14.344  1.00 86.93           N  
ATOM   4879  NH2 ARG B 230      79.497  37.067 -12.571  1.00 82.91           N  
ATOM   4880  N   ILE B 231      75.879  40.601 -17.587  1.00 67.11           N  
ATOM   4881  CA  ILE B 231      75.969  40.189 -18.967  1.00 66.90           C  
ATOM   4882  C   ILE B 231      76.714  41.223 -19.801  1.00 67.99           C  
ATOM   4883  O   ILE B 231      77.575  40.866 -20.595  1.00 67.98           O  
ATOM   4884  CB  ILE B 231      74.583  39.962 -19.548  1.00 63.86           C  
ATOM   4885  CG1 ILE B 231      73.970  38.729 -18.879  1.00 63.65           C  
ATOM   4886  CG2 ILE B 231      74.664  39.834 -21.067  1.00 53.80           C  
ATOM   4887  CD1 ILE B 231      72.582  38.368 -19.357  1.00 61.34           C  
ATOM   4888  N   PHE B 232      76.402  42.501 -19.608  1.00 68.84           N  
ATOM   4889  CA  PHE B 232      77.060  43.555 -20.374  1.00 70.36           C  
ATOM   4890  C   PHE B 232      78.292  44.180 -19.745  1.00 71.08           C  
ATOM   4891  O   PHE B 232      78.997  44.925 -20.417  1.00 72.33           O  
ATOM   4892  CB  PHE B 232      76.077  44.690 -20.709  1.00 69.47           C  
ATOM   4893  CG  PHE B 232      75.000  44.290 -21.656  1.00 75.70           C  
ATOM   4894  CD1 PHE B 232      73.984  43.433 -21.256  1.00 83.95           C  
ATOM   4895  CD2 PHE B 232      75.041  44.707 -22.976  1.00 75.12           C  
ATOM   4896  CE1 PHE B 232      73.020  42.989 -22.170  1.00 89.86           C  
ATOM   4897  CE2 PHE B 232      74.089  44.272 -23.895  1.00 74.98           C  
ATOM   4898  CZ  PHE B 232      73.076  43.409 -23.491  1.00 76.38           C  
ATOM   4899  N   ASN B 233      78.578  43.883 -18.483  1.00 71.67           N  
ATOM   4900  CA  ASN B 233      79.724  44.518 -17.835  1.00 72.29           C  
ATOM   4901  C   ASN B 233      80.711  43.637 -17.102  1.00 72.96           C  
ATOM   4902  O   ASN B 233      81.746  44.116 -16.659  1.00 73.18           O  
ATOM   4903  CB  ASN B 233      79.215  45.603 -16.892  1.00 71.29           C  
ATOM   4904  CG  ASN B 233      78.603  46.766 -17.638  1.00 77.30           C  
ATOM   4905  OD1 ASN B 233      77.623  47.369 -17.195  1.00 80.35           O  
ATOM   4906  ND2 ASN B 233      79.199  47.106 -18.774  1.00 81.06           N  
ATOM   4907  N   GLY B 234      80.402  42.358 -16.961  1.00 74.16           N  
ATOM   4908  CA  GLY B 234      81.316  41.472 -16.267  1.00 76.86           C  
ATOM   4909  C   GLY B 234      81.453  41.680 -14.766  1.00 79.00           C  
ATOM   4910  O   GLY B 234      80.738  42.477 -14.145  1.00 79.21           O  
ATOM   4911  N   GLU B 235      82.391  40.941 -14.184  1.00 80.96           N  
ATOM   4912  CA  GLU B 235      82.669  40.989 -12.752  1.00 84.27           C  
ATOM   4913  C   GLU B 235      83.305  42.291 -12.268  1.00 85.88           C  
ATOM   4914  O   GLU B 235      83.114  42.688 -11.117  1.00 86.33           O  
ATOM   4915  CB  GLU B 235      83.574  39.818 -12.372  1.00 87.30           C  
ATOM   4916  CG  GLU B 235      82.867  38.476 -12.297  1.00100.18           C  
ATOM   4917  CD  GLU B 235      83.835  37.306 -12.246  1.00111.96           C  
ATOM   4918  OE1 GLU B 235      84.875  37.416 -11.555  1.00113.14           O  
ATOM   4919  OE2 GLU B 235      83.545  36.265 -12.883  1.00114.60           O  
ATOM   4920  N   ALA B 236      84.064  42.946 -13.143  1.00 87.25           N  
ATOM   4921  CA  ALA B 236      84.740  44.197 -12.801  1.00 87.44           C  
ATOM   4922  C   ALA B 236      83.804  45.176 -12.086  1.00 87.17           C  
ATOM   4923  O   ALA B 236      82.797  45.606 -12.652  1.00 87.05           O  
ATOM   4924  CB  ALA B 236      85.311  44.840 -14.068  1.00 90.73           C  
ATOM   4925  N   PRO B 237      84.117  45.513 -10.817  1.00 86.90           N  
ATOM   4926  CA  PRO B 237      83.369  46.434  -9.946  1.00 85.88           C  
ATOM   4927  C   PRO B 237      83.468  47.905 -10.372  1.00 84.92           C  
ATOM   4928  O   PRO B 237      84.487  48.333 -10.922  1.00 84.36           O  
ATOM   4929  CB  PRO B 237      84.017  46.193  -8.591  1.00 87.13           C  
ATOM   4930  CG  PRO B 237      85.463  45.970  -8.996  1.00 88.75           C  
ATOM   4931  CD  PRO B 237      85.247  44.933 -10.070  1.00 86.49           C  
ATOM   4932  N   ILE B 238      82.411  48.675 -10.109  1.00 83.82           N  
ATOM   4933  CA  ILE B 238      82.391  50.090 -10.470  1.00 82.36           C  
ATOM   4934  C   ILE B 238      83.665  50.778  -9.981  1.00 82.31           C  
ATOM   4935  O   ILE B 238      84.355  51.435 -10.757  1.00 82.04           O  
ATOM   4936  CB  ILE B 238      81.168  50.811  -9.870  1.00 80.38           C  
ATOM   4937  CG1 ILE B 238      79.874  50.229 -10.437  1.00 77.35           C  
ATOM   4938  CG2 ILE B 238      81.236  52.296 -10.187  1.00 76.26           C  
ATOM   4939  CD1 ILE B 238      79.634  50.546 -11.889  1.00 89.53           C  
ATOM   4940  N   ILE B 239      83.971  50.641  -8.694  1.00 82.46           N  
ATOM   4941  CA  ILE B 239      85.190  51.232  -8.148  1.00 81.68           C  
ATOM   4942  C   ILE B 239      85.899  50.210  -7.264  1.00 81.50           C  
ATOM   4943  O   ILE B 239      85.267  49.437  -6.545  1.00 82.17           O  
ATOM   4944  CB  ILE B 239      84.920  52.498  -7.314  1.00 78.91           C  
ATOM   4945  CG1 ILE B 239      84.232  52.131  -6.005  1.00 77.15           C  
ATOM   4946  CG2 ILE B 239      84.061  53.461  -8.115  1.00 81.01           C  
ATOM   4947  CD1 ILE B 239      84.068  53.293  -5.064  1.00 79.19           C  
ATOM   4948  N   GLU B 240      87.223  50.205  -7.336  1.00 81.53           N  
ATOM   4949  CA  GLU B 240      88.023  49.276  -6.562  1.00 80.82           C  
ATOM   4950  C   GLU B 240      88.852  49.994  -5.507  1.00 80.00           C  
ATOM   4951  O   GLU B 240      89.741  50.773  -5.833  1.00 79.94           O  
ATOM   4952  CB  GLU B 240      88.966  48.506  -7.484  1.00 88.39           C  
ATOM   4953  CG  GLU B 240      89.791  47.465  -6.776  1.00106.57           C  
ATOM   4954  CD  GLU B 240      88.947  46.314  -6.284  1.00118.62           C  
ATOM   4955  OE1 GLU B 240      88.404  45.573  -7.135  1.00125.41           O  
ATOM   4956  OE2 GLU B 240      88.816  46.152  -5.050  1.00119.61           O  
ATOM   4957  N   VAL B 241      88.530  49.751  -4.244  1.00 79.68           N  
ATOM   4958  CA  VAL B 241      89.281  50.314  -3.131  1.00 78.65           C  
ATOM   4959  C   VAL B 241      90.144  49.104  -2.788  1.00 78.89           C  
ATOM   4960  O   VAL B 241      90.052  48.081  -3.467  1.00 80.26           O  
ATOM   4961  CB  VAL B 241      88.364  50.631  -1.941  1.00 75.20           C  
ATOM   4962  CG1 VAL B 241      89.156  51.298  -0.849  1.00 80.83           C  
ATOM   4963  CG2 VAL B 241      87.232  51.521  -2.378  1.00 64.46           C  
ATOM   4964  N   GLY B 242      90.987  49.178  -1.774  1.00 77.59           N  
ATOM   4965  CA  GLY B 242      91.766  47.992  -1.467  1.00 77.61           C  
ATOM   4966  C   GLY B 242      91.130  47.257  -0.303  1.00 77.40           C  
ATOM   4967  O   GLY B 242      89.925  47.377  -0.068  1.00 76.87           O  
ATOM   4968  N   LYS B 243      91.930  46.473   0.412  1.00 77.25           N  
ATOM   4969  CA  LYS B 243      91.447  45.774   1.596  1.00 77.24           C  
ATOM   4970  C   LYS B 243      91.899  46.810   2.607  1.00 76.10           C  
ATOM   4971  O   LYS B 243      93.084  46.899   2.891  1.00 76.54           O  
ATOM   4972  CB  LYS B 243      92.237  44.491   1.861  1.00 81.85           C  
ATOM   4973  CG  LYS B 243      92.557  43.658   0.621  1.00101.51           C  
ATOM   4974  CD  LYS B 243      93.719  42.684   0.890  1.00116.88           C  
ATOM   4975  CE  LYS B 243      94.206  42.012  -0.395  1.00121.48           C  
ATOM   4976  NZ  LYS B 243      95.419  41.172  -0.166  1.00121.48           N  
ATOM   4977  N   LEU B 244      90.996  47.633   3.113  1.00 75.23           N  
ATOM   4978  CA  LEU B 244      91.423  48.622   4.081  1.00 74.09           C  
ATOM   4979  C   LEU B 244      91.691  47.918   5.399  1.00 73.69           C  
ATOM   4980  O   LEU B 244      91.309  46.762   5.587  1.00 73.81           O  
ATOM   4981  CB  LEU B 244      90.359  49.702   4.247  1.00 74.52           C  
ATOM   4982  CG  LEU B 244      90.052  50.433   2.938  1.00 76.90           C  
ATOM   4983  CD1 LEU B 244      89.030  51.532   3.193  1.00 83.39           C  
ATOM   4984  CD2 LEU B 244      91.332  51.015   2.359  1.00 65.83           C  
ATOM   4985  N   SER B 245      92.353  48.606   6.314  1.00 73.35           N  
ATOM   4986  CA  SER B 245      92.662  48.004   7.597  1.00 74.23           C  
ATOM   4987  C   SER B 245      91.412  47.764   8.451  1.00 74.63           C  
ATOM   4988  O   SER B 245      90.289  48.095   8.054  1.00 74.28           O  
ATOM   4989  CB  SER B 245      93.639  48.894   8.360  1.00 74.66           C  
ATOM   4990  OG  SER B 245      93.051  50.147   8.656  1.00 82.62           O  
ATOM   4991  N   ASP B 246      91.625  47.175   9.625  1.00 74.37           N  
ATOM   4992  CA  ASP B 246      90.548  46.902  10.563  1.00 74.00           C  
ATOM   4993  C   ASP B 246      90.186  48.166  11.331  1.00 73.25           C  
ATOM   4994  O   ASP B 246      90.792  49.226  11.131  1.00 72.11           O  
ATOM   4995  CB  ASP B 246      90.963  45.798  11.536  1.00 79.90           C  
ATOM   4996  CG  ASP B 246      90.965  44.417  10.889  1.00108.06           C  
ATOM   4997  OD1 ASP B 246      89.882  43.961  10.464  1.00123.66           O  
ATOM   4998  OD2 ASP B 246      92.039  43.783  10.801  1.00127.04           O  
ATOM   4999  N   ALA B 247      89.183  48.055  12.196  1.00 72.90           N  
ATOM   5000  CA  ALA B 247      88.746  49.191  12.999  1.00 73.23           C  
ATOM   5001  C   ALA B 247      88.518  48.748  14.434  1.00 73.02           C  
ATOM   5002  O   ALA B 247      87.389  48.476  14.836  1.00 74.23           O  
ATOM   5003  CB  ALA B 247      87.463  49.784  12.425  1.00 72.59           C  
ATOM   5004  N   PRO B 248      89.593  48.659  15.223  1.00 72.41           N  
ATOM   5005  CA  PRO B 248      89.535  48.249  16.621  1.00 71.76           C  
ATOM   5006  C   PRO B 248      88.499  49.017  17.423  1.00 70.77           C  
ATOM   5007  O   PRO B 248      88.201  50.177  17.131  1.00 71.03           O  
ATOM   5008  CB  PRO B 248      90.963  48.490  17.096  1.00 73.19           C  
ATOM   5009  CG  PRO B 248      91.456  49.570  16.131  1.00 69.49           C  
ATOM   5010  CD  PRO B 248      90.983  48.957  14.863  1.00 70.60           C  
ATOM   5011  N   VAL B 249      87.959  48.342  18.431  1.00 70.57           N  
ATOM   5012  CA  VAL B 249      86.919  48.887  19.306  1.00 70.16           C  
ATOM   5013  C   VAL B 249      87.231  50.271  19.848  1.00 70.02           C  
ATOM   5014  O   VAL B 249      86.333  51.115  19.966  1.00 69.61           O  
ATOM   5015  CB  VAL B 249      86.669  47.952  20.518  1.00 65.24           C  
ATOM   5016  CG1 VAL B 249      85.452  48.419  21.298  1.00 63.75           C  
ATOM   5017  CG2 VAL B 249      86.505  46.513  20.042  1.00 73.02           C  
ATOM   5018  N   ASN B 250      88.502  50.491  20.189  1.00 70.32           N  
ATOM   5019  CA  ASN B 250      88.952  51.771  20.745  1.00 70.30           C  
ATOM   5020  C   ASN B 250      88.962  52.906  19.718  1.00 69.51           C  
ATOM   5021  O   ASN B 250      89.280  54.042  20.050  1.00 68.65           O  
ATOM   5022  CB  ASN B 250      90.346  51.611  21.365  1.00 69.77           C  
ATOM   5023  CG  ASN B 250      91.392  51.220  20.351  1.00 77.62           C  
ATOM   5024  OD1 ASN B 250      91.795  52.030  19.511  1.00 90.42           O  
ATOM   5025  ND2 ASN B 250      91.826  49.964  20.407  1.00 84.59           N  
ATOM   5026  N   THR B 251      88.586  52.593  18.480  1.00 69.13           N  
ATOM   5027  CA  THR B 251      88.548  53.570  17.401  1.00 67.94           C  
ATOM   5028  C   THR B 251      87.156  54.163  17.205  1.00 66.93           C  
ATOM   5029  O   THR B 251      86.999  55.370  16.990  1.00 67.34           O  
ATOM   5030  CB  THR B 251      88.981  52.917  16.098  1.00 69.58           C  
ATOM   5031  OG1 THR B 251      90.338  52.493  16.225  1.00 80.53           O  
ATOM   5032  CG2 THR B 251      88.872  53.882  14.948  1.00 83.12           C  
ATOM   5033  N   LEU B 252      86.150  53.305  17.301  1.00 65.23           N  
ATOM   5034  CA  LEU B 252      84.758  53.697  17.109  1.00 63.87           C  
ATOM   5035  C   LEU B 252      84.282  55.077  17.569  1.00 63.44           C  
ATOM   5036  O   LEU B 252      83.646  55.777  16.785  1.00 63.99           O  
ATOM   5037  CB  LEU B 252      83.847  52.633  17.705  1.00 58.39           C  
ATOM   5038  CG  LEU B 252      84.261  51.248  17.230  1.00 52.97           C  
ATOM   5039  CD1 LEU B 252      83.273  50.220  17.747  1.00 57.04           C  
ATOM   5040  CD2 LEU B 252      84.333  51.234  15.721  1.00 48.31           C  
ATOM   5041  N   TRP B 253      84.560  55.484  18.810  1.00 63.31           N  
ATOM   5042  CA  TRP B 253      84.084  56.802  19.268  1.00 62.22           C  
ATOM   5043  C   TRP B 253      84.376  57.909  18.229  1.00 61.24           C  
ATOM   5044  O   TRP B 253      83.611  58.874  18.089  1.00 60.01           O  
ATOM   5045  CB  TRP B 253      84.693  57.192  20.634  1.00 58.85           C  
ATOM   5046  CG  TRP B 253      86.191  57.342  20.630  1.00 66.90           C  
ATOM   5047  CD1 TRP B 253      87.119  56.335  20.666  1.00 72.42           C  
ATOM   5048  CD2 TRP B 253      86.931  58.557  20.441  1.00 62.74           C  
ATOM   5049  NE1 TRP B 253      88.387  56.849  20.506  1.00 68.30           N  
ATOM   5050  CE2 TRP B 253      88.301  58.209  20.365  1.00 67.37           C  
ATOM   5051  CE3 TRP B 253      86.568  59.905  20.324  1.00 61.01           C  
ATOM   5052  CZ2 TRP B 253      89.308  59.159  20.177  1.00 70.37           C  
ATOM   5053  CZ3 TRP B 253      87.568  60.851  20.137  1.00 63.70           C  
ATOM   5054  CH2 TRP B 253      88.924  60.471  20.063  1.00 73.32           C  
ATOM   5055  N   LEU B 254      85.478  57.760  17.498  1.00 59.84           N  
ATOM   5056  CA  LEU B 254      85.825  58.737  16.482  1.00 60.26           C  
ATOM   5057  C   LEU B 254      84.717  58.852  15.439  1.00 60.06           C  
ATOM   5058  O   LEU B 254      84.231  59.954  15.163  1.00 60.18           O  
ATOM   5059  CB  LEU B 254      87.157  58.364  15.823  1.00 64.97           C  
ATOM   5060  CG  LEU B 254      88.397  58.735  16.653  1.00 66.09           C  
ATOM   5061  CD1 LEU B 254      89.668  58.159  16.039  1.00 63.92           C  
ATOM   5062  CD2 LEU B 254      88.491  60.255  16.725  1.00 61.06           C  
ATOM   5063  N   TYR B 255      84.313  57.708  14.881  1.00 59.82           N  
ATOM   5064  CA  TYR B 255      83.252  57.643  13.873  1.00 57.80           C  
ATOM   5065  C   TYR B 255      81.947  58.288  14.343  1.00 57.93           C  
ATOM   5066  O   TYR B 255      81.186  58.837  13.544  1.00 56.79           O  
ATOM   5067  CB  TYR B 255      83.013  56.190  13.460  1.00 48.56           C  
ATOM   5068  CG  TYR B 255      84.236  55.545  12.830  1.00 51.76           C  
ATOM   5069  CD1 TYR B 255      85.152  54.831  13.595  1.00 46.59           C  
ATOM   5070  CD2 TYR B 255      84.508  55.705  11.472  1.00 49.81           C  
ATOM   5071  CE1 TYR B 255      86.309  54.292  13.022  1.00 53.49           C  
ATOM   5072  CE2 TYR B 255      85.663  55.173  10.893  1.00 49.10           C  
ATOM   5073  CZ  TYR B 255      86.559  54.468  11.671  1.00 55.46           C  
ATOM   5074  OH  TYR B 255      87.706  53.951  11.097  1.00 48.46           O  
ATOM   5075  N   LEU B 256      81.687  58.223  15.640  1.00 58.25           N  
ATOM   5076  CA  LEU B 256      80.498  58.847  16.184  1.00 59.75           C  
ATOM   5077  C   LEU B 256      80.631  60.360  16.032  1.00 61.97           C  
ATOM   5078  O   LEU B 256      79.629  61.058  15.824  1.00 62.56           O  
ATOM   5079  CB  LEU B 256      80.340  58.493  17.656  1.00 60.54           C  
ATOM   5080  CG  LEU B 256      79.317  59.323  18.435  1.00 65.19           C  
ATOM   5081  CD1 LEU B 256      77.962  59.340  17.740  1.00 56.27           C  
ATOM   5082  CD2 LEU B 256      79.205  58.734  19.826  1.00 68.89           C  
ATOM   5083  N   ILE B 257      81.863  60.865  16.149  1.00 62.08           N  
ATOM   5084  CA  ILE B 257      82.132  62.300  16.001  1.00 61.04           C  
ATOM   5085  C   ILE B 257      81.966  62.656  14.519  1.00 60.00           C  
ATOM   5086  O   ILE B 257      81.209  63.571  14.166  1.00 58.42           O  
ATOM   5087  CB  ILE B 257      83.569  62.642  16.469  1.00 68.31           C  
ATOM   5088  CG1 ILE B 257      83.699  62.318  17.954  1.00 65.71           C  
ATOM   5089  CG2 ILE B 257      83.895  64.135  16.216  1.00 56.85           C  
ATOM   5090  CD1 ILE B 257      85.122  62.435  18.453  1.00 77.74           C  
ATOM   5091  N   LEU B 258      82.682  61.926  13.665  1.00 59.29           N  
ATOM   5092  CA  LEU B 258      82.592  62.111  12.225  1.00 59.59           C  
ATOM   5093  C   LEU B 258      81.113  62.069  11.843  1.00 60.56           C  
ATOM   5094  O   LEU B 258      80.649  62.818  10.980  1.00 60.44           O  
ATOM   5095  CB  LEU B 258      83.332  60.988  11.501  1.00 54.13           C  
ATOM   5096  CG  LEU B 258      83.023  60.959  10.000  1.00 56.81           C  
ATOM   5097  CD1 LEU B 258      83.356  62.302   9.387  1.00 56.53           C  
ATOM   5098  CD2 LEU B 258      83.805  59.864   9.312  1.00 64.84           C  
ATOM   5099  N   GLY B 259      80.378  61.174  12.492  1.00 60.63           N  
ATOM   5100  CA  GLY B 259      78.962  61.070  12.227  1.00 61.91           C  
ATOM   5101  C   GLY B 259      78.286  62.367  12.612  1.00 63.83           C  
ATOM   5102  O   GLY B 259      77.352  62.804  11.933  1.00 64.75           O  
ATOM   5103  N   ILE B 260      78.762  62.991  13.694  1.00 64.19           N  
ATOM   5104  CA  ILE B 260      78.198  64.256  14.170  1.00 64.68           C  
ATOM   5105  C   ILE B 260      78.451  65.398  13.180  1.00 64.35           C  
ATOM   5106  O   ILE B 260      77.585  66.251  12.967  1.00 65.49           O  
ATOM   5107  CB  ILE B 260      78.746  64.613  15.591  1.00 71.45           C  
ATOM   5108  CG1 ILE B 260      78.201  63.594  16.606  1.00 72.42           C  
ATOM   5109  CG2 ILE B 260      78.347  66.046  16.001  1.00 68.03           C  
ATOM   5110  CD1 ILE B 260      78.594  63.859  18.045  1.00 64.65           C  
ATOM   5111  N   ILE B 261      79.621  65.415  12.560  1.00 62.98           N  
ATOM   5112  CA  ILE B 261      79.909  66.452  11.584  1.00 63.08           C  
ATOM   5113  C   ILE B 261      78.885  66.375  10.442  1.00 63.98           C  
ATOM   5114  O   ILE B 261      78.324  67.397  10.019  1.00 63.50           O  
ATOM   5115  CB  ILE B 261      81.324  66.286  11.016  1.00 65.27           C  
ATOM   5116  CG1 ILE B 261      82.340  66.450  12.150  1.00 64.20           C  
ATOM   5117  CG2 ILE B 261      81.559  67.284   9.880  1.00 49.55           C  
ATOM   5118  CD1 ILE B 261      83.763  66.160  11.742  1.00 67.32           C  
ATOM   5119  N   PHE B 262      78.640  65.161   9.952  1.00 63.90           N  
ATOM   5120  CA  PHE B 262      77.682  64.963   8.869  1.00 64.56           C  
ATOM   5121  C   PHE B 262      76.263  65.338   9.273  1.00 64.67           C  
ATOM   5122  O   PHE B 262      75.547  66.005   8.527  1.00 65.27           O  
ATOM   5123  CB  PHE B 262      77.734  63.515   8.368  1.00 61.50           C  
ATOM   5124  CG  PHE B 262      78.867  63.250   7.416  1.00 60.05           C  
ATOM   5125  CD1 PHE B 262      79.890  62.371   7.742  1.00 59.05           C  
ATOM   5126  CD2 PHE B 262      78.904  63.889   6.179  1.00 61.26           C  
ATOM   5127  CE1 PHE B 262      80.942  62.124   6.843  1.00 61.79           C  
ATOM   5128  CE2 PHE B 262      79.945  63.653   5.276  1.00 63.18           C  
ATOM   5129  CZ  PHE B 262      80.968  62.765   5.610  1.00 60.63           C  
ATOM   5130  N   GLY B 263      75.855  64.919  10.459  1.00 64.32           N  
ATOM   5131  CA  GLY B 263      74.525  65.266  10.909  1.00 65.83           C  
ATOM   5132  C   GLY B 263      74.295  66.767  10.825  1.00 66.73           C  
ATOM   5133  O   GLY B 263      73.154  67.229  10.779  1.00 68.01           O  
ATOM   5134  N   VAL B 264      75.374  67.544  10.817  1.00 66.77           N  
ATOM   5135  CA  VAL B 264      75.231  68.991  10.734  1.00 66.86           C  
ATOM   5136  C   VAL B 264      75.331  69.437   9.284  1.00 67.31           C  
ATOM   5137  O   VAL B 264      74.516  70.234   8.817  1.00 67.74           O  
ATOM   5138  CB  VAL B 264      76.306  69.738  11.572  1.00 65.02           C  
ATOM   5139  CG1 VAL B 264      76.223  71.239  11.292  1.00 50.00           C  
ATOM   5140  CG2 VAL B 264      76.089  69.473  13.067  1.00 51.61           C  
ATOM   5141  N   VAL B 265      76.333  68.925   8.577  1.00 66.91           N  
ATOM   5142  CA  VAL B 265      76.518  69.274   7.176  1.00 66.16           C  
ATOM   5143  C   VAL B 265      75.288  68.872   6.382  1.00 66.62           C  
ATOM   5144  O   VAL B 265      74.849  69.614   5.504  1.00 65.70           O  
ATOM   5145  CB  VAL B 265      77.728  68.552   6.587  1.00 64.36           C  
ATOM   5146  CG1 VAL B 265      77.905  68.933   5.111  1.00 52.86           C  
ATOM   5147  CG2 VAL B 265      78.961  68.898   7.398  1.00 59.45           C  
ATOM   5148  N   GLY B 266      74.735  67.701   6.714  1.00 66.77           N  
ATOM   5149  CA  GLY B 266      73.558  67.177   6.033  1.00 65.97           C  
ATOM   5150  C   GLY B 266      72.474  68.207   5.779  1.00 65.37           C  
ATOM   5151  O   GLY B 266      72.225  68.602   4.635  1.00 63.70           O  
ATOM   5152  N   PRO B 267      71.775  68.624   6.834  1.00 64.99           N  
ATOM   5153  CA  PRO B 267      70.711  69.622   6.732  1.00 65.31           C  
ATOM   5154  C   PRO B 267      71.150  70.942   6.081  1.00 64.93           C  
ATOM   5155  O   PRO B 267      70.364  71.591   5.379  1.00 64.88           O  
ATOM   5156  CB  PRO B 267      70.258  69.776   8.191  1.00 64.94           C  
ATOM   5157  CG  PRO B 267      71.501  69.368   8.979  1.00 72.61           C  
ATOM   5158  CD  PRO B 267      71.867  68.130   8.215  1.00 65.77           C  
ATOM   5159  N   VAL B 268      72.403  71.330   6.303  1.00 64.79           N  
ATOM   5160  CA  VAL B 268      72.939  72.565   5.725  1.00 65.12           C  
ATOM   5161  C   VAL B 268      73.010  72.440   4.213  1.00 65.44           C  
ATOM   5162  O   VAL B 268      72.599  73.328   3.473  1.00 64.45           O  
ATOM   5163  CB  VAL B 268      74.369  72.849   6.212  1.00 67.59           C  
ATOM   5164  CG1 VAL B 268      74.883  74.131   5.573  1.00 58.69           C  
ATOM   5165  CG2 VAL B 268      74.400  72.953   7.719  1.00 64.44           C  
ATOM   5166  N   PHE B 269      73.572  71.327   3.766  1.00 66.51           N  
ATOM   5167  CA  PHE B 269      73.703  71.059   2.350  1.00 67.72           C  
ATOM   5168  C   PHE B 269      72.306  71.087   1.709  1.00 68.71           C  
ATOM   5169  O   PHE B 269      72.118  71.728   0.673  1.00 68.97           O  
ATOM   5170  CB  PHE B 269      74.362  69.691   2.135  1.00 69.13           C  
ATOM   5171  CG  PHE B 269      74.571  69.351   0.697  1.00 68.13           C  
ATOM   5172  CD1 PHE B 269      75.555  69.992  -0.042  1.00 70.22           C  
ATOM   5173  CD2 PHE B 269      73.723  68.450   0.050  1.00 68.98           C  
ATOM   5174  CE1 PHE B 269      75.692  69.750  -1.412  1.00 76.09           C  
ATOM   5175  CE2 PHE B 269      73.852  68.202  -1.319  1.00 67.18           C  
ATOM   5176  CZ  PHE B 269      74.836  68.854  -2.049  1.00 75.89           C  
ATOM   5177  N   ASN B 270      71.329  70.408   2.325  1.00 68.72           N  
ATOM   5178  CA  ASN B 270      69.973  70.389   1.771  1.00 69.56           C  
ATOM   5179  C   ASN B 270      69.425  71.782   1.534  1.00 70.59           C  
ATOM   5180  O   ASN B 270      68.840  72.047   0.479  1.00 71.06           O  
ATOM   5181  CB  ASN B 270      68.976  69.644   2.662  1.00 67.79           C  
ATOM   5182  CG  ASN B 270      69.226  68.162   2.709  1.00 70.31           C  
ATOM   5183  OD1 ASN B 270      69.621  67.548   1.711  1.00 78.22           O  
ATOM   5184  ND2 ASN B 270      68.963  67.563   3.861  1.00 76.56           N  
ATOM   5185  N   SER B 271      69.592  72.671   2.513  1.00 70.96           N  
ATOM   5186  CA  SER B 271      69.098  74.031   2.351  1.00 71.53           C  
ATOM   5187  C   SER B 271      69.846  74.682   1.194  1.00 71.49           C  
ATOM   5188  O   SER B 271      69.228  75.284   0.320  1.00 72.04           O  
ATOM   5189  CB  SER B 271      69.295  74.846   3.623  1.00 67.90           C  
ATOM   5190  OG  SER B 271      70.666  75.023   3.884  1.00 91.25           O  
ATOM   5191  N   LEU B 272      71.169  74.564   1.171  1.00 70.95           N  
ATOM   5192  CA  LEU B 272      71.912  75.149   0.066  1.00 72.83           C  
ATOM   5193  C   LEU B 272      71.314  74.668  -1.246  1.00 73.95           C  
ATOM   5194  O   LEU B 272      71.158  75.446  -2.188  1.00 74.47           O  
ATOM   5195  CB  LEU B 272      73.394  74.757   0.103  1.00 75.42           C  
ATOM   5196  CG  LEU B 272      74.282  75.325   1.207  1.00 77.24           C  
ATOM   5197  CD1 LEU B 272      75.718  74.866   1.000  1.00 68.67           C  
ATOM   5198  CD2 LEU B 272      74.208  76.837   1.178  1.00 73.12           C  
ATOM   5199  N   VAL B 273      70.981  73.382  -1.313  1.00 74.92           N  
ATOM   5200  CA  VAL B 273      70.399  72.836  -2.534  1.00 76.00           C  
ATOM   5201  C   VAL B 273      69.146  73.627  -2.903  1.00 76.56           C  
ATOM   5202  O   VAL B 273      69.015  74.107  -4.029  1.00 76.84           O  
ATOM   5203  CB  VAL B 273      70.050  71.328  -2.374  1.00 72.26           C  
ATOM   5204  CG1 VAL B 273      69.218  70.849  -3.543  1.00 68.13           C  
ATOM   5205  CG2 VAL B 273      71.335  70.496  -2.321  1.00 71.58           C  
ATOM   5206  N   LEU B 274      68.249  73.796  -1.938  1.00 76.70           N  
ATOM   5207  CA  LEU B 274      67.012  74.526  -2.172  1.00 77.21           C  
ATOM   5208  C   LEU B 274      67.237  75.992  -2.531  1.00 77.51           C  
ATOM   5209  O   LEU B 274      66.745  76.462  -3.561  1.00 76.50           O  
ATOM   5210  CB  LEU B 274      66.121  74.421  -0.939  1.00 78.39           C  
ATOM   5211  CG  LEU B 274      65.681  72.987  -0.653  1.00 74.77           C  
ATOM   5212  CD1 LEU B 274      64.995  72.914   0.692  1.00 73.13           C  
ATOM   5213  CD2 LEU B 274      64.766  72.499  -1.763  1.00 62.71           C  
ATOM   5214  N   ARG B 275      67.978  76.706  -1.683  1.00 77.65           N  
ATOM   5215  CA  ARG B 275      68.260  78.116  -1.912  1.00 77.52           C  
ATOM   5216  C   ARG B 275      68.910  78.396  -3.261  1.00 77.89           C  
ATOM   5217  O   ARG B 275      68.508  79.313  -3.967  1.00 79.02           O  
ATOM   5218  CB  ARG B 275      69.137  78.678  -0.795  1.00 75.76           C  
ATOM   5219  CG  ARG B 275      68.407  78.838   0.531  1.00 84.22           C  
ATOM   5220  CD  ARG B 275      69.203  79.709   1.493  1.00104.94           C  
ATOM   5221  NE  ARG B 275      70.387  79.046   2.030  1.00120.60           N  
ATOM   5222  CZ  ARG B 275      71.399  79.687   2.608  1.00126.28           C  
ATOM   5223  NH1 ARG B 275      71.366  81.010   2.717  1.00119.25           N  
ATOM   5224  NH2 ARG B 275      72.430  79.004   3.095  1.00127.83           N  
ATOM   5225  N   THR B 276      69.918  77.618  -3.619  1.00 77.97           N  
ATOM   5226  CA  THR B 276      70.580  77.810  -4.898  1.00 78.40           C  
ATOM   5227  C   THR B 276      69.568  77.543  -6.016  1.00 80.14           C  
ATOM   5228  O   THR B 276      69.625  78.129  -7.105  1.00 79.56           O  
ATOM   5229  CB  THR B 276      71.754  76.840  -5.030  1.00 73.95           C  
ATOM   5230  OG1 THR B 276      72.664  77.067  -3.954  1.00 75.18           O  
ATOM   5231  CG2 THR B 276      72.476  77.033  -6.349  1.00 70.16           C  
ATOM   5232  N   GLN B 277      68.636  76.645  -5.724  1.00 81.84           N  
ATOM   5233  CA  GLN B 277      67.610  76.265  -6.673  1.00 83.41           C  
ATOM   5234  C   GLN B 277      66.714  77.482  -6.900  1.00 84.00           C  
ATOM   5235  O   GLN B 277      66.148  77.656  -7.982  1.00 83.60           O  
ATOM   5236  CB  GLN B 277      66.831  75.072  -6.108  1.00 87.32           C  
ATOM   5237  CG  GLN B 277      65.940  74.357  -7.103  1.00 99.73           C  
ATOM   5238  CD  GLN B 277      65.365  73.072  -6.542  1.00106.55           C  
ATOM   5239  OE1 GLN B 277      66.095  72.124  -6.262  1.00 99.85           O  
ATOM   5240  NE2 GLN B 277      64.049  73.039  -6.368  1.00115.86           N  
ATOM   5241  N   ASP B 278      66.619  78.329  -5.874  1.00 85.04           N  
ATOM   5242  CA  ASP B 278      65.828  79.565  -5.915  1.00 86.39           C  
ATOM   5243  C   ASP B 278      66.561  80.661  -6.682  1.00 87.22           C  
ATOM   5244  O   ASP B 278      65.986  81.303  -7.560  1.00 86.96           O  
ATOM   5245  CB  ASP B 278      65.545  80.059  -4.496  1.00 86.76           C  
ATOM   5246  CG  ASP B 278      64.561  79.178  -3.762  1.00 96.95           C  
ATOM   5247  OD1 ASP B 278      64.406  79.343  -2.527  1.00 97.14           O  
ATOM   5248  OD2 ASP B 278      63.930  78.327  -4.429  1.00104.87           O  
ATOM   5249  N   MET B 279      67.825  80.884  -6.335  1.00 87.77           N  
ATOM   5250  CA  MET B 279      68.622  81.888  -7.016  1.00 89.15           C  
ATOM   5251  C   MET B 279      68.396  81.656  -8.505  1.00 89.57           C  
ATOM   5252  O   MET B 279      67.886  82.509  -9.216  1.00 89.76           O  
ATOM   5253  CB  MET B 279      70.110  81.713  -6.680  1.00 92.90           C  
ATOM   5254  CG  MET B 279      70.425  81.718  -5.181  1.00107.41           C  
ATOM   5255  SD  MET B 279      72.201  81.526  -4.761  1.00131.87           S  
ATOM   5256  CE  MET B 279      72.155  81.396  -2.890  1.00113.14           C  
ATOM   5257  N   PHE B 280      68.756  80.478  -8.973  1.00 90.63           N  
ATOM   5258  CA  PHE B 280      68.577  80.178 -10.374  1.00 92.82           C  
ATOM   5259  C   PHE B 280      67.187  80.537 -10.871  1.00 93.93           C  
ATOM   5260  O   PHE B 280      67.019  80.945 -12.017  1.00 93.36           O  
ATOM   5261  CB  PHE B 280      68.878  78.700 -10.616  1.00 96.88           C  
ATOM   5262  CG  PHE B 280      70.348  78.383 -10.652  1.00100.57           C  
ATOM   5263  CD1 PHE B 280      70.798  77.085 -10.468  1.00102.21           C  
ATOM   5264  CD2 PHE B 280      71.282  79.376 -10.934  1.00104.48           C  
ATOM   5265  CE1 PHE B 280      72.150  76.778 -10.567  1.00100.99           C  
ATOM   5266  CE2 PHE B 280      72.633  79.078 -11.036  1.00102.74           C  
ATOM   5267  CZ  PHE B 280      73.068  77.776 -10.853  1.00101.10           C  
ATOM   5268  N   GLN B 281      66.196  80.412 -10.000  1.00 95.81           N  
ATOM   5269  CA  GLN B 281      64.814  80.701 -10.375  1.00 98.90           C  
ATOM   5270  C   GLN B 281      64.602  82.182 -10.669  1.00100.31           C  
ATOM   5271  O   GLN B 281      64.075  82.543 -11.725  1.00100.36           O  
ATOM   5272  CB  GLN B 281      63.863  80.243  -9.259  1.00102.24           C  
ATOM   5273  CG  GLN B 281      62.381  80.276  -9.615  1.00107.53           C  
ATOM   5274  CD  GLN B 281      62.039  79.368 -10.785  1.00115.15           C  
ATOM   5275  OE1 GLN B 281      62.323  78.167 -10.766  1.00115.42           O  
ATOM   5276  NE2 GLN B 281      61.417  79.938 -11.810  1.00117.66           N  
ATOM   5277  N   ARG B 282      65.014  83.033  -9.730  1.00101.62           N  
ATOM   5278  CA  ARG B 282      64.872  84.479  -9.878  1.00102.61           C  
ATOM   5279  C   ARG B 282      65.550  84.902 -11.187  1.00102.98           C  
ATOM   5280  O   ARG B 282      65.049  85.759 -11.914  1.00103.38           O  
ATOM   5281  CB  ARG B 282      65.558  85.213  -8.718  1.00103.47           C  
ATOM   5282  CG  ARG B 282      67.069  85.327  -8.932  1.00118.27           C  
ATOM   5283  CD  ARG B 282      67.831  86.128  -7.884  1.00130.20           C  
ATOM   5284  NE  ARG B 282      69.218  86.315  -8.320  1.00134.98           N  
ATOM   5285  CZ  ARG B 282      70.172  86.891  -7.597  1.00139.44           C  
ATOM   5286  NH1 ARG B 282      69.907  87.350  -6.380  1.00138.21           N  
ATOM   5287  NH2 ARG B 282      71.395  87.013  -8.100  1.00138.36           N  
ATOM   5288  N   PHE B 283      66.693  84.282 -11.472  1.00102.70           N  
ATOM   5289  CA  PHE B 283      67.486  84.590 -12.653  1.00102.47           C  
ATOM   5290  C   PHE B 283      66.756  84.453 -13.978  1.00102.49           C  
ATOM   5291  O   PHE B 283      66.515  85.442 -14.655  1.00104.15           O  
ATOM   5292  CB  PHE B 283      68.728  83.708 -12.699  1.00103.30           C  
ATOM   5293  CG  PHE B 283      69.680  84.065 -13.803  1.00103.84           C  
ATOM   5294  CD1 PHE B 283      70.481  85.196 -13.708  1.00104.79           C  
ATOM   5295  CD2 PHE B 283      69.752  83.288 -14.955  1.00104.91           C  
ATOM   5296  CE1 PHE B 283      71.340  85.548 -14.741  1.00107.89           C  
ATOM   5297  CE2 PHE B 283      70.610  83.632 -15.999  1.00105.76           C  
ATOM   5298  CZ  PHE B 283      71.405  84.764 -15.892  1.00106.81           C  
ATOM   5299  N   HIS B 284      66.424  83.226 -14.360  1.00102.22           N  
ATOM   5300  CA  HIS B 284      65.738  82.984 -15.629  1.00101.73           C  
ATOM   5301  C   HIS B 284      64.221  83.122 -15.530  1.00100.42           C  
ATOM   5302  O   HIS B 284      63.522  83.057 -16.542  1.00100.29           O  
ATOM   5303  CB  HIS B 284      66.118  81.598 -16.159  1.00105.89           C  
ATOM   5304  CG  HIS B 284      65.895  80.496 -15.172  1.00111.20           C  
ATOM   5305  ND1 HIS B 284      66.563  79.294 -15.236  1.00111.91           N  
ATOM   5306  CD2 HIS B 284      65.098  80.428 -14.079  1.00110.85           C  
ATOM   5307  CE1 HIS B 284      66.190  78.532 -14.221  1.00113.07           C  
ATOM   5308  NE2 HIS B 284      65.301  79.198 -13.507  1.00112.79           N  
ATOM   5309  N   GLY B 285      63.722  83.319 -14.313  1.00 99.13           N  
ATOM   5310  CA  GLY B 285      62.295  83.475 -14.109  1.00 98.43           C  
ATOM   5311  C   GLY B 285      61.475  82.271 -14.520  1.00 98.48           C  
ATOM   5312  O   GLY B 285      60.387  82.051 -13.997  1.00 98.57           O  
ATOM   5313  N   GLY B 286      61.999  81.485 -15.453  1.00 98.79           N  
ATOM   5314  CA  GLY B 286      61.297  80.310 -15.928  1.00 98.86           C  
ATOM   5315  C   GLY B 286      61.314  80.256 -17.442  1.00 99.74           C  
ATOM   5316  O   GLY B 286      60.980  79.234 -18.039  1.00 99.51           O  
ATOM   5317  N   GLU B 287      61.715  81.358 -18.071  1.00100.67           N  
ATOM   5318  CA  GLU B 287      61.766  81.429 -19.525  1.00101.26           C  
ATOM   5319  C   GLU B 287      62.716  80.411 -20.121  1.00100.70           C  
ATOM   5320  O   GLU B 287      63.856  80.288 -19.698  1.00100.13           O  
ATOM   5321  CB  GLU B 287      62.175  82.824 -19.992  1.00109.17           C  
ATOM   5322  CG  GLU B 287      62.397  82.888 -21.503  1.00130.70           C  
ATOM   5323  CD  GLU B 287      62.697  84.286 -22.007  1.00147.83           C  
ATOM   5324  OE1 GLU B 287      63.650  84.916 -21.491  1.00153.00           O  
ATOM   5325  OE2 GLU B 287      61.982  84.747 -22.925  1.00155.09           O  
ATOM   5326  N   ILE B 288      62.237  79.711 -21.139  1.00100.98           N  
ATOM   5327  CA  ILE B 288      63.004  78.675 -21.810  1.00101.42           C  
ATOM   5328  C   ILE B 288      64.389  79.098 -22.283  1.00101.63           C  
ATOM   5329  O   ILE B 288      65.349  78.354 -22.114  1.00101.84           O  
ATOM   5330  CB  ILE B 288      62.230  78.104 -23.027  1.00104.05           C  
ATOM   5331  CG1 ILE B 288      60.804  77.696 -22.618  1.00114.73           C  
ATOM   5332  CG2 ILE B 288      62.947  76.861 -23.564  1.00 97.75           C  
ATOM   5333  CD1 ILE B 288      59.869  78.859 -22.215  1.00120.00           C  
ATOM   5334  N   LYS B 289      64.519  80.280 -22.872  1.00102.06           N  
ATOM   5335  CA  LYS B 289      65.837  80.677 -23.347  1.00102.61           C  
ATOM   5336  C   LYS B 289      66.818  81.161 -22.295  1.00102.20           C  
ATOM   5337  O   LYS B 289      68.022  81.005 -22.472  1.00102.10           O  
ATOM   5338  CB  LYS B 289      65.731  81.689 -24.493  1.00108.00           C  
ATOM   5339  CG  LYS B 289      65.325  81.030 -25.814  1.00115.62           C  
ATOM   5340  CD  LYS B 289      66.288  79.880 -26.155  1.00123.35           C  
ATOM   5341  CE  LYS B 289      65.864  79.088 -27.391  1.00119.52           C  
ATOM   5342  NZ  LYS B 289      66.808  77.958 -27.641  1.00105.25           N  
ATOM   5343  N   LYS B 290      66.336  81.745 -21.206  1.00102.01           N  
ATOM   5344  CA  LYS B 290      67.258  82.177 -20.157  1.00102.35           C  
ATOM   5345  C   LYS B 290      67.830  80.917 -19.502  1.00101.64           C  
ATOM   5346  O   LYS B 290      69.036  80.789 -19.280  1.00101.89           O  
ATOM   5347  CB  LYS B 290      66.529  83.020 -19.105  1.00106.18           C  
ATOM   5348  CG  LYS B 290      66.237  84.458 -19.520  1.00116.78           C  
ATOM   5349  CD  LYS B 290      67.522  85.279 -19.624  1.00123.25           C  
ATOM   5350  CE  LYS B 290      68.246  85.392 -18.276  1.00121.77           C  
ATOM   5351  NZ  LYS B 290      67.456  86.126 -17.247  1.00112.60           N  
ATOM   5352  N   TRP B 291      66.932  79.982 -19.224  1.00100.54           N  
ATOM   5353  CA  TRP B 291      67.260  78.717 -18.592  1.00 98.34           C  
ATOM   5354  C   TRP B 291      68.254  77.942 -19.444  1.00 96.77           C  
ATOM   5355  O   TRP B 291      69.285  77.486 -18.956  1.00 96.54           O  
ATOM   5356  CB  TRP B 291      65.984  77.898 -18.442  1.00100.36           C  
ATOM   5357  CG  TRP B 291      65.987  76.924 -17.325  1.00101.57           C  
ATOM   5358  CD1 TRP B 291      66.966  76.029 -17.021  1.00107.73           C  
ATOM   5359  CD2 TRP B 291      64.935  76.705 -16.380  1.00 98.86           C  
ATOM   5360  NE1 TRP B 291      66.589  75.264 -15.942  1.00108.15           N  
ATOM   5361  CE2 TRP B 291      65.348  75.663 -15.526  1.00100.22           C  
ATOM   5362  CE3 TRP B 291      63.684  77.298 -16.169  1.00 96.72           C  
ATOM   5363  CZ2 TRP B 291      64.552  75.189 -14.484  1.00 94.48           C  
ATOM   5364  CZ3 TRP B 291      62.894  76.830 -15.129  1.00 96.79           C  
ATOM   5365  CH2 TRP B 291      63.332  75.785 -14.299  1.00 91.95           C  
ATOM   5366  N   VAL B 292      67.936  77.797 -20.724  1.00 95.39           N  
ATOM   5367  CA  VAL B 292      68.791  77.051 -21.633  1.00 95.46           C  
ATOM   5368  C   VAL B 292      70.161  77.677 -21.863  1.00 95.98           C  
ATOM   5369  O   VAL B 292      71.074  77.028 -22.382  1.00 96.12           O  
ATOM   5370  CB  VAL B 292      68.102  76.850 -22.992  1.00 93.72           C  
ATOM   5371  CG1 VAL B 292      69.036  76.128 -23.948  1.00 93.58           C  
ATOM   5372  CG2 VAL B 292      66.832  76.040 -22.807  1.00 94.72           C  
ATOM   5373  N   LEU B 293      70.320  78.937 -21.485  1.00 96.33           N  
ATOM   5374  CA  LEU B 293      71.606  79.571 -21.679  1.00 96.20           C  
ATOM   5375  C   LEU B 293      72.414  79.472 -20.407  1.00 96.36           C  
ATOM   5376  O   LEU B 293      73.594  79.137 -20.455  1.00 95.85           O  
ATOM   5377  CB  LEU B 293      71.438  81.028 -22.097  1.00 98.58           C  
ATOM   5378  CG  LEU B 293      70.736  81.247 -23.442  1.00102.54           C  
ATOM   5379  CD1 LEU B 293      70.645  82.741 -23.706  1.00109.25           C  
ATOM   5380  CD2 LEU B 293      71.484  80.541 -24.572  1.00 91.19           C  
ATOM   5381  N   MET B 294      71.784  79.746 -19.266  1.00 96.85           N  
ATOM   5382  CA  MET B 294      72.496  79.659 -17.994  1.00 97.75           C  
ATOM   5383  C   MET B 294      72.845  78.195 -17.743  1.00 97.75           C  
ATOM   5384  O   MET B 294      73.656  77.877 -16.870  1.00 98.30           O  
ATOM   5385  CB  MET B 294      71.653  80.211 -16.839  1.00 96.36           C  
ATOM   5386  CG  MET B 294      70.404  79.424 -16.527  1.00106.41           C  
ATOM   5387  SD  MET B 294      70.407  78.796 -14.834  1.00122.21           S  
ATOM   5388  CE  MET B 294      70.545  80.289 -13.941  1.00112.35           C  
ATOM   5389  N   GLY B 295      72.226  77.309 -18.522  1.00 96.68           N  
ATOM   5390  CA  GLY B 295      72.498  75.894 -18.397  1.00 95.05           C  
ATOM   5391  C   GLY B 295      73.740  75.577 -19.201  1.00 94.51           C  
ATOM   5392  O   GLY B 295      74.566  74.754 -18.806  1.00 94.50           O  
ATOM   5393  N   GLY B 296      73.874  76.246 -20.341  1.00 94.33           N  
ATOM   5394  CA  GLY B 296      75.027  76.032 -21.199  1.00 93.65           C  
ATOM   5395  C   GLY B 296      76.280  76.642 -20.605  1.00 93.08           C  
ATOM   5396  O   GLY B 296      77.393  76.200 -20.885  1.00 92.64           O  
ATOM   5397  N   ALA B 297      76.092  77.668 -19.784  1.00 92.92           N  
ATOM   5398  CA  ALA B 297      77.205  78.342 -19.134  1.00 93.18           C  
ATOM   5399  C   ALA B 297      77.736  77.416 -18.058  1.00 93.82           C  
ATOM   5400  O   ALA B 297      78.927  77.093 -18.018  1.00 93.55           O  
ATOM   5401  CB  ALA B 297      76.728  79.647 -18.506  1.00 89.88           C  
ATOM   5402  N   ILE B 298      76.823  76.994 -17.189  1.00 94.46           N  
ATOM   5403  CA  ILE B 298      77.134  76.106 -16.085  1.00 94.22           C  
ATOM   5404  C   ILE B 298      77.722  74.826 -16.685  1.00 93.86           C  
ATOM   5405  O   ILE B 298      78.663  74.250 -16.143  1.00 93.81           O  
ATOM   5406  CB  ILE B 298      75.841  75.799 -15.272  1.00 96.73           C  
ATOM   5407  CG1 ILE B 298      76.188  75.387 -13.846  1.00103.79           C  
ATOM   5408  CG2 ILE B 298      75.044  74.700 -15.935  1.00105.33           C  
ATOM   5409  CD1 ILE B 298      76.747  76.524 -13.024  1.00113.10           C  
ATOM   5410  N   GLY B 299      77.179  74.406 -17.826  1.00 93.77           N  
ATOM   5411  CA  GLY B 299      77.659  73.204 -18.487  1.00 93.78           C  
ATOM   5412  C   GLY B 299      79.028  73.382 -19.119  1.00 94.25           C  
ATOM   5413  O   GLY B 299      79.873  72.487 -19.047  1.00 94.87           O  
ATOM   5414  N   GLY B 300      79.245  74.534 -19.752  1.00 94.35           N  
ATOM   5415  CA  GLY B 300      80.528  74.807 -20.375  1.00 93.09           C  
ATOM   5416  C   GLY B 300      81.562  75.012 -19.288  1.00 92.91           C  
ATOM   5417  O   GLY B 300      82.734  74.679 -19.458  1.00 92.68           O  
ATOM   5418  N   LEU B 301      81.102  75.556 -18.163  1.00 92.61           N  
ATOM   5419  CA  LEU B 301      81.937  75.828 -16.999  1.00 92.42           C  
ATOM   5420  C   LEU B 301      82.612  74.528 -16.577  1.00 92.59           C  
ATOM   5421  O   LEU B 301      83.777  74.525 -16.181  1.00 91.65           O  
ATOM   5422  CB  LEU B 301      81.062  76.362 -15.862  1.00 94.78           C  
ATOM   5423  CG  LEU B 301      81.669  77.098 -14.659  1.00100.20           C  
ATOM   5424  CD1 LEU B 301      82.637  76.218 -13.876  1.00 98.25           C  
ATOM   5425  CD2 LEU B 301      82.366  78.343 -15.178  1.00103.99           C  
ATOM   5426  N   CYS B 302      81.866  73.427 -16.665  1.00 93.66           N  
ATOM   5427  CA  CYS B 302      82.379  72.101 -16.317  1.00 95.49           C  
ATOM   5428  C   CYS B 302      83.359  71.597 -17.370  1.00 96.07           C  
ATOM   5429  O   CYS B 302      84.238  70.778 -17.069  1.00 96.44           O  
ATOM   5430  CB  CYS B 302      81.238  71.092 -16.168  1.00 95.73           C  
ATOM   5431  SG  CYS B 302      80.226  71.334 -14.701  1.00110.49           S  
ATOM   5432  N   GLY B 303      83.191  72.076 -18.604  1.00 96.01           N  
ATOM   5433  CA  GLY B 303      84.085  71.695 -19.684  1.00 95.29           C  
ATOM   5434  C   GLY B 303      85.486  72.185 -19.367  1.00 94.64           C  
ATOM   5435  O   GLY B 303      86.474  71.484 -19.587  1.00 93.23           O  
ATOM   5436  N   ILE B 304      85.558  73.407 -18.845  1.00 94.88           N  
ATOM   5437  CA  ILE B 304      86.820  74.014 -18.445  1.00 95.22           C  
ATOM   5438  C   ILE B 304      87.418  73.270 -17.257  1.00 95.45           C  
ATOM   5439  O   ILE B 304      88.530  72.749 -17.353  1.00 95.70           O  
ATOM   5440  CB  ILE B 304      86.627  75.501 -18.094  1.00 97.21           C  
ATOM   5441  CG1 ILE B 304      86.616  76.320 -19.387  1.00102.73           C  
ATOM   5442  CG2 ILE B 304      87.691  75.965 -17.117  1.00 92.63           C  
ATOM   5443  CD1 ILE B 304      86.414  77.805 -19.174  1.00109.71           C  
ATOM   5444  N   LEU B 305      86.695  73.209 -16.142  1.00 94.91           N  
ATOM   5445  CA  LEU B 305      87.211  72.491 -14.987  1.00 94.59           C  
ATOM   5446  C   LEU B 305      87.650  71.105 -15.424  1.00 95.10           C  
ATOM   5447  O   LEU B 305      88.638  70.556 -14.942  1.00 94.17           O  
ATOM   5448  CB  LEU B 305      86.144  72.381 -13.905  1.00 90.40           C  
ATOM   5449  CG  LEU B 305      85.694  73.682 -13.241  1.00 91.32           C  
ATOM   5450  CD1 LEU B 305      84.614  73.377 -12.226  1.00 85.80           C  
ATOM   5451  CD2 LEU B 305      86.868  74.361 -12.568  1.00 83.81           C  
ATOM   5452  N   GLY B 306      86.910  70.546 -16.369  1.00 96.33           N  
ATOM   5453  CA  GLY B 306      87.230  69.220 -16.863  1.00 98.09           C  
ATOM   5454  C   GLY B 306      88.687  68.942 -17.136  1.00 99.10           C  
ATOM   5455  O   GLY B 306      89.215  67.905 -16.741  1.00 98.61           O  
ATOM   5456  N   LEU B 307      89.356  69.894 -17.777  1.00101.40           N  
ATOM   5457  CA  LEU B 307      90.764  69.721 -18.079  1.00103.11           C  
ATOM   5458  C   LEU B 307      91.658  70.472 -17.080  1.00103.64           C  
ATOM   5459  O   LEU B 307      92.824  70.112 -16.867  1.00103.56           O  
ATOM   5460  CB  LEU B 307      91.040  70.133 -19.530  1.00102.20           C  
ATOM   5461  CG  LEU B 307      90.590  71.488 -20.065  1.00104.20           C  
ATOM   5462  CD1 LEU B 307      91.369  72.594 -19.375  1.00108.04           C  
ATOM   5463  CD2 LEU B 307      90.834  71.544 -21.563  1.00102.64           C  
ATOM   5464  N   ILE B 308      91.093  71.498 -16.454  1.00104.20           N  
ATOM   5465  CA  ILE B 308      91.802  72.267 -15.445  1.00105.54           C  
ATOM   5466  C   ILE B 308      91.007  72.092 -14.144  1.00106.55           C  
ATOM   5467  O   ILE B 308      89.904  72.628 -14.018  1.00108.19           O  
ATOM   5468  CB  ILE B 308      91.890  73.773 -15.838  1.00106.50           C  
ATOM   5469  CG1 ILE B 308      92.675  74.549 -14.775  1.00109.15           C  
ATOM   5470  CG2 ILE B 308      90.500  74.377 -16.005  1.00104.77           C  
ATOM   5471  CD1 ILE B 308      92.008  74.657 -13.402  1.00104.69           C  
ATOM   5472  N   GLU B 309      91.562  71.342 -13.186  1.00105.91           N  
ATOM   5473  CA  GLU B 309      90.900  71.085 -11.894  1.00104.60           C  
ATOM   5474  C   GLU B 309      89.822  70.004 -12.065  1.00101.82           C  
ATOM   5475  O   GLU B 309      88.655  70.211 -11.725  1.00101.33           O  
ATOM   5476  CB  GLU B 309      90.266  72.383 -11.368  1.00110.51           C  
ATOM   5477  CG  GLU B 309      89.579  72.283 -10.016  1.00121.68           C  
ATOM   5478  CD  GLU B 309      90.553  72.032  -8.888  1.00132.47           C  
ATOM   5479  OE1 GLU B 309      91.444  72.885  -8.669  1.00136.48           O  
ATOM   5480  OE2 GLU B 309      90.425  70.981  -8.224  1.00134.51           O  
ATOM   5481  N   PRO B 310      90.208  68.831 -12.587  1.00 99.17           N  
ATOM   5482  CA  PRO B 310      89.328  67.687 -12.836  1.00 97.30           C  
ATOM   5483  C   PRO B 310      88.566  67.155 -11.632  1.00 95.83           C  
ATOM   5484  O   PRO B 310      87.459  66.642 -11.773  1.00 95.89           O  
ATOM   5485  CB  PRO B 310      90.285  66.653 -13.420  1.00 95.21           C  
ATOM   5486  CG  PRO B 310      91.290  67.522 -14.119  1.00 92.90           C  
ATOM   5487  CD  PRO B 310      91.576  68.472 -12.991  1.00 94.58           C  
ATOM   5488  N   ALA B 311      89.158  67.273 -10.452  1.00 93.68           N  
ATOM   5489  CA  ALA B 311      88.512  66.784  -9.246  1.00 91.70           C  
ATOM   5490  C   ALA B 311      87.252  67.568  -8.922  1.00 91.19           C  
ATOM   5491  O   ALA B 311      86.367  67.070  -8.233  1.00 91.37           O  
ATOM   5492  CB  ALA B 311      89.473  66.851  -8.080  1.00 90.19           C  
ATOM   5493  N   ALA B 312      87.165  68.794  -9.421  1.00 90.66           N  
ATOM   5494  CA  ALA B 312      86.000  69.625  -9.150  1.00 90.58           C  
ATOM   5495  C   ALA B 312      84.798  69.280 -10.023  1.00 90.89           C  
ATOM   5496  O   ALA B 312      83.677  69.719  -9.763  1.00 90.06           O  
ATOM   5497  CB  ALA B 312      86.356  71.083  -9.315  1.00 90.81           C  
ATOM   5498  N   ALA B 313      85.031  68.483 -11.055  1.00 91.36           N  
ATOM   5499  CA  ALA B 313      83.953  68.091 -11.948  1.00 92.46           C  
ATOM   5500  C   ALA B 313      83.784  66.576 -11.993  1.00 93.18           C  
ATOM   5501  O   ALA B 313      84.341  65.849 -11.161  1.00 93.07           O  
ATOM   5502  CB  ALA B 313      84.212  68.636 -13.354  1.00 92.49           C  
ATOM   5503  N   GLY B 314      83.008  66.111 -12.968  1.00 93.66           N  
ATOM   5504  CA  GLY B 314      82.769  64.690 -13.106  1.00 94.95           C  
ATOM   5505  C   GLY B 314      81.682  64.192 -12.174  1.00 96.11           C  
ATOM   5506  O   GLY B 314      81.375  64.818 -11.154  1.00 95.30           O  
ATOM   5507  N   GLY B 315      81.098  63.054 -12.530  1.00 97.26           N  
ATOM   5508  CA  GLY B 315      80.047  62.473 -11.719  1.00 98.88           C  
ATOM   5509  C   GLY B 315      80.395  62.384 -10.246  1.00 99.16           C  
ATOM   5510  O   GLY B 315      79.525  62.555  -9.389  1.00 99.58           O  
ATOM   5511  N   GLY B 316      81.657  62.102  -9.941  1.00 99.22           N  
ATOM   5512  CA  GLY B 316      82.052  62.025  -8.552  1.00100.47           C  
ATOM   5513  C   GLY B 316      82.957  60.862  -8.228  1.00101.73           C  
ATOM   5514  O   GLY B 316      84.155  61.040  -8.006  1.00101.20           O  
ATOM   5515  N   PHE B 317      82.398  59.661  -8.172  1.00103.38           N  
ATOM   5516  CA  PHE B 317      83.245  58.530  -7.859  1.00105.07           C  
ATOM   5517  C   PHE B 317      84.044  58.161  -9.066  1.00105.11           C  
ATOM   5518  O   PHE B 317      85.051  57.459  -8.952  1.00103.34           O  
ATOM   5519  CB  PHE B 317      82.453  57.313  -7.318  1.00112.12           C  
ATOM   5520  CG  PHE B 317      81.276  56.879  -8.158  1.00115.91           C  
ATOM   5521  CD1 PHE B 317      81.401  56.671  -9.527  1.00122.31           C  
ATOM   5522  CD2 PHE B 317      80.046  56.622  -7.552  1.00117.54           C  
ATOM   5523  CE1 PHE B 317      80.317  56.211 -10.286  1.00129.41           C  
ATOM   5524  CE2 PHE B 317      78.958  56.164  -8.298  1.00125.70           C  
ATOM   5525  CZ  PHE B 317      79.094  55.958  -9.669  1.00128.76           C  
ATOM   5526  N   ASN B 318      83.601  58.688 -10.213  1.00107.61           N  
ATOM   5527  CA  ASN B 318      84.229  58.444 -11.522  1.00109.27           C  
ATOM   5528  C   ASN B 318      85.747  58.379 -11.431  1.00109.06           C  
ATOM   5529  O   ASN B 318      86.421  57.843 -12.323  1.00109.75           O  
ATOM   5530  CB  ASN B 318      83.865  59.536 -12.548  1.00108.40           C  
ATOM   5531  CG  ASN B 318      82.377  59.655 -12.790  1.00106.58           C  
ATOM   5532  OD1 ASN B 318      81.951  60.108 -13.856  1.00104.67           O  
ATOM   5533  ND2 ASN B 318      81.577  59.283 -11.796  1.00104.02           N  
ATOM   5534  N   LEU B 319      86.282  58.922 -10.346  1.00106.83           N  
ATOM   5535  CA  LEU B 319      87.707  58.929 -10.187  1.00104.03           C  
ATOM   5536  C   LEU B 319      88.060  59.170  -8.724  1.00101.18           C  
ATOM   5537  O   LEU B 319      89.152  58.806  -8.286  1.00102.01           O  
ATOM   5538  CB  LEU B 319      88.278  60.046 -11.089  1.00108.07           C  
ATOM   5539  CG  LEU B 319      89.765  60.167 -11.484  1.00115.98           C  
ATOM   5540  CD1 LEU B 319      90.147  58.986 -12.390  1.00114.60           C  
ATOM   5541  CD2 LEU B 319      90.021  61.495 -12.216  1.00108.18           C  
ATOM   5542  N   ILE B 320      87.128  59.707  -7.944  1.00 97.27           N  
ATOM   5543  CA  ILE B 320      87.476  60.058  -6.575  1.00 94.06           C  
ATOM   5544  C   ILE B 320      87.482  59.142  -5.327  1.00 92.51           C  
ATOM   5545  O   ILE B 320      88.548  58.935  -4.753  1.00 91.31           O  
ATOM   5546  CB  ILE B 320      86.778  61.387  -6.217  1.00 91.73           C  
ATOM   5547  CG1 ILE B 320      87.296  62.482  -7.148  1.00 83.42           C  
ATOM   5548  CG2 ILE B 320      87.098  61.797  -4.785  1.00 98.54           C  
ATOM   5549  CD1 ILE B 320      86.808  63.852  -6.784  1.00 79.28           C  
ATOM   5550  N   PRO B 321      86.323  58.595  -4.872  1.00 91.77           N  
ATOM   5551  CA  PRO B 321      86.469  57.759  -3.669  1.00 88.77           C  
ATOM   5552  C   PRO B 321      87.508  56.659  -3.747  1.00 86.83           C  
ATOM   5553  O   PRO B 321      87.629  55.854  -2.835  1.00 88.89           O  
ATOM   5554  CB  PRO B 321      85.033  57.232  -3.428  1.00 84.48           C  
ATOM   5555  CG  PRO B 321      84.411  57.277  -4.784  1.00 84.42           C  
ATOM   5556  CD  PRO B 321      84.909  58.640  -5.271  1.00 95.93           C  
ATOM   5557  N   ILE B 322      88.282  56.637  -4.819  1.00 83.75           N  
ATOM   5558  CA  ILE B 322      89.290  55.615  -4.962  1.00 83.62           C  
ATOM   5559  C   ILE B 322      90.682  56.215  -4.765  1.00 83.24           C  
ATOM   5560  O   ILE B 322      91.579  55.563  -4.231  1.00 81.63           O  
ATOM   5561  CB  ILE B 322      89.197  54.958  -6.336  1.00 87.74           C  
ATOM   5562  CG1 ILE B 322      87.738  54.609  -6.661  1.00 94.68           C  
ATOM   5563  CG2 ILE B 322      90.027  53.685  -6.348  1.00 95.41           C  
ATOM   5564  CD1 ILE B 322      86.833  55.817  -6.959  1.00103.61           C  
ATOM   5565  N   ALA B 323      90.855  57.458  -5.210  1.00 83.65           N  
ATOM   5566  CA  ALA B 323      92.118  58.170  -5.051  1.00 82.73           C  
ATOM   5567  C   ALA B 323      92.128  58.698  -3.612  1.00 83.33           C  
ATOM   5568  O   ALA B 323      93.175  58.750  -2.963  1.00 83.46           O  
ATOM   5569  CB  ALA B 323      92.217  59.332  -6.059  1.00 74.40           C  
ATOM   5570  N   ALA B 324      90.950  59.058  -3.108  1.00 84.22           N  
ATOM   5571  CA  ALA B 324      90.810  59.578  -1.747  1.00 85.06           C  
ATOM   5572  C   ALA B 324      91.020  58.517  -0.670  1.00 85.65           C  
ATOM   5573  O   ALA B 324      91.189  58.846   0.497  1.00 85.09           O  
ATOM   5574  CB  ALA B 324      89.439  60.228  -1.576  1.00 83.89           C  
ATOM   5575  N   ALA B 325      91.008  57.242  -1.053  1.00 88.15           N  
ATOM   5576  CA  ALA B 325      91.235  56.158  -0.087  1.00 91.65           C  
ATOM   5577  C   ALA B 325      92.681  55.644  -0.228  1.00 94.65           C  
ATOM   5578  O   ALA B 325      92.980  54.493   0.072  1.00 94.42           O  
ATOM   5579  CB  ALA B 325      90.242  55.024  -0.316  1.00 89.34           C  
ATOM   5580  N   GLY B 326      93.562  56.520  -0.713  1.00 97.21           N  
ATOM   5581  CA  GLY B 326      94.973  56.227  -0.881  1.00 98.06           C  
ATOM   5582  C   GLY B 326      95.779  57.321  -0.179  1.00100.42           C  
ATOM   5583  O   GLY B 326      96.350  57.067   0.880  1.00101.20           O  
ATOM   5584  N   ASN B 327      95.829  58.532  -0.746  1.00101.80           N  
ATOM   5585  CA  ASN B 327      96.586  59.643  -0.141  1.00103.46           C  
ATOM   5586  C   ASN B 327      96.446  61.055  -0.775  1.00105.03           C  
ATOM   5587  O   ASN B 327      96.486  61.227  -2.000  1.00105.62           O  
ATOM   5588  CB  ASN B 327      98.070  59.276  -0.079  1.00105.90           C  
ATOM   5589  CG  ASN B 327      98.618  58.812  -1.429  1.00109.31           C  
ATOM   5590  OD1 ASN B 327      98.480  59.505  -2.440  1.00103.80           O  
ATOM   5591  ND2 ASN B 327      99.250  57.634  -1.443  1.00103.05           N  
ATOM   5592  N   PHE B 328      96.290  62.055   0.094  1.00104.56           N  
ATOM   5593  CA  PHE B 328      96.150  63.475  -0.258  1.00102.59           C  
ATOM   5594  C   PHE B 328      96.341  64.199   1.079  1.00101.62           C  
ATOM   5595  O   PHE B 328      96.365  63.538   2.126  1.00102.37           O  
ATOM   5596  CB  PHE B 328      94.751  63.809  -0.791  1.00102.79           C  
ATOM   5597  CG  PHE B 328      94.569  63.614  -2.279  1.00113.50           C  
ATOM   5598  CD1 PHE B 328      95.601  63.885  -3.174  1.00117.63           C  
ATOM   5599  CD2 PHE B 328      93.300  63.330  -2.801  1.00124.00           C  
ATOM   5600  CE1 PHE B 328      95.365  63.889  -4.569  1.00124.61           C  
ATOM   5601  CE2 PHE B 328      93.055  63.334  -4.192  1.00119.51           C  
ATOM   5602  CZ  PHE B 328      94.088  63.617  -5.072  1.00119.71           C  
ATOM   5603  N   SER B 329      96.459  65.530   1.060  1.00 99.65           N  
ATOM   5604  CA  SER B 329      96.663  66.303   2.298  1.00 96.89           C  
ATOM   5605  C   SER B 329      95.379  66.936   2.806  1.00 94.85           C  
ATOM   5606  O   SER B 329      94.504  67.285   2.015  1.00 94.97           O  
ATOM   5607  CB  SER B 329      97.693  67.412   2.082  1.00 97.07           C  
ATOM   5608  OG  SER B 329      97.222  68.370   1.149  1.00100.07           O  
ATOM   5609  N   VAL B 330      95.282  67.108   4.122  1.00 92.41           N  
ATOM   5610  CA  VAL B 330      94.086  67.690   4.738  1.00 90.58           C  
ATOM   5611  C   VAL B 330      93.574  68.960   4.058  1.00 89.87           C  
ATOM   5612  O   VAL B 330      92.367  69.141   3.864  1.00 90.10           O  
ATOM   5613  CB  VAL B 330      94.328  68.030   6.208  1.00 86.39           C  
ATOM   5614  CG1 VAL B 330      93.034  68.531   6.847  1.00 74.57           C  
ATOM   5615  CG2 VAL B 330      94.868  66.822   6.924  1.00 87.52           C  
ATOM   5616  N   GLY B 331      94.501  69.844   3.712  1.00 88.46           N  
ATOM   5617  CA  GLY B 331      94.126  71.084   3.068  1.00 84.98           C  
ATOM   5618  C   GLY B 331      93.621  70.875   1.659  1.00 83.01           C  
ATOM   5619  O   GLY B 331      92.690  71.554   1.237  1.00 82.82           O  
ATOM   5620  N   LEU B 332      94.224  69.942   0.927  1.00 81.41           N  
ATOM   5621  CA  LEU B 332      93.794  69.693  -0.446  1.00 80.14           C  
ATOM   5622  C   LEU B 332      92.386  69.083  -0.423  1.00 79.35           C  
ATOM   5623  O   LEU B 332      91.527  69.419  -1.249  1.00 79.32           O  
ATOM   5624  CB  LEU B 332      94.750  68.731  -1.155  1.00 75.24           C  
ATOM   5625  CG  LEU B 332      94.838  68.895  -2.679  1.00 70.32           C  
ATOM   5626  CD1 LEU B 332      95.389  67.612  -3.285  1.00 71.05           C  
ATOM   5627  CD2 LEU B 332      93.481  69.189  -3.278  1.00 73.03           C  
ATOM   5628  N   LEU B 333      92.148  68.182   0.522  1.00 77.13           N  
ATOM   5629  CA  LEU B 333      90.842  67.572   0.616  1.00 75.56           C  
ATOM   5630  C   LEU B 333      89.800  68.653   0.850  1.00 74.96           C  
ATOM   5631  O   LEU B 333      88.884  68.829   0.035  1.00 75.18           O  
ATOM   5632  CB  LEU B 333      90.806  66.546   1.744  1.00 72.16           C  
ATOM   5633  CG  LEU B 333      91.687  65.310   1.536  1.00 74.11           C  
ATOM   5634  CD1 LEU B 333      91.589  64.422   2.777  1.00 74.30           C  
ATOM   5635  CD2 LEU B 333      91.264  64.552   0.271  1.00 55.97           C  
ATOM   5636  N   LEU B 334      89.940  69.395   1.945  1.00 73.57           N  
ATOM   5637  CA  LEU B 334      88.969  70.442   2.222  1.00 73.25           C  
ATOM   5638  C   LEU B 334      88.820  71.380   1.029  1.00 73.19           C  
ATOM   5639  O   LEU B 334      87.741  71.919   0.796  1.00 73.42           O  
ATOM   5640  CB  LEU B 334      89.338  71.221   3.488  1.00 68.73           C  
ATOM   5641  CG  LEU B 334      89.378  70.367   4.766  1.00 73.74           C  
ATOM   5642  CD1 LEU B 334      89.529  71.267   5.970  1.00 73.00           C  
ATOM   5643  CD2 LEU B 334      88.098  69.553   4.915  1.00 68.97           C  
ATOM   5644  N   PHE B 335      89.881  71.564   0.252  1.00 72.69           N  
ATOM   5645  CA  PHE B 335      89.766  72.438  -0.903  1.00 73.07           C  
ATOM   5646  C   PHE B 335      88.943  71.787  -1.995  1.00 73.76           C  
ATOM   5647  O   PHE B 335      88.130  72.453  -2.634  1.00 74.44           O  
ATOM   5648  CB  PHE B 335      91.134  72.839  -1.456  1.00 73.84           C  
ATOM   5649  CG  PHE B 335      91.064  73.553  -2.785  1.00 76.16           C  
ATOM   5650  CD1 PHE B 335      91.319  72.867  -3.976  1.00 78.95           C  
ATOM   5651  CD2 PHE B 335      90.710  74.901  -2.850  1.00 74.47           C  
ATOM   5652  CE1 PHE B 335      91.224  73.515  -5.224  1.00 78.18           C  
ATOM   5653  CE2 PHE B 335      90.608  75.562  -4.096  1.00 76.54           C  
ATOM   5654  CZ  PHE B 335      90.867  74.864  -5.283  1.00 77.53           C  
ATOM   5655  N   ILE B 336      89.144  70.495  -2.231  1.00 73.30           N  
ATOM   5656  CA  ILE B 336      88.347  69.837  -3.256  1.00 72.74           C  
ATOM   5657  C   ILE B 336      86.922  69.669  -2.730  1.00 71.73           C  
ATOM   5658  O   ILE B 336      85.959  69.649  -3.498  1.00 69.61           O  
ATOM   5659  CB  ILE B 336      88.944  68.471  -3.649  1.00 73.94           C  
ATOM   5660  CG1 ILE B 336      90.252  68.693  -4.416  1.00 77.88           C  
ATOM   5661  CG2 ILE B 336      87.956  67.689  -4.497  1.00 59.38           C  
ATOM   5662  CD1 ILE B 336      90.924  67.408  -4.925  1.00 83.12           C  
ATOM   5663  N   PHE B 337      86.791  69.580  -1.411  1.00 71.33           N  
ATOM   5664  CA  PHE B 337      85.473  69.423  -0.824  1.00 72.51           C  
ATOM   5665  C   PHE B 337      84.588  70.603  -1.167  1.00 72.76           C  
ATOM   5666  O   PHE B 337      83.589  70.448  -1.861  1.00 73.63           O  
ATOM   5667  CB  PHE B 337      85.536  69.295   0.702  1.00 71.65           C  
ATOM   5668  CG  PHE B 337      84.179  69.113   1.351  1.00 73.31           C  
ATOM   5669  CD1 PHE B 337      83.418  67.973   1.102  1.00 69.17           C  
ATOM   5670  CD2 PHE B 337      83.661  70.083   2.205  1.00 74.09           C  
ATOM   5671  CE1 PHE B 337      82.167  67.800   1.694  1.00 64.80           C  
ATOM   5672  CE2 PHE B 337      82.404  69.916   2.803  1.00 69.80           C  
ATOM   5673  CZ  PHE B 337      81.661  68.774   2.546  1.00 70.99           C  
ATOM   5674  N   ILE B 338      84.960  71.784  -0.683  1.00 72.83           N  
ATOM   5675  CA  ILE B 338      84.164  72.975  -0.922  1.00 71.78           C  
ATOM   5676  C   ILE B 338      84.037  73.298  -2.391  1.00 71.27           C  
ATOM   5677  O   ILE B 338      83.014  73.827  -2.825  1.00 71.98           O  
ATOM   5678  CB  ILE B 338      84.730  74.189  -0.186  1.00 72.18           C  
ATOM   5679  CG1 ILE B 338      84.786  73.901   1.321  1.00 81.82           C  
ATOM   5680  CG2 ILE B 338      83.825  75.379  -0.409  1.00 67.88           C  
ATOM   5681  CD1 ILE B 338      85.420  75.015   2.172  1.00 87.84           C  
ATOM   5682  N   THR B 339      85.059  72.981  -3.171  1.00 70.72           N  
ATOM   5683  CA  THR B 339      84.964  73.246  -4.596  1.00 71.22           C  
ATOM   5684  C   THR B 339      83.794  72.426  -5.119  1.00 70.82           C  
ATOM   5685  O   THR B 339      82.898  72.965  -5.755  1.00 71.24           O  
ATOM   5686  CB  THR B 339      86.217  72.812  -5.361  1.00 72.86           C  
ATOM   5687  OG1 THR B 339      87.372  73.404  -4.765  1.00 80.81           O  
ATOM   5688  CG2 THR B 339      86.123  73.261  -6.820  1.00 76.76           C  
ATOM   5689  N   ARG B 340      83.796  71.125  -4.836  1.00 70.49           N  
ATOM   5690  CA  ARG B 340      82.723  70.251  -5.306  1.00 70.02           C  
ATOM   5691  C   ARG B 340      81.373  70.516  -4.661  1.00 69.89           C  
ATOM   5692  O   ARG B 340      80.341  70.158  -5.221  1.00 70.61           O  
ATOM   5693  CB  ARG B 340      83.099  68.781  -5.124  1.00 66.55           C  
ATOM   5694  CG  ARG B 340      84.182  68.301  -6.078  1.00 74.36           C  
ATOM   5695  CD  ARG B 340      84.376  66.818  -5.926  1.00 77.51           C  
ATOM   5696  NE  ARG B 340      83.114  66.121  -6.114  1.00 75.88           N  
ATOM   5697  CZ  ARG B 340      82.614  65.772  -7.293  1.00 74.24           C  
ATOM   5698  NH1 ARG B 340      83.270  66.048  -8.418  1.00 56.11           N  
ATOM   5699  NH2 ARG B 340      81.435  65.166  -7.339  1.00 76.15           N  
ATOM   5700  N   VAL B 341      81.369  71.127  -3.483  1.00 69.63           N  
ATOM   5701  CA  VAL B 341      80.109  71.446  -2.837  1.00 70.20           C  
ATOM   5702  C   VAL B 341      79.467  72.539  -3.679  1.00 71.52           C  
ATOM   5703  O   VAL B 341      78.267  72.503  -3.943  1.00 72.22           O  
ATOM   5704  CB  VAL B 341      80.298  71.958  -1.381  1.00 68.20           C  
ATOM   5705  CG1 VAL B 341      78.971  72.479  -0.831  1.00 65.48           C  
ATOM   5706  CG2 VAL B 341      80.812  70.824  -0.485  1.00 64.83           C  
ATOM   5707  N   VAL B 342      80.259  73.506  -4.128  1.00 72.19           N  
ATOM   5708  CA  VAL B 342      79.676  74.565  -4.940  1.00 73.52           C  
ATOM   5709  C   VAL B 342      79.423  74.052  -6.354  1.00 73.88           C  
ATOM   5710  O   VAL B 342      78.464  74.456  -7.003  1.00 74.40           O  
ATOM   5711  CB  VAL B 342      80.579  75.837  -5.022  1.00 70.37           C  
ATOM   5712  CG1 VAL B 342      81.133  76.177  -3.652  1.00 63.73           C  
ATOM   5713  CG2 VAL B 342      81.672  75.641  -6.029  1.00 74.10           C  
ATOM   5714  N   THR B 343      80.269  73.150  -6.828  1.00 73.99           N  
ATOM   5715  CA  THR B 343      80.094  72.644  -8.173  1.00 74.83           C  
ATOM   5716  C   THR B 343      78.881  71.734  -8.311  1.00 75.88           C  
ATOM   5717  O   THR B 343      78.203  71.777  -9.346  1.00 76.47           O  
ATOM   5718  CB  THR B 343      81.334  71.900  -8.656  1.00 74.72           C  
ATOM   5719  OG1 THR B 343      82.469  72.763  -8.562  1.00 79.42           O  
ATOM   5720  CG2 THR B 343      81.172  71.518 -10.101  1.00 78.24           C  
ATOM   5721  N   THR B 344      78.596  70.914  -7.294  1.00 75.19           N  
ATOM   5722  CA  THR B 344      77.432  70.027  -7.385  1.00 74.29           C  
ATOM   5723  C   THR B 344      76.167  70.890  -7.312  1.00 73.38           C  
ATOM   5724  O   THR B 344      75.220  70.679  -8.069  1.00 72.92           O  
ATOM   5725  CB  THR B 344      77.384  68.916  -6.253  1.00 70.45           C  
ATOM   5726  OG1 THR B 344      77.255  69.526  -4.970  1.00 81.45           O  
ATOM   5727  CG2 THR B 344      78.640  68.055  -6.261  1.00 69.05           C  
ATOM   5728  N   LEU B 345      76.162  71.873  -6.415  1.00 72.52           N  
ATOM   5729  CA  LEU B 345      75.015  72.755  -6.288  1.00 71.88           C  
ATOM   5730  C   LEU B 345      74.647  73.317  -7.653  1.00 73.01           C  
ATOM   5731  O   LEU B 345      73.556  73.072  -8.148  1.00 73.45           O  
ATOM   5732  CB  LEU B 345      75.325  73.887  -5.322  1.00 67.23           C  
ATOM   5733  CG  LEU B 345      75.501  73.462  -3.864  1.00 78.64           C  
ATOM   5734  CD1 LEU B 345      75.853  74.665  -3.001  1.00 80.13           C  
ATOM   5735  CD2 LEU B 345      74.220  72.824  -3.371  1.00 80.27           C  
ATOM   5736  N   LEU B 346      75.562  74.058  -8.270  1.00 73.61           N  
ATOM   5737  CA  LEU B 346      75.315  74.641  -9.589  1.00 74.45           C  
ATOM   5738  C   LEU B 346      74.717  73.651 -10.562  1.00 75.06           C  
ATOM   5739  O   LEU B 346      73.657  73.891 -11.133  1.00 75.44           O  
ATOM   5740  CB  LEU B 346      76.608  75.186 -10.195  1.00 75.92           C  
ATOM   5741  CG  LEU B 346      77.244  76.400  -9.513  1.00 86.32           C  
ATOM   5742  CD1 LEU B 346      78.593  76.696 -10.158  1.00 75.81           C  
ATOM   5743  CD2 LEU B 346      76.301  77.602  -9.605  1.00 76.49           C  
ATOM   5744  N   CYS B 347      75.404  72.534 -10.758  1.00 76.32           N  
ATOM   5745  CA  CYS B 347      74.925  71.519 -11.686  1.00 77.08           C  
ATOM   5746  C   CYS B 347      73.560  70.929 -11.348  1.00 76.59           C  
ATOM   5747  O   CYS B 347      72.764  70.661 -12.248  1.00 77.47           O  
ATOM   5748  CB  CYS B 347      75.952  70.392 -11.827  1.00 76.80           C  
ATOM   5749  SG  CYS B 347      77.388  70.857 -12.819  1.00 90.18           S  
ATOM   5750  N   PHE B 348      73.273  70.740 -10.065  1.00 75.21           N  
ATOM   5751  CA  PHE B 348      71.999  70.153  -9.689  1.00 73.41           C  
ATOM   5752  C   PHE B 348      70.870  71.148  -9.617  1.00 72.53           C  
ATOM   5753  O   PHE B 348      69.862  70.980 -10.288  1.00 74.27           O  
ATOM   5754  CB  PHE B 348      72.100  69.437  -8.345  1.00 72.81           C  
ATOM   5755  CG  PHE B 348      70.840  68.717  -7.947  1.00 69.87           C  
ATOM   5756  CD1 PHE B 348      70.418  67.587  -8.644  1.00 60.93           C  
ATOM   5757  CD2 PHE B 348      70.077  69.168  -6.874  1.00 69.29           C  
ATOM   5758  CE1 PHE B 348      69.251  66.912  -8.274  1.00 64.75           C  
ATOM   5759  CE2 PHE B 348      68.904  68.499  -6.493  1.00 72.21           C  
ATOM   5760  CZ  PHE B 348      68.492  67.366  -7.197  1.00 63.74           C  
ATOM   5761  N   SER B 349      71.026  72.171  -8.788  1.00 71.48           N  
ATOM   5762  CA  SER B 349      69.989  73.179  -8.629  1.00 70.77           C  
ATOM   5763  C   SER B 349      69.627  73.877  -9.936  1.00 70.43           C  
ATOM   5764  O   SER B 349      68.524  74.395 -10.066  1.00 70.32           O  
ATOM   5765  CB  SER B 349      70.416  74.217  -7.595  1.00 70.82           C  
ATOM   5766  OG  SER B 349      70.672  73.605  -6.347  1.00 69.27           O  
ATOM   5767  N   SER B 350      70.541  73.893 -10.902  1.00 70.26           N  
ATOM   5768  CA  SER B 350      70.252  74.539 -12.177  1.00 71.68           C  
ATOM   5769  C   SER B 350      68.978  73.940 -12.748  1.00 72.72           C  
ATOM   5770  O   SER B 350      68.095  74.663 -13.207  1.00 73.78           O  
ATOM   5771  CB  SER B 350      71.395  74.331 -13.164  1.00 72.99           C  
ATOM   5772  OG  SER B 350      71.485  72.972 -13.533  1.00 78.51           O  
ATOM   5773  N   GLY B 351      68.894  72.612 -12.706  1.00 73.77           N  
ATOM   5774  CA  GLY B 351      67.723  71.909 -13.200  1.00 73.81           C  
ATOM   5775  C   GLY B 351      68.057  70.785 -14.157  1.00 74.03           C  
ATOM   5776  O   GLY B 351      67.184  70.017 -14.551  1.00 74.33           O  
ATOM   5777  N   ALA B 352      69.328  70.693 -14.533  1.00 73.63           N  
ATOM   5778  CA  ALA B 352      69.786  69.668 -15.458  1.00 73.62           C  
ATOM   5779  C   ALA B 352      69.310  68.278 -15.080  1.00 74.26           C  
ATOM   5780  O   ALA B 352      69.056  67.998 -13.914  1.00 74.85           O  
ATOM   5781  CB  ALA B 352      71.297  69.677 -15.515  1.00 68.65           C  
ATOM   5782  N   PRO B 353      69.146  67.392 -16.071  1.00 74.79           N  
ATOM   5783  CA  PRO B 353      68.711  66.022 -15.803  1.00 75.39           C  
ATOM   5784  C   PRO B 353      69.938  65.365 -15.183  1.00 75.57           C  
ATOM   5785  O   PRO B 353      70.959  65.226 -15.852  1.00 75.91           O  
ATOM   5786  CB  PRO B 353      68.452  65.464 -17.204  1.00 71.32           C  
ATOM   5787  CG  PRO B 353      68.210  66.701 -18.023  1.00 77.47           C  
ATOM   5788  CD  PRO B 353      69.307  67.579 -17.516  1.00 77.12           C  
ATOM   5789  N   GLY B 354      69.862  64.972 -13.918  1.00 75.56           N  
ATOM   5790  CA  GLY B 354      71.022  64.355 -13.298  1.00 74.22           C  
ATOM   5791  C   GLY B 354      70.808  64.068 -11.829  1.00 73.79           C  
ATOM   5792  O   GLY B 354      69.949  64.667 -11.180  1.00 72.94           O  
ATOM   5793  N   GLY B 355      71.602  63.151 -11.296  1.00 72.87           N  
ATOM   5794  CA  GLY B 355      71.451  62.798  -9.901  1.00 71.31           C  
ATOM   5795  C   GLY B 355      72.296  63.576  -8.917  1.00 70.27           C  
ATOM   5796  O   GLY B 355      73.346  64.106  -9.258  1.00 70.53           O  
ATOM   5797  N   ILE B 356      71.834  63.638  -7.678  1.00 69.28           N  
ATOM   5798  CA  ILE B 356      72.559  64.339  -6.635  1.00 68.08           C  
ATOM   5799  C   ILE B 356      73.056  63.292  -5.623  1.00 67.72           C  
ATOM   5800  O   ILE B 356      73.799  63.594  -4.692  1.00 67.34           O  
ATOM   5801  CB  ILE B 356      71.639  65.368  -5.955  1.00 62.44           C  
ATOM   5802  CG1 ILE B 356      72.459  66.281  -5.048  1.00 60.78           C  
ATOM   5803  CG2 ILE B 356      70.557  64.652  -5.180  1.00 60.82           C  
ATOM   5804  CD1 ILE B 356      71.650  67.382  -4.399  1.00 68.29           C  
ATOM   5805  N   PHE B 357      72.652  62.049  -5.861  1.00 67.62           N  
ATOM   5806  CA  PHE B 357      72.983  60.883  -5.038  1.00 67.26           C  
ATOM   5807  C   PHE B 357      74.488  60.563  -5.096  1.00 67.14           C  
ATOM   5808  O   PHE B 357      75.218  60.723  -4.111  1.00 67.28           O  
ATOM   5809  CB  PHE B 357      72.198  59.687  -5.572  1.00 66.71           C  
ATOM   5810  CG  PHE B 357      71.948  58.616  -4.573  1.00 67.24           C  
ATOM   5811  CD1 PHE B 357      70.744  58.567  -3.888  1.00 68.74           C  
ATOM   5812  CD2 PHE B 357      72.896  57.628  -4.339  1.00 71.36           C  
ATOM   5813  CE1 PHE B 357      70.483  57.542  -2.985  1.00 70.14           C  
ATOM   5814  CE2 PHE B 357      72.646  56.596  -3.435  1.00 68.75           C  
ATOM   5815  CZ  PHE B 357      71.439  56.553  -2.760  1.00 64.93           C  
ATOM   5816  N   ALA B 358      74.945  60.093  -6.252  1.00 65.83           N  
ATOM   5817  CA  ALA B 358      76.350  59.762  -6.418  1.00 65.70           C  
ATOM   5818  C   ALA B 358      77.246  60.952  -6.039  1.00 66.16           C  
ATOM   5819  O   ALA B 358      78.272  60.781  -5.382  1.00 66.37           O  
ATOM   5820  CB  ALA B 358      76.621  59.329  -7.853  1.00 65.40           C  
ATOM   5821  N   PRO B 359      76.885  62.173  -6.469  1.00 66.38           N  
ATOM   5822  CA  PRO B 359      77.692  63.354  -6.136  1.00 65.30           C  
ATOM   5823  C   PRO B 359      77.820  63.543  -4.628  1.00 64.60           C  
ATOM   5824  O   PRO B 359      78.822  64.062  -4.134  1.00 64.12           O  
ATOM   5825  CB  PRO B 359      76.922  64.480  -6.814  1.00 65.87           C  
ATOM   5826  CG  PRO B 359      76.351  63.767  -8.038  1.00 66.24           C  
ATOM   5827  CD  PRO B 359      75.754  62.574  -7.322  1.00 67.66           C  
ATOM   5828  N   MET B 360      76.797  63.132  -3.891  1.00 64.42           N  
ATOM   5829  CA  MET B 360      76.872  63.232  -2.446  1.00 64.67           C  
ATOM   5830  C   MET B 360      77.856  62.187  -1.948  1.00 64.52           C  
ATOM   5831  O   MET B 360      78.656  62.460  -1.055  1.00 65.51           O  
ATOM   5832  CB  MET B 360      75.505  63.019  -1.801  1.00 59.97           C  
ATOM   5833  CG  MET B 360      74.594  64.223  -1.925  1.00 75.47           C  
ATOM   5834  SD  MET B 360      73.015  64.007  -1.098  1.00 84.07           S  
ATOM   5835  CE  MET B 360      72.285  65.569  -1.384  1.00 86.32           C  
ATOM   5836  N   LEU B 361      77.812  60.993  -2.530  1.00 63.80           N  
ATOM   5837  CA  LEU B 361      78.730  59.943  -2.110  1.00 63.10           C  
ATOM   5838  C   LEU B 361      80.174  60.446  -2.153  1.00 62.93           C  
ATOM   5839  O   LEU B 361      81.014  60.014  -1.356  1.00 63.91           O  
ATOM   5840  CB  LEU B 361      78.586  58.694  -2.996  1.00 57.16           C  
ATOM   5841  CG  LEU B 361      77.306  57.853  -2.966  1.00 53.60           C  
ATOM   5842  CD1 LEU B 361      77.479  56.726  -3.949  1.00 53.34           C  
ATOM   5843  CD2 LEU B 361      77.034  57.285  -1.587  1.00 43.60           C  
ATOM   5844  N   ALA B 362      80.464  61.359  -3.075  1.00 62.21           N  
ATOM   5845  CA  ALA B 362      81.815  61.895  -3.189  1.00 62.29           C  
ATOM   5846  C   ALA B 362      82.074  62.994  -2.152  1.00 62.24           C  
ATOM   5847  O   ALA B 362      83.137  63.035  -1.535  1.00 61.54           O  
ATOM   5848  CB  ALA B 362      82.055  62.412  -4.599  1.00 63.17           C  
ATOM   5849  N   LEU B 363      81.114  63.889  -1.960  1.00 62.00           N  
ATOM   5850  CA  LEU B 363      81.301  64.915  -0.953  1.00 63.33           C  
ATOM   5851  C   LEU B 363      81.528  64.210   0.371  1.00 64.74           C  
ATOM   5852  O   LEU B 363      82.410  64.568   1.145  1.00 66.56           O  
ATOM   5853  CB  LEU B 363      80.068  65.796  -0.834  1.00 63.88           C  
ATOM   5854  CG  LEU B 363      79.814  66.751  -1.984  1.00 61.20           C  
ATOM   5855  CD1 LEU B 363      78.561  67.576  -1.699  1.00 54.82           C  
ATOM   5856  CD2 LEU B 363      81.026  67.648  -2.132  1.00 62.38           C  
ATOM   5857  N   GLY B 364      80.720  63.193   0.626  1.00 64.84           N  
ATOM   5858  CA  GLY B 364      80.850  62.452   1.864  1.00 64.55           C  
ATOM   5859  C   GLY B 364      82.161  61.706   1.982  1.00 63.64           C  
ATOM   5860  O   GLY B 364      82.729  61.597   3.066  1.00 63.66           O  
ATOM   5861  N   THR B 365      82.655  61.190   0.868  1.00 63.21           N  
ATOM   5862  CA  THR B 365      83.894  60.445   0.922  1.00 64.27           C  
ATOM   5863  C   THR B 365      85.062  61.398   1.188  1.00 64.79           C  
ATOM   5864  O   THR B 365      85.926  61.109   2.027  1.00 65.52           O  
ATOM   5865  CB  THR B 365      84.127  59.639  -0.382  1.00 61.67           C  
ATOM   5866  OG1 THR B 365      85.293  58.822  -0.232  1.00 65.37           O  
ATOM   5867  CG2 THR B 365      84.334  60.563  -1.556  1.00 57.51           C  
ATOM   5868  N   LEU B 366      85.070  62.536   0.491  1.00 64.24           N  
ATOM   5869  CA  LEU B 366      86.122  63.543   0.647  1.00 63.43           C  
ATOM   5870  C   LEU B 366      86.195  64.054   2.073  1.00 62.99           C  
ATOM   5871  O   LEU B 366      87.255  64.059   2.699  1.00 61.36           O  
ATOM   5872  CB  LEU B 366      85.862  64.732  -0.277  1.00 58.29           C  
ATOM   5873  CG  LEU B 366      86.016  64.484  -1.771  1.00 62.45           C  
ATOM   5874  CD1 LEU B 366      85.523  65.685  -2.545  1.00 59.43           C  
ATOM   5875  CD2 LEU B 366      87.473  64.190  -2.075  1.00 51.75           C  
ATOM   5876  N   LEU B 367      85.046  64.484   2.573  1.00 63.34           N  
ATOM   5877  CA  LEU B 367      84.937  65.021   3.916  1.00 63.73           C  
ATOM   5878  C   LEU B 367      85.396  63.982   4.923  1.00 63.49           C  
ATOM   5879  O   LEU B 367      86.022  64.313   5.918  1.00 63.18           O  
ATOM   5880  CB  LEU B 367      83.485  65.435   4.177  1.00 67.32           C  
ATOM   5881  CG  LEU B 367      83.210  66.354   5.367  1.00 71.35           C  
ATOM   5882  CD1 LEU B 367      83.319  65.604   6.681  1.00 73.04           C  
ATOM   5883  CD2 LEU B 367      84.194  67.514   5.301  1.00 68.92           C  
ATOM   5884  N   GLY B 368      85.101  62.718   4.649  1.00 63.74           N  
ATOM   5885  CA  GLY B 368      85.499  61.665   5.561  1.00 64.68           C  
ATOM   5886  C   GLY B 368      86.989  61.384   5.534  1.00 64.88           C  
ATOM   5887  O   GLY B 368      87.583  60.976   6.532  1.00 65.15           O  
ATOM   5888  N   THR B 369      87.598  61.580   4.376  1.00 64.86           N  
ATOM   5889  CA  THR B 369      89.025  61.357   4.248  1.00 65.22           C  
ATOM   5890  C   THR B 369      89.727  62.443   5.053  1.00 65.84           C  
ATOM   5891  O   THR B 369      90.685  62.162   5.775  1.00 65.46           O  
ATOM   5892  CB  THR B 369      89.480  61.467   2.786  1.00 64.13           C  
ATOM   5893  OG1 THR B 369      88.759  60.522   1.985  1.00 71.84           O  
ATOM   5894  CG2 THR B 369      90.954  61.185   2.680  1.00 59.35           C  
ATOM   5895  N   ALA B 370      89.236  63.680   4.932  1.00 65.81           N  
ATOM   5896  CA  ALA B 370      89.816  64.824   5.638  1.00 65.69           C  
ATOM   5897  C   ALA B 370      89.791  64.567   7.132  1.00 65.90           C  
ATOM   5898  O   ALA B 370      90.819  64.637   7.796  1.00 67.44           O  
ATOM   5899  CB  ALA B 370      89.049  66.110   5.312  1.00 59.19           C  
ATOM   5900  N   PHE B 371      88.617  64.271   7.664  1.00 65.43           N  
ATOM   5901  CA  PHE B 371      88.504  63.986   9.082  1.00 66.08           C  
ATOM   5902  C   PHE B 371      89.536  62.921   9.436  1.00 66.26           C  
ATOM   5903  O   PHE B 371      90.242  63.032  10.430  1.00 66.55           O  
ATOM   5904  CB  PHE B 371      87.119  63.440   9.396  1.00 69.27           C  
ATOM   5905  CG  PHE B 371      86.886  63.170  10.851  1.00 67.13           C  
ATOM   5906  CD1 PHE B 371      86.554  64.205  11.718  1.00 63.00           C  
ATOM   5907  CD2 PHE B 371      86.974  61.872  11.349  1.00 58.46           C  
ATOM   5908  CE1 PHE B 371      86.304  63.953  13.061  1.00 73.33           C  
ATOM   5909  CE2 PHE B 371      86.730  61.605  12.686  1.00 67.15           C  
ATOM   5910  CZ  PHE B 371      86.390  62.649  13.548  1.00 76.68           C  
ATOM   5911  N   GLY B 372      89.604  61.877   8.621  1.00 67.00           N  
ATOM   5912  CA  GLY B 372      90.554  60.811   8.876  1.00 68.98           C  
ATOM   5913  C   GLY B 372      91.931  61.386   9.119  1.00 70.06           C  
ATOM   5914  O   GLY B 372      92.465  61.272  10.215  1.00 70.00           O  
ATOM   5915  N   MET B 373      92.499  62.003   8.085  1.00 71.61           N  
ATOM   5916  CA  MET B 373      93.814  62.637   8.154  1.00 72.88           C  
ATOM   5917  C   MET B 373      94.004  63.386   9.468  1.00 73.14           C  
ATOM   5918  O   MET B 373      94.973  63.160  10.190  1.00 74.22           O  
ATOM   5919  CB  MET B 373      93.983  63.631   7.005  1.00 77.40           C  
ATOM   5920  CG  MET B 373      94.062  63.021   5.616  1.00 90.96           C  
ATOM   5921  SD  MET B 373      95.517  61.988   5.422  1.00107.70           S  
ATOM   5922  CE  MET B 373      96.837  63.137   5.902  1.00100.83           C  
ATOM   5923  N   ALA B 374      93.084  64.294   9.767  1.00 72.69           N  
ATOM   5924  CA  ALA B 374      93.164  65.056  11.003  1.00 73.90           C  
ATOM   5925  C   ALA B 374      93.230  64.104  12.198  1.00 75.12           C  
ATOM   5926  O   ALA B 374      94.133  64.199  13.033  1.00 75.79           O  
ATOM   5927  CB  ALA B 374      91.954  65.977  11.128  1.00 66.04           C  
ATOM   5928  N   ALA B 375      92.278  63.178  12.266  1.00 76.13           N  
ATOM   5929  CA  ALA B 375      92.223  62.212  13.356  1.00 77.34           C  
ATOM   5930  C   ALA B 375      93.498  61.377  13.436  1.00 78.38           C  
ATOM   5931  O   ALA B 375      94.063  61.213  14.512  1.00 79.50           O  
ATOM   5932  CB  ALA B 375      91.004  61.299  13.193  1.00 77.57           C  
ATOM   5933  N   ALA B 376      93.954  60.859  12.300  1.00 79.05           N  
ATOM   5934  CA  ALA B 376      95.154  60.025  12.261  1.00 79.77           C  
ATOM   5935  C   ALA B 376      96.366  60.719  12.863  1.00 80.91           C  
ATOM   5936  O   ALA B 376      97.263  60.070  13.403  1.00 80.71           O  
ATOM   5937  CB  ALA B 376      95.450  59.618  10.838  1.00 76.71           C  
ATOM   5938  N   VAL B 377      96.401  62.042  12.757  1.00 82.49           N  
ATOM   5939  CA  VAL B 377      97.513  62.803  13.308  1.00 83.61           C  
ATOM   5940  C   VAL B 377      97.299  63.042  14.793  1.00 84.60           C  
ATOM   5941  O   VAL B 377      98.130  62.663  15.615  1.00 84.96           O  
ATOM   5942  CB  VAL B 377      97.672  64.156  12.596  1.00 82.49           C  
ATOM   5943  CG1 VAL B 377      98.643  65.028  13.359  1.00 78.56           C  
ATOM   5944  CG2 VAL B 377      98.184  63.931  11.180  1.00 78.86           C  
ATOM   5945  N   LEU B 378      96.175  63.665  15.128  1.00 84.65           N  
ATOM   5946  CA  LEU B 378      95.837  63.959  16.512  1.00 85.56           C  
ATOM   5947  C   LEU B 378      95.952  62.756  17.454  1.00 86.01           C  
ATOM   5948  O   LEU B 378      96.166  62.929  18.656  1.00 86.52           O  
ATOM   5949  CB  LEU B 378      94.419  64.521  16.581  1.00 86.46           C  
ATOM   5950  CG  LEU B 378      94.212  65.799  15.769  1.00 98.15           C  
ATOM   5951  CD1 LEU B 378      92.740  66.162  15.727  1.00104.11           C  
ATOM   5952  CD2 LEU B 378      95.025  66.922  16.381  1.00101.54           C  
ATOM   5953  N   PHE B 379      95.803  61.545  16.919  1.00 85.67           N  
ATOM   5954  CA  PHE B 379      95.881  60.337  17.738  1.00 85.68           C  
ATOM   5955  C   PHE B 379      96.728  59.304  17.018  1.00 86.44           C  
ATOM   5956  O   PHE B 379      96.215  58.301  16.519  1.00 87.05           O  
ATOM   5957  CB  PHE B 379      94.485  59.748  17.981  1.00 81.88           C  
ATOM   5958  CG  PHE B 379      93.494  60.725  18.554  1.00 78.63           C  
ATOM   5959  CD1 PHE B 379      92.958  61.738  17.764  1.00 76.16           C  
ATOM   5960  CD2 PHE B 379      93.106  60.638  19.891  1.00 81.09           C  
ATOM   5961  CE1 PHE B 379      92.054  62.650  18.292  1.00 80.59           C  
ATOM   5962  CE2 PHE B 379      92.203  61.546  20.433  1.00 79.87           C  
ATOM   5963  CZ  PHE B 379      91.674  62.555  19.633  1.00 79.90           C  
ATOM   5964  N   PRO B 380      98.047  59.526  16.964  1.00 87.00           N  
ATOM   5965  CA  PRO B 380      98.978  58.614  16.293  1.00 86.37           C  
ATOM   5966  C   PRO B 380      99.012  57.253  16.964  1.00 86.06           C  
ATOM   5967  O   PRO B 380      99.495  56.273  16.386  1.00 84.74           O  
ATOM   5968  CB  PRO B 380     100.305  59.360  16.402  1.00 85.09           C  
ATOM   5969  CG  PRO B 380     100.148  60.044  17.744  1.00 88.20           C  
ATOM   5970  CD  PRO B 380      98.784  60.658  17.546  1.00 87.36           C  
ATOM   5971  N   GLN B 381      98.491  57.208  18.189  1.00 86.53           N  
ATOM   5972  CA  GLN B 381      98.446  55.975  18.973  1.00 87.66           C  
ATOM   5973  C   GLN B 381      97.576  54.893  18.335  1.00 87.65           C  
ATOM   5974  O   GLN B 381      97.826  53.699  18.517  1.00 87.90           O  
ATOM   5975  CB  GLN B 381      97.934  56.267  20.388  1.00 85.38           C  
ATOM   5976  CG  GLN B 381      96.649  57.078  20.431  1.00104.01           C  
ATOM   5977  CD  GLN B 381      96.009  57.093  21.814  1.00119.00           C  
ATOM   5978  OE1 GLN B 381      96.638  57.472  22.799  1.00135.41           O  
ATOM   5979  NE2 GLN B 381      94.749  56.681  21.889  1.00123.83           N  
ATOM   5980  N   TYR B 382      96.564  55.325  17.584  1.00 87.00           N  
ATOM   5981  CA  TYR B 382      95.621  54.433  16.919  1.00 85.25           C  
ATOM   5982  C   TYR B 382      96.099  53.824  15.606  1.00 85.54           C  
ATOM   5983  O   TYR B 382      95.566  52.808  15.161  1.00 85.88           O  
ATOM   5984  CB  TYR B 382      94.327  55.191  16.667  1.00 79.92           C  
ATOM   5985  CG  TYR B 382      93.569  55.521  17.917  1.00 71.75           C  
ATOM   5986  CD1 TYR B 382      92.815  56.691  18.007  1.00 66.79           C  
ATOM   5987  CD2 TYR B 382      93.572  54.648  19.003  1.00 62.93           C  
ATOM   5988  CE1 TYR B 382      92.082  56.989  19.156  1.00 67.88           C  
ATOM   5989  CE2 TYR B 382      92.845  54.930  20.155  1.00 59.35           C  
ATOM   5990  CZ  TYR B 382      92.103  56.101  20.225  1.00 66.58           C  
ATOM   5991  OH  TYR B 382      91.383  56.383  21.359  1.00 65.06           O  
ATOM   5992  N   HIS B 383      97.088  54.451  14.978  1.00 85.98           N  
ATOM   5993  CA  HIS B 383      97.621  53.966  13.705  1.00 85.88           C  
ATOM   5994  C   HIS B 383      96.492  53.969  12.687  1.00 84.27           C  
ATOM   5995  O   HIS B 383      96.256  52.984  11.987  1.00 83.19           O  
ATOM   5996  CB  HIS B 383      98.180  52.551  13.874  1.00 94.42           C  
ATOM   5997  CG  HIS B 383      99.160  52.425  14.998  1.00107.12           C  
ATOM   5998  ND1 HIS B 383     100.307  53.191  15.077  1.00110.94           N  
ATOM   5999  CD2 HIS B 383      99.158  51.638  16.099  1.00114.21           C  
ATOM   6000  CE1 HIS B 383     100.964  52.880  16.179  1.00118.24           C  
ATOM   6001  NE2 HIS B 383     100.288  51.940  16.817  1.00120.60           N  
ATOM   6002  N   LEU B 384      95.813  55.106  12.612  1.00 83.27           N  
ATOM   6003  CA  LEU B 384      94.675  55.282  11.731  1.00 83.39           C  
ATOM   6004  C   LEU B 384      94.996  55.528  10.257  1.00 84.63           C  
ATOM   6005  O   LEU B 384      95.899  56.299   9.928  1.00 85.95           O  
ATOM   6006  CB  LEU B 384      93.840  56.455  12.231  1.00 76.14           C  
ATOM   6007  CG  LEU B 384      93.359  56.425  13.671  1.00 71.56           C  
ATOM   6008  CD1 LEU B 384      92.537  57.680  13.941  1.00 63.76           C  
ATOM   6009  CD2 LEU B 384      92.540  55.166  13.914  1.00 67.05           C  
ATOM   6010  N   GLU B 385      94.260  54.868   9.366  1.00 84.28           N  
ATOM   6011  CA  GLU B 385      94.433  55.112   7.937  1.00 82.92           C  
ATOM   6012  C   GLU B 385      93.204  55.923   7.555  1.00 80.31           C  
ATOM   6013  O   GLU B 385      92.074  55.539   7.863  1.00 80.47           O  
ATOM   6014  CB  GLU B 385      94.495  53.816   7.119  1.00 88.17           C  
ATOM   6015  CG  GLU B 385      95.728  52.963   7.414  1.00113.21           C  
ATOM   6016  CD  GLU B 385      95.978  51.883   6.358  1.00135.11           C  
ATOM   6017  OE1 GLU B 385      95.061  51.064   6.102  1.00137.07           O  
ATOM   6018  OE2 GLU B 385      97.099  51.855   5.790  1.00135.25           O  
ATOM   6019  N   ALA B 386      93.427  57.065   6.924  1.00 78.00           N  
ATOM   6020  CA  ALA B 386      92.323  57.917   6.535  1.00 76.44           C  
ATOM   6021  C   ALA B 386      91.303  57.096   5.746  1.00 74.94           C  
ATOM   6022  O   ALA B 386      90.089  57.267   5.900  1.00 74.51           O  
ATOM   6023  CB  ALA B 386      92.838  59.085   5.692  1.00 74.94           C  
ATOM   6024  N   GLY B 387      91.810  56.194   4.912  1.00 73.22           N  
ATOM   6025  CA  GLY B 387      90.939  55.369   4.099  1.00 69.61           C  
ATOM   6026  C   GLY B 387      89.702  54.881   4.822  1.00 67.35           C  
ATOM   6027  O   GLY B 387      88.591  55.082   4.332  1.00 68.35           O  
ATOM   6028  N   THR B 388      89.871  54.263   5.988  1.00 64.16           N  
ATOM   6029  CA  THR B 388      88.716  53.744   6.705  1.00 61.77           C  
ATOM   6030  C   THR B 388      87.651  54.798   6.966  1.00 60.43           C  
ATOM   6031  O   THR B 388      86.469  54.488   7.010  1.00 60.06           O  
ATOM   6032  CB  THR B 388      89.102  53.108   8.042  1.00 57.35           C  
ATOM   6033  OG1 THR B 388      89.551  54.116   8.948  1.00 63.66           O  
ATOM   6034  CG2 THR B 388      90.197  52.105   7.835  1.00 57.93           C  
ATOM   6035  N   PHE B 389      88.053  56.049   7.140  1.00 59.61           N  
ATOM   6036  CA  PHE B 389      87.061  57.085   7.380  1.00 58.54           C  
ATOM   6037  C   PHE B 389      86.457  57.515   6.058  1.00 57.25           C  
ATOM   6038  O   PHE B 389      85.313  57.964   6.018  1.00 57.00           O  
ATOM   6039  CB  PHE B 389      87.662  58.282   8.127  1.00 61.54           C  
ATOM   6040  CG  PHE B 389      88.158  57.943   9.513  1.00 62.28           C  
ATOM   6041  CD1 PHE B 389      89.342  57.242   9.693  1.00 56.16           C  
ATOM   6042  CD2 PHE B 389      87.404  58.272  10.632  1.00 66.08           C  
ATOM   6043  CE1 PHE B 389      89.763  56.868  10.974  1.00 65.23           C  
ATOM   6044  CE2 PHE B 389      87.816  57.903  11.925  1.00 67.47           C  
ATOM   6045  CZ  PHE B 389      88.995  57.200  12.095  1.00 59.58           C  
ATOM   6046  N   ALA B 390      87.211  57.363   4.974  1.00 56.56           N  
ATOM   6047  CA  ALA B 390      86.679  57.707   3.665  1.00 56.85           C  
ATOM   6048  C   ALA B 390      85.454  56.839   3.520  1.00 58.12           C  
ATOM   6049  O   ALA B 390      84.342  57.338   3.316  1.00 60.13           O  
ATOM   6050  CB  ALA B 390      87.649  57.365   2.588  1.00 48.21           C  
ATOM   6051  N   ILE B 391      85.669  55.533   3.642  1.00 56.89           N  
ATOM   6052  CA  ILE B 391      84.596  54.563   3.540  1.00 56.25           C  
ATOM   6053  C   ILE B 391      83.442  54.831   4.497  1.00 56.51           C  
ATOM   6054  O   ILE B 391      82.286  54.818   4.092  1.00 56.59           O  
ATOM   6055  CB  ILE B 391      85.137  53.146   3.778  1.00 58.64           C  
ATOM   6056  CG1 ILE B 391      85.793  52.628   2.503  1.00 64.07           C  
ATOM   6057  CG2 ILE B 391      84.019  52.217   4.201  1.00 57.97           C  
ATOM   6058  CD1 ILE B 391      86.764  53.601   1.888  1.00 73.09           C  
ATOM   6059  N   ALA B 392      83.755  55.084   5.764  1.00 57.38           N  
ATOM   6060  CA  ALA B 392      82.719  55.329   6.760  1.00 59.22           C  
ATOM   6061  C   ALA B 392      81.829  56.485   6.358  1.00 60.69           C  
ATOM   6062  O   ALA B 392      80.604  56.456   6.555  1.00 62.27           O  
ATOM   6063  CB  ALA B 392      83.335  55.619   8.099  1.00 56.46           C  
ATOM   6064  N   GLY B 393      82.446  57.507   5.787  1.00 60.19           N  
ATOM   6065  CA  GLY B 393      81.672  58.658   5.400  1.00 59.94           C  
ATOM   6066  C   GLY B 393      81.155  58.621   3.987  1.00 59.54           C  
ATOM   6067  O   GLY B 393      80.354  59.482   3.642  1.00 60.57           O  
ATOM   6068  N   MET B 394      81.572  57.654   3.172  1.00 59.20           N  
ATOM   6069  CA  MET B 394      81.101  57.642   1.790  1.00 60.30           C  
ATOM   6070  C   MET B 394      79.586  57.732   1.685  1.00 62.08           C  
ATOM   6071  O   MET B 394      79.064  58.351   0.745  1.00 62.64           O  
ATOM   6072  CB  MET B 394      81.556  56.402   1.036  1.00 57.42           C  
ATOM   6073  CG  MET B 394      81.088  56.417  -0.412  1.00 63.85           C  
ATOM   6074  SD  MET B 394      81.372  54.868  -1.302  1.00 72.71           S  
ATOM   6075  CE  MET B 394      83.163  54.724  -1.168  1.00 78.77           C  
ATOM   6076  N   GLY B 395      78.877  57.142   2.650  1.00 61.76           N  
ATOM   6077  CA  GLY B 395      77.429  57.176   2.590  1.00 60.64           C  
ATOM   6078  C   GLY B 395      76.712  57.999   3.634  1.00 61.42           C  
ATOM   6079  O   GLY B 395      75.479  58.086   3.614  1.00 61.26           O  
ATOM   6080  N   ALA B 396      77.458  58.635   4.532  1.00 62.72           N  
ATOM   6081  CA  ALA B 396      76.833  59.408   5.605  1.00 62.69           C  
ATOM   6082  C   ALA B 396      76.183  60.716   5.190  1.00 63.34           C  
ATOM   6083  O   ALA B 396      75.162  61.103   5.758  1.00 62.44           O  
ATOM   6084  CB  ALA B 396      77.835  59.664   6.713  1.00 63.06           C  
ATOM   6085  N   LEU B 397      76.747  61.413   4.212  1.00 64.39           N  
ATOM   6086  CA  LEU B 397      76.129  62.675   3.832  1.00 65.52           C  
ATOM   6087  C   LEU B 397      74.773  62.401   3.208  1.00 66.57           C  
ATOM   6088  O   LEU B 397      73.787  63.026   3.586  1.00 65.97           O  
ATOM   6089  CB  LEU B 397      77.039  63.474   2.877  1.00 66.40           C  
ATOM   6090  CG  LEU B 397      76.657  64.899   2.416  1.00 65.57           C  
ATOM   6091  CD1 LEU B 397      75.736  64.874   1.228  1.00 63.00           C  
ATOM   6092  CD2 LEU B 397      76.028  65.649   3.566  1.00 70.60           C  
ATOM   6093  N   MET B 398      74.717  61.444   2.281  1.00 67.73           N  
ATOM   6094  CA  MET B 398      73.458  61.124   1.621  1.00 69.38           C  
ATOM   6095  C   MET B 398      72.495  60.563   2.657  1.00 70.43           C  
ATOM   6096  O   MET B 398      71.289  60.775   2.571  1.00 71.85           O  
ATOM   6097  CB  MET B 398      73.656  60.092   0.508  1.00 70.01           C  
ATOM   6098  CG  MET B 398      73.577  58.664   1.002  1.00 82.29           C  
ATOM   6099  SD  MET B 398      72.140  57.757   0.399  1.00 86.63           S  
ATOM   6100  CE  MET B 398      70.934  58.958   0.469  1.00 82.61           C  
ATOM   6101  N   ALA B 399      73.025  59.843   3.638  1.00 70.76           N  
ATOM   6102  CA  ALA B 399      72.178  59.270   4.676  1.00 71.39           C  
ATOM   6103  C   ALA B 399      71.512  60.356   5.528  1.00 71.75           C  
ATOM   6104  O   ALA B 399      70.395  60.178   6.011  1.00 73.11           O  
ATOM   6105  CB  ALA B 399      72.993  58.342   5.556  1.00 72.37           C  
ATOM   6106  N   ALA B 400      72.194  61.481   5.716  1.00 71.07           N  
ATOM   6107  CA  ALA B 400      71.626  62.564   6.505  1.00 69.88           C  
ATOM   6108  C   ALA B 400      70.789  63.518   5.646  1.00 69.17           C  
ATOM   6109  O   ALA B 400      69.909  64.197   6.154  1.00 70.21           O  
ATOM   6110  CB  ALA B 400      72.729  63.323   7.229  1.00 66.57           C  
ATOM   6111  N   SER B 401      71.060  63.584   4.349  1.00 68.00           N  
ATOM   6112  CA  SER B 401      70.264  64.444   3.491  1.00 68.08           C  
ATOM   6113  C   SER B 401      68.972  63.718   3.160  1.00 68.48           C  
ATOM   6114  O   SER B 401      67.878  64.138   3.545  1.00 69.71           O  
ATOM   6115  CB  SER B 401      70.992  64.744   2.187  1.00 65.38           C  
ATOM   6116  OG  SER B 401      72.159  65.494   2.424  1.00 86.08           O  
ATOM   6117  N   VAL B 402      69.113  62.616   2.437  1.00 68.09           N  
ATOM   6118  CA  VAL B 402      67.975  61.818   2.018  1.00 67.25           C  
ATOM   6119  C   VAL B 402      67.290  61.114   3.178  1.00 67.01           C  
ATOM   6120  O   VAL B 402      66.076  60.925   3.171  1.00 66.51           O  
ATOM   6121  CB  VAL B 402      68.424  60.785   0.989  1.00 68.10           C  
ATOM   6122  CG1 VAL B 402      67.268  59.886   0.604  1.00 71.34           C  
ATOM   6123  CG2 VAL B 402      69.001  61.505  -0.242  1.00 67.64           C  
ATOM   6124  N   ARG B 403      68.076  60.752   4.186  1.00 67.14           N  
ATOM   6125  CA  ARG B 403      67.569  60.048   5.366  1.00 67.03           C  
ATOM   6126  C   ARG B 403      67.266  58.599   5.005  1.00 66.11           C  
ATOM   6127  O   ARG B 403      66.145  58.128   5.145  1.00 67.22           O  
ATOM   6128  CB  ARG B 403      66.307  60.727   5.925  1.00 64.03           C  
ATOM   6129  CG  ARG B 403      65.835  60.142   7.255  1.00 64.68           C  
ATOM   6130  CD  ARG B 403      65.487  61.254   8.225  1.00 76.40           C  
ATOM   6131  NE  ARG B 403      64.142  61.793   8.061  1.00 82.48           N  
ATOM   6132  CZ  ARG B 403      63.768  62.995   8.499  1.00 90.57           C  
ATOM   6133  NH1 ARG B 403      64.640  63.791   9.119  1.00 85.84           N  
ATOM   6134  NH2 ARG B 403      62.514  63.395   8.342  1.00 86.51           N  
ATOM   6135  N   ALA B 404      68.281  57.903   4.518  1.00 65.16           N  
ATOM   6136  CA  ALA B 404      68.154  56.509   4.141  1.00 63.50           C  
ATOM   6137  C   ALA B 404      69.479  55.922   4.575  1.00 62.91           C  
ATOM   6138  O   ALA B 404      70.307  55.552   3.753  1.00 63.71           O  
ATOM   6139  CB  ALA B 404      67.969  56.393   2.641  1.00 61.65           C  
ATOM   6140  N   PRO B 405      69.700  55.850   5.890  1.00 62.63           N  
ATOM   6141  CA  PRO B 405      70.909  55.333   6.537  1.00 63.32           C  
ATOM   6142  C   PRO B 405      71.210  53.897   6.210  1.00 63.79           C  
ATOM   6143  O   PRO B 405      72.365  53.520   6.007  1.00 64.98           O  
ATOM   6144  CB  PRO B 405      70.604  55.514   8.018  1.00 58.54           C  
ATOM   6145  CG  PRO B 405      69.117  55.330   8.051  1.00 62.18           C  
ATOM   6146  CD  PRO B 405      68.742  56.266   6.924  1.00 60.65           C  
ATOM   6147  N   LEU B 406      70.154  53.097   6.169  1.00 63.14           N  
ATOM   6148  CA  LEU B 406      70.295  51.690   5.893  1.00 61.05           C  
ATOM   6149  C   LEU B 406      70.747  51.479   4.450  1.00 60.48           C  
ATOM   6150  O   LEU B 406      71.552  50.589   4.175  1.00 61.17           O  
ATOM   6151  CB  LEU B 406      68.974  51.009   6.217  1.00 61.11           C  
ATOM   6152  CG  LEU B 406      68.864  49.493   6.264  1.00 64.70           C  
ATOM   6153  CD1 LEU B 406      70.058  48.857   6.947  1.00 58.25           C  
ATOM   6154  CD2 LEU B 406      67.575  49.180   7.023  1.00 66.17           C  
ATOM   6155  N   THR B 407      70.260  52.321   3.541  1.00 58.91           N  
ATOM   6156  CA  THR B 407      70.639  52.245   2.129  1.00 57.86           C  
ATOM   6157  C   THR B 407      72.085  52.692   1.965  1.00 57.86           C  
ATOM   6158  O   THR B 407      72.871  52.068   1.237  1.00 57.79           O  
ATOM   6159  CB  THR B 407      69.757  53.150   1.256  1.00 54.68           C  
ATOM   6160  OG1 THR B 407      68.389  52.757   1.398  1.00 57.58           O  
ATOM   6161  CG2 THR B 407      70.170  53.052  -0.205  1.00 57.09           C  
ATOM   6162  N   GLY B 408      72.431  53.778   2.651  1.00 57.52           N  
ATOM   6163  CA  GLY B 408      73.790  54.289   2.589  1.00 56.83           C  
ATOM   6164  C   GLY B 408      74.782  53.204   2.974  1.00 55.29           C  
ATOM   6165  O   GLY B 408      75.741  52.915   2.256  1.00 54.31           O  
ATOM   6166  N   ILE B 409      74.530  52.588   4.116  1.00 54.52           N  
ATOM   6167  CA  ILE B 409      75.386  51.530   4.613  1.00 55.29           C  
ATOM   6168  C   ILE B 409      75.532  50.389   3.606  1.00 55.29           C  
ATOM   6169  O   ILE B 409      76.631  50.113   3.125  1.00 56.54           O  
ATOM   6170  CB  ILE B 409      74.839  50.969   5.938  1.00 55.55           C  
ATOM   6171  CG1 ILE B 409      74.804  52.083   6.991  1.00 61.66           C  
ATOM   6172  CG2 ILE B 409      75.694  49.786   6.396  1.00 55.14           C  
ATOM   6173  CD1 ILE B 409      74.146  51.685   8.294  1.00 63.40           C  
ATOM   6174  N   VAL B 410      74.434  49.724   3.280  1.00 54.27           N  
ATOM   6175  CA  VAL B 410      74.509  48.625   2.336  1.00 53.26           C  
ATOM   6176  C   VAL B 410      75.063  49.034   0.973  1.00 52.96           C  
ATOM   6177  O   VAL B 410      75.778  48.252   0.345  1.00 51.66           O  
ATOM   6178  CB  VAL B 410      73.128  47.950   2.167  1.00 55.40           C  
ATOM   6179  CG1 VAL B 410      73.185  46.857   1.097  1.00 45.30           C  
ATOM   6180  CG2 VAL B 410      72.705  47.342   3.510  1.00 53.09           C  
ATOM   6181  N   LEU B 411      74.755  50.252   0.517  1.00 52.89           N  
ATOM   6182  CA  LEU B 411      75.261  50.699  -0.787  1.00 52.92           C  
ATOM   6183  C   LEU B 411      76.781  50.688  -0.750  1.00 52.24           C  
ATOM   6184  O   LEU B 411      77.428  50.198  -1.672  1.00 52.48           O  
ATOM   6185  CB  LEU B 411      74.807  52.127  -1.149  1.00 52.34           C  
ATOM   6186  CG  LEU B 411      74.645  52.465  -2.658  1.00 51.01           C  
ATOM   6187  CD1 LEU B 411      74.637  53.965  -2.826  1.00 55.05           C  
ATOM   6188  CD2 LEU B 411      75.751  51.910  -3.496  1.00 40.62           C  
ATOM   6189  N   VAL B 412      77.352  51.237   0.317  1.00 52.27           N  
ATOM   6190  CA  VAL B 412      78.802  51.287   0.436  1.00 51.80           C  
ATOM   6191  C   VAL B 412      79.400  49.899   0.514  1.00 52.09           C  
ATOM   6192  O   VAL B 412      80.333  49.566  -0.207  1.00 50.42           O  
ATOM   6193  CB  VAL B 412      79.226  52.061   1.677  1.00 46.51           C  
ATOM   6194  CG1 VAL B 412      80.748  52.018   1.810  1.00 45.97           C  
ATOM   6195  CG2 VAL B 412      78.748  53.492   1.570  1.00 41.46           C  
ATOM   6196  N   LEU B 413      78.840  49.098   1.405  1.00 53.22           N  
ATOM   6197  CA  LEU B 413      79.297  47.745   1.618  1.00 54.18           C  
ATOM   6198  C   LEU B 413      79.383  47.075   0.255  1.00 55.68           C  
ATOM   6199  O   LEU B 413      80.329  46.343  -0.033  1.00 56.46           O  
ATOM   6200  CB  LEU B 413      78.302  47.002   2.499  1.00 52.76           C  
ATOM   6201  CG  LEU B 413      78.751  45.821   3.359  1.00 58.43           C  
ATOM   6202  CD1 LEU B 413      77.506  44.951   3.675  1.00 56.28           C  
ATOM   6203  CD2 LEU B 413      79.800  44.987   2.636  1.00 57.15           C  
ATOM   6204  N   GLU B 414      78.395  47.339  -0.590  1.00 56.70           N  
ATOM   6205  CA  GLU B 414      78.352  46.749  -1.921  1.00 58.23           C  
ATOM   6206  C   GLU B 414      79.380  47.258  -2.915  1.00 59.66           C  
ATOM   6207  O   GLU B 414      79.878  46.484  -3.724  1.00 61.31           O  
ATOM   6208  CB  GLU B 414      76.955  46.896  -2.516  1.00 53.59           C  
ATOM   6209  CG  GLU B 414      76.002  45.823  -2.049  1.00 67.56           C  
ATOM   6210  CD  GLU B 414      74.594  45.989  -2.591  1.00 74.43           C  
ATOM   6211  OE1 GLU B 414      73.963  44.950  -2.923  1.00 67.46           O  
ATOM   6212  OE2 GLU B 414      74.116  47.148  -2.657  1.00 72.42           O  
ATOM   6213  N   MET B 415      79.707  48.544  -2.876  1.00 60.65           N  
ATOM   6214  CA  MET B 415      80.693  49.071  -3.814  1.00 61.73           C  
ATOM   6215  C   MET B 415      82.124  48.951  -3.296  1.00 62.10           C  
ATOM   6216  O   MET B 415      83.049  48.689  -4.055  1.00 62.87           O  
ATOM   6217  CB  MET B 415      80.374  50.528  -4.141  1.00 67.28           C  
ATOM   6218  CG  MET B 415      78.964  50.718  -4.681  1.00 74.70           C  
ATOM   6219  SD  MET B 415      78.724  52.270  -5.559  1.00 90.57           S  
ATOM   6220  CE  MET B 415      79.115  53.433  -4.304  1.00 84.85           C  
ATOM   6221  N   THR B 416      82.271  49.128  -1.989  1.00 62.87           N  
ATOM   6222  CA  THR B 416      83.537  49.075  -1.258  1.00 63.28           C  
ATOM   6223  C   THR B 416      84.016  47.652  -0.884  1.00 64.14           C  
ATOM   6224  O   THR B 416      85.170  47.274  -1.104  1.00 64.35           O  
ATOM   6225  CB  THR B 416      83.381  49.920   0.031  1.00 63.78           C  
ATOM   6226  OG1 THR B 416      83.426  51.309  -0.305  1.00 74.32           O  
ATOM   6227  CG2 THR B 416      84.440  49.586   1.047  1.00 70.28           C  
ATOM   6228  N   ASP B 417      83.121  46.880  -0.286  1.00 65.40           N  
ATOM   6229  CA  ASP B 417      83.405  45.516   0.139  1.00 65.92           C  
ATOM   6230  C   ASP B 417      84.507  45.347   1.180  1.00 65.28           C  
ATOM   6231  O   ASP B 417      85.469  44.604   0.981  1.00 64.41           O  
ATOM   6232  CB  ASP B 417      83.699  44.631  -1.067  1.00 71.41           C  
ATOM   6233  CG  ASP B 417      83.681  43.162  -0.709  1.00 79.90           C  
ATOM   6234  OD1 ASP B 417      83.110  42.824   0.357  1.00 87.54           O  
ATOM   6235  OD2 ASP B 417      84.209  42.351  -1.499  1.00 80.39           O  
ATOM   6236  N   ASN B 418      84.340  46.056   2.290  1.00 65.46           N  
ATOM   6237  CA  ASN B 418      85.247  45.987   3.429  1.00 64.21           C  
ATOM   6238  C   ASN B 418      84.369  45.706   4.641  1.00 62.78           C  
ATOM   6239  O   ASN B 418      84.314  46.511   5.563  1.00 62.88           O  
ATOM   6240  CB  ASN B 418      85.989  47.312   3.631  1.00 64.60           C  
ATOM   6241  CG  ASN B 418      87.098  47.521   2.621  1.00 67.67           C  
ATOM   6242  OD1 ASN B 418      88.013  46.716   2.519  1.00 56.61           O  
ATOM   6243  ND2 ASN B 418      87.028  48.617   1.880  1.00 86.92           N  
ATOM   6244  N   TYR B 419      83.690  44.564   4.636  1.00 61.70           N  
ATOM   6245  CA  TYR B 419      82.784  44.221   5.726  1.00 61.33           C  
ATOM   6246  C   TYR B 419      83.390  44.375   7.126  1.00 61.25           C  
ATOM   6247  O   TYR B 419      82.659  44.535   8.116  1.00 60.55           O  
ATOM   6248  CB  TYR B 419      82.232  42.794   5.545  1.00 60.34           C  
ATOM   6249  CG  TYR B 419      81.115  42.487   6.521  1.00 62.94           C  
ATOM   6250  CD1 TYR B 419      79.919  43.218   6.489  1.00 65.53           C  
ATOM   6251  CD2 TYR B 419      81.298  41.566   7.564  1.00 62.19           C  
ATOM   6252  CE1 TYR B 419      78.946  43.052   7.480  1.00 65.37           C  
ATOM   6253  CE2 TYR B 419      80.321  41.392   8.567  1.00 52.84           C  
ATOM   6254  CZ  TYR B 419      79.159  42.147   8.518  1.00 60.31           C  
ATOM   6255  OH  TYR B 419      78.242  42.053   9.529  1.00 67.33           O  
ATOM   6256  N   GLN B 420      84.720  44.341   7.218  1.00 60.84           N  
ATOM   6257  CA  GLN B 420      85.364  44.492   8.517  1.00 59.87           C  
ATOM   6258  C   GLN B 420      85.157  45.921   9.026  1.00 59.79           C  
ATOM   6259  O   GLN B 420      85.503  46.252  10.152  1.00 61.15           O  
ATOM   6260  CB  GLN B 420      86.856  44.226   8.425  1.00 55.79           C  
ATOM   6261  CG  GLN B 420      87.676  45.436   7.989  1.00 64.19           C  
ATOM   6262  CD  GLN B 420      87.700  45.640   6.500  1.00 66.00           C  
ATOM   6263  OE1 GLN B 420      88.295  46.605   6.012  1.00 58.37           O  
ATOM   6264  NE2 GLN B 420      87.072  44.719   5.758  1.00 65.41           N  
ATOM   6265  N   LEU B 421      84.598  46.768   8.179  1.00 59.54           N  
ATOM   6266  CA  LEU B 421      84.332  48.150   8.532  1.00 59.51           C  
ATOM   6267  C   LEU B 421      82.845  48.426   8.722  1.00 59.61           C  
ATOM   6268  O   LEU B 421      82.433  49.583   8.729  1.00 57.95           O  
ATOM   6269  CB  LEU B 421      84.841  49.067   7.432  1.00 61.59           C  
ATOM   6270  CG  LEU B 421      86.342  49.119   7.216  1.00 66.02           C  
ATOM   6271  CD1 LEU B 421      86.632  49.959   5.962  1.00 67.04           C  
ATOM   6272  CD2 LEU B 421      87.002  49.705   8.468  1.00 53.35           C  
ATOM   6273  N   ILE B 422      82.030  47.391   8.890  1.00 59.99           N  
ATOM   6274  CA  ILE B 422      80.609  47.654   9.028  1.00 60.32           C  
ATOM   6275  C   ILE B 422      80.229  48.458  10.275  1.00 61.30           C  
ATOM   6276  O   ILE B 422      79.314  49.285  10.218  1.00 62.94           O  
ATOM   6277  CB  ILE B 422      79.776  46.367   8.945  1.00 61.93           C  
ATOM   6278  CG1 ILE B 422      78.302  46.754   8.804  1.00 54.26           C  
ATOM   6279  CG2 ILE B 422      80.050  45.466  10.140  1.00 44.89           C  
ATOM   6280  CD1 ILE B 422      77.384  45.592   8.814  1.00 66.83           C  
ATOM   6281  N   LEU B 423      80.900  48.235  11.401  1.00 60.82           N  
ATOM   6282  CA  LEU B 423      80.595  49.046  12.580  1.00 60.67           C  
ATOM   6283  C   LEU B 423      80.872  50.538  12.325  1.00 60.38           C  
ATOM   6284  O   LEU B 423      79.986  51.373  12.515  1.00 61.27           O  
ATOM   6285  CB  LEU B 423      81.391  48.580  13.792  1.00 54.60           C  
ATOM   6286  CG  LEU B 423      80.655  47.480  14.527  1.00 55.52           C  
ATOM   6287  CD1 LEU B 423      81.491  46.989  15.678  1.00 53.94           C  
ATOM   6288  CD2 LEU B 423      79.322  48.028  15.009  1.00 61.97           C  
ATOM   6289  N   PRO B 424      82.096  50.897  11.909  1.00 57.81           N  
ATOM   6290  CA  PRO B 424      82.345  52.315  11.659  1.00 57.12           C  
ATOM   6291  C   PRO B 424      81.291  52.872  10.710  1.00 56.86           C  
ATOM   6292  O   PRO B 424      80.723  53.931  10.959  1.00 58.23           O  
ATOM   6293  CB  PRO B 424      83.743  52.309  11.053  1.00 53.81           C  
ATOM   6294  CG  PRO B 424      84.382  51.197  11.811  1.00 62.64           C  
ATOM   6295  CD  PRO B 424      83.314  50.124  11.629  1.00 55.25           C  
ATOM   6296  N   MET B 425      81.024  52.147   9.628  1.00 56.31           N  
ATOM   6297  CA  MET B 425      80.021  52.563   8.657  1.00 54.69           C  
ATOM   6298  C   MET B 425      78.667  52.844   9.315  1.00 54.22           C  
ATOM   6299  O   MET B 425      78.136  53.945   9.192  1.00 53.84           O  
ATOM   6300  CB  MET B 425      79.853  51.496   7.588  1.00 52.90           C  
ATOM   6301  CG  MET B 425      81.066  51.324   6.685  1.00 61.54           C  
ATOM   6302  SD  MET B 425      80.868  49.949   5.495  1.00 71.11           S  
ATOM   6303  CE  MET B 425      79.451  50.516   4.529  1.00 62.90           C  
ATOM   6304  N   ILE B 426      78.112  51.863  10.025  1.00 53.64           N  
ATOM   6305  CA  ILE B 426      76.815  52.054  10.681  1.00 53.22           C  
ATOM   6306  C   ILE B 426      76.798  53.246  11.625  1.00 52.94           C  
ATOM   6307  O   ILE B 426      75.853  54.033  11.617  1.00 52.82           O  
ATOM   6308  CB  ILE B 426      76.373  50.808  11.480  1.00 52.36           C  
ATOM   6309  CG1 ILE B 426      76.246  49.615  10.529  1.00 44.65           C  
ATOM   6310  CG2 ILE B 426      75.042  51.104  12.212  1.00 38.40           C  
ATOM   6311  CD1 ILE B 426      75.877  48.323  11.193  1.00 42.17           C  
ATOM   6312  N   ILE B 427      77.837  53.368  12.440  1.00 53.36           N  
ATOM   6313  CA  ILE B 427      77.943  54.477  13.387  1.00 55.79           C  
ATOM   6314  C   ILE B 427      77.890  55.827  12.651  1.00 56.66           C  
ATOM   6315  O   ILE B 427      76.952  56.618  12.846  1.00 56.62           O  
ATOM   6316  CB  ILE B 427      79.265  54.371  14.243  1.00 57.05           C  
ATOM   6317  CG1 ILE B 427      79.198  53.134  15.144  1.00 54.06           C  
ATOM   6318  CG2 ILE B 427      79.437  55.596  15.135  1.00 56.03           C  
ATOM   6319  CD1 ILE B 427      80.486  52.789  15.867  1.00 50.97           C  
ATOM   6320  N   THR B 428      78.873  56.089  11.794  1.00 55.46           N  
ATOM   6321  CA  THR B 428      78.882  57.351  11.076  1.00 55.86           C  
ATOM   6322  C   THR B 428      77.573  57.613  10.332  1.00 56.71           C  
ATOM   6323  O   THR B 428      77.060  58.727  10.383  1.00 57.37           O  
ATOM   6324  CB  THR B 428      80.051  57.439  10.080  1.00 56.88           C  
ATOM   6325  OG1 THR B 428      81.283  57.219  10.774  1.00 65.01           O  
ATOM   6326  CG2 THR B 428      80.112  58.824   9.453  1.00 52.48           C  
ATOM   6327  N   CYS B 429      77.020  56.599   9.664  1.00 57.63           N  
ATOM   6328  CA  CYS B 429      75.771  56.777   8.916  1.00 57.83           C  
ATOM   6329  C   CYS B 429      74.523  56.949   9.748  1.00 57.47           C  
ATOM   6330  O   CYS B 429      73.733  57.852   9.484  1.00 56.32           O  
ATOM   6331  CB  CYS B 429      75.539  55.632   7.935  1.00 61.06           C  
ATOM   6332  SG  CYS B 429      76.509  55.787   6.423  1.00 68.35           S  
ATOM   6333  N   LEU B 430      74.331  56.088  10.740  1.00 58.21           N  
ATOM   6334  CA  LEU B 430      73.150  56.203  11.588  1.00 58.69           C  
ATOM   6335  C   LEU B 430      73.287  57.460  12.441  1.00 58.82           C  
ATOM   6336  O   LEU B 430      72.324  58.204  12.621  1.00 58.75           O  
ATOM   6337  CB  LEU B 430      72.996  54.961  12.472  1.00 60.71           C  
ATOM   6338  CG  LEU B 430      71.751  54.866  13.378  1.00 71.00           C  
ATOM   6339  CD1 LEU B 430      70.458  55.049  12.567  1.00 57.53           C  
ATOM   6340  CD2 LEU B 430      71.746  53.510  14.095  1.00 77.29           C  
ATOM   6341  N   GLY B 431      74.497  57.702  12.944  1.00 59.41           N  
ATOM   6342  CA  GLY B 431      74.748  58.884  13.757  1.00 59.19           C  
ATOM   6343  C   GLY B 431      74.339  60.157  13.036  1.00 59.03           C  
ATOM   6344  O   GLY B 431      73.536  60.946  13.548  1.00 59.64           O  
ATOM   6345  N   ALA B 432      74.884  60.353  11.840  1.00 57.03           N  
ATOM   6346  CA  ALA B 432      74.563  61.520  11.041  1.00 55.37           C  
ATOM   6347  C   ALA B 432      73.069  61.637  10.853  1.00 55.14           C  
ATOM   6348  O   ALA B 432      72.504  62.707  10.999  1.00 55.55           O  
ATOM   6349  CB  ALA B 432      75.228  61.426   9.699  1.00 53.64           C  
ATOM   6350  N   THR B 433      72.422  60.530  10.525  1.00 56.38           N  
ATOM   6351  CA  THR B 433      70.983  60.560  10.315  1.00 57.16           C  
ATOM   6352  C   THR B 433      70.253  60.978  11.578  1.00 57.35           C  
ATOM   6353  O   THR B 433      69.486  61.935  11.547  1.00 57.82           O  
ATOM   6354  CB  THR B 433      70.429  59.196   9.840  1.00 57.85           C  
ATOM   6355  OG1 THR B 433      71.136  58.773   8.669  1.00 62.71           O  
ATOM   6356  CG2 THR B 433      68.962  59.327   9.479  1.00 58.58           C  
ATOM   6357  N   LEU B 434      70.471  60.277  12.689  1.00 57.84           N  
ATOM   6358  CA  LEU B 434      69.792  60.667  13.924  1.00 58.88           C  
ATOM   6359  C   LEU B 434      69.953  62.164  14.162  1.00 61.01           C  
ATOM   6360  O   LEU B 434      68.969  62.909  14.231  1.00 60.38           O  
ATOM   6361  CB  LEU B 434      70.351  59.947  15.152  1.00 55.14           C  
ATOM   6362  CG  LEU B 434      69.882  58.578  15.652  1.00 62.04           C  
ATOM   6363  CD1 LEU B 434      68.404  58.451  15.350  1.00 53.18           C  
ATOM   6364  CD2 LEU B 434      70.675  57.446  15.037  1.00 55.79           C  
ATOM   6365  N   LEU B 435      71.208  62.596  14.269  1.00 61.77           N  
ATOM   6366  CA  LEU B 435      71.518  63.994  14.531  1.00 63.14           C  
ATOM   6367  C   LEU B 435      70.802  64.955  13.577  1.00 63.01           C  
ATOM   6368  O   LEU B 435      70.031  65.809  14.024  1.00 63.27           O  
ATOM   6369  CB  LEU B 435      73.040  64.204  14.488  1.00 66.58           C  
ATOM   6370  CG  LEU B 435      73.634  65.467  15.140  1.00 76.68           C  
ATOM   6371  CD1 LEU B 435      73.322  66.704  14.319  1.00 77.69           C  
ATOM   6372  CD2 LEU B 435      73.087  65.603  16.565  1.00 76.56           C  
ATOM   6373  N   ALA B 436      71.044  64.807  12.277  1.00 62.79           N  
ATOM   6374  CA  ALA B 436      70.426  65.671  11.267  1.00 62.84           C  
ATOM   6375  C   ALA B 436      68.907  65.759  11.414  1.00 63.34           C  
ATOM   6376  O   ALA B 436      68.304  66.810  11.201  1.00 60.96           O  
ATOM   6377  CB  ALA B 436      70.786  65.172   9.868  1.00 57.54           C  
ATOM   6378  N   GLN B 437      68.286  64.646  11.772  1.00 65.25           N  
ATOM   6379  CA  GLN B 437      66.846  64.640  11.934  1.00 69.08           C  
ATOM   6380  C   GLN B 437      66.509  65.501  13.136  1.00 71.18           C  
ATOM   6381  O   GLN B 437      65.720  66.441  13.046  1.00 71.78           O  
ATOM   6382  CB  GLN B 437      66.331  63.218  12.150  1.00 71.60           C  
ATOM   6383  CG  GLN B 437      64.819  63.124  12.128  1.00 84.00           C  
ATOM   6384  CD  GLN B 437      64.325  61.695  12.144  1.00 89.01           C  
ATOM   6385  OE1 GLN B 437      64.707  60.888  11.298  1.00 97.79           O  
ATOM   6386  NE2 GLN B 437      63.466  61.373  13.102  1.00 86.95           N  
ATOM   6387  N   PHE B 438      67.124  65.168  14.266  1.00 73.26           N  
ATOM   6388  CA  PHE B 438      66.923  65.897  15.511  1.00 74.55           C  
ATOM   6389  C   PHE B 438      67.152  67.401  15.319  1.00 74.15           C  
ATOM   6390  O   PHE B 438      66.365  68.228  15.782  1.00 75.31           O  
ATOM   6391  CB  PHE B 438      67.878  65.340  16.575  1.00 77.24           C  
ATOM   6392  CG  PHE B 438      67.898  66.129  17.847  1.00 98.70           C  
ATOM   6393  CD1 PHE B 438      66.753  66.263  18.623  1.00109.34           C  
ATOM   6394  CD2 PHE B 438      69.071  66.752  18.271  1.00111.91           C  
ATOM   6395  CE1 PHE B 438      66.779  67.010  19.807  1.00114.91           C  
ATOM   6396  CE2 PHE B 438      69.107  67.501  19.452  1.00113.74           C  
ATOM   6397  CZ  PHE B 438      67.961  67.629  20.220  1.00116.40           C  
ATOM   6398  N   LEU B 439      68.216  67.741  14.604  1.00 73.59           N  
ATOM   6399  CA  LEU B 439      68.587  69.127  14.358  1.00 73.74           C  
ATOM   6400  C   LEU B 439      67.680  69.853  13.351  1.00 74.33           C  
ATOM   6401  O   LEU B 439      68.048  70.893  12.799  1.00 74.21           O  
ATOM   6402  CB  LEU B 439      70.034  69.146  13.875  1.00 73.92           C  
ATOM   6403  CG  LEU B 439      70.944  70.267  14.360  1.00 76.01           C  
ATOM   6404  CD1 LEU B 439      70.861  70.382  15.884  1.00 70.08           C  
ATOM   6405  CD2 LEU B 439      72.366  69.959  13.913  1.00 82.10           C  
ATOM   6406  N   GLY B 440      66.496  69.303  13.116  1.00 74.53           N  
ATOM   6407  CA  GLY B 440      65.573  69.916  12.182  1.00 75.11           C  
ATOM   6408  C   GLY B 440      65.892  69.695  10.710  1.00 77.05           C  
ATOM   6409  O   GLY B 440      65.949  70.650   9.937  1.00 78.19           O  
ATOM   6410  N   GLY B 441      66.093  68.445  10.305  1.00 78.38           N  
ATOM   6411  CA  GLY B 441      66.392  68.165   8.906  1.00 78.47           C  
ATOM   6412  C   GLY B 441      65.243  67.450   8.213  1.00 78.45           C  
ATOM   6413  O   GLY B 441      64.505  66.687   8.842  1.00 79.17           O  
ATOM   6414  N   LYS B 442      65.086  67.683   6.916  1.00 78.17           N  
ATOM   6415  CA  LYS B 442      64.008  67.051   6.159  1.00 77.14           C  
ATOM   6416  C   LYS B 442      64.552  66.246   4.988  1.00 75.38           C  
ATOM   6417  O   LYS B 442      65.549  66.627   4.384  1.00 76.76           O  
ATOM   6418  CB  LYS B 442      63.051  68.116   5.616  1.00 82.22           C  
ATOM   6419  CG  LYS B 442      62.222  68.850   6.652  1.00 88.65           C  
ATOM   6420  CD  LYS B 442      61.216  67.921   7.297  1.00100.44           C  
ATOM   6421  CE  LYS B 442      60.260  68.684   8.193  1.00106.95           C  
ATOM   6422  NZ  LYS B 442      59.228  67.789   8.777  1.00112.10           N  
ATOM   6423  N   PRO B 443      63.895  65.127   4.642  1.00 73.10           N  
ATOM   6424  CA  PRO B 443      64.340  64.293   3.523  1.00 70.62           C  
ATOM   6425  C   PRO B 443      64.389  65.155   2.257  1.00 67.98           C  
ATOM   6426  O   PRO B 443      63.371  65.714   1.846  1.00 66.21           O  
ATOM   6427  CB  PRO B 443      63.252  63.224   3.459  1.00 71.17           C  
ATOM   6428  CG  PRO B 443      62.849  63.097   4.890  1.00 66.97           C  
ATOM   6429  CD  PRO B 443      62.675  64.555   5.231  1.00 71.73           C  
ATOM   6430  N   LEU B 444      65.563  65.257   1.644  1.00 65.66           N  
ATOM   6431  CA  LEU B 444      65.712  66.090   0.464  1.00 65.20           C  
ATOM   6432  C   LEU B 444      64.673  65.834  -0.611  1.00 66.10           C  
ATOM   6433  O   LEU B 444      64.109  66.774  -1.176  1.00 67.10           O  
ATOM   6434  CB  LEU B 444      67.111  65.941  -0.128  1.00 60.39           C  
ATOM   6435  CG  LEU B 444      67.414  66.865  -1.319  1.00 60.16           C  
ATOM   6436  CD1 LEU B 444      67.047  68.308  -0.992  1.00 52.37           C  
ATOM   6437  CD2 LEU B 444      68.883  66.767  -1.686  1.00 57.16           C  
ATOM   6438  N   TYR B 445      64.411  64.565  -0.893  1.00 66.79           N  
ATOM   6439  CA  TYR B 445      63.433  64.208  -1.911  1.00 66.52           C  
ATOM   6440  C   TYR B 445      62.032  64.608  -1.487  1.00 66.55           C  
ATOM   6441  O   TYR B 445      61.279  65.162  -2.271  1.00 66.20           O  
ATOM   6442  CB  TYR B 445      63.505  62.711  -2.186  1.00 70.02           C  
ATOM   6443  CG  TYR B 445      64.832  62.272  -2.771  1.00 69.09           C  
ATOM   6444  CD1 TYR B 445      65.275  60.960  -2.630  1.00 73.89           C  
ATOM   6445  CD2 TYR B 445      65.655  63.173  -3.440  1.00 71.17           C  
ATOM   6446  CE1 TYR B 445      66.501  60.560  -3.128  1.00 69.97           C  
ATOM   6447  CE2 TYR B 445      66.888  62.780  -3.947  1.00 69.61           C  
ATOM   6448  CZ  TYR B 445      67.304  61.475  -3.779  1.00 71.75           C  
ATOM   6449  OH  TYR B 445      68.542  61.090  -4.220  1.00 73.81           O  
ATOM   6450  N   SER B 446      61.672  64.334  -0.243  1.00 67.90           N  
ATOM   6451  CA  SER B 446      60.347  64.725   0.231  1.00 69.35           C  
ATOM   6452  C   SER B 446      60.182  66.232   0.059  1.00 69.25           C  
ATOM   6453  O   SER B 446      59.170  66.705  -0.456  1.00 68.93           O  
ATOM   6454  CB  SER B 446      60.169  64.359   1.704  1.00 70.54           C  
ATOM   6455  OG  SER B 446      60.197  62.954   1.877  1.00 86.95           O  
ATOM   6456  N   THR B 447      61.189  66.979   0.495  1.00 69.53           N  
ATOM   6457  CA  THR B 447      61.170  68.429   0.388  1.00 68.13           C  
ATOM   6458  C   THR B 447      60.993  68.874  -1.048  1.00 67.45           C  
ATOM   6459  O   THR B 447      60.064  69.617  -1.353  1.00 68.59           O  
ATOM   6460  CB  THR B 447      62.458  69.030   0.897  1.00 69.26           C  
ATOM   6461  OG1 THR B 447      62.626  68.682   2.277  1.00 69.97           O  
ATOM   6462  CG2 THR B 447      62.429  70.540   0.731  1.00 71.03           C  
ATOM   6463  N   ILE B 448      61.883  68.442  -1.934  1.00 65.72           N  
ATOM   6464  CA  ILE B 448      61.745  68.839  -3.330  1.00 66.04           C  
ATOM   6465  C   ILE B 448      60.343  68.518  -3.871  1.00 65.81           C  
ATOM   6466  O   ILE B 448      59.761  69.319  -4.602  1.00 66.10           O  
ATOM   6467  CB  ILE B 448      62.792  68.149  -4.249  1.00 63.91           C  
ATOM   6468  CG1 ILE B 448      64.205  68.537  -3.830  1.00 55.95           C  
ATOM   6469  CG2 ILE B 448      62.569  68.579  -5.701  1.00 60.89           C  
ATOM   6470  CD1 ILE B 448      65.278  67.913  -4.678  1.00 52.81           C  
ATOM   6471  N   LEU B 449      59.811  67.350  -3.512  1.00 65.29           N  
ATOM   6472  CA  LEU B 449      58.492  66.928  -3.968  1.00 66.03           C  
ATOM   6473  C   LEU B 449      57.423  67.862  -3.418  1.00 67.26           C  
ATOM   6474  O   LEU B 449      56.493  68.255  -4.122  1.00 66.08           O  
ATOM   6475  CB  LEU B 449      58.242  65.469  -3.552  1.00 64.33           C  
ATOM   6476  CG  LEU B 449      56.917  64.720  -3.772  1.00 58.72           C  
ATOM   6477  CD1 LEU B 449      56.010  64.953  -2.604  1.00 59.24           C  
ATOM   6478  CD2 LEU B 449      56.273  65.133  -5.083  1.00 51.16           C  
ATOM   6479  N   ALA B 450      57.571  68.230  -2.153  1.00 68.74           N  
ATOM   6480  CA  ALA B 450      56.628  69.131  -1.522  1.00 68.68           C  
ATOM   6481  C   ALA B 450      56.664  70.470  -2.255  1.00 69.61           C  
ATOM   6482  O   ALA B 450      55.624  71.031  -2.577  1.00 69.33           O  
ATOM   6483  CB  ALA B 450      56.985  69.310  -0.061  1.00 61.42           C  
ATOM   6484  N   ARG B 451      57.862  70.969  -2.543  1.00 70.95           N  
ATOM   6485  CA  ARG B 451      57.984  72.244  -3.232  1.00 72.99           C  
ATOM   6486  C   ARG B 451      57.513  72.170  -4.672  1.00 74.79           C  
ATOM   6487  O   ARG B 451      56.938  73.126  -5.187  1.00 75.31           O  
ATOM   6488  CB  ARG B 451      59.422  72.759  -3.198  1.00 73.25           C  
ATOM   6489  CG  ARG B 451      59.966  72.969  -1.786  1.00 85.76           C  
ATOM   6490  CD  ARG B 451      60.911  74.176  -1.705  1.00 93.32           C  
ATOM   6491  NE  ARG B 451      61.965  74.156  -2.716  1.00 97.50           N  
ATOM   6492  CZ  ARG B 451      62.925  75.071  -2.803  1.00 98.72           C  
ATOM   6493  NH1 ARG B 451      62.961  76.077  -1.934  1.00 88.24           N  
ATOM   6494  NH2 ARG B 451      63.844  74.982  -3.759  1.00101.60           N  
ATOM   6495  N   THR B 452      57.755  71.045  -5.334  1.00 76.72           N  
ATOM   6496  CA  THR B 452      57.320  70.916  -6.714  1.00 78.33           C  
ATOM   6497  C   THR B 452      55.789  70.890  -6.775  1.00 79.51           C  
ATOM   6498  O   THR B 452      55.203  71.215  -7.807  1.00 79.38           O  
ATOM   6499  CB  THR B 452      57.896  69.653  -7.379  1.00 78.68           C  
ATOM   6500  OG1 THR B 452      57.381  69.533  -8.707  1.00 82.20           O  
ATOM   6501  CG2 THR B 452      57.503  68.435  -6.620  1.00 93.13           C  
ATOM   6502  N   LEU B 453      55.140  70.515  -5.673  1.00 79.97           N  
ATOM   6503  CA  LEU B 453      53.682  70.487  -5.641  1.00 80.95           C  
ATOM   6504  C   LEU B 453      53.144  71.856  -5.284  1.00 83.24           C  
ATOM   6505  O   LEU B 453      52.046  72.228  -5.691  1.00 83.27           O  
ATOM   6506  CB  LEU B 453      53.167  69.481  -4.619  1.00 76.28           C  
ATOM   6507  CG  LEU B 453      53.242  67.999  -4.959  1.00 73.96           C  
ATOM   6508  CD1 LEU B 453      52.697  67.197  -3.803  1.00 67.96           C  
ATOM   6509  CD2 LEU B 453      52.445  67.724  -6.207  1.00 69.81           C  
ATOM   6510  N   ALA B 454      53.915  72.605  -4.507  1.00 85.60           N  
ATOM   6511  CA  ALA B 454      53.498  73.939  -4.111  1.00 88.19           C  
ATOM   6512  C   ALA B 454      53.531  74.853  -5.339  1.00 91.10           C  
ATOM   6513  O   ALA B 454      52.553  75.543  -5.630  1.00 91.51           O  
ATOM   6514  CB  ALA B 454      54.411  74.469  -3.020  1.00 80.44           C  
ATOM   6515  N   LYS B 455      54.647  74.848  -6.064  1.00 93.64           N  
ATOM   6516  CA  LYS B 455      54.774  75.675  -7.256  1.00 97.47           C  
ATOM   6517  C   LYS B 455      53.795  75.190  -8.327  1.00100.77           C  
ATOM   6518  O   LYS B 455      53.454  75.925  -9.246  1.00101.67           O  
ATOM   6519  CB  LYS B 455      56.214  75.625  -7.792  1.00 97.14           C  
ATOM   6520  CG  LYS B 455      56.453  76.498  -9.028  1.00 99.57           C  
ATOM   6521  CD  LYS B 455      57.843  76.322  -9.652  1.00105.35           C  
ATOM   6522  CE  LYS B 455      57.958  77.141 -10.951  1.00115.13           C  
ATOM   6523  NZ  LYS B 455      59.234  76.944 -11.714  1.00110.87           N  
ATOM   6524  N   GLN B 456      53.331  73.953  -8.205  1.00104.27           N  
ATOM   6525  CA  GLN B 456      52.398  73.398  -9.178  1.00108.89           C  
ATOM   6526  C   GLN B 456      51.071  74.119  -9.046  1.00112.44           C  
ATOM   6527  O   GLN B 456      50.467  74.516 -10.040  1.00113.39           O  
ATOM   6528  CB  GLN B 456      52.184  71.907  -8.919  1.00112.39           C  
ATOM   6529  CG  GLN B 456      51.525  71.134 -10.058  1.00111.76           C  
ATOM   6530  CD  GLN B 456      52.439  70.980 -11.270  1.00118.31           C  
ATOM   6531  OE1 GLN B 456      52.122  70.245 -12.207  1.00124.07           O  
ATOM   6532  NE2 GLN B 456      53.577  71.675 -11.258  1.00117.02           N  
ATOM   6533  N   ASP B 457      50.614  74.277  -7.808  1.00115.72           N  
ATOM   6534  CA  ASP B 457      49.355  74.960  -7.547  1.00120.06           C  
ATOM   6535  C   ASP B 457      49.479  76.459  -7.708  1.00122.52           C  
ATOM   6536  O   ASP B 457      48.604  77.091  -8.293  1.00122.57           O  
ATOM   6537  CB  ASP B 457      48.851  74.656  -6.138  1.00125.38           C  
ATOM   6538  CG  ASP B 457      48.324  73.247  -6.006  1.00132.01           C  
ATOM   6539  OD1 ASP B 457      47.387  72.905  -6.762  1.00136.84           O  
ATOM   6540  OD2 ASP B 457      48.838  72.489  -5.151  1.00135.07           O  
ATOM   6541  N   ALA B 458      50.568  77.021  -7.189  1.00125.26           N  
ATOM   6542  CA  ALA B 458      50.818  78.460  -7.259  1.00128.66           C  
ATOM   6543  C   ALA B 458      50.630  79.022  -8.667  1.00130.89           C  
ATOM   6544  O   ALA B 458      50.723  80.231  -8.886  1.00130.99           O  
ATOM   6545  CB  ALA B 458      52.224  78.768  -6.751  1.00129.75           C  
ATOM   6546  N   GLU B 459      50.367  78.137  -9.619  1.00133.22           N  
ATOM   6547  CA  GLU B 459      50.142  78.538 -10.995  1.00136.69           C  
ATOM   6548  C   GLU B 459      48.782  78.033 -11.460  1.00139.03           C  
ATOM   6549  O   GLU B 459      47.979  78.799 -11.991  1.00138.97           O  
ATOM   6550  CB  GLU B 459      51.239  77.981 -11.884  1.00136.60           C  
ATOM   6551  CG  GLU B 459      52.608  78.440 -11.468  1.00143.38           C  
ATOM   6552  CD  GLU B 459      53.681  77.861 -12.345  1.00150.23           C  
ATOM   6553  OE1 GLU B 459      53.790  76.617 -12.398  1.00151.10           O  
ATOM   6554  OE2 GLU B 459      54.413  78.647 -12.982  1.00152.05           O  
ATOM   6555  N   GLN B 460      48.523  76.745 -11.247  1.00142.01           N  
ATOM   6556  CA  GLN B 460      47.250  76.147 -11.638  1.00145.47           C  
ATOM   6557  C   GLN B 460      46.047  76.880 -11.040  1.00147.74           C  
ATOM   6558  O   GLN B 460      45.003  77.010 -11.691  1.00147.60           O  
ATOM   6559  CB  GLN B 460      47.207  74.672 -11.226  1.00145.95           C  
ATOM   6560  CG  GLN B 460      48.169  73.786 -11.995  1.00147.36           C  
ATOM   6561  CD  GLN B 460      47.886  73.775 -13.488  1.00148.46           C  
ATOM   6562  OE1 GLN B 460      47.994  74.800 -14.161  1.00147.51           O  
ATOM   6563  NE2 GLN B 460      47.518  72.613 -14.010  1.00144.30           N  
ATOM   6564  N   ALA B 461      46.197  77.350  -9.801  1.00150.07           N  
ATOM   6565  CA  ALA B 461      45.127  78.076  -9.100  1.00152.31           C  
ATOM   6566  C   ALA B 461      45.489  79.556  -8.951  1.00153.71           C  
ATOM   6567  O   ALA B 461      45.116  80.220  -7.972  1.00154.09           O  
ATOM   6568  CB  ALA B 461      44.866  77.446  -7.724  1.00152.56           C  
ATOM   6569  N   GLU B 462      46.217  80.048  -9.955  1.00154.49           N  
ATOM   6570  CA  GLU B 462      46.677  81.442 -10.034  1.00154.86           C  
ATOM   6571  C   GLU B 462      45.980  82.211 -11.164  1.00154.73           C  
ATOM   6572  O   GLU B 462      45.740  83.408 -10.955  1.00154.64           O  
ATOM   6573  CB  GLU B 462      48.204  81.512 -10.236  1.00153.44           C  
