# Supplementary material for: Alignment of Helical Membrane Protein Sequences Using AlignMe
Source: PLoS One. 2013 Mar 4;8(3):e57731. doi: 10.1371/journal.pone.0057731 (PMC3587630; doi:10.1371/journal.pone.0057731)
Supplement: File S2 — Dataset of HOMEP2 homologous membrane proteins. (GZ) [file pone.0057731.s002.gz › HOMEP2010_pdbs/ClC_transporters/1OTS_A.pdb]

ATOM      1  N   ARG A  17      50.272 -12.812  56.028  1.00 99.30           N  
ATOM      2  CA  ARG A  17      49.758 -12.116  54.808  1.00 99.60           C  
ATOM      3  C   ARG A  17      49.138 -10.771  55.168  1.00 98.35           C  
ATOM      4  O   ARG A  17      49.324  -9.789  54.455  1.00 97.81           O  
ATOM      5  CB  ARG A  17      48.706 -12.973  54.100  1.00100.88           C  
ATOM      6  CG  ARG A  17      47.538 -13.352  54.994  1.00104.14           C  
ATOM      7  CD  ARG A  17      46.294 -13.713  54.195  1.00107.62           C  
ATOM      8  NE  ARG A  17      45.835 -12.584  53.391  1.00110.39           N  
ATOM      9  CZ  ARG A  17      44.609 -12.463  52.892  1.00111.56           C  
ATOM     10  NH1 ARG A  17      43.701 -13.408  53.113  1.00112.40           N  
ATOM     11  NH2 ARG A  17      44.291 -11.393  52.172  1.00110.86           N  
ATOM     12  N   ARG A  18      48.393 -10.734  56.269  1.00 97.17           N  
ATOM     13  CA  ARG A  18      47.760  -9.498  56.717  1.00 96.48           C  
ATOM     14  C   ARG A  18      48.783  -8.371  56.794  1.00 96.35           C  
ATOM     15  O   ARG A  18      48.452  -7.201  56.620  1.00 96.88           O  
ATOM     16  CB  ARG A  18      47.139  -9.677  58.104  1.00 96.57           C  
ATOM     17  CG  ARG A  18      46.589  -8.377  58.696  1.00 98.30           C  
ATOM     18  CD  ARG A  18      46.576  -8.402  60.216  1.00 98.84           C  
ATOM     19  NE  ARG A  18      45.569  -9.311  60.752  1.00101.40           N  
ATOM     20  CZ  ARG A  18      45.489  -9.669  62.031  1.00102.56           C  
ATOM     21  NH1 ARG A  18      46.363  -9.194  62.913  1.00102.71           N  
ATOM     22  NH2 ARG A  18      44.528 -10.495  62.432  1.00102.64           N  
ATOM     23  N   ARG A  19      50.030  -8.731  57.063  1.00 96.34           N  
ATOM     24  CA  ARG A  19      51.091  -7.747  57.186  1.00 96.24           C  
ATOM     25  C   ARG A  19      51.585  -7.291  55.817  1.00 93.80           C  
ATOM     26  O   ARG A  19      52.078  -6.171  55.669  1.00 93.01           O  
ATOM     27  CB  ARG A  19      52.234  -8.337  58.018  1.00 98.81           C  
ATOM     28  CG  ARG A  19      53.276  -7.329  58.510  1.00102.00           C  
ATOM     29  CD  ARG A  19      53.939  -7.781  59.823  1.00104.58           C  
ATOM     30  NE  ARG A  19      54.384  -9.177  59.791  1.00107.69           N  
ATOM     31  CZ  ARG A  19      53.602 -10.231  60.029  1.00109.02           C  
ATOM     32  NH1 ARG A  19      52.318 -10.066  60.326  1.00109.17           N  
ATOM     33  NH2 ARG A  19      54.102 -11.458  59.964  1.00109.36           N  
ATOM     34  N   GLN A  20      51.457  -8.161  54.820  1.00 91.73           N  
ATOM     35  CA  GLN A  20      51.876  -7.822  53.466  1.00 89.47           C  
ATOM     36  C   GLN A  20      50.811  -6.894  52.880  1.00 87.94           C  
ATOM     37  O   GLN A  20      51.125  -5.848  52.307  1.00 85.21           O  
ATOM     38  CB  GLN A  20      51.995  -9.083  52.603  1.00 90.46           C  
ATOM     39  CG  GLN A  20      52.478  -8.803  51.178  1.00 91.81           C  
ATOM     40  CD  GLN A  20      52.310  -9.993  50.239  1.00 91.34           C  
ATOM     41  OE1 GLN A  20      51.194 -10.461  49.995  1.00 91.33           O  
ATOM     42  NE2 GLN A  20      53.425 -10.482  49.703  1.00 89.96           N  
ATOM     43  N   LEU A  21      49.549  -7.286  53.041  1.00 86.00           N  
ATOM     44  CA  LEU A  21      48.429  -6.499  52.549  1.00 85.33           C  
ATOM     45  C   LEU A  21      48.567  -5.064  53.031  1.00 83.83           C  
ATOM     46  O   LEU A  21      48.508  -4.135  52.233  1.00 86.18           O  
ATOM     47  CB  LEU A  21      47.102  -7.086  53.044  1.00 85.96           C  
ATOM     48  CG  LEU A  21      45.814  -6.407  52.567  1.00 86.57           C  
ATOM     49  CD1 LEU A  21      45.760  -6.439  51.050  1.00 85.96           C  
ATOM     50  CD2 LEU A  21      44.602  -7.110  53.160  1.00 87.30           C  
ATOM     51  N   ILE A  22      48.756  -4.883  54.332  1.00 80.98           N  
ATOM     52  CA  ILE A  22      48.907  -3.544  54.883  1.00 78.93           C  
ATOM     53  C   ILE A  22      49.990  -2.823  54.107  1.00 79.82           C  
ATOM     54  O   ILE A  22      49.839  -1.661  53.736  1.00 80.30           O  
ATOM     55  CB  ILE A  22      49.288  -3.588  56.371  1.00 76.98           C  
ATOM     56  CG1 ILE A  22      48.175  -4.276  57.158  1.00 76.08           C  
ATOM     57  CG2 ILE A  22      49.499  -2.176  56.903  1.00 75.09           C  
ATOM     58  CD1 ILE A  22      48.458  -4.413  58.634  1.00 78.16           C  
ATOM     59  N   ARG A  23      51.083  -3.527  53.856  1.00 80.46           N  
ATOM     60  CA  ARG A  23      52.193  -2.965  53.104  1.00 83.25           C  
ATOM     61  C   ARG A  23      51.713  -2.571  51.704  1.00 81.92           C  
ATOM     62  O   ARG A  23      52.066  -1.509  51.193  1.00 81.26           O  
ATOM     63  CB  ARG A  23      53.330  -3.996  53.016  1.00 86.59           C  
ATOM     64  CG  ARG A  23      54.336  -3.759  51.897  1.00 93.44           C  
ATOM     65  CD  ARG A  23      55.014  -2.400  52.017  1.00 97.24           C  
ATOM     66  NE  ARG A  23      55.908  -2.142  50.889  1.00101.17           N  
ATOM     67  CZ  ARG A  23      56.646  -1.042  50.745  1.00103.24           C  
ATOM     68  NH1 ARG A  23      56.602  -0.081  51.665  1.00102.03           N  
ATOM     69  NH2 ARG A  23      57.429  -0.903  49.677  1.00102.65           N  
ATOM     70  N   GLN A  24      50.901  -3.431  51.096  1.00 80.23           N  
ATOM     71  CA  GLN A  24      50.377  -3.184  49.758  1.00 79.16           C  
ATOM     72  C   GLN A  24      49.324  -2.073  49.704  1.00 78.51           C  
ATOM     73  O   GLN A  24      49.395  -1.204  48.838  1.00 77.92           O  
ATOM     74  CB  GLN A  24      49.803  -4.470  49.169  1.00 78.77           C  
ATOM     75  CG  GLN A  24      50.844  -5.503  48.815  1.00 77.83           C  
ATOM     76  CD  GLN A  24      50.224  -6.785  48.303  1.00 78.31           C  
ATOM     77  OE1 GLN A  24      49.343  -7.364  48.945  1.00 77.28           O  
ATOM     78  NE2 GLN A  24      50.683  -7.241  47.143  1.00 76.49           N  
ATOM     79  N   LEU A  25      48.347  -2.102  50.607  1.00 76.12           N  
ATOM     80  CA  LEU A  25      47.333  -1.062  50.625  1.00 76.28           C  
ATOM     81  C   LEU A  25      48.038   0.287  50.624  1.00 78.41           C  
ATOM     82  O   LEU A  25      47.810   1.118  49.744  1.00 80.99           O  
ATOM     83  CB  LEU A  25      46.457  -1.158  51.875  1.00 74.14           C  
ATOM     84  CG  LEU A  25      45.573  -2.390  52.046  1.00 73.15           C  
ATOM     85  CD1 LEU A  25      44.693  -2.214  53.281  1.00 73.57           C  
ATOM     86  CD2 LEU A  25      44.719  -2.577  50.818  1.00 72.84           C  
ATOM     87  N   LEU A  26      48.901   0.494  51.611  1.00 77.88           N  
ATOM     88  CA  LEU A  26      49.639   1.745  51.736  1.00 78.29           C  
ATOM     89  C   LEU A  26      50.447   2.091  50.479  1.00 78.39           C  
ATOM     90  O   LEU A  26      50.862   3.239  50.292  1.00 76.84           O  
ATOM     91  CB  LEU A  26      50.561   1.667  52.958  1.00 77.43           C  
ATOM     92  CG  LEU A  26      49.844   1.398  54.291  1.00 76.92           C  
ATOM     93  CD1 LEU A  26      50.826   0.819  55.289  1.00 75.85           C  
ATOM     94  CD2 LEU A  26      49.212   2.675  54.821  1.00 74.72           C  
ATOM     95  N   GLU A  27      50.651   1.100  49.614  1.00 79.68           N  
ATOM     96  CA  GLU A  27      51.414   1.293  48.376  1.00 81.97           C  
ATOM     97  C   GLU A  27      50.572   1.204  47.099  1.00 81.36           C  
ATOM     98  O   GLU A  27      51.111   1.230  45.994  1.00 80.91           O  
ATOM     99  CB  GLU A  27      52.543   0.254  48.291  1.00 83.49           C  
ATOM    100  CG  GLU A  27      53.792   0.614  49.061  1.00 85.14           C  
ATOM    101  CD  GLU A  27      54.290   1.998  48.711  1.00 86.26           C  
ATOM    102  OE1 GLU A  27      53.815   2.970  49.341  1.00 86.91           O  
ATOM    103  OE2 GLU A  27      55.138   2.116  47.798  1.00 85.74           O  
ATOM    104  N   ARG A  28      49.258   1.102  47.257  1.00 81.62           N  
ATOM    105  CA  ARG A  28      48.342   0.973  46.127  1.00 82.56           C  
ATOM    106  C   ARG A  28      48.263   2.193  45.219  1.00 83.97           C  
ATOM    107  O   ARG A  28      48.409   3.330  45.668  1.00 84.66           O  
ATOM    108  CB  ARG A  28      46.946   0.639  46.645  1.00 81.68           C  
ATOM    109  CG  ARG A  28      45.869   0.574  45.592  1.00 82.16           C  
ATOM    110  CD  ARG A  28      44.541   0.392  46.276  1.00 83.82           C  
ATOM    111  NE  ARG A  28      43.426   0.681  45.394  1.00 85.33           N  
ATOM    112  CZ  ARG A  28      42.183   0.870  45.815  1.00 87.00           C  
ATOM    113  NH1 ARG A  28      41.901   0.798  47.107  1.00 85.91           N  
ATOM    114  NH2 ARG A  28      41.223   1.141  44.944  1.00 88.80           N  
ATOM    115  N   ASP A  29      48.024   1.931  43.938  1.00 84.01           N  
ATOM    116  CA  ASP A  29      47.898   2.968  42.923  1.00 84.59           C  
ATOM    117  C   ASP A  29      49.118   3.877  42.818  1.00 84.58           C  
ATOM    118  O   ASP A  29      49.019   5.095  42.966  1.00 85.37           O  
ATOM    119  CB  ASP A  29      46.642   3.815  43.176  1.00 85.04           C  
ATOM    120  CG  ASP A  29      46.307   4.740  42.007  1.00 86.31           C  
ATOM    121  OD1 ASP A  29      45.451   5.631  42.187  1.00 87.13           O  
ATOM    122  OD2 ASP A  29      46.889   4.577  40.909  1.00 87.38           O  
ATOM    123  N   LYS A  30      50.273   3.280  42.565  1.00 84.41           N  
ATOM    124  CA  LYS A  30      51.499   4.047  42.407  1.00 84.45           C  
ATOM    125  C   LYS A  30      52.122   3.485  41.149  1.00 82.89           C  
ATOM    126  O   LYS A  30      52.909   2.537  41.187  1.00 83.47           O  
ATOM    127  CB  LYS A  30      52.429   3.859  43.611  1.00 86.29           C  
ATOM    128  CG  LYS A  30      51.799   4.291  44.931  1.00 87.35           C  
ATOM    129  CD  LYS A  30      52.774   4.200  46.103  1.00 89.83           C  
ATOM    130  CE  LYS A  30      53.889   5.232  45.994  1.00 89.83           C  
ATOM    131  NZ  LYS A  30      54.821   5.177  47.156  1.00 90.10           N  
ATOM    132  N   THR A  31      51.733   4.062  40.023  1.00 80.52           N  
ATOM    133  CA  THR A  31      52.227   3.605  38.744  1.00 76.93           C  
ATOM    134  C   THR A  31      53.427   4.425  38.313  1.00 75.83           C  
ATOM    135  O   THR A  31      53.375   5.655  38.293  1.00 75.99           O  
ATOM    136  CB  THR A  31      51.132   3.713  37.679  1.00 75.78           C  
ATOM    137  OG1 THR A  31      49.906   3.187  38.207  1.00 72.73           O  
ATOM    138  CG2 THR A  31      51.533   2.934  36.435  1.00 73.09           C  
ATOM    139  N   PRO A  32      54.531   3.748  37.966  1.00 73.92           N  
ATOM    140  CA  PRO A  32      55.758   4.417  37.528  1.00 74.56           C  
ATOM    141  C   PRO A  32      55.425   5.519  36.526  1.00 75.78           C  
ATOM    142  O   PRO A  32      54.767   5.262  35.520  1.00 77.60           O  
ATOM    143  CB  PRO A  32      56.551   3.281  36.895  1.00 73.75           C  
ATOM    144  CG  PRO A  32      56.143   2.094  37.708  1.00 71.69           C  
ATOM    145  CD  PRO A  32      54.658   2.282  37.870  1.00 71.95           C  
ATOM    146  N   LEU A  33      55.879   6.738  36.798  1.00 77.29           N  
ATOM    147  CA  LEU A  33      55.604   7.867  35.912  1.00 78.14           C  
ATOM    148  C   LEU A  33      55.990   7.578  34.465  1.00 77.09           C  
ATOM    149  O   LEU A  33      55.385   8.113  33.539  1.00 76.74           O  
ATOM    150  CB  LEU A  33      56.328   9.130  36.401  1.00 78.62           C  
ATOM    151  CG  LEU A  33      55.963  10.459  35.714  1.00 79.44           C  
ATOM    152  CD1 LEU A  33      56.422  11.616  36.591  1.00 78.91           C  
ATOM    153  CD2 LEU A  33      56.595  10.553  34.325  1.00 78.35           C  
ATOM    154  N   ALA A  34      56.994   6.732  34.266  1.00 75.77           N  
ATOM    155  CA  ALA A  34      57.414   6.391  32.915  1.00 74.77           C  
ATOM    156  C   ALA A  34      56.274   5.677  32.188  1.00 74.93           C  
ATOM    157  O   ALA A  34      55.975   5.979  31.035  1.00 75.03           O  
ATOM    158  CB  ALA A  34      58.643   5.503  32.955  1.00 73.50           C  
ATOM    159  N   ILE A  35      55.638   4.732  32.867  1.00 73.31           N  
ATOM    160  CA  ILE A  35      54.543   3.986  32.270  1.00 72.30           C  
ATOM    161  C   ILE A  35      53.367   4.897  31.918  1.00 72.64           C  
ATOM    162  O   ILE A  35      52.762   4.765  30.853  1.00 73.84           O  
ATOM    163  CB  ILE A  35      54.080   2.858  33.218  1.00 70.41           C  
ATOM    164  CG1 ILE A  35      55.159   1.767  33.264  1.00 70.69           C  
ATOM    165  CG2 ILE A  35      52.751   2.287  32.761  1.00 69.08           C  
ATOM    166  CD1 ILE A  35      54.847   0.596  34.195  1.00 71.06           C  
ATOM    167  N   LEU A  36      53.059   5.831  32.806  1.00 71.62           N  
ATOM    168  CA  LEU A  36      51.957   6.759  32.593  1.00 71.75           C  
ATOM    169  C   LEU A  36      52.162   7.649  31.376  1.00 72.28           C  
ATOM    170  O   LEU A  36      51.278   7.772  30.532  1.00 72.65           O  
ATOM    171  CB  LEU A  36      51.761   7.629  33.832  1.00 70.10           C  
ATOM    172  CG  LEU A  36      51.390   6.855  35.096  1.00 69.18           C  
ATOM    173  CD1 LEU A  36      51.090   7.833  36.223  1.00 68.00           C  
ATOM    174  CD2 LEU A  36      50.180   5.981  34.820  1.00 66.61           C  
ATOM    175  N   PHE A  37      53.330   8.274  31.294  1.00 72.53           N  
ATOM    176  CA  PHE A  37      53.648   9.147  30.174  1.00 72.73           C  
ATOM    177  C   PHE A  37      53.696   8.367  28.864  1.00 72.52           C  
ATOM    178  O   PHE A  37      53.364   8.896  27.805  1.00 73.87           O  
ATOM    179  CB  PHE A  37      54.998   9.831  30.395  1.00 71.33           C  
ATOM    180  CG  PHE A  37      55.428  10.696  29.247  1.00 70.06           C  
ATOM    181  CD1 PHE A  37      54.813  11.920  29.019  1.00 69.63           C  
ATOM    182  CD2 PHE A  37      56.435  10.278  28.380  1.00 70.30           C  
ATOM    183  CE1 PHE A  37      55.194  12.720  27.941  1.00 70.15           C  
ATOM    184  CE2 PHE A  37      56.823  11.066  27.300  1.00 68.12           C  
ATOM    185  CZ  PHE A  37      56.202  12.290  27.081  1.00 68.37           C  
ATOM    186  N   MET A  38      54.129   7.115  28.929  1.00 73.03           N  
ATOM    187  CA  MET A  38      54.206   6.309  27.729  1.00 73.45           C  
ATOM    188  C   MET A  38      52.818   5.848  27.334  1.00 73.87           C  
ATOM    189  O   MET A  38      52.573   5.515  26.173  1.00 73.95           O  
ATOM    190  CB  MET A  38      55.122   5.111  27.945  1.00 75.01           C  
ATOM    191  CG  MET A  38      56.586   5.481  27.952  1.00 77.09           C  
ATOM    192  SD  MET A  38      57.101   6.263  26.410  1.00 82.98           S  
ATOM    193  CE  MET A  38      57.979   7.731  27.003  1.00 78.82           C  
ATOM    194  N   ALA A  39      51.905   5.825  28.300  1.00 73.08           N  
ATOM    195  CA  ALA A  39      50.537   5.422  28.008  1.00 72.12           C  
ATOM    196  C   ALA A  39      49.944   6.564  27.192  1.00 72.09           C  
ATOM    197  O   ALA A  39      49.100   6.358  26.323  1.00 73.14           O  
ATOM    198  CB  ALA A  39      49.752   5.226  29.298  1.00 70.04           C  
ATOM    199  N   ALA A  40      50.419   7.772  27.484  1.00 71.75           N  
ATOM    200  CA  ALA A  40      49.984   8.990  26.813  1.00 69.23           C  
ATOM    201  C   ALA A  40      50.441   8.989  25.356  1.00 68.99           C  
ATOM    202  O   ALA A  40      49.636   9.198  24.449  1.00 70.72           O  
ATOM    203  CB  ALA A  40      50.537  10.200  27.537  1.00 66.61           C  
ATOM    204  N   VAL A  41      51.729   8.758  25.125  1.00 67.84           N  
ATOM    205  CA  VAL A  41      52.241   8.728  23.762  1.00 66.91           C  
ATOM    206  C   VAL A  41      51.535   7.631  22.958  1.00 67.69           C  
ATOM    207  O   VAL A  41      51.217   7.820  21.782  1.00 70.09           O  
ATOM    208  CB  VAL A  41      53.766   8.480  23.725  1.00 65.09           C  
ATOM    209  CG1 VAL A  41      54.094   7.158  24.366  1.00 64.66           C  
ATOM    210  CG2 VAL A  41      54.255   8.472  22.291  1.00 64.90           C  
ATOM    211  N   VAL A  42      51.290   6.491  23.595  1.00 66.01           N  
ATOM    212  CA  VAL A  42      50.613   5.383  22.935  1.00 64.59           C  
ATOM    213  C   VAL A  42      49.201   5.802  22.549  1.00 65.29           C  
ATOM    214  O   VAL A  42      48.820   5.744  21.375  1.00 67.40           O  
ATOM    215  CB  VAL A  42      50.538   4.142  23.856  1.00 62.87           C  
ATOM    216  CG1 VAL A  42      49.526   3.137  23.324  1.00 60.66           C  
ATOM    217  CG2 VAL A  42      51.903   3.499  23.936  1.00 61.92           C  
ATOM    218  N   GLY A  43      48.425   6.220  23.539  1.00 63.89           N  
ATOM    219  CA  GLY A  43      47.069   6.646  23.268  1.00 64.84           C  
ATOM    220  C   GLY A  43      47.037   7.604  22.095  1.00 65.47           C  
ATOM    221  O   GLY A  43      46.224   7.452  21.182  1.00 65.09           O  
ATOM    222  N   THR A  44      47.937   8.584  22.116  1.00 65.52           N  
ATOM    223  CA  THR A  44      48.012   9.577  21.049  1.00 66.17           C  
ATOM    224  C   THR A  44      48.272   8.939  19.685  1.00 67.40           C  
ATOM    225  O   THR A  44      47.610   9.277  18.697  1.00 67.57           O  
ATOM    226  CB  THR A  44      49.111  10.617  21.338  1.00 65.26           C  
ATOM    227  OG1 THR A  44      48.819  11.279  22.574  1.00 66.00           O  
ATOM    228  CG2 THR A  44      49.169  11.656  20.233  1.00 62.77           C  
ATOM    229  N   LEU A  45      49.232   8.017  19.636  1.00 66.88           N  
ATOM    230  CA  LEU A  45      49.576   7.341  18.386  1.00 66.33           C  
ATOM    231  C   LEU A  45      48.415   6.489  17.881  1.00 66.43           C  
ATOM    232  O   LEU A  45      48.076   6.518  16.701  1.00 66.44           O  
ATOM    233  CB  LEU A  45      50.822   6.462  18.565  1.00 65.42           C  
ATOM    234  CG  LEU A  45      52.139   7.143  18.958  1.00 67.77           C  
ATOM    235  CD1 LEU A  45      53.245   6.098  19.018  1.00 66.52           C  
ATOM    236  CD2 LEU A  45      52.500   8.238  17.967  1.00 67.26           C  
ATOM    237  N   VAL A  46      47.806   5.740  18.789  1.00 66.03           N  
ATOM    238  CA  VAL A  46      46.684   4.878  18.449  1.00 64.92           C  
ATOM    239  C   VAL A  46      45.525   5.703  17.910  1.00 65.68           C  
ATOM    240  O   VAL A  46      44.879   5.328  16.934  1.00 67.70           O  
ATOM    241  CB  VAL A  46      46.214   4.092  19.685  1.00 62.94           C  
ATOM    242  CG1 VAL A  46      44.982   3.268  19.361  1.00 62.26           C  
ATOM    243  CG2 VAL A  46      47.339   3.211  20.171  1.00 62.03           C  
ATOM    244  N   GLY A  47      45.261   6.825  18.560  1.00 65.23           N  
ATOM    245  CA  GLY A  47      44.181   7.679  18.122  1.00 65.67           C  
ATOM    246  C   GLY A  47      44.461   8.258  16.746  1.00 64.97           C  
ATOM    247  O   GLY A  47      43.581   8.274  15.886  1.00 63.14           O  
ATOM    248  N   LEU A  48      45.680   8.739  16.533  1.00 64.53           N  
ATOM    249  CA  LEU A  48      46.028   9.302  15.244  1.00 64.85           C  
ATOM    250  C   LEU A  48      45.952   8.201  14.202  1.00 65.19           C  
ATOM    251  O   LEU A  48      45.519   8.434  13.071  1.00 68.32           O  
ATOM    252  CB  LEU A  48      47.431   9.916  15.275  1.00 66.03           C  
ATOM    253  CG  LEU A  48      47.580  11.204  16.105  1.00 67.81           C  
ATOM    254  CD1 LEU A  48      48.989  11.762  15.946  1.00 65.39           C  
ATOM    255  CD2 LEU A  48      46.558  12.237  15.653  1.00 67.40           C  
ATOM    256  N   ALA A  49      46.349   6.994  14.588  1.00 63.17           N  
ATOM    257  CA  ALA A  49      46.322   5.866  13.670  1.00 59.43           C  
ATOM    258  C   ALA A  49      44.893   5.455  13.341  1.00 57.85           C  
ATOM    259  O   ALA A  49      44.607   5.085  12.208  1.00 59.55           O  
ATOM    260  CB  ALA A  49      47.089   4.683  14.256  1.00 58.25           C  
ATOM    261  N   ALA A  50      44.002   5.510  14.323  1.00 53.66           N  
ATOM    262  CA  ALA A  50      42.614   5.141  14.091  1.00 55.32           C  
ATOM    263  C   ALA A  50      41.950   6.166  13.168  1.00 57.69           C  
ATOM    264  O   ALA A  50      41.113   5.813  12.335  1.00 57.30           O  
ATOM    265  CB  ALA A  50      41.861   5.061  15.402  1.00 48.75           C  
ATOM    266  N   VAL A  51      42.319   7.436  13.325  1.00 59.11           N  
ATOM    267  CA  VAL A  51      41.756   8.480  12.492  1.00 59.53           C  
ATOM    268  C   VAL A  51      42.193   8.186  11.069  1.00 60.09           C  
ATOM    269  O   VAL A  51      41.366   8.093  10.164  1.00 59.14           O  
ATOM    270  CB  VAL A  51      42.254   9.893  12.912  1.00 61.39           C  
ATOM    271  CG1 VAL A  51      41.843  10.937  11.858  1.00 60.70           C  
ATOM    272  CG2 VAL A  51      41.661  10.268  14.261  1.00 58.57           C  
ATOM    273  N   ALA A  52      43.496   8.021  10.890  1.00 57.61           N  
ATOM    274  CA  ALA A  52      44.055   7.733   9.586  1.00 59.86           C  
ATOM    275  C   ALA A  52      43.348   6.550   8.914  1.00 63.29           C  
ATOM    276  O   ALA A  52      42.948   6.624   7.750  1.00 65.56           O  
ATOM    277  CB  ALA A  52      45.532   7.451   9.722  1.00 56.90           C  
ATOM    278  N   PHE A  53      43.192   5.462   9.658  1.00 64.23           N  
ATOM    279  CA  PHE A  53      42.549   4.263   9.148  1.00 62.60           C  
ATOM    280  C   PHE A  53      41.121   4.583   8.723  1.00 63.48           C  
ATOM    281  O   PHE A  53      40.705   4.298   7.598  1.00 64.34           O  
ATOM    282  CB  PHE A  53      42.539   3.191  10.236  1.00 57.34           C  
ATOM    283  CG  PHE A  53      41.896   1.911   9.816  1.00 52.72           C  
ATOM    284  CD1 PHE A  53      42.499   1.100   8.869  1.00 51.89           C  
ATOM    285  CD2 PHE A  53      40.682   1.519  10.367  1.00 50.40           C  
ATOM    286  CE1 PHE A  53      41.907  -0.086   8.478  1.00 52.59           C  
ATOM    287  CE2 PHE A  53      40.079   0.336   9.985  1.00 52.24           C  
ATOM    288  CZ  PHE A  53      40.691  -0.473   9.037  1.00 52.02           C  
ATOM    289  N   ASP A  54      40.379   5.161   9.654  1.00 65.86           N  
ATOM    290  CA  ASP A  54      38.994   5.552   9.440  1.00 69.07           C  
ATOM    291  C   ASP A  54      38.873   6.423   8.181  1.00 71.28           C  
ATOM    292  O   ASP A  54      37.965   6.244   7.365  1.00 70.10           O  
ATOM    293  CB  ASP A  54      38.517   6.316  10.677  1.00 70.67           C  
ATOM    294  CG  ASP A  54      37.094   6.809  10.558  1.00 75.36           C  
ATOM    295  OD1 ASP A  54      36.193   5.981  10.316  1.00 76.77           O  
ATOM    296  OD2 ASP A  54      36.875   8.032  10.726  1.00 78.24           O  
ATOM    297  N   LYS A  55      39.808   7.356   8.031  1.00 71.64           N  
ATOM    298  CA  LYS A  55      39.819   8.260   6.891  1.00 72.45           C  
ATOM    299  C   LYS A  55      40.129   7.509   5.610  1.00 71.12           C  
ATOM    300  O   LYS A  55      39.510   7.755   4.581  1.00 72.06           O  
ATOM    301  CB  LYS A  55      40.847   9.380   7.109  1.00 73.38           C  
ATOM    302  CG  LYS A  55      40.462  10.356   8.220  1.00 76.09           C  
ATOM    303  CD  LYS A  55      39.249  11.201   7.835  1.00 78.21           C  
ATOM    304  CE  LYS A  55      38.646  11.966   9.025  1.00 79.42           C  
ATOM    305  NZ  LYS A  55      37.794  11.109   9.909  1.00 78.81           N  
ATOM    306  N   GLY A  56      41.092   6.599   5.675  1.00 69.79           N  
ATOM    307  CA  GLY A  56      41.449   5.820   4.506  1.00 67.85           C  
ATOM    308  C   GLY A  56      40.267   4.987   4.049  1.00 68.56           C  
ATOM    309  O   GLY A  56      39.965   4.925   2.859  1.00 67.41           O  
ATOM    310  N   VAL A  57      39.588   4.346   4.993  1.00 66.68           N  
ATOM    311  CA  VAL A  57      38.440   3.531   4.645  1.00 67.52           C  
ATOM    312  C   VAL A  57      37.420   4.412   3.946  1.00 70.76           C  
ATOM    313  O   VAL A  57      36.989   4.116   2.833  1.00 72.28           O  
ATOM    314  CB  VAL A  57      37.797   2.898   5.888  1.00 65.53           C  
ATOM    315  CG1 VAL A  57      36.521   2.169   5.504  1.00 63.16           C  
ATOM    316  CG2 VAL A  57      38.781   1.930   6.538  1.00 66.87           C  
ATOM    317  N   ALA A  58      37.049   5.504   4.603  1.00 71.55           N  
ATOM    318  CA  ALA A  58      36.081   6.439   4.052  1.00 70.96           C  
ATOM    319  C   ALA A  58      36.478   6.942   2.672  1.00 71.04           C  
ATOM    320  O   ALA A  58      35.629   7.111   1.808  1.00 71.04           O  
ATOM    321  CB  ALA A  58      35.916   7.607   4.986  1.00 72.33           C  
ATOM    322  N   TRP A  59      37.763   7.186   2.466  1.00 70.71           N  
ATOM    323  CA  TRP A  59      38.241   7.679   1.181  1.00 72.45           C  
ATOM    324  C   TRP A  59      38.070   6.651   0.078  1.00 74.06           C  
ATOM    325  O   TRP A  59      37.730   6.996  -1.056  1.00 75.34           O  
ATOM    326  CB  TRP A  59      39.713   8.045   1.267  1.00 73.16           C  
ATOM    327  CG  TRP A  59      40.262   8.606   0.000  1.00 76.78           C  
ATOM    328  CD1 TRP A  59      40.160   9.895  -0.437  1.00 77.22           C  
ATOM    329  CD2 TRP A  59      41.032   7.907  -0.985  1.00 78.87           C  
ATOM    330  NE1 TRP A  59      40.826  10.045  -1.628  1.00 78.16           N  
ATOM    331  CE2 TRP A  59      41.371   8.842  -1.988  1.00 79.82           C  
ATOM    332  CE3 TRP A  59      41.473   6.585  -1.116  1.00 78.96           C  
ATOM    333  CZ2 TRP A  59      42.132   8.496  -3.109  1.00 80.72           C  
ATOM    334  CZ3 TRP A  59      42.230   6.242  -2.230  1.00 79.01           C  
ATOM    335  CH2 TRP A  59      42.551   7.194  -3.211  1.00 80.35           C  
ATOM    336  N   LEU A  60      38.332   5.390   0.413  1.00 74.43           N  
ATOM    337  CA  LEU A  60      38.213   4.301  -0.544  1.00 71.90           C  
ATOM    338  C   LEU A  60      36.753   4.059  -0.897  1.00 72.59           C  
ATOM    339  O   LEU A  60      36.410   3.923  -2.064  1.00 74.41           O  
ATOM    340  CB  LEU A  60      38.843   3.029   0.024  1.00 67.95           C  
ATOM    341  CG  LEU A  60      40.369   3.018   0.133  1.00 66.88           C  
ATOM    342  CD1 LEU A  60      40.819   1.776   0.888  1.00 64.81           C  
ATOM    343  CD2 LEU A  60      40.989   3.059  -1.248  1.00 62.69           C  
ATOM    344  N   GLN A  61      35.888   4.010   0.105  1.00 73.57           N  
ATOM    345  CA  GLN A  61      34.478   3.790  -0.164  1.00 77.72           C  
ATOM    346  C   GLN A  61      33.987   4.919  -1.047  1.00 80.88           C  
ATOM    347  O   GLN A  61      33.068   4.752  -1.850  1.00 82.52           O  
ATOM    348  CB  GLN A  61      33.689   3.759   1.137  1.00 76.85           C  
ATOM    349  CG  GLN A  61      34.016   2.558   1.999  1.00 81.34           C  
ATOM    350  CD  GLN A  61      33.415   2.653   3.383  1.00 82.57           C  
ATOM    351  OE1 GLN A  61      33.741   3.559   4.156  1.00 83.73           O  
ATOM    352  NE2 GLN A  61      32.532   1.718   3.708  1.00 84.66           N  
ATOM    353  N   ASN A  62      34.622   6.075  -0.887  1.00 82.86           N  
ATOM    354  CA  ASN A  62      34.288   7.259  -1.660  1.00 83.26           C  
ATOM    355  C   ASN A  62      34.670   6.989  -3.113  1.00 84.53           C  
ATOM    356  O   ASN A  62      33.815   7.000  -4.000  1.00 85.71           O  
ATOM    357  CB  ASN A  62      35.069   8.455  -1.123  1.00 83.38           C  
ATOM    358  CG  ASN A  62      34.815   9.719  -1.908  1.00 82.69           C  
ATOM    359  OD1 ASN A  62      35.725  10.521  -2.101  1.00 82.45           O  
ATOM    360  ND2 ASN A  62      33.576   9.912  -2.356  1.00 80.48           N  
ATOM    361  N   GLN A  63      35.959   6.744  -3.341  1.00 84.12           N  
ATOM    362  CA  GLN A  63      36.472   6.454  -4.674  1.00 84.01           C  
ATOM    363  C   GLN A  63      35.626   5.396  -5.354  1.00 83.38           C  
ATOM    364  O   GLN A  63      35.216   5.560  -6.493  1.00 83.87           O  
ATOM    365  CB  GLN A  63      37.912   5.953  -4.597  1.00 84.85           C  
ATOM    366  CG  GLN A  63      38.862   6.977  -4.071  1.00 87.94           C  
ATOM    367  CD  GLN A  63      38.742   8.260  -4.838  1.00 91.01           C  
ATOM    368  OE1 GLN A  63      39.181   8.356  -5.985  1.00 93.71           O  
ATOM    369  NE2 GLN A  63      38.121   9.256  -4.221  1.00 93.10           N  
ATOM    370  N   ARG A  64      35.369   4.303  -4.652  1.00 83.09           N  
ATOM    371  CA  ARG A  64      34.572   3.244  -5.234  1.00 83.48           C  
ATOM    372  C   ARG A  64      33.202   3.748  -5.673  1.00 84.56           C  
ATOM    373  O   ARG A  64      32.782   3.509  -6.802  1.00 85.86           O  
ATOM    374  CB  ARG A  64      34.418   2.075  -4.254  1.00 80.66           C  
ATOM    375  CG  ARG A  64      35.692   1.259  -4.056  1.00 74.95           C  
ATOM    376  CD  ARG A  64      35.392  -0.070  -3.382  1.00 68.77           C  
ATOM    377  NE  ARG A  64      34.646   0.121  -2.145  1.00 62.75           N  
ATOM    378  CZ  ARG A  64      33.362  -0.170  -1.989  1.00 64.40           C  
ATOM    379  NH1 ARG A  64      32.663  -0.675  -2.993  1.00 68.99           N  
ATOM    380  NH2 ARG A  64      32.774   0.052  -0.825  1.00 59.56           N  
ATOM    381  N   MET A  65      32.505   4.454  -4.794  1.00 86.68           N  
ATOM    382  CA  MET A  65      31.187   4.951  -5.149  1.00 89.58           C  
ATOM    383  C   MET A  65      31.292   6.067  -6.185  1.00 89.80           C  
ATOM    384  O   MET A  65      30.291   6.507  -6.742  1.00 90.80           O  
ATOM    385  CB  MET A  65      30.454   5.441  -3.903  1.00 92.06           C  
ATOM    386  CG  MET A  65      29.002   5.786  -4.152  1.00 96.31           C  
ATOM    387  SD  MET A  65      28.090   6.037  -2.613  1.00102.59           S  
ATOM    388  CE  MET A  65      26.858   4.695  -2.703  1.00100.66           C  
ATOM    389  N   GLY A  66      32.516   6.514  -6.445  1.00 89.80           N  
ATOM    390  CA  GLY A  66      32.731   7.561  -7.425  1.00 89.55           C  
ATOM    391  C   GLY A  66      32.898   6.925  -8.783  1.00 89.14           C  
ATOM    392  O   GLY A  66      32.664   7.543  -9.816  1.00 88.96           O  
ATOM    393  N   ALA A  67      33.316   5.669  -8.770  1.00 89.42           N  
ATOM    394  CA  ALA A  67      33.499   4.917  -9.994  1.00 89.08           C  
ATOM    395  C   ALA A  67      32.121   4.491 -10.482  1.00 89.60           C  
ATOM    396  O   ALA A  67      31.872   4.447 -11.681  1.00 90.48           O  
ATOM    397  CB  ALA A  67      34.369   3.700  -9.733  1.00 87.54           C  
ATOM    398  N   LEU A  68      31.222   4.193  -9.547  1.00 89.55           N  
ATOM    399  CA  LEU A  68      29.871   3.774  -9.897  1.00 90.96           C  
ATOM    400  C   LEU A  68      29.012   4.914 -10.431  1.00 93.46           C  
ATOM    401  O   LEU A  68      27.787   4.890 -10.307  1.00 93.96           O  
ATOM    402  CB  LEU A  68      29.169   3.154  -8.690  1.00 89.28           C  
ATOM    403  CG  LEU A  68      29.751   1.877  -8.095  1.00 88.23           C  
ATOM    404  CD1 LEU A  68      28.701   1.233  -7.198  1.00 87.92           C  
ATOM    405  CD2 LEU A  68      30.146   0.924  -9.194  1.00 86.90           C  
ATOM    406  N   VAL A  69      29.659   5.918 -11.012  1.00 96.28           N  
ATOM    407  CA  VAL A  69      28.957   7.059 -11.588  1.00 98.93           C  
ATOM    408  C   VAL A  69      29.467   7.185 -13.011  1.00100.65           C  
ATOM    409  O   VAL A  69      28.726   7.536 -13.926  1.00101.06           O  
ATOM    410  CB  VAL A  69      29.260   8.362 -10.819  1.00 99.56           C  
ATOM    411  CG1 VAL A  69      28.563   9.537 -11.490  1.00 99.15           C  
ATOM    412  CG2 VAL A  69      28.800   8.229  -9.376  1.00 98.49           C  
ATOM    413  N   HIS A  70      30.750   6.886 -13.177  1.00102.50           N  
ATOM    414  CA  HIS A  70      31.406   6.916 -14.475  1.00104.89           C  
ATOM    415  C   HIS A  70      30.912   5.691 -15.263  1.00105.11           C  
ATOM    416  O   HIS A  70      31.231   5.516 -16.442  1.00104.51           O  
ATOM    417  CB  HIS A  70      32.926   6.866 -14.264  1.00106.92           C  
ATOM    418  CG  HIS A  70      33.712   6.574 -15.506  1.00110.04           C  
ATOM    419  ND1 HIS A  70      33.740   7.424 -16.590  1.00110.80           N  
ATOM    420  CD2 HIS A  70      34.505   5.525 -15.831  1.00111.15           C  
ATOM    421  CE1 HIS A  70      34.517   6.912 -17.529  1.00111.47           C  
ATOM    422  NE2 HIS A  70      34.993   5.760 -17.093  1.00112.27           N  
ATOM    423  N   THR A  71      30.125   4.852 -14.589  1.00105.65           N  
ATOM    424  CA  THR A  71      29.561   3.634 -15.177  1.00105.52           C  
ATOM    425  C   THR A  71      28.170   3.377 -14.591  1.00106.46           C  
ATOM    426  O   THR A  71      27.767   2.222 -14.416  1.00106.38           O  
ATOM    427  CB  THR A  71      30.413   2.384 -14.862  1.00104.25           C  
ATOM    428  OG1 THR A  71      30.211   2.010 -13.495  1.00103.86           O  
ATOM    429  CG2 THR A  71      31.892   2.661 -15.093  1.00102.97           C  
ATOM    430  N   ALA A  72      27.456   4.458 -14.277  1.00107.08           N  
ATOM    431  CA  ALA A  72      26.112   4.381 -13.711  1.00107.55           C  
ATOM    432  C   ALA A  72      25.087   4.215 -14.827  1.00107.07           C  
ATOM    433  O   ALA A  72      23.889   4.071 -14.575  1.00107.32           O  
ATOM    434  CB  ALA A  72      25.805   5.647 -12.902  1.00107.47           C  
ATOM    435  N   ASP A  73      25.566   4.243 -16.064  1.00106.40           N  
ATOM    436  CA  ASP A  73      24.695   4.092 -17.221  1.00105.98           C  
ATOM    437  C   ASP A  73      24.559   2.624 -17.621  1.00104.78           C  
ATOM    438  O   ASP A  73      23.456   2.077 -17.662  1.00104.77           O  
ATOM    439  CB  ASP A  73      25.256   4.876 -18.404  1.00105.80           C  
ATOM    440  CG  ASP A  73      26.619   4.381 -18.813  1.00106.22           C  
ATOM    441  OD1 ASP A  73      27.388   4.007 -17.896  1.00108.12           O  
ATOM    442  OD2 ASP A  73      26.922   4.353 -20.023  1.00105.75           O  
ATOM    443  N   ASN A  74      25.686   1.988 -17.918  1.00102.05           N  
ATOM    444  CA  ASN A  74      25.703   0.589 -18.327  1.00 99.29           C  
ATOM    445  C   ASN A  74      25.572  -0.294 -17.079  1.00 98.88           C  
ATOM    446  O   ASN A  74      26.570  -0.773 -16.557  1.00 98.03           O  
ATOM    447  CB  ASN A  74      27.024   0.328 -19.065  1.00 97.82           C  
ATOM    448  CG  ASN A  74      27.177  -1.102 -19.545  1.00 98.26           C  
ATOM    449  OD1 ASN A  74      28.180  -1.443 -20.175  1.00 97.07           O  
ATOM    450  ND2 ASN A  74      26.196  -1.942 -19.252  1.00 96.56           N  
ATOM    451  N   TYR A  75      24.345  -0.509 -16.605  1.00 98.26           N  
ATOM    452  CA  TYR A  75      24.109  -1.313 -15.401  1.00 99.27           C  
ATOM    453  C   TYR A  75      25.028  -2.531 -15.237  1.00 99.50           C  
ATOM    454  O   TYR A  75      25.582  -2.764 -14.162  1.00100.91           O  
ATOM    455  CB  TYR A  75      22.649  -1.767 -15.349  1.00100.05           C  
ATOM    456  CG  TYR A  75      22.259  -2.418 -14.041  1.00101.86           C  
ATOM    457  CD1 TYR A  75      22.220  -1.684 -12.855  1.00102.08           C  
ATOM    458  CD2 TYR A  75      21.922  -3.769 -13.988  1.00102.78           C  
ATOM    459  CE1 TYR A  75      21.854  -2.279 -11.647  1.00102.25           C  
ATOM    460  CE2 TYR A  75      21.554  -4.376 -12.786  1.00102.61           C  
ATOM    461  CZ  TYR A  75      21.521  -3.627 -11.621  1.00102.51           C  
ATOM    462  OH  TYR A  75      21.158  -4.231 -10.437  1.00100.84           O  
ATOM    463  N   PRO A  76      25.180  -3.339 -16.292  1.00 99.03           N  
ATOM    464  CA  PRO A  76      26.052  -4.510 -16.183  1.00 97.76           C  
ATOM    465  C   PRO A  76      27.504  -4.116 -15.929  1.00 95.97           C  
ATOM    466  O   PRO A  76      28.208  -4.785 -15.175  1.00 96.32           O  
ATOM    467  CB  PRO A  76      25.857  -5.204 -17.525  1.00 98.93           C  
ATOM    468  CG  PRO A  76      24.420  -4.903 -17.831  1.00 99.64           C  
ATOM    469  CD  PRO A  76      24.336  -3.430 -17.495  1.00 99.52           C  
ATOM    470  N   LEU A  77      27.954  -3.035 -16.561  1.00 93.61           N  
ATOM    471  CA  LEU A  77      29.326  -2.574 -16.370  1.00 91.57           C  
ATOM    472  C   LEU A  77      29.466  -2.023 -14.959  1.00 91.34           C  
ATOM    473  O   LEU A  77      30.562  -1.988 -14.393  1.00 90.43           O  
ATOM    474  CB  LEU A  77      29.682  -1.481 -17.377  1.00 90.21           C  
ATOM    475  CG  LEU A  77      31.044  -0.812 -17.155  1.00 89.63           C  
ATOM    476  CD1 LEU A  77      32.144  -1.859 -17.202  1.00 88.47           C  
ATOM    477  CD2 LEU A  77      31.281   0.264 -18.205  1.00 88.85           C  
ATOM    478  N   LEU A  78      28.340  -1.589 -14.401  1.00 90.59           N  
ATOM    479  CA  LEU A  78      28.306  -1.037 -13.058  1.00 90.35           C  
ATOM    480  C   LEU A  78      28.413  -2.164 -12.033  1.00 89.18           C  
ATOM    481  O   LEU A  78      29.343  -2.181 -11.224  1.00 88.39           O  
ATOM    482  CB  LEU A  78      27.014  -0.243 -12.853  1.00 90.89           C  
ATOM    483  CG  LEU A  78      26.888   0.579 -11.570  1.00 92.32           C  
ATOM    484  CD1 LEU A  78      25.760   1.579 -11.723  1.00 92.47           C  
ATOM    485  CD2 LEU A  78      26.641  -0.338 -10.384  1.00 92.56           C  
ATOM    486  N   LEU A  79      27.474  -3.108 -12.070  1.00 87.96           N  
ATOM    487  CA  LEU A  79      27.502  -4.228 -11.134  1.00 86.94           C  
ATOM    488  C   LEU A  79      28.838  -4.941 -11.262  1.00 85.86           C  
ATOM    489  O   LEU A  79      29.192  -5.789 -10.446  1.00 86.61           O  
ATOM    490  CB  LEU A  79      26.373  -5.217 -11.420  1.00 86.51           C  
ATOM    491  CG  LEU A  79      24.935  -4.699 -11.488  1.00 87.54           C  
ATOM    492  CD1 LEU A  79      23.993  -5.892 -11.463  1.00 88.07           C  
ATOM    493  CD2 LEU A  79      24.639  -3.776 -10.320  1.00 87.36           C  
ATOM    494  N   THR A  80      29.585  -4.579 -12.292  1.00 84.68           N  
ATOM    495  CA  THR A  80      30.880  -5.185 -12.532  1.00 84.57           C  
ATOM    496  C   THR A  80      31.983  -4.432 -11.809  1.00 84.24           C  
ATOM    497  O   THR A  80      32.785  -5.034 -11.092  1.00 86.11           O  
ATOM    498  CB  THR A  80      31.201  -5.220 -14.046  1.00 84.56           C  
ATOM    499  OG1 THR A  80      30.313  -6.133 -14.699  1.00 84.99           O  
ATOM    500  CG2 THR A  80      32.638  -5.652 -14.286  1.00 83.33           C  
ATOM    501  N   VAL A  81      32.025  -3.117 -12.008  1.00 83.06           N  
ATOM    502  CA  VAL A  81      33.045  -2.280 -11.384  1.00 81.54           C  
ATOM    503  C   VAL A  81      32.875  -2.234  -9.863  1.00 79.38           C  
ATOM    504  O   VAL A  81      33.846  -2.053  -9.132  1.00 79.30           O  
ATOM    505  CB  VAL A  81      33.022  -0.843 -11.970  1.00 81.43           C  
ATOM    506  CG1 VAL A  81      33.354  -0.887 -13.456  1.00 80.18           C  
ATOM    507  CG2 VAL A  81      31.656  -0.214 -11.761  1.00 80.68           C  
ATOM    508  N   ALA A  82      31.643  -2.399  -9.394  1.00 77.45           N  
ATOM    509  CA  ALA A  82      31.382  -2.414  -7.964  1.00 77.74           C  
ATOM    510  C   ALA A  82      32.109  -3.633  -7.405  1.00 78.91           C  
ATOM    511  O   ALA A  82      32.872  -3.528  -6.442  1.00 79.96           O  
ATOM    512  CB  ALA A  82      29.895  -2.535  -7.695  1.00 76.53           C  
ATOM    513  N   PHE A  83      31.869  -4.783  -8.034  1.00 78.71           N  
ATOM    514  CA  PHE A  83      32.477  -6.048  -7.646  1.00 76.50           C  
ATOM    515  C   PHE A  83      33.999  -6.011  -7.785  1.00 77.24           C  
ATOM    516  O   PHE A  83      34.717  -6.269  -6.821  1.00 77.90           O  
ATOM    517  CB  PHE A  83      31.899  -7.185  -8.499  1.00 74.00           C  
ATOM    518  CG  PHE A  83      32.444  -8.547  -8.156  1.00 70.10           C  
ATOM    519  CD1 PHE A  83      33.764  -8.884  -8.445  1.00 67.54           C  
ATOM    520  CD2 PHE A  83      31.641  -9.484  -7.507  1.00 69.63           C  
ATOM    521  CE1 PHE A  83      34.279 -10.133  -8.087  1.00 68.61           C  
ATOM    522  CE2 PHE A  83      32.146 -10.740  -7.144  1.00 68.26           C  
ATOM    523  CZ  PHE A  83      33.468 -11.062  -7.434  1.00 68.76           C  
ATOM    524  N   LEU A  84      34.491  -5.697  -8.977  1.00 76.89           N  
ATOM    525  CA  LEU A  84      35.931  -5.653  -9.211  1.00 79.07           C  
ATOM    526  C   LEU A  84      36.688  -4.789  -8.208  1.00 80.07           C  
ATOM    527  O   LEU A  84      37.698  -5.219  -7.641  1.00 80.19           O  
ATOM    528  CB  LEU A  84      36.226  -5.145 -10.623  1.00 79.93           C  
ATOM    529  CG  LEU A  84      35.593  -5.940 -11.765  1.00 82.25           C  
ATOM    530  CD1 LEU A  84      36.092  -5.396 -13.104  1.00 82.35           C  
ATOM    531  CD2 LEU A  84      35.947  -7.417 -11.619  1.00 82.72           C  
ATOM    532  N   CYS A  85      36.209  -3.564  -8.009  1.00 80.39           N  
ATOM    533  CA  CYS A  85      36.842  -2.635  -7.079  1.00 79.94           C  
ATOM    534  C   CYS A  85      36.949  -3.226  -5.680  1.00 77.73           C  
ATOM    535  O   CYS A  85      38.019  -3.214  -5.072  1.00 75.93           O  
ATOM    536  CB  CYS A  85      36.060  -1.322  -7.039  1.00 81.57           C  
ATOM    537  SG  CYS A  85      36.319  -0.318  -8.517  1.00 86.87           S  
ATOM    538  N   SER A  86      35.837  -3.750  -5.180  1.00 75.07           N  
ATOM    539  CA  SER A  86      35.808  -4.359  -3.864  1.00 74.16           C  
ATOM    540  C   SER A  86      36.691  -5.607  -3.826  1.00 75.40           C  
ATOM    541  O   SER A  86      37.334  -5.894  -2.816  1.00 75.58           O  
ATOM    542  CB  SER A  86      34.375  -4.730  -3.492  1.00 73.41           C  
ATOM    543  OG  SER A  86      33.554  -3.581  -3.455  1.00 72.03           O  
ATOM    544  N   ALA A  87      36.716  -6.340  -4.935  1.00 75.61           N  
ATOM    545  CA  ALA A  87      37.511  -7.555  -5.048  1.00 74.16           C  
ATOM    546  C   ALA A  87      38.998  -7.233  -5.066  1.00 73.35           C  
ATOM    547  O   ALA A  87      39.787  -7.850  -4.356  1.00 72.68           O  
ATOM    548  CB  ALA A  87      37.126  -8.303  -6.310  1.00 75.19           C  
ATOM    549  N   VAL A  88      39.379  -6.259  -5.882  1.00 73.09           N  
ATOM    550  CA  VAL A  88      40.779  -5.873  -5.984  1.00 73.48           C  
ATOM    551  C   VAL A  88      41.321  -5.327  -4.665  1.00 73.99           C  
ATOM    552  O   VAL A  88      42.493  -5.525  -4.343  1.00 74.76           O  
ATOM    553  CB  VAL A  88      40.983  -4.818  -7.086  1.00 73.52           C  
ATOM    554  CG1 VAL A  88      42.460  -4.440  -7.179  1.00 71.56           C  
ATOM    555  CG2 VAL A  88      40.483  -5.360  -8.417  1.00 74.24           C  
ATOM    556  N   LEU A  89      40.476  -4.633  -3.907  1.00 73.70           N  
ATOM    557  CA  LEU A  89      40.901  -4.087  -2.622  1.00 74.08           C  
ATOM    558  C   LEU A  89      40.928  -5.206  -1.583  1.00 74.59           C  
ATOM    559  O   LEU A  89      41.865  -5.296  -0.795  1.00 74.63           O  
ATOM    560  CB  LEU A  89      39.960  -2.964  -2.156  1.00 71.76           C  
ATOM    561  CG  LEU A  89      39.907  -1.670  -2.981  1.00 69.26           C  
ATOM    562  CD1 LEU A  89      38.962  -0.685  -2.315  1.00 65.65           C  
ATOM    563  CD2 LEU A  89      41.292  -1.076  -3.114  1.00 67.11           C  
ATOM    564  N   ALA A  90      39.901  -6.056  -1.590  1.00 75.20           N  
ATOM    565  CA  ALA A  90      39.819  -7.178  -0.656  1.00 75.68           C  
ATOM    566  C   ALA A  90      41.021  -8.088  -0.846  1.00 77.07           C  
ATOM    567  O   ALA A  90      41.702  -8.444   0.114  1.00 77.60           O  
ATOM    568  CB  ALA A  90      38.537  -7.970  -0.884  1.00 75.49           C  
ATOM    569  N   MET A  91      41.280  -8.469  -2.090  1.00 77.71           N  
ATOM    570  CA  MET A  91      42.409  -9.331  -2.373  1.00 79.40           C  
ATOM    571  C   MET A  91      43.672  -8.697  -1.822  1.00 79.39           C  
ATOM    572  O   MET A  91      44.448  -9.349  -1.118  1.00 80.79           O  
ATOM    573  CB  MET A  91      42.540  -9.569  -3.879  1.00 80.37           C  
ATOM    574  CG  MET A  91      41.405 -10.405  -4.440  1.00 81.24           C  
ATOM    575  SD  MET A  91      41.599 -10.839  -6.172  1.00 84.30           S  
ATOM    576  CE  MET A  91      41.308  -9.218  -6.950  1.00 83.90           C  
ATOM    577  N   PHE A  92      43.875  -7.423  -2.135  1.00 78.10           N  
ATOM    578  CA  PHE A  92      45.048  -6.718  -1.644  1.00 76.67           C  
ATOM    579  C   PHE A  92      45.110  -6.867  -0.123  1.00 76.81           C  
ATOM    580  O   PHE A  92      46.185  -6.986   0.464  1.00 77.14           O  
ATOM    581  CB  PHE A  92      44.978  -5.239  -2.041  1.00 75.99           C  
ATOM    582  CG  PHE A  92      46.040  -4.391  -1.403  1.00 76.61           C  
ATOM    583  CD1 PHE A  92      45.802  -3.754  -0.183  1.00 75.98           C  
ATOM    584  CD2 PHE A  92      47.287  -4.243  -2.006  1.00 76.16           C  
ATOM    585  CE1 PHE A  92      46.791  -2.978   0.427  1.00 74.76           C  
ATOM    586  CE2 PHE A  92      48.287  -3.469  -1.405  1.00 76.32           C  
ATOM    587  CZ  PHE A  92      48.036  -2.834  -0.181  1.00 76.18           C  
ATOM    588  N   GLY A  93      43.945  -6.874   0.510  1.00 75.91           N  
ATOM    589  CA  GLY A  93      43.902  -7.015   1.952  1.00 74.88           C  
ATOM    590  C   GLY A  93      44.338  -8.400   2.388  1.00 74.03           C  
ATOM    591  O   GLY A  93      45.292  -8.532   3.156  1.00 74.62           O  
ATOM    592  N   TYR A  94      43.644  -9.430   1.899  1.00 72.34           N  
ATOM    593  CA  TYR A  94      43.967 -10.811   2.247  1.00 71.34           C  
ATOM    594  C   TYR A  94      45.427 -11.125   1.942  1.00 73.13           C  
ATOM    595  O   TYR A  94      46.091 -11.837   2.696  1.00 72.73           O  
ATOM    596  CB  TYR A  94      43.086 -11.793   1.478  1.00 65.82           C  
ATOM    597  CG  TYR A  94      41.640 -11.833   1.906  1.00 60.72           C  
ATOM    598  CD1 TYR A  94      40.767 -10.794   1.601  1.00 57.69           C  
ATOM    599  CD2 TYR A  94      41.134 -12.930   2.585  1.00 57.79           C  
ATOM    600  CE1 TYR A  94      39.420 -10.854   1.962  1.00 53.28           C  
ATOM    601  CE2 TYR A  94      39.790 -12.997   2.954  1.00 55.55           C  
ATOM    602  CZ  TYR A  94      38.940 -11.958   2.639  1.00 53.85           C  
ATOM    603  OH  TYR A  94      37.614 -12.032   3.009  1.00 51.16           O  
ATOM    604  N   PHE A  95      45.924 -10.597   0.832  1.00 74.62           N  
ATOM    605  CA  PHE A  95      47.301 -10.835   0.458  1.00 75.86           C  
ATOM    606  C   PHE A  95      48.233 -10.358   1.562  1.00 77.18           C  
ATOM    607  O   PHE A  95      48.907 -11.164   2.195  1.00 78.54           O  
ATOM    608  CB  PHE A  95      47.645 -10.106  -0.835  1.00 76.94           C  
ATOM    609  CG  PHE A  95      49.038 -10.377  -1.320  1.00 79.19           C  
ATOM    610  CD1 PHE A  95      49.808  -9.361  -1.867  1.00 80.41           C  
ATOM    611  CD2 PHE A  95      49.585 -11.655  -1.227  1.00 78.88           C  
ATOM    612  CE1 PHE A  95      51.110  -9.610  -2.312  1.00 81.22           C  
ATOM    613  CE2 PHE A  95      50.881 -11.913  -1.669  1.00 79.49           C  
ATOM    614  CZ  PHE A  95      51.645 -10.890  -2.212  1.00 80.43           C  
ATOM    615  N   LEU A  96      48.270  -9.046   1.785  1.00 78.56           N  
ATOM    616  CA  LEU A  96      49.129  -8.457   2.813  1.00 78.61           C  
ATOM    617  C   LEU A  96      49.136  -9.273   4.105  1.00 79.19           C  
ATOM    618  O   LEU A  96      50.167  -9.403   4.764  1.00 78.96           O  
ATOM    619  CB  LEU A  96      48.689  -7.021   3.119  1.00 78.60           C  
ATOM    620  CG  LEU A  96      49.268  -5.898   2.252  1.00 80.06           C  
ATOM    621  CD1 LEU A  96      50.778  -5.843   2.438  1.00 81.14           C  
ATOM    622  CD2 LEU A  96      48.932  -6.133   0.793  1.00 79.70           C  
ATOM    623  N   VAL A  97      47.985  -9.829   4.462  1.00 79.12           N  
ATOM    624  CA  VAL A  97      47.878 -10.623   5.677  1.00 79.25           C  
ATOM    625  C   VAL A  97      48.561 -11.978   5.499  1.00 80.14           C  
ATOM    626  O   VAL A  97      49.504 -12.314   6.214  1.00 81.00           O  
ATOM    627  CB  VAL A  97      46.401 -10.845   6.056  1.00 78.64           C  
ATOM    628  CG1 VAL A  97      46.304 -11.584   7.380  1.00 79.85           C  
ATOM    629  CG2 VAL A  97      45.690  -9.509   6.150  1.00 78.24           C  
ATOM    630  N   ARG A  98      48.084 -12.747   4.529  1.00 81.81           N  
ATOM    631  CA  ARG A  98      48.622 -14.072   4.240  1.00 81.17           C  
ATOM    632  C   ARG A  98      50.108 -14.088   3.909  1.00 81.19           C  
ATOM    633  O   ARG A  98      50.790 -15.082   4.142  1.00 82.38           O  
ATOM    634  CB  ARG A  98      47.859 -14.683   3.074  1.00 80.17           C  
ATOM    635  CG  ARG A  98      46.419 -14.993   3.380  1.00 81.94           C  
ATOM    636  CD  ARG A  98      46.336 -16.194   4.278  1.00 83.89           C  
ATOM    637  NE  ARG A  98      46.516 -15.868   5.682  1.00 86.39           N  
ATOM    638  CZ  ARG A  98      46.862 -16.760   6.606  1.00 89.18           C  
ATOM    639  NH1 ARG A  98      47.077 -18.025   6.259  1.00 88.59           N  
ATOM    640  NH2 ARG A  98      46.967 -16.396   7.879  1.00 89.48           N  
ATOM    641  N   LYS A  99      50.612 -12.988   3.370  1.00 80.36           N  
ATOM    642  CA  LYS A  99      52.010 -12.928   2.984  1.00 80.70           C  
ATOM    643  C   LYS A  99      52.944 -12.364   4.047  1.00 81.32           C  
ATOM    644  O   LYS A  99      54.004 -12.928   4.309  1.00 81.77           O  
ATOM    645  CB  LYS A  99      52.154 -12.106   1.705  1.00 81.42           C  
ATOM    646  CG  LYS A  99      53.565 -12.052   1.136  1.00 82.69           C  
ATOM    647  CD  LYS A  99      53.981 -13.383   0.535  1.00 85.60           C  
ATOM    648  CE  LYS A  99      55.325 -13.276  -0.182  1.00 87.14           C  
ATOM    649  NZ  LYS A  99      55.669 -14.533  -0.918  1.00 87.28           N  
ATOM    650  N   TYR A 100      52.559 -11.263   4.674  1.00 81.10           N  
ATOM    651  CA  TYR A 100      53.444 -10.664   5.656  1.00 80.33           C  
ATOM    652  C   TYR A 100      53.012 -10.715   7.119  1.00 78.63           C  
ATOM    653  O   TYR A 100      53.799 -10.361   7.999  1.00 77.80           O  
ATOM    654  CB  TYR A 100      53.731  -9.204   5.270  1.00 83.25           C  
ATOM    655  CG  TYR A 100      54.117  -9.001   3.819  1.00 83.86           C  
ATOM    656  CD1 TYR A 100      53.155  -9.053   2.808  1.00 85.19           C  
ATOM    657  CD2 TYR A 100      55.444  -8.773   3.455  1.00 84.25           C  
ATOM    658  CE1 TYR A 100      53.504  -8.883   1.469  1.00 85.99           C  
ATOM    659  CE2 TYR A 100      55.807  -8.606   2.117  1.00 86.21           C  
ATOM    660  CZ  TYR A 100      54.829  -8.664   1.130  1.00 87.14           C  
ATOM    661  OH  TYR A 100      55.176  -8.524  -0.195  1.00 87.06           O  
ATOM    662  N   ALA A 101      51.790 -11.148   7.400  1.00 76.57           N  
ATOM    663  CA  ALA A 101      51.348 -11.175   8.792  1.00 76.65           C  
ATOM    664  C   ALA A 101      50.042 -11.927   9.006  1.00 76.15           C  
ATOM    665  O   ALA A 101      48.979 -11.327   9.150  1.00 76.41           O  
ATOM    666  CB  ALA A 101      51.218  -9.741   9.324  1.00 77.03           C  
ATOM    667  N   PRO A 102      50.115 -13.263   9.045  1.00 74.99           N  
ATOM    668  CA  PRO A 102      48.969 -14.158   9.241  1.00 72.70           C  
ATOM    669  C   PRO A 102      48.161 -13.840  10.497  1.00 70.19           C  
ATOM    670  O   PRO A 102      46.952 -14.064  10.567  1.00 69.06           O  
ATOM    671  CB  PRO A 102      49.629 -15.533   9.310  1.00 72.77           C  
ATOM    672  CG  PRO A 102      50.807 -15.373   8.388  1.00 72.87           C  
ATOM    673  CD  PRO A 102      51.349 -14.033   8.807  1.00 72.96           C  
ATOM    674  N   GLU A 103      48.853 -13.315  11.492  1.00 69.91           N  
ATOM    675  CA  GLU A 103      48.238 -12.966  12.763  1.00 69.81           C  
ATOM    676  C   GLU A 103      47.313 -11.760  12.625  1.00 70.09           C  
ATOM    677  O   GLU A 103      46.337 -11.610  13.370  1.00 69.86           O  
ATOM    678  CB  GLU A 103      49.347 -12.679  13.766  1.00 69.22           C  
ATOM    679  CG  GLU A 103      50.645 -12.276  13.084  1.00 69.44           C  
ATOM    680  CD  GLU A 103      51.595 -11.568  14.024  1.00 72.69           C  
ATOM    681  OE1 GLU A 103      52.690 -11.176  13.562  1.00 73.33           O  
ATOM    682  OE2 GLU A 103      51.249 -11.398  15.220  1.00 69.92           O  
ATOM    683  N   ALA A 104      47.630 -10.906  11.657  1.00 69.80           N  
ATOM    684  CA  ALA A 104      46.843  -9.709  11.399  1.00 70.90           C  
ATOM    685  C   ALA A 104      45.540 -10.017  10.674  1.00 69.67           C  
ATOM    686  O   ALA A 104      44.905  -9.115  10.133  1.00 71.51           O  
ATOM    687  CB  ALA A 104      47.660  -8.708  10.586  1.00 71.70           C  
ATOM    688  N   GLY A 105      45.149 -11.286  10.657  1.00 67.27           N  
ATOM    689  CA  GLY A 105      43.919 -11.660   9.994  1.00 63.87           C  
ATOM    690  C   GLY A 105      42.782 -11.591  10.988  1.00 64.73           C  
ATOM    691  O   GLY A 105      43.020 -11.414  12.189  1.00 64.93           O  
ATOM    692  N   GLY A 106      41.548 -11.728  10.496  1.00 64.13           N  
ATOM    693  CA  GLY A 106      40.389 -11.682  11.375  1.00 60.98           C  
ATOM    694  C   GLY A 106      40.354 -10.449  12.264  1.00 60.50           C  
ATOM    695  O   GLY A 106      40.809  -9.365  11.880  1.00 57.18           O  
ATOM    696  N   SER A 107      39.791 -10.608  13.453  1.00 61.04           N  
ATOM    697  CA  SER A 107      39.698  -9.504  14.395  1.00 62.07           C  
ATOM    698  C   SER A 107      41.061  -8.958  14.771  1.00 62.39           C  
ATOM    699  O   SER A 107      41.497  -7.928  14.260  1.00 63.38           O  
ATOM    700  CB  SER A 107      38.984  -9.949  15.659  1.00 60.98           C  
ATOM    701  OG  SER A 107      39.225  -9.021  16.696  1.00 67.08           O  
ATOM    702  N   GLY A 108      41.728  -9.667  15.673  1.00 64.34           N  
ATOM    703  CA  GLY A 108      43.036  -9.255  16.143  1.00 62.77           C  
ATOM    704  C   GLY A 108      42.917  -9.115  17.642  1.00 62.41           C  
ATOM    705  O   GLY A 108      43.906  -9.090  18.370  1.00 64.91           O  
ATOM    706  N   ILE A 109      41.682  -9.009  18.107  1.00 59.83           N  
ATOM    707  CA  ILE A 109      41.456  -8.885  19.531  1.00 60.66           C  
ATOM    708  C   ILE A 109      41.926 -10.175  20.200  1.00 62.73           C  
ATOM    709  O   ILE A 109      42.650 -10.119  21.184  1.00 64.54           O  
ATOM    710  CB  ILE A 109      39.968  -8.591  19.839  1.00 57.25           C  
ATOM    711  CG1 ILE A 109      39.604  -7.203  19.282  1.00 55.96           C  
ATOM    712  CG2 ILE A 109      39.721  -8.640  21.337  1.00 53.79           C  
ATOM    713  CD1 ILE A 109      38.121  -6.841  19.389  1.00 52.40           C  
ATOM    714  N   PRO A 110      41.542 -11.353  19.657  1.00 65.00           N  
ATOM    715  CA  PRO A 110      41.977 -12.616  20.264  1.00 64.89           C  
ATOM    716  C   PRO A 110      43.492 -12.586  20.368  1.00 64.83           C  
ATOM    717  O   PRO A 110      44.066 -12.816  21.432  1.00 65.19           O  
ATOM    718  CB  PRO A 110      41.489 -13.667  19.268  1.00 63.01           C  
ATOM    719  CG  PRO A 110      40.254 -13.040  18.701  1.00 65.10           C  
ATOM    720  CD  PRO A 110      40.719 -11.615  18.460  1.00 65.73           C  
ATOM    721  N   GLU A 111      44.122 -12.254  19.252  1.00 64.35           N  
ATOM    722  CA  GLU A 111      45.568 -12.174  19.169  1.00 67.00           C  
ATOM    723  C   GLU A 111      46.160 -11.267  20.257  1.00 67.91           C  
ATOM    724  O   GLU A 111      47.142 -11.630  20.914  1.00 68.75           O  
ATOM    725  CB  GLU A 111      45.966 -11.664  17.784  1.00 67.64           C  
ATOM    726  CG  GLU A 111      47.303 -12.181  17.302  1.00 72.50           C  
ATOM    727  CD  GLU A 111      47.332 -13.698  17.222  1.00 74.60           C  
ATOM    728  OE1 GLU A 111      46.811 -14.273  16.241  1.00 75.54           O  
ATOM    729  OE2 GLU A 111      47.863 -14.318  18.159  1.00 74.06           O  
ATOM    730  N   ILE A 112      45.571 -10.087  20.446  1.00 67.73           N  
ATOM    731  CA  ILE A 112      46.060  -9.156  21.463  1.00 65.54           C  
ATOM    732  C   ILE A 112      45.818  -9.729  22.855  1.00 65.22           C  
ATOM    733  O   ILE A 112      46.609  -9.493  23.767  1.00 63.35           O  
ATOM    734  CB  ILE A 112      45.382  -7.757  21.338  1.00 64.74           C  
ATOM    735  CG1 ILE A 112      45.876  -7.056  20.067  1.00 63.94           C  
ATOM    736  CG2 ILE A 112      45.692  -6.892  22.561  1.00 63.19           C  
ATOM    737  CD1 ILE A 112      47.374  -6.808  20.017  1.00 62.22           C  
ATOM    738  N   GLU A 113      44.724 -10.473  23.011  1.00 62.94           N  
ATOM    739  CA  GLU A 113      44.406 -11.104  24.285  1.00 63.90           C  
ATOM    740  C   GLU A 113      45.500 -12.126  24.592  1.00 66.58           C  
ATOM    741  O   GLU A 113      45.912 -12.289  25.739  1.00 66.20           O  
ATOM    742  CB  GLU A 113      43.045 -11.797  24.220  1.00 61.24           C  
ATOM    743  CG  GLU A 113      41.893 -10.833  24.064  1.00 63.39           C  
ATOM    744  CD  GLU A 113      40.546 -11.468  24.345  1.00 64.46           C  
ATOM    745  OE1 GLU A 113      40.291 -12.574  23.821  1.00 69.55           O  
ATOM    746  OE2 GLU A 113      39.735 -10.862  25.080  1.00 63.36           O  
ATOM    747  N   GLY A 114      45.969 -12.802  23.548  1.00 67.42           N  
ATOM    748  CA  GLY A 114      47.018 -13.781  23.712  1.00 67.98           C  
ATOM    749  C   GLY A 114      48.268 -13.100  24.223  1.00 68.94           C  
ATOM    750  O   GLY A 114      48.894 -13.576  25.168  1.00 70.98           O  
ATOM    751  N   ALA A 115      48.623 -11.976  23.609  1.00 68.00           N  
ATOM    752  CA  ALA A 115      49.814 -11.229  23.993  1.00 68.16           C  
ATOM    753  C   ALA A 115      49.765 -10.755  25.453  1.00 68.67           C  
ATOM    754  O   ALA A 115      50.801 -10.609  26.109  1.00 68.41           O  
ATOM    755  CB  ALA A 115      50.004 -10.038  23.051  1.00 64.17           C  
ATOM    756  N   LEU A 116      48.563 -10.501  25.955  1.00 69.39           N  
ATOM    757  CA  LEU A 116      48.415 -10.071  27.333  1.00 70.82           C  
ATOM    758  C   LEU A 116      48.711 -11.283  28.213  1.00 71.96           C  
ATOM    759  O   LEU A 116      49.130 -11.149  29.357  1.00 73.55           O  
ATOM    760  CB  LEU A 116      46.995  -9.561  27.577  1.00 70.15           C  
ATOM    761  CG  LEU A 116      46.629  -8.240  26.891  1.00 71.42           C  
ATOM    762  CD1 LEU A 116      45.144  -7.990  27.089  1.00 72.94           C  
ATOM    763  CD2 LEU A 116      47.457  -7.077  27.449  1.00 69.52           C  
ATOM    764  N   GLU A 117      48.489 -12.470  27.656  1.00 73.63           N  
ATOM    765  CA  GLU A 117      48.741 -13.723  28.356  1.00 74.40           C  
ATOM    766  C   GLU A 117      50.178 -14.169  28.086  1.00 73.65           C  
ATOM    767  O   GLU A 117      50.591 -15.241  28.518  1.00 73.06           O  
ATOM    768  CB  GLU A 117      47.784 -14.811  27.860  1.00 75.68           C  
ATOM    769  CG  GLU A 117      46.335 -14.624  28.257  1.00 78.22           C  
ATOM    770  CD  GLU A 117      46.086 -14.945  29.715  1.00 80.93           C  
ATOM    771  OE1 GLU A 117      46.928 -14.554  30.546  1.00 85.73           O  
ATOM    772  OE2 GLU A 117      45.051 -15.572  30.038  1.00 82.24           O  
ATOM    773  N   ASP A 118      50.932 -13.339  27.369  1.00 73.48           N  
ATOM    774  CA  ASP A 118      52.316 -13.655  27.018  1.00 73.01           C  
ATOM    775  C   ASP A 118      52.360 -14.960  26.246  1.00 72.86           C  
ATOM    776  O   ASP A 118      53.335 -15.700  26.331  1.00 72.77           O  
ATOM    777  CB  ASP A 118      53.179 -13.791  28.271  1.00 74.06           C  
ATOM    778  CG  ASP A 118      53.293 -12.500  29.039  1.00 73.65           C  
ATOM    779  OD1 ASP A 118      53.872 -11.535  28.505  1.00 72.14           O  
ATOM    780  OD2 ASP A 118      52.799 -12.454  30.181  1.00 75.49           O  
ATOM    781  N   GLN A 119      51.300 -15.235  25.489  1.00 72.99           N  
ATOM    782  CA  GLN A 119      51.215 -16.462  24.712  1.00 71.53           C  
ATOM    783  C   GLN A 119      51.244 -16.266  23.209  1.00 70.77           C  
ATOM    784  O   GLN A 119      51.159 -17.241  22.454  1.00 70.14           O  
ATOM    785  CB  GLN A 119      49.947 -17.224  25.071  1.00 72.32           C  
ATOM    786  CG  GLN A 119      49.964 -17.818  26.446  1.00 74.94           C  
ATOM    787  CD  GLN A 119      51.146 -18.750  26.671  1.00 78.32           C  
ATOM    788  OE1 GLN A 119      51.083 -19.629  27.524  1.00 76.73           O  
ATOM    789  NE2 GLN A 119      52.231 -18.558  25.921  1.00 80.29           N  
ATOM    790  N   ARG A 120      51.353 -15.011  22.781  1.00 69.98           N  
ATOM    791  CA  ARG A 120      51.368 -14.676  21.359  1.00 67.46           C  
ATOM    792  C   ARG A 120      52.236 -13.456  21.146  1.00 65.59           C  
ATOM    793  O   ARG A 120      52.121 -12.468  21.864  1.00 66.50           O  
ATOM    794  CB  ARG A 120      49.951 -14.375  20.876  1.00 67.02           C  
ATOM    795  CG  ARG A 120      48.975 -15.519  21.036  1.00 67.20           C  
ATOM    796  CD  ARG A 120      49.282 -16.614  20.047  1.00 69.16           C  
ATOM    797  NE  ARG A 120      49.267 -16.087  18.692  1.00 72.95           N  
ATOM    798  CZ  ARG A 120      49.623 -16.769  17.611  1.00 74.24           C  
ATOM    799  NH1 ARG A 120      50.032 -18.026  17.722  1.00 73.42           N  
ATOM    800  NH2 ARG A 120      49.567 -16.191  16.418  1.00 72.28           N  
ATOM    801  N   PRO A 121      53.119 -13.502  20.149  1.00 65.71           N  
ATOM    802  CA  PRO A 121      53.969 -12.332  19.926  1.00 66.68           C  
ATOM    803  C   PRO A 121      53.215 -11.126  19.357  1.00 68.73           C  
ATOM    804  O   PRO A 121      52.111 -11.242  18.803  1.00 67.47           O  
ATOM    805  CB  PRO A 121      55.026 -12.859  18.962  1.00 66.57           C  
ATOM    806  CG  PRO A 121      54.229 -13.813  18.118  1.00 67.22           C  
ATOM    807  CD  PRO A 121      53.378 -14.552  19.147  1.00 64.60           C  
ATOM    808  N   VAL A 122      53.834  -9.965  19.506  1.00 69.46           N  
ATOM    809  CA  VAL A 122      53.273  -8.725  19.007  1.00 69.72           C  
ATOM    810  C   VAL A 122      54.268  -8.208  17.963  1.00 71.39           C  
ATOM    811  O   VAL A 122      55.047  -7.287  18.226  1.00 72.14           O  
ATOM    812  CB  VAL A 122      53.102  -7.710  20.161  1.00 69.27           C  
ATOM    813  CG1 VAL A 122      52.406  -6.461  19.667  1.00 68.71           C  
ATOM    814  CG2 VAL A 122      52.298  -8.351  21.293  1.00 67.89           C  
ATOM    815  N   ARG A 123      54.247  -8.825  16.783  1.00 72.41           N  
ATOM    816  CA  ARG A 123      55.150  -8.446  15.699  1.00 73.63           C  
ATOM    817  C   ARG A 123      54.687  -7.137  15.055  1.00 74.08           C  
ATOM    818  O   ARG A 123      54.259  -7.110  13.896  1.00 73.71           O  
ATOM    819  CB  ARG A 123      55.194  -9.555  14.642  1.00 76.45           C  
ATOM    820  CG  ARG A 123      55.171 -10.972  15.202  1.00 76.73           C  
ATOM    821  CD  ARG A 123      56.102 -11.883  14.420  1.00 78.14           C  
ATOM    822  NE  ARG A 123      55.770 -11.995  12.998  1.00 80.05           N  
ATOM    823  CZ  ARG A 123      54.906 -12.873  12.492  1.00 80.70           C  
ATOM    824  NH1 ARG A 123      54.272 -13.723  13.291  1.00 81.81           N  
ATOM    825  NH2 ARG A 123      54.689 -12.917  11.183  1.00 80.94           N  
ATOM    826  N   TRP A 124      54.789  -6.048  15.809  1.00 73.31           N  
ATOM    827  CA  TRP A 124      54.351  -4.756  15.322  1.00 72.71           C  
ATOM    828  C   TRP A 124      55.010  -4.311  14.028  1.00 74.00           C  
ATOM    829  O   TRP A 124      54.369  -3.673  13.197  1.00 75.04           O  
ATOM    830  CB  TRP A 124      54.549  -3.687  16.395  1.00 71.30           C  
ATOM    831  CG  TRP A 124      55.958  -3.481  16.811  1.00 69.25           C  
ATOM    832  CD1 TRP A 124      56.584  -4.033  17.889  1.00 69.21           C  
ATOM    833  CD2 TRP A 124      56.921  -2.637  16.173  1.00 69.77           C  
ATOM    834  NE1 TRP A 124      57.879  -3.582  17.964  1.00 68.75           N  
ATOM    835  CE2 TRP A 124      58.113  -2.723  16.923  1.00 69.12           C  
ATOM    836  CE3 TRP A 124      56.892  -1.813  15.041  1.00 69.13           C  
ATOM    837  CZ2 TRP A 124      59.270  -2.017  16.577  1.00 69.87           C  
ATOM    838  CZ3 TRP A 124      58.045  -1.109  14.695  1.00 68.53           C  
ATOM    839  CH2 TRP A 124      59.217  -1.217  15.464  1.00 68.79           C  
ATOM    840  N   TRP A 125      56.282  -4.634  13.842  1.00 74.25           N  
ATOM    841  CA  TRP A 125      56.956  -4.234  12.610  1.00 75.57           C  
ATOM    842  C   TRP A 125      56.279  -4.861  11.378  1.00 76.35           C  
ATOM    843  O   TRP A 125      56.501  -4.424  10.245  1.00 75.89           O  
ATOM    844  CB  TRP A 125      58.442  -4.620  12.672  1.00 76.13           C  
ATOM    845  CG  TRP A 125      58.655  -6.055  13.007  1.00 77.13           C  
ATOM    846  CD1 TRP A 125      58.841  -7.088  12.132  1.00 77.18           C  
ATOM    847  CD2 TRP A 125      58.579  -6.640  14.307  1.00 77.25           C  
ATOM    848  NE1 TRP A 125      58.876  -8.283  12.809  1.00 78.31           N  
ATOM    849  CE2 TRP A 125      58.716  -8.037  14.147  1.00 77.43           C  
ATOM    850  CE3 TRP A 125      58.401  -6.119  15.596  1.00 77.56           C  
ATOM    851  CZ2 TRP A 125      58.678  -8.923  15.228  1.00 78.06           C  
ATOM    852  CZ3 TRP A 125      58.362  -7.002  16.675  1.00 77.10           C  
ATOM    853  CH2 TRP A 125      58.500  -8.389  16.481  1.00 77.98           C  
ATOM    854  N   ARG A 126      55.441  -5.872  11.610  1.00 76.87           N  
ATOM    855  CA  ARG A 126      54.731  -6.563  10.532  1.00 76.67           C  
ATOM    856  C   ARG A 126      53.247  -6.229  10.538  1.00 75.55           C  
ATOM    857  O   ARG A 126      52.685  -5.779   9.541  1.00 75.25           O  
ATOM    858  CB  ARG A 126      54.876  -8.080  10.681  1.00 78.62           C  
ATOM    859  CG  ARG A 126      56.193  -8.661  10.197  1.00 82.49           C  
ATOM    860  CD  ARG A 126      56.224 -10.169  10.443  1.00 84.73           C  
ATOM    861  NE  ARG A 126      57.259 -10.851   9.670  1.00 87.11           N  
ATOM    862  CZ  ARG A 126      57.250 -10.962   8.346  1.00 90.24           C  
ATOM    863  NH1 ARG A 126      56.256 -10.436   7.643  1.00 91.17           N  
ATOM    864  NH2 ARG A 126      58.233 -11.597   7.721  1.00 91.09           N  
ATOM    865  N   VAL A 127      52.619  -6.467  11.680  1.00 73.56           N  
ATOM    866  CA  VAL A 127      51.196  -6.226  11.848  1.00 71.49           C  
ATOM    867  C   VAL A 127      50.745  -4.795  11.574  1.00 70.99           C  
ATOM    868  O   VAL A 127      49.765  -4.590  10.860  1.00 71.29           O  
ATOM    869  CB  VAL A 127      50.751  -6.627  13.263  1.00 70.78           C  
ATOM    870  CG1 VAL A 127      49.275  -6.321  13.463  1.00 71.24           C  
ATOM    871  CG2 VAL A 127      51.017  -8.100  13.472  1.00 68.76           C  
ATOM    872  N   LEU A 128      51.440  -3.806  12.132  1.00 70.86           N  
ATOM    873  CA  LEU A 128      51.044  -2.416  11.920  1.00 69.17           C  
ATOM    874  C   LEU A 128      50.779  -2.120  10.449  1.00 68.98           C  
ATOM    875  O   LEU A 128      49.657  -1.771  10.083  1.00 69.21           O  
ATOM    876  CB  LEU A 128      52.095  -1.448  12.468  1.00 66.63           C  
ATOM    877  CG  LEU A 128      52.155  -1.317  13.989  1.00 64.28           C  
ATOM    878  CD1 LEU A 128      53.101  -0.180  14.368  1.00 63.35           C  
ATOM    879  CD2 LEU A 128      50.757  -1.062  14.536  1.00 60.57           C  
ATOM    880  N   PRO A 129      51.799  -2.262   9.582  1.00 67.97           N  
ATOM    881  CA  PRO A 129      51.557  -1.984   8.166  1.00 68.80           C  
ATOM    882  C   PRO A 129      50.581  -2.963   7.520  1.00 70.14           C  
ATOM    883  O   PRO A 129      49.826  -2.592   6.622  1.00 71.95           O  
ATOM    884  CB  PRO A 129      52.954  -2.052   7.556  1.00 67.74           C  
ATOM    885  CG  PRO A 129      53.645  -3.047   8.412  1.00 69.21           C  
ATOM    886  CD  PRO A 129      53.206  -2.641   9.801  1.00 70.05           C  
ATOM    887  N   VAL A 130      50.576  -4.210   7.977  1.00 69.38           N  
ATOM    888  CA  VAL A 130      49.670  -5.184   7.393  1.00 67.79           C  
ATOM    889  C   VAL A 130      48.234  -4.968   7.821  1.00 66.93           C  
ATOM    890  O   VAL A 130      47.333  -4.922   6.990  1.00 69.88           O  
ATOM    891  CB  VAL A 130      50.064  -6.633   7.759  1.00 68.59           C  
ATOM    892  CG1 VAL A 130      49.002  -7.605   7.253  1.00 66.19           C  
ATOM    893  CG2 VAL A 130      51.409  -6.976   7.142  1.00 67.78           C  
ATOM    894  N   LYS A 131      48.015  -4.842   9.120  1.00 65.19           N  
ATOM    895  CA  LYS A 131      46.666  -4.674   9.633  1.00 63.54           C  
ATOM    896  C   LYS A 131      46.035  -3.366   9.168  1.00 64.31           C  
ATOM    897  O   LYS A 131      44.832  -3.309   8.918  1.00 65.62           O  
ATOM    898  CB  LYS A 131      46.684  -4.740  11.155  1.00 60.68           C  
ATOM    899  CG  LYS A 131      45.323  -4.938  11.781  1.00 60.22           C  
ATOM    900  CD  LYS A 131      44.742  -6.296  11.428  1.00 56.78           C  
ATOM    901  CE  LYS A 131      43.432  -6.520  12.158  1.00 56.63           C  
ATOM    902  NZ  LYS A 131      43.125  -7.962  12.257  1.00 58.56           N  
ATOM    903  N   PHE A 132      46.857  -2.324   9.053  1.00 65.38           N  
ATOM    904  CA  PHE A 132      46.402  -1.003   8.621  1.00 65.32           C  
ATOM    905  C   PHE A 132      46.012  -1.039   7.144  1.00 67.00           C  
ATOM    906  O   PHE A 132      44.830  -0.931   6.799  1.00 67.73           O  
ATOM    907  CB  PHE A 132      47.514   0.024   8.867  1.00 63.50           C  
ATOM    908  CG  PHE A 132      47.144   1.426   8.505  1.00 61.68           C  
ATOM    909  CD1 PHE A 132      47.463   1.946   7.253  1.00 62.20           C  
ATOM    910  CD2 PHE A 132      46.481   2.238   9.417  1.00 62.32           C  
ATOM    911  CE1 PHE A 132      47.131   3.260   6.913  1.00 58.58           C  
ATOM    912  CE2 PHE A 132      46.142   3.552   9.088  1.00 61.58           C  
ATOM    913  CZ  PHE A 132      46.471   4.061   7.826  1.00 59.05           C  
ATOM    914  N   PHE A 133      47.002  -1.206   6.275  1.00 67.42           N  
ATOM    915  CA  PHE A 133      46.738  -1.256   4.844  1.00 68.29           C  
ATOM    916  C   PHE A 133      45.837  -2.430   4.469  1.00 68.99           C  
ATOM    917  O   PHE A 133      45.004  -2.323   3.570  1.00 68.55           O  
ATOM    918  CB  PHE A 133      48.056  -1.309   4.079  1.00 67.84           C  
ATOM    919  CG  PHE A 133      48.833  -0.021   4.142  1.00 69.90           C  
ATOM    920  CD1 PHE A 133      48.347   1.130   3.522  1.00 71.82           C  
ATOM    921  CD2 PHE A 133      50.034   0.054   4.836  1.00 70.93           C  
ATOM    922  CE1 PHE A 133      49.048   2.338   3.595  1.00 71.15           C  
ATOM    923  CE2 PHE A 133      50.745   1.258   4.914  1.00 71.47           C  
ATOM    924  CZ  PHE A 133      50.250   2.400   4.294  1.00 71.54           C  
ATOM    925  N   GLY A 134      45.979  -3.540   5.181  1.00 68.20           N  
ATOM    926  CA  GLY A 134      45.156  -4.691   4.889  1.00 68.51           C  
ATOM    927  C   GLY A 134      43.693  -4.398   5.140  1.00 69.82           C  
ATOM    928  O   GLY A 134      42.848  -4.663   4.289  1.00 70.76           O  
ATOM    929  N   GLY A 135      43.389  -3.853   6.315  1.00 70.61           N  
ATOM    930  CA  GLY A 135      42.007  -3.533   6.650  1.00 71.24           C  
ATOM    931  C   GLY A 135      41.481  -2.436   5.747  1.00 71.69           C  
ATOM    932  O   GLY A 135      40.306  -2.419   5.360  1.00 72.10           O  
ATOM    933  N   LEU A 136      42.370  -1.509   5.412  1.00 70.80           N  
ATOM    934  CA  LEU A 136      42.028  -0.409   4.534  1.00 69.71           C  
ATOM    935  C   LEU A 136      41.398  -1.031   3.302  1.00 69.07           C  
ATOM    936  O   LEU A 136      40.401  -0.535   2.783  1.00 69.36           O  
ATOM    937  CB  LEU A 136      43.295   0.344   4.153  1.00 69.61           C  
ATOM    938  CG  LEU A 136      43.247   1.867   4.217  1.00 69.48           C  
ATOM    939  CD1 LEU A 136      42.574   2.329   5.492  1.00 67.54           C  
ATOM    940  CD2 LEU A 136      44.668   2.389   4.124  1.00 69.81           C  
ATOM    941  N   GLY A 137      41.979  -2.142   2.860  1.00 69.47           N  
ATOM    942  CA  GLY A 137      41.472  -2.834   1.691  1.00 68.62           C  
ATOM    943  C   GLY A 137      40.105  -3.459   1.888  1.00 69.36           C  
ATOM    944  O   GLY A 137      39.175  -3.174   1.130  1.00 69.42           O  
ATOM    945  N   THR A 138      39.979  -4.297   2.913  1.00 69.03           N  
ATOM    946  CA  THR A 138      38.730  -4.994   3.209  1.00 69.08           C  
ATOM    947  C   THR A 138      37.615  -4.074   3.676  1.00 68.76           C  
ATOM    948  O   THR A 138      36.466  -4.215   3.252  1.00 69.54           O  
ATOM    949  CB  THR A 138      38.953  -6.089   4.273  1.00 70.95           C  
ATOM    950  OG1 THR A 138      39.568  -5.516   5.435  1.00 69.97           O  
ATOM    951  CG2 THR A 138      39.858  -7.183   3.717  1.00 70.27           C  
ATOM    952  N   LEU A 139      37.948  -3.142   4.564  1.00 67.76           N  
ATOM    953  CA  LEU A 139      36.962  -2.195   5.063  1.00 66.65           C  
ATOM    954  C   LEU A 139      36.647  -1.203   3.942  1.00 66.24           C  
ATOM    955  O   LEU A 139      35.489  -0.917   3.661  1.00 64.35           O  
ATOM    956  CB  LEU A 139      37.507  -1.449   6.287  1.00 67.60           C  
ATOM    957  CG  LEU A 139      37.358  -2.031   7.700  1.00 67.99           C  
ATOM    958  CD1 LEU A 139      35.888  -2.102   8.042  1.00 65.76           C  
ATOM    959  CD2 LEU A 139      38.019  -3.403   7.811  1.00 68.47           C  
ATOM    960  N   GLY A 140      37.694  -0.696   3.299  1.00 66.51           N  
ATOM    961  CA  GLY A 140      37.513   0.254   2.219  1.00 69.62           C  
ATOM    962  C   GLY A 140      36.807  -0.348   1.017  1.00 70.22           C  
ATOM    963  O   GLY A 140      36.326   0.377   0.141  1.00 68.95           O  
ATOM    964  N   GLY A 141      36.745  -1.678   0.979  1.00 68.99           N  
ATOM    965  CA  GLY A 141      36.099  -2.368  -0.123  1.00 63.86           C  
ATOM    966  C   GLY A 141      34.624  -2.585   0.123  1.00 62.16           C  
ATOM    967  O   GLY A 141      33.915  -3.098  -0.737  1.00 61.68           O  
ATOM    968  N   GLY A 142      34.158  -2.212   1.306  1.00 60.82           N  
ATOM    969  CA  GLY A 142      32.752  -2.364   1.615  1.00 59.55           C  
ATOM    970  C   GLY A 142      32.376  -3.631   2.344  1.00 59.92           C  
ATOM    971  O   GLY A 142      31.184  -3.925   2.494  1.00 58.84           O  
ATOM    972  N   MET A 143      33.378  -4.370   2.821  1.00 59.41           N  
ATOM    973  CA  MET A 143      33.131  -5.626   3.531  1.00 59.52           C  
ATOM    974  C   MET A 143      32.483  -5.448   4.884  1.00 60.00           C  
ATOM    975  O   MET A 143      32.605  -4.397   5.520  1.00 60.22           O  
ATOM    976  CB  MET A 143      34.428  -6.418   3.690  1.00 61.87           C  
ATOM    977  CG  MET A 143      35.037  -6.856   2.361  1.00 64.35           C  
ATOM    978  SD  MET A 143      36.470  -7.905   2.544  1.00 65.80           S  
ATOM    979  CE  MET A 143      35.661  -9.367   3.102  1.00 64.71           C  
ATOM    980  N   VAL A 144      31.783  -6.492   5.313  1.00 61.70           N  
ATOM    981  CA  VAL A 144      31.087  -6.498   6.596  1.00 64.33           C  
ATOM    982  C   VAL A 144      32.059  -6.755   7.740  1.00 65.29           C  
ATOM    983  O   VAL A 144      32.025  -7.800   8.375  1.00 68.74           O  
ATOM    984  CB  VAL A 144      29.988  -7.586   6.623  1.00 64.99           C  
ATOM    985  CG1 VAL A 144      29.265  -7.577   7.973  1.00 62.85           C  
ATOM    986  CG2 VAL A 144      29.008  -7.364   5.467  1.00 64.53           C  
ATOM    987  N   LEU A 145      32.928  -5.789   7.992  1.00 66.69           N  
ATOM    988  CA  LEU A 145      33.906  -5.894   9.058  1.00 66.74           C  
ATOM    989  C   LEU A 145      33.944  -4.569   9.790  1.00 67.52           C  
ATOM    990  O   LEU A 145      33.743  -3.519   9.186  1.00 66.18           O  
ATOM    991  CB  LEU A 145      35.279  -6.187   8.472  1.00 66.19           C  
ATOM    992  CG  LEU A 145      35.340  -7.416   7.569  1.00 65.74           C  
ATOM    993  CD1 LEU A 145      36.694  -7.452   6.879  1.00 66.56           C  
ATOM    994  CD2 LEU A 145      35.093  -8.680   8.392  1.00 65.61           C  
ATOM    995  N   GLY A 146      34.198  -4.619  11.091  1.00 67.67           N  
ATOM    996  CA  GLY A 146      34.270  -3.400  11.868  1.00 67.08           C  
ATOM    997  C   GLY A 146      35.683  -2.854  11.920  1.00 67.53           C  
ATOM    998  O   GLY A 146      36.617  -3.472  11.419  1.00 67.90           O  
ATOM    999  N   ARG A 147      35.834  -1.683  12.522  1.00 67.58           N  
ATOM   1000  CA  ARG A 147      37.130  -1.039  12.659  1.00 65.77           C  
ATOM   1001  C   ARG A 147      37.816  -1.508  13.939  1.00 62.60           C  
ATOM   1002  O   ARG A 147      39.039  -1.496  14.024  1.00 60.78           O  
ATOM   1003  CB  ARG A 147      36.948   0.481  12.703  1.00 69.90           C  
ATOM   1004  CG  ARG A 147      36.406   1.097  11.417  1.00 75.12           C  
ATOM   1005  CD  ARG A 147      36.022   2.564  11.631  1.00 77.01           C  
ATOM   1006  NE  ARG A 147      35.967   3.310  10.375  1.00 80.29           N  
ATOM   1007  CZ  ARG A 147      35.098   3.090   9.388  1.00 80.96           C  
ATOM   1008  NH1 ARG A 147      34.182   2.135   9.494  1.00 80.33           N  
ATOM   1009  NH2 ARG A 147      35.153   3.827   8.283  1.00 79.84           N  
ATOM   1010  N   GLU A 148      37.020  -1.916  14.926  1.00 61.88           N  
ATOM   1011  CA  GLU A 148      37.537  -2.393  16.214  1.00 63.59           C  
ATOM   1012  C   GLU A 148      38.695  -3.339  15.996  1.00 63.65           C  
ATOM   1013  O   GLU A 148      39.791  -3.130  16.511  1.00 62.90           O  
ATOM   1014  CB  GLU A 148      36.485  -3.171  17.001  1.00 65.21           C  
ATOM   1015  CG  GLU A 148      35.075  -2.808  16.711  1.00 70.44           C  
ATOM   1016  CD  GLU A 148      34.635  -3.245  15.336  1.00 73.14           C  
ATOM   1017  OE1 GLU A 148      34.484  -4.469  15.103  1.00 71.09           O  
ATOM   1018  OE2 GLU A 148      34.444  -2.348  14.487  1.00 75.77           O  
ATOM   1019  N   GLY A 149      38.425  -4.402  15.249  1.00 62.54           N  
ATOM   1020  CA  GLY A 149      39.458  -5.370  14.968  1.00 61.91           C  
ATOM   1021  C   GLY A 149      40.746  -4.678  14.595  1.00 60.74           C  
ATOM   1022  O   GLY A 149      41.725  -4.716  15.341  1.00 62.89           O  
ATOM   1023  N   PRO A 150      40.778  -4.020  13.437  1.00 58.67           N  
ATOM   1024  CA  PRO A 150      42.014  -3.351  13.062  1.00 56.28           C  
ATOM   1025  C   PRO A 150      42.591  -2.391  14.095  1.00 55.67           C  
ATOM   1026  O   PRO A 150      43.789  -2.453  14.375  1.00 57.19           O  
ATOM   1027  CB  PRO A 150      41.641  -2.675  11.750  1.00 55.99           C  
ATOM   1028  CG  PRO A 150      40.740  -3.671  11.139  1.00 56.67           C  
ATOM   1029  CD  PRO A 150      39.844  -4.063  12.300  1.00 57.18           C  
ATOM   1030  N   THR A 151      41.764  -1.526  14.686  1.00 52.96           N  
ATOM   1031  CA  THR A 151      42.295  -0.548  15.645  1.00 51.83           C  
ATOM   1032  C   THR A 151      42.778  -1.124  16.973  1.00 53.60           C  
ATOM   1033  O   THR A 151      43.837  -0.721  17.478  1.00 48.55           O  
ATOM   1034  CB  THR A 151      41.299   0.626  15.920  1.00 50.93           C  
ATOM   1035  OG1 THR A 151      40.017   0.120  16.307  1.00 48.29           O  
ATOM   1036  CG2 THR A 151      41.154   1.486  14.686  1.00 51.44           C  
ATOM   1037  N   VAL A 152      42.023  -2.056  17.547  1.00 54.26           N  
ATOM   1038  CA  VAL A 152      42.455  -2.652  18.807  1.00 55.86           C  
ATOM   1039  C   VAL A 152      43.794  -3.372  18.597  1.00 57.91           C  
ATOM   1040  O   VAL A 152      44.695  -3.286  19.434  1.00 56.16           O  
ATOM   1041  CB  VAL A 152      41.423  -3.658  19.350  1.00 56.54           C  
ATOM   1042  CG1 VAL A 152      41.915  -4.236  20.669  1.00 52.43           C  
ATOM   1043  CG2 VAL A 152      40.062  -2.977  19.515  1.00 52.90           C  
ATOM   1044  N   GLN A 153      43.940  -4.060  17.469  1.00 58.34           N  
ATOM   1045  CA  GLN A 153      45.187  -4.762  17.224  1.00 60.19           C  
ATOM   1046  C   GLN A 153      46.283  -3.787  16.870  1.00 61.84           C  
ATOM   1047  O   GLN A 153      47.418  -3.931  17.323  1.00 64.65           O  
ATOM   1048  CB  GLN A 153      45.049  -5.801  16.107  1.00 62.13           C  
ATOM   1049  CG  GLN A 153      46.338  -6.594  15.887  1.00 64.40           C  
ATOM   1050  CD  GLN A 153      46.142  -7.852  15.067  1.00 67.58           C  
ATOM   1051  OE1 GLN A 153      46.980  -8.754  15.099  1.00 70.69           O  
ATOM   1052  NE2 GLN A 153      45.041  -7.921  14.326  1.00 67.84           N  
ATOM   1053  N   ILE A 154      45.967  -2.798  16.047  1.00 61.80           N  
ATOM   1054  CA  ILE A 154      46.986  -1.829  15.704  1.00 60.30           C  
ATOM   1055  C   ILE A 154      47.332  -1.133  17.015  1.00 60.02           C  
ATOM   1056  O   ILE A 154      48.489  -0.837  17.299  1.00 58.36           O  
ATOM   1057  CB  ILE A 154      46.474  -0.811  14.657  1.00 60.17           C  
ATOM   1058  CG1 ILE A 154      46.202  -1.545  13.335  1.00 61.58           C  
ATOM   1059  CG2 ILE A 154      47.497   0.300  14.464  1.00 58.56           C  
ATOM   1060  CD1 ILE A 154      46.074  -0.659  12.102  1.00 61.68           C  
ATOM   1061  N   GLY A 155      46.315  -0.904  17.830  1.00 60.72           N  
ATOM   1062  CA  GLY A 155      46.542  -0.251  19.105  1.00 64.24           C  
ATOM   1063  C   GLY A 155      47.563  -0.983  19.952  1.00 64.78           C  
ATOM   1064  O   GLY A 155      48.567  -0.397  20.382  1.00 66.30           O  
ATOM   1065  N   GLY A 156      47.303  -2.269  20.189  1.00 63.85           N  
ATOM   1066  CA  GLY A 156      48.209  -3.077  20.986  1.00 60.94           C  
ATOM   1067  C   GLY A 156      49.613  -3.019  20.427  1.00 61.67           C  
ATOM   1068  O   GLY A 156      50.582  -2.767  21.144  1.00 61.53           O  
ATOM   1069  N   ASN A 157      49.729  -3.245  19.128  1.00 61.74           N  
ATOM   1070  CA  ASN A 157      51.028  -3.208  18.502  1.00 63.07           C  
ATOM   1071  C   ASN A 157      51.670  -1.843  18.640  1.00 65.06           C  
ATOM   1072  O   ASN A 157      52.889  -1.742  18.743  1.00 68.30           O  
ATOM   1073  CB  ASN A 157      50.914  -3.603  17.040  1.00 61.97           C  
ATOM   1074  CG  ASN A 157      50.677  -5.093  16.865  1.00 63.50           C  
ATOM   1075  OD1 ASN A 157      49.688  -5.646  17.359  1.00 62.52           O  
ATOM   1076  ND2 ASN A 157      51.590  -5.751  16.161  1.00 63.65           N  
ATOM   1077  N   ILE A 158      50.866  -0.787  18.643  1.00 67.77           N  
ATOM   1078  CA  ILE A 158      51.430   0.547  18.795  1.00 70.67           C  
ATOM   1079  C   ILE A 158      52.025   0.590  20.192  1.00 70.70           C  
ATOM   1080  O   ILE A 158      53.100   1.141  20.404  1.00 69.15           O  
ATOM   1081  CB  ILE A 158      50.359   1.653  18.691  1.00 72.38           C  
ATOM   1082  CG1 ILE A 158      49.845   1.771  17.254  1.00 72.73           C  
ATOM   1083  CG2 ILE A 158      50.948   2.977  19.167  1.00 72.53           C  
ATOM   1084  CD1 ILE A 158      50.866   2.293  16.291  1.00 73.32           C  
ATOM   1085  N   GLY A 159      51.309  -0.009  21.137  1.00 71.87           N  
ATOM   1086  CA  GLY A 159      51.773  -0.049  22.512  1.00 74.67           C  
ATOM   1087  C   GLY A 159      53.068  -0.827  22.656  1.00 76.18           C  
ATOM   1088  O   GLY A 159      53.962  -0.449  23.419  1.00 76.79           O  
ATOM   1089  N   ARG A 160      53.173  -1.927  21.923  1.00 76.94           N  
ATOM   1090  CA  ARG A 160      54.373  -2.743  21.972  1.00 77.31           C  
ATOM   1091  C   ARG A 160      55.522  -1.987  21.336  1.00 77.33           C  
ATOM   1092  O   ARG A 160      56.635  -1.961  21.863  1.00 76.54           O  
ATOM   1093  CB  ARG A 160      54.165  -4.039  21.208  1.00 79.88           C  
ATOM   1094  CG  ARG A 160      55.394  -4.890  21.183  1.00 83.11           C  
ATOM   1095  CD  ARG A 160      55.631  -5.486  22.543  1.00 85.03           C  
ATOM   1096  NE  ARG A 160      57.027  -5.855  22.716  1.00 88.15           N  
ATOM   1097  CZ  ARG A 160      57.466  -6.674  23.662  1.00 89.57           C  
ATOM   1098  NH1 ARG A 160      56.610  -7.217  24.521  1.00 87.72           N  
ATOM   1099  NH2 ARG A 160      58.765  -6.942  23.749  1.00 91.24           N  
ATOM   1100  N   MET A 161      55.238  -1.380  20.188  1.00 77.08           N  
ATOM   1101  CA  MET A 161      56.245  -0.629  19.461  1.00 77.22           C  
ATOM   1102  C   MET A 161      56.914   0.423  20.331  1.00 76.79           C  
ATOM   1103  O   MET A 161      58.129   0.583  20.267  1.00 77.22           O  
ATOM   1104  CB  MET A 161      55.636   0.039  18.233  1.00 76.84           C  
ATOM   1105  CG  MET A 161      56.618   0.911  17.470  1.00 77.32           C  
ATOM   1106  SD  MET A 161      55.807   1.871  16.186  1.00 77.26           S  
ATOM   1107  CE  MET A 161      54.994   3.074  17.164  1.00 76.13           C  
ATOM   1108  N   VAL A 162      56.138   1.144  21.137  1.00 76.84           N  
ATOM   1109  CA  VAL A 162      56.734   2.162  21.998  1.00 77.71           C  
ATOM   1110  C   VAL A 162      57.539   1.491  23.101  1.00 78.90           C  
ATOM   1111  O   VAL A 162      58.594   1.983  23.484  1.00 80.67           O  
ATOM   1112  CB  VAL A 162      55.685   3.076  22.662  1.00 77.14           C  
ATOM   1113  CG1 VAL A 162      54.883   3.817  21.610  1.00 76.73           C  
ATOM   1114  CG2 VAL A 162      54.794   2.261  23.548  1.00 77.43           C  
ATOM   1115  N   LEU A 163      57.036   0.370  23.611  1.00 79.68           N  
ATOM   1116  CA  LEU A 163      57.731  -0.374  24.654  1.00 80.19           C  
ATOM   1117  C   LEU A 163      59.128  -0.731  24.147  1.00 82.12           C  
ATOM   1118  O   LEU A 163      60.127  -0.524  24.838  1.00 81.96           O  
ATOM   1119  CB  LEU A 163      56.973  -1.660  24.977  1.00 78.37           C  
ATOM   1120  CG  LEU A 163      57.436  -2.451  26.201  1.00 77.64           C  
ATOM   1121  CD1 LEU A 163      56.932  -1.761  27.467  1.00 75.97           C  
ATOM   1122  CD2 LEU A 163      56.894  -3.868  26.131  1.00 77.51           C  
ATOM   1123  N   ASP A 164      59.179  -1.261  22.926  1.00 84.00           N  
ATOM   1124  CA  ASP A 164      60.428  -1.669  22.290  1.00 85.88           C  
ATOM   1125  C   ASP A 164      61.341  -0.509  21.921  1.00 87.03           C  
ATOM   1126  O   ASP A 164      62.558  -0.605  22.059  1.00 87.79           O  
ATOM   1127  CB  ASP A 164      60.134  -2.481  21.029  1.00 86.05           C  
ATOM   1128  CG  ASP A 164      59.553  -3.844  21.334  1.00 87.36           C  
ATOM   1129  OD1 ASP A 164      59.304  -4.606  20.375  1.00 88.59           O  
ATOM   1130  OD2 ASP A 164      59.348  -4.157  22.530  1.00 89.58           O  
ATOM   1131  N   ILE A 165      60.760   0.583  21.442  1.00 88.67           N  
ATOM   1132  CA  ILE A 165      61.551   1.748  21.057  1.00 90.59           C  
ATOM   1133  C   ILE A 165      62.181   2.469  22.251  1.00 91.77           C  
ATOM   1134  O   ILE A 165      63.237   3.095  22.121  1.00 91.39           O  
ATOM   1135  CB  ILE A 165      60.696   2.746  20.226  1.00 90.63           C  
ATOM   1136  CG1 ILE A 165      60.552   2.210  18.797  1.00 90.67           C  
ATOM   1137  CG2 ILE A 165      61.332   4.140  20.228  1.00 89.87           C  
ATOM   1138  CD1 ILE A 165      59.826   3.141  17.849  1.00 90.14           C  
ATOM   1139  N   PHE A 166      61.540   2.372  23.412  1.00 92.91           N  
ATOM   1140  CA  PHE A 166      62.047   3.021  24.619  1.00 95.14           C  
ATOM   1141  C   PHE A 166      62.544   1.983  25.621  1.00 96.60           C  
ATOM   1142  O   PHE A 166      62.812   2.293  26.783  1.00 95.84           O  
ATOM   1143  CB  PHE A 166      60.950   3.892  25.238  1.00 94.17           C  
ATOM   1144  CG  PHE A 166      60.455   4.970  24.320  1.00 93.57           C  
ATOM   1145  CD1 PHE A 166      61.270   6.050  23.996  1.00 93.44           C  
ATOM   1146  CD2 PHE A 166      59.202   4.876  23.722  1.00 93.06           C  
ATOM   1147  CE1 PHE A 166      60.846   7.022  23.086  1.00 92.87           C  
ATOM   1148  CE2 PHE A 166      58.767   5.841  22.811  1.00 92.96           C  
ATOM   1149  CZ  PHE A 166      59.593   6.915  22.490  1.00 92.13           C  
ATOM   1150  N   ARG A 167      62.664   0.746  25.149  1.00 98.59           N  
ATOM   1151  CA  ARG A 167      63.137  -0.356  25.973  1.00100.45           C  
ATOM   1152  C   ARG A 167      62.535  -0.330  27.379  1.00100.73           C  
ATOM   1153  O   ARG A 167      63.235  -0.577  28.361  1.00100.11           O  
ATOM   1154  CB  ARG A 167      64.665  -0.305  26.074  1.00102.46           C  
ATOM   1155  CG  ARG A 167      65.415  -0.410  24.748  1.00104.74           C  
ATOM   1156  CD  ARG A 167      65.311  -1.805  24.123  1.00106.59           C  
ATOM   1157  NE  ARG A 167      66.378  -2.027  23.146  1.00107.85           N  
ATOM   1158  CZ  ARG A 167      66.544  -3.141  22.436  1.00108.42           C  
ATOM   1159  NH1 ARG A 167      65.708  -4.165  22.578  1.00108.55           N  
ATOM   1160  NH2 ARG A 167      67.561  -3.230  21.586  1.00107.04           N  
ATOM   1161  N   LEU A 168      61.247  -0.018  27.484  1.00100.96           N  
ATOM   1162  CA  LEU A 168      60.596   0.012  28.788  1.00101.45           C  
ATOM   1163  C   LEU A 168      60.471  -1.430  29.269  1.00101.60           C  
ATOM   1164  O   LEU A 168      59.648  -2.194  28.768  1.00100.46           O  
ATOM   1165  CB  LEU A 168      59.217   0.666  28.681  1.00101.17           C  
ATOM   1166  CG  LEU A 168      59.210   2.148  28.290  1.00101.22           C  
ATOM   1167  CD1 LEU A 168      57.800   2.562  27.903  1.00101.42           C  
ATOM   1168  CD2 LEU A 168      59.735   2.996  29.442  1.00100.17           C  
ATOM   1169  N   LYS A 169      61.305  -1.788  30.240  1.00102.04           N  
ATOM   1170  CA  LYS A 169      61.357  -3.138  30.799  1.00101.44           C  
ATOM   1171  C   LYS A 169      60.455  -3.370  32.014  1.00 99.89           C  
ATOM   1172  O   LYS A 169      60.156  -2.441  32.762  1.00100.49           O  
ATOM   1173  CB  LYS A 169      62.814  -3.456  31.159  1.00102.65           C  
ATOM   1174  CG  LYS A 169      63.050  -4.740  31.949  1.00103.60           C  
ATOM   1175  CD  LYS A 169      64.553  -4.937  32.177  1.00104.01           C  
ATOM   1176  CE  LYS A 169      64.862  -6.036  33.182  1.00104.06           C  
ATOM   1177  NZ  LYS A 169      66.332  -6.115  33.406  1.00104.00           N  
ATOM   1178  N   GLY A 170      60.019  -4.614  32.195  1.00 96.74           N  
ATOM   1179  CA  GLY A 170      59.182  -4.943  33.332  1.00 95.01           C  
ATOM   1180  C   GLY A 170      57.713  -5.188  33.056  1.00 93.95           C  
ATOM   1181  O   GLY A 170      57.003  -4.278  32.641  1.00 95.74           O  
ATOM   1182  N   ASP A 171      57.267  -6.419  33.311  1.00 93.16           N  
ATOM   1183  CA  ASP A 171      55.877  -6.861  33.122  1.00 91.88           C  
ATOM   1184  C   ASP A 171      54.833  -5.762  33.026  1.00 90.97           C  
ATOM   1185  O   ASP A 171      54.129  -5.647  32.022  1.00 90.79           O  
ATOM   1186  CB  ASP A 171      55.454  -7.798  34.259  1.00 91.95           C  
ATOM   1187  CG  ASP A 171      55.858  -9.233  34.016  1.00 91.33           C  
ATOM   1188  OD1 ASP A 171      55.722 -10.053  34.950  1.00 91.32           O  
ATOM   1189  OD2 ASP A 171      56.302  -9.543  32.889  1.00 90.89           O  
ATOM   1190  N   GLU A 172      54.722  -4.974  34.089  1.00 89.68           N  
ATOM   1191  CA  GLU A 172      53.751  -3.893  34.138  1.00 88.38           C  
ATOM   1192  C   GLU A 172      53.732  -3.093  32.837  1.00 87.55           C  
ATOM   1193  O   GLU A 172      52.681  -2.923  32.225  1.00 86.73           O  
ATOM   1194  CB  GLU A 172      54.053  -2.967  35.320  1.00 88.36           C  
ATOM   1195  CG  GLU A 172      52.921  -1.999  35.640  1.00 89.68           C  
ATOM   1196  CD  GLU A 172      53.135  -1.220  36.927  1.00 90.59           C  
ATOM   1197  OE1 GLU A 172      52.222  -0.458  37.316  1.00 89.52           O  
ATOM   1198  OE2 GLU A 172      54.211  -1.366  37.549  1.00 92.05           O  
ATOM   1199  N   ALA A 173      54.898  -2.619  32.412  1.00 85.97           N  
ATOM   1200  CA  ALA A 173      55.007  -1.839  31.187  1.00 84.22           C  
ATOM   1201  C   ALA A 173      54.538  -2.600  29.944  1.00 83.38           C  
ATOM   1202  O   ALA A 173      53.796  -2.056  29.131  1.00 83.65           O  
ATOM   1203  CB  ALA A 173      56.442  -1.373  31.001  1.00 83.91           C  
ATOM   1204  N   ARG A 174      54.967  -3.851  29.796  1.00 80.91           N  
ATOM   1205  CA  ARG A 174      54.582  -4.649  28.636  1.00 77.67           C  
ATOM   1206  C   ARG A 174      53.071  -4.878  28.602  1.00 77.20           C  
ATOM   1207  O   ARG A 174      52.431  -4.729  27.561  1.00 77.58           O  
ATOM   1208  CB  ARG A 174      55.315  -5.995  28.639  1.00 75.68           C  
ATOM   1209  CG  ARG A 174      55.089  -6.805  27.370  1.00 76.03           C  
ATOM   1210  CD  ARG A 174      55.845  -8.137  27.331  1.00 78.08           C  
ATOM   1211  NE  ARG A 174      55.334  -9.108  28.295  1.00 79.47           N  
ATOM   1212  CZ  ARG A 174      55.762  -9.224  29.551  1.00 79.67           C  
ATOM   1213  NH1 ARG A 174      56.723  -8.430  30.009  1.00 78.29           N  
ATOM   1214  NH2 ARG A 174      55.222 -10.132  30.354  1.00 77.90           N  
ATOM   1215  N   HIS A 175      52.505  -5.234  29.746  1.00 75.16           N  
ATOM   1216  CA  HIS A 175      51.077  -5.490  29.847  1.00 73.99           C  
ATOM   1217  C   HIS A 175      50.246  -4.218  29.819  1.00 72.65           C  
ATOM   1218  O   HIS A 175      49.166  -4.184  29.235  1.00 72.18           O  
ATOM   1219  CB  HIS A 175      50.779  -6.248  31.135  1.00 75.75           C  
ATOM   1220  CG  HIS A 175      51.237  -7.670  31.115  1.00 80.34           C  
ATOM   1221  ND1 HIS A 175      51.138  -8.499  32.211  1.00 81.63           N  
ATOM   1222  CD2 HIS A 175      51.769  -8.420  30.119  1.00 81.11           C  
ATOM   1223  CE1 HIS A 175      51.587  -9.699  31.892  1.00 82.81           C  
ATOM   1224  NE2 HIS A 175      51.976  -9.677  30.629  1.00 83.10           N  
ATOM   1225  N   THR A 176      50.744  -3.174  30.467  1.00 69.48           N  
ATOM   1226  CA  THR A 176      50.027  -1.916  30.513  1.00 66.86           C  
ATOM   1227  C   THR A 176      50.001  -1.201  29.173  1.00 66.07           C  
ATOM   1228  O   THR A 176      48.935  -0.823  28.700  1.00 63.79           O  
ATOM   1229  CB  THR A 176      50.618  -0.980  31.567  1.00 68.12           C  
ATOM   1230  OG1 THR A 176      50.179  -1.406  32.865  1.00 69.88           O  
ATOM   1231  CG2 THR A 176      50.179   0.454  31.323  1.00 65.39           C  
ATOM   1232  N   LEU A 177      51.162  -1.012  28.559  1.00 64.04           N  
ATOM   1233  CA  LEU A 177      51.206  -0.339  27.274  1.00 63.41           C  
ATOM   1234  C   LEU A 177      50.463  -1.108  26.189  1.00 66.84           C  
ATOM   1235  O   LEU A 177      49.925  -0.507  25.253  1.00 67.38           O  
ATOM   1236  CB  LEU A 177      52.647  -0.095  26.835  1.00 60.88           C  
ATOM   1237  CG  LEU A 177      53.425   0.926  27.663  1.00 58.61           C  
ATOM   1238  CD1 LEU A 177      54.538   1.500  26.809  1.00 57.51           C  
ATOM   1239  CD2 LEU A 177      52.497   2.033  28.138  1.00 57.72           C  
ATOM   1240  N   LEU A 178      50.435  -2.430  26.303  1.00 66.77           N  
ATOM   1241  CA  LEU A 178      49.741  -3.249  25.319  1.00 67.15           C  
ATOM   1242  C   LEU A 178      48.236  -3.102  25.549  1.00 66.59           C  
ATOM   1243  O   LEU A 178      47.450  -2.971  24.611  1.00 68.17           O  
ATOM   1244  CB  LEU A 178      50.159  -4.715  25.476  1.00 70.00           C  
ATOM   1245  CG  LEU A 178      49.557  -5.758  24.527  1.00 71.77           C  
ATOM   1246  CD1 LEU A 178      50.020  -5.489  23.107  1.00 72.13           C  
ATOM   1247  CD2 LEU A 178      49.993  -7.150  24.963  1.00 72.01           C  
ATOM   1248  N   ALA A 179      47.847  -3.117  26.814  1.00 63.88           N  
ATOM   1249  CA  ALA A 179      46.452  -2.998  27.181  1.00 61.89           C  
ATOM   1250  C   ALA A 179      45.898  -1.602  26.899  1.00 61.18           C  
ATOM   1251  O   ALA A 179      44.715  -1.461  26.606  1.00 59.72           O  
ATOM   1252  CB  ALA A 179      46.276  -3.341  28.664  1.00 61.78           C  
ATOM   1253  N   THR A 180      46.737  -0.571  27.005  1.00 60.02           N  
ATOM   1254  CA  THR A 180      46.265   0.784  26.750  1.00 60.06           C  
ATOM   1255  C   THR A 180      46.107   0.950  25.240  1.00 59.68           C  
ATOM   1256  O   THR A 180      45.096   1.452  24.770  1.00 59.95           O  
ATOM   1257  CB  THR A 180      47.233   1.893  27.310  1.00 59.21           C  
ATOM   1258  OG1 THR A 180      48.480   1.854  26.618  1.00 61.93           O  
ATOM   1259  CG2 THR A 180      47.490   1.699  28.779  1.00 58.53           C  
ATOM   1260  N   GLY A 181      47.104   0.504  24.487  1.00 58.93           N  
ATOM   1261  CA  GLY A 181      47.028   0.595  23.046  1.00 61.47           C  
ATOM   1262  C   GLY A 181      45.755  -0.078  22.555  1.00 64.05           C  
ATOM   1263  O   GLY A 181      45.128   0.370  21.594  1.00 65.73           O  
ATOM   1264  N   ALA A 182      45.357  -1.153  23.221  1.00 60.54           N  
ATOM   1265  CA  ALA A 182      44.155  -1.869  22.830  1.00 60.45           C  
ATOM   1266  C   ALA A 182      42.906  -1.078  23.176  1.00 60.33           C  
ATOM   1267  O   ALA A 182      41.978  -0.979  22.375  1.00 61.38           O  
ATOM   1268  CB  ALA A 182      44.105  -3.214  23.515  1.00 58.84           C  
ATOM   1269  N   ALA A 183      42.882  -0.526  24.383  1.00 59.96           N  
ATOM   1270  CA  ALA A 183      41.740   0.248  24.839  1.00 59.68           C  
ATOM   1271  C   ALA A 183      41.591   1.520  24.005  1.00 58.05           C  
ATOM   1272  O   ALA A 183      40.487   1.895  23.624  1.00 57.08           O  
ATOM   1273  CB  ALA A 183      41.897   0.601  26.321  1.00 58.03           C  
ATOM   1274  N   ALA A 184      42.711   2.176  23.737  1.00 56.04           N  
ATOM   1275  CA  ALA A 184      42.714   3.394  22.952  1.00 56.72           C  
ATOM   1276  C   ALA A 184      42.219   3.031  21.554  1.00 57.73           C  
ATOM   1277  O   ALA A 184      41.520   3.809  20.903  1.00 58.53           O  
ATOM   1278  CB  ALA A 184      44.123   3.970  22.887  1.00 52.08           C  
ATOM   1279  N   GLY A 185      42.587   1.834  21.110  1.00 57.96           N  
ATOM   1280  CA  GLY A 185      42.168   1.361  19.807  1.00 56.42           C  
ATOM   1281  C   GLY A 185      40.663   1.220  19.754  1.00 56.41           C  
ATOM   1282  O   GLY A 185      40.048   1.578  18.762  1.00 58.65           O  
ATOM   1283  N   LEU A 186      40.059   0.706  20.818  1.00 54.82           N  
ATOM   1284  CA  LEU A 186      38.616   0.543  20.839  1.00 54.85           C  
ATOM   1285  C   LEU A 186      37.955   1.918  20.953  1.00 57.03           C  
ATOM   1286  O   LEU A 186      36.995   2.234  20.241  1.00 56.43           O  
ATOM   1287  CB  LEU A 186      38.179  -0.322  22.024  1.00 51.54           C  
ATOM   1288  CG  LEU A 186      36.718  -0.757  21.890  1.00 53.03           C  
ATOM   1289  CD1 LEU A 186      36.652  -1.781  20.786  1.00 55.77           C  
ATOM   1290  CD2 LEU A 186      36.176  -1.349  23.157  1.00 53.59           C  
ATOM   1291  N   ALA A 187      38.483   2.733  21.854  1.00 56.85           N  
ATOM   1292  CA  ALA A 187      37.953   4.066  22.087  1.00 56.81           C  
ATOM   1293  C   ALA A 187      37.849   4.862  20.786  1.00 55.10           C  
ATOM   1294  O   ALA A 187      36.797   5.403  20.464  1.00 52.88           O  
ATOM   1295  CB  ALA A 187      38.839   4.816  23.099  1.00 56.60           C  
ATOM   1296  N   ALA A 188      38.949   4.920  20.049  1.00 55.77           N  
ATOM   1297  CA  ALA A 188      39.000   5.658  18.802  1.00 58.60           C  
ATOM   1298  C   ALA A 188      38.158   5.038  17.687  1.00 60.44           C  
ATOM   1299  O   ALA A 188      37.938   5.668  16.656  1.00 63.88           O  
ATOM   1300  CB  ALA A 188      40.442   5.790  18.351  1.00 55.69           C  
ATOM   1301  N   ALA A 189      37.689   3.812  17.882  1.00 59.34           N  
ATOM   1302  CA  ALA A 189      36.885   3.170  16.859  1.00 57.50           C  
ATOM   1303  C   ALA A 189      35.437   3.583  16.986  1.00 57.55           C  
ATOM   1304  O   ALA A 189      34.763   3.783  15.982  1.00 61.92           O  
ATOM   1305  CB  ALA A 189      36.995   1.656  16.957  1.00 58.58           C  
ATOM   1306  N   PHE A 190      34.956   3.709  18.215  1.00 54.24           N  
ATOM   1307  CA  PHE A 190      33.570   4.077  18.451  1.00 51.88           C  
ATOM   1308  C   PHE A 190      33.403   5.415  19.143  1.00 49.90           C  
ATOM   1309  O   PHE A 190      32.284   5.811  19.472  1.00 47.51           O  
ATOM   1310  CB  PHE A 190      32.897   3.019  19.309  1.00 56.06           C  
ATOM   1311  CG  PHE A 190      32.934   1.657  18.717  1.00 63.20           C  
ATOM   1312  CD1 PHE A 190      33.646   0.638  19.333  1.00 65.95           C  
ATOM   1313  CD2 PHE A 190      32.236   1.379  17.555  1.00 67.01           C  
ATOM   1314  CE1 PHE A 190      33.658  -0.638  18.796  1.00 69.51           C  
ATOM   1315  CE2 PHE A 190      32.241   0.105  17.007  1.00 68.37           C  
ATOM   1316  CZ  PHE A 190      32.948  -0.904  17.626  1.00 68.87           C  
ATOM   1317  N   ASN A 191      34.511   6.111  19.360  1.00 50.91           N  
ATOM   1318  CA  ASN A 191      34.483   7.374  20.073  1.00 51.95           C  
ATOM   1319  C   ASN A 191      33.881   7.086  21.444  1.00 53.54           C  
ATOM   1320  O   ASN A 191      33.030   7.834  21.936  1.00 51.66           O  
ATOM   1321  CB  ASN A 191      33.629   8.405  19.342  1.00 54.36           C  
ATOM   1322  CG  ASN A 191      33.641   9.755  20.038  1.00 56.39           C  
ATOM   1323  OD1 ASN A 191      34.692  10.217  20.501  1.00 59.47           O  
ATOM   1324  ND2 ASN A 191      32.478  10.398  20.114  1.00 51.10           N  
ATOM   1325  N   ALA A 192      34.323   5.984  22.048  1.00 52.48           N  
ATOM   1326  CA  ALA A 192      33.826   5.572  23.360  1.00 54.47           C  
ATOM   1327  C   ALA A 192      34.974   5.288  24.341  1.00 53.84           C  
ATOM   1328  O   ALA A 192      35.415   4.153  24.494  1.00 52.96           O  
ATOM   1329  CB  ALA A 192      32.931   4.334  23.211  1.00 53.90           C  
ATOM   1330  N   PRO A 193      35.469   6.329  25.017  1.00 54.57           N  
ATOM   1331  CA  PRO A 193      36.565   6.159  25.975  1.00 51.77           C  
ATOM   1332  C   PRO A 193      36.232   5.154  27.104  1.00 49.21           C  
ATOM   1333  O   PRO A 193      37.063   4.330  27.453  1.00 49.03           O  
ATOM   1334  CB  PRO A 193      36.791   7.584  26.476  1.00 50.45           C  
ATOM   1335  CG  PRO A 193      35.397   8.149  26.464  1.00 51.51           C  
ATOM   1336  CD  PRO A 193      34.908   7.689  25.104  1.00 54.46           C  
ATOM   1337  N   LEU A 194      35.025   5.210  27.653  1.00 44.27           N  
ATOM   1338  CA  LEU A 194      34.645   4.295  28.704  1.00 49.25           C  
ATOM   1339  C   LEU A 194      34.595   2.836  28.239  1.00 54.70           C  
ATOM   1340  O   LEU A 194      35.036   1.935  28.961  1.00 57.31           O  
ATOM   1341  CB  LEU A 194      33.290   4.666  29.280  1.00 44.33           C  
ATOM   1342  CG  LEU A 194      33.174   6.052  29.881  1.00 45.09           C  
ATOM   1343  CD1 LEU A 194      31.779   6.210  30.466  1.00 41.90           C  
ATOM   1344  CD2 LEU A 194      34.248   6.255  30.941  1.00 47.65           C  
ATOM   1345  N   ALA A 195      34.045   2.594  27.051  1.00 56.27           N  
ATOM   1346  CA  ALA A 195      33.966   1.233  26.533  1.00 55.12           C  
ATOM   1347  C   ALA A 195      35.380   0.696  26.351  1.00 54.35           C  
ATOM   1348  O   ALA A 195      35.639  -0.482  26.568  1.00 54.88           O  
ATOM   1349  CB  ALA A 195      33.217   1.208  25.195  1.00 53.22           C  
ATOM   1350  N   GLY A 196      36.292   1.570  25.951  1.00 51.90           N  
ATOM   1351  CA  GLY A 196      37.662   1.147  25.741  1.00 57.10           C  
ATOM   1352  C   GLY A 196      38.349   0.675  27.011  1.00 59.21           C  
ATOM   1353  O   GLY A 196      39.138  -0.270  26.980  1.00 58.22           O  
ATOM   1354  N   ILE A 197      38.053   1.342  28.124  1.00 58.70           N  
ATOM   1355  CA  ILE A 197      38.641   0.981  29.394  1.00 61.42           C  
ATOM   1356  C   ILE A 197      37.972  -0.285  29.919  1.00 61.76           C  
ATOM   1357  O   ILE A 197      38.654  -1.212  30.346  1.00 63.35           O  
ATOM   1358  CB  ILE A 197      38.490   2.127  30.416  1.00 62.32           C  
ATOM   1359  CG1 ILE A 197      39.122   3.405  29.848  1.00 61.52           C  
ATOM   1360  CG2 ILE A 197      39.176   1.748  31.723  1.00 61.93           C  
ATOM   1361  CD1 ILE A 197      38.880   4.648  30.684  1.00 57.24           C  
ATOM   1362  N   LEU A 198      36.643  -0.326  29.872  1.00 59.27           N  
ATOM   1363  CA  LEU A 198      35.900  -1.489  30.339  1.00 58.79           C  
ATOM   1364  C   LEU A 198      36.193  -2.747  29.537  1.00 59.23           C  
ATOM   1365  O   LEU A 198      36.086  -3.856  30.047  1.00 62.10           O  
ATOM   1366  CB  LEU A 198      34.401  -1.221  30.296  1.00 59.44           C  
ATOM   1367  CG  LEU A 198      33.813  -0.568  31.547  1.00 60.73           C  
ATOM   1368  CD1 LEU A 198      34.037  -1.493  32.734  1.00 65.19           C  
ATOM   1369  CD2 LEU A 198      34.465   0.777  31.798  1.00 61.57           C  
ATOM   1370  N   PHE A 199      36.564  -2.573  28.279  1.00 55.49           N  
ATOM   1371  CA  PHE A 199      36.852  -3.705  27.427  1.00 54.33           C  
ATOM   1372  C   PHE A 199      38.102  -4.384  27.945  1.00 55.78           C  
ATOM   1373  O   PHE A 199      38.167  -5.608  28.038  1.00 54.00           O  
ATOM   1374  CB  PHE A 199      37.080  -3.243  25.991  1.00 50.28           C  
ATOM   1375  CG  PHE A 199      37.108  -4.359  24.994  1.00 41.09           C  
ATOM   1376  CD1 PHE A 199      36.123  -5.332  25.010  1.00 42.43           C  
ATOM   1377  CD2 PHE A 199      38.058  -4.379  23.986  1.00 43.37           C  
ATOM   1378  CE1 PHE A 199      36.070  -6.319  24.024  1.00 45.08           C  
ATOM   1379  CE2 PHE A 199      38.018  -5.362  22.987  1.00 46.28           C  
ATOM   1380  CZ  PHE A 199      37.016  -6.333  23.010  1.00 44.46           C  
ATOM   1381  N   ILE A 200      39.101  -3.572  28.258  1.00 57.05           N  
ATOM   1382  CA  ILE A 200      40.341  -4.097  28.784  1.00 59.27           C  
ATOM   1383  C   ILE A 200      40.116  -4.798  30.120  1.00 59.33           C  
ATOM   1384  O   ILE A 200      40.506  -5.956  30.281  1.00 61.16           O  
ATOM   1385  CB  ILE A 200      41.389  -2.983  28.960  1.00 57.47           C  
ATOM   1386  CG1 ILE A 200      42.235  -2.866  27.686  1.00 59.57           C  
ATOM   1387  CG2 ILE A 200      42.318  -3.317  30.111  1.00 59.42           C  
ATOM   1388  CD1 ILE A 200      41.459  -3.029  26.392  1.00 58.03           C  
ATOM   1389  N   ILE A 201      39.451  -4.125  31.055  1.00 58.20           N  
ATOM   1390  CA  ILE A 201      39.237  -4.715  32.368  1.00 58.75           C  
ATOM   1391  C   ILE A 201      38.071  -5.687  32.539  1.00 60.05           C  
ATOM   1392  O   ILE A 201      37.673  -5.981  33.661  1.00 62.66           O  
ATOM   1393  CB  ILE A 201      39.136  -3.618  33.464  1.00 57.14           C  
ATOM   1394  CG1 ILE A 201      37.776  -2.965  33.452  1.00 54.82           C  
ATOM   1395  CG2 ILE A 201      40.200  -2.555  33.237  1.00 56.80           C  
ATOM   1396  CD1 ILE A 201      37.706  -1.806  34.401  1.00 60.01           C  
ATOM   1397  N   GLU A 202      37.526  -6.193  31.441  1.00 59.71           N  
ATOM   1398  CA  GLU A 202      36.433  -7.153  31.518  1.00 58.28           C  
ATOM   1399  C   GLU A 202      36.636  -8.262  30.501  1.00 58.54           C  
ATOM   1400  O   GLU A 202      36.132  -9.362  30.674  1.00 60.17           O  
ATOM   1401  CB  GLU A 202      35.071  -6.497  31.235  1.00 59.07           C  
ATOM   1402  CG  GLU A 202      33.925  -7.541  31.090  1.00 59.64           C  
ATOM   1403  CD  GLU A 202      32.702  -7.087  30.249  1.00 61.81           C  
ATOM   1404  OE1 GLU A 202      32.889  -6.465  29.178  1.00 58.81           O  
ATOM   1405  OE2 GLU A 202      31.548  -7.387  30.651  1.00 57.99           O  
ATOM   1406  N   GLU A 203      37.401  -7.982  29.458  1.00 58.64           N  
ATOM   1407  CA  GLU A 203      37.586  -8.942  28.391  1.00 59.56           C  
ATOM   1408  C   GLU A 203      39.021  -9.196  27.930  1.00 61.90           C  
ATOM   1409  O   GLU A 203      39.491 -10.330  27.930  1.00 64.08           O  
ATOM   1410  CB  GLU A 203      36.734  -8.475  27.207  1.00 58.57           C  
ATOM   1411  CG  GLU A 203      36.969  -9.200  25.902  1.00 55.66           C  
ATOM   1412  CD  GLU A 203      36.617 -10.667  25.984  1.00 54.24           C  
ATOM   1413  OE1 GLU A 203      35.569 -10.995  26.588  1.00 48.19           O  
ATOM   1414  OE2 GLU A 203      37.385 -11.480  25.428  1.00 55.87           O  
ATOM   1415  N   MET A 204      39.699  -8.138  27.508  1.00 63.94           N  
ATOM   1416  CA  MET A 204      41.063  -8.229  27.009  1.00 66.32           C  
ATOM   1417  C   MET A 204      42.050  -8.811  28.011  1.00 67.46           C  
ATOM   1418  O   MET A 204      42.837  -9.697  27.674  1.00 67.56           O  
ATOM   1419  CB  MET A 204      41.561  -6.843  26.607  1.00 67.65           C  
ATOM   1420  CG  MET A 204      40.638  -6.082  25.676  1.00 70.15           C  
ATOM   1421  SD  MET A 204      40.758  -6.617  23.987  1.00 67.22           S  
ATOM   1422  CE  MET A 204      42.265  -5.891  23.510  1.00 61.58           C  
ATOM   1423  N   ARG A 205      42.023  -8.279  29.230  1.00 68.17           N  
ATOM   1424  CA  ARG A 205      42.923  -8.708  30.301  1.00 69.42           C  
ATOM   1425  C   ARG A 205      42.922 -10.210  30.571  1.00 68.46           C  
ATOM   1426  O   ARG A 205      41.926 -10.898  30.322  1.00 65.54           O  
ATOM   1427  CB  ARG A 205      42.551  -8.012  31.612  1.00 69.00           C  
ATOM   1428  CG  ARG A 205      41.142  -8.346  32.062  1.00 72.74           C  
ATOM   1429  CD  ARG A 205      40.923  -8.047  33.532  1.00 77.94           C  
ATOM   1430  NE  ARG A 205      41.443  -9.119  34.378  1.00 81.89           N  
ATOM   1431  CZ  ARG A 205      41.266  -9.194  35.694  1.00 83.68           C  
ATOM   1432  NH1 ARG A 205      40.579  -8.252  36.328  1.00 84.21           N  
ATOM   1433  NH2 ARG A 205      41.774 -10.212  36.379  1.00 84.14           N  
ATOM   1434  N   PRO A 206      44.050 -10.732  31.097  1.00 68.29           N  
ATOM   1435  CA  PRO A 206      44.177 -12.155  31.422  1.00 67.00           C  
ATOM   1436  C   PRO A 206      42.978 -12.458  32.298  1.00 64.75           C  
ATOM   1437  O   PRO A 206      42.750 -11.783  33.295  1.00 62.88           O  
ATOM   1438  CB  PRO A 206      45.486 -12.206  32.195  1.00 68.65           C  
ATOM   1439  CG  PRO A 206      46.309 -11.162  31.498  1.00 70.37           C  
ATOM   1440  CD  PRO A 206      45.317 -10.022  31.358  1.00 68.58           C  
ATOM   1441  N   GLN A 207      42.211 -13.470  31.930  1.00 63.87           N  
ATOM   1442  CA  GLN A 207      41.000 -13.786  32.672  1.00 67.59           C  
ATOM   1443  C   GLN A 207      41.138 -14.682  33.915  1.00 71.08           C  
ATOM   1444  O   GLN A 207      40.195 -14.787  34.714  1.00 69.91           O  
ATOM   1445  CB  GLN A 207      39.990 -14.420  31.702  1.00 65.71           C  
ATOM   1446  CG  GLN A 207      38.534 -14.019  31.937  1.00 66.03           C  
ATOM   1447  CD  GLN A 207      38.285 -12.532  31.711  1.00 66.66           C  
ATOM   1448  OE1 GLN A 207      37.417 -11.942  32.356  1.00 66.41           O  
ATOM   1449  NE2 GLN A 207      39.040 -11.923  30.789  1.00 62.31           N  
ATOM   1450  N   PHE A 208      42.302 -15.303  34.105  1.00 73.02           N  
ATOM   1451  CA  PHE A 208      42.443 -16.229  35.220  1.00 75.14           C  
ATOM   1452  C   PHE A 208      43.513 -15.957  36.260  1.00 76.08           C  
ATOM   1453  O   PHE A 208      43.615 -16.681  37.243  1.00 77.39           O  
ATOM   1454  CB  PHE A 208      42.602 -17.644  34.660  1.00 73.76           C  
ATOM   1455  CG  PHE A 208      41.666 -17.942  33.516  1.00 72.67           C  
ATOM   1456  CD1 PHE A 208      41.976 -17.532  32.223  1.00 71.41           C  
ATOM   1457  CD2 PHE A 208      40.446 -18.582  33.742  1.00 72.88           C  
ATOM   1458  CE1 PHE A 208      41.086 -17.756  31.170  1.00 71.37           C  
ATOM   1459  CE2 PHE A 208      39.546 -18.810  32.693  1.00 72.19           C  
ATOM   1460  CZ  PHE A 208      39.867 -18.393  31.407  1.00 71.03           C  
ATOM   1461  N   ARG A 209      44.307 -14.920  36.065  1.00 77.03           N  
ATOM   1462  CA  ARG A 209      45.333 -14.610  37.041  1.00 78.41           C  
ATOM   1463  C   ARG A 209      45.490 -13.107  37.177  1.00 79.57           C  
ATOM   1464  O   ARG A 209      45.105 -12.347  36.293  1.00 81.80           O  
ATOM   1465  CB  ARG A 209      46.671 -15.220  36.622  1.00 77.54           C  
ATOM   1466  CG  ARG A 209      47.268 -14.600  35.370  1.00 78.67           C  
ATOM   1467  CD  ARG A 209      48.769 -14.853  35.297  1.00 81.05           C  
ATOM   1468  NE  ARG A 209      49.391 -14.253  34.114  1.00 79.73           N  
ATOM   1469  CZ  ARG A 209      49.070 -14.560  32.860  1.00 78.25           C  
ATOM   1470  NH1 ARG A 209      48.127 -15.461  32.619  1.00 75.99           N  
ATOM   1471  NH2 ARG A 209      49.705 -13.979  31.847  1.00 78.08           N  
ATOM   1472  N   TYR A 210      46.056 -12.676  38.292  1.00 79.32           N  
ATOM   1473  CA  TYR A 210      46.280 -11.258  38.502  1.00 79.43           C  
ATOM   1474  C   TYR A 210      47.149 -10.748  37.342  1.00 80.27           C  
ATOM   1475  O   TYR A 210      47.768 -11.540  36.623  1.00 79.62           O  
ATOM   1476  CB  TYR A 210      47.012 -11.050  39.823  1.00 77.60           C  
ATOM   1477  CG  TYR A 210      47.184  -9.612  40.211  1.00 74.83           C  
ATOM   1478  CD1 TYR A 210      46.123  -8.890  40.744  1.00 75.04           C  
ATOM   1479  CD2 TYR A 210      48.407  -8.966  40.042  1.00 74.26           C  
ATOM   1480  CE1 TYR A 210      46.270  -7.554  41.106  1.00 76.07           C  
ATOM   1481  CE2 TYR A 210      48.568  -7.629  40.396  1.00 75.48           C  
ATOM   1482  CZ  TYR A 210      47.494  -6.930  40.928  1.00 77.10           C  
ATOM   1483  OH  TYR A 210      47.631  -5.609  41.286  1.00 77.49           O  
ATOM   1484  N   THR A 211      47.179  -9.431  37.156  1.00 80.16           N  
ATOM   1485  CA  THR A 211      47.993  -8.816  36.114  1.00 81.23           C  
ATOM   1486  C   THR A 211      48.476  -7.452  36.573  1.00 80.82           C  
ATOM   1487  O   THR A 211      47.823  -6.782  37.378  1.00 79.19           O  
ATOM   1488  CB  THR A 211      47.216  -8.631  34.803  1.00 83.37           C  
ATOM   1489  OG1 THR A 211      46.604  -9.871  34.427  1.00 86.81           O  
ATOM   1490  CG2 THR A 211      48.161  -8.187  33.685  1.00 82.85           C  
ATOM   1491  N   LEU A 212      49.625  -7.042  36.057  1.00 81.51           N  
ATOM   1492  CA  LEU A 212      50.188  -5.757  36.422  1.00 82.88           C  
ATOM   1493  C   LEU A 212      49.791  -4.682  35.406  1.00 80.87           C  
ATOM   1494  O   LEU A 212      50.647  -3.980  34.873  1.00 81.98           O  
ATOM   1495  CB  LEU A 212      51.720  -5.857  36.507  1.00 85.82           C  
ATOM   1496  CG  LEU A 212      52.331  -6.905  37.448  1.00 88.31           C  
ATOM   1497  CD1 LEU A 212      52.026  -8.307  36.918  1.00 88.30           C  
ATOM   1498  CD2 LEU A 212      53.847  -6.699  37.545  1.00 89.15           C  
ATOM   1499  N   ILE A 213      48.492  -4.570  35.134  1.00 77.74           N  
ATOM   1500  CA  ILE A 213      47.982  -3.571  34.197  1.00 73.16           C  
ATOM   1501  C   ILE A 213      47.518  -2.355  34.985  1.00 70.27           C  
ATOM   1502  O   ILE A 213      46.659  -2.466  35.861  1.00 68.38           O  
ATOM   1503  CB  ILE A 213      46.760  -4.084  33.402  1.00 73.49           C  
ATOM   1504  CG1 ILE A 213      47.134  -5.310  32.572  1.00 73.09           C  
ATOM   1505  CG2 ILE A 213      46.239  -2.978  32.494  1.00 72.46           C  
ATOM   1506  CD1 ILE A 213      45.945  -5.950  31.868  1.00 70.71           C  
ATOM   1507  N   SER A 214      48.080  -1.194  34.678  1.00 67.59           N  
ATOM   1508  CA  SER A 214      47.675   0.022  35.374  1.00 65.81           C  
ATOM   1509  C   SER A 214      46.421   0.656  34.744  1.00 66.55           C  
ATOM   1510  O   SER A 214      46.473   1.175  33.629  1.00 68.00           O  
ATOM   1511  CB  SER A 214      48.814   1.036  35.367  1.00 62.60           C  
ATOM   1512  OG  SER A 214      48.407   2.220  36.030  1.00 60.33           O  
ATOM   1513  N   ILE A 215      45.301   0.603  35.460  1.00 65.88           N  
ATOM   1514  CA  ILE A 215      44.054   1.184  34.987  1.00 66.78           C  
ATOM   1515  C   ILE A 215      44.273   2.663  34.662  1.00 68.32           C  
ATOM   1516  O   ILE A 215      43.869   3.146  33.607  1.00 69.60           O  
ATOM   1517  CB  ILE A 215      42.933   1.052  36.050  1.00 65.55           C  
ATOM   1518  CG1 ILE A 215      42.578  -0.425  36.248  1.00 67.44           C  
ATOM   1519  CG2 ILE A 215      41.692   1.823  35.616  1.00 66.25           C  
ATOM   1520  CD1 ILE A 215      41.431  -0.674  37.235  1.00 65.71           C  
ATOM   1521  N   LYS A 216      44.932   3.373  35.566  1.00 68.81           N  
ATOM   1522  CA  LYS A 216      45.190   4.788  35.376  1.00 68.12           C  
ATOM   1523  C   LYS A 216      45.973   5.043  34.100  1.00 67.87           C  
ATOM   1524  O   LYS A 216      45.822   6.087  33.466  1.00 69.07           O  
ATOM   1525  CB  LYS A 216      45.965   5.336  36.574  1.00 69.95           C  
ATOM   1526  CG  LYS A 216      46.176   6.837  36.550  1.00 69.76           C  
ATOM   1527  CD  LYS A 216      47.013   7.287  37.730  1.00 70.70           C  
ATOM   1528  CE  LYS A 216      46.403   6.823  39.036  1.00 69.65           C  
ATOM   1529  NZ  LYS A 216      47.122   7.386  40.202  1.00 68.62           N  
ATOM   1530  N   ALA A 217      46.813   4.088  33.724  1.00 66.18           N  
ATOM   1531  CA  ALA A 217      47.620   4.242  32.526  1.00 67.57           C  
ATOM   1532  C   ALA A 217      46.736   4.042  31.308  1.00 68.46           C  
ATOM   1533  O   ALA A 217      46.851   4.768  30.329  1.00 68.81           O  
ATOM   1534  CB  ALA A 217      48.757   3.238  32.527  1.00 67.34           C  
ATOM   1535  N   VAL A 218      45.859   3.046  31.378  1.00 67.86           N  
ATOM   1536  CA  VAL A 218      44.941   2.765  30.291  1.00 67.28           C  
ATOM   1537  C   VAL A 218      44.113   4.021  30.063  1.00 67.99           C  
ATOM   1538  O   VAL A 218      43.972   4.477  28.936  1.00 70.26           O  
ATOM   1539  CB  VAL A 218      44.010   1.584  30.638  1.00 65.81           C  
ATOM   1540  CG1 VAL A 218      42.959   1.402  29.559  1.00 63.48           C  
ATOM   1541  CG2 VAL A 218      44.828   0.327  30.770  1.00 65.09           C  
ATOM   1542  N   PHE A 219      43.581   4.580  31.145  1.00 67.79           N  
ATOM   1543  CA  PHE A 219      42.776   5.791  31.078  1.00 66.82           C  
ATOM   1544  C   PHE A 219      43.451   6.845  30.215  1.00 66.45           C  
ATOM   1545  O   PHE A 219      42.911   7.282  29.205  1.00 67.54           O  
ATOM   1546  CB  PHE A 219      42.576   6.371  32.471  1.00 67.49           C  
ATOM   1547  CG  PHE A 219      41.165   6.305  32.956  1.00 69.14           C  
ATOM   1548  CD1 PHE A 219      40.644   5.124  33.465  1.00 68.93           C  
ATOM   1549  CD2 PHE A 219      40.356   7.430  32.911  1.00 72.28           C  
ATOM   1550  CE1 PHE A 219      39.336   5.064  33.924  1.00 70.61           C  
ATOM   1551  CE2 PHE A 219      39.046   7.380  33.366  1.00 73.46           C  
ATOM   1552  CZ  PHE A 219      38.535   6.194  33.876  1.00 72.64           C  
ATOM   1553  N   ILE A 220      44.639   7.256  30.631  1.00 65.21           N  
ATOM   1554  CA  ILE A 220      45.388   8.260  29.906  1.00 64.50           C  
ATOM   1555  C   ILE A 220      45.467   7.969  28.405  1.00 62.49           C  
ATOM   1556  O   ILE A 220      45.293   8.865  27.580  1.00 60.17           O  
ATOM   1557  CB  ILE A 220      46.810   8.382  30.482  1.00 65.10           C  
ATOM   1558  CG1 ILE A 220      46.719   8.852  31.938  1.00 67.35           C  
ATOM   1559  CG2 ILE A 220      47.654   9.331  29.627  1.00 66.11           C  
ATOM   1560  CD1 ILE A 220      48.063   8.977  32.648  1.00 67.97           C  
ATOM   1561  N   GLY A 221      45.733   6.716  28.060  1.00 61.36           N  
ATOM   1562  CA  GLY A 221      45.844   6.347  26.663  1.00 60.74           C  
ATOM   1563  C   GLY A 221      44.518   6.514  25.952  1.00 59.77           C  
ATOM   1564  O   GLY A 221      44.449   7.041  24.845  1.00 59.15           O  
ATOM   1565  N   VAL A 222      43.459   6.058  26.599  1.00 58.19           N  
ATOM   1566  CA  VAL A 222      42.145   6.162  26.028  1.00 60.25           C  
ATOM   1567  C   VAL A 222      41.871   7.637  25.805  1.00 63.59           C  
ATOM   1568  O   VAL A 222      41.635   8.055  24.677  1.00 67.64           O  
ATOM   1569  CB  VAL A 222      41.108   5.545  26.958  1.00 56.89           C  
ATOM   1570  CG1 VAL A 222      39.723   5.678  26.359  1.00 58.08           C  
ATOM   1571  CG2 VAL A 222      41.454   4.084  27.180  1.00 57.01           C  
ATOM   1572  N   ILE A 223      41.926   8.428  26.871  1.00 65.63           N  
ATOM   1573  CA  ILE A 223      41.704   9.864  26.765  1.00 65.23           C  
ATOM   1574  C   ILE A 223      42.463  10.451  25.581  1.00 64.82           C  
ATOM   1575  O   ILE A 223      41.874  11.103  24.721  1.00 65.80           O  
ATOM   1576  CB  ILE A 223      42.166  10.606  28.032  1.00 65.90           C  
ATOM   1577  CG1 ILE A 223      41.164  10.385  29.151  1.00 67.83           C  
ATOM   1578  CG2 ILE A 223      42.267  12.107  27.774  1.00 66.90           C  
ATOM   1579  CD1 ILE A 223      41.592  11.048  30.448  1.00 70.01           C  
ATOM   1580  N   MET A 224      43.770  10.224  25.542  1.00 63.55           N  
ATOM   1581  CA  MET A 224      44.582  10.755  24.466  1.00 64.56           C  
ATOM   1582  C   MET A 224      44.104  10.361  23.065  1.00 65.45           C  
ATOM   1583  O   MET A 224      44.087  11.205  22.168  1.00 66.37           O  
ATOM   1584  CB  MET A 224      46.047  10.354  24.655  1.00 65.16           C  
ATOM   1585  CG  MET A 224      46.707  11.052  25.831  1.00 68.82           C  
ATOM   1586  SD  MET A 224      46.406  12.844  25.861  1.00 71.61           S  
ATOM   1587  CE  MET A 224      47.541  13.365  24.558  1.00 73.18           C  
ATOM   1588  N   SER A 225      43.716   9.101  22.869  1.00 62.88           N  
ATOM   1589  CA  SER A 225      43.259   8.680  21.551  1.00 60.66           C  
ATOM   1590  C   SER A 225      41.866   9.238  21.289  1.00 59.76           C  
ATOM   1591  O   SER A 225      41.539   9.579  20.156  1.00 61.25           O  
ATOM   1592  CB  SER A 225      43.263   7.146  21.408  1.00 59.53           C  
ATOM   1593  OG  SER A 225      42.164   6.541  22.060  1.00 57.47           O  
ATOM   1594  N   THR A 226      41.056   9.346  22.338  1.00 57.96           N  
ATOM   1595  CA  THR A 226      39.708   9.890  22.205  1.00 57.62           C  
ATOM   1596  C   THR A 226      39.797  11.356  21.794  1.00 60.76           C  
ATOM   1597  O   THR A 226      38.977  11.850  21.027  1.00 61.56           O  
ATOM   1598  CB  THR A 226      38.927   9.805  23.529  1.00 54.77           C  
ATOM   1599  OG1 THR A 226      38.801   8.435  23.917  1.00 59.03           O  
ATOM   1600  CG2 THR A 226      37.531  10.409  23.380  1.00 54.33           C  
ATOM   1601  N   ILE A 227      40.799  12.053  22.310  1.00 61.41           N  
ATOM   1602  CA  ILE A 227      40.958  13.449  21.974  1.00 61.61           C  
ATOM   1603  C   ILE A 227      41.415  13.531  20.542  1.00 61.95           C  
ATOM   1604  O   ILE A 227      40.949  14.376  19.797  1.00 63.44           O  
ATOM   1605  CB  ILE A 227      41.967  14.133  22.906  1.00 61.73           C  
ATOM   1606  CG1 ILE A 227      41.294  14.417  24.246  1.00 61.65           C  
ATOM   1607  CG2 ILE A 227      42.473  15.419  22.290  1.00 59.85           C  
ATOM   1608  CD1 ILE A 227      42.258  14.833  25.313  1.00 63.31           C  
ATOM   1609  N   MET A 228      42.319  12.643  20.153  1.00 63.27           N  
ATOM   1610  CA  MET A 228      42.809  12.617  18.782  1.00 64.05           C  
ATOM   1611  C   MET A 228      41.630  12.383  17.852  1.00 64.33           C  
ATOM   1612  O   MET A 228      41.557  12.950  16.767  1.00 64.67           O  
ATOM   1613  CB  MET A 228      43.807  11.485  18.587  1.00 63.24           C  
ATOM   1614  CG  MET A 228      45.104  11.670  19.312  1.00 66.31           C  
ATOM   1615  SD  MET A 228      45.967  13.168  18.846  1.00 68.59           S  
ATOM   1616  CE  MET A 228      45.728  14.145  20.336  1.00 67.10           C  
ATOM   1617  N   TYR A 229      40.716  11.524  18.283  1.00 62.58           N  
ATOM   1618  CA  TYR A 229      39.543  11.217  17.493  1.00 64.47           C  
ATOM   1619  C   TYR A 229      38.696  12.472  17.347  1.00 66.09           C  
ATOM   1620  O   TYR A 229      38.265  12.816  16.244  1.00 65.67           O  
ATOM   1621  CB  TYR A 229      38.702  10.143  18.171  1.00 64.55           C  
ATOM   1622  CG  TYR A 229      37.405   9.875  17.451  1.00 66.39           C  
ATOM   1623  CD1 TYR A 229      37.373   9.067  16.317  1.00 67.88           C  
ATOM   1624  CD2 TYR A 229      36.214  10.454  17.884  1.00 67.31           C  
ATOM   1625  CE1 TYR A 229      36.188   8.838  15.630  1.00 69.03           C  
ATOM   1626  CE2 TYR A 229      35.020  10.237  17.204  1.00 69.36           C  
ATOM   1627  CZ  TYR A 229      35.013   9.426  16.076  1.00 70.76           C  
ATOM   1628  OH  TYR A 229      33.835   9.202  15.393  1.00 73.04           O  
ATOM   1629  N   ARG A 230      38.457  13.140  18.473  1.00 65.53           N  
ATOM   1630  CA  ARG A 230      37.651  14.355  18.511  1.00 64.11           C  
ATOM   1631  C   ARG A 230      38.267  15.479  17.678  1.00 63.15           C  
ATOM   1632  O   ARG A 230      37.542  16.277  17.079  1.00 63.44           O  
ATOM   1633  CB  ARG A 230      37.472  14.817  19.956  1.00 63.58           C  
ATOM   1634  CG  ARG A 230      36.907  13.750  20.883  1.00 62.43           C  
ATOM   1635  CD  ARG A 230      35.435  13.552  20.688  1.00 59.48           C  
ATOM   1636  NE  ARG A 230      34.689  13.980  21.864  1.00 60.93           N  
ATOM   1637  CZ  ARG A 230      34.141  13.158  22.751  1.00 59.00           C  
ATOM   1638  NH1 ARG A 230      34.249  11.843  22.603  1.00 58.80           N  
ATOM   1639  NH2 ARG A 230      33.472  13.656  23.783  1.00 57.78           N  
ATOM   1640  N   ILE A 231      39.595  15.536  17.636  1.00 61.85           N  
ATOM   1641  CA  ILE A 231      40.282  16.560  16.865  1.00 63.74           C  
ATOM   1642  C   ILE A 231      39.951  16.438  15.377  1.00 65.99           C  
ATOM   1643  O   ILE A 231      40.034  17.416  14.638  1.00 68.23           O  
ATOM   1644  CB  ILE A 231      41.826  16.466  17.032  1.00 63.02           C  
ATOM   1645  CG1 ILE A 231      42.220  16.777  18.477  1.00 65.49           C  
ATOM   1646  CG2 ILE A 231      42.527  17.429  16.085  1.00 59.69           C  
ATOM   1647  CD1 ILE A 231      41.733  18.113  18.971  1.00 65.97           C  
ATOM   1648  N   PHE A 232      39.580  15.243  14.931  1.00 68.01           N  
ATOM   1649  CA  PHE A 232      39.267  15.048  13.523  1.00 68.27           C  
ATOM   1650  C   PHE A 232      37.841  14.640  13.211  1.00 70.03           C  
ATOM   1651  O   PHE A 232      37.458  14.583  12.049  1.00 71.40           O  
ATOM   1652  CB  PHE A 232      40.210  14.028  12.920  1.00 65.57           C  
ATOM   1653  CG  PHE A 232      41.630  14.466  12.922  1.00 65.03           C  
ATOM   1654  CD1 PHE A 232      42.368  14.460  14.095  1.00 65.15           C  
ATOM   1655  CD2 PHE A 232      42.234  14.892  11.750  1.00 65.41           C  
ATOM   1656  CE1 PHE A 232      43.699  14.871  14.106  1.00 66.84           C  
ATOM   1657  CE2 PHE A 232      43.563  15.308  11.744  1.00 67.48           C  
ATOM   1658  CZ  PHE A 232      44.300  15.296  12.931  1.00 66.52           C  
ATOM   1659  N   ASN A 233      37.045  14.371  14.235  1.00 73.37           N  
ATOM   1660  CA  ASN A 233      35.673  13.946  14.013  1.00 79.32           C  
ATOM   1661  C   ASN A 233      34.676  14.685  14.893  1.00 83.64           C  
ATOM   1662  O   ASN A 233      33.784  14.099  15.504  1.00 84.18           O  
ATOM   1663  CB  ASN A 233      35.576  12.438  14.207  1.00 79.71           C  
ATOM   1664  CG  ASN A 233      36.427  11.675  13.200  1.00 82.34           C  
ATOM   1665  OD1 ASN A 233      36.066  11.552  12.024  1.00 82.40           O  
ATOM   1666  ND2 ASN A 233      37.575  11.177  13.651  1.00 82.56           N  
ATOM   1667  N   HIS A 234      34.852  15.998  14.922  1.00 88.25           N  
ATOM   1668  CA  HIS A 234      34.023  16.918  15.678  1.00 92.59           C  
ATOM   1669  C   HIS A 234      32.659  17.061  15.000  1.00 93.20           C  
ATOM   1670  O   HIS A 234      32.532  16.965  13.787  1.00 94.46           O  
ATOM   1671  CB  HIS A 234      34.729  18.280  15.722  1.00 95.59           C  
ATOM   1672  CG  HIS A 234      35.646  18.504  14.557  1.00 99.56           C  
ATOM   1673  ND1 HIS A 234      35.270  18.248  13.253  1.00101.14           N  
ATOM   1674  CD2 HIS A 234      36.930  18.937  14.493  1.00100.11           C  
ATOM   1675  CE1 HIS A 234      36.276  18.512  12.439  1.00101.25           C  
ATOM   1676  NE2 HIS A 234      37.297  18.932  13.167  1.00100.37           N  
ATOM   1677  N   GLU A 235      31.622  17.265  15.793  1.00 93.19           N  
ATOM   1678  CA  GLU A 235      30.274  17.518  15.310  1.00 93.08           C  
ATOM   1679  C   GLU A 235      29.679  16.505  14.322  1.00 90.65           C  
ATOM   1680  O   GLU A 235      29.278  16.888  13.218  1.00 91.52           O  
ATOM   1681  CB  GLU A 235      30.215  18.898  14.661  1.00 96.28           C  
ATOM   1682  CG  GLU A 235      30.391  20.078  15.618  1.00 97.66           C  
ATOM   1683  CD  GLU A 235      30.488  21.381  14.845  1.00 98.06           C  
ATOM   1684  OE1 GLU A 235      30.040  21.414  13.680  1.00 96.24           O  
ATOM   1685  OE2 GLU A 235      31.007  22.375  15.385  1.00 97.33           O  
ATOM   1686  N   VAL A 236      29.532  15.242  14.712  1.00 86.99           N  
ATOM   1687  CA  VAL A 236      28.920  14.212  13.867  1.00 82.79           C  
ATOM   1688  C   VAL A 236      29.166  12.895  14.584  1.00 79.13           C  
ATOM   1689  O   VAL A 236      30.243  12.297  14.500  1.00 76.24           O  
ATOM   1690  CB  VAL A 236      29.514  14.143  12.417  1.00 83.99           C  
ATOM   1691  CG1 VAL A 236      29.320  12.759  11.817  1.00 82.72           C  
ATOM   1692  CG2 VAL A 236      28.790  15.123  11.499  1.00 85.51           C  
ATOM   1693  N   ALA A 237      28.147  12.471  15.314  1.00 74.75           N  
ATOM   1694  CA  ALA A 237      28.181  11.233  16.058  1.00 71.36           C  
ATOM   1695  C   ALA A 237      28.282  10.070  15.089  1.00 70.24           C  
ATOM   1696  O   ALA A 237      27.924  10.197  13.916  1.00 72.62           O  
ATOM   1697  CB  ALA A 237      26.919  11.114  16.885  1.00 69.20           C  
ATOM   1698  N   LEU A 238      28.788   8.939  15.564  1.00 66.73           N  
ATOM   1699  CA  LEU A 238      28.879   7.779  14.698  1.00 63.42           C  
ATOM   1700  C   LEU A 238      27.465   7.267  14.493  1.00 60.10           C  
ATOM   1701  O   LEU A 238      27.101   6.830  13.404  1.00 60.89           O  
ATOM   1702  CB  LEU A 238      29.721   6.671  15.336  1.00 63.27           C  
ATOM   1703  CG  LEU A 238      31.234   6.860  15.398  1.00 63.24           C  
ATOM   1704  CD1 LEU A 238      31.837   5.692  16.144  1.00 57.73           C  
ATOM   1705  CD2 LEU A 238      31.818   6.953  13.982  1.00 63.13           C  
ATOM   1706  N   ILE A 239      26.667   7.347  15.548  1.00 57.30           N  
ATOM   1707  CA  ILE A 239      25.302   6.867  15.517  1.00 57.89           C  
ATOM   1708  C   ILE A 239      24.356   7.811  16.232  1.00 59.40           C  
ATOM   1709  O   ILE A 239      24.249   7.779  17.445  1.00 63.62           O  
ATOM   1710  CB  ILE A 239      25.179   5.485  16.209  1.00 59.98           C  
ATOM   1711  CG1 ILE A 239      26.053   4.452  15.493  1.00 61.57           C  
ATOM   1712  CG2 ILE A 239      23.726   5.042  16.232  1.00 56.63           C  
ATOM   1713  CD1 ILE A 239      26.172   3.135  16.241  1.00 66.29           C  
ATOM   1714  N   ASP A 240      23.650   8.644  15.487  1.00 60.92           N  
ATOM   1715  CA  ASP A 240      22.707   9.555  16.104  1.00 60.14           C  
ATOM   1716  C   ASP A 240      21.324   8.917  16.048  1.00 58.87           C  
ATOM   1717  O   ASP A 240      20.754   8.735  14.978  1.00 62.53           O  
ATOM   1718  CB  ASP A 240      22.699  10.885  15.368  1.00 63.50           C  
ATOM   1719  CG  ASP A 240      21.985  11.958  16.140  1.00 67.73           C  
ATOM   1720  OD1 ASP A 240      21.096  11.604  16.951  1.00 66.02           O  
ATOM   1721  OD2 ASP A 240      22.311  13.149  15.929  1.00 71.13           O  
ATOM   1722  N   VAL A 241      20.785   8.584  17.208  1.00 56.99           N  
ATOM   1723  CA  VAL A 241      19.489   7.939  17.310  1.00 52.92           C  
ATOM   1724  C   VAL A 241      18.481   8.866  17.994  1.00 54.40           C  
ATOM   1725  O   VAL A 241      17.285   8.548  18.114  1.00 50.97           O  
ATOM   1726  CB  VAL A 241      19.651   6.607  18.109  1.00 54.92           C  
ATOM   1727  CG1 VAL A 241      18.313   6.053  18.525  1.00 53.70           C  
ATOM   1728  CG2 VAL A 241      20.390   5.586  17.257  1.00 52.33           C  
ATOM   1729  N   GLY A 242      18.961  10.029  18.426  1.00 55.32           N  
ATOM   1730  CA  GLY A 242      18.086  10.968  19.109  1.00 56.64           C  
ATOM   1731  C   GLY A 242      17.707  10.433  20.479  1.00 58.61           C  
ATOM   1732  O   GLY A 242      18.222   9.405  20.898  1.00 60.75           O  
ATOM   1733  N   LYS A 243      16.818  11.120  21.184  1.00 57.91           N  
ATOM   1734  CA  LYS A 243      16.390  10.674  22.496  1.00 56.51           C  
ATOM   1735  C   LYS A 243      15.146   9.821  22.341  1.00 56.53           C  
ATOM   1736  O   LYS A 243      14.101  10.308  21.929  1.00 59.03           O  
ATOM   1737  CB  LYS A 243      16.107  11.882  23.392  1.00 58.28           C  
ATOM   1738  CG  LYS A 243      15.293  11.595  24.672  1.00 62.96           C  
ATOM   1739  CD  LYS A 243      15.942  10.575  25.632  1.00 66.23           C  
ATOM   1740  CE  LYS A 243      17.323  11.007  26.135  1.00 67.85           C  
ATOM   1741  NZ  LYS A 243      17.808  10.153  27.275  1.00 70.85           N  
ATOM   1742  N   LEU A 244      15.264   8.539  22.664  1.00 56.82           N  
ATOM   1743  CA  LEU A 244      14.146   7.613  22.552  1.00 54.38           C  
ATOM   1744  C   LEU A 244      13.241   7.820  23.731  1.00 52.89           C  
ATOM   1745  O   LEU A 244      13.500   8.668  24.581  1.00 53.42           O  
ATOM   1746  CB  LEU A 244      14.635   6.164  22.541  1.00 56.46           C  
ATOM   1747  CG  LEU A 244      15.299   5.597  21.283  1.00 60.53           C  
ATOM   1748  CD1 LEU A 244      14.262   4.879  20.435  1.00 61.18           C  
ATOM   1749  CD2 LEU A 244      15.981   6.707  20.501  1.00 59.39           C  
ATOM   1750  N   SER A 245      12.175   7.040  23.793  1.00 50.78           N  
ATOM   1751  CA  SER A 245      11.261   7.180  24.905  1.00 53.46           C  
ATOM   1752  C   SER A 245      11.864   6.493  26.137  1.00 55.80           C  
ATOM   1753  O   SER A 245      12.979   5.973  26.093  1.00 55.13           O  
ATOM   1754  CB  SER A 245       9.900   6.554  24.559  1.00 54.84           C  
ATOM   1755  OG  SER A 245       9.966   5.138  24.521  1.00 56.24           O  
ATOM   1756  N   ASP A 246      11.118   6.500  27.234  1.00 57.34           N  
ATOM   1757  CA  ASP A 246      11.551   5.865  28.465  1.00 61.21           C  
ATOM   1758  C   ASP A 246      11.016   4.430  28.511  1.00 62.54           C  
ATOM   1759  O   ASP A 246      10.294   4.001  27.612  1.00 65.01           O  
ATOM   1760  CB  ASP A 246      11.049   6.683  29.664  1.00 63.01           C  
ATOM   1761  CG  ASP A 246      11.904   7.934  29.922  1.00 67.02           C  
ATOM   1762  OD1 ASP A 246      12.478   8.495  28.953  1.00 68.78           O  
ATOM   1763  OD2 ASP A 246      11.998   8.365  31.097  1.00 69.17           O  
ATOM   1764  N   ALA A 247      11.375   3.675  29.543  1.00 63.31           N  
ATOM   1765  CA  ALA A 247      10.900   2.297  29.639  1.00 62.95           C  
ATOM   1766  C   ALA A 247      10.211   2.048  30.957  1.00 61.81           C  
ATOM   1767  O   ALA A 247      10.842   2.095  32.008  1.00 65.33           O  
ATOM   1768  CB  ALA A 247      12.062   1.322  29.464  1.00 59.83           C  
ATOM   1769  N   PRO A 248       8.893   1.810  30.927  1.00 61.92           N  
ATOM   1770  CA  PRO A 248       8.178   1.555  32.181  1.00 62.97           C  
ATOM   1771  C   PRO A 248       8.656   0.248  32.810  1.00 63.04           C  
ATOM   1772  O   PRO A 248       9.136  -0.646  32.111  1.00 63.78           O  
ATOM   1773  CB  PRO A 248       6.718   1.479  31.736  1.00 62.02           C  
ATOM   1774  CG  PRO A 248       6.683   2.392  30.565  1.00 59.46           C  
ATOM   1775  CD  PRO A 248       7.943   2.019  29.823  1.00 59.00           C  
ATOM   1776  N   LEU A 249       8.518   0.146  34.126  1.00 63.22           N  
ATOM   1777  CA  LEU A 249       8.934  -1.047  34.844  1.00 64.44           C  
ATOM   1778  C   LEU A 249       8.198  -2.290  34.353  1.00 62.95           C  
ATOM   1779  O   LEU A 249       8.808  -3.342  34.169  1.00 63.12           O  
ATOM   1780  CB  LEU A 249       8.697  -0.860  36.345  1.00 64.81           C  
ATOM   1781  CG  LEU A 249       9.566   0.215  37.000  1.00 66.50           C  
ATOM   1782  CD1 LEU A 249       9.182   0.371  38.456  1.00 67.23           C  
ATOM   1783  CD2 LEU A 249      11.033  -0.170  36.865  1.00 68.43           C  
ATOM   1784  N   ASN A 250       6.893  -2.153  34.126  1.00 62.30           N  
ATOM   1785  CA  ASN A 250       6.057  -3.262  33.674  1.00 59.52           C  
ATOM   1786  C   ASN A 250       6.376  -3.657  32.238  1.00 59.50           C  
ATOM   1787  O   ASN A 250       5.723  -4.513  31.656  1.00 59.43           O  
ATOM   1788  CB  ASN A 250       4.566  -2.892  33.838  1.00 60.33           C  
ATOM   1789  CG  ASN A 250       4.024  -1.977  32.722  1.00 56.85           C  
ATOM   1790  OD1 ASN A 250       4.763  -1.255  32.052  1.00 56.65           O  
ATOM   1791  ND2 ASN A 250       2.715  -2.007  32.546  1.00 56.62           N  
ATOM   1792  N   THR A 251       7.419  -3.038  31.701  1.00 60.02           N  
ATOM   1793  CA  THR A 251       7.885  -3.252  30.334  1.00 60.92           C  
ATOM   1794  C   THR A 251       9.225  -4.004  30.332  1.00 63.25           C  
ATOM   1795  O   THR A 251       9.662  -4.543  29.303  1.00 61.18           O  
ATOM   1796  CB  THR A 251       8.038  -1.858  29.642  1.00 59.64           C  
ATOM   1797  OG1 THR A 251       6.756  -1.438  29.156  1.00 63.55           O  
ATOM   1798  CG2 THR A 251       9.037  -1.880  28.515  1.00 59.59           C  
ATOM   1799  N   LEU A 252       9.859  -4.048  31.503  1.00 62.46           N  
ATOM   1800  CA  LEU A 252      11.159  -4.689  31.661  1.00 62.69           C  
ATOM   1801  C   LEU A 252      11.221  -6.171  31.300  1.00 62.74           C  
ATOM   1802  O   LEU A 252      12.181  -6.623  30.671  1.00 62.38           O  
ATOM   1803  CB  LEU A 252      11.661  -4.473  33.091  1.00 61.79           C  
ATOM   1804  CG  LEU A 252      11.949  -3.003  33.422  1.00 59.75           C  
ATOM   1805  CD1 LEU A 252      12.333  -2.860  34.874  1.00 61.39           C  
ATOM   1806  CD2 LEU A 252      13.063  -2.481  32.535  1.00 54.80           C  
ATOM   1807  N   TRP A 253      10.201  -6.927  31.680  1.00 63.59           N  
ATOM   1808  CA  TRP A 253      10.201  -8.346  31.379  1.00 66.10           C  
ATOM   1809  C   TRP A 253      10.402  -8.608  29.894  1.00 65.70           C  
ATOM   1810  O   TRP A 253      11.015  -9.606  29.505  1.00 66.35           O  
ATOM   1811  CB  TRP A 253       8.898  -8.985  31.843  1.00 69.83           C  
ATOM   1812  CG  TRP A 253       7.693  -8.540  31.083  1.00 75.69           C  
ATOM   1813  CD1 TRP A 253       7.083  -7.318  31.148  1.00 76.96           C  
ATOM   1814  CD2 TRP A 253       6.927  -9.324  30.157  1.00 76.95           C  
ATOM   1815  NE1 TRP A 253       5.982  -7.297  30.323  1.00 78.29           N  
ATOM   1816  CE2 TRP A 253       5.863  -8.514  29.704  1.00 78.29           C  
ATOM   1817  CE3 TRP A 253       7.037 -10.633  29.668  1.00 78.22           C  
ATOM   1818  CZ2 TRP A 253       4.909  -8.973  28.782  1.00 79.99           C  
ATOM   1819  CZ3 TRP A 253       6.089 -11.091  28.751  1.00 78.43           C  
ATOM   1820  CH2 TRP A 253       5.039 -10.261  28.320  1.00 79.71           C  
ATOM   1821  N   LEU A 254       9.894  -7.712  29.055  1.00 64.51           N  
ATOM   1822  CA  LEU A 254      10.041  -7.890  27.619  1.00 61.33           C  
ATOM   1823  C   LEU A 254      11.506  -7.876  27.211  1.00 60.98           C  
ATOM   1824  O   LEU A 254      11.905  -8.581  26.285  1.00 61.91           O  
ATOM   1825  CB  LEU A 254       9.263  -6.810  26.853  1.00 60.85           C  
ATOM   1826  CG  LEU A 254       7.740  -6.883  26.990  1.00 60.49           C  
ATOM   1827  CD1 LEU A 254       7.089  -5.813  26.121  1.00 61.18           C  
ATOM   1828  CD2 LEU A 254       7.256  -8.261  26.567  1.00 60.47           C  
ATOM   1829  N   TYR A 255      12.317  -7.082  27.902  1.00 59.66           N  
ATOM   1830  CA  TYR A 255      13.739  -7.010  27.570  1.00 58.66           C  
ATOM   1831  C   TYR A 255      14.470  -8.267  28.052  1.00 58.56           C  
ATOM   1832  O   TYR A 255      15.533  -8.617  27.529  1.00 57.13           O  
ATOM   1833  CB  TYR A 255      14.376  -5.751  28.177  1.00 57.05           C  
ATOM   1834  CG  TYR A 255      13.810  -4.477  27.614  1.00 56.32           C  
ATOM   1835  CD1 TYR A 255      12.586  -3.993  28.057  1.00 56.93           C  
ATOM   1836  CD2 TYR A 255      14.469  -3.782  26.595  1.00 55.15           C  
ATOM   1837  CE1 TYR A 255      12.025  -2.858  27.507  1.00 57.64           C  
ATOM   1838  CE2 TYR A 255      13.905  -2.630  26.027  1.00 55.26           C  
ATOM   1839  CZ  TYR A 255      12.679  -2.175  26.494  1.00 55.83           C  
ATOM   1840  OH  TYR A 255      12.078  -1.042  25.985  1.00 55.23           O  
ATOM   1841  N   LEU A 256      13.897  -8.935  29.054  1.00 56.75           N  
ATOM   1842  CA  LEU A 256      14.491 -10.157  29.569  1.00 56.00           C  
ATOM   1843  C   LEU A 256      14.338 -11.171  28.449  1.00 57.12           C  
ATOM   1844  O   LEU A 256      15.305 -11.807  28.022  1.00 54.87           O  
ATOM   1845  CB  LEU A 256      13.759 -10.638  30.825  1.00 55.18           C  
ATOM   1846  CG  LEU A 256      14.334 -11.945  31.382  1.00 54.02           C  
ATOM   1847  CD1 LEU A 256      15.845 -11.856  31.471  1.00 53.91           C  
ATOM   1848  CD2 LEU A 256      13.744 -12.230  32.737  1.00 54.36           C  
ATOM   1849  N   ILE A 257      13.107 -11.300  27.969  1.00 58.15           N  
ATOM   1850  CA  ILE A 257      12.801 -12.198  26.869  1.00 58.64           C  
ATOM   1851  C   ILE A 257      13.738 -11.919  25.697  1.00 59.68           C  
ATOM   1852  O   ILE A 257      14.323 -12.839  25.124  1.00 62.70           O  
ATOM   1853  CB  ILE A 257      11.347 -12.002  26.400  1.00 59.54           C  
ATOM   1854  CG1 ILE A 257      10.395 -12.684  27.380  1.00 58.47           C  
ATOM   1855  CG2 ILE A 257      11.180 -12.507  24.982  1.00 58.02           C  
ATOM   1856  CD1 ILE A 257       8.942 -12.382  27.118  1.00 60.94           C  
ATOM   1857  N   LEU A 258      13.885 -10.652  25.333  1.00 58.25           N  
ATOM   1858  CA  LEU A 258      14.759 -10.316  24.216  1.00 58.54           C  
ATOM   1859  C   LEU A 258      16.185 -10.753  24.523  1.00 59.14           C  
ATOM   1860  O   LEU A 258      16.945 -11.113  23.616  1.00 61.29           O  
ATOM   1861  CB  LEU A 258      14.706  -8.812  23.933  1.00 58.74           C  
ATOM   1862  CG  LEU A 258      15.703  -8.252  22.923  1.00 57.48           C  
ATOM   1863  CD1 LEU A 258      15.522  -8.900  21.570  1.00 61.93           C  
ATOM   1864  CD2 LEU A 258      15.505  -6.761  22.825  1.00 61.10           C  
ATOM   1865  N   GLY A 259      16.544 -10.719  25.807  1.00 60.25           N  
ATOM   1866  CA  GLY A 259      17.880 -11.123  26.225  1.00 57.07           C  
ATOM   1867  C   GLY A 259      18.006 -12.626  26.094  1.00 54.92           C  
ATOM   1868  O   GLY A 259      19.023 -13.159  25.651  1.00 52.43           O  
ATOM   1869  N   ILE A 260      16.945 -13.309  26.485  1.00 54.69           N  
ATOM   1870  CA  ILE A 260      16.891 -14.753  26.386  1.00 59.15           C  
ATOM   1871  C   ILE A 260      17.058 -15.190  24.925  1.00 60.94           C  
ATOM   1872  O   ILE A 260      17.671 -16.223  24.647  1.00 63.25           O  
ATOM   1873  CB  ILE A 260      15.561 -15.267  26.924  1.00 57.81           C  
ATOM   1874  CG1 ILE A 260      15.513 -15.037  28.431  1.00 56.69           C  
ATOM   1875  CG2 ILE A 260      15.392 -16.724  26.588  1.00 61.72           C  
ATOM   1876  CD1 ILE A 260      14.203 -15.450  29.070  1.00 57.75           C  
ATOM   1877  N   ILE A 261      16.526 -14.400  23.995  1.00 61.33           N  
ATOM   1878  CA  ILE A 261      16.629 -14.718  22.572  1.00 60.20           C  
ATOM   1879  C   ILE A 261      18.055 -14.500  22.111  1.00 59.80           C  
ATOM   1880  O   ILE A 261      18.624 -15.340  21.416  1.00 61.76           O  
ATOM   1881  CB  ILE A 261      15.662 -13.843  21.737  1.00 59.26           C  
ATOM   1882  CG1 ILE A 261      14.224 -14.188  22.121  1.00 58.95           C  
ATOM   1883  CG2 ILE A 261      15.909 -14.035  20.246  1.00 56.48           C  
ATOM   1884  CD1 ILE A 261      13.201 -13.230  21.597  1.00 64.22           C  
ATOM   1885  N   PHE A 262      18.638 -13.370  22.493  1.00 60.13           N  
ATOM   1886  CA  PHE A 262      20.019 -13.094  22.113  1.00 60.97           C  
ATOM   1887  C   PHE A 262      20.895 -14.168  22.737  1.00 62.20           C  
ATOM   1888  O   PHE A 262      21.898 -14.582  22.156  1.00 62.52           O  
ATOM   1889  CB  PHE A 262      20.469 -11.717  22.620  1.00 58.71           C  
ATOM   1890  CG  PHE A 262      20.288 -10.609  21.622  1.00 56.12           C  
ATOM   1891  CD1 PHE A 262      19.136  -9.823  21.627  1.00 55.76           C  
ATOM   1892  CD2 PHE A 262      21.267 -10.355  20.667  1.00 55.98           C  
ATOM   1893  CE1 PHE A 262      18.960  -8.796  20.689  1.00 51.85           C  
ATOM   1894  CE2 PHE A 262      21.099  -9.330  19.725  1.00 56.85           C  
ATOM   1895  CZ  PHE A 262      19.938  -8.550  19.745  1.00 51.99           C  
ATOM   1896  N   GLY A 263      20.497 -14.615  23.927  1.00 64.08           N  
ATOM   1897  CA  GLY A 263      21.240 -15.640  24.651  1.00 65.39           C  
ATOM   1898  C   GLY A 263      21.306 -17.015  23.990  1.00 65.31           C  
ATOM   1899  O   GLY A 263      22.345 -17.679  24.042  1.00 61.01           O  
ATOM   1900  N   ILE A 264      20.208 -17.455  23.376  1.00 65.05           N  
ATOM   1901  CA  ILE A 264      20.230 -18.748  22.722  1.00 67.22           C  
ATOM   1902  C   ILE A 264      20.868 -18.590  21.351  1.00 67.39           C  
ATOM   1903  O   ILE A 264      21.475 -19.528  20.834  1.00 71.55           O  
ATOM   1904  CB  ILE A 264      18.806 -19.378  22.571  1.00 67.61           C  
ATOM   1905  CG1 ILE A 264      18.056 -18.725  21.418  1.00 71.41           C  
ATOM   1906  CG2 ILE A 264      18.008 -19.220  23.867  1.00 65.03           C  
ATOM   1907  CD1 ILE A 264      16.688 -19.345  21.145  1.00 74.44           C  
ATOM   1908  N   PHE A 265      20.760 -17.401  20.767  1.00 65.54           N  
ATOM   1909  CA  PHE A 265      21.332 -17.166  19.445  1.00 62.94           C  
ATOM   1910  C   PHE A 265      22.826 -16.865  19.494  1.00 61.74           C  
ATOM   1911  O   PHE A 265      23.554 -17.118  18.536  1.00 61.72           O  
ATOM   1912  CB  PHE A 265      20.596 -16.018  18.747  1.00 63.06           C  
ATOM   1913  CG  PHE A 265      21.122 -15.716  17.376  1.00 64.16           C  
ATOM   1914  CD1 PHE A 265      20.942 -16.620  16.332  1.00 64.72           C  
ATOM   1915  CD2 PHE A 265      21.852 -14.556  17.139  1.00 63.11           C  
ATOM   1916  CE1 PHE A 265      21.492 -16.374  15.064  1.00 66.68           C  
ATOM   1917  CE2 PHE A 265      22.406 -14.298  15.884  1.00 64.32           C  
ATOM   1918  CZ  PHE A 265      22.228 -15.207  14.842  1.00 65.05           C  
ATOM   1919  N   GLY A 266      23.285 -16.318  20.613  1.00 63.72           N  
ATOM   1920  CA  GLY A 266      24.696 -15.995  20.750  1.00 63.15           C  
ATOM   1921  C   GLY A 266      25.608 -17.167  20.440  1.00 62.11           C  
ATOM   1922  O   GLY A 266      26.427 -17.092  19.519  1.00 62.27           O  
ATOM   1923  N   PRO A 267      25.489 -18.268  21.197  1.00 61.76           N  
ATOM   1924  CA  PRO A 267      26.306 -19.476  21.005  1.00 61.76           C  
ATOM   1925  C   PRO A 267      26.205 -19.944  19.559  1.00 61.70           C  
ATOM   1926  O   PRO A 267      27.220 -20.158  18.884  1.00 61.74           O  
ATOM   1927  CB  PRO A 267      25.676 -20.481  21.958  1.00 62.50           C  
ATOM   1928  CG  PRO A 267      25.059 -19.621  23.023  1.00 63.35           C  
ATOM   1929  CD  PRO A 267      24.471 -18.478  22.238  1.00 61.38           C  
ATOM   1930  N   ILE A 268      24.963 -20.096  19.098  1.00 59.42           N  
ATOM   1931  CA  ILE A 268      24.685 -20.524  17.731  1.00 59.50           C  
ATOM   1932  C   ILE A 268      25.484 -19.709  16.726  1.00 60.21           C  
ATOM   1933  O   ILE A 268      26.142 -20.264  15.838  1.00 61.30           O  
ATOM   1934  CB  ILE A 268      23.199 -20.375  17.404  1.00 58.93           C  
ATOM   1935  CG1 ILE A 268      22.387 -21.283  18.323  1.00 59.31           C  
ATOM   1936  CG2 ILE A 268      22.952 -20.683  15.936  1.00 61.25           C  
ATOM   1937  CD1 ILE A 268      20.896 -21.175  18.153  1.00 60.62           C  
ATOM   1938  N   PHE A 269      25.428 -18.384  16.875  1.00 60.30           N  
ATOM   1939  CA  PHE A 269      26.150 -17.489  15.981  1.00 57.61           C  
ATOM   1940  C   PHE A 269      27.656 -17.742  16.106  1.00 59.16           C  
ATOM   1941  O   PHE A 269      28.410 -17.586  15.145  1.00 59.87           O  
ATOM   1942  CB  PHE A 269      25.814 -16.016  16.300  1.00 55.37           C  
ATOM   1943  CG  PHE A 269      26.486 -15.038  15.381  1.00 51.47           C  
ATOM   1944  CD1 PHE A 269      25.975 -14.793  14.110  1.00 52.41           C  
ATOM   1945  CD2 PHE A 269      27.694 -14.447  15.742  1.00 50.08           C  
ATOM   1946  CE1 PHE A 269      26.665 -13.979  13.207  1.00 53.20           C  
ATOM   1947  CE2 PHE A 269      28.397 -13.629  14.843  1.00 52.35           C  
ATOM   1948  CZ  PHE A 269      27.880 -13.398  13.571  1.00 52.49           C  
ATOM   1949  N   ASN A 270      28.103 -18.134  17.291  1.00 62.75           N  
ATOM   1950  CA  ASN A 270      29.523 -18.422  17.470  1.00 66.60           C  
ATOM   1951  C   ASN A 270      29.895 -19.705  16.721  1.00 68.14           C  
ATOM   1952  O   ASN A 270      30.915 -19.758  16.024  1.00 66.72           O  
ATOM   1953  CB  ASN A 270      29.860 -18.555  18.957  1.00 67.63           C  
ATOM   1954  CG  ASN A 270      30.039 -17.203  19.637  1.00 69.37           C  
ATOM   1955  OD1 ASN A 270      30.153 -17.121  20.863  1.00 65.89           O  
ATOM   1956  ND2 ASN A 270      30.075 -16.135  18.839  1.00 67.25           N  
ATOM   1957  N   LYS A 271      29.064 -20.737  16.856  1.00 69.33           N  
ATOM   1958  CA  LYS A 271      29.321 -21.994  16.166  1.00 71.14           C  
ATOM   1959  C   LYS A 271      29.531 -21.692  14.687  1.00 70.74           C  
ATOM   1960  O   LYS A 271      30.493 -22.169  14.069  1.00 67.99           O  
ATOM   1961  CB  LYS A 271      28.135 -22.949  16.320  1.00 74.76           C  
ATOM   1962  CG  LYS A 271      27.902 -23.474  17.734  1.00 78.16           C  
ATOM   1963  CD  LYS A 271      26.734 -24.469  17.748  1.00 81.05           C  
ATOM   1964  CE  LYS A 271      26.371 -24.926  19.164  1.00 82.53           C  
ATOM   1965  NZ  LYS A 271      25.176 -25.833  19.170  1.00 82.61           N  
ATOM   1966  N   TRP A 272      28.629 -20.885  14.128  1.00 71.22           N  
ATOM   1967  CA  TRP A 272      28.704 -20.513  12.720  1.00 70.66           C  
ATOM   1968  C   TRP A 272      29.998 -19.807  12.362  1.00 69.92           C  
ATOM   1969  O   TRP A 272      30.610 -20.116  11.342  1.00 72.17           O  
ATOM   1970  CB  TRP A 272      27.527 -19.618  12.336  1.00 71.83           C  
ATOM   1971  CG  TRP A 272      26.204 -20.288  12.460  1.00 74.53           C  
ATOM   1972  CD1 TRP A 272      25.976 -21.583  12.802  1.00 75.61           C  
ATOM   1973  CD2 TRP A 272      24.914 -19.689  12.273  1.00 77.32           C  
ATOM   1974  NE1 TRP A 272      24.625 -21.833  12.848  1.00 76.56           N  
ATOM   1975  CE2 TRP A 272      23.950 -20.689  12.528  1.00 77.10           C  
ATOM   1976  CE3 TRP A 272      24.480 -18.405  11.916  1.00 78.32           C  
ATOM   1977  CZ2 TRP A 272      22.575 -20.447  12.439  1.00 78.13           C  
ATOM   1978  CZ3 TRP A 272      23.109 -18.163  11.827  1.00 79.41           C  
ATOM   1979  CH2 TRP A 272      22.174 -19.182  12.088  1.00 79.72           C  
ATOM   1980  N   VAL A 273      30.428 -18.862  13.189  1.00 68.91           N  
ATOM   1981  CA  VAL A 273      31.656 -18.141  12.872  1.00 69.18           C  
ATOM   1982  C   VAL A 273      32.846 -19.091  12.906  1.00 67.03           C  
ATOM   1983  O   VAL A 273      33.700 -19.064  12.017  1.00 66.41           O  
ATOM   1984  CB  VAL A 273      31.888 -16.924  13.844  1.00 69.42           C  
ATOM   1985  CG1 VAL A 273      31.917 -17.384  15.267  1.00 70.64           C  
ATOM   1986  CG2 VAL A 273      33.196 -16.234  13.516  1.00 68.72           C  
ATOM   1987  N   LEU A 274      32.901 -19.938  13.929  1.00 67.08           N  
ATOM   1988  CA  LEU A 274      33.997 -20.900  14.035  1.00 66.86           C  
ATOM   1989  C   LEU A 274      33.868 -21.955  12.941  1.00 66.26           C  
ATOM   1990  O   LEU A 274      34.841 -22.295  12.270  1.00 63.30           O  
ATOM   1991  CB  LEU A 274      33.982 -21.573  15.410  1.00 67.02           C  
ATOM   1992  CG  LEU A 274      34.203 -20.623  16.582  1.00 66.11           C  
ATOM   1993  CD1 LEU A 274      34.151 -21.402  17.884  1.00 64.94           C  
ATOM   1994  CD2 LEU A 274      35.533 -19.922  16.418  1.00 65.42           C  
ATOM   1995  N   GLY A 275      32.649 -22.454  12.771  1.00 65.91           N  
ATOM   1996  CA  GLY A 275      32.406 -23.436  11.739  1.00 68.98           C  
ATOM   1997  C   GLY A 275      32.794 -22.883  10.381  1.00 69.80           C  
ATOM   1998  O   GLY A 275      33.569 -23.499   9.643  1.00 71.42           O  
ATOM   1999  N   MET A 276      32.264 -21.704  10.065  1.00 69.42           N  
ATOM   2000  CA  MET A 276      32.525 -21.046   8.790  1.00 70.54           C  
ATOM   2001  C   MET A 276      34.012 -20.777   8.599  1.00 69.63           C  
ATOM   2002  O   MET A 276      34.489 -20.605   7.480  1.00 68.79           O  
ATOM   2003  CB  MET A 276      31.735 -19.737   8.719  1.00 73.32           C  
ATOM   2004  CG  MET A 276      31.453 -19.244   7.310  1.00 76.18           C  
ATOM   2005  SD  MET A 276      30.577 -20.480   6.313  1.00 79.11           S  
ATOM   2006  CE  MET A 276      29.302 -21.061   7.501  1.00 75.20           C  
ATOM   2007  N   GLN A 277      34.740 -20.736   9.704  1.00 70.71           N  
ATOM   2008  CA  GLN A 277      36.179 -20.504   9.655  1.00 73.71           C  
ATOM   2009  C   GLN A 277      36.839 -21.737   9.056  1.00 73.83           C  
ATOM   2010  O   GLN A 277      37.763 -21.628   8.243  1.00 72.52           O  
ATOM   2011  CB  GLN A 277      36.719 -20.265  11.063  1.00 74.43           C  
ATOM   2012  CG  GLN A 277      37.250 -18.874  11.301  1.00 77.25           C  
ATOM   2013  CD  GLN A 277      37.592 -18.628  12.759  1.00 78.14           C  
ATOM   2014  OE1 GLN A 277      38.096 -17.564  13.117  1.00 75.36           O  
ATOM   2015  NE2 GLN A 277      37.313 -19.610  13.611  1.00 79.32           N  
ATOM   2016  N   ASP A 278      36.351 -22.905   9.479  1.00 75.23           N  
ATOM   2017  CA  ASP A 278      36.849 -24.199   9.011  1.00 76.13           C  
ATOM   2018  C   ASP A 278      36.401 -24.416   7.568  1.00 76.07           C  
ATOM   2019  O   ASP A 278      37.212 -24.594   6.655  1.00 75.59           O  
ATOM   2020  CB  ASP A 278      36.274 -25.342   9.858  1.00 75.09           C  
ATOM   2021  CG  ASP A 278      36.583 -25.205  11.328  1.00 73.53           C  
ATOM   2022  OD1 ASP A 278      37.755 -24.923  11.664  1.00 71.56           O  
ATOM   2023  OD2 ASP A 278      35.649 -25.399  12.143  1.00 71.18           O  
ATOM   2024  N   LEU A 279      35.086 -24.403   7.392  1.00 76.74           N  
ATOM   2025  CA  LEU A 279      34.467 -24.600   6.099  1.00 78.63           C  
ATOM   2026  C   LEU A 279      35.120 -23.756   5.014  1.00 79.36           C  
ATOM   2027  O   LEU A 279      35.234 -24.192   3.871  1.00 80.94           O  
ATOM   2028  CB  LEU A 279      32.982 -24.271   6.199  1.00 78.59           C  
ATOM   2029  CG  LEU A 279      32.087 -25.035   5.236  1.00 82.07           C  
ATOM   2030  CD1 LEU A 279      30.638 -24.756   5.588  1.00 81.54           C  
ATOM   2031  CD2 LEU A 279      32.407 -24.645   3.803  1.00 83.97           C  
ATOM   2032  N   LEU A 280      35.554 -22.553   5.370  1.00 80.35           N  
ATOM   2033  CA  LEU A 280      36.191 -21.665   4.406  1.00 82.21           C  
ATOM   2034  C   LEU A 280      37.674 -21.954   4.241  1.00 82.59           C  
ATOM   2035  O   LEU A 280      38.290 -21.539   3.254  1.00 81.54           O  
ATOM   2036  CB  LEU A 280      35.999 -20.202   4.818  1.00 83.14           C  
ATOM   2037  CG  LEU A 280      34.686 -19.535   4.403  1.00 83.90           C  
ATOM   2038  CD1 LEU A 280      34.609 -18.137   4.994  1.00 84.30           C  
ATOM   2039  CD2 LEU A 280      34.615 -19.470   2.890  1.00 82.37           C  
ATOM   2040  N   HIS A 281      38.251 -22.658   5.209  1.00 84.60           N  
ATOM   2041  CA  HIS A 281      39.668 -22.988   5.149  1.00 87.03           C  
ATOM   2042  C   HIS A 281      39.872 -24.055   4.086  1.00 87.55           C  
ATOM   2043  O   HIS A 281      40.954 -24.177   3.510  1.00 87.30           O  
ATOM   2044  CB  HIS A 281      40.163 -23.506   6.499  1.00 88.30           C  
ATOM   2045  CG  HIS A 281      41.652 -23.625   6.584  1.00 90.60           C  
ATOM   2046  ND1 HIS A 281      42.496 -22.558   6.357  1.00 91.57           N  
ATOM   2047  CD2 HIS A 281      42.452 -24.682   6.867  1.00 91.42           C  
ATOM   2048  CE1 HIS A 281      43.750 -22.952   6.495  1.00 91.97           C  
ATOM   2049  NE2 HIS A 281      43.751 -24.236   6.805  1.00 93.04           N  
ATOM   2050  N   ARG A 282      38.815 -24.819   3.831  1.00 88.02           N  
ATOM   2051  CA  ARG A 282      38.856 -25.883   2.839  1.00 89.87           C  
ATOM   2052  C   ARG A 282      38.999 -25.340   1.432  1.00 89.24           C  
ATOM   2053  O   ARG A 282      39.795 -25.839   0.640  1.00 90.86           O  
ATOM   2054  CB  ARG A 282      37.586 -26.721   2.911  1.00 91.18           C  
ATOM   2055  CG  ARG A 282      37.401 -27.431   4.227  1.00 94.12           C  
ATOM   2056  CD  ARG A 282      36.134 -28.246   4.197  1.00 97.61           C  
ATOM   2057  NE  ARG A 282      35.979 -29.046   5.402  1.00101.08           N  
ATOM   2058  CZ  ARG A 282      34.955 -29.865   5.620  1.00103.43           C  
ATOM   2059  NH1 ARG A 282      33.995 -29.989   4.712  1.00103.31           N  
ATOM   2060  NH2 ARG A 282      34.895 -30.568   6.745  1.00104.62           N  
ATOM   2061  N   VAL A 283      38.215 -24.317   1.125  1.00 86.93           N  
ATOM   2062  CA  VAL A 283      38.235 -23.717  -0.198  1.00 84.73           C  
ATOM   2063  C   VAL A 283      39.639 -23.359  -0.681  1.00 84.24           C  
ATOM   2064  O   VAL A 283      39.910 -23.379  -1.882  1.00 86.39           O  
ATOM   2065  CB  VAL A 283      37.333 -22.464  -0.233  1.00 84.03           C  
ATOM   2066  CG1 VAL A 283      37.365 -21.826  -1.614  1.00 83.68           C  
ATOM   2067  CG2 VAL A 283      35.910 -22.852   0.134  1.00 82.89           C  
ATOM   2068  N   HIS A 284      40.540 -23.055   0.243  1.00 83.25           N  
ATOM   2069  CA  HIS A 284      41.900 -22.691  -0.143  1.00 82.77           C  
ATOM   2070  C   HIS A 284      42.955 -23.543   0.562  1.00 81.98           C  
ATOM   2071  O   HIS A 284      44.149 -23.447   0.261  1.00 80.00           O  
ATOM   2072  CB  HIS A 284      42.125 -21.208   0.151  1.00 84.54           C  
ATOM   2073  CG  HIS A 284      41.678 -20.794   1.517  1.00 85.47           C  
ATOM   2074  ND1 HIS A 284      42.343 -21.170   2.665  1.00 85.33           N  
ATOM   2075  CD2 HIS A 284      40.603 -20.079   1.923  1.00 84.45           C  
ATOM   2076  CE1 HIS A 284      41.695 -20.708   3.718  1.00 86.33           C  
ATOM   2077  NE2 HIS A 284      40.635 -20.044   3.295  1.00 85.44           N  
ATOM   2078  N   GLY A 285      42.499 -24.373   1.498  1.00 81.36           N  
ATOM   2079  CA  GLY A 285      43.391 -25.244   2.238  1.00 81.15           C  
ATOM   2080  C   GLY A 285      44.618 -24.538   2.774  1.00 82.15           C  
ATOM   2081  O   GLY A 285      45.633 -25.179   3.054  1.00 83.43           O  
ATOM   2082  N   GLY A 286      44.530 -23.218   2.917  1.00 81.43           N  
ATOM   2083  CA  GLY A 286      45.652 -22.451   3.433  1.00 79.62           C  
ATOM   2084  C   GLY A 286      46.517 -21.879   2.330  1.00 79.51           C  
ATOM   2085  O   GLY A 286      47.486 -21.162   2.594  1.00 78.80           O  
ATOM   2086  N   ASN A 287      46.164 -22.204   1.090  1.00 79.52           N  
ATOM   2087  CA  ASN A 287      46.894 -21.730  -0.076  1.00 79.63           C  
ATOM   2088  C   ASN A 287      46.671 -20.236  -0.259  1.00 78.68           C  
ATOM   2089  O   ASN A 287      45.544 -19.787  -0.466  1.00 78.42           O  
ATOM   2090  CB  ASN A 287      46.434 -22.484  -1.324  1.00 81.87           C  
ATOM   2091  CG  ASN A 287      47.057 -21.939  -2.599  1.00 84.11           C  
ATOM   2092  OD1 ASN A 287      48.282 -21.813  -2.709  1.00 85.04           O  
ATOM   2093  ND2 ASN A 287      46.213 -21.612  -3.572  1.00 84.18           N  
ATOM   2094  N   ILE A 288      47.758 -19.474  -0.188  1.00 78.57           N  
ATOM   2095  CA  ILE A 288      47.708 -18.024  -0.316  1.00 77.80           C  
ATOM   2096  C   ILE A 288      46.996 -17.516  -1.567  1.00 78.76           C  
ATOM   2097  O   ILE A 288      46.418 -16.429  -1.552  1.00 79.86           O  
ATOM   2098  CB  ILE A 288      49.123 -17.415  -0.296  1.00 76.62           C  
ATOM   2099  CG1 ILE A 288      49.035 -15.895  -0.144  1.00 75.55           C  
ATOM   2100  CG2 ILE A 288      49.852 -17.750  -1.583  1.00 75.90           C  
ATOM   2101  CD1 ILE A 288      50.385 -15.200  -0.071  1.00 74.82           C  
ATOM   2102  N   THR A 289      47.034 -18.286  -2.649  1.00 78.99           N  
ATOM   2103  CA  THR A 289      46.386 -17.851  -3.880  1.00 79.44           C  
ATOM   2104  C   THR A 289      44.891 -18.132  -3.904  1.00 80.13           C  
ATOM   2105  O   THR A 289      44.114 -17.320  -4.403  1.00 81.55           O  
ATOM   2106  CB  THR A 289      47.041 -18.489  -5.112  1.00 79.56           C  
ATOM   2107  OG1 THR A 289      48.372 -17.974  -5.265  1.00 76.37           O  
ATOM   2108  CG2 THR A 289      46.233 -18.173  -6.365  1.00 80.01           C  
ATOM   2109  N   LYS A 290      44.485 -19.278  -3.371  1.00 81.47           N  
ATOM   2110  CA  LYS A 290      43.068 -19.620  -3.333  1.00 83.35           C  
ATOM   2111  C   LYS A 290      42.396 -18.771  -2.257  1.00 83.64           C  
ATOM   2112  O   LYS A 290      41.182 -18.535  -2.288  1.00 84.57           O  
ATOM   2113  CB  LYS A 290      42.885 -21.106  -3.011  1.00 84.38           C  
ATOM   2114  CG  LYS A 290      43.412 -22.046  -4.080  1.00 86.22           C  
ATOM   2115  CD  LYS A 290      43.366 -23.496  -3.612  1.00 87.09           C  
ATOM   2116  CE  LYS A 290      44.132 -24.406  -4.566  1.00 85.78           C  
ATOM   2117  NZ  LYS A 290      44.366 -25.757  -3.986  1.00 84.17           N  
ATOM   2118  N   TRP A 291      43.199 -18.311  -1.303  1.00 82.64           N  
ATOM   2119  CA  TRP A 291      42.687 -17.482  -0.220  1.00 81.40           C  
ATOM   2120  C   TRP A 291      42.434 -16.100  -0.788  1.00 79.66           C  
ATOM   2121  O   TRP A 291      41.299 -15.625  -0.823  1.00 78.95           O  
ATOM   2122  CB  TRP A 291      43.709 -17.375   0.911  1.00 80.82           C  
ATOM   2123  CG  TRP A 291      43.073 -17.238   2.258  1.00 80.25           C  
ATOM   2124  CD1 TRP A 291      41.970 -16.500   2.573  1.00 79.34           C  
ATOM   2125  CD2 TRP A 291      43.506 -17.857   3.474  1.00 80.32           C  
ATOM   2126  NE1 TRP A 291      41.685 -16.621   3.910  1.00 78.55           N  
ATOM   2127  CE2 TRP A 291      42.613 -17.447   4.490  1.00 80.94           C  
ATOM   2128  CE3 TRP A 291      44.565 -18.719   3.806  1.00 80.02           C  
ATOM   2129  CZ2 TRP A 291      42.744 -17.868   5.823  1.00 81.34           C  
ATOM   2130  CZ3 TRP A 291      44.698 -19.139   5.130  1.00 80.94           C  
ATOM   2131  CH2 TRP A 291      43.791 -18.712   6.122  1.00 81.54           C  
ATOM   2132  N   VAL A 292      43.513 -15.473  -1.242  1.00 77.29           N  
ATOM   2133  CA  VAL A 292      43.440 -14.147  -1.818  1.00 76.62           C  
ATOM   2134  C   VAL A 292      42.313 -14.030  -2.832  1.00 76.15           C  
ATOM   2135  O   VAL A 292      41.632 -13.008  -2.885  1.00 77.23           O  
ATOM   2136  CB  VAL A 292      44.761 -13.773  -2.489  1.00 77.02           C  
ATOM   2137  CG1 VAL A 292      44.587 -12.509  -3.298  1.00 78.43           C  
ATOM   2138  CG2 VAL A 292      45.827 -13.565  -1.436  1.00 76.57           C  
ATOM   2139  N   LEU A 293      42.110 -15.076  -3.629  1.00 76.09           N  
ATOM   2140  CA  LEU A 293      41.050 -15.068  -4.637  1.00 74.36           C  
ATOM   2141  C   LEU A 293      39.688 -15.300  -3.997  1.00 73.63           C  
ATOM   2142  O   LEU A 293      38.679 -14.761  -4.459  1.00 73.28           O  
ATOM   2143  CB  LEU A 293      41.309 -16.136  -5.708  1.00 74.09           C  
ATOM   2144  CG  LEU A 293      42.502 -15.874  -6.631  1.00 74.58           C  
ATOM   2145  CD1 LEU A 293      42.749 -17.091  -7.500  1.00 73.01           C  
ATOM   2146  CD2 LEU A 293      42.237 -14.639  -7.488  1.00 73.86           C  
ATOM   2147  N   MET A 294      39.647 -16.104  -2.940  1.00 72.84           N  
ATOM   2148  CA  MET A 294      38.376 -16.351  -2.276  1.00 73.03           C  
ATOM   2149  C   MET A 294      37.942 -15.036  -1.641  1.00 73.86           C  
ATOM   2150  O   MET A 294      36.786 -14.618  -1.748  1.00 73.08           O  
ATOM   2151  CB  MET A 294      38.517 -17.416  -1.196  1.00 72.66           C  
ATOM   2152  CG  MET A 294      37.210 -17.683  -0.490  1.00 72.36           C  
ATOM   2153  SD  MET A 294      37.411 -18.668   0.984  1.00 75.59           S  
ATOM   2154  CE  MET A 294      38.261 -17.524   2.062  1.00 73.90           C  
ATOM   2155  N   GLY A 295      38.891 -14.388  -0.976  1.00 74.37           N  
ATOM   2156  CA  GLY A 295      38.606 -13.113  -0.348  1.00 75.01           C  
ATOM   2157  C   GLY A 295      38.207 -12.100  -1.404  1.00 74.22           C  
ATOM   2158  O   GLY A 295      37.287 -11.300  -1.204  1.00 73.83           O  
ATOM   2159  N   GLY A 296      38.910 -12.133  -2.531  1.00 73.13           N  
ATOM   2160  CA  GLY A 296      38.593 -11.230  -3.618  1.00 72.44           C  
ATOM   2161  C   GLY A 296      37.157 -11.430  -4.067  1.00 70.62           C  
ATOM   2162  O   GLY A 296      36.495 -10.485  -4.488  1.00 71.58           O  
ATOM   2163  N   ALA A 297      36.667 -12.661  -3.966  1.00 69.44           N  
ATOM   2164  CA  ALA A 297      35.302 -12.961  -4.368  1.00 69.65           C  
ATOM   2165  C   ALA A 297      34.331 -12.440  -3.326  1.00 69.82           C  
ATOM   2166  O   ALA A 297      33.318 -11.834  -3.664  1.00 71.58           O  
ATOM   2167  CB  ALA A 297      35.123 -14.464  -4.553  1.00 66.91           C  
ATOM   2168  N   ILE A 298      34.639 -12.685  -2.056  1.00 71.58           N  
ATOM   2169  CA  ILE A 298      33.784 -12.231  -0.962  1.00 71.42           C  
ATOM   2170  C   ILE A 298      33.778 -10.701  -0.947  1.00 70.98           C  
ATOM   2171  O   ILE A 298      32.736 -10.069  -0.763  1.00 69.72           O  
ATOM   2172  CB  ILE A 298      34.295 -12.759   0.393  1.00 70.66           C  
ATOM   2173  CG1 ILE A 298      34.421 -14.284   0.328  1.00 71.30           C  
ATOM   2174  CG2 ILE A 298      33.333 -12.358   1.503  1.00 70.48           C  
ATOM   2175  CD1 ILE A 298      34.998 -14.918   1.566  1.00 69.49           C  
ATOM   2176  N   GLY A 299      34.954 -10.120  -1.156  1.00 70.81           N  
ATOM   2177  CA  GLY A 299      35.064  -8.679  -1.188  1.00 72.03           C  
ATOM   2178  C   GLY A 299      34.183  -8.121  -2.290  1.00 72.63           C  
ATOM   2179  O   GLY A 299      33.360  -7.236  -2.047  1.00 73.78           O  
ATOM   2180  N   GLY A 300      34.357  -8.641  -3.502  1.00 71.76           N  
ATOM   2181  CA  GLY A 300      33.561  -8.183  -4.620  1.00 69.50           C  
ATOM   2182  C   GLY A 300      32.085  -8.375  -4.349  1.00 69.21           C  
ATOM   2183  O   GLY A 300      31.266  -7.566  -4.764  1.00 69.46           O  
ATOM   2184  N   LEU A 301      31.735  -9.447  -3.649  1.00 70.34           N  
ATOM   2185  CA  LEU A 301      30.337  -9.713  -3.344  1.00 72.93           C  
ATOM   2186  C   LEU A 301      29.770  -8.626  -2.454  1.00 74.57           C  
ATOM   2187  O   LEU A 301      28.601  -8.270  -2.564  1.00 76.94           O  
ATOM   2188  CB  LEU A 301      30.182 -11.068  -2.648  1.00 72.56           C  
ATOM   2189  CG  LEU A 301      28.795 -11.363  -2.058  1.00 72.43           C  
ATOM   2190  CD1 LEU A 301      27.726 -11.220  -3.126  1.00 73.04           C  
ATOM   2191  CD2 LEU A 301      28.769 -12.762  -1.471  1.00 71.90           C  
ATOM   2192  N   CYS A 302      30.604  -8.110  -1.561  1.00 76.31           N  
ATOM   2193  CA  CYS A 302      30.182  -7.065  -0.646  1.00 77.42           C  
ATOM   2194  C   CYS A 302      30.015  -5.733  -1.361  1.00 78.83           C  
ATOM   2195  O   CYS A 302      29.061  -5.008  -1.101  1.00 80.57           O  
ATOM   2196  CB  CYS A 302      31.182  -6.936   0.505  1.00 78.00           C  
ATOM   2197  SG  CYS A 302      31.037  -8.259   1.733  1.00 78.52           S  
ATOM   2198  N   GLY A 303      30.937  -5.413  -2.263  1.00 79.15           N  
ATOM   2199  CA  GLY A 303      30.836  -4.171  -3.007  1.00 79.93           C  
ATOM   2200  C   GLY A 303      29.626  -4.203  -3.921  1.00 81.44           C  
ATOM   2201  O   GLY A 303      29.044  -3.168  -4.249  1.00 82.91           O  
ATOM   2202  N   LEU A 304      29.249  -5.405  -4.338  1.00 80.96           N  
ATOM   2203  CA  LEU A 304      28.096  -5.581  -5.200  1.00 80.22           C  
ATOM   2204  C   LEU A 304      26.841  -5.309  -4.391  1.00 80.09           C  
ATOM   2205  O   LEU A 304      25.988  -4.530  -4.805  1.00 80.75           O  
ATOM   2206  CB  LEU A 304      28.047  -7.006  -5.737  1.00 80.84           C  
ATOM   2207  CG  LEU A 304      26.859  -7.285  -6.656  1.00 81.81           C  
ATOM   2208  CD1 LEU A 304      27.121  -6.671  -8.030  1.00 79.59           C  
ATOM   2209  CD2 LEU A 304      26.642  -8.786  -6.768  1.00 82.21           C  
ATOM   2210  N   LEU A 305      26.729  -5.967  -3.240  1.00 79.91           N  
ATOM   2211  CA  LEU A 305      25.581  -5.783  -2.363  1.00 79.54           C  
ATOM   2212  C   LEU A 305      25.570  -4.337  -1.880  1.00 79.88           C  
ATOM   2213  O   LEU A 305      24.529  -3.803  -1.489  1.00 80.07           O  
ATOM   2214  CB  LEU A 305      25.662  -6.731  -1.166  1.00 78.54           C  
ATOM   2215  CG  LEU A 305      25.540  -8.225  -1.471  1.00 78.95           C  
ATOM   2216  CD1 LEU A 305      25.690  -9.019  -0.189  1.00 76.19           C  
ATOM   2217  CD2 LEU A 305      24.190  -8.507  -2.108  1.00 77.53           C  
ATOM   2218  N   GLY A 306      26.740  -3.708  -1.917  1.00 79.07           N  
ATOM   2219  CA  GLY A 306      26.849  -2.326  -1.499  1.00 81.17           C  
ATOM   2220  C   GLY A 306      26.355  -1.413  -2.602  1.00 82.79           C  
ATOM   2221  O   GLY A 306      26.855  -0.300  -2.783  1.00 82.97           O  
ATOM   2222  N   PHE A 307      25.375  -1.902  -3.355  1.00 83.95           N  
ATOM   2223  CA  PHE A 307      24.787  -1.149  -4.447  1.00 83.33           C  
ATOM   2224  C   PHE A 307      23.446  -1.735  -4.856  1.00 82.20           C  
ATOM   2225  O   PHE A 307      22.663  -1.075  -5.529  1.00 85.04           O  
ATOM   2226  CB  PHE A 307      25.711  -1.129  -5.661  1.00 85.47           C  
ATOM   2227  CG  PHE A 307      25.162  -0.337  -6.808  1.00 89.51           C  
ATOM   2228  CD1 PHE A 307      25.255   1.051  -6.817  1.00 90.93           C  
ATOM   2229  CD2 PHE A 307      24.454  -0.969  -7.835  1.00 91.38           C  
ATOM   2230  CE1 PHE A 307      24.657   1.803  -7.832  1.00 91.01           C  
ATOM   2231  CE2 PHE A 307      23.851  -0.227  -8.853  1.00 91.05           C  
ATOM   2232  CZ  PHE A 307      23.949   1.162  -8.847  1.00 91.80           C  
ATOM   2233  N   VAL A 308      23.174  -2.974  -4.466  1.00 79.77           N  
ATOM   2234  CA  VAL A 308      21.906  -3.583  -4.823  1.00 78.71           C  
ATOM   2235  C   VAL A 308      21.130  -3.894  -3.562  1.00 78.96           C  
ATOM   2236  O   VAL A 308      19.976  -4.303  -3.625  1.00 78.97           O  
ATOM   2237  CB  VAL A 308      22.106  -4.871  -5.652  1.00 78.09           C  
ATOM   2238  CG1 VAL A 308      23.017  -4.583  -6.829  1.00 75.62           C  
ATOM   2239  CG2 VAL A 308      22.681  -5.969  -4.793  1.00 80.68           C  
ATOM   2240  N   ALA A 309      21.775  -3.680  -2.418  1.00 79.86           N  
ATOM   2241  CA  ALA A 309      21.167  -3.918  -1.107  1.00 80.03           C  
ATOM   2242  C   ALA A 309      22.177  -3.541  -0.026  1.00 79.29           C  
ATOM   2243  O   ALA A 309      22.661  -4.401   0.716  1.00 80.52           O  
ATOM   2244  CB  ALA A 309      20.772  -5.385  -0.969  1.00 77.81           C  
ATOM   2245  N   PRO A 310      22.505  -2.243   0.080  1.00 77.58           N  
ATOM   2246  CA  PRO A 310      23.464  -1.712   1.055  1.00 74.95           C  
ATOM   2247  C   PRO A 310      23.339  -2.197   2.500  1.00 71.03           C  
ATOM   2248  O   PRO A 310      24.344  -2.414   3.166  1.00 70.03           O  
ATOM   2249  CB  PRO A 310      23.270  -0.208   0.922  1.00 75.63           C  
ATOM   2250  CG  PRO A 310      23.012  -0.068  -0.551  1.00 77.14           C  
ATOM   2251  CD  PRO A 310      21.987  -1.155  -0.768  1.00 77.49           C  
ATOM   2252  N   ALA A 311      22.113  -2.365   2.979  1.00 67.77           N  
ATOM   2253  CA  ALA A 311      21.886  -2.810   4.345  1.00 65.27           C  
ATOM   2254  C   ALA A 311      22.384  -4.234   4.641  1.00 65.94           C  
ATOM   2255  O   ALA A 311      22.335  -4.685   5.793  1.00 66.48           O  
ATOM   2256  CB  ALA A 311      20.410  -2.697   4.681  1.00 63.30           C  
ATOM   2257  N   THR A 312      22.855  -4.936   3.610  1.00 64.49           N  
ATOM   2258  CA  THR A 312      23.354  -6.304   3.768  1.00 61.12           C  
ATOM   2259  C   THR A 312      24.868  -6.318   3.701  1.00 59.72           C  
ATOM   2260  O   THR A 312      25.499  -7.302   4.044  1.00 61.34           O  
ATOM   2261  CB  THR A 312      22.823  -7.239   2.665  1.00 61.79           C  
ATOM   2262  OG1 THR A 312      23.339  -6.826   1.390  1.00 57.89           O  
ATOM   2263  CG2 THR A 312      21.306  -7.212   2.639  1.00 60.59           C  
ATOM   2264  N   SER A 313      25.449  -5.220   3.241  1.00 59.09           N  
ATOM   2265  CA  SER A 313      26.896  -5.110   3.148  1.00 58.06           C  
ATOM   2266  C   SER A 313      27.405  -3.991   4.088  1.00 57.69           C  
ATOM   2267  O   SER A 313      26.656  -3.481   4.926  1.00 53.81           O  
ATOM   2268  CB  SER A 313      27.281  -4.819   1.697  1.00 58.58           C  
ATOM   2269  OG  SER A 313      28.675  -4.588   1.551  1.00 64.59           O  
ATOM   2270  N   GLY A 314      28.684  -3.641   3.962  1.00 57.21           N  
ATOM   2271  CA  GLY A 314      29.258  -2.587   4.774  1.00 58.70           C  
ATOM   2272  C   GLY A 314      29.270  -2.813   6.271  1.00 60.61           C  
ATOM   2273  O   GLY A 314      28.760  -3.815   6.765  1.00 58.87           O  
ATOM   2274  N   GLY A 315      29.851  -1.848   6.987  1.00 61.91           N  
ATOM   2275  CA  GLY A 315      29.970  -1.911   8.437  1.00 59.70           C  
ATOM   2276  C   GLY A 315      28.679  -2.045   9.216  1.00 60.49           C  
ATOM   2277  O   GLY A 315      28.656  -2.675  10.283  1.00 61.67           O  
ATOM   2278  N   GLY A 316      27.608  -1.446   8.705  1.00 61.07           N  
ATOM   2279  CA  GLY A 316      26.325  -1.541   9.383  1.00 62.50           C  
ATOM   2280  C   GLY A 316      25.919  -0.339  10.221  1.00 63.84           C  
ATOM   2281  O   GLY A 316      24.755  -0.216  10.622  1.00 62.12           O  
ATOM   2282  N   PHE A 317      26.870   0.545  10.502  1.00 66.05           N  
ATOM   2283  CA  PHE A 317      26.571   1.735  11.291  1.00 70.33           C  
ATOM   2284  C   PHE A 317      25.399   2.525  10.719  1.00 71.05           C  
ATOM   2285  O   PHE A 317      24.520   2.951  11.469  1.00 70.65           O  
ATOM   2286  CB  PHE A 317      27.807   2.636  11.384  1.00 72.04           C  
ATOM   2287  CG  PHE A 317      28.763   2.242  12.475  1.00 73.23           C  
ATOM   2288  CD1 PHE A 317      30.051   2.766  12.512  1.00 74.95           C  
ATOM   2289  CD2 PHE A 317      28.368   1.358  13.478  1.00 74.39           C  
ATOM   2290  CE1 PHE A 317      30.928   2.414  13.535  1.00 74.97           C  
ATOM   2291  CE2 PHE A 317      29.233   1.002  14.502  1.00 73.47           C  
ATOM   2292  CZ  PHE A 317      30.513   1.528  14.531  1.00 73.45           C  
ATOM   2293  N   ASN A 318      25.384   2.695   9.393  1.00 73.33           N  
ATOM   2294  CA  ASN A 318      24.331   3.441   8.687  1.00 72.96           C  
ATOM   2295  C   ASN A 318      22.910   2.961   8.968  1.00 71.35           C  
ATOM   2296  O   ASN A 318      22.009   3.771   9.178  1.00 69.89           O  
ATOM   2297  CB  ASN A 318      24.568   3.389   7.172  1.00 76.53           C  
ATOM   2298  CG  ASN A 318      25.905   3.980   6.773  1.00 80.37           C  
ATOM   2299  OD1 ASN A 318      26.911   3.715   7.400  1.00 82.65           O  
ATOM   2300  ND2 ASN A 318      25.921   4.770   5.723  1.00 79.76           N  
ATOM   2301  N   LEU A 319      22.708   1.648   8.973  1.00 70.81           N  
ATOM   2302  CA  LEU A 319      21.376   1.098   9.190  1.00 70.25           C  
ATOM   2303  C   LEU A 319      20.886   1.081  10.637  1.00 69.32           C  
ATOM   2304  O   LEU A 319      19.711   0.794  10.895  1.00 68.95           O  
ATOM   2305  CB  LEU A 319      21.301  -0.313   8.588  1.00 71.08           C  
ATOM   2306  CG  LEU A 319      22.078  -1.454   9.246  1.00 70.97           C  
ATOM   2307  CD1 LEU A 319      21.149  -2.216  10.177  1.00 70.44           C  
ATOM   2308  CD2 LEU A 319      22.622  -2.388   8.188  1.00 68.07           C  
ATOM   2309  N   ILE A 320      21.767   1.396  11.582  1.00 68.41           N  
ATOM   2310  CA  ILE A 320      21.364   1.409  12.985  1.00 66.50           C  
ATOM   2311  C   ILE A 320      20.351   2.526  13.249  1.00 63.54           C  
ATOM   2312  O   ILE A 320      19.246   2.259  13.726  1.00 59.83           O  
ATOM   2313  CB  ILE A 320      22.599   1.537  13.925  1.00 67.03           C  
ATOM   2314  CG1 ILE A 320      23.495   0.306  13.738  1.00 68.42           C  
ATOM   2315  CG2 ILE A 320      22.152   1.669  15.389  1.00 66.54           C  
ATOM   2316  CD1 ILE A 320      24.721   0.263  14.618  1.00 68.36           C  
ATOM   2317  N   PRO A 321      20.702   3.788  12.935  1.00 63.37           N  
ATOM   2318  CA  PRO A 321      19.776   4.911  13.157  1.00 63.68           C  
ATOM   2319  C   PRO A 321      18.418   4.671  12.489  1.00 62.87           C  
ATOM   2320  O   PRO A 321      17.363   4.937  13.078  1.00 63.34           O  
ATOM   2321  CB  PRO A 321      20.514   6.092  12.533  1.00 65.10           C  
ATOM   2322  CG  PRO A 321      21.956   5.743  12.763  1.00 65.97           C  
ATOM   2323  CD  PRO A 321      21.995   4.271  12.415  1.00 63.46           C  
ATOM   2324  N   ILE A 322      18.462   4.162  11.256  1.00 62.39           N  
ATOM   2325  CA  ILE A 322      17.268   3.864  10.467  1.00 62.74           C  
ATOM   2326  C   ILE A 322      16.394   2.822  11.155  1.00 64.23           C  
ATOM   2327  O   ILE A 322      15.204   3.049  11.390  1.00 66.98           O  
ATOM   2328  CB  ILE A 322      17.658   3.356   9.042  1.00 62.53           C  
ATOM   2329  CG1 ILE A 322      18.451   4.440   8.309  1.00 60.27           C  
ATOM   2330  CG2 ILE A 322      16.410   2.992   8.243  1.00 59.61           C  
ATOM   2331  CD1 ILE A 322      18.965   4.017   6.959  1.00 57.76           C  
ATOM   2332  N   ALA A 323      16.985   1.678  11.483  1.00 65.88           N  
ATOM   2333  CA  ALA A 323      16.250   0.608  12.154  1.00 64.68           C  
ATOM   2334  C   ALA A 323      15.664   1.072  13.490  1.00 64.78           C  
ATOM   2335  O   ALA A 323      14.518   0.767  13.817  1.00 63.99           O  
ATOM   2336  CB  ALA A 323      17.168  -0.580  12.371  1.00 63.56           C  
ATOM   2337  N   THR A 324      16.455   1.810  14.264  1.00 66.30           N  
ATOM   2338  CA  THR A 324      16.008   2.314  15.564  1.00 66.57           C  
ATOM   2339  C   THR A 324      14.783   3.206  15.405  1.00 67.27           C  
ATOM   2340  O   THR A 324      13.884   3.197  16.241  1.00 66.24           O  
ATOM   2341  CB  THR A 324      17.102   3.150  16.254  1.00 67.17           C  
ATOM   2342  OG1 THR A 324      18.363   2.482  16.141  1.00 67.02           O  
ATOM   2343  CG2 THR A 324      16.758   3.355  17.722  1.00 65.09           C  
ATOM   2344  N   ALA A 325      14.759   3.986  14.331  1.00 70.10           N  
ATOM   2345  CA  ALA A 325      13.637   4.878  14.072  1.00 71.38           C  
ATOM   2346  C   ALA A 325      12.357   4.133  13.648  1.00 72.67           C  
ATOM   2347  O   ALA A 325      11.272   4.710  13.664  1.00 73.47           O  
ATOM   2348  CB  ALA A 325      14.028   5.903  13.017  1.00 70.71           C  
ATOM   2349  N   GLY A 326      12.473   2.858  13.280  1.00 73.37           N  
ATOM   2350  CA  GLY A 326      11.293   2.103  12.876  1.00 73.37           C  
ATOM   2351  C   GLY A 326      10.945   2.329  11.412  1.00 73.74           C  
ATOM   2352  O   GLY A 326       9.792   2.181  10.999  1.00 71.95           O  
ATOM   2353  N   ASN A 327      11.961   2.678  10.628  1.00 72.63           N  
ATOM   2354  CA  ASN A 327      11.800   2.952   9.211  1.00 74.09           C  
ATOM   2355  C   ASN A 327      11.880   1.734   8.296  1.00 75.28           C  
ATOM   2356  O   ASN A 327      11.586   1.829   7.101  1.00 76.61           O  
ATOM   2357  CB  ASN A 327      12.826   3.989   8.777  1.00 73.77           C  
ATOM   2358  CG  ASN A 327      12.524   5.359   9.336  1.00 75.81           C  
ATOM   2359  OD1 ASN A 327      13.345   6.274   9.249  1.00 76.09           O  
ATOM   2360  ND2 ASN A 327      11.330   5.512   9.913  1.00 76.05           N  
ATOM   2361  N   PHE A 328      12.293   0.597   8.844  1.00 74.99           N  
ATOM   2362  CA  PHE A 328      12.366  -0.624   8.060  1.00 72.74           C  
ATOM   2363  C   PHE A 328      11.089  -1.404   8.353  1.00 74.59           C  
ATOM   2364  O   PHE A 328      10.495  -1.256   9.422  1.00 75.61           O  
ATOM   2365  CB  PHE A 328      13.576  -1.472   8.464  1.00 68.07           C  
ATOM   2366  CG  PHE A 328      14.895  -0.941   7.977  1.00 64.59           C  
ATOM   2367  CD1 PHE A 328      15.092  -0.649   6.635  1.00 64.27           C  
ATOM   2368  CD2 PHE A 328      15.964  -0.793   8.858  1.00 61.62           C  
ATOM   2369  CE1 PHE A 328      16.335  -0.219   6.165  1.00 64.08           C  
ATOM   2370  CE2 PHE A 328      17.210  -0.368   8.405  1.00 61.17           C  
ATOM   2371  CZ  PHE A 328      17.397  -0.080   7.048  1.00 64.31           C  
ATOM   2372  N   SER A 329      10.655  -2.216   7.400  1.00 74.27           N  
ATOM   2373  CA  SER A 329       9.467  -3.025   7.603  1.00 74.58           C  
ATOM   2374  C   SER A 329       9.929  -4.313   8.264  1.00 74.30           C  
ATOM   2375  O   SER A 329      11.116  -4.647   8.228  1.00 72.12           O  
ATOM   2376  CB  SER A 329       8.811  -3.349   6.262  1.00 75.42           C  
ATOM   2377  OG  SER A 329       9.752  -3.948   5.383  1.00 74.98           O  
ATOM   2378  N   MET A 330       8.995  -5.034   8.871  1.00 75.75           N  
ATOM   2379  CA  MET A 330       9.324  -6.294   9.516  1.00 76.67           C  
ATOM   2380  C   MET A 330      10.087  -7.129   8.503  1.00 76.88           C  
ATOM   2381  O   MET A 330      11.155  -7.664   8.795  1.00 79.24           O  
ATOM   2382  CB  MET A 330       8.049  -7.026   9.925  1.00 77.14           C  
ATOM   2383  CG  MET A 330       8.283  -8.311  10.697  1.00 78.78           C  
ATOM   2384  SD  MET A 330       9.137  -8.049  12.260  1.00 79.15           S  
ATOM   2385  CE  MET A 330      10.810  -8.429  11.745  1.00 78.83           C  
ATOM   2386  N   GLY A 331       9.534  -7.212   7.299  1.00 75.95           N  
ATOM   2387  CA  GLY A 331      10.148  -7.979   6.236  1.00 74.58           C  
ATOM   2388  C   GLY A 331      11.542  -7.525   5.875  1.00 74.26           C  
ATOM   2389  O   GLY A 331      12.420  -8.350   5.628  1.00 75.87           O  
ATOM   2390  N   MET A 332      11.765  -6.219   5.833  1.00 73.72           N  
ATOM   2391  CA  MET A 332      13.094  -5.724   5.487  1.00 73.76           C  
ATOM   2392  C   MET A 332      14.113  -6.077   6.580  1.00 73.49           C  
ATOM   2393  O   MET A 332      15.273  -6.389   6.286  1.00 72.28           O  
ATOM   2394  CB  MET A 332      13.055  -4.208   5.263  1.00 74.73           C  
ATOM   2395  CG  MET A 332      14.379  -3.624   4.800  1.00 75.38           C  
ATOM   2396  SD  MET A 332      14.961  -4.354   3.251  1.00 80.05           S  
ATOM   2397  CE  MET A 332      15.731  -2.924   2.445  1.00 77.87           C  
ATOM   2398  N   LEU A 333      13.675  -6.033   7.837  1.00 70.82           N  
ATOM   2399  CA  LEU A 333      14.553  -6.355   8.955  1.00 70.52           C  
ATOM   2400  C   LEU A 333      15.018  -7.806   8.886  1.00 70.39           C  
ATOM   2401  O   LEU A 333      16.216  -8.087   9.022  1.00 69.29           O  
ATOM   2402  CB  LEU A 333      13.843  -6.108  10.288  1.00 69.56           C  
ATOM   2403  CG  LEU A 333      13.475  -4.658  10.610  1.00 68.47           C  
ATOM   2404  CD1 LEU A 333      12.748  -4.591  11.951  1.00 68.09           C  
ATOM   2405  CD2 LEU A 333      14.737  -3.806  10.630  1.00 66.67           C  
ATOM   2406  N   VAL A 334      14.071  -8.724   8.680  1.00 70.02           N  
ATOM   2407  CA  VAL A 334      14.399 -10.144   8.583  1.00 68.41           C  
ATOM   2408  C   VAL A 334      15.340 -10.352   7.412  1.00 68.31           C  
ATOM   2409  O   VAL A 334      16.296 -11.125   7.489  1.00 67.81           O  
ATOM   2410  CB  VAL A 334      13.151 -11.006   8.359  1.00 68.34           C  
ATOM   2411  CG1 VAL A 334      13.561 -12.454   8.221  1.00 68.33           C  
ATOM   2412  CG2 VAL A 334      12.188 -10.847   9.529  1.00 67.56           C  
ATOM   2413  N   PHE A 335      15.070  -9.646   6.323  1.00 67.33           N  
ATOM   2414  CA  PHE A 335      15.917  -9.762   5.153  1.00 65.67           C  
ATOM   2415  C   PHE A 335      17.309  -9.292   5.529  1.00 65.01           C  
ATOM   2416  O   PHE A 335      18.294 -10.004   5.333  1.00 66.06           O  
ATOM   2417  CB  PHE A 335      15.377  -8.906   4.001  1.00 62.41           C  
ATOM   2418  CG  PHE A 335      16.370  -8.699   2.896  1.00 61.80           C  
ATOM   2419  CD1 PHE A 335      16.750  -7.416   2.515  1.00 64.27           C  
ATOM   2420  CD2 PHE A 335      16.961  -9.786   2.259  1.00 61.63           C  
ATOM   2421  CE1 PHE A 335      17.713  -7.218   1.512  1.00 65.78           C  
ATOM   2422  CE2 PHE A 335      17.921  -9.603   1.260  1.00 63.12           C  
ATOM   2423  CZ  PHE A 335      18.299  -8.320   0.885  1.00 64.42           C  
ATOM   2424  N   ILE A 336      17.383  -8.082   6.073  1.00 65.70           N  
ATOM   2425  CA  ILE A 336      18.662  -7.502   6.463  1.00 64.57           C  
ATOM   2426  C   ILE A 336      19.388  -8.389   7.454  1.00 62.34           C  
ATOM   2427  O   ILE A 336      20.574  -8.661   7.302  1.00 61.88           O  
ATOM   2428  CB  ILE A 336      18.476  -6.107   7.083  1.00 66.48           C  
ATOM   2429  CG1 ILE A 336      17.944  -5.141   6.016  1.00 68.28           C  
ATOM   2430  CG2 ILE A 336      19.806  -5.601   7.643  1.00 65.81           C  
ATOM   2431  CD1 ILE A 336      17.605  -3.745   6.544  1.00 68.18           C  
ATOM   2432  N   PHE A 337      18.672  -8.842   8.472  1.00 60.68           N  
ATOM   2433  CA  PHE A 337      19.275  -9.694   9.472  1.00 61.86           C  
ATOM   2434  C   PHE A 337      19.994 -10.895   8.853  1.00 63.33           C  
ATOM   2435  O   PHE A 337      21.226 -11.015   8.927  1.00 62.52           O  
ATOM   2436  CB  PHE A 337      18.215 -10.191  10.433  1.00 63.29           C  
ATOM   2437  CG  PHE A 337      18.779 -10.918  11.591  1.00 66.77           C  
ATOM   2438  CD1 PHE A 337      19.570 -10.245  12.520  1.00 65.35           C  
ATOM   2439  CD2 PHE A 337      18.563 -12.284  11.743  1.00 68.64           C  
ATOM   2440  CE1 PHE A 337      20.140 -10.921  13.585  1.00 66.90           C  
ATOM   2441  CE2 PHE A 337      19.129 -12.978  12.806  1.00 66.86           C  
ATOM   2442  CZ  PHE A 337      19.921 -12.296  13.732  1.00 67.70           C  
ATOM   2443  N   VAL A 338      19.212 -11.781   8.241  1.00 62.90           N  
ATOM   2444  CA  VAL A 338      19.742 -12.982   7.607  1.00 60.90           C  
ATOM   2445  C   VAL A 338      20.870 -12.650   6.639  1.00 60.65           C  
ATOM   2446  O   VAL A 338      21.943 -13.262   6.668  1.00 63.48           O  
ATOM   2447  CB  VAL A 338      18.616 -13.732   6.874  1.00 62.20           C  
ATOM   2448  CG1 VAL A 338      19.179 -14.911   6.106  1.00 62.21           C  
ATOM   2449  CG2 VAL A 338      17.581 -14.206   7.883  1.00 58.57           C  
ATOM   2450  N   ALA A 339      20.642 -11.655   5.795  1.00 58.73           N  
ATOM   2451  CA  ALA A 339      21.653 -11.259   4.831  1.00 57.21           C  
ATOM   2452  C   ALA A 339      22.938 -10.854   5.526  1.00 58.32           C  
ATOM   2453  O   ALA A 339      24.033 -11.179   5.059  1.00 61.21           O  
ATOM   2454  CB  ALA A 339      21.142 -10.115   3.979  1.00 56.85           C  
ATOM   2455  N   ARG A 340      22.819 -10.143   6.643  1.00 59.05           N  
ATOM   2456  CA  ARG A 340      24.014  -9.692   7.349  1.00 60.68           C  
ATOM   2457  C   ARG A 340      24.658 -10.839   8.098  1.00 59.51           C  
ATOM   2458  O   ARG A 340      25.884 -10.888   8.222  1.00 54.93           O  
ATOM   2459  CB  ARG A 340      23.692  -8.542   8.305  1.00 61.77           C  
ATOM   2460  CG  ARG A 340      23.209  -7.293   7.594  1.00 61.27           C  
ATOM   2461  CD  ARG A 340      23.335  -6.025   8.438  1.00 58.56           C  
ATOM   2462  NE  ARG A 340      24.315  -5.127   7.840  1.00 53.97           N  
ATOM   2463  CZ  ARG A 340      25.573  -5.052   8.239  1.00 57.69           C  
ATOM   2464  NH1 ARG A 340      25.977  -5.810   9.241  1.00 62.52           N  
ATOM   2465  NH2 ARG A 340      26.435  -4.261   7.620  1.00 53.24           N  
ATOM   2466  N   VAL A 341      23.839 -11.761   8.598  1.00 59.97           N  
ATOM   2467  CA  VAL A 341      24.385 -12.920   9.288  1.00 61.67           C  
ATOM   2468  C   VAL A 341      25.312 -13.606   8.289  1.00 62.10           C  
ATOM   2469  O   VAL A 341      26.403 -14.052   8.643  1.00 63.47           O  
ATOM   2470  CB  VAL A 341      23.293 -13.910   9.690  1.00 61.77           C  
ATOM   2471  CG1 VAL A 341      23.926 -15.134  10.322  1.00 63.26           C  
ATOM   2472  CG2 VAL A 341      22.315 -13.248  10.651  1.00 62.65           C  
ATOM   2473  N   ILE A 342      24.883 -13.646   7.029  1.00 61.09           N  
ATOM   2474  CA  ILE A 342      25.656 -14.286   5.961  1.00 59.96           C  
ATOM   2475  C   ILE A 342      26.903 -13.517   5.551  1.00 61.23           C  
ATOM   2476  O   ILE A 342      27.982 -14.090   5.397  1.00 63.09           O  
ATOM   2477  CB  ILE A 342      24.772 -14.503   4.699  1.00 59.12           C  
ATOM   2478  CG1 ILE A 342      23.696 -15.547   4.996  1.00 58.16           C  
ATOM   2479  CG2 ILE A 342      25.626 -14.914   3.518  1.00 53.94           C  
ATOM   2480  CD1 ILE A 342      22.607 -15.627   3.943  1.00 60.23           C  
ATOM   2481  N   THR A 343      26.747 -12.216   5.354  1.00 62.84           N  
ATOM   2482  CA  THR A 343      27.854 -11.358   4.948  1.00 63.11           C  
ATOM   2483  C   THR A 343      28.883 -11.149   6.061  1.00 63.39           C  
ATOM   2484  O   THR A 343      30.074 -10.982   5.788  1.00 62.34           O  
ATOM   2485  CB  THR A 343      27.316 -10.006   4.502  1.00 65.43           C  
ATOM   2486  OG1 THR A 343      26.262  -9.611   5.392  1.00 67.35           O  
ATOM   2487  CG2 THR A 343      26.772 -10.091   3.071  1.00 66.72           C  
ATOM   2488  N   THR A 344      28.421 -11.137   7.311  1.00 62.61           N  
ATOM   2489  CA  THR A 344      29.324 -10.971   8.451  1.00 64.94           C  
ATOM   2490  C   THR A 344      30.186 -12.230   8.503  1.00 64.16           C  
ATOM   2491  O   THR A 344      31.420 -12.161   8.469  1.00 64.19           O  
ATOM   2492  CB  THR A 344      28.550 -10.820   9.785  1.00 65.29           C  
ATOM   2493  OG1 THR A 344      27.618  -9.742   9.675  1.00 69.52           O  
ATOM   2494  CG2 THR A 344      29.507 -10.513  10.933  1.00 65.50           C  
ATOM   2495  N   LEU A 345      29.519 -13.381   8.570  1.00 62.82           N  
ATOM   2496  CA  LEU A 345      30.198 -14.671   8.589  1.00 62.04           C  
ATOM   2497  C   LEU A 345      31.201 -14.778   7.457  1.00 62.48           C  
ATOM   2498  O   LEU A 345      32.379 -15.033   7.690  1.00 64.03           O  
ATOM   2499  CB  LEU A 345      29.181 -15.799   8.453  1.00 59.93           C  
ATOM   2500  CG  LEU A 345      28.335 -16.006   9.706  1.00 61.65           C  
ATOM   2501  CD1 LEU A 345      27.275 -17.078   9.454  1.00 58.42           C  
ATOM   2502  CD2 LEU A 345      29.253 -16.376  10.871  1.00 54.53           C  
ATOM   2503  N   LEU A 346      30.731 -14.573   6.229  1.00 62.98           N  
ATOM   2504  CA  LEU A 346      31.591 -14.675   5.062  1.00 63.06           C  
ATOM   2505  C   LEU A 346      32.822 -13.799   5.138  1.00 63.77           C  
ATOM   2506  O   LEU A 346      33.910 -14.222   4.760  1.00 65.04           O  
ATOM   2507  CB  LEU A 346      30.809 -14.335   3.792  1.00 65.76           C  
ATOM   2508  CG  LEU A 346      30.678 -15.456   2.751  1.00 66.33           C  
ATOM   2509  CD1 LEU A 346      29.905 -16.620   3.350  1.00 67.56           C  
ATOM   2510  CD2 LEU A 346      29.959 -14.941   1.522  1.00 64.84           C  
ATOM   2511  N   CYS A 347      32.660 -12.579   5.631  1.00 64.41           N  
ATOM   2512  CA  CYS A 347      33.783 -11.652   5.713  1.00 64.96           C  
ATOM   2513  C   CYS A 347      34.717 -11.935   6.876  1.00 64.78           C  
ATOM   2514  O   CYS A 347      35.937 -11.957   6.715  1.00 64.39           O  
ATOM   2515  CB  CYS A 347      33.269 -10.208   5.800  1.00 66.61           C  
ATOM   2516  SG  CYS A 347      32.348  -9.645   4.337  1.00 68.31           S  
ATOM   2517  N   PHE A 348      34.149 -12.158   8.051  1.00 63.80           N  
ATOM   2518  CA  PHE A 348      34.976 -12.416   9.209  1.00 64.63           C  
ATOM   2519  C   PHE A 348      35.612 -13.803   9.193  1.00 64.51           C  
ATOM   2520  O   PHE A 348      36.841 -13.938   9.273  1.00 61.81           O  
ATOM   2521  CB  PHE A 348      34.162 -12.245  10.484  1.00 66.72           C  
ATOM   2522  CG  PHE A 348      34.987 -12.321  11.721  1.00 69.15           C  
ATOM   2523  CD1 PHE A 348      35.938 -11.343  11.993  1.00 70.17           C  
ATOM   2524  CD2 PHE A 348      34.856 -13.399  12.593  1.00 70.71           C  
ATOM   2525  CE1 PHE A 348      36.757 -11.434  13.120  1.00 72.14           C  
ATOM   2526  CE2 PHE A 348      35.664 -13.505  13.721  1.00 69.76           C  
ATOM   2527  CZ  PHE A 348      36.618 -12.522  13.987  1.00 71.51           C  
ATOM   2528  N   SER A 349      34.773 -14.833   9.098  1.00 65.28           N  
ATOM   2529  CA  SER A 349      35.253 -16.214   9.085  1.00 64.01           C  
ATOM   2530  C   SER A 349      36.275 -16.466   7.988  1.00 64.05           C  
ATOM   2531  O   SER A 349      37.154 -17.310   8.146  1.00 64.05           O  
ATOM   2532  CB  SER A 349      34.088 -17.182   8.919  1.00 60.25           C  
ATOM   2533  OG  SER A 349      33.199 -17.082  10.015  1.00 59.61           O  
ATOM   2534  N   SER A 350      36.166 -15.728   6.886  1.00 65.22           N  
ATOM   2535  CA  SER A 350      37.086 -15.884   5.764  1.00 64.03           C  
ATOM   2536  C   SER A 350      38.477 -15.439   6.163  1.00 62.79           C  
ATOM   2537  O   SER A 350      39.414 -15.522   5.373  1.00 62.61           O  
ATOM   2538  CB  SER A 350      36.623 -15.053   4.564  1.00 67.36           C  
ATOM   2539  OG  SER A 350      36.978 -13.686   4.721  1.00 70.75           O  
ATOM   2540  N   GLY A 351      38.604 -14.936   7.382  1.00 62.64           N  
ATOM   2541  CA  GLY A 351      39.904 -14.493   7.848  1.00 63.73           C  
ATOM   2542  C   GLY A 351      40.351 -13.124   7.368  1.00 63.17           C  
ATOM   2543  O   GLY A 351      41.524 -12.763   7.526  1.00 63.73           O  
ATOM   2544  N   ALA A 352      39.430 -12.361   6.781  1.00 61.52           N  
ATOM   2545  CA  ALA A 352      39.750 -11.013   6.307  1.00 59.90           C  
ATOM   2546  C   ALA A 352      40.096 -10.115   7.502  1.00 56.82           C  
ATOM   2547  O   ALA A 352      39.495 -10.240   8.579  1.00 54.73           O  
ATOM   2548  CB  ALA A 352      38.558 -10.432   5.552  1.00 59.42           C  
ATOM   2549  N   PRO A 353      41.074  -9.211   7.334  1.00 53.41           N  
ATOM   2550  CA  PRO A 353      41.445  -8.322   8.438  1.00 54.06           C  
ATOM   2551  C   PRO A 353      40.283  -7.375   8.701  1.00 55.00           C  
ATOM   2552  O   PRO A 353      39.942  -6.550   7.864  1.00 58.12           O  
ATOM   2553  CB  PRO A 353      42.686  -7.608   7.910  1.00 53.39           C  
ATOM   2554  CG  PRO A 353      42.452  -7.570   6.438  1.00 53.50           C  
ATOM   2555  CD  PRO A 353      41.883  -8.936   6.136  1.00 52.57           C  
ATOM   2556  N   GLY A 354      39.657  -7.517   9.859  1.00 55.28           N  
ATOM   2557  CA  GLY A 354      38.533  -6.674  10.174  1.00 54.72           C  
ATOM   2558  C   GLY A 354      37.909  -7.200  11.438  1.00 57.47           C  
ATOM   2559  O   GLY A 354      38.222  -8.305  11.868  1.00 59.93           O  
ATOM   2560  N   GLY A 355      37.030  -6.412  12.040  1.00 56.61           N  
ATOM   2561  CA  GLY A 355      36.388  -6.837  13.263  1.00 56.17           C  
ATOM   2562  C   GLY A 355      35.044  -7.445  12.958  1.00 58.03           C  
ATOM   2563  O   GLY A 355      34.560  -7.372  11.830  1.00 61.01           O  
ATOM   2564  N   ILE A 356      34.447  -8.067  13.962  1.00 58.80           N  
ATOM   2565  CA  ILE A 356      33.142  -8.681  13.814  1.00 58.59           C  
ATOM   2566  C   ILE A 356      32.325  -8.009  14.909  1.00 58.69           C  
ATOM   2567  O   ILE A 356      31.132  -8.251  15.073  1.00 59.25           O  
ATOM   2568  CB  ILE A 356      33.217 -10.220  14.034  1.00 60.31           C  
ATOM   2569  CG1 ILE A 356      31.849 -10.853  13.767  1.00 63.66           C  
ATOM   2570  CG2 ILE A 356      33.701 -10.520  15.449  1.00 62.58           C  
ATOM   2571  CD1 ILE A 356      31.756 -12.331  14.077  1.00 65.04           C  
ATOM   2572  N   PHE A 357      33.007  -7.132  15.636  1.00 58.05           N  
ATOM   2573  CA  PHE A 357      32.438  -6.367  16.742  1.00 59.45           C  
ATOM   2574  C   PHE A 357      31.316  -5.401  16.297  1.00 57.42           C  
ATOM   2575  O   PHE A 357      30.185  -5.490  16.786  1.00 53.56           O  
ATOM   2576  CB  PHE A 357      33.569  -5.584  17.418  1.00 63.42           C  
ATOM   2577  CG  PHE A 357      33.250  -5.110  18.797  1.00 65.75           C  
ATOM   2578  CD1 PHE A 357      33.654  -5.841  19.900  1.00 67.71           C  
ATOM   2579  CD2 PHE A 357      32.566  -3.917  18.995  1.00 67.84           C  
ATOM   2580  CE1 PHE A 357      33.385  -5.395  21.188  1.00 69.77           C  
ATOM   2581  CE2 PHE A 357      32.288  -3.457  20.276  1.00 68.43           C  
ATOM   2582  CZ  PHE A 357      32.699  -4.198  21.378  1.00 69.49           C  
ATOM   2583  N   ALA A 358      31.625  -4.477  15.385  1.00 56.69           N  
ATOM   2584  CA  ALA A 358      30.604  -3.530  14.909  1.00 57.10           C  
ATOM   2585  C   ALA A 358      29.486  -4.284  14.190  1.00 56.53           C  
ATOM   2586  O   ALA A 358      28.300  -4.053  14.456  1.00 56.09           O  
ATOM   2587  CB  ALA A 358      31.219  -2.476  13.985  1.00 53.93           C  
ATOM   2588  N   PRO A 359      29.844  -5.195  13.265  1.00 56.34           N  
ATOM   2589  CA  PRO A 359      28.818  -5.960  12.551  1.00 57.38           C  
ATOM   2590  C   PRO A 359      27.795  -6.536  13.521  1.00 55.94           C  
ATOM   2591  O   PRO A 359      26.599  -6.602  13.210  1.00 56.04           O  
ATOM   2592  CB  PRO A 359      29.629  -7.043  11.848  1.00 57.80           C  
ATOM   2593  CG  PRO A 359      30.868  -6.304  11.457  1.00 60.80           C  
ATOM   2594  CD  PRO A 359      31.183  -5.478  12.714  1.00 59.76           C  
ATOM   2595  N   MET A 360      28.262  -6.954  14.700  1.00 57.17           N  
ATOM   2596  CA  MET A 360      27.364  -7.504  15.716  1.00 56.84           C  
ATOM   2597  C   MET A 360      26.453  -6.441  16.321  1.00 55.27           C  
ATOM   2598  O   MET A 360      25.352  -6.746  16.793  1.00 53.12           O  
ATOM   2599  CB  MET A 360      28.161  -8.196  16.820  1.00 61.62           C  
ATOM   2600  CG  MET A 360      28.775  -9.523  16.386  1.00 63.98           C  
ATOM   2601  SD  MET A 360      29.462 -10.414  17.771  1.00 64.06           S  
ATOM   2602  CE  MET A 360      31.199 -10.226  17.427  1.00 66.04           C  
ATOM   2603  N   LEU A 361      26.915  -5.191  16.314  1.00 55.77           N  
ATOM   2604  CA  LEU A 361      26.106  -4.082  16.829  1.00 54.82           C  
ATOM   2605  C   LEU A 361      24.917  -3.961  15.877  1.00 51.89           C  
ATOM   2606  O   LEU A 361      23.764  -3.889  16.306  1.00 47.63           O  
ATOM   2607  CB  LEU A 361      26.913  -2.774  16.836  1.00 56.25           C  
ATOM   2608  CG  LEU A 361      28.058  -2.651  17.848  1.00 56.63           C  
ATOM   2609  CD1 LEU A 361      28.901  -1.435  17.532  1.00 55.92           C  
ATOM   2610  CD2 LEU A 361      27.491  -2.566  19.252  1.00 56.48           C  
ATOM   2611  N   ALA A 362      25.224  -3.956  14.581  1.00 50.25           N  
ATOM   2612  CA  ALA A 362      24.206  -3.875  13.547  1.00 51.62           C  
ATOM   2613  C   ALA A 362      23.198  -5.013  13.706  1.00 53.89           C  
ATOM   2614  O   ALA A 362      21.990  -4.773  13.773  1.00 55.35           O  
ATOM   2615  CB  ALA A 362      24.859  -3.935  12.184  1.00 51.28           C  
ATOM   2616  N   LEU A 363      23.688  -6.250  13.789  1.00 55.37           N  
ATOM   2617  CA  LEU A 363      22.794  -7.397  13.947  1.00 55.75           C  
ATOM   2618  C   LEU A 363      21.939  -7.256  15.188  1.00 53.58           C  
ATOM   2619  O   LEU A 363      20.735  -7.554  15.173  1.00 54.21           O  
ATOM   2620  CB  LEU A 363      23.596  -8.694  14.032  1.00 60.21           C  
ATOM   2621  CG  LEU A 363      24.362  -9.015  12.752  1.00 63.23           C  
ATOM   2622  CD1 LEU A 363      25.285 -10.183  12.981  1.00 66.24           C  
ATOM   2623  CD2 LEU A 363      23.366  -9.315  11.639  1.00 63.76           C  
ATOM   2624  N   GLY A 364      22.567  -6.811  16.272  1.00 53.00           N  
ATOM   2625  CA  GLY A 364      21.839  -6.649  17.517  1.00 51.68           C  
ATOM   2626  C   GLY A 364      20.726  -5.632  17.385  1.00 48.38           C  
ATOM   2627  O   GLY A 364      19.616  -5.834  17.884  1.00 45.79           O  
ATOM   2628  N   THR A 365      21.036  -4.528  16.707  1.00 50.75           N  
ATOM   2629  CA  THR A 365      20.075  -3.451  16.485  1.00 50.28           C  
ATOM   2630  C   THR A 365      18.887  -4.015  15.725  1.00 49.93           C  
ATOM   2631  O   THR A 365      17.750  -4.013  16.221  1.00 47.70           O  
ATOM   2632  CB  THR A 365      20.703  -2.316  15.650  1.00 50.90           C  
ATOM   2633  OG1 THR A 365      21.870  -1.811  16.315  1.00 47.35           O  
ATOM   2634  CG2 THR A 365      19.714  -1.190  15.455  1.00 47.93           C  
ATOM   2635  N   VAL A 366      19.167  -4.510  14.520  1.00 49.35           N  
ATOM   2636  CA  VAL A 366      18.133  -5.082  13.662  1.00 51.39           C  
ATOM   2637  C   VAL A 366      17.249  -6.073  14.398  1.00 51.85           C  
ATOM   2638  O   VAL A 366      16.017  -5.968  14.375  1.00 54.74           O  
ATOM   2639  CB  VAL A 366      18.747  -5.796  12.458  1.00 53.55           C  
ATOM   2640  CG1 VAL A 366      17.669  -6.605  11.747  1.00 53.23           C  
ATOM   2641  CG2 VAL A 366      19.376  -4.777  11.514  1.00 53.41           C  
ATOM   2642  N   LEU A 367      17.877  -7.043  15.048  1.00 51.53           N  
ATOM   2643  CA  LEU A 367      17.132  -8.043  15.786  1.00 49.35           C  
ATOM   2644  C   LEU A 367      16.282  -7.346  16.839  1.00 48.59           C  
ATOM   2645  O   LEU A 367      15.078  -7.616  16.970  1.00 48.22           O  
ATOM   2646  CB  LEU A 367      18.103  -9.034  16.428  1.00 53.28           C  
ATOM   2647  CG  LEU A 367      17.459 -10.175  17.209  1.00 54.67           C  
ATOM   2648  CD1 LEU A 367      16.472 -10.924  16.333  1.00 57.99           C  
ATOM   2649  CD2 LEU A 367      18.544 -11.095  17.691  1.00 56.39           C  
ATOM   2650  N   GLY A 368      16.910  -6.436  17.584  1.00 50.04           N  
ATOM   2651  CA  GLY A 368      16.200  -5.683  18.611  1.00 48.07           C  
ATOM   2652  C   GLY A 368      14.987  -4.935  18.065  1.00 45.90           C  
ATOM   2653  O   GLY A 368      13.904  -4.973  18.651  1.00 42.66           O  
ATOM   2654  N   THR A 369      15.159  -4.236  16.947  1.00 48.54           N  
ATOM   2655  CA  THR A 369      14.024  -3.526  16.357  1.00 53.18           C  
ATOM   2656  C   THR A 369      12.893  -4.534  16.086  1.00 54.99           C  
ATOM   2657  O   THR A 369      11.771  -4.378  16.588  1.00 55.69           O  
ATOM   2658  CB  THR A 369      14.374  -2.888  15.021  1.00 54.15           C  
ATOM   2659  OG1 THR A 369      15.530  -2.058  15.156  1.00 50.57           O  
ATOM   2660  CG2 THR A 369      13.201  -2.077  14.532  1.00 55.23           C  
ATOM   2661  N   ALA A 370      13.200  -5.562  15.290  1.00 54.83           N  
ATOM   2662  CA  ALA A 370      12.224  -6.599  14.957  1.00 57.26           C  
ATOM   2663  C   ALA A 370      11.462  -7.058  16.185  1.00 56.88           C  
ATOM   2664  O   ALA A 370      10.242  -7.228  16.133  1.00 58.88           O  
ATOM   2665  CB  ALA A 370      12.921  -7.786  14.314  1.00 58.59           C  
ATOM   2666  N   PHE A 371      12.182  -7.268  17.289  1.00 57.50           N  
ATOM   2667  CA  PHE A 371      11.547  -7.701  18.537  1.00 56.51           C  
ATOM   2668  C   PHE A 371      10.580  -6.601  18.960  1.00 57.62           C  
ATOM   2669  O   PHE A 371       9.412  -6.854  19.301  1.00 57.07           O  
ATOM   2670  CB  PHE A 371      12.595  -7.911  19.648  1.00 55.68           C  
ATOM   2671  CG  PHE A 371      12.006  -8.390  20.946  1.00 53.43           C  
ATOM   2672  CD1 PHE A 371      11.732  -9.742  21.142  1.00 54.13           C  
ATOM   2673  CD2 PHE A 371      11.648  -7.484  21.938  1.00 49.55           C  
ATOM   2674  CE1 PHE A 371      11.104 -10.184  22.305  1.00 53.11           C  
ATOM   2675  CE2 PHE A 371      11.019  -7.910  23.104  1.00 50.16           C  
ATOM   2676  CZ  PHE A 371      10.742  -9.264  23.292  1.00 51.39           C  
ATOM   2677  N   GLY A 372      11.094  -5.374  18.923  1.00 59.15           N  
ATOM   2678  CA  GLY A 372      10.308  -4.217  19.297  1.00 61.91           C  
ATOM   2679  C   GLY A 372       9.028  -4.089  18.504  1.00 63.57           C  
ATOM   2680  O   GLY A 372       7.952  -3.881  19.082  1.00 63.07           O  
ATOM   2681  N   MET A 373       9.131  -4.209  17.183  1.00 64.70           N  
ATOM   2682  CA  MET A 373       7.947  -4.106  16.343  1.00 66.12           C  
ATOM   2683  C   MET A 373       6.917  -5.081  16.857  1.00 64.65           C  
ATOM   2684  O   MET A 373       5.788  -4.702  17.160  1.00 66.71           O  
ATOM   2685  CB  MET A 373       8.282  -4.412  14.890  1.00 67.93           C  
ATOM   2686  CG  MET A 373       9.370  -3.531  14.354  1.00 71.70           C  
ATOM   2687  SD  MET A 373       9.469  -3.491  12.569  1.00 81.44           S  
ATOM   2688  CE  MET A 373      10.171  -1.812  12.352  1.00 77.96           C  
ATOM   2689  N   VAL A 374       7.305  -6.339  16.983  1.00 64.20           N  
ATOM   2690  CA  VAL A 374       6.364  -7.323  17.485  1.00 64.13           C  
ATOM   2691  C   VAL A 374       5.814  -6.873  18.831  1.00 63.81           C  
ATOM   2692  O   VAL A 374       4.609  -6.929  19.062  1.00 65.62           O  
ATOM   2693  CB  VAL A 374       7.023  -8.687  17.667  1.00 63.78           C  
ATOM   2694  CG1 VAL A 374       5.987  -9.700  18.124  1.00 60.58           C  
ATOM   2695  CG2 VAL A 374       7.681  -9.112  16.375  1.00 65.03           C  
ATOM   2696  N   ALA A 375       6.697  -6.423  19.719  1.00 63.36           N  
ATOM   2697  CA  ALA A 375       6.265  -5.979  21.042  1.00 63.73           C  
ATOM   2698  C   ALA A 375       5.192  -4.894  20.943  1.00 64.22           C  
ATOM   2699  O   ALA A 375       4.165  -4.955  21.634  1.00 63.16           O  
ATOM   2700  CB  ALA A 375       7.463  -5.476  21.835  1.00 66.99           C  
ATOM   2701  N   VAL A 376       5.434  -3.914  20.071  1.00 63.72           N  
ATOM   2702  CA  VAL A 376       4.502  -2.812  19.844  1.00 63.90           C  
ATOM   2703  C   VAL A 376       3.077  -3.281  19.527  1.00 64.68           C  
ATOM   2704  O   VAL A 376       2.117  -2.855  20.175  1.00 62.68           O  
ATOM   2705  CB  VAL A 376       4.999  -1.911  18.693  1.00 64.56           C  
ATOM   2706  CG1 VAL A 376       3.888  -0.983  18.233  1.00 63.56           C  
ATOM   2707  CG2 VAL A 376       6.206  -1.099  19.150  1.00 63.31           C  
ATOM   2708  N   GLU A 377       2.928  -4.165  18.544  1.00 67.94           N  
ATOM   2709  CA  GLU A 377       1.585  -4.622  18.194  1.00 72.37           C  
ATOM   2710  C   GLU A 377       0.957  -5.523  19.253  1.00 71.61           C  
ATOM   2711  O   GLU A 377      -0.270  -5.590  19.359  1.00 72.55           O  
ATOM   2712  CB  GLU A 377       1.572  -5.341  16.837  1.00 76.29           C  
ATOM   2713  CG  GLU A 377       2.202  -6.734  16.846  1.00 85.07           C  
ATOM   2714  CD  GLU A 377       1.512  -7.710  15.886  1.00 89.83           C  
ATOM   2715  OE1 GLU A 377       1.399  -7.386  14.681  1.00 91.98           O  
ATOM   2716  OE2 GLU A 377       1.085  -8.802  16.339  1.00 91.47           O  
ATOM   2717  N   LEU A 378       1.781  -6.211  20.040  1.00 70.69           N  
ATOM   2718  CA  LEU A 378       1.243  -7.090  21.076  1.00 68.92           C  
ATOM   2719  C   LEU A 378       0.862  -6.316  22.331  1.00 68.11           C  
ATOM   2720  O   LEU A 378      -0.013  -6.732  23.091  1.00 66.42           O  
ATOM   2721  CB  LEU A 378       2.256  -8.167  21.455  1.00 71.04           C  
ATOM   2722  CG  LEU A 378       2.763  -9.097  20.356  1.00 74.18           C  
ATOM   2723  CD1 LEU A 378       3.924  -9.919  20.896  1.00 74.62           C  
ATOM   2724  CD2 LEU A 378       1.634  -9.989  19.867  1.00 73.90           C  
ATOM   2725  N   PHE A 379       1.515  -5.184  22.558  1.00 67.99           N  
ATOM   2726  CA  PHE A 379       1.211  -4.415  23.755  1.00 68.10           C  
ATOM   2727  C   PHE A 379       1.060  -2.921  23.524  1.00 68.69           C  
ATOM   2728  O   PHE A 379       1.940  -2.116  23.859  1.00 68.54           O  
ATOM   2729  CB  PHE A 379       2.274  -4.680  24.817  1.00 66.73           C  
ATOM   2730  CG  PHE A 379       2.681  -6.112  24.895  1.00 65.18           C  
ATOM   2731  CD1 PHE A 379       3.781  -6.574  24.181  1.00 63.78           C  
ATOM   2732  CD2 PHE A 379       1.928  -7.018  25.633  1.00 65.54           C  
ATOM   2733  CE1 PHE A 379       4.120  -7.917  24.197  1.00 62.73           C  
ATOM   2734  CE2 PHE A 379       2.257  -8.365  25.655  1.00 63.94           C  
ATOM   2735  CZ  PHE A 379       3.355  -8.815  24.937  1.00 64.45           C  
ATOM   2736  N   PRO A 380      -0.067  -2.529  22.926  1.00 67.99           N  
ATOM   2737  CA  PRO A 380      -0.281  -1.109  22.683  1.00 65.52           C  
ATOM   2738  C   PRO A 380      -0.376  -0.393  24.030  1.00 62.78           C  
ATOM   2739  O   PRO A 380      -0.035   0.789  24.132  1.00 61.75           O  
ATOM   2740  CB  PRO A 380      -1.598  -1.092  21.909  1.00 66.76           C  
ATOM   2741  CG  PRO A 380      -2.324  -2.295  22.456  1.00 67.71           C  
ATOM   2742  CD  PRO A 380      -1.222  -3.326  22.476  1.00 67.38           C  
ATOM   2743  N   GLN A 381      -0.828  -1.112  25.061  1.00 57.31           N  
ATOM   2744  CA  GLN A 381      -0.961  -0.513  26.386  1.00 57.16           C  
ATOM   2745  C   GLN A 381       0.398  -0.136  26.996  1.00 56.34           C  
ATOM   2746  O   GLN A 381       0.466   0.649  27.956  1.00 53.89           O  
ATOM   2747  CB  GLN A 381      -1.714  -1.443  27.347  1.00 58.80           C  
ATOM   2748  CG  GLN A 381      -0.963  -2.696  27.761  1.00 62.01           C  
ATOM   2749  CD  GLN A 381      -1.099  -3.810  26.738  1.00 66.55           C  
ATOM   2750  OE1 GLN A 381      -1.392  -4.955  27.087  1.00 66.84           O  
ATOM   2751  NE2 GLN A 381      -0.890  -3.480  25.469  1.00 66.95           N  
ATOM   2752  N   TYR A 382       1.470  -0.688  26.430  1.00 54.42           N  
ATOM   2753  CA  TYR A 382       2.821  -0.401  26.900  1.00 55.70           C  
ATOM   2754  C   TYR A 382       3.399   0.821  26.206  1.00 55.69           C  
ATOM   2755  O   TYR A 382       4.475   1.302  26.573  1.00 58.30           O  
ATOM   2756  CB  TYR A 382       3.738  -1.608  26.666  1.00 57.26           C  
ATOM   2757  CG  TYR A 382       3.545  -2.738  27.658  1.00 55.66           C  
ATOM   2758  CD1 TYR A 382       4.155  -3.977  27.460  1.00 57.06           C  
ATOM   2759  CD2 TYR A 382       2.740  -2.573  28.784  1.00 56.92           C  
ATOM   2760  CE1 TYR A 382       3.966  -5.022  28.352  1.00 55.50           C  
ATOM   2761  CE2 TYR A 382       2.541  -3.610  29.685  1.00 58.16           C  
ATOM   2762  CZ  TYR A 382       3.156  -4.834  29.464  1.00 58.40           C  
ATOM   2763  OH  TYR A 382       2.941  -5.869  30.357  1.00 62.41           O  
ATOM   2764  N   HIS A 383       2.687   1.317  25.197  1.00 56.70           N  
ATOM   2765  CA  HIS A 383       3.119   2.497  24.457  1.00 53.66           C  
ATOM   2766  C   HIS A 383       4.565   2.380  24.034  1.00 54.43           C  
ATOM   2767  O   HIS A 383       5.302   3.370  24.005  1.00 57.32           O  
ATOM   2768  CB  HIS A 383       2.915   3.747  25.316  1.00 50.03           C  
ATOM   2769  CG  HIS A 383       1.483   3.973  25.700  1.00 51.50           C  
ATOM   2770  ND1 HIS A 383       0.772   3.077  26.467  1.00 51.48           N  
ATOM   2771  CD2 HIS A 383       0.614   4.965  25.381  1.00 52.77           C  
ATOM   2772  CE1 HIS A 383      -0.473   3.504  26.608  1.00 51.47           C  
ATOM   2773  NE2 HIS A 383      -0.595   4.647  25.959  1.00 53.97           N  
ATOM   2774  N   LEU A 384       4.964   1.162  23.691  1.00 53.24           N  
ATOM   2775  CA  LEU A 384       6.333   0.900  23.279  1.00 55.13           C  
ATOM   2776  C   LEU A 384       6.724   1.651  22.026  1.00 57.08           C  
ATOM   2777  O   LEU A 384       5.892   2.210  21.325  1.00 59.95           O  
ATOM   2778  CB  LEU A 384       6.543  -0.600  23.042  1.00 53.58           C  
ATOM   2779  CG  LEU A 384       5.987  -1.492  24.153  1.00 57.67           C  
ATOM   2780  CD1 LEU A 384       6.162  -2.967  23.768  1.00 53.42           C  
ATOM   2781  CD2 LEU A 384       6.689  -1.151  25.479  1.00 55.09           C  
ATOM   2782  N   GLU A 385       8.023   1.641  21.770  1.00 59.88           N  
ATOM   2783  CA  GLU A 385       8.632   2.263  20.620  1.00 60.44           C  
ATOM   2784  C   GLU A 385       9.731   1.253  20.291  1.00 63.13           C  
ATOM   2785  O   GLU A 385      10.723   1.153  21.018  1.00 64.72           O  
ATOM   2786  CB  GLU A 385       9.241   3.612  21.009  1.00 62.70           C  
ATOM   2787  CG  GLU A 385      10.042   4.272  19.897  1.00 64.37           C  
ATOM   2788  CD  GLU A 385      10.767   5.520  20.360  1.00 69.16           C  
ATOM   2789  OE1 GLU A 385      11.451   6.153  19.516  1.00 71.25           O  
ATOM   2790  OE2 GLU A 385      10.653   5.863  21.563  1.00 69.19           O  
ATOM   2791  N   ALA A 386       9.538   0.494  19.215  1.00 62.04           N  
ATOM   2792  CA  ALA A 386      10.490  -0.530  18.807  1.00 61.72           C  
ATOM   2793  C   ALA A 386      11.951  -0.150  19.002  1.00 59.99           C  
ATOM   2794  O   ALA A 386      12.796  -1.019  19.225  1.00 60.43           O  
ATOM   2795  CB  ALA A 386      10.250  -0.909  17.351  1.00 62.72           C  
ATOM   2796  N   GLY A 387      12.241   1.144  18.915  1.00 58.71           N  
ATOM   2797  CA  GLY A 387      13.608   1.624  19.057  1.00 56.95           C  
ATOM   2798  C   GLY A 387      14.293   1.348  20.388  1.00 56.40           C  
ATOM   2799  O   GLY A 387      15.514   1.211  20.440  1.00 54.81           O  
ATOM   2800  N   THR A 388      13.526   1.280  21.471  1.00 54.46           N  
ATOM   2801  CA  THR A 388      14.121   1.009  22.768  1.00 56.49           C  
ATOM   2802  C   THR A 388      14.655  -0.418  22.763  1.00 58.76           C  
ATOM   2803  O   THR A 388      15.682  -0.698  23.385  1.00 60.84           O  
ATOM   2804  CB  THR A 388      13.115   1.169  23.910  1.00 55.86           C  
ATOM   2805  OG1 THR A 388      12.113   0.156  23.809  1.00 55.80           O  
ATOM   2806  CG2 THR A 388      12.464   2.526  23.848  1.00 53.76           C  
ATOM   2807  N   PHE A 389      13.965  -1.309  22.048  1.00 58.47           N  
ATOM   2808  CA  PHE A 389      14.393  -2.702  21.930  1.00 55.41           C  
ATOM   2809  C   PHE A 389      15.551  -2.818  20.966  1.00 56.26           C  
ATOM   2810  O   PHE A 389      16.401  -3.702  21.091  1.00 58.81           O  
ATOM   2811  CB  PHE A 389      13.238  -3.575  21.477  1.00 53.84           C  
ATOM   2812  CG  PHE A 389      12.134  -3.623  22.466  1.00 52.97           C  
ATOM   2813  CD1 PHE A 389      11.125  -2.670  22.445  1.00 52.55           C  
ATOM   2814  CD2 PHE A 389      12.150  -4.559  23.485  1.00 50.73           C  
ATOM   2815  CE1 PHE A 389      10.146  -2.648  23.435  1.00 52.72           C  
ATOM   2816  CE2 PHE A 389      11.184  -4.547  24.475  1.00 53.28           C  
ATOM   2817  CZ  PHE A 389      10.177  -3.586  24.451  1.00 55.23           C  
ATOM   2818  N   ALA A 390      15.596  -1.912  20.002  1.00 54.37           N  
ATOM   2819  CA  ALA A 390      16.689  -1.922  19.046  1.00 54.04           C  
ATOM   2820  C   ALA A 390      17.951  -1.580  19.826  1.00 54.96           C  
ATOM   2821  O   ALA A 390      18.984  -2.224  19.658  1.00 57.72           O  
ATOM   2822  CB  ALA A 390      16.451  -0.888  17.946  1.00 53.57           C  
ATOM   2823  N   ILE A 391      17.861  -0.562  20.679  1.00 55.92           N  
ATOM   2824  CA  ILE A 391      19.004  -0.144  21.477  1.00 54.79           C  
ATOM   2825  C   ILE A 391      19.368  -1.203  22.516  1.00 54.41           C  
ATOM   2826  O   ILE A 391      20.546  -1.461  22.750  1.00 51.45           O  
ATOM   2827  CB  ILE A 391      18.737   1.229  22.154  1.00 57.31           C  
ATOM   2828  CG1 ILE A 391      19.031   2.338  21.141  1.00 55.45           C  
ATOM   2829  CG2 ILE A 391      19.613   1.409  23.423  1.00 55.47           C  
ATOM   2830  CD1 ILE A 391      18.758   3.718  21.660  1.00 60.02           C  
ATOM   2831  N   ALA A 392      18.353  -1.826  23.110  1.00 52.94           N  
ATOM   2832  CA  ALA A 392      18.579  -2.868  24.094  1.00 52.01           C  
ATOM   2833  C   ALA A 392      19.307  -4.033  23.445  1.00 52.71           C  
ATOM   2834  O   ALA A 392      20.149  -4.667  24.082  1.00 57.86           O  
ATOM   2835  CB  ALA A 392      17.268  -3.346  24.676  1.00 48.04           C  
ATOM   2836  N   GLY A 393      19.007  -4.293  22.174  1.00 53.48           N  
ATOM   2837  CA  GLY A 393      19.629  -5.406  21.475  1.00 49.35           C  
ATOM   2838  C   GLY A 393      20.914  -5.065  20.770  1.00 47.63           C  
ATOM   2839  O   GLY A 393      21.685  -5.947  20.395  1.00 50.24           O  
ATOM   2840  N   MET A 394      21.164  -3.783  20.594  1.00 47.43           N  
ATOM   2841  CA  MET A 394      22.361  -3.349  19.904  1.00 49.01           C  
ATOM   2842  C   MET A 394      23.660  -3.940  20.437  1.00 52.29           C  
ATOM   2843  O   MET A 394      24.591  -4.217  19.670  1.00 56.59           O  
ATOM   2844  CB  MET A 394      22.453  -1.839  19.962  1.00 46.33           C  
ATOM   2845  CG  MET A 394      23.668  -1.330  19.276  1.00 46.38           C  
ATOM   2846  SD  MET A 394      23.594   0.409  19.117  1.00 53.64           S  
ATOM   2847  CE  MET A 394      25.221   0.704  18.438  1.00 43.51           C  
ATOM   2848  N   GLY A 395      23.733  -4.092  21.759  1.00 54.15           N  
ATOM   2849  CA  GLY A 395      24.925  -4.641  22.373  1.00 57.93           C  
ATOM   2850  C   GLY A 395      24.686  -6.022  22.959  1.00 59.65           C  
ATOM   2851  O   GLY A 395      25.587  -6.620  23.547  1.00 59.12           O  
ATOM   2852  N   ALA A 396      23.470  -6.527  22.791  1.00 58.83           N  
ATOM   2853  CA  ALA A 396      23.093  -7.833  23.304  1.00 60.01           C  
ATOM   2854  C   ALA A 396      23.823  -8.973  22.599  1.00 61.23           C  
ATOM   2855  O   ALA A 396      24.111 -10.001  23.203  1.00 60.90           O  
ATOM   2856  CB  ALA A 396      21.601  -8.021  23.182  1.00 58.16           C  
ATOM   2857  N   LEU A 397      24.127  -8.800  21.321  1.00 61.77           N  
ATOM   2858  CA  LEU A 397      24.824  -9.854  20.613  1.00 62.17           C  
ATOM   2859  C   LEU A 397      26.275  -9.858  21.085  1.00 63.59           C  
ATOM   2860  O   LEU A 397      26.924 -10.897  21.126  1.00 65.77           O  
ATOM   2861  CB  LEU A 397      24.732  -9.629  19.105  1.00 61.09           C  
ATOM   2862  CG  LEU A 397      24.858 -10.871  18.219  1.00 57.53           C  
ATOM   2863  CD1 LEU A 397      26.215 -10.916  17.601  1.00 53.95           C  
ATOM   2864  CD2 LEU A 397      24.579 -12.123  19.032  1.00 55.40           C  
ATOM   2865  N   LEU A 398      26.786  -8.683  21.433  1.00 64.57           N  
ATOM   2866  CA  LEU A 398      28.145  -8.583  21.936  1.00 63.57           C  
ATOM   2867  C   LEU A 398      28.149  -9.243  23.312  1.00 63.38           C  
ATOM   2868  O   LEU A 398      29.187  -9.676  23.806  1.00 63.49           O  
ATOM   2869  CB  LEU A 398      28.571  -7.116  22.083  1.00 63.38           C  
ATOM   2870  CG  LEU A 398      29.066  -6.330  20.864  1.00 65.45           C  
ATOM   2871  CD1 LEU A 398      29.487  -4.938  21.329  1.00 64.02           C  
ATOM   2872  CD2 LEU A 398      30.238  -7.039  20.191  1.00 62.43           C  
ATOM   2873  N   ALA A 399      26.971  -9.299  23.922  1.00 61.09           N  
ATOM   2874  CA  ALA A 399      26.806  -9.887  25.237  1.00 62.17           C  
ATOM   2875  C   ALA A 399      26.680 -11.416  25.185  1.00 64.78           C  
ATOM   2876  O   ALA A 399      27.190 -12.121  26.058  1.00 67.83           O  
ATOM   2877  CB  ALA A 399      25.581  -9.293  25.910  1.00 58.85           C  
ATOM   2878  N   ALA A 400      26.007 -11.926  24.159  1.00 66.62           N  
ATOM   2879  CA  ALA A 400      25.802 -13.357  24.021  1.00 66.49           C  
ATOM   2880  C   ALA A 400      26.907 -14.100  23.274  1.00 66.49           C  
ATOM   2881  O   ALA A 400      27.118 -15.280  23.527  1.00 67.54           O  
ATOM   2882  CB  ALA A 400      24.465 -13.614  23.359  1.00 66.90           C  
ATOM   2883  N   SER A 401      27.602 -13.429  22.358  1.00 64.66           N  
ATOM   2884  CA  SER A 401      28.674 -14.064  21.597  1.00 63.24           C  
ATOM   2885  C   SER A 401      30.040 -13.809  22.181  1.00 65.52           C  
ATOM   2886  O   SER A 401      30.826 -14.736  22.388  1.00 67.17           O  
ATOM   2887  CB  SER A 401      28.694 -13.574  20.154  1.00 63.09           C  
ATOM   2888  OG  SER A 401      27.681 -14.213  19.406  1.00 63.50           O  
ATOM   2889  N   ILE A 402      30.331 -12.533  22.400  1.00 65.39           N  
ATOM   2890  CA  ILE A 402      31.598 -12.100  22.964  1.00 65.18           C  
ATOM   2891  C   ILE A 402      31.609 -12.295  24.487  1.00 64.85           C  
ATOM   2892  O   ILE A 402      32.665 -12.462  25.100  1.00 66.12           O  
ATOM   2893  CB  ILE A 402      31.823 -10.610  22.709  1.00 65.59           C  
ATOM   2894  CG1 ILE A 402      32.334 -10.336  21.333  1.00 65.65           C  
ATOM   2895  CG2 ILE A 402      32.877 -10.119  23.542  1.00 66.31           C  
ATOM   2896  CD1 ILE A 402      32.890  -8.906  21.212  1.00 70.45           C  
ATOM   2897  N   ARG A 403      30.429 -12.236  25.088  1.00 63.83           N  
ATOM   2898  CA  ARG A 403      30.286 -12.387  26.529  1.00 64.56           C  
ATOM   2899  C   ARG A 403      30.919 -11.232  27.313  1.00 64.44           C  
ATOM   2900  O   ARG A 403      31.344 -11.393  28.459  1.00 63.95           O  
ATOM   2901  CB  ARG A 403      30.883 -13.728  26.970  1.00 65.55           C  
ATOM   2902  CG  ARG A 403      30.261 -14.912  26.255  1.00 68.77           C  
ATOM   2903  CD  ARG A 403      28.791 -15.061  26.614  1.00 72.00           C  
ATOM   2904  NE  ARG A 403      28.611 -15.743  27.890  1.00 72.30           N  
ATOM   2905  CZ  ARG A 403      28.879 -17.030  28.092  1.00 74.23           C  
ATOM   2906  NH1 ARG A 403      29.338 -17.778  27.097  1.00 74.30           N  
ATOM   2907  NH2 ARG A 403      28.685 -17.569  29.287  1.00 73.02           N  
ATOM   2908  N   ALA A 404      30.976 -10.063  26.691  1.00 62.34           N  
ATOM   2909  CA  ALA A 404      31.516  -8.882  27.341  1.00 60.33           C  
ATOM   2910  C   ALA A 404      30.367  -7.894  27.471  1.00 60.21           C  
ATOM   2911  O   ALA A 404      30.392  -6.826  26.873  1.00 61.81           O  
ATOM   2912  CB  ALA A 404      32.637  -8.288  26.501  1.00 58.92           C  
ATOM   2913  N   PRO A 405      29.339  -8.241  28.263  1.00 60.02           N  
ATOM   2914  CA  PRO A 405      28.161  -7.387  28.475  1.00 60.19           C  
ATOM   2915  C   PRO A 405      28.415  -5.969  28.981  1.00 61.32           C  
ATOM   2916  O   PRO A 405      27.934  -5.006  28.390  1.00 66.18           O  
ATOM   2917  CB  PRO A 405      27.307  -8.208  29.444  1.00 60.02           C  
ATOM   2918  CG  PRO A 405      28.332  -8.981  30.213  1.00 59.62           C  
ATOM   2919  CD  PRO A 405      29.256  -9.441  29.111  1.00 59.44           C  
ATOM   2920  N   LEU A 406      29.155  -5.835  30.075  1.00 60.82           N  
ATOM   2921  CA  LEU A 406      29.433  -4.514  30.625  1.00 58.69           C  
ATOM   2922  C   LEU A 406      30.006  -3.603  29.534  1.00 56.72           C  
ATOM   2923  O   LEU A 406      29.587  -2.459  29.399  1.00 54.12           O  
ATOM   2924  CB  LEU A 406      30.413  -4.613  31.801  1.00 58.48           C  
ATOM   2925  CG  LEU A 406      30.557  -3.373  32.687  1.00 58.39           C  
ATOM   2926  CD1 LEU A 406      29.220  -3.002  33.312  1.00 55.06           C  
ATOM   2927  CD2 LEU A 406      31.565  -3.657  33.780  1.00 64.78           C  
ATOM   2928  N   THR A 407      30.948  -4.118  28.749  1.00 54.19           N  
ATOM   2929  CA  THR A 407      31.544  -3.321  27.684  1.00 55.03           C  
ATOM   2930  C   THR A 407      30.520  -2.973  26.613  1.00 57.22           C  
ATOM   2931  O   THR A 407      30.572  -1.896  26.018  1.00 55.72           O  
ATOM   2932  CB  THR A 407      32.686  -4.051  26.985  1.00 52.90           C  
ATOM   2933  OG1 THR A 407      33.696  -4.376  27.942  1.00 60.33           O  
ATOM   2934  CG2 THR A 407      33.306  -3.159  25.917  1.00 53.27           C  
ATOM   2935  N   GLY A 408      29.601  -3.899  26.363  1.00 57.44           N  
ATOM   2936  CA  GLY A 408      28.589  -3.666  25.362  1.00 57.05           C  
ATOM   2937  C   GLY A 408      27.595  -2.628  25.827  1.00 57.83           C  
ATOM   2938  O   GLY A 408      27.313  -1.660  25.130  1.00 56.26           O  
ATOM   2939  N   ILE A 409      27.060  -2.845  27.017  1.00 56.95           N  
ATOM   2940  CA  ILE A 409      26.096  -1.938  27.599  1.00 56.73           C  
ATOM   2941  C   ILE A 409      26.664  -0.524  27.606  1.00 57.91           C  
ATOM   2942  O   ILE A 409      25.992   0.415  27.188  1.00 59.59           O  
ATOM   2943  CB  ILE A 409      25.771  -2.388  29.026  1.00 56.20           C  
ATOM   2944  CG1 ILE A 409      25.283  -3.838  28.967  1.00 54.66           C  
ATOM   2945  CG2 ILE A 409      24.807  -1.420  29.701  1.00 51.09           C  
ATOM   2946  CD1 ILE A 409      23.998  -4.097  29.676  1.00 55.61           C  
ATOM   2947  N   ILE A 410      27.909  -0.379  28.049  1.00 55.94           N  
ATOM   2948  CA  ILE A 410      28.549   0.929  28.115  1.00 54.25           C  
ATOM   2949  C   ILE A 410      28.867   1.495  26.743  1.00 52.05           C  
ATOM   2950  O   ILE A 410      28.810   2.703  26.553  1.00 52.93           O  
ATOM   2951  CB  ILE A 410      29.829   0.870  28.994  1.00 51.98           C  
ATOM   2952  CG1 ILE A 410      29.404   0.787  30.457  1.00 53.11           C  
ATOM   2953  CG2 ILE A 410      30.722   2.085  28.773  1.00 50.69           C  
ATOM   2954  CD1 ILE A 410      30.480   0.249  31.371  1.00 56.42           C  
ATOM   2955  N   LEU A 411      29.205   0.629  25.796  1.00 52.53           N  
ATOM   2956  CA  LEU A 411      29.505   1.071  24.441  1.00 49.26           C  
ATOM   2957  C   LEU A 411      28.239   1.665  23.807  1.00 50.45           C  
ATOM   2958  O   LEU A 411      28.252   2.770  23.258  1.00 46.43           O  
ATOM   2959  CB  LEU A 411      29.957  -0.096  23.582  1.00 49.89           C  
ATOM   2960  CG  LEU A 411      30.240   0.323  22.140  1.00 48.72           C  
ATOM   2961  CD1 LEU A 411      31.477   1.182  22.111  1.00 46.91           C  
ATOM   2962  CD2 LEU A 411      30.420  -0.892  21.269  1.00 47.64           C  
ATOM   2963  N   VAL A 412      27.149   0.910  23.880  1.00 49.04           N  
ATOM   2964  CA  VAL A 412      25.899   1.359  23.318  1.00 51.08           C  
ATOM   2965  C   VAL A 412      25.571   2.717  23.920  1.00 52.15           C  
ATOM   2966  O   VAL A 412      25.355   3.688  23.198  1.00 52.86           O  
ATOM   2967  CB  VAL A 412      24.774   0.345  23.586  1.00 49.41           C  
ATOM   2968  CG1 VAL A 412      23.416   0.977  23.275  1.00 53.28           C  
ATOM   2969  CG2 VAL A 412      24.993  -0.893  22.713  1.00 44.35           C  
ATOM   2970  N   LEU A 413      25.563   2.780  25.244  1.00 54.26           N  
ATOM   2971  CA  LEU A 413      25.297   4.017  25.963  1.00 52.09           C  
ATOM   2972  C   LEU A 413      26.139   5.178  25.418  1.00 51.68           C  
ATOM   2973  O   LEU A 413      25.612   6.223  25.088  1.00 55.89           O  
ATOM   2974  CB  LEU A 413      25.615   3.815  27.431  1.00 52.81           C  
ATOM   2975  CG  LEU A 413      25.064   4.842  28.400  1.00 56.91           C  
ATOM   2976  CD1 LEU A 413      23.549   4.913  28.254  1.00 54.15           C  
ATOM   2977  CD2 LEU A 413      25.439   4.419  29.825  1.00 58.98           C  
ATOM   2978  N   GLU A 414      27.442   5.004  25.308  1.00 47.68           N  
ATOM   2979  CA  GLU A 414      28.268   6.087  24.810  1.00 50.84           C  
ATOM   2980  C   GLU A 414      27.976   6.476  23.352  1.00 53.33           C  
ATOM   2981  O   GLU A 414      28.323   7.575  22.901  1.00 52.74           O  
ATOM   2982  CB  GLU A 414      29.739   5.714  24.909  1.00 51.51           C  
ATOM   2983  CG  GLU A 414      30.233   5.378  26.302  1.00 52.09           C  
ATOM   2984  CD  GLU A 414      31.737   5.331  26.328  1.00 51.04           C  
ATOM   2985  OE1 GLU A 414      32.368   6.387  26.513  1.00 53.04           O  
ATOM   2986  OE2 GLU A 414      32.299   4.244  26.124  1.00 53.03           O  
ATOM   2987  N   MET A 415      27.354   5.567  22.611  1.00 52.83           N  
ATOM   2988  CA  MET A 415      27.077   5.817  21.221  1.00 51.35           C  
ATOM   2989  C   MET A 415      25.658   6.263  20.961  1.00 50.65           C  
ATOM   2990  O   MET A 415      25.427   7.019  20.030  1.00 49.53           O  
ATOM   2991  CB  MET A 415      27.367   4.565  20.389  1.00 54.71           C  
ATOM   2992  CG  MET A 415      28.826   4.209  20.262  1.00 54.34           C  
ATOM   2993  SD  MET A 415      29.091   3.041  18.923  1.00 57.54           S  
ATOM   2994  CE  MET A 415      28.218   1.628  19.556  1.00 55.66           C  
ATOM   2995  N   THR A 416      24.719   5.809  21.785  1.00 48.97           N  
ATOM   2996  CA  THR A 416      23.317   6.134  21.590  1.00 49.58           C  
ATOM   2997  C   THR A 416      22.752   7.083  22.624  1.00 50.65           C  
ATOM   2998  O   THR A 416      21.589   7.493  22.533  1.00 48.30           O  
ATOM   2999  CB  THR A 416      22.449   4.871  21.581  1.00 49.32           C  
ATOM   3000  OG1 THR A 416      22.506   4.246  22.865  1.00 59.46           O  
ATOM   3001  CG2 THR A 416      22.938   3.908  20.507  1.00 53.48           C  
ATOM   3002  N   ASP A 417      23.567   7.395  23.624  1.00 51.03           N  
ATOM   3003  CA  ASP A 417      23.209   8.334  24.674  1.00 50.31           C  
ATOM   3004  C   ASP A 417      21.755   8.309  25.102  1.00 50.15           C  
ATOM   3005  O   ASP A 417      21.071   9.331  25.020  1.00 53.10           O  
ATOM   3006  CB  ASP A 417      23.583   9.754  24.219  1.00 53.45           C  
ATOM   3007  CG  ASP A 417      23.474  10.796  25.335  1.00 60.45           C  
ATOM   3008  OD1 ASP A 417      23.767  11.991  25.068  1.00 64.38           O  
ATOM   3009  OD2 ASP A 417      23.106  10.435  26.476  1.00 61.45           O  
ATOM   3010  N   ASN A 418      21.275   7.155  25.556  1.00 47.54           N  
ATOM   3011  CA  ASN A 418      19.902   7.045  26.029  1.00 47.01           C  
ATOM   3012  C   ASN A 418      19.912   6.351  27.376  1.00 51.17           C  
ATOM   3013  O   ASN A 418      19.239   5.334  27.589  1.00 53.62           O  
ATOM   3014  CB  ASN A 418      19.039   6.264  25.033  1.00 44.31           C  
ATOM   3015  CG  ASN A 418      18.420   7.162  23.969  1.00 38.98           C  
ATOM   3016  OD1 ASN A 418      17.243   7.498  24.031  1.00 36.84           O  
ATOM   3017  ND2 ASN A 418      19.223   7.559  23.002  1.00 28.79           N  
ATOM   3018  N   TYR A 419      20.670   6.933  28.299  1.00 52.26           N  
ATOM   3019  CA  TYR A 419      20.823   6.365  29.624  1.00 51.45           C  
ATOM   3020  C   TYR A 419      19.557   5.926  30.341  1.00 47.74           C  
ATOM   3021  O   TYR A 419      19.631   5.104  31.242  1.00 52.21           O  
ATOM   3022  CB  TYR A 419      21.617   7.318  30.534  1.00 53.04           C  
ATOM   3023  CG  TYR A 419      21.806   6.742  31.929  1.00 57.54           C  
ATOM   3024  CD1 TYR A 419      22.718   5.698  32.166  1.00 55.86           C  
ATOM   3025  CD2 TYR A 419      20.971   7.134  32.978  1.00 55.68           C  
ATOM   3026  CE1 TYR A 419      22.776   5.064  33.406  1.00 52.22           C  
ATOM   3027  CE2 TYR A 419      21.020   6.499  34.211  1.00 55.37           C  
ATOM   3028  CZ  TYR A 419      21.920   5.464  34.420  1.00 54.22           C  
ATOM   3029  OH  TYR A 419      21.924   4.816  35.645  1.00 55.60           O  
ATOM   3030  N   GLN A 420      18.400   6.455  29.982  1.00 44.78           N  
ATOM   3031  CA  GLN A 420      17.180   6.036  30.672  1.00 43.69           C  
ATOM   3032  C   GLN A 420      16.781   4.623  30.250  1.00 45.89           C  
ATOM   3033  O   GLN A 420      15.828   4.037  30.782  1.00 44.64           O  
ATOM   3034  CB  GLN A 420      16.027   7.015  30.402  1.00 44.97           C  
ATOM   3035  CG  GLN A 420      16.285   7.945  29.244  1.00 46.44           C  
ATOM   3036  CD  GLN A 420      16.252   7.219  27.936  1.00 46.02           C  
ATOM   3037  OE1 GLN A 420      17.168   7.337  27.117  1.00 45.31           O  
ATOM   3038  NE2 GLN A 420      15.193   6.449  27.728  1.00 46.25           N  
ATOM   3039  N   LEU A 421      17.488   4.086  29.268  1.00 46.22           N  
ATOM   3040  CA  LEU A 421      17.213   2.721  28.830  1.00 52.18           C  
ATOM   3041  C   LEU A 421      18.190   1.735  29.528  1.00 53.70           C  
ATOM   3042  O   LEU A 421      18.229   0.539  29.193  1.00 56.84           O  
ATOM   3043  CB  LEU A 421      17.334   2.615  27.294  1.00 43.98           C  
ATOM   3044  CG  LEU A 421      16.170   3.265  26.549  1.00 43.82           C  
ATOM   3045  CD1 LEU A 421      16.317   3.084  25.035  1.00 43.93           C  
ATOM   3046  CD2 LEU A 421      14.880   2.673  27.032  1.00 35.86           C  
ATOM   3047  N   ILE A 422      18.951   2.249  30.505  1.00 51.45           N  
ATOM   3048  CA  ILE A 422      19.957   1.467  31.252  1.00 50.85           C  
ATOM   3049  C   ILE A 422      19.442   0.131  31.824  1.00 48.73           C  
ATOM   3050  O   ILE A 422      20.075  -0.896  31.626  1.00 48.16           O  
ATOM   3051  CB  ILE A 422      20.618   2.329  32.396  1.00 48.79           C  
ATOM   3052  CG1 ILE A 422      22.049   1.875  32.636  1.00 46.77           C  
ATOM   3053  CG2 ILE A 422      19.832   2.222  33.680  1.00 49.99           C  
ATOM   3054  CD1 ILE A 422      22.984   2.160  31.494  1.00 47.95           C  
ATOM   3055  N   LEU A 423      18.312   0.128  32.520  1.00 48.28           N  
ATOM   3056  CA  LEU A 423      17.779  -1.130  33.028  1.00 52.82           C  
ATOM   3057  C   LEU A 423      17.506  -2.076  31.856  1.00 57.29           C  
ATOM   3058  O   LEU A 423      18.022  -3.188  31.819  1.00 59.72           O  
ATOM   3059  CB  LEU A 423      16.486  -0.909  33.800  1.00 51.36           C  
ATOM   3060  CG  LEU A 423      16.625  -0.981  35.303  1.00 51.97           C  
ATOM   3061  CD1 LEU A 423      17.673   0.006  35.757  1.00 54.32           C  
ATOM   3062  CD2 LEU A 423      15.296  -0.700  35.949  1.00 52.05           C  
ATOM   3063  N   PRO A 424      16.682  -1.647  30.879  1.00 60.45           N  
ATOM   3064  CA  PRO A 424      16.408  -2.530  29.742  1.00 57.32           C  
ATOM   3065  C   PRO A 424      17.697  -3.020  29.098  1.00 54.63           C  
ATOM   3066  O   PRO A 424      17.826  -4.200  28.783  1.00 56.80           O  
ATOM   3067  CB  PRO A 424      15.596  -1.639  28.809  1.00 57.83           C  
ATOM   3068  CG  PRO A 424      14.820  -0.810  29.773  1.00 59.78           C  
ATOM   3069  CD  PRO A 424      15.891  -0.408  30.766  1.00 58.43           C  
ATOM   3070  N   MET A 425      18.651  -2.118  28.904  1.00 50.82           N  
ATOM   3071  CA  MET A 425      19.912  -2.510  28.294  1.00 52.69           C  
ATOM   3072  C   MET A 425      20.679  -3.551  29.115  1.00 54.42           C  
ATOM   3073  O   MET A 425      21.256  -4.484  28.569  1.00 54.30           O  
ATOM   3074  CB  MET A 425      20.806  -1.300  28.088  1.00 48.63           C  
ATOM   3075  CG  MET A 425      20.284  -0.302  27.074  1.00 48.41           C  
ATOM   3076  SD  MET A 425      21.567   0.916  26.724  1.00 43.51           S  
ATOM   3077  CE  MET A 425      21.190   2.075  28.008  1.00 50.06           C  
ATOM   3078  N   ILE A 426      20.689  -3.373  30.429  1.00 54.31           N  
ATOM   3079  CA  ILE A 426      21.382  -4.288  31.313  1.00 55.18           C  
ATOM   3080  C   ILE A 426      20.631  -5.603  31.351  1.00 53.71           C  
ATOM   3081  O   ILE A 426      21.232  -6.661  31.271  1.00 51.83           O  
ATOM   3082  CB  ILE A 426      21.510  -3.688  32.735  1.00 56.02           C  
ATOM   3083  CG1 ILE A 426      22.455  -2.482  32.702  1.00 57.04           C  
ATOM   3084  CG2 ILE A 426      22.105  -4.690  33.670  1.00 56.06           C  
ATOM   3085  CD1 ILE A 426      22.520  -1.735  34.000  1.00 56.76           C  
ATOM   3086  N   ILE A 427      19.312  -5.526  31.432  1.00 52.36           N  
ATOM   3087  CA  ILE A 427      18.489  -6.717  31.476  1.00 51.89           C  
ATOM   3088  C   ILE A 427      18.604  -7.572  30.222  1.00 55.85           C  
ATOM   3089  O   ILE A 427      18.619  -8.799  30.291  1.00 57.30           O  
ATOM   3090  CB  ILE A 427      17.030  -6.347  31.701  1.00 50.92           C  
ATOM   3091  CG1 ILE A 427      16.879  -5.717  33.083  1.00 46.07           C  
ATOM   3092  CG2 ILE A 427      16.142  -7.575  31.551  1.00 52.33           C  
ATOM   3093  CD1 ILE A 427      15.468  -5.291  33.416  1.00 47.61           C  
ATOM   3094  N   THR A 428      18.694  -6.932  29.068  1.00 57.71           N  
ATOM   3095  CA  THR A 428      18.799  -7.676  27.827  1.00 55.74           C  
ATOM   3096  C   THR A 428      20.175  -8.313  27.725  1.00 57.64           C  
ATOM   3097  O   THR A 428      20.285  -9.520  27.508  1.00 58.18           O  
ATOM   3098  CB  THR A 428      18.508  -6.748  26.613  1.00 52.88           C  
ATOM   3099  OG1 THR A 428      17.089  -6.628  26.451  1.00 51.68           O  
ATOM   3100  CG2 THR A 428      19.122  -7.286  25.334  1.00 46.70           C  
ATOM   3101  N   GLY A 429      21.216  -7.500  27.890  1.00 57.41           N  
ATOM   3102  CA  GLY A 429      22.582  -7.993  27.821  1.00 57.99           C  
ATOM   3103  C   GLY A 429      22.882  -9.056  28.873  1.00 60.01           C  
ATOM   3104  O   GLY A 429      23.685  -9.963  28.642  1.00 56.40           O  
ATOM   3105  N   LEU A 430      22.240  -8.952  30.035  1.00 59.74           N  
ATOM   3106  CA  LEU A 430      22.455  -9.925  31.096  1.00 62.97           C  
ATOM   3107  C   LEU A 430      21.686 -11.185  30.763  1.00 63.35           C  
ATOM   3108  O   LEU A 430      22.163 -12.291  30.992  1.00 62.55           O  
ATOM   3109  CB  LEU A 430      21.970  -9.398  32.437  1.00 63.08           C  
ATOM   3110  CG  LEU A 430      22.509 -10.229  33.592  1.00 66.60           C  
ATOM   3111  CD1 LEU A 430      24.010  -9.977  33.726  1.00 64.65           C  
ATOM   3112  CD2 LEU A 430      21.777  -9.866  34.866  1.00 66.43           C  
ATOM   3113  N   GLY A 431      20.474 -11.013  30.250  1.00 63.64           N  
ATOM   3114  CA  GLY A 431      19.691 -12.164  29.860  1.00 60.14           C  
ATOM   3115  C   GLY A 431      20.510 -12.898  28.814  1.00 59.55           C  
ATOM   3116  O   GLY A 431      20.601 -14.118  28.825  1.00 62.20           O  
ATOM   3117  N   ALA A 432      21.136 -12.151  27.914  1.00 59.71           N  
ATOM   3118  CA  ALA A 432      21.942 -12.756  26.863  1.00 62.48           C  
ATOM   3119  C   ALA A 432      23.120 -13.565  27.410  1.00 64.54           C  
ATOM   3120  O   ALA A 432      23.306 -14.714  27.032  1.00 67.20           O  
ATOM   3121  CB  ALA A 432      22.456 -11.674  25.897  1.00 60.62           C  
ATOM   3122  N   THR A 433      23.916 -12.960  28.289  1.00 66.81           N  
ATOM   3123  CA  THR A 433      25.082 -13.628  28.861  1.00 69.34           C  
ATOM   3124  C   THR A 433      24.670 -14.818  29.722  1.00 68.73           C  
ATOM   3125  O   THR A 433      25.454 -15.743  29.928  1.00 67.66           O  
ATOM   3126  CB  THR A 433      25.942 -12.660  29.735  1.00 69.71           C  
ATOM   3127  OG1 THR A 433      26.148 -11.425  29.038  1.00 73.57           O  
ATOM   3128  CG2 THR A 433      27.317 -13.265  29.997  1.00 68.55           C  
ATOM   3129  N   LEU A 434      23.441 -14.793  30.224  1.00 68.42           N  
ATOM   3130  CA  LEU A 434      22.953 -15.885  31.047  1.00 69.62           C  
ATOM   3131  C   LEU A 434      22.534 -17.056  30.192  1.00 70.33           C  
ATOM   3132  O   LEU A 434      22.849 -18.203  30.503  1.00 70.78           O  
ATOM   3133  CB  LEU A 434      21.767 -15.445  31.896  1.00 69.79           C  
ATOM   3134  CG  LEU A 434      22.157 -14.777  33.207  1.00 71.44           C  
ATOM   3135  CD1 LEU A 434      20.904 -14.537  34.028  1.00 71.60           C  
ATOM   3136  CD2 LEU A 434      23.135 -15.669  33.964  1.00 72.97           C  
ATOM   3137  N   LEU A 435      21.811 -16.764  29.118  1.00 70.61           N  
ATOM   3138  CA  LEU A 435      21.354 -17.802  28.216  1.00 69.27           C  
ATOM   3139  C   LEU A 435      22.485 -18.323  27.341  1.00 69.14           C  
ATOM   3140  O   LEU A 435      22.445 -19.472  26.894  1.00 68.89           O  
ATOM   3141  CB  LEU A 435      20.201 -17.284  27.361  1.00 68.82           C  
ATOM   3142  CG  LEU A 435      18.824 -17.633  27.925  1.00 68.91           C  
ATOM   3143  CD1 LEU A 435      18.570 -19.113  27.738  1.00 68.56           C  
ATOM   3144  CD2 LEU A 435      18.746 -17.263  29.389  1.00 68.60           C  
ATOM   3145  N   ALA A 436      23.493 -17.492  27.102  1.00 67.26           N  
ATOM   3146  CA  ALA A 436      24.627 -17.925  26.295  1.00 70.51           C  
ATOM   3147  C   ALA A 436      25.481 -18.861  27.157  1.00 73.41           C  
ATOM   3148  O   ALA A 436      26.181 -19.743  26.651  1.00 76.88           O  
ATOM   3149  CB  ALA A 436      25.448 -16.731  25.843  1.00 66.64           C  
ATOM   3150  N   GLN A 437      25.423 -18.666  28.467  1.00 74.70           N  
ATOM   3151  CA  GLN A 437      26.181 -19.506  29.370  1.00 75.09           C  
ATOM   3152  C   GLN A 437      25.458 -20.843  29.508  1.00 76.09           C  
ATOM   3153  O   GLN A 437      26.077 -21.901  29.410  1.00 75.52           O  
ATOM   3154  CB  GLN A 437      26.296 -18.846  30.742  1.00 74.25           C  
ATOM   3155  CG  GLN A 437      27.376 -19.455  31.637  1.00 73.85           C  
ATOM   3156  CD  GLN A 437      27.179 -19.112  33.109  1.00 75.83           C  
ATOM   3157  OE1 GLN A 437      26.319 -19.688  33.777  1.00 75.42           O  
ATOM   3158  NE2 GLN A 437      27.967 -18.162  33.617  1.00 75.66           N  
ATOM   3159  N   PHE A 438      24.146 -20.785  29.718  1.00 76.07           N  
ATOM   3160  CA  PHE A 438      23.342 -21.989  29.889  1.00 76.70           C  
ATOM   3161  C   PHE A 438      23.007 -22.779  28.621  1.00 75.33           C  
ATOM   3162  O   PHE A 438      22.211 -23.719  28.676  1.00 76.44           O  
ATOM   3163  CB  PHE A 438      22.045 -21.656  30.632  1.00 81.02           C  
ATOM   3164  CG  PHE A 438      22.266 -21.069  32.006  1.00 87.09           C  
ATOM   3165  CD1 PHE A 438      23.311 -21.522  32.814  1.00 87.89           C  
ATOM   3166  CD2 PHE A 438      21.413 -20.077  32.501  1.00 88.97           C  
ATOM   3167  CE1 PHE A 438      23.502 -20.997  34.092  1.00 88.86           C  
ATOM   3168  CE2 PHE A 438      21.594 -19.545  33.777  1.00 89.45           C  
ATOM   3169  CZ  PHE A 438      22.640 -20.004  34.575  1.00 89.94           C  
ATOM   3170  N   THR A 439      23.588 -22.407  27.483  1.00 70.95           N  
ATOM   3171  CA  THR A 439      23.337 -23.145  26.248  1.00 67.34           C  
ATOM   3172  C   THR A 439      24.680 -23.585  25.697  1.00 66.46           C  
ATOM   3173  O   THR A 439      24.796 -23.999  24.542  1.00 64.96           O  
ATOM   3174  CB  THR A 439      22.553 -22.312  25.165  1.00 67.72           C  
ATOM   3175  OG1 THR A 439      23.221 -21.071  24.903  1.00 66.90           O  
ATOM   3176  CG2 THR A 439      21.123 -22.049  25.622  1.00 65.13           C  
ATOM   3177  N   GLY A 440      25.704 -23.465  26.537  1.00 64.50           N  
ATOM   3178  CA  GLY A 440      27.028 -23.910  26.150  1.00 63.54           C  
ATOM   3179  C   GLY A 440      27.898 -22.982  25.340  1.00 63.64           C  
ATOM   3180  O   GLY A 440      29.009 -23.352  24.958  1.00 64.75           O  
ATOM   3181  N   GLY A 441      27.420 -21.776  25.072  1.00 63.37           N  
ATOM   3182  CA  GLY A 441      28.232 -20.847  24.308  1.00 63.48           C  
ATOM   3183  C   GLY A 441      29.505 -20.452  25.043  1.00 64.86           C  
ATOM   3184  O   GLY A 441      29.603 -20.589  26.266  1.00 62.93           O  
ATOM   3185  N   LYS A 442      30.481 -19.942  24.300  1.00 65.06           N  
ATOM   3186  CA  LYS A 442      31.743 -19.525  24.894  1.00 68.45           C  
ATOM   3187  C   LYS A 442      32.174 -18.143  24.413  1.00 68.63           C  
ATOM   3188  O   LYS A 442      31.855 -17.732  23.299  1.00 67.66           O  
ATOM   3189  CB  LYS A 442      32.851 -20.518  24.532  1.00 71.38           C  
ATOM   3190  CG  LYS A 442      32.571 -21.954  24.926  1.00 77.20           C  
ATOM   3191  CD  LYS A 442      33.770 -22.839  24.625  1.00 81.09           C  
ATOM   3192  CE  LYS A 442      33.589 -24.224  25.236  1.00 83.18           C  
ATOM   3193  NZ  LYS A 442      34.836 -25.035  25.119  1.00 86.65           N  
ATOM   3194  N   PRO A 443      32.911 -17.407  25.252  1.00 68.45           N  
ATOM   3195  CA  PRO A 443      33.357 -16.083  24.823  1.00 68.77           C  
ATOM   3196  C   PRO A 443      34.047 -16.232  23.471  1.00 68.78           C  
ATOM   3197  O   PRO A 443      35.169 -16.726  23.394  1.00 68.87           O  
ATOM   3198  CB  PRO A 443      34.319 -15.677  25.935  1.00 67.58           C  
ATOM   3199  CG  PRO A 443      33.654 -16.251  27.145  1.00 68.44           C  
ATOM   3200  CD  PRO A 443      33.226 -17.638  26.674  1.00 67.09           C  
ATOM   3201  N   LEU A 444      33.370 -15.800  22.412  1.00 69.47           N  
ATOM   3202  CA  LEU A 444      33.889 -15.904  21.053  1.00 68.80           C  
ATOM   3203  C   LEU A 444      35.360 -15.510  20.893  1.00 69.62           C  
ATOM   3204  O   LEU A 444      36.069 -16.094  20.076  1.00 70.60           O  
ATOM   3205  CB  LEU A 444      32.993 -15.087  20.102  1.00 67.93           C  
ATOM   3206  CG  LEU A 444      33.114 -15.184  18.569  1.00 66.81           C  
ATOM   3207  CD1 LEU A 444      34.252 -14.314  18.081  1.00 66.17           C  
ATOM   3208  CD2 LEU A 444      33.317 -16.633  18.148  1.00 66.44           C  
ATOM   3209  N   TYR A 445      35.832 -14.532  21.662  1.00 71.59           N  
ATOM   3210  CA  TYR A 445      37.233 -14.118  21.551  1.00 72.72           C  
ATOM   3211  C   TYR A 445      38.140 -15.165  22.176  1.00 72.85           C  
ATOM   3212  O   TYR A 445      39.257 -15.400  21.707  1.00 73.43           O  
ATOM   3213  CB  TYR A 445      37.453 -12.758  22.222  1.00 73.51           C  
ATOM   3214  CG  TYR A 445      37.012 -11.590  21.368  1.00 73.81           C  
ATOM   3215  CD1 TYR A 445      36.399 -10.474  21.936  1.00 74.04           C  
ATOM   3216  CD2 TYR A 445      37.185 -11.615  19.983  1.00 74.88           C  
ATOM   3217  CE1 TYR A 445      35.965  -9.422  21.145  1.00 75.46           C  
ATOM   3218  CE2 TYR A 445      36.758 -10.573  19.188  1.00 74.03           C  
ATOM   3219  CZ  TYR A 445      36.145  -9.480  19.772  1.00 75.25           C  
ATOM   3220  OH  TYR A 445      35.697  -8.454  18.978  1.00 76.42           O  
ATOM   3221  N   SER A 446      37.648 -15.790  23.240  1.00 72.75           N  
ATOM   3222  CA  SER A 446      38.397 -16.825  23.934  1.00 72.05           C  
ATOM   3223  C   SER A 446      38.426 -18.068  23.055  1.00 70.82           C  
ATOM   3224  O   SER A 446      39.482 -18.665  22.845  1.00 69.24           O  
ATOM   3225  CB  SER A 446      37.747 -17.133  25.285  1.00 70.67           C  
ATOM   3226  OG  SER A 446      37.976 -16.079  26.205  1.00 71.82           O  
ATOM   3227  N   ALA A 447      37.263 -18.441  22.531  1.00 68.45           N  
ATOM   3228  CA  ALA A 447      37.156 -19.598  21.660  1.00 66.46           C  
ATOM   3229  C   ALA A 447      38.149 -19.489  20.500  1.00 67.50           C  
ATOM   3230  O   ALA A 447      38.788 -20.474  20.127  1.00 71.36           O  
ATOM   3231  CB  ALA A 447      35.744 -19.717  21.134  1.00 63.59           C  
ATOM   3232  N   ILE A 448      38.289 -18.288  19.942  1.00 66.19           N  
ATOM   3233  CA  ILE A 448      39.206 -18.057  18.829  1.00 62.63           C  
ATOM   3234  C   ILE A 448      40.657 -18.187  19.280  1.00 63.94           C  
ATOM   3235  O   ILE A 448      41.483 -18.778  18.586  1.00 62.22           O  
ATOM   3236  CB  ILE A 448      38.954 -16.657  18.201  1.00 61.41           C  
ATOM   3237  CG1 ILE A 448      37.598 -16.669  17.489  1.00 60.04           C  
ATOM   3238  CG2 ILE A 448      40.079 -16.265  17.235  1.00 53.74           C  
ATOM   3239  CD1 ILE A 448      37.270 -15.391  16.760  1.00 58.38           C  
ATOM   3240  N   LEU A 449      40.970 -17.627  20.443  1.00 66.19           N  
ATOM   3241  CA  LEU A 449      42.324 -17.717  20.979  1.00 70.18           C  
ATOM   3242  C   LEU A 449      42.595 -19.175  21.368  1.00 71.56           C  
ATOM   3243  O   LEU A 449      43.669 -19.709  21.109  1.00 70.77           O  
ATOM   3244  CB  LEU A 449      42.480 -16.807  22.206  1.00 69.24           C  
ATOM   3245  CG  LEU A 449      43.866 -16.772  22.856  1.00 68.79           C  
ATOM   3246  CD1 LEU A 449      44.925 -16.484  21.810  1.00 66.22           C  
ATOM   3247  CD2 LEU A 449      43.892 -15.716  23.941  1.00 67.88           C  
ATOM   3248  N   ALA A 450      41.603 -19.814  21.979  1.00 73.90           N  
ATOM   3249  CA  ALA A 450      41.718 -21.208  22.390  1.00 76.28           C  
ATOM   3250  C   ALA A 450      42.008 -22.106  21.184  1.00 77.96           C  
ATOM   3251  O   ALA A 450      42.624 -23.162  21.324  1.00 80.66           O  
ATOM   3252  CB  ALA A 450      40.434 -21.656  23.092  1.00 74.39           C  
ATOM   3253  N   ARG A 451      41.564 -21.694  20.001  1.00 77.22           N  
ATOM   3254  CA  ARG A 451      41.810 -22.479  18.799  1.00 77.42           C  
ATOM   3255  C   ARG A 451      43.223 -22.204  18.298  1.00 78.57           C  
ATOM   3256  O   ARG A 451      44.014 -23.123  18.111  1.00 78.81           O  
ATOM   3257  CB  ARG A 451      40.805 -22.119  17.705  1.00 76.90           C  
ATOM   3258  CG  ARG A 451      39.354 -22.309  18.106  1.00 79.03           C  
ATOM   3259  CD  ARG A 451      38.806 -23.647  17.654  1.00 80.29           C  
ATOM   3260  NE  ARG A 451      37.791 -23.500  16.613  1.00 81.20           N  
ATOM   3261  CZ  ARG A 451      37.991 -22.888  15.449  1.00 80.85           C  
ATOM   3262  NH1 ARG A 451      39.173 -22.356  15.166  1.00 80.24           N  
ATOM   3263  NH2 ARG A 451      37.008 -22.815  14.564  1.00 81.10           N  
ATOM   3264  N   THR A 452      43.536 -20.933  18.080  1.00 80.71           N  
ATOM   3265  CA  THR A 452      44.853 -20.540  17.596  1.00 82.59           C  
ATOM   3266  C   THR A 452      45.957 -21.066  18.508  1.00 84.80           C  
ATOM   3267  O   THR A 452      47.011 -21.497  18.041  1.00 85.85           O  
ATOM   3268  CB  THR A 452      44.971 -19.006  17.514  1.00 81.36           C  
ATOM   3269  OG1 THR A 452      43.964 -18.503  16.631  1.00 79.73           O  
ATOM   3270  CG2 THR A 452      46.346 -18.599  16.999  1.00 79.06           C  
ATOM   3271  N   LEU A 453      45.704 -21.019  19.812  1.00 85.67           N  
ATOM   3272  CA  LEU A 453      46.659 -21.475  20.817  1.00 85.93           C  
ATOM   3273  C   LEU A 453      46.829 -22.994  20.772  1.00 87.54           C  
ATOM   3274  O   LEU A 453      47.894 -23.522  21.102  1.00 87.21           O  
ATOM   3275  CB  LEU A 453      46.183 -21.032  22.201  1.00 84.04           C  
ATOM   3276  CG  LEU A 453      47.170 -20.228  23.047  1.00 83.33           C  
ATOM   3277  CD1 LEU A 453      47.941 -19.250  22.180  1.00 82.39           C  
ATOM   3278  CD2 LEU A 453      46.402 -19.508  24.149  1.00 82.53           C  
ATOM   3279  N   ALA A 454      45.768 -23.686  20.361  1.00 88.64           N  
ATOM   3280  CA  ALA A 454      45.777 -25.139  20.243  1.00 89.23           C  
ATOM   3281  C   ALA A 454      46.465 -25.530  18.939  1.00 91.02           C  
ATOM   3282  O   ALA A 454      47.315 -26.420  18.921  1.00 92.04           O  
ATOM   3283  CB  ALA A 454      44.351 -25.674  20.264  1.00 88.31           C  
ATOM   3284  N   LYS A 455      46.091 -24.867  17.847  1.00 92.96           N  
ATOM   3285  CA  LYS A 455      46.696 -25.150  16.551  1.00 94.78           C  
ATOM   3286  C   LYS A 455      48.194 -24.856  16.604  1.00 96.39           C  
ATOM   3287  O   LYS A 455      48.946 -25.270  15.725  1.00 96.61           O  
ATOM   3288  CB  LYS A 455      46.040 -24.312  15.445  1.00 94.47           C  
ATOM   3289  CG  LYS A 455      44.603 -24.706  15.130  1.00 95.04           C  
ATOM   3290  CD  LYS A 455      44.099 -24.067  13.830  1.00 95.02           C  
ATOM   3291  CE  LYS A 455      44.852 -24.585  12.604  1.00 95.06           C  
ATOM   3292  NZ  LYS A 455      44.257 -24.108  11.317  1.00 92.80           N  
ATOM   3293  N   GLN A 456      48.624 -24.138  17.638  1.00 99.25           N  
ATOM   3294  CA  GLN A 456      50.035 -23.804  17.803  1.00102.13           C  
ATOM   3295  C   GLN A 456      50.749 -24.973  18.478  1.00104.54           C  
ATOM   3296  O   GLN A 456      51.979 -25.066  18.462  1.00105.12           O  
ATOM   3297  CB  GLN A 456      50.187 -22.532  18.642  1.00101.73           C  
ATOM   3298  CG  GLN A 456      51.628 -22.113  18.860  1.00101.95           C  
ATOM   3299  CD  GLN A 456      51.759 -20.677  19.325  1.00101.62           C  
ATOM   3300  OE1 GLN A 456      51.216 -20.291  20.362  1.00100.70           O  
ATOM   3301  NE2 GLN A 456      52.486 -19.875  18.555  1.00102.09           N  
ATOM   3302  N   GLU A 457      49.955 -25.860  19.074  1.00107.22           N  
ATOM   3303  CA  GLU A 457      50.470 -27.049  19.741  1.00108.80           C  
ATOM   3304  C   GLU A 457      50.222 -28.265  18.857  1.00110.02           C  
ATOM   3305  O   GLU A 457      51.167 -28.902  18.390  1.00110.61           O  
ATOM   3306  CB  GLU A 457      49.781 -27.258  21.091  1.00108.20           C  
ATOM   3307  CG  GLU A 457      50.357 -26.431  22.225  1.00108.70           C  
ATOM   3308  CD  GLU A 457      49.837 -26.872  23.584  1.00109.77           C  
ATOM   3309  OE1 GLU A 457      50.364 -26.393  24.610  1.00110.00           O  
ATOM   3310  OE2 GLU A 457      48.898 -27.698  23.627  1.00109.57           O  
ATOM   3311  N   ALA A 458      48.943 -28.566  18.631  1.00111.19           N  
ATOM   3312  CA  ALA A 458      48.521 -29.701  17.809  1.00112.31           C  
ATOM   3313  C   ALA A 458      49.545 -30.052  16.735  1.00112.87           C  
ATOM   3314  O   ALA A 458      49.764 -31.230  16.442  1.00113.38           O  
ATOM   3315  CB  ALA A 458      47.168 -29.409  17.166  1.00111.54           C  
ATOM   3316  N   GLU A 459      50.165 -29.032  16.143  1.00113.12           N  
ATOM   3317  CA  GLU A 459      51.179 -29.263  15.123  1.00113.29           C  
ATOM   3318  C   GLU A 459      52.574 -29.255  15.749  1.00113.13           C  
ATOM   3319  O   GLU A 459      53.341 -28.297  15.611  1.00112.96           O  
ATOM   3320  CB  GLU A 459      51.079 -28.222  13.998  1.00113.43           C  
ATOM   3321  CG  GLU A 459      51.111 -26.771  14.443  1.00113.06           C  
ATOM   3322  CD  GLU A 459      50.992 -25.803  13.271  1.00113.16           C  
ATOM   3323  OE1 GLU A 459      50.071 -25.981  12.438  1.00111.96           O  
ATOM   3324  OE2 GLU A 459      51.813 -24.862  13.188  1.00112.00           O  
ATOM   3325  N   GLN A 460      52.871 -30.344  16.455  1.00112.80           N  
ATOM   3326  CA  GLN A 460      54.151 -30.555  17.120  1.00112.65           C  
ATOM   3327  C   GLN A 460      54.350 -32.048  17.370  1.00112.13           C  
ATOM   3328  O   GLN A 460      55.325 -32.613  16.826  1.00111.22           O  
ATOM   3329  CB  GLN A 460      54.204 -29.814  18.456  1.00112.92           C  
ATOM   3330  CG  GLN A 460      54.147 -28.306  18.342  1.00113.54           C  
ATOM   3331  CD  GLN A 460      54.821 -27.626  19.513  1.00114.00           C  
ATOM   3332  OE1 GLN A 460      54.524 -27.922  20.671  1.00114.30           O  
ATOM   3333  NE2 GLN A 460      55.738 -26.709  19.219  1.00113.04           N  
