# Supplementary material for: Alignment of Helical Membrane Protein Sequences Using AlignMe
Source: PLoS One. 2013 Mar 4;8(3):e57731. doi: 10.1371/journal.pone.0057731 (PMC3587630; doi:10.1371/journal.pone.0057731)
Supplement: File S2 — Dataset of HOMEP2 homologous membrane proteins. (GZ) [file pone.0057731.s002.gz › HOMEP2010_pdbs/bacterial_rhodopsins/3A7K_A.pdb]

ATOM      1  N   VAL A  19      25.606 -26.962  24.737  1.00 55.51           N  
ATOM      2  CA  VAL A  19      26.029 -26.272  25.988  1.00 54.84           C  
ATOM      3  C   VAL A  19      24.996 -25.246  26.439  1.00 53.79           C  
ATOM      4  O   VAL A  19      24.848 -24.182  25.836  1.00 54.20           O  
ATOM      5  CB  VAL A  19      27.392 -25.570  25.803  1.00 56.38           C  
ATOM      6  CG1 VAL A  19      28.482 -26.608  25.634  1.00 57.08           C  
ATOM      7  CG2 VAL A  19      27.354 -24.659  24.585  1.00 58.63           C  
ATOM      8  N   THR A  20      24.284 -25.583  27.508  1.00 52.01           N  
ATOM      9  CA  THR A  20      23.249 -24.725  28.068  1.00 49.47           C  
ATOM     10  C   THR A  20      23.844 -23.618  28.928  1.00 48.01           C  
ATOM     11  O   THR A  20      24.997 -23.689  29.355  1.00 47.22           O  
ATOM     12  CB  THR A  20      22.256 -25.551  28.942  1.00 49.87           C  
ATOM     13  OG1 THR A  20      21.558 -26.498  28.118  1.00 48.60           O  
ATOM     14  CG2 THR A  20      21.240 -24.641  29.615  1.00 49.58           C  
ATOM     15  N   GLN A  21      23.039 -22.592  29.171  1.00 46.62           N  
ATOM     16  CA  GLN A  21      23.434 -21.468  29.996  1.00 46.42           C  
ATOM     17  C   GLN A  21      23.770 -21.984  31.402  1.00 47.56           C  
ATOM     18  O   GLN A  21      24.777 -21.584  32.003  1.00 48.04           O  
ATOM     19  CB  GLN A  21      22.278 -20.474  30.075  1.00 45.25           C  
ATOM     20  CG  GLN A  21      22.701 -19.026  30.091  1.00 45.65           C  
ATOM     21  CD  GLN A  21      21.540 -18.090  30.326  1.00 46.01           C  
ATOM     22  OE1 GLN A  21      21.066 -17.947  31.453  1.00 44.65           O  
ATOM     23  NE2 GLN A  21      21.063 -17.453  29.258  1.00 45.23           N  
ATOM     24  N   ARG A  22      22.918 -22.874  31.916  1.00 46.74           N  
ATOM     25  CA  ARG A  22      23.101 -23.453  33.246  1.00 46.39           C  
ATOM     26  C   ARG A  22      24.462 -24.119  33.380  1.00 44.21           C  
ATOM     27  O   ARG A  22      25.174 -23.909  34.353  1.00 43.72           O  
ATOM     28  CB  ARG A  22      22.015 -24.490  33.536  1.00 50.53           C  
ATOM     29  CG  ARG A  22      22.053 -25.681  32.600  1.00 56.98           C  
ATOM     30  CD  ARG A  22      21.390 -26.908  33.205  1.00 60.77           C  
ATOM     31  NE  ARG A  22      21.486 -28.060  32.311  1.00 63.89           N  
ATOM     32  CZ  ARG A  22      20.806 -28.188  31.175  1.00 65.02           C  
ATOM     33  NH1 ARG A  22      19.972 -27.233  30.788  1.00 66.10           N  
ATOM     34  NH2 ARG A  22      20.958 -29.273  30.426  1.00 66.80           N  
ATOM     35  N   GLU A  23      24.817 -24.941  32.401  1.00 43.35           N  
ATOM     36  CA  GLU A  23      26.099 -25.613  32.429  1.00 43.27           C  
ATOM     37  C   GLU A  23      27.209 -24.580  32.583  1.00 43.88           C  
ATOM     38  O   GLU A  23      28.146 -24.782  33.352  1.00 43.47           O  
ATOM     39  CB  GLU A  23      26.288 -26.417  31.149  1.00 45.34           C  
ATOM     40  CG  GLU A  23      25.461 -27.688  31.106  1.00 47.58           C  
ATOM     41  CD  GLU A  23      25.385 -28.278  29.718  1.00 49.84           C  
ATOM     42  OE1 GLU A  23      24.915 -27.571  28.802  1.00 51.03           O  
ATOM     43  OE2 GLU A  23      25.789 -29.443  29.540  1.00 51.48           O  
ATOM     44  N   LEU A  24      27.090 -23.472  31.850  1.00 43.76           N  
ATOM     45  CA  LEU A  24      28.069 -22.390  31.904  1.00 42.62           C  
ATOM     46  C   LEU A  24      28.042 -21.707  33.270  1.00 41.65           C  
ATOM     47  O   LEU A  24      29.090 -21.415  33.855  1.00 40.29           O  
ATOM     48  CB  LEU A  24      27.781 -21.370  30.795  1.00 41.85           C  
ATOM     49  CG  LEU A  24      28.558 -21.504  29.481  1.00 41.33           C  
ATOM     50  CD1 LEU A  24      28.840 -22.948  29.149  1.00 41.86           C  
ATOM     51  CD2 LEU A  24      27.758 -20.842  28.374  1.00 41.62           C  
ATOM     52  N   PHE A  25      26.838 -21.460  33.772  1.00 41.15           N  
ATOM     53  CA  PHE A  25      26.656 -20.839  35.078  1.00 41.95           C  
ATOM     54  C   PHE A  25      27.272 -21.697  36.175  1.00 44.56           C  
ATOM     55  O   PHE A  25      27.830 -21.174  37.143  1.00 45.02           O  
ATOM     56  CB  PHE A  25      25.163 -20.636  35.344  1.00 41.85           C  
ATOM     57  CG  PHE A  25      24.826 -20.303  36.775  1.00 41.87           C  
ATOM     58  CD1 PHE A  25      24.429 -21.306  37.662  1.00 41.34           C  
ATOM     59  CD2 PHE A  25      24.852 -18.985  37.220  1.00 40.64           C  
ATOM     60  CE1 PHE A  25      24.057 -20.995  38.968  1.00 39.65           C  
ATOM     61  CE2 PHE A  25      24.483 -18.660  38.525  1.00 39.60           C  
ATOM     62  CZ  PHE A  25      24.083 -19.669  39.401  1.00 40.91           C  
ATOM     63  N   GLU A  26      27.173 -23.015  36.021  1.00 45.27           N  
ATOM     64  CA  GLU A  26      27.729 -23.930  37.007  1.00 46.72           C  
ATOM     65  C   GLU A  26      29.217 -24.144  36.783  1.00 46.77           C  
ATOM     66  O   GLU A  26      29.940 -24.511  37.707  1.00 45.78           O  
ATOM     67  CB  GLU A  26      26.982 -25.266  36.975  1.00 50.14           C  
ATOM     68  CG  GLU A  26      25.616 -25.192  37.647  1.00 56.58           C  
ATOM     69  CD  GLU A  26      24.841 -26.487  37.559  1.00 60.91           C  
ATOM     70  OE1 GLU A  26      25.390 -27.540  37.956  1.00 63.27           O  
ATOM     71  OE2 GLU A  26      23.678 -26.450  37.100  1.00 63.85           O  
ATOM     72  N   PHE A  27      29.678 -23.927  35.555  1.00 46.01           N  
ATOM     73  CA  PHE A  27      31.099 -24.070  35.263  1.00 46.62           C  
ATOM     74  C   PHE A  27      31.831 -22.953  36.011  1.00 45.62           C  
ATOM     75  O   PHE A  27      32.864 -23.189  36.637  1.00 47.24           O  
ATOM     76  CB  PHE A  27      31.353 -23.966  33.752  1.00 46.47           C  
ATOM     77  CG  PHE A  27      32.812 -23.866  33.381  1.00 45.92           C  
ATOM     78  CD1 PHE A  27      33.405 -22.622  33.164  1.00 44.03           C  
ATOM     79  CD2 PHE A  27      33.594 -25.013  33.258  1.00 45.01           C  
ATOM     80  CE1 PHE A  27      34.759 -22.519  32.828  1.00 43.66           C  
ATOM     81  CE2 PHE A  27      34.957 -24.924  32.922  1.00 46.35           C  
ATOM     82  CZ  PHE A  27      35.539 -23.670  32.705  1.00 43.96           C  
ATOM     83  N   VAL A  28      31.287 -21.741  35.947  1.00 46.09           N  
ATOM     84  CA  VAL A  28      31.875 -20.595  36.637  1.00 45.60           C  
ATOM     85  C   VAL A  28      31.987 -20.966  38.113  1.00 46.82           C  
ATOM     86  O   VAL A  28      33.071 -20.917  38.692  1.00 44.60           O  
ATOM     87  CB  VAL A  28      30.999 -19.327  36.480  1.00 43.37           C  
ATOM     88  CG1 VAL A  28      31.498 -18.221  37.406  1.00 43.15           C  
ATOM     89  CG2 VAL A  28      31.034 -18.852  35.033  1.00 41.64           C  
ATOM     90  N   LEU A  29      30.859 -21.329  38.719  1.00 48.25           N  
ATOM     91  CA  LEU A  29      30.853 -21.751  40.118  1.00 50.14           C  
ATOM     92  C   LEU A  29      31.609 -23.079  40.082  1.00 51.65           C  
ATOM     93  O   LEU A  29      31.563 -23.781  39.081  1.00 53.75           O  
ATOM     94  CB  LEU A  29      29.414 -21.964  40.594  1.00 48.50           C  
ATOM     95  CG  LEU A  29      28.466 -20.768  40.467  1.00 47.90           C  
ATOM     96  CD1 LEU A  29      27.036 -21.229  40.658  1.00 48.56           C  
ATOM     97  CD2 LEU A  29      28.823 -19.701  41.487  1.00 44.91           C  
ATOM     98  N   ASN A  30      32.307 -23.428  41.151  1.00 53.84           N  
ATOM     99  CA  ASN A  30      33.081 -24.673  41.161  1.00 55.83           C  
ATOM    100  C   ASN A  30      34.411 -24.429  40.445  1.00 54.24           C  
ATOM    101  O   ASN A  30      35.168 -25.354  40.155  1.00 53.47           O  
ATOM    102  CB  ASN A  30      32.312 -25.821  40.483  1.00 59.98           C  
ATOM    103  CG  ASN A  30      30.999 -26.142  41.187  1.00 63.28           C  
ATOM    104  OD1 ASN A  30      30.974 -26.401  42.394  1.00 65.89           O  
ATOM    105  ND2 ASN A  30      29.903 -26.128  40.433  1.00 64.16           N  
ATOM    106  N   ASP A  31      34.666 -23.161  40.146  1.00 52.92           N  
ATOM    107  CA  ASP A  31      35.907 -22.726  39.523  1.00 50.40           C  
ATOM    108  C   ASP A  31      36.180 -21.398  40.215  1.00 48.29           C  
ATOM    109  O   ASP A  31      35.952 -20.327  39.652  1.00 45.96           O  
ATOM    110  CB  ASP A  31      35.733 -22.521  38.022  1.00 53.57           C  
ATOM    111  CG  ASP A  31      37.031 -22.137  37.333  1.00 53.89           C  
ATOM    112  OD1 ASP A  31      37.072 -22.173  36.087  1.00 57.92           O  
ATOM    113  OD2 ASP A  31      38.009 -21.795  38.031  1.00 54.30           O  
ATOM    114  N   PRO A  32      36.653 -21.465  41.469  1.00 46.87           N  
ATOM    115  CA  PRO A  32      36.983 -20.336  42.343  1.00 45.56           C  
ATOM    116  C   PRO A  32      37.625 -19.129  41.658  1.00 44.10           C  
ATOM    117  O   PRO A  32      37.213 -17.997  41.889  1.00 42.54           O  
ATOM    118  CB  PRO A  32      37.899 -20.972  43.384  1.00 45.72           C  
ATOM    119  CG  PRO A  32      37.315 -22.328  43.526  1.00 46.86           C  
ATOM    120  CD  PRO A  32      37.085 -22.731  42.088  1.00 46.99           C  
ATOM    121  N   LEU A  33      38.642 -19.373  40.837  1.00 43.22           N  
ATOM    122  CA  LEU A  33      39.321 -18.291  40.130  1.00 42.34           C  
ATOM    123  C   LEU A  33      38.299 -17.531  39.314  1.00 40.49           C  
ATOM    124  O   LEU A  33      38.048 -16.346  39.548  1.00 42.20           O  
ATOM    125  CB  LEU A  33      40.372 -18.840  39.165  1.00 43.86           C  
ATOM    126  CG  LEU A  33      41.861 -18.584  39.378  1.00 45.25           C  
ATOM    127  CD1 LEU A  33      42.573 -18.936  38.087  1.00 44.82           C  
ATOM    128  CD2 LEU A  33      42.133 -17.134  39.742  1.00 45.19           C  
ATOM    129  N   LEU A  34      37.709 -18.238  38.356  1.00 36.96           N  
ATOM    130  CA  LEU A  34      36.723 -17.666  37.459  1.00 35.41           C  
ATOM    131  C   LEU A  34      35.548 -17.015  38.181  1.00 36.22           C  
ATOM    132  O   LEU A  34      35.191 -15.873  37.884  1.00 34.60           O  
ATOM    133  CB  LEU A  34      36.218 -18.744  36.497  1.00 34.28           C  
ATOM    134  CG  LEU A  34      35.435 -18.255  35.282  1.00 34.38           C  
ATOM    135  CD1 LEU A  34      36.093 -17.004  34.677  1.00 32.06           C  
ATOM    136  CD2 LEU A  34      35.375 -19.386  34.263  1.00 34.47           C  
ATOM    137  N   ALA A  35      34.946 -17.738  39.122  1.00 34.32           N  
ATOM    138  CA  ALA A  35      33.810 -17.213  39.875  1.00 34.23           C  
ATOM    139  C   ALA A  35      34.160 -15.928  40.618  1.00 34.73           C  
ATOM    140  O   ALA A  35      33.378 -14.980  40.618  1.00 36.68           O  
ATOM    141  CB  ALA A  35      33.304 -18.266  40.874  1.00 33.46           C  
ATOM    142  N   SER A  36      35.327 -15.896  41.261  1.00 34.08           N  
ATOM    143  CA  SER A  36      35.733 -14.712  42.015  1.00 33.59           C  
ATOM    144  C   SER A  36      36.007 -13.493  41.124  1.00 33.01           C  
ATOM    145  O   SER A  36      35.725 -12.361  41.514  1.00 32.96           O  
ATOM    146  CB  SER A  36      36.961 -15.018  42.888  1.00 33.07           C  
ATOM    147  OG  SER A  36      38.055 -15.501  42.124  1.00 36.19           O  
ATOM    148  N   SER A  37      36.553 -13.723  39.935  1.00 31.94           N  
ATOM    149  CA  SER A  37      36.835 -12.628  39.002  1.00 32.04           C  
ATOM    150  C   SER A  37      35.537 -11.965  38.544  1.00 33.38           C  
ATOM    151  O   SER A  37      35.528 -10.785  38.173  1.00 31.38           O  
ATOM    152  CB  SER A  37      37.577 -13.155  37.769  1.00 30.14           C  
ATOM    153  OG  SER A  37      36.695 -13.894  36.936  1.00 34.34           O  
ATOM    154  N   LEU A  38      34.446 -12.730  38.567  1.00 31.79           N  
ATOM    155  CA  LEU A  38      33.138 -12.235  38.141  1.00 33.71           C  
ATOM    156  C   LEU A  38      32.278 -11.648  39.274  1.00 34.24           C  
ATOM    157  O   LEU A  38      31.858 -10.493  39.206  1.00 31.96           O  
ATOM    158  CB  LEU A  38      32.376 -13.366  37.443  1.00 32.77           C  
ATOM    159  CG  LEU A  38      32.321 -13.432  35.913  1.00 39.72           C  
ATOM    160  CD1 LEU A  38      33.641 -12.979  35.279  1.00 37.43           C  
ATOM    161  CD2 LEU A  38      31.945 -14.862  35.493  1.00 35.90           C  
ATOM    162  N   TYR A  39      32.015 -12.440  40.314  1.00 36.02           N  
ATOM    163  CA  TYR A  39      31.189 -11.964  41.422  1.00 35.95           C  
ATOM    164  C   TYR A  39      31.803 -10.809  42.188  1.00 35.14           C  
ATOM    165  O   TYR A  39      31.085  -9.933  42.667  1.00 37.58           O  
ATOM    166  CB  TYR A  39      30.847 -13.115  42.384  1.00 37.33           C  
ATOM    167  CG  TYR A  39      29.910 -14.132  41.766  1.00 36.28           C  
ATOM    168  CD1 TYR A  39      30.395 -15.326  41.246  1.00 34.68           C  
ATOM    169  CD2 TYR A  39      28.544 -13.863  41.637  1.00 37.06           C  
ATOM    170  CE1 TYR A  39      29.553 -16.230  40.611  1.00 37.37           C  
ATOM    171  CE2 TYR A  39      27.687 -14.767  40.996  1.00 37.99           C  
ATOM    172  CZ  TYR A  39      28.200 -15.947  40.485  1.00 37.66           C  
ATOM    173  OH  TYR A  39      27.370 -16.849  39.837  1.00 38.58           O  
ATOM    174  N   ILE A  40      33.125 -10.788  42.309  1.00 35.28           N  
ATOM    175  CA  ILE A  40      33.751  -9.681  43.019  1.00 34.90           C  
ATOM    176  C   ILE A  40      33.431  -8.341  42.356  1.00 34.08           C  
ATOM    177  O   ILE A  40      33.142  -7.357  43.049  1.00 32.74           O  
ATOM    178  CB  ILE A  40      35.296  -9.836  43.105  1.00 36.12           C  
ATOM    179  CG1 ILE A  40      35.659 -11.022  44.003  1.00 39.19           C  
ATOM    180  CG2 ILE A  40      35.920  -8.576  43.701  1.00 34.64           C  
ATOM    181  CD1 ILE A  40      35.189 -10.873  45.434  1.00 42.24           C  
ATOM    182  N   ASN A  41      33.470  -8.287  41.024  1.00 31.54           N  
ATOM    183  CA  ASN A  41      33.196  -7.016  40.351  1.00 32.15           C  
ATOM    184  C   ASN A  41      31.722  -6.648  40.260  1.00 30.75           C  
ATOM    185  O   ASN A  41      31.386  -5.487  40.047  1.00 31.68           O  
ATOM    186  CB  ASN A  41      33.886  -6.965  38.978  1.00 30.81           C  
ATOM    187  CG  ASN A  41      35.361  -6.574  39.094  1.00 29.73           C  
ATOM    188  OD1 ASN A  41      36.098  -6.542  38.113  1.00 32.95           O  
ATOM    189  ND2 ASN A  41      35.785  -6.269  40.307  1.00 28.39           N  
ATOM    190  N   ILE A  42      30.839  -7.628  40.420  1.00 33.20           N  
ATOM    191  CA  ILE A  42      29.417  -7.316  40.438  1.00 33.46           C  
ATOM    192  C   ILE A  42      29.249  -6.477  41.714  1.00 32.63           C  
ATOM    193  O   ILE A  42      28.505  -5.502  41.731  1.00 35.32           O  
ATOM    194  CB  ILE A  42      28.543  -8.592  40.537  1.00 35.27           C  
ATOM    195  CG1 ILE A  42      28.493  -9.301  39.180  1.00 34.47           C  
ATOM    196  CG2 ILE A  42      27.146  -8.226  41.022  1.00 35.43           C  
ATOM    197  CD1 ILE A  42      27.853 -10.695  39.215  1.00 33.89           C  
ATOM    198  N   ALA A  43      29.978  -6.847  42.767  1.00 34.15           N  
ATOM    199  CA  ALA A  43      29.925  -6.135  44.051  1.00 34.97           C  
ATOM    200  C   ALA A  43      30.675  -4.806  44.010  1.00 34.74           C  
ATOM    201  O   ALA A  43      30.165  -3.780  44.470  1.00 34.08           O  
ATOM    202  CB  ALA A  43      30.497  -7.014  45.167  1.00 36.24           C  
ATOM    203  N   LEU A  44      31.888  -4.815  43.464  1.00 34.09           N  
ATOM    204  CA  LEU A  44      32.660  -3.579  43.384  1.00 33.89           C  
ATOM    205  C   LEU A  44      31.974  -2.534  42.508  1.00 32.27           C  
ATOM    206  O   LEU A  44      32.021  -1.336  42.808  1.00 34.30           O  
ATOM    207  CB  LEU A  44      34.084  -3.863  42.886  1.00 34.14           C  
ATOM    208  CG  LEU A  44      34.952  -4.586  43.928  1.00 35.74           C  
ATOM    209  CD1 LEU A  44      36.332  -4.908  43.363  1.00 33.87           C  
ATOM    210  CD2 LEU A  44      35.071  -3.703  45.179  1.00 35.25           C  
ATOM    211  N   ALA A  45      31.325  -2.976  41.437  1.00 31.22           N  
ATOM    212  CA  ALA A  45      30.626  -2.047  40.552  1.00 31.49           C  
ATOM    213  C   ALA A  45      29.453  -1.415  41.312  1.00 31.18           C  
ATOM    214  O   ALA A  45      29.260  -0.206  41.278  1.00 30.39           O  
ATOM    215  CB  ALA A  45      30.112  -2.782  39.313  1.00 31.12           C  
ATOM    216  N   GLY A  46      28.682  -2.251  42.000  1.00 32.99           N  
ATOM    217  CA  GLY A  46      27.545  -1.770  42.760  1.00 35.10           C  
ATOM    218  C   GLY A  46      27.929  -0.781  43.836  1.00 35.83           C  
ATOM    219  O   GLY A  46      27.307   0.271  43.960  1.00 39.07           O  
ATOM    220  N   LEU A  47      28.946  -1.116  44.626  1.00 38.31           N  
ATOM    221  CA  LEU A  47      29.404  -0.224  45.679  1.00 37.51           C  
ATOM    222  C   LEU A  47      29.909   1.077  45.069  1.00 38.15           C  
ATOM    223  O   LEU A  47      29.718   2.152  45.648  1.00 37.57           O  
ATOM    224  CB  LEU A  47      30.510  -0.896  46.499  1.00 41.08           C  
ATOM    225  CG  LEU A  47      30.063  -2.073  47.380  1.00 42.32           C  
ATOM    226  CD1 LEU A  47      31.272  -2.839  47.888  1.00 42.07           C  
ATOM    227  CD2 LEU A  47      29.235  -1.552  48.542  1.00 45.19           C  
ATOM    228  N   SER A  48      30.547   0.982  43.901  1.00 35.91           N  
ATOM    229  CA  SER A  48      31.057   2.168  43.212  1.00 36.90           C  
ATOM    230  C   SER A  48      29.898   3.079  42.820  1.00 35.71           C  
ATOM    231  O   SER A  48      29.986   4.300  42.947  1.00 35.34           O  
ATOM    232  CB  SER A  48      31.829   1.784  41.934  1.00 37.31           C  
ATOM    233  OG  SER A  48      33.033   1.107  42.236  1.00 36.50           O  
ATOM    234  N   ILE A  49      28.819   2.484  42.322  1.00 35.82           N  
ATOM    235  CA  ILE A  49      27.662   3.276  41.923  1.00 38.83           C  
ATOM    236  C   ILE A  49      27.118   4.071  43.118  1.00 39.23           C  
ATOM    237  O   ILE A  49      26.936   5.288  43.032  1.00 38.90           O  
ATOM    238  CB  ILE A  49      26.548   2.378  41.325  1.00 38.85           C  
ATOM    239  CG1 ILE A  49      27.018   1.809  39.982  1.00 37.41           C  
ATOM    240  CG2 ILE A  49      25.269   3.192  41.118  1.00 40.74           C  
ATOM    241  CD1 ILE A  49      26.131   0.742  39.422  1.00 38.56           C  
ATOM    242  N   LEU A  50      26.880   3.384  44.232  1.00 40.23           N  
ATOM    243  CA  LEU A  50      26.375   4.038  45.433  1.00 41.26           C  
ATOM    244  C   LEU A  50      27.317   5.155  45.880  1.00 41.38           C  
ATOM    245  O   LEU A  50      26.887   6.281  46.129  1.00 42.17           O  
ATOM    246  CB  LEU A  50      26.216   3.009  46.551  1.00 43.35           C  
ATOM    247  CG  LEU A  50      25.220   1.887  46.242  1.00 43.39           C  
ATOM    248  CD1 LEU A  50      25.228   0.876  47.370  1.00 42.75           C  
ATOM    249  CD2 LEU A  50      23.828   2.470  46.048  1.00 42.59           C  
ATOM    250  N   LEU A  51      28.604   4.837  45.979  1.00 40.87           N  
ATOM    251  CA  LEU A  51      29.609   5.813  46.386  1.00 39.04           C  
ATOM    252  C   LEU A  51      29.625   7.046  45.485  1.00 37.73           C  
ATOM    253  O   LEU A  51      29.681   8.181  45.967  1.00 37.69           O  
ATOM    254  CB  LEU A  51      30.998   5.159  46.380  1.00 39.82           C  
ATOM    255  CG  LEU A  51      32.231   6.053  46.541  1.00 40.42           C  
ATOM    256  CD1 LEU A  51      32.185   6.763  47.884  1.00 41.02           C  
ATOM    257  CD2 LEU A  51      33.498   5.204  46.419  1.00 39.66           C  
ATOM    258  N   PHE A  52      29.570   6.830  44.175  1.00 36.93           N  
ATOM    259  CA  PHE A  52      29.611   7.953  43.239  1.00 36.95           C  
ATOM    260  C   PHE A  52      28.365   8.826  43.285  1.00 37.27           C  
ATOM    261  O   PHE A  52      28.450  10.039  43.099  1.00 35.30           O  
ATOM    262  CB  PHE A  52      29.851   7.453  41.806  1.00 35.78           C  
ATOM    263  CG  PHE A  52      31.144   6.696  41.639  1.00 33.78           C  
ATOM    264  CD1 PHE A  52      32.208   6.909  42.515  1.00 32.32           C  
ATOM    265  CD2 PHE A  52      31.291   5.759  40.615  1.00 32.48           C  
ATOM    266  CE1 PHE A  52      33.399   6.192  42.381  1.00 33.25           C  
ATOM    267  CE2 PHE A  52      32.476   5.038  40.467  1.00 32.50           C  
ATOM    268  CZ  PHE A  52      33.533   5.252  41.355  1.00 30.74           C  
ATOM    269  N   VAL A  53      27.207   8.216  43.517  1.00 39.13           N  
ATOM    270  CA  VAL A  53      25.972   8.990  43.603  1.00 42.28           C  
ATOM    271  C   VAL A  53      26.105   9.893  44.828  1.00 43.30           C  
ATOM    272  O   VAL A  53      25.891  11.103  44.754  1.00 46.05           O  
ATOM    273  CB  VAL A  53      24.738   8.074  43.765  1.00 43.04           C  
ATOM    274  CG1 VAL A  53      23.480   8.922  43.950  1.00 43.38           C  
ATOM    275  CG2 VAL A  53      24.589   7.187  42.541  1.00 42.98           C  
ATOM    276  N   PHE A  54      26.484   9.289  45.947  1.00 45.62           N  
ATOM    277  CA  PHE A  54      26.686  10.008  47.202  1.00 46.41           C  
ATOM    278  C   PHE A  54      27.663  11.179  47.030  1.00 45.75           C  
ATOM    279  O   PHE A  54      27.385  12.299  47.466  1.00 43.96           O  
ATOM    280  CB  PHE A  54      27.223   9.039  48.259  1.00 49.63           C  
ATOM    281  CG  PHE A  54      27.610   9.698  49.551  1.00 54.29           C  
ATOM    282  CD1 PHE A  54      26.641  10.247  50.387  1.00 55.27           C  
ATOM    283  CD2 PHE A  54      28.947   9.769  49.933  1.00 55.71           C  
ATOM    284  CE1 PHE A  54      26.997  10.858  51.590  1.00 56.60           C  
ATOM    285  CE2 PHE A  54      29.315  10.379  51.133  1.00 58.00           C  
ATOM    286  CZ  PHE A  54      28.336  10.924  51.964  1.00 57.62           C  
ATOM    287  N   MET A  55      28.800  10.918  46.388  1.00 43.56           N  
ATOM    288  CA  MET A  55      29.817  11.952  46.168  1.00 43.95           C  
ATOM    289  C   MET A  55      29.344  13.150  45.354  1.00 43.51           C  
ATOM    290  O   MET A  55      29.723  14.286  45.629  1.00 43.38           O  
ATOM    291  CB  MET A  55      31.033  11.377  45.432  1.00 42.61           C  
ATOM    292  CG  MET A  55      31.900  10.415  46.217  1.00 44.23           C  
ATOM    293  SD  MET A  55      33.201   9.755  45.131  1.00 39.83           S  
ATOM    294  CE  MET A  55      34.314  11.148  45.020  1.00 40.43           C  
ATOM    295  N   THR A  56      28.526  12.885  44.343  1.00 44.74           N  
ATOM    296  CA  THR A  56      28.067  13.929  43.433  1.00 46.24           C  
ATOM    297  C   THR A  56      26.746  14.626  43.755  1.00 47.83           C  
ATOM    298  O   THR A  56      26.332  15.535  43.034  1.00 46.27           O  
ATOM    299  CB  THR A  56      28.011  13.362  42.001  1.00 45.20           C  
ATOM    300  OG1 THR A  56      27.217  12.170  41.997  1.00 44.84           O  
ATOM    301  CG2 THR A  56      29.421  13.015  41.512  1.00 44.17           C  
ATOM    302  N   ARG A  57      26.099  14.201  44.837  1.00 51.79           N  
ATOM    303  CA  ARG A  57      24.826  14.773  45.287  1.00 54.20           C  
ATOM    304  C   ARG A  57      24.731  16.304  45.239  1.00 53.97           C  
ATOM    305  O   ARG A  57      23.719  16.853  44.798  1.00 55.24           O  
ATOM    306  CB  ARG A  57      24.538  14.320  46.719  1.00 56.76           C  
ATOM    307  CG  ARG A  57      23.778  13.016  46.844  1.00 62.15           C  
ATOM    308  CD  ARG A  57      23.689  12.600  48.309  1.00 66.83           C  
ATOM    309  NE  ARG A  57      22.712  11.536  48.534  1.00 70.81           N  
ATOM    310  CZ  ARG A  57      21.394  11.716  48.545  1.00 72.35           C  
ATOM    311  NH1 ARG A  57      20.880  12.924  48.343  1.00 72.75           N  
ATOM    312  NH2 ARG A  57      20.586  10.686  48.765  1.00 73.24           N  
ATOM    313  N   GLY A  58      25.780  16.984  45.696  1.00 53.72           N  
ATOM    314  CA  GLY A  58      25.779  18.442  45.727  1.00 52.16           C  
ATOM    315  C   GLY A  58      26.079  19.192  44.441  1.00 52.07           C  
ATOM    316  O   GLY A  58      26.205  20.418  44.447  1.00 50.86           O  
ATOM    317  N   LEU A  59      26.193  18.468  43.334  1.00 51.58           N  
ATOM    318  CA  LEU A  59      26.474  19.092  42.045  1.00 51.33           C  
ATOM    319  C   LEU A  59      25.225  19.813  41.537  1.00 50.52           C  
ATOM    320  O   LEU A  59      24.111  19.314  41.692  1.00 48.36           O  
ATOM    321  CB  LEU A  59      26.916  18.021  41.042  1.00 51.26           C  
ATOM    322  CG  LEU A  59      28.288  18.193  40.388  1.00 51.24           C  
ATOM    323  CD1 LEU A  59      29.316  18.656  41.404  1.00 49.37           C  
ATOM    324  CD2 LEU A  59      28.698  16.866  39.760  1.00 50.66           C  
ATOM    325  N   ASP A  60      25.414  20.988  40.939  1.00 50.69           N  
ATOM    326  CA  ASP A  60      24.291  21.769  40.423  1.00 52.17           C  
ATOM    327  C   ASP A  60      24.445  22.221  38.972  1.00 50.44           C  
ATOM    328  O   ASP A  60      23.464  22.290  38.236  1.00 50.97           O  
ATOM    329  CB  ASP A  60      24.047  22.999  41.311  1.00 54.66           C  
ATOM    330  CG  ASP A  60      23.297  22.660  42.585  1.00 56.95           C  
ATOM    331  OD1 ASP A  60      22.126  22.233  42.495  1.00 58.16           O  
ATOM    332  OD2 ASP A  60      23.880  22.818  43.677  1.00 59.70           O  
ATOM    333  N   ASP A  61      25.665  22.543  38.562  1.00 48.89           N  
ATOM    334  CA  ASP A  61      25.889  22.983  37.191  1.00 49.40           C  
ATOM    335  C   ASP A  61      25.551  21.850  36.224  1.00 47.66           C  
ATOM    336  O   ASP A  61      25.913  20.699  36.461  1.00 48.59           O  
ATOM    337  CB  ASP A  61      27.349  23.394  36.983  1.00 51.14           C  
ATOM    338  CG  ASP A  61      27.612  23.892  35.576  1.00 53.85           C  
ATOM    339  OD1 ASP A  61      27.247  25.049  35.278  1.00 54.83           O  
ATOM    340  OD2 ASP A  61      28.167  23.124  34.762  1.00 54.05           O  
ATOM    341  N   PRO A  62      24.836  22.159  35.131  1.00 46.40           N  
ATOM    342  CA  PRO A  62      24.474  21.127  34.152  1.00 44.55           C  
ATOM    343  C   PRO A  62      25.674  20.449  33.478  1.00 42.28           C  
ATOM    344  O   PRO A  62      25.659  19.237  33.278  1.00 41.33           O  
ATOM    345  CB  PRO A  62      23.583  21.882  33.161  1.00 45.05           C  
ATOM    346  CG  PRO A  62      24.063  23.304  33.271  1.00 45.95           C  
ATOM    347  CD  PRO A  62      24.249  23.460  34.760  1.00 45.84           C  
ATOM    348  N   ARG A  63      26.706  21.215  33.128  1.00 40.78           N  
ATOM    349  CA  ARG A  63      27.880  20.613  32.494  1.00 40.84           C  
ATOM    350  C   ARG A  63      28.650  19.739  33.485  1.00 40.73           C  
ATOM    351  O   ARG A  63      29.166  18.678  33.123  1.00 40.19           O  
ATOM    352  CB  ARG A  63      28.815  21.682  31.923  1.00 37.96           C  
ATOM    353  CG  ARG A  63      29.953  21.085  31.093  1.00 37.08           C  
ATOM    354  CD  ARG A  63      30.635  22.146  30.265  1.00 35.53           C  
ATOM    355  NE  ARG A  63      31.589  21.601  29.307  1.00 36.47           N  
ATOM    356  CZ  ARG A  63      32.843  21.255  29.591  1.00 37.16           C  
ATOM    357  NH1 ARG A  63      33.320  21.391  30.823  1.00 35.62           N  
ATOM    358  NH2 ARG A  63      33.628  20.781  28.632  1.00 35.28           N  
ATOM    359  N   ALA A  64      28.721  20.184  34.737  1.00 38.95           N  
ATOM    360  CA  ALA A  64      29.417  19.427  35.765  1.00 38.66           C  
ATOM    361  C   ALA A  64      28.674  18.123  35.983  1.00 37.87           C  
ATOM    362  O   ALA A  64      29.287  17.071  36.171  1.00 36.56           O  
ATOM    363  CB  ALA A  64      29.482  20.228  37.075  1.00 38.05           C  
ATOM    364  N   LYS A  65      27.346  18.189  35.948  1.00 37.93           N  
ATOM    365  CA  LYS A  65      26.545  16.986  36.144  1.00 37.08           C  
ATOM    366  C   LYS A  65      26.553  16.071  34.915  1.00 34.97           C  
ATOM    367  O   LYS A  65      26.271  14.883  35.026  1.00 34.63           O  
ATOM    368  CB  LYS A  65      25.111  17.356  36.528  1.00 38.88           C  
ATOM    369  CG  LYS A  65      25.031  18.104  37.856  1.00 43.60           C  
ATOM    370  CD  LYS A  65      23.709  17.867  38.586  1.00 46.70           C  
ATOM    371  CE  LYS A  65      22.546  18.512  37.879  1.00 47.04           C  
ATOM    372  NZ  LYS A  65      21.300  18.384  38.690  1.00 52.10           N  
ATOM    373  N   LEU A  66      26.870  16.614  33.746  1.00 34.06           N  
ATOM    374  CA  LEU A  66      26.919  15.776  32.552  1.00 35.03           C  
ATOM    375  C   LEU A  66      28.109  14.839  32.762  1.00 32.76           C  
ATOM    376  O   LEU A  66      27.999  13.621  32.622  1.00 35.31           O  
ATOM    377  CB  LEU A  66      27.141  16.620  31.292  1.00 33.50           C  
ATOM    378  CG  LEU A  66      26.456  16.136  30.001  1.00 33.99           C  
ATOM    379  CD1 LEU A  66      27.182  16.732  28.804  1.00 29.67           C  
ATOM    380  CD2 LEU A  66      26.438  14.616  29.922  1.00 30.53           C  
ATOM    381  N   ILE A  67      29.249  15.430  33.106  1.00 34.55           N  
ATOM    382  CA  ILE A  67      30.474  14.678  33.371  1.00 31.37           C  
ATOM    383  C   ILE A  67      30.217  13.600  34.413  1.00 32.38           C  
ATOM    384  O   ILE A  67      30.571  12.434  34.215  1.00 31.78           O  
ATOM    385  CB  ILE A  67      31.584  15.617  33.873  1.00 32.19           C  
ATOM    386  CG1 ILE A  67      31.888  16.662  32.795  1.00 29.69           C  
ATOM    387  CG2 ILE A  67      32.848  14.814  34.241  1.00 29.86           C  
ATOM    388  CD1 ILE A  67      32.878  17.723  33.232  1.00 31.86           C  
ATOM    389  N   ALA A  68      29.573  13.977  35.515  1.00 32.25           N  
ATOM    390  CA  ALA A  68      29.286  13.025  36.588  1.00 31.59           C  
ATOM    391  C   ALA A  68      28.414  11.852  36.160  1.00 32.29           C  
ATOM    392  O   ALA A  68      28.698  10.709  36.512  1.00 32.95           O  
ATOM    393  CB  ALA A  68      28.639  13.752  37.776  1.00 34.92           C  
ATOM    394  N   VAL A  69      27.351  12.130  35.407  1.00 32.24           N  
ATOM    395  CA  VAL A  69      26.436  11.082  34.953  1.00 33.11           C  
ATOM    396  C   VAL A  69      27.131  10.160  33.954  1.00 30.92           C  
ATOM    397  O   VAL A  69      26.965   8.944  33.992  1.00 29.79           O  
ATOM    398  CB  VAL A  69      25.170  11.686  34.272  1.00 34.20           C  
ATOM    399  CG1 VAL A  69      24.295  10.579  33.737  1.00 35.93           C  
ATOM    400  CG2 VAL A  69      24.391  12.541  35.271  1.00 38.35           C  
ATOM    401  N   SER A  70      27.900  10.757  33.053  1.00 30.98           N  
ATOM    402  CA  SER A  70      28.638   9.990  32.065  1.00 33.26           C  
ATOM    403  C   SER A  70      29.578   9.030  32.811  1.00 33.80           C  
ATOM    404  O   SER A  70      29.715   7.857  32.439  1.00 31.71           O  
ATOM    405  CB  SER A  70      29.445  10.946  31.180  1.00 34.72           C  
ATOM    406  OG  SER A  70      30.215  10.226  30.239  1.00 42.12           O  
ATOM    407  N   THR A  71      30.201   9.538  33.877  1.00 33.65           N  
ATOM    408  CA  THR A  71      31.140   8.759  34.689  1.00 33.57           C  
ATOM    409  C   THR A  71      30.447   7.637  35.455  1.00 33.92           C  
ATOM    410  O   THR A  71      30.938   6.509  35.483  1.00 33.84           O  
ATOM    411  CB  THR A  71      31.890   9.645  35.728  1.00 33.05           C  
ATOM    412  OG1 THR A  71      32.631  10.669  35.055  1.00 31.13           O  
ATOM    413  CG2 THR A  71      32.856   8.797  36.554  1.00 35.01           C  
ATOM    414  N   ILE A  72      29.310   7.948  36.077  1.00 32.60           N  
ATOM    415  CA  ILE A  72      28.561   6.953  36.843  1.00 32.22           C  
ATOM    416  C   ILE A  72      28.025   5.819  35.959  1.00 31.41           C  
ATOM    417  O   ILE A  72      27.847   4.695  36.419  1.00 30.80           O  
ATOM    418  CB  ILE A  72      27.377   7.624  37.602  1.00 35.94           C  
ATOM    419  CG1 ILE A  72      27.921   8.628  38.625  1.00 37.47           C  
ATOM    420  CG2 ILE A  72      26.518   6.570  38.306  1.00 35.62           C  
ATOM    421  CD1 ILE A  72      26.853   9.397  39.380  1.00 38.58           C  
ATOM    422  N   LEU A  73      27.759   6.109  34.687  1.00 32.81           N  
ATOM    423  CA  LEU A  73      27.249   5.082  33.777  1.00 32.01           C  
ATOM    424  C   LEU A  73      28.281   3.987  33.536  1.00 30.82           C  
ATOM    425  O   LEU A  73      27.940   2.872  33.139  1.00 32.67           O  
ATOM    426  CB  LEU A  73      26.820   5.704  32.447  1.00 32.21           C  
ATOM    427  CG  LEU A  73      25.397   6.277  32.421  1.00 35.18           C  
ATOM    428  CD1 LEU A  73      25.151   7.051  31.138  1.00 34.07           C  
ATOM    429  CD2 LEU A  73      24.405   5.133  32.558  1.00 34.66           C  
ATOM    430  N   VAL A  74      29.543   4.298  33.800  1.00 30.75           N  
ATOM    431  CA  VAL A  74      30.606   3.317  33.619  1.00 30.84           C  
ATOM    432  C   VAL A  74      30.364   2.124  34.546  1.00 30.97           C  
ATOM    433  O   VAL A  74      30.327   0.983  34.081  1.00 30.42           O  
ATOM    434  CB  VAL A  74      31.978   3.964  33.861  1.00 31.17           C  
ATOM    435  CG1 VAL A  74      33.096   2.906  33.790  1.00 28.51           C  
ATOM    436  CG2 VAL A  74      32.198   5.059  32.812  1.00 26.07           C  
ATOM    437  N   PRO A  75      30.172   2.362  35.861  1.00 32.09           N  
ATOM    438  CA  PRO A  75      29.929   1.197  36.721  1.00 31.98           C  
ATOM    439  C   PRO A  75      28.547   0.564  36.518  1.00 29.59           C  
ATOM    440  O   PRO A  75      28.341  -0.604  36.848  1.00 32.87           O  
ATOM    441  CB  PRO A  75      30.143   1.755  38.137  1.00 31.88           C  
ATOM    442  CG  PRO A  75      29.797   3.194  37.993  1.00 31.67           C  
ATOM    443  CD  PRO A  75      30.460   3.553  36.685  1.00 32.38           C  
ATOM    444  N   VAL A  76      27.601   1.330  35.977  1.00 30.69           N  
ATOM    445  CA  VAL A  76      26.263   0.805  35.705  1.00 28.77           C  
ATOM    446  C   VAL A  76      26.372  -0.250  34.594  1.00 29.58           C  
ATOM    447  O   VAL A  76      25.808  -1.351  34.695  1.00 29.26           O  
ATOM    448  CB  VAL A  76      25.287   1.924  35.257  1.00 28.99           C  
ATOM    449  CG1 VAL A  76      24.043   1.316  34.646  1.00 31.29           C  
ATOM    450  CG2 VAL A  76      24.894   2.790  36.444  1.00 29.30           C  
ATOM    451  N   VAL A  77      27.102   0.076  33.531  1.00 27.05           N  
ATOM    452  CA  VAL A  77      27.273  -0.882  32.440  1.00 26.58           C  
ATOM    453  C   VAL A  77      28.066  -2.068  32.948  1.00 25.80           C  
ATOM    454  O   VAL A  77      27.776  -3.220  32.599  1.00 28.04           O  
ATOM    455  CB  VAL A  77      28.042  -0.270  31.238  1.00 27.16           C  
ATOM    456  CG1 VAL A  77      28.370  -1.370  30.208  1.00 28.46           C  
ATOM    457  CG2 VAL A  77      27.200   0.826  30.585  1.00 29.42           C  
ATOM    458  N   SER A  78      29.070  -1.786  33.780  1.00 24.11           N  
ATOM    459  CA  SER A  78      29.914  -2.832  34.322  1.00 25.27           C  
ATOM    460  C   SER A  78      29.178  -3.891  35.167  1.00 25.95           C  
ATOM    461  O   SER A  78      29.419  -5.087  34.992  1.00 24.06           O  
ATOM    462  CB  SER A  78      31.054  -2.212  35.131  1.00 25.65           C  
ATOM    463  OG  SER A  78      31.982  -3.217  35.487  1.00 28.23           O  
ATOM    464  N   ILE A  79      28.307  -3.479  36.093  1.00 28.04           N  
ATOM    465  CA  ILE A  79      27.584  -4.490  36.892  1.00 31.10           C  
ATOM    466  C   ILE A  79      26.753  -5.382  35.995  1.00 29.16           C  
ATOM    467  O   ILE A  79      26.692  -6.591  36.207  1.00 31.76           O  
ATOM    468  CB  ILE A  79      26.571  -3.917  37.929  1.00 32.28           C  
ATOM    469  CG1 ILE A  79      26.266  -2.459  37.649  1.00 35.63           C  
ATOM    470  CG2 ILE A  79      27.061  -4.176  39.332  1.00 37.39           C  
ATOM    471  CD1 ILE A  79      24.782  -2.196  37.498  1.00 38.85           C  
ATOM    472  N   ALA A  80      26.094  -4.785  35.006  1.00 29.36           N  
ATOM    473  CA  ALA A  80      25.273  -5.559  34.084  1.00 29.53           C  
ATOM    474  C   ALA A  80      26.154  -6.503  33.273  1.00 31.24           C  
ATOM    475  O   ALA A  80      25.757  -7.627  32.964  1.00 32.78           O  
ATOM    476  CB  ALA A  80      24.508  -4.627  33.153  1.00 29.10           C  
ATOM    477  N   SER A  81      27.355  -6.045  32.928  1.00 30.12           N  
ATOM    478  CA  SER A  81      28.269  -6.872  32.150  1.00 30.29           C  
ATOM    479  C   SER A  81      28.651  -8.117  32.939  1.00 30.69           C  
ATOM    480  O   SER A  81      28.524  -9.234  32.442  1.00 31.44           O  
ATOM    481  CB  SER A  81      29.529  -6.085  31.784  1.00 28.97           C  
ATOM    482  OG  SER A  81      30.413  -6.892  31.028  1.00 26.78           O  
ATOM    483  N   TYR A  82      29.120  -7.917  34.168  1.00 31.29           N  
ATOM    484  CA  TYR A  82      29.506  -9.031  35.030  1.00 30.45           C  
ATOM    485  C   TYR A  82      28.331  -9.952  35.376  1.00 31.34           C  
ATOM    486  O   TYR A  82      28.509 -11.167  35.529  1.00 30.99           O  
ATOM    487  CB  TYR A  82      30.185  -8.494  36.291  1.00 29.97           C  
ATOM    488  CG  TYR A  82      31.610  -8.074  36.019  1.00 30.70           C  
ATOM    489  CD1 TYR A  82      32.614  -9.029  35.850  1.00 31.80           C  
ATOM    490  CD2 TYR A  82      31.943  -6.728  35.850  1.00 28.84           C  
ATOM    491  CE1 TYR A  82      33.917  -8.657  35.514  1.00 29.08           C  
ATOM    492  CE2 TYR A  82      33.235  -6.346  35.512  1.00 28.71           C  
ATOM    493  CZ  TYR A  82      34.215  -7.313  35.343  1.00 28.57           C  
ATOM    494  OH  TYR A  82      35.481  -6.942  34.973  1.00 24.96           O  
ATOM    495  N   THR A  83      27.133  -9.390  35.497  1.00 31.39           N  
ATOM    496  CA  THR A  83      25.963 -10.225  35.766  1.00 32.90           C  
ATOM    497  C   THR A  83      25.755 -11.098  34.523  1.00 31.95           C  
ATOM    498  O   THR A  83      25.477 -12.299  34.619  1.00 30.53           O  
ATOM    499  CB  THR A  83      24.709  -9.374  36.001  1.00 34.16           C  
ATOM    500  OG1 THR A  83      24.918  -8.529  37.137  1.00 33.88           O  
ATOM    501  CG2 THR A  83      23.500 -10.266  36.250  1.00 34.73           C  
ATOM    502  N   GLY A  84      25.914 -10.485  33.351  1.00 30.63           N  
ATOM    503  CA  GLY A  84      25.766 -11.218  32.104  1.00 30.42           C  
ATOM    504  C   GLY A  84      26.757 -12.358  31.983  1.00 29.85           C  
ATOM    505  O   GLY A  84      26.453 -13.401  31.408  1.00 30.40           O  
ATOM    506  N   LEU A  85      27.955 -12.163  32.527  1.00 31.50           N  
ATOM    507  CA  LEU A  85      28.991 -13.184  32.480  1.00 30.81           C  
ATOM    508  C   LEU A  85      28.778 -14.249  33.566  1.00 32.23           C  
ATOM    509  O   LEU A  85      28.903 -15.447  33.304  1.00 30.91           O  
ATOM    510  CB  LEU A  85      30.380 -12.544  32.661  1.00 31.66           C  
ATOM    511  CG  LEU A  85      30.856 -11.513  31.624  1.00 29.90           C  
ATOM    512  CD1 LEU A  85      32.144 -10.818  32.122  1.00 31.14           C  
ATOM    513  CD2 LEU A  85      31.087 -12.217  30.291  1.00 27.96           C  
ATOM    514  N   ALA A  86      28.466 -13.815  34.783  1.00 32.88           N  
ATOM    515  CA  ALA A  86      28.261 -14.757  35.883  1.00 35.57           C  
ATOM    516  C   ALA A  86      27.035 -15.644  35.660  1.00 36.76           C  
ATOM    517  O   ALA A  86      27.010 -16.803  36.086  1.00 39.32           O  
ATOM    518  CB  ALA A  86      28.137 -14.003  37.207  1.00 35.45           C  
ATOM    519  N   SER A  87      26.022 -15.104  34.990  1.00 38.51           N  
ATOM    520  CA  SER A  87      24.811 -15.870  34.712  1.00 39.62           C  
ATOM    521  C   SER A  87      25.040 -16.877  33.585  1.00 40.22           C  
ATOM    522  O   SER A  87      24.343 -17.887  33.487  1.00 40.52           O  
ATOM    523  CB  SER A  87      23.651 -14.928  34.355  1.00 41.54           C  
ATOM    524  OG  SER A  87      23.876 -14.230  33.137  1.00 44.80           O  
ATOM    525  N   GLY A  88      26.033 -16.612  32.740  1.00 39.87           N  
ATOM    526  CA  GLY A  88      26.314 -17.514  31.637  1.00 36.60           C  
ATOM    527  C   GLY A  88      25.602 -17.033  30.388  1.00 34.94           C  
ATOM    528  O   GLY A  88      25.718 -17.632  29.319  1.00 34.45           O  
ATOM    529  N   LEU A  89      24.857 -15.944  30.537  1.00 33.80           N  
ATOM    530  CA  LEU A  89      24.109 -15.344  29.435  1.00 35.60           C  
ATOM    531  C   LEU A  89      25.003 -14.870  28.294  1.00 35.46           C  
ATOM    532  O   LEU A  89      24.648 -15.012  27.122  1.00 36.95           O  
ATOM    533  CB  LEU A  89      23.303 -14.134  29.917  1.00 34.59           C  
ATOM    534  CG  LEU A  89      22.522 -13.426  28.793  1.00 37.37           C  
ATOM    535  CD1 LEU A  89      21.431 -14.348  28.275  1.00 37.26           C  
ATOM    536  CD2 LEU A  89      21.908 -12.132  29.300  1.00 33.87           C  
ATOM    537  N   THR A  90      26.150 -14.289  28.633  1.00 33.86           N  
ATOM    538  CA  THR A  90      27.041 -13.774  27.597  1.00 32.42           C  
ATOM    539  C   THR A  90      28.363 -14.513  27.513  1.00 32.59           C  
ATOM    540  O   THR A  90      29.410 -13.907  27.305  1.00 29.76           O  
ATOM    541  CB  THR A  90      27.311 -12.285  27.801  1.00 27.24           C  
ATOM    542  OG1 THR A  90      27.898 -12.080  29.086  1.00 29.48           O  
ATOM    543  CG2 THR A  90      26.015 -11.497  27.711  1.00 28.62           C  
ATOM    544  N   ILE A  91      28.293 -15.828  27.691  1.00 32.55           N  
ATOM    545  CA  ILE A  91      29.449 -16.697  27.610  1.00 33.81           C  
ATOM    546  C   ILE A  91      29.041 -17.785  26.643  1.00 35.24           C  
ATOM    547  O   ILE A  91      27.862 -18.135  26.574  1.00 35.29           O  
ATOM    548  CB  ILE A  91      29.776 -17.368  28.974  1.00 35.27           C  
ATOM    549  CG1 ILE A  91      30.118 -16.307  30.024  1.00 34.64           C  
ATOM    550  CG2 ILE A  91      30.928 -18.343  28.807  1.00 33.60           C  
ATOM    551  CD1 ILE A  91      30.534 -16.900  31.367  1.00 37.26           C  
ATOM    552  N   SER A  92      30.011 -18.311  25.900  1.00 35.38           N  
ATOM    553  CA  SER A  92      29.762 -19.375  24.940  1.00 36.72           C  
ATOM    554  C   SER A  92      30.993 -20.259  24.819  1.00 37.36           C  
ATOM    555  O   SER A  92      32.112 -19.846  25.147  1.00 35.96           O  
ATOM    556  CB  SER A  92      29.425 -18.805  23.552  1.00 37.10           C  
ATOM    557  OG  SER A  92      28.187 -18.113  23.546  1.00 39.05           O  
ATOM    558  N   VAL A  93      30.777 -21.485  24.356  1.00 36.93           N  
ATOM    559  CA  VAL A  93      31.868 -22.423  24.147  1.00 39.04           C  
ATOM    560  C   VAL A  93      32.062 -22.442  22.640  1.00 39.48           C  
ATOM    561  O   VAL A  93      31.130 -22.757  21.903  1.00 39.92           O  
ATOM    562  CB  VAL A  93      31.499 -23.846  24.629  1.00 40.22           C  
ATOM    563  CG1 VAL A  93      32.698 -24.766  24.486  1.00 39.91           C  
ATOM    564  CG2 VAL A  93      31.029 -23.800  26.070  1.00 40.71           C  
ATOM    565  N   LEU A  94      33.261 -22.097  22.182  1.00 41.07           N  
ATOM    566  CA  LEU A  94      33.547 -22.064  20.749  1.00 42.47           C  
ATOM    567  C   LEU A  94      34.772 -22.902  20.396  1.00 43.75           C  
ATOM    568  O   LEU A  94      35.675 -23.065  21.214  1.00 46.05           O  
ATOM    569  CB  LEU A  94      33.792 -20.616  20.291  1.00 39.75           C  
ATOM    570  CG  LEU A  94      32.777 -19.529  20.652  1.00 39.05           C  
ATOM    571  CD1 LEU A  94      33.214 -18.213  20.023  1.00 37.86           C  
ATOM    572  CD2 LEU A  94      31.388 -19.913  20.163  1.00 39.76           C  
ATOM    573  N   GLU A  95      34.806 -23.419  19.171  1.00 46.62           N  
ATOM    574  CA  GLU A  95      35.942 -24.214  18.711  1.00 49.46           C  
ATOM    575  C   GLU A  95      36.892 -23.368  17.873  1.00 48.86           C  
ATOM    576  O   GLU A  95      36.508 -22.829  16.839  1.00 49.02           O  
ATOM    577  CB  GLU A  95      35.471 -25.420  17.896  1.00 51.64           C  
ATOM    578  CG  GLU A  95      34.799 -26.493  18.741  1.00 58.14           C  
ATOM    579  CD  GLU A  95      34.980 -27.886  18.163  1.00 61.86           C  
ATOM    580  OE1 GLU A  95      36.137 -28.369  18.121  1.00 63.04           O  
ATOM    581  OE2 GLU A  95      33.967 -28.494  17.751  1.00 63.28           O  
ATOM    582  N   MET A  96      38.136 -23.263  18.324  1.00 48.92           N  
ATOM    583  CA  MET A  96      39.137 -22.467  17.629  1.00 50.50           C  
ATOM    584  C   MET A  96      39.597 -23.061  16.296  1.00 51.25           C  
ATOM    585  O   MET A  96      39.701 -24.280  16.144  1.00 50.79           O  
ATOM    586  CB  MET A  96      40.335 -22.236  18.551  1.00 49.91           C  
ATOM    587  CG  MET A  96      39.979 -21.424  19.793  1.00 51.32           C  
ATOM    588  SD  MET A  96      39.314 -19.767  19.401  1.00 50.15           S  
ATOM    589  CE  MET A  96      37.554 -20.061  19.401  1.00 49.00           C  
ATOM    590  N   PRO A  97      39.878 -22.191  15.309  1.00 51.33           N  
ATOM    591  CA  PRO A  97      40.328 -22.601  13.975  1.00 51.44           C  
ATOM    592  C   PRO A  97      41.698 -23.267  13.978  1.00 52.16           C  
ATOM    593  O   PRO A  97      42.507 -23.043  14.878  1.00 51.67           O  
ATOM    594  CB  PRO A  97      40.336 -21.289  13.198  1.00 51.21           C  
ATOM    595  CG  PRO A  97      40.713 -20.288  14.250  1.00 51.10           C  
ATOM    596  CD  PRO A  97      39.844 -20.719  15.417  1.00 50.75           C  
ATOM    597  N   ALA A  98      41.948 -24.087  12.961  1.00 53.77           N  
ATOM    598  CA  ALA A  98      43.225 -24.775  12.826  1.00 55.12           C  
ATOM    599  C   ALA A  98      44.340 -23.733  12.848  1.00 56.48           C  
ATOM    600  O   ALA A  98      44.221 -22.670  12.234  1.00 56.26           O  
ATOM    601  CB  ALA A  98      43.264 -25.559  11.517  1.00 54.23           C  
ATOM    602  N   GLY A  99      45.418 -24.041  13.560  1.00 57.63           N  
ATOM    603  CA  GLY A  99      46.528 -23.111  13.649  1.00 59.30           C  
ATOM    604  C   GLY A  99      46.476 -22.321  14.943  1.00 60.59           C  
ATOM    605  O   GLY A  99      47.473 -21.721  15.355  1.00 60.94           O  
ATOM    606  N   HIS A 100      45.311 -22.318  15.587  1.00 60.48           N  
ATOM    607  CA  HIS A 100      45.146 -21.600  16.846  1.00 60.98           C  
ATOM    608  C   HIS A 100      45.728 -22.432  17.984  1.00 60.93           C  
ATOM    609  O   HIS A 100      45.439 -23.623  18.097  1.00 61.15           O  
ATOM    610  CB  HIS A 100      43.663 -21.315  17.107  1.00 59.23           C  
ATOM    611  CG  HIS A 100      43.424 -20.300  18.178  1.00 57.41           C  
ATOM    612  ND1 HIS A 100      43.661 -20.555  19.515  1.00 56.81           N  
ATOM    613  CD2 HIS A 100      42.995 -19.018  18.116  1.00 57.57           C  
ATOM    614  CE1 HIS A 100      43.389 -19.476  20.222  1.00 56.75           C  
ATOM    615  NE2 HIS A 100      42.982 -18.525  19.398  1.00 55.64           N  
ATOM    616  N   PHE A 101      46.543 -21.801  18.824  1.00 61.36           N  
ATOM    617  CA  PHE A 101      47.174 -22.495  19.942  1.00 62.58           C  
ATOM    618  C   PHE A 101      46.200 -23.030  20.983  1.00 62.70           C  
ATOM    619  O   PHE A 101      46.618 -23.553  22.016  1.00 62.48           O  
ATOM    620  CB  PHE A 101      48.203 -21.588  20.625  1.00 64.28           C  
ATOM    621  CG  PHE A 101      49.384 -21.256  19.759  1.00 66.64           C  
ATOM    622  CD1 PHE A 101      49.282 -20.303  18.751  1.00 67.69           C  
ATOM    623  CD2 PHE A 101      50.595 -21.921  19.933  1.00 67.97           C  
ATOM    624  CE1 PHE A 101      50.367 -20.014  17.926  1.00 68.36           C  
ATOM    625  CE2 PHE A 101      51.688 -21.641  19.112  1.00 68.57           C  
ATOM    626  CZ  PHE A 101      51.572 -20.685  18.107  1.00 68.60           C  
ATOM    627  N   ALA A 102      44.905 -22.902  20.716  1.00 62.27           N  
ATOM    628  CA  ALA A 102      43.898 -23.397  21.642  1.00 62.86           C  
ATOM    629  C   ALA A 102      42.919 -24.297  20.900  1.00 63.98           C  
ATOM    630  O   ALA A 102      41.896 -24.707  21.450  1.00 63.39           O  
ATOM    631  CB  ALA A 102      43.158 -22.232  22.294  1.00 61.76           C  
ATOM    632  N   GLU A 103      43.237 -24.601  19.645  1.00 65.35           N  
ATOM    633  CA  GLU A 103      42.373 -25.455  18.839  1.00 67.43           C  
ATOM    634  C   GLU A 103      42.344 -26.868  19.423  1.00 67.99           C  
ATOM    635  O   GLU A 103      43.332 -27.335  19.995  1.00 66.95           O  
ATOM    636  CB  GLU A 103      42.867 -25.515  17.393  1.00 68.28           C  
ATOM    637  CG  GLU A 103      44.089 -26.393  17.197  1.00 70.75           C  
ATOM    638  CD  GLU A 103      44.300 -26.785  15.746  1.00 72.64           C  
ATOM    639  OE1 GLU A 103      43.332 -27.255  15.109  1.00 73.74           O  
ATOM    640  OE2 GLU A 103      45.434 -26.635  15.244  1.00 74.07           O  
ATOM    641  N   GLY A 104      41.206 -27.539  19.277  1.00 68.93           N  
ATOM    642  CA  GLY A 104      41.073 -28.891  19.791  1.00 70.57           C  
ATOM    643  C   GLY A 104      41.159 -28.999  21.305  1.00 71.25           C  
ATOM    644  O   GLY A 104      41.542 -30.044  21.835  1.00 71.60           O  
ATOM    645  N   SER A 105      40.811 -27.922  22.005  1.00 70.82           N  
ATOM    646  CA  SER A 105      40.843 -27.918  23.463  1.00 70.06           C  
ATOM    647  C   SER A 105      39.534 -28.462  24.025  1.00 69.84           C  
ATOM    648  O   SER A 105      38.514 -28.480  23.341  1.00 69.78           O  
ATOM    649  CB  SER A 105      41.075 -26.499  23.988  1.00 69.67           C  
ATOM    650  OG  SER A 105      42.366 -26.032  23.640  1.00 69.24           O  
ATOM    651  N   SER A 106      39.571 -28.908  25.275  1.00 70.53           N  
ATOM    652  CA  SER A 106      38.386 -29.445  25.930  1.00 71.96           C  
ATOM    653  C   SER A 106      38.068 -28.603  27.152  1.00 72.60           C  
ATOM    654  O   SER A 106      38.972 -28.124  27.834  1.00 71.91           O  
ATOM    655  CB  SER A 106      38.621 -30.897  26.351  1.00 71.88           C  
ATOM    656  OG  SER A 106      38.827 -31.729  25.224  1.00 71.68           O  
ATOM    657  N   VAL A 107      36.781 -28.431  27.433  1.00 74.85           N  
ATOM    658  CA  VAL A 107      36.358 -27.627  28.572  1.00 77.64           C  
ATOM    659  C   VAL A 107      35.856 -28.464  29.744  1.00 79.70           C  
ATOM    660  O   VAL A 107      35.958 -28.047  30.900  1.00 81.58           O  
ATOM    661  CB  VAL A 107      35.244 -26.634  28.167  1.00 77.22           C  
ATOM    662  CG1 VAL A 107      34.030 -27.392  27.651  1.00 78.14           C  
ATOM    663  CG2 VAL A 107      34.863 -25.768  29.353  1.00 77.19           C  
ATOM    664  N   MET A 108      35.323 -29.644  29.452  1.00 80.82           N  
ATOM    665  CA  MET A 108      34.798 -30.501  30.505  1.00 82.44           C  
ATOM    666  C   MET A 108      33.701 -29.687  31.189  1.00 82.77           C  
ATOM    667  O   MET A 108      33.814 -29.318  32.358  1.00 82.02           O  
ATOM    668  CB  MET A 108      35.900 -30.853  31.512  1.00 82.85           C  
ATOM    669  CG  MET A 108      35.732 -32.204  32.206  1.00 84.23           C  
ATOM    670  SD  MET A 108      34.107 -32.480  32.958  1.00 86.02           S  
ATOM    671  CE  MET A 108      33.513 -33.847  31.972  1.00 84.63           C  
ATOM    672  N   LEU A 109      32.650 -29.392  30.430  1.00 83.93           N  
ATOM    673  CA  LEU A 109      31.523 -28.617  30.929  1.00 84.61           C  
ATOM    674  C   LEU A 109      30.480 -29.558  31.510  1.00 84.74           C  
ATOM    675  O   LEU A 109      30.288 -30.666  31.010  1.00 85.01           O  
ATOM    676  CB  LEU A 109      30.903 -27.799  29.794  1.00 84.95           C  
ATOM    677  CG  LEU A 109      29.833 -26.784  30.203  1.00 85.84           C  
ATOM    678  CD1 LEU A 109      30.479 -25.658  30.995  1.00 84.93           C  
ATOM    679  CD2 LEU A 109      29.148 -26.231  28.964  1.00 86.11           C  
ATOM    680  N   GLY A 110      29.799 -29.113  32.559  1.00 85.05           N  
ATOM    681  CA  GLY A 110      28.796 -29.956  33.179  1.00 84.86           C  
ATOM    682  C   GLY A 110      29.419 -31.270  33.610  1.00 84.77           C  
ATOM    683  O   GLY A 110      30.362 -31.285  34.406  1.00 84.76           O  
ATOM    684  N   GLY A 111      28.905 -32.375  33.077  1.00 84.17           N  
ATOM    685  CA  GLY A 111      29.438 -33.676  33.434  1.00 83.24           C  
ATOM    686  C   GLY A 111      30.211 -34.319  32.302  1.00 83.07           C  
ATOM    687  O   GLY A 111      30.958 -35.274  32.515  1.00 83.35           O  
ATOM    688  N   GLU A 112      30.041 -33.791  31.094  1.00 82.34           N  
ATOM    689  CA  GLU A 112      30.723 -34.331  29.925  1.00 81.48           C  
ATOM    690  C   GLU A 112      31.727 -33.353  29.326  1.00 79.77           C  
ATOM    691  O   GLU A 112      31.479 -32.150  29.260  1.00 80.13           O  
ATOM    692  CB  GLU A 112      29.692 -34.737  28.869  1.00 83.16           C  
ATOM    693  CG  GLU A 112      28.692 -33.642  28.526  1.00 85.39           C  
ATOM    694  CD  GLU A 112      27.582 -34.130  27.613  1.00 87.06           C  
ATOM    695  OE1 GLU A 112      26.842 -35.056  28.015  1.00 88.27           O  
ATOM    696  OE2 GLU A 112      27.448 -33.589  26.494  1.00 87.86           O  
ATOM    697  N   GLU A 113      32.866 -33.880  28.893  1.00 77.49           N  
ATOM    698  CA  GLU A 113      33.912 -33.061  28.296  1.00 75.63           C  
ATOM    699  C   GLU A 113      33.466 -32.556  26.923  1.00 73.56           C  
ATOM    700  O   GLU A 113      33.077 -33.344  26.058  1.00 72.99           O  
ATOM    701  CB  GLU A 113      35.199 -33.876  28.162  1.00 76.53           C  
ATOM    702  CG  GLU A 113      36.354 -33.107  27.557  1.00 78.89           C  
ATOM    703  CD  GLU A 113      37.610 -33.945  27.435  1.00 80.05           C  
ATOM    704  OE1 GLU A 113      38.120 -34.407  28.478  1.00 81.19           O  
ATOM    705  OE2 GLU A 113      38.088 -34.141  26.296  1.00 80.35           O  
ATOM    706  N   VAL A 114      33.525 -31.240  26.732  1.00 70.23           N  
ATOM    707  CA  VAL A 114      33.117 -30.629  25.471  1.00 66.49           C  
ATOM    708  C   VAL A 114      34.281 -29.924  24.788  1.00 64.13           C  
ATOM    709  O   VAL A 114      35.089 -29.265  25.440  1.00 63.71           O  
ATOM    710  CB  VAL A 114      31.986 -29.605  25.691  1.00 66.53           C  
ATOM    711  CG1 VAL A 114      31.487 -29.086  24.353  1.00 66.14           C  
ATOM    712  CG2 VAL A 114      30.852 -30.244  26.473  1.00 66.68           C  
ATOM    713  N   ASP A 115      34.355 -30.068  23.469  1.00 61.55           N  
ATOM    714  CA  ASP A 115      35.415 -29.452  22.678  1.00 59.31           C  
ATOM    715  C   ASP A 115      35.218 -27.949  22.567  1.00 56.78           C  
ATOM    716  O   ASP A 115      34.088 -27.463  22.505  1.00 55.94           O  
ATOM    717  CB  ASP A 115      35.443 -30.056  21.276  1.00 60.96           C  
ATOM    718  CG  ASP A 115      35.970 -31.471  21.264  1.00 63.08           C  
ATOM    719  OD1 ASP A 115      35.658 -32.231  22.208  1.00 64.04           O  
ATOM    720  OD2 ASP A 115      36.688 -31.824  20.304  1.00 65.14           O  
ATOM    721  N   GLY A 116      36.324 -27.217  22.540  1.00 52.53           N  
ATOM    722  CA  GLY A 116      36.231 -25.777  22.422  1.00 50.54           C  
ATOM    723  C   GLY A 116      36.814 -25.031  23.599  1.00 48.92           C  
ATOM    724  O   GLY A 116      37.411 -25.620  24.506  1.00 49.87           O  
ATOM    725  N   VAL A 117      36.635 -23.716  23.581  1.00 46.97           N  
ATOM    726  CA  VAL A 117      37.153 -22.861  24.636  1.00 44.38           C  
ATOM    727  C   VAL A 117      36.038 -21.963  25.152  1.00 42.37           C  
ATOM    728  O   VAL A 117      35.215 -21.484  24.374  1.00 41.42           O  
ATOM    729  CB  VAL A 117      38.310 -21.973  24.110  1.00 44.63           C  
ATOM    730  CG1 VAL A 117      39.468 -22.838  23.637  1.00 45.73           C  
ATOM    731  CG2 VAL A 117      37.818 -21.112  22.966  1.00 44.57           C  
ATOM    732  N   VAL A 118      36.015 -21.748  26.464  1.00 41.32           N  
ATOM    733  CA  VAL A 118      35.015 -20.889  27.088  1.00 39.41           C  
ATOM    734  C   VAL A 118      35.298 -19.438  26.698  1.00 37.69           C  
ATOM    735  O   VAL A 118      36.259 -18.821  27.171  1.00 36.69           O  
ATOM    736  CB  VAL A 118      35.050 -21.019  28.621  1.00 40.61           C  
ATOM    737  CG1 VAL A 118      34.086 -20.014  29.256  1.00 38.06           C  
ATOM    738  CG2 VAL A 118      34.691 -22.450  29.025  1.00 40.41           C  
ATOM    739  N   THR A 119      34.437 -18.904  25.840  1.00 36.10           N  
ATOM    740  CA  THR A 119      34.573 -17.543  25.328  1.00 34.51           C  
ATOM    741  C   THR A 119      33.665 -16.549  26.035  1.00 32.66           C  
ATOM    742  O   THR A 119      32.440 -16.556  25.846  1.00 31.11           O  
ATOM    743  CB  THR A 119      34.254 -17.513  23.825  1.00 35.29           C  
ATOM    744  OG1 THR A 119      35.097 -18.455  23.149  1.00 36.77           O  
ATOM    745  CG2 THR A 119      34.478 -16.113  23.249  1.00 34.98           C  
ATOM    746  N   MET A 120      34.272 -15.686  26.841  1.00 30.67           N  
ATOM    747  CA  MET A 120      33.527 -14.673  27.575  1.00 32.94           C  
ATOM    748  C   MET A 120      33.380 -13.403  26.729  1.00 32.43           C  
ATOM    749  O   MET A 120      33.937 -12.340  27.052  1.00 29.97           O  
ATOM    750  CB  MET A 120      34.238 -14.406  28.902  1.00 35.72           C  
ATOM    751  CG  MET A 120      34.251 -15.668  29.794  1.00 38.20           C  
ATOM    752  SD  MET A 120      35.381 -15.614  31.193  1.00 45.57           S  
ATOM    753  CE  MET A 120      34.472 -14.504  32.296  1.00 41.24           C  
ATOM    754  N   TRP A 121      32.616 -13.538  25.643  1.00 30.20           N  
ATOM    755  CA  TRP A 121      32.381 -12.442  24.701  1.00 30.84           C  
ATOM    756  C   TRP A 121      31.548 -11.296  25.283  1.00 29.94           C  
ATOM    757  O   TRP A 121      31.498 -10.210  24.706  1.00 27.69           O  
ATOM    758  CB  TRP A 121      31.724 -12.969  23.419  1.00 29.71           C  
ATOM    759  CG  TRP A 121      30.415 -13.689  23.629  1.00 33.58           C  
ATOM    760  CD1 TRP A 121      30.223 -15.043  23.750  1.00 32.34           C  
ATOM    761  CD2 TRP A 121      29.118 -13.088  23.757  1.00 32.92           C  
ATOM    762  NE1 TRP A 121      28.887 -15.316  23.945  1.00 33.32           N  
ATOM    763  CE2 TRP A 121      28.188 -14.137  23.954  1.00 33.03           C  
ATOM    764  CE3 TRP A 121      28.652 -11.765  23.726  1.00 34.16           C  
ATOM    765  CZ2 TRP A 121      26.822 -13.903  24.117  1.00 34.26           C  
ATOM    766  CZ3 TRP A 121      27.294 -11.533  23.889  1.00 36.04           C  
ATOM    767  CH2 TRP A 121      26.393 -12.598  24.084  1.00 35.36           C  
ATOM    768  N   GLY A 122      30.900 -11.541  26.424  1.00 27.34           N  
ATOM    769  CA  GLY A 122      30.105 -10.500  27.059  1.00 26.44           C  
ATOM    770  C   GLY A 122      30.942  -9.308  27.513  1.00 26.93           C  
ATOM    771  O   GLY A 122      30.413  -8.199  27.687  1.00 25.35           O  
ATOM    772  N   ARG A 123      32.244  -9.519  27.722  1.00 25.80           N  
ATOM    773  CA  ARG A 123      33.115  -8.412  28.122  1.00 26.83           C  
ATOM    774  C   ARG A 123      33.253  -7.439  26.953  1.00 27.02           C  
ATOM    775  O   ARG A 123      33.062  -6.243  27.112  1.00 26.55           O  
ATOM    776  CB  ARG A 123      34.521  -8.906  28.523  1.00 28.08           C  
ATOM    777  CG  ARG A 123      34.594  -9.728  29.801  1.00 27.07           C  
ATOM    778  CD  ARG A 123      36.046  -9.954  30.212  1.00 29.03           C  
ATOM    779  NE  ARG A 123      36.189 -10.699  31.463  1.00 28.56           N  
ATOM    780  CZ  ARG A 123      36.256 -10.157  32.675  1.00 30.36           C  
ATOM    781  NH1 ARG A 123      36.196  -8.840  32.837  1.00 24.90           N  
ATOM    782  NH2 ARG A 123      36.401 -10.945  33.736  1.00 31.98           N  
ATOM    783  N   TYR A 124      33.570  -7.970  25.773  1.00 27.96           N  
ATOM    784  CA  TYR A 124      33.767  -7.152  24.579  1.00 30.01           C  
ATOM    785  C   TYR A 124      32.508  -6.402  24.178  1.00 29.45           C  
ATOM    786  O   TYR A 124      32.568  -5.246  23.758  1.00 28.54           O  
ATOM    787  CB  TYR A 124      34.259  -8.047  23.418  1.00 30.90           C  
ATOM    788  CG  TYR A 124      35.280  -9.068  23.875  1.00 31.12           C  
ATOM    789  CD1 TYR A 124      36.312  -8.705  24.736  1.00 33.19           C  
ATOM    790  CD2 TYR A 124      35.181 -10.411  23.499  1.00 33.39           C  
ATOM    791  CE1 TYR A 124      37.217  -9.656  25.223  1.00 37.49           C  
ATOM    792  CE2 TYR A 124      36.080 -11.362  23.974  1.00 31.25           C  
ATOM    793  CZ  TYR A 124      37.092 -10.982  24.835  1.00 37.21           C  
ATOM    794  OH  TYR A 124      37.983 -11.924  25.313  1.00 40.63           O  
ATOM    795  N   LEU A 125      31.367  -7.072  24.312  1.00 30.69           N  
ATOM    796  CA  LEU A 125      30.069  -6.494  23.985  1.00 30.89           C  
ATOM    797  C   LEU A 125      29.771  -5.248  24.825  1.00 31.08           C  
ATOM    798  O   LEU A 125      29.344  -4.215  24.288  1.00 32.76           O  
ATOM    799  CB  LEU A 125      28.971  -7.548  24.191  1.00 31.33           C  
ATOM    800  CG  LEU A 125      27.506  -7.103  24.131  1.00 36.41           C  
ATOM    801  CD1 LEU A 125      27.124  -6.698  22.722  1.00 35.27           C  
ATOM    802  CD2 LEU A 125      26.623  -8.242  24.600  1.00 38.44           C  
ATOM    803  N   THR A 126      30.000  -5.328  26.134  1.00 29.90           N  
ATOM    804  CA  THR A 126      29.716  -4.175  26.995  1.00 28.02           C  
ATOM    805  C   THR A 126      30.761  -3.069  26.965  1.00 26.83           C  
ATOM    806  O   THR A 126      30.443  -1.939  27.305  1.00 26.50           O  
ATOM    807  CB  THR A 126      29.457  -4.588  28.460  1.00 25.44           C  
ATOM    808  OG1 THR A 126      30.618  -5.221  29.020  1.00 28.78           O  
ATOM    809  CG2 THR A 126      28.277  -5.545  28.526  1.00 28.59           C  
ATOM    810  N   TRP A 127      32.001  -3.377  26.567  1.00 25.26           N  
ATOM    811  CA  TRP A 127      33.024  -2.329  26.483  1.00 25.22           C  
ATOM    812  C   TRP A 127      32.531  -1.291  25.477  1.00 24.81           C  
ATOM    813  O   TRP A 127      32.777  -0.092  25.634  1.00 24.25           O  
ATOM    814  CB  TRP A 127      34.381  -2.879  25.995  1.00 25.87           C  
ATOM    815  CG  TRP A 127      35.053  -3.872  26.905  1.00 25.02           C  
ATOM    816  CD1 TRP A 127      34.766  -4.116  28.222  1.00 27.13           C  
ATOM    817  CD2 TRP A 127      36.171  -4.711  26.576  1.00 26.41           C  
ATOM    818  NE1 TRP A 127      35.642  -5.051  28.736  1.00 26.09           N  
ATOM    819  CE2 TRP A 127      36.512  -5.433  27.748  1.00 27.09           C  
ATOM    820  CE3 TRP A 127      36.920  -4.923  25.406  1.00 23.94           C  
ATOM    821  CZ2 TRP A 127      37.573  -6.351  27.782  1.00 24.40           C  
ATOM    822  CZ3 TRP A 127      37.976  -5.833  25.444  1.00 23.65           C  
ATOM    823  CH2 TRP A 127      38.290  -6.534  26.620  1.00 24.75           C  
ATOM    824  N   ALA A 128      31.833  -1.764  24.446  1.00 23.33           N  
ATOM    825  CA  ALA A 128      31.292  -0.881  23.410  1.00 26.37           C  
ATOM    826  C   ALA A 128      30.327   0.147  24.000  1.00 26.66           C  
ATOM    827  O   ALA A 128      30.041   1.166  23.379  1.00 26.49           O  
ATOM    828  CB  ALA A 128      30.579  -1.698  22.335  1.00 22.74           C  
ATOM    829  N   LEU A 129      29.840  -0.126  25.204  1.00 29.06           N  
ATOM    830  CA  LEU A 129      28.897   0.764  25.883  1.00 31.08           C  
ATOM    831  C   LEU A 129      29.546   1.583  26.995  1.00 31.14           C  
ATOM    832  O   LEU A 129      29.193   2.747  27.204  1.00 31.08           O  
ATOM    833  CB  LEU A 129      27.749  -0.058  26.478  1.00 30.90           C  
ATOM    834  CG  LEU A 129      26.936  -0.877  25.475  1.00 34.81           C  
ATOM    835  CD1 LEU A 129      25.897  -1.719  26.213  1.00 33.54           C  
ATOM    836  CD2 LEU A 129      26.263   0.067  24.485  1.00 35.61           C  
ATOM    837  N   SER A 130      30.486   0.968  27.709  1.00 32.19           N  
ATOM    838  CA  SER A 130      31.172   1.630  28.817  1.00 31.54           C  
ATOM    839  C   SER A 130      32.346   2.520  28.423  1.00 30.60           C  
ATOM    840  O   SER A 130      32.510   3.607  28.984  1.00 29.50           O  
ATOM    841  CB  SER A 130      31.658   0.591  29.835  1.00 29.28           C  
ATOM    842  OG  SER A 130      32.509  -0.365  29.220  1.00 29.45           O  
ATOM    843  N   THR A 131      33.166   2.076  27.472  1.00 28.46           N  
ATOM    844  CA  THR A 131      34.323   2.888  27.086  1.00 26.39           C  
ATOM    845  C   THR A 131      33.947   4.244  26.498  1.00 25.38           C  
ATOM    846  O   THR A 131      34.664   5.223  26.710  1.00 25.56           O  
ATOM    847  CB  THR A 131      35.315   2.122  26.131  1.00 23.96           C  
ATOM    848  OG1 THR A 131      34.624   1.586  24.994  1.00 25.22           O  
ATOM    849  CG2 THR A 131      35.985   0.999  26.888  1.00 25.51           C  
ATOM    850  N   PRO A 132      32.826   4.325  25.754  1.00 26.17           N  
ATOM    851  CA  PRO A 132      32.413   5.609  25.179  1.00 25.71           C  
ATOM    852  C   PRO A 132      32.081   6.605  26.297  1.00 27.64           C  
ATOM    853  O   PRO A 132      32.227   7.812  26.119  1.00 27.61           O  
ATOM    854  CB  PRO A 132      31.170   5.244  24.360  1.00 26.39           C  
ATOM    855  CG  PRO A 132      31.426   3.840  23.962  1.00 29.01           C  
ATOM    856  CD  PRO A 132      32.002   3.226  25.213  1.00 25.43           C  
ATOM    857  N   MET A 133      31.617   6.099  27.439  1.00 26.88           N  
ATOM    858  CA  MET A 133      31.293   6.974  28.571  1.00 28.69           C  
ATOM    859  C   MET A 133      32.559   7.490  29.263  1.00 26.40           C  
ATOM    860  O   MET A 133      32.606   8.633  29.719  1.00 28.14           O  
ATOM    861  CB  MET A 133      30.400   6.237  29.577  1.00 26.76           C  
ATOM    862  CG  MET A 133      29.063   5.802  28.978  1.00 33.44           C  
ATOM    863  SD  MET A 133      28.026   7.177  28.418  1.00 36.54           S  
ATOM    864  CE  MET A 133      28.705   7.528  26.775  1.00 37.13           C  
ATOM    865  N   ILE A 134      33.583   6.647  29.351  1.00 25.18           N  
ATOM    866  CA  ILE A 134      34.851   7.062  29.954  1.00 24.66           C  
ATOM    867  C   ILE A 134      35.374   8.221  29.097  1.00 25.14           C  
ATOM    868  O   ILE A 134      35.796   9.256  29.613  1.00 25.22           O  
ATOM    869  CB  ILE A 134      35.890   5.909  29.931  1.00 21.72           C  
ATOM    870  CG1 ILE A 134      35.526   4.855  30.981  1.00 23.66           C  
ATOM    871  CG2 ILE A 134      37.299   6.453  30.169  1.00 22.94           C  
ATOM    872  CD1 ILE A 134      36.255   3.518  30.807  1.00 22.78           C  
ATOM    873  N   LEU A 135      35.306   8.039  27.783  1.00 23.60           N  
ATOM    874  CA  LEU A 135      35.786   9.033  26.819  1.00 27.14           C  
ATOM    875  C   LEU A 135      34.966  10.331  26.785  1.00 27.85           C  
ATOM    876  O   LEU A 135      35.522  11.420  26.607  1.00 26.27           O  
ATOM    877  CB  LEU A 135      35.838   8.401  25.424  1.00 27.05           C  
ATOM    878  CG  LEU A 135      37.165   7.870  24.852  1.00 25.73           C  
ATOM    879  CD1 LEU A 135      38.120   7.414  25.909  1.00 25.01           C  
ATOM    880  CD2 LEU A 135      36.834   6.744  23.880  1.00 27.46           C  
ATOM    881  N   LEU A 136      33.651  10.213  26.943  1.00 28.01           N  
ATOM    882  CA  LEU A 136      32.775  11.380  26.952  1.00 29.55           C  
ATOM    883  C   LEU A 136      33.149  12.198  28.189  1.00 29.30           C  
ATOM    884  O   LEU A 136      33.314  13.415  28.111  1.00 29.37           O  
ATOM    885  CB  LEU A 136      31.307  10.951  27.034  1.00 28.99           C  
ATOM    886  CG  LEU A 136      30.214  11.870  26.464  1.00 34.90           C  
ATOM    887  CD1 LEU A 136      28.985  11.771  27.359  1.00 28.00           C  
ATOM    888  CD2 LEU A 136      30.690  13.316  26.345  1.00 31.05           C  
ATOM    889  N   ALA A 137      33.299  11.522  29.328  1.00 30.22           N  
ATOM    890  CA  ALA A 137      33.682  12.201  30.564  1.00 31.15           C  
ATOM    891  C   ALA A 137      35.036  12.898  30.409  1.00 32.73           C  
ATOM    892  O   ALA A 137      35.191  14.070  30.772  1.00 32.86           O  
ATOM    893  CB  ALA A 137      33.748  11.215  31.709  1.00 30.67           C  
ATOM    894  N   LEU A 138      36.020  12.181  29.873  1.00 31.46           N  
ATOM    895  CA  LEU A 138      37.349  12.751  29.685  1.00 31.26           C  
ATOM    896  C   LEU A 138      37.353  13.922  28.714  1.00 31.26           C  
ATOM    897  O   LEU A 138      37.948  14.965  28.998  1.00 32.17           O  
ATOM    898  CB  LEU A 138      38.335  11.688  29.187  1.00 32.56           C  
ATOM    899  CG  LEU A 138      38.954  10.706  30.192  1.00 35.23           C  
ATOM    900  CD1 LEU A 138      39.825   9.691  29.450  1.00 33.94           C  
ATOM    901  CD2 LEU A 138      39.797  11.470  31.207  1.00 33.00           C  
ATOM    902  N   GLY A 139      36.709  13.745  27.565  1.00 31.34           N  
ATOM    903  CA  GLY A 139      36.664  14.803  26.566  1.00 32.03           C  
ATOM    904  C   GLY A 139      36.019  16.064  27.116  1.00 32.91           C  
ATOM    905  O   GLY A 139      36.463  17.184  26.837  1.00 31.56           O  
ATOM    906  N   LEU A 140      34.953  15.880  27.887  1.00 32.63           N  
ATOM    907  CA  LEU A 140      34.260  17.003  28.502  1.00 32.57           C  
ATOM    908  C   LEU A 140      35.216  17.672  29.469  1.00 34.16           C  
ATOM    909  O   LEU A 140      35.390  18.896  29.436  1.00 32.95           O  
ATOM    910  CB  LEU A 140      33.017  16.519  29.247  1.00 31.19           C  
ATOM    911  CG  LEU A 140      31.830  16.155  28.360  1.00 32.28           C  
ATOM    912  CD1 LEU A 140      30.678  15.627  29.210  1.00 32.18           C  
ATOM    913  CD2 LEU A 140      31.405  17.383  27.577  1.00 32.46           C  
ATOM    914  N   LEU A 141      35.852  16.858  30.315  1.00 33.21           N  
ATOM    915  CA  LEU A 141      36.810  17.362  31.292  1.00 33.42           C  
ATOM    916  C   LEU A 141      37.884  18.208  30.609  1.00 34.68           C  
ATOM    917  O   LEU A 141      38.332  19.224  31.149  1.00 33.93           O  
ATOM    918  CB  LEU A 141      37.472  16.198  32.033  1.00 31.85           C  
ATOM    919  CG  LEU A 141      38.534  16.611  33.057  1.00 35.22           C  
ATOM    920  CD1 LEU A 141      37.841  17.285  34.243  1.00 33.20           C  
ATOM    921  CD2 LEU A 141      39.342  15.398  33.517  1.00 32.38           C  
ATOM    922  N   ALA A 142      38.294  17.785  29.416  1.00 35.04           N  
ATOM    923  CA  ALA A 142      39.322  18.492  28.654  1.00 34.34           C  
ATOM    924  C   ALA A 142      38.777  19.653  27.814  1.00 33.41           C  
ATOM    925  O   ALA A 142      39.539  20.318  27.114  1.00 35.60           O  
ATOM    926  CB  ALA A 142      40.063  17.499  27.744  1.00 33.39           C  
ATOM    927  N   GLY A 143      37.471  19.896  27.877  1.00 33.73           N  
ATOM    928  CA  GLY A 143      36.885  20.970  27.086  1.00 35.09           C  
ATOM    929  C   GLY A 143      36.988  20.732  25.582  1.00 36.57           C  
ATOM    930  O   GLY A 143      37.324  21.641  24.818  1.00 35.79           O  
ATOM    931  N   SER A 144      36.703  19.501  25.158  1.00 35.74           N  
ATOM    932  CA  SER A 144      36.758  19.098  23.746  1.00 33.60           C  
ATOM    933  C   SER A 144      35.589  19.618  22.910  1.00 33.39           C  
ATOM    934  O   SER A 144      34.465  19.722  23.402  1.00 33.22           O  
ATOM    935  CB  SER A 144      36.772  17.560  23.652  1.00 33.15           C  
ATOM    936  OG  SER A 144      36.668  17.101  22.313  1.00 30.24           O  
ATOM    937  N   ASN A 145      35.850  19.957  21.648  1.00 31.87           N  
ATOM    938  CA  ASN A 145      34.763  20.388  20.769  1.00 33.21           C  
ATOM    939  C   ASN A 145      34.011  19.100  20.387  1.00 32.28           C  
ATOM    940  O   ASN A 145      34.437  17.998  20.752  1.00 31.34           O  
ATOM    941  CB  ASN A 145      35.303  21.096  19.514  1.00 33.24           C  
ATOM    942  CG  ASN A 145      36.149  20.183  18.637  1.00 35.81           C  
ATOM    943  OD1 ASN A 145      36.083  18.960  18.757  1.00 32.74           O  
ATOM    944  ND2 ASN A 145      36.937  20.779  17.739  1.00 33.86           N  
ATOM    945  N   ALA A 146      32.901  19.230  19.666  1.00 31.68           N  
ATOM    946  CA  ALA A 146      32.106  18.073  19.280  1.00 32.83           C  
ATOM    947  C   ALA A 146      32.782  17.149  18.249  1.00 31.90           C  
ATOM    948  O   ALA A 146      32.554  15.941  18.255  1.00 30.63           O  
ATOM    949  CB  ALA A 146      30.735  18.535  18.763  1.00 31.68           C  
ATOM    950  N   THR A 147      33.611  17.710  17.375  1.00 31.88           N  
ATOM    951  CA  THR A 147      34.297  16.906  16.366  1.00 32.60           C  
ATOM    952  C   THR A 147      35.231  15.829  16.934  1.00 32.99           C  
ATOM    953  O   THR A 147      35.232  14.688  16.459  1.00 33.52           O  
ATOM    954  CB  THR A 147      35.125  17.790  15.416  1.00 32.85           C  
ATOM    955  OG1 THR A 147      34.263  18.740  14.773  1.00 32.81           O  
ATOM    956  CG2 THR A 147      35.806  16.930  14.357  1.00 30.17           C  
ATOM    957  N   LYS A 148      36.030  16.185  17.935  1.00 31.61           N  
ATOM    958  CA  LYS A 148      36.960  15.226  18.521  1.00 32.51           C  
ATOM    959  C   LYS A 148      36.231  14.193  19.371  1.00 33.17           C  
ATOM    960  O   LYS A 148      36.650  13.038  19.466  1.00 31.85           O  
ATOM    961  CB  LYS A 148      38.004  15.960  19.360  1.00 34.08           C  
ATOM    962  CG  LYS A 148      38.802  16.966  18.564  1.00 34.32           C  
ATOM    963  CD  LYS A 148      39.882  17.618  19.396  1.00 36.32           C  
ATOM    964  CE  LYS A 148      40.522  18.777  18.635  1.00 39.51           C  
ATOM    965  NZ  LYS A 148      41.647  19.382  19.397  1.00 46.62           N  
ATOM    966  N   LEU A 149      35.134  14.622  19.983  1.00 29.84           N  
ATOM    967  CA  LEU A 149      34.321  13.753  20.819  1.00 31.35           C  
ATOM    968  C   LEU A 149      33.652  12.693  19.936  1.00 30.60           C  
ATOM    969  O   LEU A 149      33.603  11.511  20.303  1.00 31.29           O  
ATOM    970  CB  LEU A 149      33.269  14.607  21.542  1.00 30.96           C  
ATOM    971  CG  LEU A 149      33.003  14.472  23.044  1.00 36.22           C  
ATOM    972  CD1 LEU A 149      34.242  14.071  23.796  1.00 33.58           C  
ATOM    973  CD2 LEU A 149      32.460  15.803  23.569  1.00 34.15           C  
ATOM    974  N   PHE A 150      33.141  13.124  18.776  1.00 29.64           N  
ATOM    975  CA  PHE A 150      32.482  12.235  17.810  1.00 28.30           C  
ATOM    976  C   PHE A 150      33.500  11.223  17.290  1.00 26.61           C  
ATOM    977  O   PHE A 150      33.230  10.026  17.225  1.00 26.62           O  
ATOM    978  CB  PHE A 150      31.895  13.068  16.647  1.00 28.24           C  
ATOM    979  CG  PHE A 150      31.281  12.247  15.528  1.00 31.04           C  
ATOM    980  CD1 PHE A 150      32.019  11.935  14.386  1.00 30.23           C  
ATOM    981  CD2 PHE A 150      29.964  11.797  15.609  1.00 30.63           C  
ATOM    982  CE1 PHE A 150      31.453  11.187  13.339  1.00 29.50           C  
ATOM    983  CE2 PHE A 150      29.391  11.047  14.567  1.00 29.45           C  
ATOM    984  CZ  PHE A 150      30.139  10.746  13.433  1.00 30.41           C  
ATOM    985  N   THR A 151      34.682  11.715  16.941  1.00 26.00           N  
ATOM    986  CA  THR A 151      35.749  10.866  16.434  1.00 26.68           C  
ATOM    987  C   THR A 151      36.223   9.845  17.480  1.00 27.46           C  
ATOM    988  O   THR A 151      36.315   8.641  17.196  1.00 26.59           O  
ATOM    989  CB  THR A 151      36.948  11.725  15.993  1.00 27.27           C  
ATOM    990  OG1 THR A 151      36.489  12.729  15.076  1.00 26.76           O  
ATOM    991  CG2 THR A 151      38.008  10.858  15.311  1.00 27.96           C  
ATOM    992  N   ALA A 152      36.536  10.325  18.681  1.00 25.40           N  
ATOM    993  CA  ALA A 152      36.990   9.437  19.745  1.00 27.13           C  
ATOM    994  C   ALA A 152      35.962   8.340  20.059  1.00 26.99           C  
ATOM    995  O   ALA A 152      36.300   7.164  20.164  1.00 28.49           O  
ATOM    996  CB  ALA A 152      37.290  10.248  21.010  1.00 26.04           C  
ATOM    997  N   ILE A 153      34.703   8.728  20.191  1.00 29.20           N  
ATOM    998  CA  ILE A 153      33.647   7.778  20.531  1.00 28.16           C  
ATOM    999  C   ILE A 153      33.283   6.783  19.431  1.00 26.99           C  
ATOM   1000  O   ILE A 153      33.009   5.615  19.718  1.00 24.86           O  
ATOM   1001  CB  ILE A 153      32.383   8.541  21.018  1.00 27.85           C  
ATOM   1002  CG1 ILE A 153      32.669   9.136  22.402  1.00 30.44           C  
ATOM   1003  CG2 ILE A 153      31.169   7.606  21.106  1.00 27.58           C  
ATOM   1004  CD1 ILE A 153      31.546   9.996  22.969  1.00 30.71           C  
ATOM   1005  N   THR A 154      33.280   7.224  18.179  1.00 26.48           N  
ATOM   1006  CA  THR A 154      32.927   6.314  17.093  1.00 27.62           C  
ATOM   1007  C   THR A 154      34.026   5.279  16.862  1.00 27.23           C  
ATOM   1008  O   THR A 154      33.746   4.103  16.661  1.00 28.98           O  
ATOM   1009  CB  THR A 154      32.636   7.069  15.765  1.00 26.23           C  
ATOM   1010  OG1 THR A 154      33.698   7.978  15.477  1.00 25.61           O  
ATOM   1011  CG2 THR A 154      31.340   7.830  15.856  1.00 28.57           C  
ATOM   1012  N   PHE A 155      35.279   5.707  16.896  1.00 27.99           N  
ATOM   1013  CA  PHE A 155      36.361   4.764  16.686  1.00 26.60           C  
ATOM   1014  C   PHE A 155      36.550   3.878  17.904  1.00 25.57           C  
ATOM   1015  O   PHE A 155      37.050   2.763  17.803  1.00 23.85           O  
ATOM   1016  CB  PHE A 155      37.628   5.516  16.288  1.00 24.08           C  
ATOM   1017  CG  PHE A 155      37.640   5.892  14.835  1.00 26.72           C  
ATOM   1018  CD1 PHE A 155      38.059   4.969  13.869  1.00 27.01           C  
ATOM   1019  CD2 PHE A 155      37.136   7.124  14.411  1.00 26.80           C  
ATOM   1020  CE1 PHE A 155      37.975   5.259  12.501  1.00 27.51           C  
ATOM   1021  CE2 PHE A 155      37.045   7.425  13.046  1.00 30.57           C  
ATOM   1022  CZ  PHE A 155      37.470   6.481  12.082  1.00 28.86           C  
ATOM   1023  N   ASP A 156      36.134   4.369  19.063  1.00 24.16           N  
ATOM   1024  CA  ASP A 156      36.223   3.556  20.267  1.00 24.40           C  
ATOM   1025  C   ASP A 156      35.208   2.429  20.153  1.00 22.90           C  
ATOM   1026  O   ASP A 156      35.475   1.300  20.538  1.00 25.60           O  
ATOM   1027  CB  ASP A 156      35.881   4.371  21.511  1.00 24.94           C  
ATOM   1028  CG  ASP A 156      35.734   3.492  22.746  1.00 23.58           C  
ATOM   1029  OD1 ASP A 156      36.763   3.174  23.356  1.00 22.34           O  
ATOM   1030  OD2 ASP A 156      34.591   3.105  23.084  1.00 26.32           O  
ATOM   1031  N   ILE A 157      34.026   2.753  19.647  1.00 23.24           N  
ATOM   1032  CA  ILE A 157      32.974   1.756  19.492  1.00 25.24           C  
ATOM   1033  C   ILE A 157      33.391   0.752  18.406  1.00 26.98           C  
ATOM   1034  O   ILE A 157      33.179  -0.457  18.549  1.00 24.82           O  
ATOM   1035  CB  ILE A 157      31.645   2.436  19.121  1.00 26.79           C  
ATOM   1036  CG1 ILE A 157      31.156   3.269  20.315  1.00 26.37           C  
ATOM   1037  CG2 ILE A 157      30.589   1.396  18.731  1.00 28.49           C  
ATOM   1038  CD1 ILE A 157      29.930   4.077  20.013  1.00 25.95           C  
ATOM   1039  N   ALA A 158      34.023   1.259  17.349  1.00 22.86           N  
ATOM   1040  CA  ALA A 158      34.487   0.417  16.255  1.00 23.74           C  
ATOM   1041  C   ALA A 158      35.543  -0.544  16.799  1.00 22.82           C  
ATOM   1042  O   ALA A 158      35.575  -1.714  16.418  1.00 27.12           O  
ATOM   1043  CB  ALA A 158      35.072   1.298  15.124  1.00 21.23           C  
ATOM   1044  N   MET A 159      36.398  -0.046  17.691  1.00 21.84           N  
ATOM   1045  CA  MET A 159      37.452  -0.850  18.313  1.00 21.33           C  
ATOM   1046  C   MET A 159      36.830  -2.022  19.089  1.00 24.09           C  
ATOM   1047  O   MET A 159      37.256  -3.189  18.965  1.00 19.60           O  
ATOM   1048  CB  MET A 159      38.259   0.007  19.288  1.00 22.98           C  
ATOM   1049  CG  MET A 159      39.248  -0.783  20.143  1.00 23.53           C  
ATOM   1050  SD  MET A 159      40.114   0.227  21.349  1.00 26.69           S  
ATOM   1051  CE  MET A 159      38.827   0.505  22.555  1.00 24.45           C  
ATOM   1052  N   CYS A 160      35.819  -1.698  19.889  1.00 20.63           N  
ATOM   1053  CA  CYS A 160      35.145  -2.701  20.700  1.00 24.56           C  
ATOM   1054  C   CYS A 160      34.384  -3.729  19.885  1.00 22.49           C  
ATOM   1055  O   CYS A 160      34.494  -4.927  20.152  1.00 23.18           O  
ATOM   1056  CB  CYS A 160      34.203  -2.015  21.699  1.00 20.16           C  
ATOM   1057  SG  CYS A 160      35.121  -1.147  22.976  1.00 26.20           S  
ATOM   1058  N   VAL A 161      33.634  -3.275  18.884  1.00 23.91           N  
ATOM   1059  CA  VAL A 161      32.839  -4.179  18.066  1.00 26.61           C  
ATOM   1060  C   VAL A 161      33.687  -5.117  17.212  1.00 27.54           C  
ATOM   1061  O   VAL A 161      33.302  -6.274  17.003  1.00 25.08           O  
ATOM   1062  CB  VAL A 161      31.850  -3.408  17.159  1.00 27.48           C  
ATOM   1063  CG1 VAL A 161      30.999  -4.406  16.332  1.00 28.41           C  
ATOM   1064  CG2 VAL A 161      30.938  -2.529  18.022  1.00 28.74           C  
ATOM   1065  N   THR A 162      34.829  -4.630  16.720  1.00 24.75           N  
ATOM   1066  CA  THR A 162      35.702  -5.480  15.910  1.00 26.22           C  
ATOM   1067  C   THR A 162      36.498  -6.411  16.825  1.00 27.18           C  
ATOM   1068  O   THR A 162      37.001  -7.440  16.377  1.00 24.57           O  
ATOM   1069  CB  THR A 162      36.658  -4.653  14.989  1.00 24.19           C  
ATOM   1070  OG1 THR A 162      37.373  -3.675  15.757  1.00 25.70           O  
ATOM   1071  CG2 THR A 162      35.857  -3.966  13.886  1.00 20.98           C  
ATOM   1072  N   GLY A 163      36.590  -6.049  18.107  1.00 25.94           N  
ATOM   1073  CA  GLY A 163      37.271  -6.893  19.080  1.00 24.56           C  
ATOM   1074  C   GLY A 163      36.345  -8.071  19.378  1.00 27.22           C  
ATOM   1075  O   GLY A 163      36.781  -9.230  19.474  1.00 24.27           O  
ATOM   1076  N   LEU A 164      35.056  -7.765  19.530  1.00 26.06           N  
ATOM   1077  CA  LEU A 164      34.034  -8.781  19.769  1.00 26.79           C  
ATOM   1078  C   LEU A 164      33.933  -9.715  18.548  1.00 28.41           C  
ATOM   1079  O   LEU A 164      33.772 -10.929  18.704  1.00 25.84           O  
ATOM   1080  CB  LEU A 164      32.673  -8.122  20.020  1.00 26.23           C  
ATOM   1081  CG  LEU A 164      31.458  -9.050  19.956  1.00 28.82           C  
ATOM   1082  CD1 LEU A 164      31.549 -10.107  21.073  1.00 27.60           C  
ATOM   1083  CD2 LEU A 164      30.171  -8.221  20.067  1.00 30.61           C  
ATOM   1084  N   ALA A 165      34.035  -9.148  17.342  1.00 27.33           N  
ATOM   1085  CA  ALA A 165      33.977  -9.937  16.115  1.00 26.87           C  
ATOM   1086  C   ALA A 165      35.164 -10.909  16.048  1.00 28.77           C  
ATOM   1087  O   ALA A 165      35.012 -12.067  15.654  1.00 31.57           O  
ATOM   1088  CB  ALA A 165      33.971  -9.010  14.882  1.00 26.95           C  
ATOM   1089  N   ALA A 166      36.344 -10.441  16.438  1.00 29.01           N  
ATOM   1090  CA  ALA A 166      37.536 -11.279  16.436  1.00 29.26           C  
ATOM   1091  C   ALA A 166      37.362 -12.514  17.331  1.00 31.12           C  
ATOM   1092  O   ALA A 166      37.676 -13.636  16.933  1.00 28.16           O  
ATOM   1093  CB  ALA A 166      38.732 -10.474  16.909  1.00 29.94           C  
ATOM   1094  N   ALA A 167      36.877 -12.292  18.551  1.00 30.73           N  
ATOM   1095  CA  ALA A 167      36.669 -13.374  19.508  1.00 29.66           C  
ATOM   1096  C   ALA A 167      35.551 -14.323  19.068  1.00 29.73           C  
ATOM   1097  O   ALA A 167      35.530 -15.490  19.452  1.00 31.03           O  
ATOM   1098  CB  ALA A 167      36.346 -12.787  20.883  1.00 29.09           C  
ATOM   1099  N   LEU A 168      34.624 -13.816  18.266  1.00 29.11           N  
ATOM   1100  CA  LEU A 168      33.499 -14.614  17.786  1.00 30.67           C  
ATOM   1101  C   LEU A 168      33.783 -15.333  16.462  1.00 30.51           C  
ATOM   1102  O   LEU A 168      32.950 -16.086  15.977  1.00 31.76           O  
ATOM   1103  CB  LEU A 168      32.275 -13.717  17.630  1.00 31.44           C  
ATOM   1104  CG  LEU A 168      31.067 -13.843  18.569  1.00 36.07           C  
ATOM   1105  CD1 LEU A 168      31.483 -14.265  19.968  1.00 34.02           C  
ATOM   1106  CD2 LEU A 168      30.325 -12.514  18.571  1.00 31.69           C  
ATOM   1107  N   THR A 169      34.959 -15.096  15.886  1.00 30.06           N  
ATOM   1108  CA  THR A 169      35.331 -15.707  14.617  1.00 31.26           C  
ATOM   1109  C   THR A 169      36.054 -17.032  14.851  1.00 32.03           C  
ATOM   1110  O   THR A 169      37.157 -17.070  15.394  1.00 31.36           O  
ATOM   1111  CB  THR A 169      36.219 -14.739  13.789  1.00 30.62           C  
ATOM   1112  OG1 THR A 169      35.446 -13.590  13.433  1.00 29.51           O  
ATOM   1113  CG2 THR A 169      36.723 -15.413  12.509  1.00 31.81           C  
ATOM   1114  N   THR A 170      35.413 -18.118  14.432  1.00 34.49           N  
ATOM   1115  CA  THR A 170      35.964 -19.459  14.612  1.00 36.93           C  
ATOM   1116  C   THR A 170      36.367 -20.146  13.301  1.00 37.80           C  
ATOM   1117  O   THR A 170      36.924 -21.244  13.314  1.00 39.48           O  
ATOM   1118  CB  THR A 170      34.943 -20.355  15.310  1.00 34.19           C  
ATOM   1119  OG1 THR A 170      33.792 -20.489  14.468  1.00 33.11           O  
ATOM   1120  CG2 THR A 170      34.515 -19.739  16.649  1.00 32.75           C  
ATOM   1121  N   SER A 171      36.095 -19.492  12.179  1.00 38.20           N  
ATOM   1122  CA  SER A 171      36.393 -20.047  10.862  1.00 37.82           C  
ATOM   1123  C   SER A 171      37.862 -20.082  10.464  1.00 38.52           C  
ATOM   1124  O   SER A 171      38.347 -21.077   9.922  1.00 38.93           O  
ATOM   1125  CB  SER A 171      35.643 -19.252   9.792  1.00 37.94           C  
ATOM   1126  OG  SER A 171      36.100 -17.902   9.757  1.00 34.83           O  
ATOM   1127  N   SER A 172      38.561 -18.988  10.732  1.00 37.22           N  
ATOM   1128  CA  SER A 172      39.948 -18.841  10.333  1.00 37.03           C  
ATOM   1129  C   SER A 172      40.781 -18.150  11.397  1.00 37.31           C  
ATOM   1130  O   SER A 172      40.322 -17.210  12.033  1.00 38.45           O  
ATOM   1131  CB  SER A 172      39.989 -18.025   9.032  1.00 35.29           C  
ATOM   1132  OG  SER A 172      41.300 -17.568   8.744  1.00 36.13           O  
ATOM   1133  N   HIS A 173      42.012 -18.613  11.582  1.00 38.32           N  
ATOM   1134  CA  HIS A 173      42.913 -18.031  12.565  1.00 39.59           C  
ATOM   1135  C   HIS A 173      43.367 -16.666  12.049  1.00 40.64           C  
ATOM   1136  O   HIS A 173      43.431 -15.684  12.796  1.00 39.11           O  
ATOM   1137  CB  HIS A 173      44.128 -18.941  12.764  1.00 41.76           C  
ATOM   1138  CG  HIS A 173      44.923 -18.635  13.994  1.00 45.80           C  
ATOM   1139  ND1 HIS A 173      46.251 -18.984  14.128  1.00 47.66           N  
ATOM   1140  CD2 HIS A 173      44.577 -18.023  15.155  1.00 45.42           C  
ATOM   1141  CE1 HIS A 173      46.690 -18.599  15.314  1.00 47.29           C  
ATOM   1142  NE2 HIS A 173      45.692 -18.014  15.956  1.00 47.78           N  
ATOM   1143  N   LEU A 174      43.666 -16.609  10.756  1.00 41.03           N  
ATOM   1144  CA  LEU A 174      44.113 -15.372  10.133  1.00 42.61           C  
ATOM   1145  C   LEU A 174      43.035 -14.287  10.205  1.00 40.63           C  
ATOM   1146  O   LEU A 174      43.342 -13.117  10.435  1.00 38.80           O  
ATOM   1147  CB  LEU A 174      44.508 -15.628   8.679  1.00 44.77           C  
ATOM   1148  CG  LEU A 174      45.080 -14.424   7.921  1.00 48.37           C  
ATOM   1149  CD1 LEU A 174      46.293 -13.864   8.658  1.00 49.81           C  
ATOM   1150  CD2 LEU A 174      45.474 -14.856   6.515  1.00 49.82           C  
ATOM   1151  N   MET A 175      41.780 -14.682  10.002  1.00 37.99           N  
ATOM   1152  CA  MET A 175      40.660 -13.750  10.071  1.00 37.39           C  
ATOM   1153  C   MET A 175      40.573 -13.108  11.464  1.00 36.61           C  
ATOM   1154  O   MET A 175      40.272 -11.917  11.581  1.00 35.52           O  
ATOM   1155  CB  MET A 175      39.345 -14.468   9.730  1.00 37.39           C  
ATOM   1156  CG  MET A 175      39.110 -14.666   8.232  1.00 39.66           C  
ATOM   1157  SD  MET A 175      38.947 -13.088   7.332  1.00 42.72           S  
ATOM   1158  CE  MET A 175      38.086 -13.594   5.859  1.00 35.09           C  
ATOM   1159  N   ARG A 176      40.850 -13.899  12.505  1.00 36.62           N  
ATOM   1160  CA  ARG A 176      40.833 -13.424  13.894  1.00 36.80           C  
ATOM   1161  C   ARG A 176      41.866 -12.325  14.135  1.00 36.44           C  
ATOM   1162  O   ARG A 176      41.562 -11.306  14.752  1.00 34.46           O  
ATOM   1163  CB  ARG A 176      41.132 -14.567  14.878  1.00 35.90           C  
ATOM   1164  CG  ARG A 176      40.004 -15.555  15.109  1.00 37.14           C  
ATOM   1165  CD  ARG A 176      40.456 -16.645  16.085  1.00 36.48           C  
ATOM   1166  NE  ARG A 176      40.534 -16.192  17.478  1.00 35.45           N  
ATOM   1167  CZ  ARG A 176      39.501 -16.168  18.318  1.00 32.20           C  
ATOM   1168  NH1 ARG A 176      38.305 -16.566  17.909  1.00 29.44           N  
ATOM   1169  NH2 ARG A 176      39.666 -15.758  19.572  1.00 31.18           N  
ATOM   1170  N   TRP A 177      43.093 -12.539  13.666  1.00 36.72           N  
ATOM   1171  CA  TRP A 177      44.141 -11.545  13.869  1.00 39.01           C  
ATOM   1172  C   TRP A 177      43.985 -10.323  12.971  1.00 37.71           C  
ATOM   1173  O   TRP A 177      44.521  -9.256  13.275  1.00 36.13           O  
ATOM   1174  CB  TRP A 177      45.531 -12.174  13.691  1.00 39.77           C  
ATOM   1175  CG  TRP A 177      45.867 -13.125  14.800  1.00 42.20           C  
ATOM   1176  CD1 TRP A 177      45.886 -14.493  14.733  1.00 43.62           C  
ATOM   1177  CD2 TRP A 177      46.179 -12.787  16.164  1.00 42.06           C  
ATOM   1178  NE1 TRP A 177      46.189 -15.025  15.967  1.00 43.14           N  
ATOM   1179  CE2 TRP A 177      46.372 -14.005  16.863  1.00 41.68           C  
ATOM   1180  CE3 TRP A 177      46.309 -11.577  16.864  1.00 39.84           C  
ATOM   1181  CZ2 TRP A 177      46.690 -14.047  18.227  1.00 41.11           C  
ATOM   1182  CZ3 TRP A 177      46.624 -11.618  18.223  1.00 40.10           C  
ATOM   1183  CH2 TRP A 177      46.811 -12.847  18.888  1.00 41.52           C  
ATOM   1184  N   PHE A 178      43.246 -10.480  11.875  1.00 36.62           N  
ATOM   1185  CA  PHE A 178      43.002  -9.370  10.951  1.00 34.46           C  
ATOM   1186  C   PHE A 178      42.009  -8.402  11.610  1.00 34.56           C  
ATOM   1187  O   PHE A 178      42.159  -7.188  11.529  1.00 31.54           O  
ATOM   1188  CB  PHE A 178      42.443  -9.898   9.633  1.00 32.66           C  
ATOM   1189  CG  PHE A 178      42.079  -8.824   8.652  1.00 32.60           C  
ATOM   1190  CD1 PHE A 178      43.052  -7.972   8.138  1.00 34.35           C  
ATOM   1191  CD2 PHE A 178      40.763  -8.667   8.238  1.00 30.11           C  
ATOM   1192  CE1 PHE A 178      42.720  -6.975   7.220  1.00 35.34           C  
ATOM   1193  CE2 PHE A 178      40.414  -7.675   7.322  1.00 33.48           C  
ATOM   1194  CZ  PHE A 178      41.395  -6.825   6.810  1.00 35.10           C  
ATOM   1195  N   TRP A 179      40.980  -8.941  12.251  1.00 34.17           N  
ATOM   1196  CA  TRP A 179      40.046  -8.078  12.951  1.00 35.23           C  
ATOM   1197  C   TRP A 179      40.787  -7.402  14.109  1.00 33.03           C  
ATOM   1198  O   TRP A 179      40.556  -6.228  14.404  1.00 34.03           O  
ATOM   1199  CB  TRP A 179      38.878  -8.876  13.510  1.00 35.48           C  
ATOM   1200  CG  TRP A 179      37.596  -8.450  12.897  1.00 40.87           C  
ATOM   1201  CD1 TRP A 179      37.142  -7.167  12.747  1.00 41.74           C  
ATOM   1202  CD2 TRP A 179      36.588  -9.296  12.370  1.00 38.23           C  
ATOM   1203  NE1 TRP A 179      35.904  -7.167  12.160  1.00 40.25           N  
ATOM   1204  CE2 TRP A 179      35.538  -8.463  11.918  1.00 41.28           C  
ATOM   1205  CE3 TRP A 179      36.463 -10.680  12.239  1.00 38.09           C  
ATOM   1206  CZ2 TRP A 179      34.380  -8.970  11.344  1.00 36.93           C  
ATOM   1207  CZ3 TRP A 179      35.318 -11.180  11.673  1.00 39.25           C  
ATOM   1208  CH2 TRP A 179      34.287 -10.329  11.232  1.00 40.18           C  
ATOM   1209  N   TYR A 180      41.668  -8.154  14.765  1.00 31.47           N  
ATOM   1210  CA  TYR A 180      42.443  -7.627  15.884  1.00 33.01           C  
ATOM   1211  C   TYR A 180      43.228  -6.432  15.350  1.00 33.60           C  
ATOM   1212  O   TYR A 180      43.346  -5.395  16.007  1.00 34.58           O  
ATOM   1213  CB  TYR A 180      43.371  -8.720  16.426  1.00 29.48           C  
ATOM   1214  CG  TYR A 180      44.240  -8.333  17.609  1.00 31.98           C  
ATOM   1215  CD1 TYR A 180      45.443  -7.647  17.426  1.00 29.52           C  
ATOM   1216  CD2 TYR A 180      43.886  -8.706  18.913  1.00 30.76           C  
ATOM   1217  CE1 TYR A 180      46.275  -7.349  18.508  1.00 30.87           C  
ATOM   1218  CE2 TYR A 180      44.707  -8.410  20.002  1.00 29.31           C  
ATOM   1219  CZ  TYR A 180      45.902  -7.738  19.793  1.00 30.15           C  
ATOM   1220  OH  TYR A 180      46.750  -7.506  20.855  1.00 28.15           O  
ATOM   1221  N   ALA A 181      43.732  -6.581  14.133  1.00 32.47           N  
ATOM   1222  CA  ALA A 181      44.486  -5.521  13.477  1.00 34.02           C  
ATOM   1223  C   ALA A 181      43.595  -4.306  13.210  1.00 32.55           C  
ATOM   1224  O   ALA A 181      44.005  -3.172  13.425  1.00 33.93           O  
ATOM   1225  CB  ALA A 181      45.071  -6.038  12.164  1.00 33.87           C  
ATOM   1226  N   ILE A 182      42.382  -4.544  12.721  1.00 31.13           N  
ATOM   1227  CA  ILE A 182      41.456  -3.456  12.445  1.00 29.71           C  
ATOM   1228  C   ILE A 182      41.122  -2.752  13.762  1.00 29.86           C  
ATOM   1229  O   ILE A 182      41.072  -1.523  13.831  1.00 28.32           O  
ATOM   1230  CB  ILE A 182      40.151  -3.986  11.825  1.00 32.38           C  
ATOM   1231  CG1 ILE A 182      40.418  -4.486  10.404  1.00 31.15           C  
ATOM   1232  CG2 ILE A 182      39.070  -2.892  11.850  1.00 28.59           C  
ATOM   1233  CD1 ILE A 182      39.215  -5.139   9.756  1.00 32.65           C  
ATOM   1234  N   SER A 183      40.902  -3.551  14.801  1.00 26.98           N  
ATOM   1235  CA  SER A 183      40.563  -3.033  16.111  1.00 27.12           C  
ATOM   1236  C   SER A 183      41.712  -2.161  16.629  1.00 27.60           C  
ATOM   1237  O   SER A 183      41.467  -1.092  17.184  1.00 25.58           O  
ATOM   1238  CB  SER A 183      40.258  -4.202  17.067  1.00 24.81           C  
ATOM   1239  OG  SER A 183      39.789  -3.732  18.316  1.00 23.08           O  
ATOM   1240  N   CYS A 184      42.958  -2.601  16.418  1.00 24.87           N  
ATOM   1241  CA  CYS A 184      44.135  -1.833  16.841  1.00 28.35           C  
ATOM   1242  C   CYS A 184      44.202  -0.465  16.154  1.00 29.99           C  
ATOM   1243  O   CYS A 184      44.577   0.530  16.784  1.00 28.51           O  
ATOM   1244  CB  CYS A 184      45.439  -2.596  16.536  1.00 27.58           C  
ATOM   1245  SG  CYS A 184      45.849  -3.902  17.696  1.00 35.10           S  
ATOM   1246  N   ALA A 185      43.856  -0.434  14.867  1.00 29.94           N  
ATOM   1247  CA  ALA A 185      43.863   0.805  14.083  1.00 31.53           C  
ATOM   1248  C   ALA A 185      42.902   1.809  14.708  1.00 31.72           C  
ATOM   1249  O   ALA A 185      43.195   2.998  14.796  1.00 31.24           O  
ATOM   1250  CB  ALA A 185      43.443   0.523  12.645  1.00 29.61           C  
ATOM   1251  N   CYS A 186      41.743   1.317  15.130  1.00 31.16           N  
ATOM   1252  CA  CYS A 186      40.744   2.171  15.745  1.00 30.99           C  
ATOM   1253  C   CYS A 186      41.268   2.665  17.085  1.00 28.82           C  
ATOM   1254  O   CYS A 186      41.036   3.812  17.467  1.00 32.62           O  
ATOM   1255  CB  CYS A 186      39.435   1.397  15.919  1.00 27.59           C  
ATOM   1256  SG  CYS A 186      38.641   0.980  14.356  1.00 29.06           S  
ATOM   1257  N   PHE A 187      41.993   1.797  17.784  1.00 28.14           N  
ATOM   1258  CA  PHE A 187      42.580   2.125  19.072  1.00 28.55           C  
ATOM   1259  C   PHE A 187      43.579   3.280  18.945  1.00 28.23           C  
ATOM   1260  O   PHE A 187      43.586   4.183  19.783  1.00 24.83           O  
ATOM   1261  CB  PHE A 187      43.266   0.880  19.657  1.00 23.61           C  
ATOM   1262  CG  PHE A 187      43.781   1.047  21.060  1.00 25.27           C  
ATOM   1263  CD1 PHE A 187      43.130   1.876  21.980  1.00 24.40           C  
ATOM   1264  CD2 PHE A 187      44.881   0.314  21.492  1.00 25.35           C  
ATOM   1265  CE1 PHE A 187      43.568   1.962  23.301  1.00 23.35           C  
ATOM   1266  CE2 PHE A 187      45.329   0.390  22.811  1.00 26.16           C  
ATOM   1267  CZ  PHE A 187      44.669   1.218  23.723  1.00 24.77           C  
ATOM   1268  N   ILE A 188      44.408   3.279  17.902  1.00 28.95           N  
ATOM   1269  CA  ILE A 188      45.381   4.362  17.779  1.00 31.19           C  
ATOM   1270  C   ILE A 188      44.724   5.730  17.585  1.00 29.20           C  
ATOM   1271  O   ILE A 188      45.299   6.745  17.973  1.00 29.62           O  
ATOM   1272  CB  ILE A 188      46.447   4.101  16.656  1.00 34.56           C  
ATOM   1273  CG1 ILE A 188      45.890   4.463  15.290  1.00 39.28           C  
ATOM   1274  CG2 ILE A 188      46.932   2.655  16.701  1.00 34.00           C  
ATOM   1275  CD1 ILE A 188      46.190   5.885  14.894  1.00 42.20           C  
ATOM   1276  N   VAL A 189      43.524   5.756  17.001  1.00 30.29           N  
ATOM   1277  CA  VAL A 189      42.779   7.005  16.807  1.00 28.80           C  
ATOM   1278  C   VAL A 189      42.370   7.560  18.181  1.00 30.58           C  
ATOM   1279  O   VAL A 189      42.472   8.772  18.441  1.00 28.26           O  
ATOM   1280  CB  VAL A 189      41.510   6.777  15.976  1.00 30.36           C  
ATOM   1281  CG1 VAL A 189      40.610   8.014  16.040  1.00 30.15           C  
ATOM   1282  CG2 VAL A 189      41.880   6.462  14.530  1.00 28.74           C  
ATOM   1283  N   VAL A 190      41.900   6.665  19.053  1.00 27.79           N  
ATOM   1284  CA  VAL A 190      41.494   7.039  20.411  1.00 25.64           C  
ATOM   1285  C   VAL A 190      42.733   7.505  21.177  1.00 25.23           C  
ATOM   1286  O   VAL A 190      42.701   8.516  21.881  1.00 24.03           O  
ATOM   1287  CB  VAL A 190      40.847   5.825  21.163  1.00 23.14           C  
ATOM   1288  CG1 VAL A 190      40.608   6.173  22.625  1.00 23.41           C  
ATOM   1289  CG2 VAL A 190      39.542   5.431  20.489  1.00 20.77           C  
ATOM   1290  N   LEU A 191      43.829   6.763  21.035  1.00 25.41           N  
ATOM   1291  CA  LEU A 191      45.074   7.111  21.710  1.00 27.01           C  
ATOM   1292  C   LEU A 191      45.604   8.463  21.253  1.00 29.12           C  
ATOM   1293  O   LEU A 191      46.063   9.274  22.071  1.00 29.10           O  
ATOM   1294  CB  LEU A 191      46.131   6.028  21.470  1.00 25.53           C  
ATOM   1295  CG  LEU A 191      45.878   4.702  22.195  1.00 28.07           C  
ATOM   1296  CD1 LEU A 191      46.912   3.669  21.764  1.00 26.44           C  
ATOM   1297  CD2 LEU A 191      45.937   4.928  23.704  1.00 25.23           C  
ATOM   1298  N   TYR A 192      45.541   8.715  19.949  1.00 31.83           N  
ATOM   1299  CA  TYR A 192      46.020   9.992  19.414  1.00 32.70           C  
ATOM   1300  C   TYR A 192      45.206  11.158  19.982  1.00 31.93           C  
ATOM   1301  O   TYR A 192      45.769  12.176  20.381  1.00 33.70           O  
ATOM   1302  CB  TYR A 192      45.951   9.989  17.879  1.00 36.42           C  
ATOM   1303  CG  TYR A 192      46.401  11.289  17.248  1.00 39.82           C  
ATOM   1304  CD1 TYR A 192      45.515  12.350  17.099  1.00 42.28           C  
ATOM   1305  CD2 TYR A 192      47.721  11.472  16.836  1.00 42.26           C  
ATOM   1306  CE1 TYR A 192      45.922  13.563  16.560  1.00 43.99           C  
ATOM   1307  CE2 TYR A 192      48.142  12.693  16.292  1.00 44.34           C  
ATOM   1308  CZ  TYR A 192      47.230  13.731  16.161  1.00 45.00           C  
ATOM   1309  OH  TYR A 192      47.609  14.947  15.633  1.00 47.44           O  
ATOM   1310  N   ILE A 193      43.886  11.007  20.022  1.00 31.04           N  
ATOM   1311  CA  ILE A 193      43.017  12.052  20.555  1.00 31.35           C  
ATOM   1312  C   ILE A 193      43.326  12.315  22.031  1.00 31.61           C  
ATOM   1313  O   ILE A 193      43.454  13.469  22.450  1.00 31.25           O  
ATOM   1314  CB  ILE A 193      41.519  11.673  20.400  1.00 30.00           C  
ATOM   1315  CG1 ILE A 193      41.139  11.675  18.919  1.00 28.76           C  
ATOM   1316  CG2 ILE A 193      40.635  12.647  21.180  1.00 26.98           C  
ATOM   1317  CD1 ILE A 193      39.728  11.234  18.657  1.00 30.49           C  
ATOM   1318  N   LEU A 194      43.454  11.247  22.815  1.00 30.59           N  
ATOM   1319  CA  LEU A 194      43.754  11.375  24.235  1.00 30.37           C  
ATOM   1320  C   LEU A 194      45.125  12.012  24.486  1.00 30.24           C  
ATOM   1321  O   LEU A 194      45.252  12.959  25.263  1.00 27.30           O  
ATOM   1322  CB  LEU A 194      43.708   9.991  24.926  1.00 29.85           C  
ATOM   1323  CG  LEU A 194      42.322   9.390  25.232  1.00 30.96           C  
ATOM   1324  CD1 LEU A 194      42.436   7.893  25.551  1.00 30.59           C  
ATOM   1325  CD2 LEU A 194      41.703  10.135  26.406  1.00 27.79           C  
ATOM   1326  N   LEU A 195      46.141  11.494  23.809  1.00 30.86           N  
ATOM   1327  CA  LEU A 195      47.517  11.951  23.992  1.00 31.77           C  
ATOM   1328  C   LEU A 195      47.953  13.207  23.247  1.00 32.78           C  
ATOM   1329  O   LEU A 195      48.888  13.885  23.671  1.00 32.76           O  
ATOM   1330  CB  LEU A 195      48.474  10.813  23.629  1.00 32.37           C  
ATOM   1331  CG  LEU A 195      48.570   9.605  24.564  1.00 32.75           C  
ATOM   1332  CD1 LEU A 195      49.211   8.437  23.813  1.00 32.68           C  
ATOM   1333  CD2 LEU A 195      49.392   9.969  25.807  1.00 31.94           C  
ATOM   1334  N   VAL A 196      47.292  13.520  22.143  1.00 34.55           N  
ATOM   1335  CA  VAL A 196      47.667  14.692  21.362  1.00 35.44           C  
ATOM   1336  C   VAL A 196      46.652  15.816  21.438  1.00 35.64           C  
ATOM   1337  O   VAL A 196      46.956  16.918  21.904  1.00 35.99           O  
ATOM   1338  CB  VAL A 196      47.868  14.323  19.872  1.00 36.28           C  
ATOM   1339  CG1 VAL A 196      48.302  15.570  19.070  1.00 37.52           C  
ATOM   1340  CG2 VAL A 196      48.916  13.216  19.746  1.00 36.61           C  
ATOM   1341  N   GLU A 197      45.441  15.529  20.988  1.00 36.14           N  
ATOM   1342  CA  GLU A 197      44.385  16.524  20.960  1.00 37.42           C  
ATOM   1343  C   GLU A 197      43.918  17.015  22.318  1.00 36.40           C  
ATOM   1344  O   GLU A 197      44.098  18.186  22.648  1.00 35.48           O  
ATOM   1345  CB  GLU A 197      43.181  15.991  20.179  1.00 41.02           C  
ATOM   1346  CG  GLU A 197      43.471  15.625  18.728  1.00 47.74           C  
ATOM   1347  CD  GLU A 197      44.065  16.774  17.931  1.00 51.80           C  
ATOM   1348  OE1 GLU A 197      43.651  17.939  18.141  1.00 55.03           O  
ATOM   1349  OE2 GLU A 197      44.938  16.510  17.081  1.00 54.74           O  
ATOM   1350  N   TRP A 198      43.309  16.131  23.104  1.00 34.81           N  
ATOM   1351  CA  TRP A 198      42.789  16.533  24.404  1.00 33.66           C  
ATOM   1352  C   TRP A 198      43.856  17.000  25.398  1.00 33.59           C  
ATOM   1353  O   TRP A 198      43.567  17.797  26.291  1.00 32.48           O  
ATOM   1354  CB  TRP A 198      41.920  15.408  25.002  1.00 31.47           C  
ATOM   1355  CG  TRP A 198      40.654  15.153  24.215  1.00 28.48           C  
ATOM   1356  CD1 TRP A 198      40.160  15.910  23.186  1.00 30.11           C  
ATOM   1357  CD2 TRP A 198      39.729  14.070  24.390  1.00 28.41           C  
ATOM   1358  NE1 TRP A 198      38.993  15.368  22.713  1.00 28.95           N  
ATOM   1359  CE2 TRP A 198      38.705  14.238  23.434  1.00 28.23           C  
ATOM   1360  CE3 TRP A 198      39.667  12.974  25.262  1.00 27.88           C  
ATOM   1361  CZ2 TRP A 198      37.628  13.348  23.320  1.00 27.32           C  
ATOM   1362  CZ3 TRP A 198      38.596  12.090  25.148  1.00 27.38           C  
ATOM   1363  CH2 TRP A 198      37.595  12.285  24.185  1.00 26.49           C  
ATOM   1364  N   ALA A 199      45.089  16.532  25.242  1.00 34.82           N  
ATOM   1365  CA  ALA A 199      46.155  16.962  26.144  1.00 36.81           C  
ATOM   1366  C   ALA A 199      46.366  18.479  26.011  1.00 38.91           C  
ATOM   1367  O   ALA A 199      46.687  19.167  26.988  1.00 37.96           O  
ATOM   1368  CB  ALA A 199      47.446  16.220  25.827  1.00 34.30           C  
ATOM   1369  N   GLN A 200      46.184  18.994  24.798  1.00 41.15           N  
ATOM   1370  CA  GLN A 200      46.345  20.420  24.546  1.00 43.15           C  
ATOM   1371  C   GLN A 200      45.084  21.201  24.889  1.00 42.83           C  
ATOM   1372  O   GLN A 200      45.162  22.321  25.392  1.00 42.89           O  
ATOM   1373  CB  GLN A 200      46.728  20.661  23.087  1.00 46.53           C  
ATOM   1374  CG  GLN A 200      48.114  20.147  22.744  1.00 51.98           C  
ATOM   1375  CD  GLN A 200      49.156  20.584  23.764  1.00 56.81           C  
ATOM   1376  OE1 GLN A 200      49.292  21.775  24.060  1.00 58.76           O  
ATOM   1377  NE2 GLN A 200      49.898  19.619  24.307  1.00 57.26           N  
ATOM   1378  N   ASP A 201      43.925  20.602  24.625  1.00 41.78           N  
ATOM   1379  CA  ASP A 201      42.642  21.235  24.916  1.00 40.95           C  
ATOM   1380  C   ASP A 201      42.444  21.501  26.402  1.00 40.30           C  
ATOM   1381  O   ASP A 201      41.842  22.509  26.779  1.00 41.05           O  
ATOM   1382  CB  ASP A 201      41.487  20.353  24.433  1.00 40.64           C  
ATOM   1383  CG  ASP A 201      41.363  20.313  22.923  1.00 43.93           C  
ATOM   1384  OD1 ASP A 201      40.645  19.424  22.416  1.00 42.48           O  
ATOM   1385  OD2 ASP A 201      41.968  21.172  22.242  1.00 46.27           O  
ATOM   1386  N   ALA A 202      42.934  20.588  27.239  1.00 38.99           N  
ATOM   1387  CA  ALA A 202      42.787  20.701  28.689  1.00 38.87           C  
ATOM   1388  C   ALA A 202      43.504  21.920  29.251  1.00 39.03           C  
ATOM   1389  O   ALA A 202      43.136  22.444  30.297  1.00 37.98           O  
ATOM   1390  CB  ALA A 202      43.300  19.431  29.374  1.00 35.57           C  
ATOM   1391  N   LYS A 203      44.534  22.371  28.554  1.00 42.14           N  
ATOM   1392  CA  LYS A 203      45.269  23.540  29.008  1.00 44.84           C  
ATOM   1393  C   LYS A 203      44.392  24.779  28.860  1.00 45.58           C  
ATOM   1394  O   LYS A 203      44.421  25.665  29.708  1.00 47.49           O  
ATOM   1395  CB  LYS A 203      46.570  23.672  28.219  1.00 44.67           C  
ATOM   1396  CG  LYS A 203      47.456  22.444  28.382  1.00 47.55           C  
ATOM   1397  CD  LYS A 203      48.819  22.629  27.746  1.00 50.59           C  
ATOM   1398  CE  LYS A 203      49.721  21.445  28.039  1.00 50.86           C  
ATOM   1399  NZ  LYS A 203      51.073  21.641  27.438  1.00 56.38           N  
ATOM   1400  N   ALA A 204      43.591  24.828  27.799  1.00 45.31           N  
ATOM   1401  CA  ALA A 204      42.700  25.964  27.582  1.00 46.64           C  
ATOM   1402  C   ALA A 204      41.492  25.877  28.511  1.00 46.17           C  
ATOM   1403  O   ALA A 204      40.949  26.894  28.936  1.00 47.82           O  
ATOM   1404  CB  ALA A 204      42.235  26.006  26.125  1.00 47.20           C  
ATOM   1405  N   ALA A 205      41.080  24.657  28.833  1.00 45.70           N  
ATOM   1406  CA  ALA A 205      39.927  24.441  29.700  1.00 43.61           C  
ATOM   1407  C   ALA A 205      40.275  24.636  31.172  1.00 43.18           C  
ATOM   1408  O   ALA A 205      39.388  24.660  32.028  1.00 42.49           O  
ATOM   1409  CB  ALA A 205      39.369  23.038  29.473  1.00 43.61           C  
ATOM   1410  N   GLY A 206      41.567  24.768  31.463  1.00 43.78           N  
ATOM   1411  CA  GLY A 206      42.006  24.956  32.837  1.00 42.38           C  
ATOM   1412  C   GLY A 206      41.952  23.693  33.683  1.00 43.14           C  
ATOM   1413  O   GLY A 206      41.801  23.765  34.905  1.00 42.48           O  
ATOM   1414  N   THR A 207      42.078  22.534  33.034  1.00 41.85           N  
ATOM   1415  CA  THR A 207      42.048  21.243  33.721  1.00 40.84           C  
ATOM   1416  C   THR A 207      43.279  20.406  33.348  1.00 41.13           C  
ATOM   1417  O   THR A 207      43.249  19.177  33.417  1.00 39.72           O  
ATOM   1418  CB  THR A 207      40.792  20.436  33.334  1.00 41.16           C  
ATOM   1419  OG1 THR A 207      40.712  20.349  31.904  1.00 39.26           O  
ATOM   1420  CG2 THR A 207      39.527  21.096  33.879  1.00 38.84           C  
ATOM   1421  N   ALA A 208      44.356  21.081  32.962  1.00 39.87           N  
ATOM   1422  CA  ALA A 208      45.587  20.417  32.552  1.00 41.44           C  
ATOM   1423  C   ALA A 208      46.118  19.353  33.524  1.00 42.22           C  
ATOM   1424  O   ALA A 208      46.408  18.227  33.116  1.00 42.87           O  
ATOM   1425  CB  ALA A 208      46.667  21.466  32.280  1.00 39.11           C  
ATOM   1426  N   ASP A 209      46.246  19.709  34.799  1.00 42.15           N  
ATOM   1427  CA  ASP A 209      46.759  18.784  35.814  1.00 42.63           C  
ATOM   1428  C   ASP A 209      45.983  17.479  35.961  1.00 41.07           C  
ATOM   1429  O   ASP A 209      46.558  16.396  35.822  1.00 43.02           O  
ATOM   1430  CB  ASP A 209      46.826  19.476  37.179  1.00 41.83           C  
ATOM   1431  CG  ASP A 209      47.942  20.491  37.263  1.00 42.80           C  
ATOM   1432  OD1 ASP A 209      48.593  20.747  36.227  1.00 41.29           O  
ATOM   1433  OD2 ASP A 209      48.167  21.031  38.369  1.00 45.98           O  
ATOM   1434  N   ILE A 210      44.692  17.583  36.272  1.00 39.36           N  
ATOM   1435  CA  ILE A 210      43.850  16.403  36.448  1.00 36.47           C  
ATOM   1436  C   ILE A 210      43.680  15.619  35.141  1.00 35.54           C  
ATOM   1437  O   ILE A 210      43.708  14.388  35.152  1.00 35.34           O  
ATOM   1438  CB  ILE A 210      42.444  16.777  37.001  1.00 34.57           C  
ATOM   1439  CG1 ILE A 210      41.604  15.511  37.211  1.00 35.26           C  
ATOM   1440  CG2 ILE A 210      41.718  17.704  36.034  1.00 34.13           C  
ATOM   1441  CD1 ILE A 210      42.115  14.583  38.322  1.00 33.04           C  
ATOM   1442  N   PHE A 211      43.509  16.314  34.019  1.00 33.20           N  
ATOM   1443  CA  PHE A 211      43.335  15.605  32.759  1.00 32.37           C  
ATOM   1444  C   PHE A 211      44.565  14.777  32.419  1.00 31.69           C  
ATOM   1445  O   PHE A 211      44.456  13.622  31.992  1.00 31.71           O  
ATOM   1446  CB  PHE A 211      43.075  16.551  31.583  1.00 29.45           C  
ATOM   1447  CG  PHE A 211      43.017  15.830  30.260  1.00 31.97           C  
ATOM   1448  CD1 PHE A 211      41.875  15.114  29.892  1.00 31.14           C  
ATOM   1449  CD2 PHE A 211      44.143  15.754  29.444  1.00 30.76           C  
ATOM   1450  CE1 PHE A 211      41.860  14.324  28.738  1.00 32.41           C  
ATOM   1451  CE2 PHE A 211      44.136  14.965  28.287  1.00 32.21           C  
ATOM   1452  CZ  PHE A 211      42.991  14.249  27.938  1.00 30.39           C  
ATOM   1453  N   SER A 212      45.735  15.380  32.585  1.00 31.09           N  
ATOM   1454  CA  SER A 212      46.973  14.695  32.267  1.00 31.11           C  
ATOM   1455  C   SER A 212      47.098  13.436  33.124  1.00 29.90           C  
ATOM   1456  O   SER A 212      47.589  12.402  32.661  1.00 26.39           O  
ATOM   1457  CB  SER A 212      48.167  15.625  32.483  1.00 30.85           C  
ATOM   1458  OG  SER A 212      49.355  15.013  32.003  1.00 32.02           O  
ATOM   1459  N   THR A 213      46.631  13.520  34.367  1.00 29.60           N  
ATOM   1460  CA  THR A 213      46.673  12.372  35.276  1.00 28.75           C  
ATOM   1461  C   THR A 213      45.743  11.265  34.776  1.00 27.31           C  
ATOM   1462  O   THR A 213      46.165  10.121  34.603  1.00 27.74           O  
ATOM   1463  CB  THR A 213      46.236  12.771  36.707  1.00 31.02           C  
ATOM   1464  OG1 THR A 213      47.149  13.745  37.228  1.00 31.04           O  
ATOM   1465  CG2 THR A 213      46.220  11.559  37.627  1.00 28.58           C  
ATOM   1466  N   LEU A 214      44.478  11.608  34.543  1.00 27.14           N  
ATOM   1467  CA  LEU A 214      43.499  10.629  34.075  1.00 26.38           C  
ATOM   1468  C   LEU A 214      43.834  10.130  32.666  1.00 27.77           C  
ATOM   1469  O   LEU A 214      43.550   8.987  32.320  1.00 28.80           O  
ATOM   1470  CB  LEU A 214      42.092  11.234  34.118  1.00 28.23           C  
ATOM   1471  CG  LEU A 214      41.687  11.808  35.488  1.00 30.92           C  
ATOM   1472  CD1 LEU A 214      40.266  12.302  35.415  1.00 31.89           C  
ATOM   1473  CD2 LEU A 214      41.823  10.759  36.577  1.00 31.67           C  
ATOM   1474  N   LYS A 215      44.442  10.999  31.864  1.00 26.86           N  
ATOM   1475  CA  LYS A 215      44.852  10.660  30.513  1.00 28.85           C  
ATOM   1476  C   LYS A 215      45.828   9.491  30.580  1.00 27.91           C  
ATOM   1477  O   LYS A 215      45.647   8.473  29.911  1.00 29.12           O  
ATOM   1478  CB  LYS A 215      45.542  11.872  29.863  1.00 32.30           C  
ATOM   1479  CG  LYS A 215      46.123  11.595  28.484  1.00 33.79           C  
ATOM   1480  CD  LYS A 215      47.169  12.650  28.111  1.00 34.43           C  
ATOM   1481  CE  LYS A 215      48.357  12.590  29.058  1.00 32.77           C  
ATOM   1482  NZ  LYS A 215      49.376  13.625  28.773  1.00 32.24           N  
ATOM   1483  N   LEU A 216      46.860   9.650  31.407  1.00 27.67           N  
ATOM   1484  CA  LEU A 216      47.892   8.643  31.596  1.00 27.07           C  
ATOM   1485  C   LEU A 216      47.368   7.335  32.205  1.00 26.06           C  
ATOM   1486  O   LEU A 216      47.682   6.243  31.727  1.00 24.48           O  
ATOM   1487  CB  LEU A 216      49.002   9.215  32.484  1.00 28.62           C  
ATOM   1488  CG  LEU A 216      50.383   9.411  31.865  1.00 33.73           C  
ATOM   1489  CD1 LEU A 216      50.272  10.169  30.558  1.00 36.51           C  
ATOM   1490  CD2 LEU A 216      51.260  10.169  32.841  1.00 34.31           C  
ATOM   1491  N   LEU A 217      46.580   7.443  33.267  1.00 25.67           N  
ATOM   1492  CA  LEU A 217      46.027   6.252  33.898  1.00 25.81           C  
ATOM   1493  C   LEU A 217      45.246   5.470  32.854  1.00 25.19           C  
ATOM   1494  O   LEU A 217      45.355   4.234  32.761  1.00 26.82           O  
ATOM   1495  CB  LEU A 217      45.092   6.632  35.054  1.00 24.88           C  
ATOM   1496  CG  LEU A 217      44.504   5.442  35.829  1.00 26.53           C  
ATOM   1497  CD1 LEU A 217      45.653   4.634  36.461  1.00 26.01           C  
ATOM   1498  CD2 LEU A 217      43.544   5.951  36.915  1.00 24.12           C  
ATOM   1499  N   THR A 218      44.459   6.200  32.065  1.00 25.64           N  
ATOM   1500  CA  THR A 218      43.639   5.607  31.022  1.00 24.62           C  
ATOM   1501  C   THR A 218      44.487   4.951  29.928  1.00 25.74           C  
ATOM   1502  O   THR A 218      44.262   3.794  29.583  1.00 22.54           O  
ATOM   1503  CB  THR A 218      42.676   6.679  30.390  1.00 27.44           C  
ATOM   1504  OG1 THR A 218      41.651   7.025  31.334  1.00 29.33           O  
ATOM   1505  CG2 THR A 218      42.018   6.164  29.132  1.00 25.58           C  
ATOM   1506  N   VAL A 219      45.469   5.669  29.388  1.00 25.78           N  
ATOM   1507  CA  VAL A 219      46.288   5.086  28.327  1.00 26.71           C  
ATOM   1508  C   VAL A 219      47.019   3.816  28.785  1.00 26.25           C  
ATOM   1509  O   VAL A 219      47.050   2.814  28.065  1.00 27.27           O  
ATOM   1510  CB  VAL A 219      47.319   6.103  27.781  1.00 25.36           C  
ATOM   1511  CG1 VAL A 219      48.290   5.393  26.834  1.00 26.24           C  
ATOM   1512  CG2 VAL A 219      46.590   7.234  27.030  1.00 24.79           C  
ATOM   1513  N   VAL A 220      47.614   3.872  29.975  1.00 27.46           N  
ATOM   1514  CA  VAL A 220      48.330   2.735  30.549  1.00 27.55           C  
ATOM   1515  C   VAL A 220      47.402   1.530  30.757  1.00 26.17           C  
ATOM   1516  O   VAL A 220      47.706   0.425  30.317  1.00 21.57           O  
ATOM   1517  CB  VAL A 220      48.978   3.118  31.903  1.00 28.36           C  
ATOM   1518  CG1 VAL A 220      49.355   1.874  32.688  1.00 32.40           C  
ATOM   1519  CG2 VAL A 220      50.214   3.976  31.657  1.00 30.13           C  
ATOM   1520  N   MET A 221      46.271   1.729  31.420  1.00 25.61           N  
ATOM   1521  CA  MET A 221      45.369   0.593  31.644  1.00 27.47           C  
ATOM   1522  C   MET A 221      44.775   0.031  30.351  1.00 27.43           C  
ATOM   1523  O   MET A 221      44.694  -1.181  30.188  1.00 27.08           O  
ATOM   1524  CB  MET A 221      44.224   0.964  32.601  1.00 28.22           C  
ATOM   1525  CG  MET A 221      44.666   1.346  34.006  1.00 31.53           C  
ATOM   1526  SD  MET A 221      45.741   0.117  34.803  1.00 36.66           S  
ATOM   1527  CE  MET A 221      47.176   1.054  34.932  1.00 36.51           C  
ATOM   1528  N   TRP A 222      44.373   0.901  29.426  1.00 27.34           N  
ATOM   1529  CA  TRP A 222      43.773   0.427  28.176  1.00 26.54           C  
ATOM   1530  C   TRP A 222      44.740  -0.414  27.340  1.00 26.56           C  
ATOM   1531  O   TRP A 222      44.315  -1.350  26.666  1.00 26.08           O  
ATOM   1532  CB  TRP A 222      43.246   1.606  27.352  1.00 25.81           C  
ATOM   1533  CG  TRP A 222      41.980   2.220  27.924  1.00 23.09           C  
ATOM   1534  CD1 TRP A 222      41.703   2.449  29.249  1.00 23.83           C  
ATOM   1535  CD2 TRP A 222      40.860   2.727  27.188  1.00 21.71           C  
ATOM   1536  NE1 TRP A 222      40.479   3.071  29.379  1.00 20.70           N  
ATOM   1537  CE2 TRP A 222      39.940   3.254  28.132  1.00 23.63           C  
ATOM   1538  CE3 TRP A 222      40.541   2.793  25.824  1.00 22.55           C  
ATOM   1539  CZ2 TRP A 222      38.730   3.839  27.751  1.00 20.66           C  
ATOM   1540  CZ3 TRP A 222      39.335   3.377  25.442  1.00 24.92           C  
ATOM   1541  CH2 TRP A 222      38.443   3.895  26.408  1.00 25.23           C  
ATOM   1542  N   LEU A 223      46.027  -0.077  27.375  1.00 25.74           N  
ATOM   1543  CA  LEU A 223      47.033  -0.837  26.635  1.00 27.65           C  
ATOM   1544  C   LEU A 223      47.035  -2.271  27.167  1.00 27.86           C  
ATOM   1545  O   LEU A 223      47.413  -3.212  26.465  1.00 28.59           O  
ATOM   1546  CB  LEU A 223      48.420  -0.199  26.810  1.00 28.34           C  
ATOM   1547  CG  LEU A 223      48.602   1.093  25.998  1.00 31.69           C  
ATOM   1548  CD1 LEU A 223      49.941   1.751  26.323  1.00 30.51           C  
ATOM   1549  CD2 LEU A 223      48.504   0.770  24.507  1.00 30.02           C  
ATOM   1550  N   GLY A 224      46.586  -2.422  28.411  1.00 26.87           N  
ATOM   1551  CA  GLY A 224      46.522  -3.728  29.035  1.00 25.07           C  
ATOM   1552  C   GLY A 224      45.554  -4.704  28.381  1.00 23.73           C  
ATOM   1553  O   GLY A 224      45.842  -5.890  28.309  1.00 25.71           O  
ATOM   1554  N   TYR A 225      44.418  -4.221  27.887  1.00 23.53           N  
ATOM   1555  CA  TYR A 225      43.418  -5.101  27.282  1.00 22.50           C  
ATOM   1556  C   TYR A 225      43.858  -5.919  26.053  1.00 27.18           C  
ATOM   1557  O   TYR A 225      43.635  -7.140  26.005  1.00 23.81           O  
ATOM   1558  CB  TYR A 225      42.145  -4.306  26.979  1.00 20.21           C  
ATOM   1559  CG  TYR A 225      41.461  -3.814  28.241  1.00 22.85           C  
ATOM   1560  CD1 TYR A 225      41.943  -2.695  28.914  1.00 24.03           C  
ATOM   1561  CD2 TYR A 225      40.367  -4.502  28.791  1.00 24.05           C  
ATOM   1562  CE1 TYR A 225      41.372  -2.261  30.101  1.00 27.25           C  
ATOM   1563  CE2 TYR A 225      39.779  -4.075  29.995  1.00 22.69           C  
ATOM   1564  CZ  TYR A 225      40.293  -2.952  30.635  1.00 27.18           C  
ATOM   1565  OH  TYR A 225      39.738  -2.480  31.789  1.00 25.89           O  
ATOM   1566  N   PRO A 226      44.467  -5.269  25.038  1.00 26.51           N  
ATOM   1567  CA  PRO A 226      44.878  -6.091  23.892  1.00 28.53           C  
ATOM   1568  C   PRO A 226      46.033  -7.026  24.252  1.00 27.91           C  
ATOM   1569  O   PRO A 226      46.209  -8.063  23.618  1.00 32.41           O  
ATOM   1570  CB  PRO A 226      45.249  -5.054  22.816  1.00 28.93           C  
ATOM   1571  CG  PRO A 226      45.605  -3.820  23.606  1.00 26.89           C  
ATOM   1572  CD  PRO A 226      44.589  -3.833  24.737  1.00 27.25           C  
ATOM   1573  N   ILE A 227      46.821  -6.661  25.262  1.00 28.55           N  
ATOM   1574  CA  ILE A 227      47.927  -7.508  25.702  1.00 29.32           C  
ATOM   1575  C   ILE A 227      47.319  -8.782  26.305  1.00 31.15           C  
ATOM   1576  O   ILE A 227      47.736  -9.901  25.985  1.00 31.16           O  
ATOM   1577  CB  ILE A 227      48.807  -6.793  26.760  1.00 29.52           C  
ATOM   1578  CG1 ILE A 227      49.594  -5.657  26.099  1.00 29.49           C  
ATOM   1579  CG2 ILE A 227      49.758  -7.792  27.424  1.00 29.67           C  
ATOM   1580  CD1 ILE A 227      50.252  -4.703  27.086  1.00 28.38           C  
ATOM   1581  N   VAL A 228      46.314  -8.609  27.158  1.00 28.52           N  
ATOM   1582  CA  VAL A 228      45.639  -9.756  27.768  1.00 28.91           C  
ATOM   1583  C   VAL A 228      44.916 -10.583  26.708  1.00 29.13           C  
ATOM   1584  O   VAL A 228      44.888 -11.816  26.787  1.00 28.83           O  
ATOM   1585  CB  VAL A 228      44.595  -9.313  28.831  1.00 26.65           C  
ATOM   1586  CG1 VAL A 228      43.815 -10.523  29.350  1.00 27.83           C  
ATOM   1587  CG2 VAL A 228      45.288  -8.607  29.971  1.00 24.14           C  
ATOM   1588  N   TRP A 229      44.327  -9.908  25.723  1.00 29.10           N  
ATOM   1589  CA  TRP A 229      43.600 -10.593  24.660  1.00 30.72           C  
ATOM   1590  C   TRP A 229      44.559 -11.526  23.931  1.00 30.53           C  
ATOM   1591  O   TRP A 229      44.266 -12.702  23.708  1.00 29.98           O  
ATOM   1592  CB  TRP A 229      43.024  -9.584  23.657  1.00 31.01           C  
ATOM   1593  CG  TRP A 229      41.922 -10.132  22.775  1.00 32.81           C  
ATOM   1594  CD1 TRP A 229      40.583  -9.964  22.948  1.00 30.92           C  
ATOM   1595  CD2 TRP A 229      42.075 -10.934  21.589  1.00 32.99           C  
ATOM   1596  NE1 TRP A 229      39.889 -10.605  21.952  1.00 34.24           N  
ATOM   1597  CE2 TRP A 229      40.780 -11.208  21.103  1.00 33.98           C  
ATOM   1598  CE3 TRP A 229      43.182 -11.443  20.892  1.00 34.50           C  
ATOM   1599  CZ2 TRP A 229      40.554 -11.974  19.948  1.00 34.50           C  
ATOM   1600  CZ3 TRP A 229      42.962 -12.206  19.739  1.00 34.91           C  
ATOM   1601  CH2 TRP A 229      41.657 -12.462  19.282  1.00 34.84           C  
ATOM   1602  N   ALA A 230      45.709 -10.978  23.575  1.00 31.62           N  
ATOM   1603  CA  ALA A 230      46.739 -11.711  22.858  1.00 34.05           C  
ATOM   1604  C   ALA A 230      47.334 -12.850  23.679  1.00 35.08           C  
ATOM   1605  O   ALA A 230      47.626 -13.918  23.138  1.00 36.92           O  
ATOM   1606  CB  ALA A 230      47.831 -10.751  22.428  1.00 30.48           C  
ATOM   1607  N   LEU A 231      47.509 -12.625  24.978  1.00 36.20           N  
ATOM   1608  CA  LEU A 231      48.087 -13.632  25.861  1.00 35.98           C  
ATOM   1609  C   LEU A 231      47.095 -14.700  26.310  1.00 37.63           C  
ATOM   1610  O   LEU A 231      47.484 -15.833  26.606  1.00 37.45           O  
ATOM   1611  CB  LEU A 231      48.711 -12.956  27.085  1.00 37.23           C  
ATOM   1612  CG  LEU A 231      50.029 -12.201  26.867  1.00 39.18           C  
ATOM   1613  CD1 LEU A 231      50.439 -11.480  28.136  1.00 38.72           C  
ATOM   1614  CD2 LEU A 231      51.114 -13.186  26.449  1.00 40.68           C  
ATOM   1615  N   GLY A 232      45.817 -14.335  26.343  1.00 38.23           N  
ATOM   1616  CA  GLY A 232      44.773 -15.249  26.768  1.00 37.95           C  
ATOM   1617  C   GLY A 232      44.283 -16.257  25.748  1.00 39.12           C  
ATOM   1618  O   GLY A 232      44.795 -16.344  24.627  1.00 39.71           O  
ATOM   1619  N   VAL A 233      43.266 -17.016  26.146  1.00 38.87           N  
ATOM   1620  CA  VAL A 233      42.678 -18.058  25.308  1.00 41.23           C  
ATOM   1621  C   VAL A 233      42.202 -17.594  23.936  1.00 40.70           C  
ATOM   1622  O   VAL A 233      42.151 -18.383  22.995  1.00 40.59           O  
ATOM   1623  CB  VAL A 233      41.487 -18.744  26.023  1.00 42.74           C  
ATOM   1624  CG1 VAL A 233      41.980 -19.508  27.249  1.00 42.93           C  
ATOM   1625  CG2 VAL A 233      40.453 -17.699  26.427  1.00 43.18           C  
ATOM   1626  N   GLU A 234      41.847 -16.320  23.824  1.00 39.98           N  
ATOM   1627  CA  GLU A 234      41.380 -15.780  22.552  1.00 40.89           C  
ATOM   1628  C   GLU A 234      42.577 -15.639  21.617  1.00 38.28           C  
ATOM   1629  O   GLU A 234      42.439 -15.699  20.397  1.00 36.40           O  
ATOM   1630  CB  GLU A 234      40.744 -14.409  22.777  1.00 43.89           C  
ATOM   1631  CG  GLU A 234      39.928 -14.329  24.059  1.00 50.66           C  
ATOM   1632  CD  GLU A 234      38.448 -14.495  23.830  1.00 53.72           C  
ATOM   1633  OE1 GLU A 234      37.708 -14.755  24.813  1.00 54.11           O  
ATOM   1634  OE2 GLU A 234      38.026 -14.348  22.666  1.00 55.53           O  
ATOM   1635  N   GLY A 235      43.752 -15.452  22.210  1.00 37.78           N  
ATOM   1636  CA  GLY A 235      44.962 -15.286  21.432  1.00 38.84           C  
ATOM   1637  C   GLY A 235      45.875 -16.501  21.408  1.00 40.28           C  
ATOM   1638  O   GLY A 235      45.500 -17.556  20.907  1.00 38.84           O  
ATOM   1639  N   VAL A 236      47.079 -16.347  21.953  1.00 41.71           N  
ATOM   1640  CA  VAL A 236      48.065 -17.422  21.965  1.00 43.20           C  
ATOM   1641  C   VAL A 236      47.799 -18.453  23.069  1.00 43.54           C  
ATOM   1642  O   VAL A 236      48.456 -19.491  23.142  1.00 42.26           O  
ATOM   1643  CB  VAL A 236      49.491 -16.839  22.104  1.00 44.42           C  
ATOM   1644  CG1 VAL A 236      49.748 -16.416  23.535  1.00 46.19           C  
ATOM   1645  CG2 VAL A 236      50.513 -17.845  21.634  1.00 48.05           C  
ATOM   1646  N   ALA A 237      46.836 -18.151  23.931  1.00 41.92           N  
ATOM   1647  CA  ALA A 237      46.444 -19.058  24.998  1.00 42.24           C  
ATOM   1648  C   ALA A 237      47.491 -19.407  26.055  1.00 42.53           C  
ATOM   1649  O   ALA A 237      47.476 -20.514  26.591  1.00 42.39           O  
ATOM   1650  CB  ALA A 237      45.884 -20.341  24.389  1.00 41.48           C  
ATOM   1651  N   VAL A 238      48.396 -18.485  26.367  1.00 43.18           N  
ATOM   1652  CA  VAL A 238      49.379 -18.762  27.409  1.00 44.30           C  
ATOM   1653  C   VAL A 238      48.670 -18.591  28.758  1.00 44.77           C  
ATOM   1654  O   VAL A 238      49.114 -19.113  29.780  1.00 47.62           O  
ATOM   1655  CB  VAL A 238      50.611 -17.810  27.332  1.00 44.45           C  
ATOM   1656  CG1 VAL A 238      51.404 -18.088  26.067  1.00 45.64           C  
ATOM   1657  CG2 VAL A 238      50.172 -16.369  27.334  1.00 46.48           C  
ATOM   1658  N   LEU A 239      47.550 -17.869  28.742  1.00 43.18           N  
ATOM   1659  CA  LEU A 239      46.750 -17.628  29.944  1.00 42.16           C  
ATOM   1660  C   LEU A 239      45.407 -18.377  29.882  1.00 40.67           C  
ATOM   1661  O   LEU A 239      44.589 -18.128  28.992  1.00 40.70           O  
ATOM   1662  CB  LEU A 239      46.474 -16.129  30.101  1.00 42.94           C  
ATOM   1663  CG  LEU A 239      47.537 -15.135  30.590  1.00 43.59           C  
ATOM   1664  CD1 LEU A 239      48.885 -15.372  29.962  1.00 45.66           C  
ATOM   1665  CD2 LEU A 239      47.046 -13.746  30.263  1.00 42.73           C  
ATOM   1666  N   PRO A 240      45.167 -19.313  30.819  1.00 39.93           N  
ATOM   1667  CA  PRO A 240      43.903 -20.063  30.823  1.00 39.40           C  
ATOM   1668  C   PRO A 240      42.726 -19.115  31.078  1.00 38.88           C  
ATOM   1669  O   PRO A 240      42.916 -18.003  31.578  1.00 38.79           O  
ATOM   1670  CB  PRO A 240      44.103 -21.076  31.953  1.00 40.78           C  
ATOM   1671  CG  PRO A 240      45.591 -21.298  31.941  1.00 41.16           C  
ATOM   1672  CD  PRO A 240      46.118 -19.887  31.787  1.00 40.07           C  
ATOM   1673  N   VAL A 241      41.516 -19.562  30.755  1.00 37.26           N  
ATOM   1674  CA  VAL A 241      40.326 -18.730  30.902  1.00 37.24           C  
ATOM   1675  C   VAL A 241      40.164 -17.998  32.236  1.00 36.72           C  
ATOM   1676  O   VAL A 241      39.835 -16.807  32.252  1.00 33.74           O  
ATOM   1677  CB  VAL A 241      39.030 -19.542  30.604  1.00 38.07           C  
ATOM   1678  CG1 VAL A 241      38.862 -20.681  31.608  1.00 38.32           C  
ATOM   1679  CG2 VAL A 241      37.822 -18.612  30.635  1.00 38.80           C  
ATOM   1680  N   GLY A 242      40.401 -18.698  33.344  1.00 36.01           N  
ATOM   1681  CA  GLY A 242      40.260 -18.085  34.654  1.00 35.03           C  
ATOM   1682  C   GLY A 242      41.281 -16.993  34.927  1.00 36.31           C  
ATOM   1683  O   GLY A 242      41.000 -16.031  35.659  1.00 34.48           O  
ATOM   1684  N   TYR A 243      42.466 -17.142  34.341  1.00 35.40           N  
ATOM   1685  CA  TYR A 243      43.540 -16.168  34.517  1.00 35.93           C  
ATOM   1686  C   TYR A 243      43.361 -14.980  33.578  1.00 34.53           C  
ATOM   1687  O   TYR A 243      43.739 -13.848  33.905  1.00 33.25           O  
ATOM   1688  CB  TYR A 243      44.894 -16.832  34.273  1.00 36.88           C  
ATOM   1689  CG  TYR A 243      45.195 -17.944  35.248  1.00 41.92           C  
ATOM   1690  CD1 TYR A 243      44.617 -19.208  35.103  1.00 42.42           C  
ATOM   1691  CD2 TYR A 243      46.032 -17.724  36.343  1.00 44.17           C  
ATOM   1692  CE1 TYR A 243      44.865 -20.224  36.027  1.00 44.88           C  
ATOM   1693  CE2 TYR A 243      46.286 -18.731  37.270  1.00 46.90           C  
ATOM   1694  CZ  TYR A 243      45.703 -19.974  37.108  1.00 45.82           C  
ATOM   1695  OH  TYR A 243      45.964 -20.958  38.032  1.00 49.98           O  
ATOM   1696  N   THR A 244      42.791 -15.244  32.405  1.00 34.28           N  
ATOM   1697  CA  THR A 244      42.539 -14.185  31.439  1.00 32.77           C  
ATOM   1698  C   THR A 244      41.407 -13.337  32.031  1.00 32.30           C  
ATOM   1699  O   THR A 244      41.406 -12.107  31.930  1.00 28.25           O  
ATOM   1700  CB  THR A 244      42.104 -14.756  30.072  1.00 34.67           C  
ATOM   1701  OG1 THR A 244      40.869 -15.462  30.216  1.00 42.09           O  
ATOM   1702  CG2 THR A 244      43.140 -15.719  29.539  1.00 28.86           C  
ATOM   1703  N   SER A 245      40.458 -14.008  32.675  1.00 29.48           N  
ATOM   1704  CA  SER A 245      39.328 -13.317  33.285  1.00 31.03           C  
ATOM   1705  C   SER A 245      39.778 -12.398  34.426  1.00 29.51           C  
ATOM   1706  O   SER A 245      39.349 -11.252  34.503  1.00 31.05           O  
ATOM   1707  CB  SER A 245      38.298 -14.333  33.790  1.00 29.54           C  
ATOM   1708  OG  SER A 245      37.122 -13.679  34.227  1.00 26.06           O  
ATOM   1709  N   TRP A 246      40.648 -12.887  35.306  1.00 29.55           N  
ATOM   1710  CA  TRP A 246      41.118 -12.052  36.402  1.00 30.13           C  
ATOM   1711  C   TRP A 246      41.957 -10.885  35.885  1.00 28.22           C  
ATOM   1712  O   TRP A 246      41.934  -9.811  36.462  1.00 28.81           O  
ATOM   1713  CB  TRP A 246      41.912 -12.877  37.433  1.00 30.80           C  
ATOM   1714  CG  TRP A 246      41.133 -13.124  38.700  1.00 30.49           C  
ATOM   1715  CD1 TRP A 246      40.686 -14.328  39.174  1.00 30.89           C  
ATOM   1716  CD2 TRP A 246      40.657 -12.130  39.621  1.00 30.97           C  
ATOM   1717  NE1 TRP A 246      39.959 -14.145  40.330  1.00 30.44           N  
ATOM   1718  CE2 TRP A 246      39.923 -12.808  40.626  1.00 31.12           C  
ATOM   1719  CE3 TRP A 246      40.778 -10.734  39.692  1.00 33.32           C  
ATOM   1720  CZ2 TRP A 246      39.306 -12.132  41.696  1.00 30.20           C  
ATOM   1721  CZ3 TRP A 246      40.164 -10.059  40.757  1.00 35.23           C  
ATOM   1722  CH2 TRP A 246      39.435 -10.769  41.746  1.00 32.99           C  
ATOM   1723  N   ALA A 247      42.698 -11.090  34.803  1.00 28.40           N  
ATOM   1724  CA  ALA A 247      43.495  -9.999  34.237  1.00 27.52           C  
ATOM   1725  C   ALA A 247      42.545  -8.881  33.787  1.00 27.84           C  
ATOM   1726  O   ALA A 247      42.790  -7.697  34.042  1.00 28.33           O  
ATOM   1727  CB  ALA A 247      44.322 -10.504  33.048  1.00 26.69           C  
ATOM   1728  N   TYR A 248      41.459  -9.256  33.116  1.00 26.31           N  
ATOM   1729  CA  TYR A 248      40.480  -8.277  32.665  1.00 25.47           C  
ATOM   1730  C   TYR A 248      39.765  -7.613  33.840  1.00 25.60           C  
ATOM   1731  O   TYR A 248      39.523  -6.412  33.814  1.00 24.82           O  
ATOM   1732  CB  TYR A 248      39.429  -8.927  31.758  1.00 24.15           C  
ATOM   1733  CG  TYR A 248      39.885  -9.225  30.355  1.00 25.35           C  
ATOM   1734  CD1 TYR A 248      40.512  -8.249  29.582  1.00 24.19           C  
ATOM   1735  CD2 TYR A 248      39.609 -10.459  29.764  1.00 26.60           C  
ATOM   1736  CE1 TYR A 248      40.838  -8.491  28.254  1.00 26.78           C  
ATOM   1737  CE2 TYR A 248      39.936 -10.715  28.433  1.00 25.17           C  
ATOM   1738  CZ  TYR A 248      40.544  -9.722  27.687  1.00 26.72           C  
ATOM   1739  OH  TYR A 248      40.838  -9.950  26.365  1.00 30.60           O  
ATOM   1740  N   SER A 249      39.416  -8.403  34.857  1.00 26.12           N  
ATOM   1741  CA  SER A 249      38.733  -7.883  36.046  1.00 25.03           C  
ATOM   1742  C   SER A 249      39.631  -6.930  36.833  1.00 24.66           C  
ATOM   1743  O   SER A 249      39.150  -5.955  37.410  1.00 25.22           O  
ATOM   1744  CB  SER A 249      38.280  -9.041  36.968  1.00 26.51           C  
ATOM   1745  OG  SER A 249      37.183  -9.763  36.422  1.00 26.47           O  
ATOM   1746  N   ALA A 250      40.931  -7.213  36.869  1.00 21.82           N  
ATOM   1747  CA  ALA A 250      41.875  -6.348  37.571  1.00 24.04           C  
ATOM   1748  C   ALA A 250      41.989  -5.021  36.807  1.00 23.50           C  
ATOM   1749  O   ALA A 250      42.033  -3.936  37.404  1.00 23.89           O  
ATOM   1750  CB  ALA A 250      43.264  -7.034  37.675  1.00 21.13           C  
ATOM   1751  N   LEU A 251      42.033  -5.121  35.484  1.00 24.62           N  
ATOM   1752  CA  LEU A 251      42.112  -3.944  34.624  1.00 24.50           C  
ATOM   1753  C   LEU A 251      40.858  -3.068  34.815  1.00 25.96           C  
ATOM   1754  O   LEU A 251      40.955  -1.850  34.930  1.00 23.14           O  
ATOM   1755  CB  LEU A 251      42.235  -4.375  33.161  1.00 24.18           C  
ATOM   1756  CG  LEU A 251      43.602  -4.911  32.688  1.00 25.69           C  
ATOM   1757  CD1 LEU A 251      43.477  -5.474  31.275  1.00 24.23           C  
ATOM   1758  CD2 LEU A 251      44.642  -3.793  32.718  1.00 27.07           C  
ATOM   1759  N   ASP A 252      39.683  -3.696  34.867  1.00 27.62           N  
ATOM   1760  CA  ASP A 252      38.432  -2.952  35.051  1.00 25.98           C  
ATOM   1761  C   ASP A 252      38.397  -2.195  36.375  1.00 25.37           C  
ATOM   1762  O   ASP A 252      37.892  -1.078  36.443  1.00 25.12           O  
ATOM   1763  CB  ASP A 252      37.228  -3.890  35.006  1.00 27.04           C  
ATOM   1764  CG  ASP A 252      36.816  -4.259  33.601  1.00 27.40           C  
ATOM   1765  OD1 ASP A 252      37.409  -3.766  32.610  1.00 27.37           O  
ATOM   1766  OD2 ASP A 252      35.867  -5.052  33.486  1.00 28.69           O  
ATOM   1767  N   ILE A 253      38.925  -2.798  37.434  1.00 26.99           N  
ATOM   1768  CA  ILE A 253      38.919  -2.116  38.718  1.00 27.58           C  
ATOM   1769  C   ILE A 253      39.696  -0.812  38.651  1.00 28.09           C  
ATOM   1770  O   ILE A 253      39.314   0.184  39.269  1.00 25.58           O  
ATOM   1771  CB  ILE A 253      39.509  -2.993  39.835  1.00 27.41           C  
ATOM   1772  CG1 ILE A 253      38.583  -4.181  40.088  1.00 23.88           C  
ATOM   1773  CG2 ILE A 253      39.713  -2.156  41.106  1.00 24.68           C  
ATOM   1774  CD1 ILE A 253      39.146  -5.207  41.062  1.00 25.86           C  
ATOM   1775  N   VAL A 254      40.790  -0.802  37.902  1.00 27.16           N  
ATOM   1776  CA  VAL A 254      41.583   0.419  37.804  1.00 29.13           C  
ATOM   1777  C   VAL A 254      41.022   1.367  36.745  1.00 27.19           C  
ATOM   1778  O   VAL A 254      40.727   2.525  37.051  1.00 26.74           O  
ATOM   1779  CB  VAL A 254      43.066   0.135  37.461  1.00 28.85           C  
ATOM   1780  CG1 VAL A 254      43.842   1.460  37.400  1.00 30.05           C  
ATOM   1781  CG2 VAL A 254      43.679  -0.799  38.493  1.00 26.96           C  
ATOM   1782  N   ALA A 255      40.862   0.857  35.523  1.00 25.35           N  
ATOM   1783  CA  ALA A 255      40.369   1.631  34.378  1.00 25.27           C  
ATOM   1784  C   ALA A 255      38.944   2.170  34.528  1.00 26.04           C  
ATOM   1785  O   ALA A 255      38.580   3.172  33.899  1.00 26.60           O  
ATOM   1786  CB  ALA A 255      40.468   0.779  33.088  1.00 23.23           C  
ATOM   1787  N   LYS A 256      38.134   1.512  35.349  1.00 25.03           N  
ATOM   1788  CA  LYS A 256      36.754   1.952  35.543  1.00 25.71           C  
ATOM   1789  C   LYS A 256      36.453   2.528  36.919  1.00 27.32           C  
ATOM   1790  O   LYS A 256      36.179   3.719  37.048  1.00 26.70           O  
ATOM   1791  CB  LYS A 256      35.772   0.799  35.310  1.00 26.15           C  
ATOM   1792  CG  LYS A 256      35.718   0.240  33.909  1.00 24.86           C  
ATOM   1793  CD  LYS A 256      34.553  -0.718  33.793  1.00 26.75           C  
ATOM   1794  CE  LYS A 256      33.986  -0.764  32.391  1.00 28.06           C  
ATOM   1795  NZ  LYS A 256      34.810  -1.526  31.445  1.00 28.25           N  
ATOM   1796  N   TYR A 257      36.506   1.677  37.946  1.00 27.15           N  
ATOM   1797  CA  TYR A 257      36.160   2.102  39.301  1.00 29.03           C  
ATOM   1798  C   TYR A 257      37.085   3.107  39.958  1.00 27.88           C  
ATOM   1799  O   TYR A 257      36.621   4.145  40.424  1.00 28.20           O  
ATOM   1800  CB  TYR A 257      35.994   0.895  40.235  1.00 26.39           C  
ATOM   1801  CG  TYR A 257      35.275  -0.285  39.623  1.00 27.45           C  
ATOM   1802  CD1 TYR A 257      34.227  -0.113  38.707  1.00 28.71           C  
ATOM   1803  CD2 TYR A 257      35.661  -1.579  39.940  1.00 28.40           C  
ATOM   1804  CE1 TYR A 257      33.602  -1.210  38.123  1.00 26.33           C  
ATOM   1805  CE2 TYR A 257      35.044  -2.679  39.367  1.00 28.85           C  
ATOM   1806  CZ  TYR A 257      34.026  -2.493  38.462  1.00 28.11           C  
ATOM   1807  OH  TYR A 257      33.468  -3.602  37.884  1.00 30.24           O  
ATOM   1808  N   ILE A 258      38.381   2.826  40.032  1.00 29.63           N  
ATOM   1809  CA  ILE A 258      39.235   3.815  40.663  1.00 30.97           C  
ATOM   1810  C   ILE A 258      39.402   5.028  39.737  1.00 29.18           C  
ATOM   1811  O   ILE A 258      39.504   6.153  40.223  1.00 30.02           O  
ATOM   1812  CB  ILE A 258      40.607   3.214  41.169  1.00 33.24           C  
ATOM   1813  CG1 ILE A 258      41.749   3.593  40.251  1.00 36.40           C  
ATOM   1814  CG2 ILE A 258      40.492   1.729  41.398  1.00 35.02           C  
ATOM   1815  CD1 ILE A 258      42.533   4.747  40.798  1.00 32.58           C  
ATOM   1816  N   PHE A 259      39.378   4.816  38.416  1.00 27.40           N  
ATOM   1817  CA  PHE A 259      39.472   5.929  37.457  1.00 27.13           C  
ATOM   1818  C   PHE A 259      38.306   6.884  37.723  1.00 26.89           C  
ATOM   1819  O   PHE A 259      38.492   8.096  37.811  1.00 25.72           O  
ATOM   1820  CB  PHE A 259      39.384   5.425  35.997  1.00 26.67           C  
ATOM   1821  CG  PHE A 259      38.933   6.482  34.999  1.00 27.03           C  
ATOM   1822  CD1 PHE A 259      37.581   6.631  34.677  1.00 26.24           C  
ATOM   1823  CD2 PHE A 259      39.856   7.351  34.411  1.00 26.77           C  
ATOM   1824  CE1 PHE A 259      37.157   7.622  33.793  1.00 23.89           C  
ATOM   1825  CE2 PHE A 259      39.444   8.347  33.526  1.00 22.39           C  
ATOM   1826  CZ  PHE A 259      38.091   8.485  33.215  1.00 29.54           C  
ATOM   1827  N   ALA A 260      37.105   6.321  37.841  1.00 27.28           N  
ATOM   1828  CA  ALA A 260      35.898   7.109  38.084  1.00 28.54           C  
ATOM   1829  C   ALA A 260      35.984   7.815  39.440  1.00 30.80           C  
ATOM   1830  O   ALA A 260      35.656   8.995  39.557  1.00 31.00           O  
ATOM   1831  CB  ALA A 260      34.665   6.201  38.025  1.00 27.16           C  
ATOM   1832  N   PHE A 261      36.444   7.087  40.455  1.00 32.88           N  
ATOM   1833  CA  PHE A 261      36.591   7.620  41.806  1.00 32.26           C  
ATOM   1834  C   PHE A 261      37.507   8.849  41.807  1.00 32.68           C  
ATOM   1835  O   PHE A 261      37.216   9.857  42.458  1.00 32.04           O  
ATOM   1836  CB  PHE A 261      37.136   6.515  42.723  1.00 32.37           C  
ATOM   1837  CG  PHE A 261      37.184   6.882  44.178  1.00 33.13           C  
ATOM   1838  CD1 PHE A 261      36.166   7.630  44.763  1.00 34.45           C  
ATOM   1839  CD2 PHE A 261      38.238   6.445  44.977  1.00 35.93           C  
ATOM   1840  CE1 PHE A 261      36.193   7.940  46.118  1.00 33.27           C  
ATOM   1841  CE2 PHE A 261      38.279   6.744  46.338  1.00 34.91           C  
ATOM   1842  CZ  PHE A 261      37.253   7.495  46.911  1.00 37.34           C  
ATOM   1843  N   LEU A 262      38.601   8.779  41.056  1.00 30.67           N  
ATOM   1844  CA  LEU A 262      39.537   9.901  40.983  1.00 32.12           C  
ATOM   1845  C   LEU A 262      38.950  11.092  40.215  1.00 32.07           C  
ATOM   1846  O   LEU A 262      39.089  12.241  40.640  1.00 32.65           O  
ATOM   1847  CB  LEU A 262      40.859   9.458  40.336  1.00 30.91           C  
ATOM   1848  CG  LEU A 262      41.686   8.377  41.050  1.00 32.42           C  
ATOM   1849  CD1 LEU A 262      42.939   8.111  40.230  1.00 31.89           C  
ATOM   1850  CD2 LEU A 262      42.084   8.816  42.468  1.00 31.75           C  
ATOM   1851  N   LEU A 263      38.294  10.828  39.088  1.00 31.08           N  
ATOM   1852  CA  LEU A 263      37.690  11.908  38.306  1.00 32.58           C  
ATOM   1853  C   LEU A 263      36.590  12.643  39.103  1.00 32.96           C  
ATOM   1854  O   LEU A 263      36.503  13.870  39.072  1.00 32.46           O  
ATOM   1855  CB  LEU A 263      37.111  11.348  37.003  1.00 32.85           C  
ATOM   1856  CG  LEU A 263      36.367  12.248  36.003  1.00 33.70           C  
ATOM   1857  CD1 LEU A 263      37.025  13.612  35.888  1.00 37.65           C  
ATOM   1858  CD2 LEU A 263      36.369  11.553  34.649  1.00 33.49           C  
ATOM   1859  N   LEU A 264      35.756  11.888  39.809  1.00 33.35           N  
ATOM   1860  CA  LEU A 264      34.670  12.469  40.600  1.00 34.68           C  
ATOM   1861  C   LEU A 264      35.208  13.223  41.812  1.00 34.89           C  
ATOM   1862  O   LEU A 264      34.641  14.233  42.232  1.00 34.59           O  
ATOM   1863  CB  LEU A 264      33.705  11.367  41.044  1.00 34.44           C  
ATOM   1864  CG  LEU A 264      32.391  11.247  40.260  1.00 37.51           C  
ATOM   1865  CD1 LEU A 264      32.530  11.780  38.842  1.00 35.64           C  
ATOM   1866  CD2 LEU A 264      31.947   9.808  40.276  1.00 32.80           C  
ATOM   1867  N   ASN A 265      36.307  12.724  42.370  1.00 34.47           N  
ATOM   1868  CA  ASN A 265      36.937  13.363  43.505  1.00 34.50           C  
ATOM   1869  C   ASN A 265      37.348  14.776  43.093  1.00 35.60           C  
ATOM   1870  O   ASN A 265      37.190  15.728  43.858  1.00 35.63           O  
ATOM   1871  CB  ASN A 265      38.167  12.565  43.941  1.00 35.68           C  
ATOM   1872  CG  ASN A 265      38.962  13.268  45.019  1.00 36.69           C  
ATOM   1873  OD1 ASN A 265      40.113  13.668  44.805  1.00 37.79           O  
ATOM   1874  ND2 ASN A 265      38.352  13.430  46.187  1.00 34.23           N  
ATOM   1875  N   TYR A 266      37.879  14.908  41.881  1.00 33.61           N  
ATOM   1876  CA  TYR A 266      38.291  16.211  41.377  1.00 34.67           C  
ATOM   1877  C   TYR A 266      37.081  17.089  41.045  1.00 36.60           C  
ATOM   1878  O   TYR A 266      37.001  18.251  41.473  1.00 35.01           O  
ATOM   1879  CB  TYR A 266      39.145  16.061  40.110  1.00 33.89           C  
ATOM   1880  CG  TYR A 266      39.292  17.359  39.340  1.00 34.10           C  
ATOM   1881  CD1 TYR A 266      40.257  18.303  39.695  1.00 33.85           C  
ATOM   1882  CD2 TYR A 266      38.387  17.691  38.325  1.00 34.50           C  
ATOM   1883  CE1 TYR A 266      40.310  19.556  39.065  1.00 34.13           C  
ATOM   1884  CE2 TYR A 266      38.430  18.924  37.695  1.00 35.20           C  
ATOM   1885  CZ  TYR A 266      39.391  19.857  38.069  1.00 35.87           C  
ATOM   1886  OH  TYR A 266      39.407  21.089  37.447  1.00 35.62           O  
ATOM   1887  N   LEU A 267      36.147  16.528  40.277  1.00 36.78           N  
ATOM   1888  CA  LEU A 267      34.958  17.259  39.852  1.00 37.59           C  
ATOM   1889  C   LEU A 267      34.199  17.921  41.001  1.00 38.09           C  
ATOM   1890  O   LEU A 267      33.795  19.075  40.889  1.00 36.22           O  
ATOM   1891  CB  LEU A 267      34.000  16.338  39.087  1.00 37.33           C  
ATOM   1892  CG  LEU A 267      32.736  17.004  38.518  1.00 39.54           C  
ATOM   1893  CD1 LEU A 267      33.115  18.082  37.503  1.00 38.44           C  
ATOM   1894  CD2 LEU A 267      31.847  15.956  37.869  1.00 37.56           C  
ATOM   1895  N   THR A 268      34.013  17.193  42.098  1.00 39.41           N  
ATOM   1896  CA  THR A 268      33.273  17.727  43.231  1.00 42.37           C  
ATOM   1897  C   THR A 268      33.985  18.785  44.058  1.00 43.16           C  
ATOM   1898  O   THR A 268      33.397  19.349  44.980  1.00 45.48           O  
ATOM   1899  CB  THR A 268      32.815  16.625  44.186  1.00 42.61           C  
ATOM   1900  OG1 THR A 268      32.176  17.240  45.315  1.00 47.63           O  
ATOM   1901  CG2 THR A 268      33.996  15.790  44.665  1.00 40.45           C  
ATOM   1902  N   SER A 269      35.248  19.051  43.744  1.00 41.97           N  
ATOM   1903  CA  SER A 269      36.004  20.073  44.455  1.00 40.26           C  
ATOM   1904  C   SER A 269      36.304  21.194  43.468  1.00 40.26           C  
ATOM   1905  O   SER A 269      36.877  22.219  43.829  1.00 39.18           O  
ATOM   1906  CB  SER A 269      37.320  19.497  44.997  1.00 40.91           C  
ATOM   1907  OG  SER A 269      37.090  18.635  46.101  1.00 41.10           O  
ATOM   1908  N   ASN A 270      35.900  20.997  42.216  1.00 38.58           N  
ATOM   1909  CA  ASN A 270      36.164  21.978  41.175  1.00 38.98           C  
ATOM   1910  C   ASN A 270      34.997  22.162  40.210  1.00 40.06           C  
ATOM   1911  O   ASN A 270      35.202  22.398  39.022  1.00 41.52           O  
ATOM   1912  CB  ASN A 270      37.427  21.559  40.407  1.00 36.88           C  
ATOM   1913  CG  ASN A 270      38.678  21.560  41.285  1.00 37.33           C  
ATOM   1914  OD1 ASN A 270      39.319  22.594  41.468  1.00 37.79           O  
ATOM   1915  ND2 ASN A 270      39.019  20.402  41.842  1.00 33.99           N  
ATOM   1916  N   GLU A 271      33.772  22.069  40.721  1.00 41.28           N  
ATOM   1917  CA  GLU A 271      32.583  22.226  39.882  1.00 43.03           C  
ATOM   1918  C   GLU A 271      32.635  23.495  39.029  1.00 44.50           C  
ATOM   1919  O   GLU A 271      32.296  23.475  37.843  1.00 43.62           O  
ATOM   1920  CB  GLU A 271      31.323  22.236  40.752  1.00 43.26           C  
ATOM   1921  CG  GLU A 271      30.025  22.395  39.969  1.00 44.99           C  
ATOM   1922  CD  GLU A 271      28.790  22.258  40.844  1.00 45.98           C  
ATOM   1923  OE1 GLU A 271      27.665  22.345  40.305  1.00 45.25           O  
ATOM   1924  OE2 GLU A 271      28.942  22.059  42.070  1.00 47.61           O  
ATOM   1925  N   GLY A 272      33.070  24.595  39.638  1.00 45.09           N  
ATOM   1926  CA  GLY A 272      33.157  25.862  38.933  1.00 44.44           C  
ATOM   1927  C   GLY A 272      34.098  25.881  37.741  1.00 45.21           C  
ATOM   1928  O   GLY A 272      33.832  26.565  36.749  1.00 45.23           O  
ATOM   1929  N   VAL A 273      35.201  25.141  37.832  1.00 44.46           N  
ATOM   1930  CA  VAL A 273      36.174  25.087  36.742  1.00 42.45           C  
ATOM   1931  C   VAL A 273      35.595  24.503  35.450  1.00 40.53           C  
ATOM   1932  O   VAL A 273      35.930  24.951  34.357  1.00 39.41           O  
ATOM   1933  CB  VAL A 273      37.420  24.247  37.141  1.00 43.75           C  
ATOM   1934  CG1 VAL A 273      38.316  24.022  35.914  1.00 41.90           C  
ATOM   1935  CG2 VAL A 273      38.204  24.960  38.248  1.00 42.81           C  
ATOM   1936  N   VAL A 274      34.722  23.513  35.584  1.00 41.52           N  
ATOM   1937  CA  VAL A 274      34.117  22.852  34.427  1.00 43.80           C  
ATOM   1938  C   VAL A 274      32.656  23.240  34.227  1.00 46.23           C  
ATOM   1939  O   VAL A 274      31.994  22.737  33.314  1.00 44.27           O  
ATOM   1940  CB  VAL A 274      34.160  21.318  34.582  1.00 41.27           C  
ATOM   1941  CG1 VAL A 274      35.593  20.843  34.752  1.00 40.91           C  
ATOM   1942  CG2 VAL A 274      33.320  20.905  35.775  1.00 39.19           C  
ATOM   1943  N   SER A 275      32.160  24.130  35.084  1.00 48.65           N  
ATOM   1944  CA  SER A 275      30.765  24.560  35.031  1.00 51.29           C  
ATOM   1945  C   SER A 275      30.324  25.071  33.664  1.00 52.26           C  
ATOM   1946  O   SER A 275      29.187  24.831  33.253  1.00 51.19           O  
ATOM   1947  CB  SER A 275      30.503  25.637  36.090  1.00 50.39           C  
ATOM   1948  OG  SER A 275      31.217  26.817  35.784  1.00 53.48           O  
ATOM   1949  N   GLY A 276      31.221  25.773  32.976  1.00 54.61           N  
ATOM   1950  CA  GLY A 276      30.924  26.312  31.656  1.00 60.02           C  
ATOM   1951  C   GLY A 276      29.467  26.254  31.223  1.00 63.64           C  
ATOM   1952  O   GLY A 276      28.585  26.766  31.915  1.00 65.37           O  
ATOM   1953  N   SER A 277      29.217  25.634  30.071  1.00 65.35           N  
ATOM   1954  CA  SER A 277      27.864  25.496  29.532  1.00 67.02           C  
ATOM   1955  C   SER A 277      27.823  24.427  28.438  1.00 67.18           C  
ATOM   1956  O   SER A 277      28.900  24.060  27.921  1.00 67.28           O  
ATOM   1957  CB  SER A 277      27.380  26.831  28.949  1.00 67.92           C  
ATOM   1958  OG  SER A 277      27.236  27.822  29.955  1.00 70.03           O  
