# Supplementary material for: Alignment of Helical Membrane Protein Sequences Using AlignMe
Source: PLoS One. 2013 Mar 4;8(3):e57731. doi: 10.1371/journal.pone.0057731 (PMC3587630; doi:10.1371/journal.pone.0057731)
Supplement: File S2 — Dataset of HOMEP2 homologous membrane proteins. (GZ) [file pone.0057731.s002.gz › HOMEP2010_pdbs/bacterial_rhodopsins/1M0L_A.pdb]

ATOM      1  N   THR A   5      24.031  25.737 -13.776  1.00 61.46           N  
ATOM      2  CA  THR A   5      23.434  25.735 -15.107  1.00 62.71           C  
ATOM      3  C   THR A   5      24.050  26.801 -16.008  1.00 52.83           C  
ATOM      4  O   THR A   5      25.230  27.143 -15.939  1.00 57.70           O  
ATOM      5  CB  THR A   5      21.904  25.959 -15.048  1.00 72.95           C  
ATOM      6  OG1 THR A   5      21.606  27.323 -14.739  1.00 65.89           O  
ATOM      7  CG2 THR A   5      21.268  25.125 -13.939  1.00 79.47           C  
ATOM      8  N   GLY A   6      23.188  27.328 -16.866  1.00 54.58           N  
ATOM      9  CA  GLY A   6      23.573  28.387 -17.785  1.00 61.88           C  
ATOM     10  C   GLY A   6      23.443  29.740 -17.109  1.00 57.17           C  
ATOM     11  O   GLY A   6      23.744  30.785 -17.686  1.00 66.26           O  
ATOM     12  N   ARG A   7      22.983  29.700 -15.858  1.00 38.09           N  
ATOM     13  CA  ARG A   7      22.883  30.944 -15.098  1.00 33.50           C  
ATOM     14  C   ARG A   7      24.150  31.066 -14.279  1.00 24.94           C  
ATOM     15  O   ARG A   7      24.486  30.248 -13.440  1.00 31.17           O  
ATOM     16  CB  ARG A   7      21.629  30.974 -14.219  1.00 33.53           C  
ATOM     17  CG  ARG A   7      20.346  31.178 -15.040  1.00 35.54           C  
ATOM     18  CD  ARG A   7      19.112  31.202 -14.144  1.00 40.76           C  
ATOM     19  NE  ARG A   7      18.746  29.855 -13.740  1.00 32.65           N  
ATOM     20  CZ  ARG A   7      18.387  29.386 -12.557  1.00 47.46           C  
ATOM     21  NH1 ARG A   7      18.285  30.110 -11.443  1.00 22.35           N  
ATOM     22  NH2 ARG A   7      18.102  28.078 -12.477  1.00 47.53           N  
ATOM     23  N   PRO A   8      24.915  32.120 -14.547  1.00 26.82           N  
ATOM     24  CA  PRO A   8      26.236  32.191 -13.891  1.00 33.73           C  
ATOM     25  C   PRO A   8      26.055  32.304 -12.389  1.00 26.49           C  
ATOM     26  O   PRO A   8      26.881  31.855 -11.589  1.00 28.57           O  
ATOM     27  CB  PRO A   8      26.857  33.457 -14.472  1.00 27.67           C  
ATOM     28  CG  PRO A   8      26.000  33.845 -15.629  1.00 33.14           C  
ATOM     29  CD  PRO A   8      24.644  33.240 -15.443  1.00 24.85           C  
ATOM     30  N   GLU A   9      24.920  32.893 -11.984  1.00 21.47           N  
ATOM     31  CA  GLU A   9      24.664  32.934 -10.554  1.00 20.07           C  
ATOM     32  C   GLU A   9      24.333  31.583  -9.902  1.00 17.13           C  
ATOM     33  O   GLU A   9      24.247  31.543  -8.655  1.00 20.87           O  
ATOM     34  CB  GLU A   9      23.529  33.923 -10.220  1.00 27.99           C  
ATOM     35  CG  GLU A   9      22.127  33.535 -10.648  1.00 26.15           C  
ATOM     36  CD  GLU A   9      21.804  33.966 -12.056  1.00 27.56           C  
ATOM     37  OE1 GLU A   9      22.783  34.337 -12.761  1.00 26.36           O  
ATOM     38  OE2 GLU A   9      20.626  33.951 -12.489  1.00 22.93           O  
ATOM     39  N   TRP A  10      24.181  30.513 -10.683  1.00 24.08           N  
ATOM     40  CA  TRP A  10      23.816  29.227 -10.076  1.00 20.88           C  
ATOM     41  C   TRP A  10      24.719  28.800  -8.936  1.00 19.90           C  
ATOM     42  O   TRP A  10      24.330  28.296  -7.898  1.00 22.34           O  
ATOM     43  CB  TRP A  10      23.751  28.123 -11.162  1.00 27.13           C  
ATOM     44  CG  TRP A  10      25.047  27.492 -11.552  1.00 31.77           C  
ATOM     45  CD1 TRP A  10      25.801  27.875 -12.645  1.00 36.52           C  
ATOM     46  CD2 TRP A  10      25.760  26.412 -10.929  1.00 33.63           C  
ATOM     47  NE1 TRP A  10      26.927  27.095 -12.717  1.00 42.19           N  
ATOM     48  CE2 TRP A  10      26.928  26.192 -11.682  1.00 38.55           C  
ATOM     49  CE3 TRP A  10      25.517  25.615  -9.810  1.00 36.45           C  
ATOM     50  CZ2 TRP A  10      27.861  25.206 -11.354  1.00 41.43           C  
ATOM     51  CZ3 TRP A  10      26.431  24.633  -9.469  1.00 43.92           C  
ATOM     52  CH2 TRP A  10      27.589  24.446 -10.249  1.00 49.99           C  
ATOM     53  N   ILE A  11      26.071  28.995  -9.071  1.00 19.77           N  
ATOM     54  CA  ILE A  11      26.934  28.544  -8.014  1.00 18.19           C  
ATOM     55  C   ILE A  11      26.683  29.095  -6.628  1.00 17.79           C  
ATOM     56  O   ILE A  11      26.761  28.484  -5.564  1.00 19.84           O  
ATOM     57  CB  ILE A  11      28.421  28.849  -8.359  1.00 31.48           C  
ATOM     58  CG1 ILE A  11      29.357  28.429  -7.233  1.00 24.17           C  
ATOM     59  CG2 ILE A  11      28.604  30.300  -8.752  1.00 27.65           C  
ATOM     60  CD1 ILE A  11      29.196  26.969  -6.833  1.00 51.39           C  
ATOM     61  N   TRP A  12      26.327  30.412  -6.614  1.00 17.83           N  
ATOM     62  CA  TRP A  12      25.994  31.036  -5.357  1.00 18.60           C  
ATOM     63  C   TRP A  12      24.620  30.601  -4.821  1.00 14.03           C  
ATOM     64  O   TRP A  12      24.497  30.479  -3.658  1.00 17.48           O  
ATOM     65  CB  TRP A  12      26.030  32.582  -5.421  1.00 22.55           C  
ATOM     66  CG  TRP A  12      27.210  33.069  -6.247  1.00 21.89           C  
ATOM     67  CD1 TRP A  12      27.224  33.820  -7.361  1.00 22.37           C  
ATOM     68  CD2 TRP A  12      28.599  32.773  -5.923  1.00 20.57           C  
ATOM     69  NE1 TRP A  12      28.526  34.040  -7.799  1.00 25.28           N  
ATOM     70  CE2 TRP A  12      29.366  33.401  -6.917  1.00 28.71           C  
ATOM     71  CE3 TRP A  12      29.201  32.045  -4.894  1.00 22.87           C  
ATOM     72  CZ2 TRP A  12      30.760  33.314  -6.901  1.00 32.53           C  
ATOM     73  CZ3 TRP A  12      30.582  31.967  -4.889  1.00 28.22           C  
ATOM     74  CH2 TRP A  12      31.318  32.597  -5.886  1.00 25.08           C  
ATOM     75  N   LEU A  13      23.665  30.367  -5.746  1.00 18.27           N  
ATOM     76  CA  LEU A  13      22.418  29.765  -5.221  1.00 18.55           C  
ATOM     77  C   LEU A  13      22.614  28.350  -4.679  1.00 18.83           C  
ATOM     78  O   LEU A  13      21.969  27.925  -3.741  1.00 18.17           O  
ATOM     79  CB  LEU A  13      21.407  29.746  -6.361  1.00 16.85           C  
ATOM     80  CG  LEU A  13      21.087  31.112  -6.999  1.00 16.76           C  
ATOM     81  CD1 LEU A  13      20.114  30.942  -8.157  1.00 19.17           C  
ATOM     82  CD2 LEU A  13      20.544  32.049  -5.933  1.00 20.15           C  
ATOM     83  N   ALA A  14      23.514  27.569  -5.306  1.00 19.59           N  
ATOM     84  CA  ALA A  14      23.826  26.205  -4.847  1.00 18.28           C  
ATOM     85  C   ALA A  14      24.549  26.201  -3.529  1.00 17.52           C  
ATOM     86  O   ALA A  14      24.275  25.478  -2.584  1.00 19.18           O  
ATOM     87  CB  ALA A  14      24.681  25.520  -5.919  1.00 20.75           C  
ATOM     88  N   LEU A  15      25.564  27.086  -3.397  1.00 21.94           N  
ATOM     89  CA  LEU A  15      26.245  27.223  -2.109  1.00 17.85           C  
ATOM     90  C   LEU A  15      25.323  27.715  -1.003  1.00 14.14           C  
ATOM     91  O   LEU A  15      25.377  27.330   0.130  1.00 18.59           O  
ATOM     92  CB  LEU A  15      27.428  28.189  -2.301  1.00 30.31           C  
ATOM     93  CG  LEU A  15      28.767  27.983  -1.608  1.00 31.92           C  
ATOM     94  CD1 LEU A  15      29.457  29.340  -1.457  1.00 33.97           C  
ATOM     95  CD2 LEU A  15      28.645  27.294  -0.269  1.00 29.68           C  
ATOM     96  N   GLY A  16      24.388  28.625  -1.390  1.00 17.65           N  
ATOM     97  CA  GLY A  16      23.512  29.160  -0.315  1.00 17.36           C  
ATOM     98  C   GLY A  16      22.525  28.074   0.134  1.00 12.07           C  
ATOM     99  O   GLY A  16      22.178  28.045   1.289  1.00 16.85           O  
ATOM    100  N   THR A  17      22.135  27.276  -0.848  1.00 13.53           N  
ATOM    101  CA  THR A  17      21.215  26.191  -0.547  1.00 17.73           C  
ATOM    102  C   THR A  17      21.895  25.241   0.452  1.00 17.11           C  
ATOM    103  O   THR A  17      21.344  24.875   1.452  1.00 18.53           O  
ATOM    104  CB  THR A  17      20.833  25.446  -1.820  1.00 17.16           C  
ATOM    105  OG1 THR A  17      20.085  26.289  -2.732  1.00 17.37           O  
ATOM    106  CG2 THR A  17      19.939  24.242  -1.551  1.00 22.23           C  
ATOM    107  N   ALA A  18      23.149  24.919   0.106  1.00 20.20           N  
ATOM    108  CA  ALA A  18      23.893  23.981   0.962  1.00 19.39           C  
ATOM    109  C   ALA A  18      24.156  24.505   2.334  1.00 18.13           C  
ATOM    110  O   ALA A  18      24.070  23.945   3.422  1.00 20.29           O  
ATOM    111  CB  ALA A  18      25.196  23.694   0.180  1.00 20.38           C  
ATOM    112  N   LEU A  19      24.543  25.796   2.360  1.00 18.36           N  
ATOM    113  CA  LEU A  19      24.842  26.375   3.663  1.00 18.59           C  
ATOM    114  C   LEU A  19      23.621  26.574   4.536  1.00 15.36           C  
ATOM    115  O   LEU A  19      23.632  26.432   5.752  1.00 17.85           O  
ATOM    116  CB  LEU A  19      25.604  27.686   3.428  1.00 17.37           C  
ATOM    117  CG  LEU A  19      27.011  27.509   2.865  1.00 23.37           C  
ATOM    118  CD1 LEU A  19      27.571  28.864   2.457  1.00 39.89           C  
ATOM    119  CD2 LEU A  19      27.906  26.860   3.912  1.00 27.84           C  
ATOM    120  N   MET A  20      22.482  26.903   3.886  1.00 20.10           N  
ATOM    121  CA  MET A  20      21.293  26.993   4.728  1.00 15.46           C  
ATOM    122  C   MET A  20      20.758  25.624   5.198  1.00 14.33           C  
ATOM    123  O   MET A  20      20.228  25.569   6.265  1.00 16.44           O  
ATOM    124  CB  MET A  20      20.179  27.696   3.913  1.00 17.43           C  
ATOM    125  CG  MET A  20      20.464  29.142   3.596  1.00 18.25           C  
ATOM    126  SD  MET A  20      20.563  30.206   5.057  1.00 18.54           S  
ATOM    127  CE  MET A  20      20.666  31.753   4.119  1.00 18.49           C  
ATOM    128  N   GLY A  21      20.917  24.637   4.373  1.00 20.50           N  
ATOM    129  CA  GLY A  21      20.556  23.247   4.684  1.00 21.89           C  
ATOM    130  C   GLY A  21      21.374  22.758   5.876  1.00 23.50           C  
ATOM    131  O   GLY A  21      20.872  22.262   6.878  1.00 23.68           O  
ATOM    132  N   LEU A  22      22.678  22.917   5.721  1.00 23.37           N  
ATOM    133  CA  LEU A  22      23.596  22.515   6.797  1.00 26.49           C  
ATOM    134  C   LEU A  22      23.364  23.261   8.080  1.00 19.49           C  
ATOM    135  O   LEU A  22      23.367  22.732   9.189  1.00 20.56           O  
ATOM    136  CB  LEU A  22      25.059  22.701   6.345  1.00 26.45           C  
ATOM    137  CG  LEU A  22      25.618  21.633   5.392  1.00 33.97           C  
ATOM    138  CD1 LEU A  22      24.713  21.343   4.205  1.00 41.16           C  
ATOM    139  CD2 LEU A  22      27.000  22.008   4.856  1.00 36.39           C  
ATOM    140  N   GLY A  23      23.141  24.593   8.020  1.00 18.08           N  
ATOM    141  CA  GLY A  23      22.817  25.272   9.262  1.00 18.81           C  
ATOM    142  C   GLY A  23      21.521  24.781   9.886  1.00 19.14           C  
ATOM    143  O   GLY A  23      21.417  24.632  11.077  1.00 21.16           O  
ATOM    144  N   THR A  24      20.503  24.530   9.037  1.00 18.54           N  
ATOM    145  CA  THR A  24      19.264  24.007   9.594  1.00 23.71           C  
ATOM    146  C   THR A  24      19.486  22.693  10.327  1.00 22.87           C  
ATOM    147  O   THR A  24      19.016  22.486  11.422  1.00 21.90           O  
ATOM    148  CB  THR A  24      18.254  23.748   8.459  1.00 20.72           C  
ATOM    149  OG1 THR A  24      18.028  25.014   7.786  1.00 20.19           O  
ATOM    150  CG2 THR A  24      16.911  23.279   8.965  1.00 21.67           C  
ATOM    151  N   LEU A  25      20.224  21.800   9.672  1.00 26.32           N  
ATOM    152  CA  LEU A  25      20.429  20.510  10.365  1.00 24.74           C  
ATOM    153  C   LEU A  25      21.283  20.679  11.595  1.00 25.08           C  
ATOM    154  O   LEU A  25      21.017  20.064  12.634  1.00 24.74           O  
ATOM    155  CB  LEU A  25      21.095  19.502   9.427  1.00 21.29           C  
ATOM    156  CG  LEU A  25      20.268  19.204   8.172  1.00 24.13           C  
ATOM    157  CD1 LEU A  25      21.124  18.620   7.070  1.00 38.47           C  
ATOM    158  CD2 LEU A  25      19.114  18.294   8.591  1.00 33.39           C  
ATOM    159  N   TYR A  26      22.301  21.532  11.531  1.00 21.44           N  
ATOM    160  CA  TYR A  26      23.063  21.807  12.758  1.00 25.78           C  
ATOM    161  C   TYR A  26      22.204  22.348  13.872  1.00 26.28           C  
ATOM    162  O   TYR A  26      22.181  21.885  15.027  1.00 22.76           O  
ATOM    163  CB  TYR A  26      24.239  22.770  12.457  1.00 21.30           C  
ATOM    164  CG  TYR A  26      24.960  23.086  13.745  1.00 26.36           C  
ATOM    165  CD1 TYR A  26      25.755  22.121  14.367  1.00 34.86           C  
ATOM    166  CD2 TYR A  26      24.863  24.303  14.392  1.00 25.96           C  
ATOM    167  CE1 TYR A  26      26.413  22.378  15.546  1.00 35.86           C  
ATOM    168  CE2 TYR A  26      25.516  24.583  15.578  1.00 27.93           C  
ATOM    169  CZ  TYR A  26      26.301  23.607  16.158  1.00 37.80           C  
ATOM    170  OH  TYR A  26      26.966  23.867  17.343  1.00 40.75           O  
ATOM    171  N   PHE A  27      21.352  23.370  13.634  1.00 21.80           N  
ATOM    172  CA  PHE A  27      20.581  23.856  14.761  1.00 20.66           C  
ATOM    173  C   PHE A  27      19.517  22.862  15.225  1.00 17.81           C  
ATOM    174  O   PHE A  27      19.200  22.850  16.409  1.00 22.92           O  
ATOM    175  CB  PHE A  27      19.813  25.159  14.410  1.00 20.17           C  
ATOM    176  CG  PHE A  27      20.700  26.338  14.079  1.00 22.59           C  
ATOM    177  CD1 PHE A  27      21.933  26.506  14.674  1.00 21.36           C  
ATOM    178  CD2 PHE A  27      20.266  27.284  13.142  1.00 22.27           C  
ATOM    179  CE1 PHE A  27      22.720  27.607  14.348  1.00 30.13           C  
ATOM    180  CE2 PHE A  27      21.040  28.386  12.813  1.00 21.05           C  
ATOM    181  CZ  PHE A  27      22.292  28.546  13.420  1.00 27.01           C  
ATOM    182  N   LEU A  28      19.005  22.089  14.277  1.00 20.11           N  
ATOM    183  CA  LEU A  28      18.070  21.032  14.668  1.00 25.09           C  
ATOM    184  C   LEU A  28      18.683  20.042  15.650  1.00 26.26           C  
ATOM    185  O   LEU A  28      18.154  19.743  16.709  1.00 27.19           O  
ATOM    186  CB  LEU A  28      17.692  20.270  13.387  1.00 24.51           C  
ATOM    187  CG  LEU A  28      16.292  20.518  12.840  1.00 45.60           C  
ATOM    188  CD1 LEU A  28      16.133  19.758  11.534  1.00 32.08           C  
ATOM    189  CD2 LEU A  28      15.233  20.131  13.861  1.00 34.62           C  
ATOM    190  N   VAL A  29      19.829  19.490  15.267  1.00 27.57           N  
ATOM    191  CA  VAL A  29      20.499  18.539  16.168  1.00 28.31           C  
ATOM    192  C   VAL A  29      20.811  19.219  17.493  1.00 31.71           C  
ATOM    193  O   VAL A  29      20.475  18.710  18.569  1.00 34.11           O  
ATOM    194  CB  VAL A  29      21.800  17.992  15.577  1.00 28.66           C  
ATOM    195  CG1 VAL A  29      22.467  16.993  16.513  1.00 37.25           C  
ATOM    196  CG2 VAL A  29      21.503  17.359  14.224  1.00 34.51           C  
ATOM    197  N   LYS A  30      21.446  20.382  17.415  1.00 24.98           N  
ATOM    198  CA  LYS A  30      21.786  21.156  18.590  1.00 25.36           C  
ATOM    199  C   LYS A  30      20.612  21.328  19.534  1.00 32.35           C  
ATOM    200  O   LYS A  30      20.726  21.147  20.750  1.00 36.62           O  
ATOM    201  CB  LYS A  30      22.349  22.533  18.198  1.00 29.81           C  
ATOM    202  CG  LYS A  30      23.183  23.135  19.322  1.00 46.92           C  
ATOM    203  CD  LYS A  30      23.843  24.427  18.870  1.00 41.97           C  
ATOM    204  CE  LYS A  30      24.819  24.933  19.922  1.00 52.04           C  
ATOM    205  NZ  LYS A  30      24.155  25.615  21.062  1.00 44.76           N  
ATOM    206  N   GLY A  31      19.408  21.671  19.055  1.00 30.53           N  
ATOM    207  CA  GLY A  31      18.352  21.889  20.052  1.00 26.38           C  
ATOM    208  C   GLY A  31      17.787  20.585  20.577  1.00 34.29           C  
ATOM    209  O   GLY A  31      16.826  20.547  21.361  1.00 32.97           O  
ATOM    210  N   MET A  32      18.353  19.451  20.129  1.00 35.07           N  
ATOM    211  CA  MET A  32      17.739  18.226  20.668  1.00 46.30           C  
ATOM    212  C   MET A  32      18.105  18.132  22.144  1.00 43.47           C  
ATOM    213  O   MET A  32      19.268  18.347  22.496  1.00 44.55           O  
ATOM    214  CB  MET A  32      18.192  16.963  19.958  1.00 53.22           C  
ATOM    215  CG  MET A  32      17.573  16.718  18.580  1.00 51.62           C  
ATOM    216  SD  MET A  32      18.583  15.472  17.733  1.00 60.60           S  
ATOM    217  CE  MET A  32      18.296  14.055  18.810  1.00 61.94           C  
ATOM    218  N   GLY A  33      17.106  17.828  22.965  1.00 45.12           N  
ATOM    219  CA  GLY A  33      17.351  17.725  24.393  1.00 51.03           C  
ATOM    220  C   GLY A  33      16.973  18.968  25.168  1.00 60.75           C  
ATOM    221  O   GLY A  33      16.794  18.916  26.394  1.00 81.61           O  
ATOM    222  N   VAL A  34      16.845  20.113  24.489  1.00 43.53           N  
ATOM    223  CA  VAL A  34      16.495  21.313  25.265  1.00 38.91           C  
ATOM    224  C   VAL A  34      15.112  21.163  25.884  1.00 45.04           C  
ATOM    225  O   VAL A  34      14.093  20.860  25.252  1.00 44.01           O  
ATOM    226  CB  VAL A  34      16.585  22.575  24.393  1.00 40.01           C  
ATOM    227  CG1 VAL A  34      16.185  23.817  25.168  1.00 33.78           C  
ATOM    228  CG2 VAL A  34      17.998  22.759  23.870  1.00 39.36           C  
ATOM    229  N   SER A  35      15.003  21.380  27.212  1.00 28.08           N  
ATOM    230  CA  SER A  35      13.646  21.250  27.764  1.00 38.05           C  
ATOM    231  C   SER A  35      13.188  22.599  28.297  1.00 43.73           C  
ATOM    232  O   SER A  35      12.002  22.875  28.506  1.00 45.36           O  
ATOM    233  CB  SER A  35      13.623  20.135  28.810  1.00 41.98           C  
ATOM    234  OG  SER A  35      14.505  20.355  29.893  1.00 54.43           O  
ATOM    235  N   ASP A  36      14.163  23.490  28.508  1.00 37.71           N  
ATOM    236  CA  ASP A  36      13.772  24.816  29.001  1.00 39.38           C  
ATOM    237  C   ASP A  36      12.866  25.486  27.982  1.00 37.12           C  
ATOM    238  O   ASP A  36      13.321  25.779  26.880  1.00 39.98           O  
ATOM    239  CB  ASP A  36      15.007  25.671  29.287  1.00 34.27           C  
ATOM    240  CG  ASP A  36      14.667  27.045  29.822  1.00 49.59           C  
ATOM    241  OD1 ASP A  36      14.232  27.154  30.993  1.00 53.93           O  
ATOM    242  OD2 ASP A  36      14.816  28.039  29.084  1.00 35.45           O  
ATOM    243  N   PRO A  37      11.607  25.697  28.329  1.00 44.93           N  
ATOM    244  CA  PRO A  37      10.652  26.383  27.457  1.00 49.73           C  
ATOM    245  C   PRO A  37      11.168  27.658  26.806  1.00 47.72           C  
ATOM    246  O   PRO A  37      10.948  27.942  25.628  1.00 52.51           O  
ATOM    247  CB  PRO A  37       9.537  26.764  28.445  1.00 36.69           C  
ATOM    248  CG  PRO A  37       9.544  25.598  29.379  1.00 50.75           C  
ATOM    249  CD  PRO A  37      10.982  25.249  29.586  1.00 53.14           C  
ATOM    250  N   ASP A  38      11.865  28.489  27.569  1.00 34.73           N  
ATOM    251  CA  ASP A  38      12.385  29.724  26.981  1.00 35.64           C  
ATOM    252  C   ASP A  38      13.396  29.439  25.875  1.00 32.20           C  
ATOM    253  O   ASP A  38      13.325  29.977  24.769  1.00 27.09           O  
ATOM    254  CB  ASP A  38      12.953  30.589  28.120  1.00 28.54           C  
ATOM    255  CG  ASP A  38      11.807  31.401  28.715  1.00 51.60           C  
ATOM    256  OD1 ASP A  38      10.826  30.761  29.154  1.00 63.61           O  
ATOM    257  OD2 ASP A  38      11.896  32.646  28.719  1.00 56.18           O  
ATOM    258  N   ALA A  39      14.356  28.562  26.167  1.00 29.95           N  
ATOM    259  CA  ALA A  39      15.313  28.114  25.177  1.00 28.49           C  
ATOM    260  C   ALA A  39      14.581  27.478  24.004  1.00 25.05           C  
ATOM    261  O   ALA A  39      14.983  27.774  22.889  1.00 26.63           O  
ATOM    262  CB  ALA A  39      16.288  27.098  25.764  1.00 24.94           C  
ATOM    263  N   LYS A  40      13.591  26.632  24.262  1.00 26.70           N  
ATOM    264  CA  LYS A  40      12.832  25.987  23.191  1.00 28.68           C  
ATOM    265  C   LYS A  40      12.314  27.003  22.175  1.00 36.35           C  
ATOM    266  O   LYS A  40      12.251  26.736  20.968  1.00 31.41           O  
ATOM    267  CB  LYS A  40      11.620  25.258  23.756  1.00 29.40           C  
ATOM    268  CG  LYS A  40      11.820  23.875  24.345  1.00 29.89           C  
ATOM    269  CD  LYS A  40      10.548  23.491  25.118  1.00 35.95           C  
ATOM    270  CE  LYS A  40      10.280  22.001  25.124  1.00 55.40           C  
ATOM    271  NZ  LYS A  40       9.156  21.636  26.041  1.00 60.30           N  
ATOM    272  N   LYS A  41      11.908  28.168  22.671  1.00 23.89           N  
ATOM    273  CA  LYS A  41      11.400  29.206  21.776  1.00 28.34           C  
ATOM    274  C   LYS A  41      12.465  29.723  20.820  1.00 22.33           C  
ATOM    275  O   LYS A  41      12.280  29.932  19.621  1.00 23.72           O  
ATOM    276  CB  LYS A  41      10.906  30.409  22.585  1.00 31.42           C  
ATOM    277  CG  LYS A  41       9.521  30.269  23.194  1.00 43.42           C  
ATOM    278  CD  LYS A  41       9.127  31.591  23.856  1.00 44.96           C  
ATOM    279  CE  LYS A  41       8.763  31.409  25.328  1.00 41.85           C  
ATOM    280  NZ  LYS A  41       8.882  32.702  26.080  1.00 45.98           N  
ATOM    281  N   PHE A  42      13.633  30.011  21.384  1.00 18.98           N  
ATOM    282  CA  PHE A  42      14.725  30.516  20.576  1.00 20.52           C  
ATOM    283  C   PHE A  42      15.244  29.478  19.607  1.00 22.06           C  
ATOM    284  O   PHE A  42      15.615  29.810  18.470  1.00 21.05           O  
ATOM    285  CB  PHE A  42      15.888  30.917  21.507  1.00 24.41           C  
ATOM    286  CG  PHE A  42      15.575  32.178  22.318  1.00 23.22           C  
ATOM    287  CD1 PHE A  42      15.445  33.388  21.648  1.00 22.87           C  
ATOM    288  CD2 PHE A  42      15.436  32.166  23.685  1.00 38.96           C  
ATOM    289  CE1 PHE A  42      15.193  34.533  22.370  1.00 22.84           C  
ATOM    290  CE2 PHE A  42      15.177  33.318  24.411  1.00 38.20           C  
ATOM    291  CZ  PHE A  42      15.055  34.525  23.741  1.00 29.05           C  
ATOM    292  N   TYR A  43      15.263  28.199  20.024  1.00 21.08           N  
ATOM    293  CA  TYR A  43      15.604  27.164  19.057  1.00 23.02           C  
ATOM    294  C   TYR A  43      14.607  27.021  17.905  1.00 16.46           C  
ATOM    295  O   TYR A  43      15.016  26.871  16.759  1.00 22.78           O  
ATOM    296  CB  TYR A  43      15.774  25.759  19.691  1.00 24.78           C  
ATOM    297  CG  TYR A  43      17.214  25.645  20.206  1.00 23.75           C  
ATOM    298  CD1 TYR A  43      18.241  25.238  19.350  1.00 21.67           C  
ATOM    299  CD2 TYR A  43      17.488  25.960  21.514  1.00 24.84           C  
ATOM    300  CE1 TYR A  43      19.527  25.146  19.828  1.00 27.92           C  
ATOM    301  CE2 TYR A  43      18.794  25.874  22.004  1.00 35.25           C  
ATOM    302  CZ  TYR A  43      19.781  25.462  21.138  1.00 27.85           C  
ATOM    303  OH  TYR A  43      21.080  25.366  21.581  1.00 37.10           O  
ATOM    304  N   ALA A  44      13.322  27.051  18.234  1.00 23.48           N  
ATOM    305  CA  ALA A  44      12.317  26.897  17.181  1.00 19.95           C  
ATOM    306  C   ALA A  44      12.504  28.045  16.195  1.00 16.12           C  
ATOM    307  O   ALA A  44      12.549  27.864  14.986  1.00 18.39           O  
ATOM    308  CB  ALA A  44      10.935  26.941  17.806  1.00 22.04           C  
ATOM    309  N   ILE A  45      12.553  29.251  16.751  1.00 23.75           N  
ATOM    310  CA  ILE A  45      12.560  30.412  15.846  1.00 24.59           C  
ATOM    311  C   ILE A  45      13.772  30.374  14.962  1.00 18.08           C  
ATOM    312  O   ILE A  45      13.806  30.563  13.742  1.00 20.49           O  
ATOM    313  CB  ILE A  45      12.585  31.738  16.652  1.00 20.77           C  
ATOM    314  CG1 ILE A  45      11.291  31.974  17.403  1.00 20.10           C  
ATOM    315  CG2 ILE A  45      12.982  32.854  15.705  1.00 23.25           C  
ATOM    316  CD1 ILE A  45      11.325  33.202  18.301  1.00 22.83           C  
ATOM    317  N   THR A  46      14.893  30.051  15.652  1.00 20.47           N  
ATOM    318  CA  THR A  46      16.176  30.147  14.996  1.00 19.11           C  
ATOM    319  C   THR A  46      16.489  29.006  14.031  1.00 20.50           C  
ATOM    320  O   THR A  46      17.325  29.204  13.163  1.00 20.44           O  
ATOM    321  CB  THR A  46      17.280  30.266  16.071  1.00 20.86           C  
ATOM    322  OG1 THR A  46      16.999  31.417  16.902  1.00 21.48           O  
ATOM    323  CG2 THR A  46      18.636  30.487  15.422  1.00 27.40           C  
ATOM    324  N   THR A  47      15.872  27.839  14.153  1.00 19.99           N  
ATOM    325  CA  THR A  47      16.009  26.682  13.265  1.00 17.54           C  
ATOM    326  C   THR A  47      15.107  26.891  12.035  1.00 17.68           C  
ATOM    327  O   THR A  47      15.414  26.621  10.908  1.00 18.30           O  
ATOM    328  CB  THR A  47      15.654  25.380  13.999  1.00 20.63           C  
ATOM    329  OG1 THR A  47      16.628  25.221  15.076  1.00 22.12           O  
ATOM    330  CG2 THR A  47      15.770  24.155  13.105  1.00 21.62           C  
ATOM    331  N   LEU A  48      13.924  27.461  12.317  1.00 15.60           N  
ATOM    332  CA  LEU A  48      12.999  27.736  11.217  1.00 15.12           C  
ATOM    333  C   LEU A  48      13.532  28.700  10.192  1.00 13.94           C  
ATOM    334  O   LEU A  48      13.329  28.558   8.982  1.00 16.31           O  
ATOM    335  CB  LEU A  48      11.670  28.277  11.807  1.00 17.95           C  
ATOM    336  CG  LEU A  48      10.625  27.271  12.302  1.00 21.57           C  
ATOM    337  CD1 LEU A  48       9.538  28.010  13.054  1.00 32.94           C  
ATOM    338  CD2 LEU A  48      10.107  26.494  11.089  1.00 26.82           C  
ATOM    339  N   VAL A  49      14.258  29.735  10.683  1.00 18.41           N  
ATOM    340  CA  VAL A  49      14.783  30.737   9.747  1.00 16.54           C  
ATOM    341  C   VAL A  49      15.609  30.150   8.623  1.00 13.41           C  
ATOM    342  O   VAL A  49      15.325  30.343   7.424  1.00 15.29           O  
ATOM    343  CB  VAL A  49      15.564  31.841  10.498  1.00 16.31           C  
ATOM    344  CG1 VAL A  49      16.456  32.680   9.591  1.00 16.97           C  
ATOM    345  CG2 VAL A  49      14.540  32.690  11.256  1.00 20.26           C  
ATOM    346  N   PRO A  50      16.718  29.401   8.821  1.00 16.04           N  
ATOM    347  CA  PRO A  50      17.420  28.853   7.690  1.00 14.09           C  
ATOM    348  C   PRO A  50      16.701  27.661   7.001  1.00 13.09           C  
ATOM    349  O   PRO A  50      16.992  27.351   5.869  1.00 15.22           O  
ATOM    350  CB  PRO A  50      18.735  28.321   8.326  1.00 18.79           C  
ATOM    351  CG  PRO A  50      18.323  27.968   9.737  1.00 16.28           C  
ATOM    352  CD  PRO A  50      17.339  29.091  10.147  1.00 17.33           C  
ATOM    353  N   ALA A  51      15.726  27.111   7.729  1.00 15.21           N  
ATOM    354  CA  ALA A  51      14.942  26.064   7.017  1.00 15.78           C  
ATOM    355  C   ALA A  51      14.140  26.660   5.861  1.00 14.14           C  
ATOM    356  O   ALA A  51      14.085  26.171   4.725  1.00 15.17           O  
ATOM    357  CB  ALA A  51      14.096  25.334   8.049  1.00 15.26           C  
ATOM    358  N   ILE A  52      13.502  27.800   6.201  1.00 15.34           N  
ATOM    359  CA  ILE A  52      12.725  28.514   5.181  1.00 11.35           C  
ATOM    360  C   ILE A  52      13.624  29.020   4.066  1.00 12.43           C  
ATOM    361  O   ILE A  52      13.367  28.870   2.908  1.00 13.35           O  
ATOM    362  CB  ILE A  52      11.956  29.680   5.818  1.00 14.31           C  
ATOM    363  CG1 ILE A  52      10.797  29.180   6.707  1.00 15.62           C  
ATOM    364  CG2 ILE A  52      11.397  30.642   4.770  1.00 17.09           C  
ATOM    365  CD1 ILE A  52      10.356  30.197   7.740  1.00 17.56           C  
ATOM    366  N   ALA A  53      14.781  29.594   4.497  1.00 14.71           N  
ATOM    367  CA  ALA A  53      15.723  30.064   3.476  1.00 14.26           C  
ATOM    368  C   ALA A  53      16.258  28.972   2.597  1.00 13.38           C  
ATOM    369  O   ALA A  53      16.449  29.158   1.411  1.00 15.12           O  
ATOM    370  CB  ALA A  53      16.887  30.820   4.174  1.00 15.43           C  
ATOM    371  N   PHE A  54      16.513  27.769   3.200  1.00 14.20           N  
ATOM    372  CA  PHE A  54      16.874  26.640   2.381  1.00 12.99           C  
ATOM    373  C   PHE A  54      15.886  26.374   1.241  1.00 10.57           C  
ATOM    374  O   PHE A  54      16.221  26.173   0.117  1.00 13.69           O  
ATOM    375  CB  PHE A  54      17.029  25.388   3.287  1.00 14.03           C  
ATOM    376  CG  PHE A  54      17.062  24.088   2.513  1.00 14.65           C  
ATOM    377  CD1 PHE A  54      18.179  23.664   1.817  1.00 21.26           C  
ATOM    378  CD2 PHE A  54      15.897  23.314   2.464  1.00 17.65           C  
ATOM    379  CE1 PHE A  54      18.164  22.483   1.063  1.00 20.61           C  
ATOM    380  CE2 PHE A  54      15.890  22.156   1.708  1.00 19.83           C  
ATOM    381  CZ  PHE A  54      16.991  21.744   0.974  1.00 20.36           C  
ATOM    382  N   THR A  55      14.573  26.381   1.627  1.00 15.37           N  
ATOM    383  CA  THR A  55      13.639  26.081   0.535  1.00 13.46           C  
ATOM    384  C   THR A  55      13.589  27.113  -0.563  1.00 10.41           C  
ATOM    385  O   THR A  55      13.390  26.864  -1.705  1.00 14.68           O  
ATOM    386  CB  THR A  55      12.198  25.904   1.091  1.00 15.37           C  
ATOM    387  OG1 THR A  55      11.698  27.107   1.671  1.00 16.37           O  
ATOM    388  CG2 THR A  55      12.193  24.916   2.237  1.00 15.16           C  
ATOM    389  N   MET A  56      13.759  28.407  -0.168  1.00 13.33           N  
ATOM    390  CA  MET A  56      13.684  29.454  -1.156  1.00 14.51           C  
ATOM    391  C   MET A  56      14.982  29.568  -1.959  1.00 14.47           C  
ATOM    392  O   MET A  56      14.874  29.777  -3.143  1.00 16.45           O  
ATOM    393  CB  MET A  56      13.257  30.783  -0.541  1.00 15.12           C  
ATOM    394  CG  MET A  56      11.855  30.797   0.087  1.00 21.67           C  
ATOM    395  SD  MET A  56      10.620  30.498  -1.176  1.00 20.53           S  
ATOM    396  CE  MET A  56      10.442  28.701  -1.133  1.00 33.07           C  
ATOM    397  N   TYR A  57      16.157  29.337  -1.339  1.00 14.81           N  
ATOM    398  CA  TYR A  57      17.384  29.159  -2.133  1.00 14.79           C  
ATOM    399  C   TYR A  57      17.227  28.003  -3.109  1.00 12.87           C  
ATOM    400  O   TYR A  57      17.556  28.118  -4.262  1.00 16.60           O  
ATOM    401  CB  TYR A  57      18.655  28.917  -1.252  1.00 15.72           C  
ATOM    402  CG  TYR A  57      19.320  30.310  -1.034  1.00 14.18           C  
ATOM    403  CD1 TYR A  57      18.905  31.035   0.048  1.00 15.70           C  
ATOM    404  CD2 TYR A  57      20.294  30.748  -1.935  1.00 15.68           C  
ATOM    405  CE1 TYR A  57      19.489  32.307   0.270  1.00 14.80           C  
ATOM    406  CE2 TYR A  57      20.855  32.025  -1.720  1.00 16.07           C  
ATOM    407  CZ  TYR A  57      20.430  32.715  -0.648  1.00 15.82           C  
ATOM    408  OH  TYR A  57      21.003  33.996  -0.425  1.00 17.31           O  
ATOM    409  N   LEU A  58      16.652  26.878  -2.665  1.00 15.21           N  
ATOM    410  CA  LEU A  58      16.530  25.776  -3.651  1.00 14.85           C  
ATOM    411  C   LEU A  58      15.591  26.139  -4.790  1.00 12.89           C  
ATOM    412  O   LEU A  58      15.794  25.873  -5.947  1.00 16.04           O  
ATOM    413  CB  LEU A  58      16.083  24.509  -2.912  1.00 17.56           C  
ATOM    414  CG  LEU A  58      15.796  23.293  -3.803  1.00 17.06           C  
ATOM    415  CD1 LEU A  58      17.081  22.803  -4.455  1.00 20.97           C  
ATOM    416  CD2 LEU A  58      15.125  22.218  -2.954  1.00 18.98           C  
ATOM    417  N   SER A  59      14.512  26.847  -4.435  1.00 15.50           N  
ATOM    418  CA  SER A  59      13.587  27.268  -5.493  1.00 14.56           C  
ATOM    419  C   SER A  59      14.230  28.221  -6.474  1.00 15.03           C  
ATOM    420  O   SER A  59      13.955  28.226  -7.662  1.00 16.30           O  
ATOM    421  CB  SER A  59      12.331  27.859  -4.810  1.00 18.57           C  
ATOM    422  OG  SER A  59      12.595  29.264  -4.631  1.00 23.35           O  
ATOM    423  N   MET A  60      15.189  29.069  -5.995  1.00 17.09           N  
ATOM    424  CA  MET A  60      15.899  29.863  -7.007  1.00 17.92           C  
ATOM    425  C   MET A  60      16.859  29.052  -7.873  1.00 15.41           C  
ATOM    426  O   MET A  60      16.888  29.230  -9.083  1.00 18.21           O  
ATOM    427  CB  MET A  60      16.687  30.979  -6.257  1.00 16.64           C  
ATOM    428  CG  MET A  60      15.748  31.963  -5.629  1.00 14.01           C  
ATOM    429  SD  MET A  60      16.498  33.456  -4.925  1.00 19.55           S  
ATOM    430  CE  MET A  60      17.211  32.771  -3.459  1.00 18.21           C  
ATOM    431  N   LEU A  61      17.552  28.160  -7.133  1.00 14.81           N  
ATOM    432  CA  LEU A  61      18.481  27.268  -7.813  1.00 15.76           C  
ATOM    433  C   LEU A  61      17.830  26.466  -8.941  1.00 18.06           C  
ATOM    434  O   LEU A  61      18.397  26.304 -10.015  1.00 18.96           O  
ATOM    435  CB  LEU A  61      19.070  26.296  -6.786  1.00 17.13           C  
ATOM    436  CG  LEU A  61      20.054  25.279  -7.407  1.00 14.42           C  
ATOM    437  CD1 LEU A  61      21.246  25.971  -8.019  1.00 26.09           C  
ATOM    438  CD2 LEU A  61      20.441  24.335  -6.279  1.00 20.62           C  
ATOM    439  N   LEU A  62      16.637  25.926  -8.683  1.00 19.25           N  
ATOM    440  CA  LEU A  62      15.913  25.136  -9.711  1.00 16.41           C  
ATOM    441  C   LEU A  62      15.154  25.945 -10.737  1.00 20.49           C  
ATOM    442  O   LEU A  62      14.575  25.464 -11.730  1.00 20.25           O  
ATOM    443  CB  LEU A  62      14.944  24.201  -8.969  1.00 18.55           C  
ATOM    444  CG  LEU A  62      15.616  23.172  -8.062  1.00 17.93           C  
ATOM    445  CD1 LEU A  62      14.628  22.162  -7.464  1.00 23.05           C  
ATOM    446  CD2 LEU A  62      16.708  22.475  -8.862  1.00 21.73           C  
ATOM    447  N   GLY A  63      15.134  27.273 -10.543  1.00 17.30           N  
ATOM    448  CA  GLY A  63      14.532  28.185 -11.473  1.00 23.91           C  
ATOM    449  C   GLY A  63      13.094  28.561 -11.180  1.00 25.33           C  
ATOM    450  O   GLY A  63      12.537  29.398 -11.895  1.00 21.82           O  
ATOM    451  N   TYR A  64      12.475  27.964 -10.172  1.00 22.19           N  
ATOM    452  CA  TYR A  64      11.074  28.221  -9.878  1.00 20.65           C  
ATOM    453  C   TYR A  64      10.881  29.643  -9.354  1.00 23.34           C  
ATOM    454  O   TYR A  64       9.878  30.315  -9.629  1.00 22.60           O  
ATOM    455  CB  TYR A  64      10.561  27.168  -8.842  1.00 18.19           C  
ATOM    456  CG  TYR A  64       9.081  27.382  -8.555  1.00 17.16           C  
ATOM    457  CD1 TYR A  64       8.115  26.861  -9.390  1.00 26.73           C  
ATOM    458  CD2 TYR A  64       8.682  28.121  -7.446  1.00 21.87           C  
ATOM    459  CE1 TYR A  64       6.761  27.065  -9.130  1.00 27.37           C  
ATOM    460  CE2 TYR A  64       7.343  28.332  -7.179  1.00 21.75           C  
ATOM    461  CZ  TYR A  64       6.396  27.803  -8.029  1.00 24.71           C  
ATOM    462  OH  TYR A  64       5.056  28.016  -7.738  1.00 32.72           O  
ATOM    463  N   GLY A  65      11.812  30.115  -8.535  1.00 19.75           N  
ATOM    464  CA  GLY A  65      11.567  31.390  -7.862  1.00 22.43           C  
ATOM    465  C   GLY A  65      12.120  32.577  -8.653  1.00 19.92           C  
ATOM    466  O   GLY A  65      12.516  33.550  -7.993  1.00 19.92           O  
ATOM    467  N   LEU A  66      12.224  32.463  -9.958  1.00 20.66           N  
ATOM    468  CA  LEU A  66      12.718  33.481 -10.874  1.00 15.17           C  
ATOM    469  C   LEU A  66      11.604  33.889 -11.819  1.00 26.47           C  
ATOM    470  O   LEU A  66      10.916  33.000 -12.348  1.00 25.19           O  
ATOM    471  CB  LEU A  66      13.892  32.906 -11.671  1.00 23.59           C  
ATOM    472  CG  LEU A  66      14.487  33.705 -12.819  1.00 27.11           C  
ATOM    473  CD1 LEU A  66      15.111  34.990 -12.303  1.00 23.84           C  
ATOM    474  CD2 LEU A  66      15.525  32.909 -13.607  1.00 43.09           C  
ATOM    475  N   THR A  67      11.436  35.177 -12.053  1.00 26.06           N  
ATOM    476  CA  THR A  67      10.502  35.637 -13.085  1.00 22.26           C  
ATOM    477  C   THR A  67      11.165  36.735 -13.905  1.00 21.11           C  
ATOM    478  O   THR A  67      12.156  37.294 -13.417  1.00 27.67           O  
ATOM    479  CB  THR A  67       9.186  36.069 -12.414  1.00 22.21           C  
ATOM    480  OG1 THR A  67       8.190  36.297 -13.402  1.00 27.44           O  
ATOM    481  CG2 THR A  67       9.387  37.343 -11.604  1.00 26.65           C  
ATOM    482  N   MET A  68      10.675  37.032 -15.083  1.00 23.83           N  
ATOM    483  CA  MET A  68      11.155  38.122 -15.937  1.00 23.55           C  
ATOM    484  C   MET A  68      10.288  39.362 -15.764  1.00 28.10           C  
ATOM    485  O   MET A  68       9.056  39.253 -15.885  1.00 27.53           O  
ATOM    486  CB  MET A  68      11.139  37.680 -17.400  1.00 30.16           C  
ATOM    487  CG  MET A  68      12.023  36.433 -17.549  1.00 45.19           C  
ATOM    488  SD  MET A  68      13.760  36.849 -17.268  1.00 43.55           S  
ATOM    489  CE  MET A  68      14.478  35.220 -17.043  1.00 63.38           C  
ATOM    490  N   VAL A  69      10.906  40.505 -15.453  1.00 27.29           N  
ATOM    491  CA  VAL A  69      10.138  41.744 -15.348  1.00 23.46           C  
ATOM    492  C   VAL A  69      10.603  42.746 -16.415  1.00 27.02           C  
ATOM    493  O   VAL A  69      11.800  43.074 -16.460  1.00 26.78           O  
ATOM    494  CB  VAL A  69      10.258  42.381 -13.965  1.00 24.63           C  
ATOM    495  CG1 VAL A  69       9.355  43.600 -13.804  1.00 31.84           C  
ATOM    496  CG2 VAL A  69       9.908  41.373 -12.867  1.00 21.46           C  
ATOM    497  N   PRO A  70       9.666  43.194 -17.241  1.00 25.75           N  
ATOM    498  CA  PRO A  70       9.983  44.190 -18.267  1.00 27.95           C  
ATOM    499  C   PRO A  70      10.097  45.547 -17.598  1.00 30.37           C  
ATOM    500  O   PRO A  70       9.201  46.022 -16.895  1.00 40.83           O  
ATOM    501  CB  PRO A  70       8.754  44.155 -19.173  1.00 31.47           C  
ATOM    502  CG  PRO A  70       7.628  43.775 -18.265  1.00 31.24           C  
ATOM    503  CD  PRO A  70       8.238  42.792 -17.300  1.00 24.88           C  
ATOM    504  N   PHE A  71      11.236  46.191 -17.750  1.00 29.48           N  
ATOM    505  CA  PHE A  71      11.319  47.581 -17.275  1.00 36.28           C  
ATOM    506  C   PHE A  71      12.530  48.102 -18.040  1.00 36.96           C  
ATOM    507  O   PHE A  71      13.234  47.215 -18.535  1.00 39.54           O  
ATOM    508  CB  PHE A  71      11.418  47.746 -15.787  1.00 34.09           C  
ATOM    509  CG  PHE A  71      12.553  47.184 -14.974  1.00 36.75           C  
ATOM    510  CD1 PHE A  71      13.761  47.867 -14.800  1.00 38.90           C  
ATOM    511  CD2 PHE A  71      12.427  45.961 -14.353  1.00 22.22           C  
ATOM    512  CE1 PHE A  71      14.771  47.308 -14.034  1.00 39.73           C  
ATOM    513  CE2 PHE A  71      13.421  45.362 -13.607  1.00 28.02           C  
ATOM    514  CZ  PHE A  71      14.629  46.049 -13.463  1.00 33.66           C  
ATOM    515  N   GLY A  72      12.730  49.404 -18.155  1.00 46.35           N  
ATOM    516  CA  GLY A  72      13.787  49.891 -19.035  1.00 47.71           C  
ATOM    517  C   GLY A  72      13.825  49.214 -20.395  1.00 57.88           C  
ATOM    518  O   GLY A  72      14.897  49.048 -21.002  1.00 56.91           O  
ATOM    519  N   GLY A  73      12.688  48.797 -20.940  1.00 57.48           N  
ATOM    520  CA  GLY A  73      12.577  48.058 -22.172  1.00 56.23           C  
ATOM    521  C   GLY A  73      13.407  46.809 -22.317  1.00 57.89           C  
ATOM    522  O   GLY A  73      13.729  46.468 -23.462  1.00 62.19           O  
ATOM    523  N   GLU A  74      13.747  46.134 -21.220  1.00 46.46           N  
ATOM    524  CA  GLU A  74      14.408  44.833 -21.239  1.00 47.99           C  
ATOM    525  C   GLU A  74      13.584  43.823 -20.423  1.00 40.43           C  
ATOM    526  O   GLU A  74      12.668  44.275 -19.734  1.00 37.61           O  
ATOM    527  CB  GLU A  74      15.822  44.830 -20.662  1.00 41.77           C  
ATOM    528  CG  GLU A  74      16.488  46.200 -20.584  1.00 68.11           C  
ATOM    529  CD  GLU A  74      17.848  46.239 -21.256  1.00 78.96           C  
ATOM    530  OE1 GLU A  74      17.886  46.505 -22.486  1.00105.84           O  
ATOM    531  OE2 GLU A  74      18.872  46.003 -20.562  1.00 65.93           O  
ATOM    532  N   GLN A  75      13.958  42.550 -20.552  1.00 40.29           N  
ATOM    533  CA  GLN A  75      13.413  41.461 -19.748  1.00 37.75           C  
ATOM    534  C   GLN A  75      14.416  41.196 -18.620  1.00 40.80           C  
ATOM    535  O   GLN A  75      15.437  40.530 -18.801  1.00 37.01           O  
ATOM    536  CB  GLN A  75      13.114  40.181 -20.527  1.00 37.78           C  
ATOM    537  CG  GLN A  75      11.901  40.168 -21.439  1.00 40.11           C  
ATOM    538  CD  GLN A  75      10.679  39.480 -20.874  1.00 47.31           C  
ATOM    539  OE1 GLN A  75       9.786  40.118 -20.318  1.00 42.08           O  
ATOM    540  NE2 GLN A  75      10.612  38.153 -21.003  1.00 50.41           N  
ATOM    541  N   ASN A  76      14.095  41.766 -17.462  1.00 28.78           N  
ATOM    542  CA  ASN A  76      14.964  41.694 -16.293  1.00 24.37           C  
ATOM    543  C   ASN A  76      14.659  40.483 -15.422  1.00 25.17           C  
ATOM    544  O   ASN A  76      13.547  40.314 -14.932  1.00 24.61           O  
ATOM    545  CB  ASN A  76      14.809  42.986 -15.468  1.00 29.74           C  
ATOM    546  CG  ASN A  76      15.040  44.169 -16.420  1.00 31.65           C  
ATOM    547  OD1 ASN A  76      16.208  44.514 -16.591  1.00 39.97           O  
ATOM    548  ND2 ASN A  76      13.996  44.707 -17.032  1.00 27.39           N  
ATOM    549  N   PRO A  77      15.635  39.603 -15.217  1.00 29.97           N  
ATOM    550  CA  PRO A  77      15.481  38.438 -14.330  1.00 24.93           C  
ATOM    551  C   PRO A  77      15.340  38.918 -12.903  1.00 24.31           C  
ATOM    552  O   PRO A  77      16.218  39.607 -12.402  1.00 28.04           O  
ATOM    553  CB  PRO A  77      16.794  37.668 -14.531  1.00 30.80           C  
ATOM    554  CG  PRO A  77      17.770  38.776 -14.876  1.00 30.60           C  
ATOM    555  CD  PRO A  77      16.985  39.652 -15.826  1.00 46.90           C  
ATOM    556  N   ILE A  78      14.215  38.635 -12.264  1.00 22.84           N  
ATOM    557  CA  ILE A  78      13.997  39.034 -10.885  1.00 18.50           C  
ATOM    558  C   ILE A  78      13.736  37.750 -10.085  1.00 23.44           C  
ATOM    559  O   ILE A  78      12.781  37.012 -10.347  1.00 21.01           O  
ATOM    560  CB  ILE A  78      12.861  40.059 -10.694  1.00 18.93           C  
ATOM    561  CG1 ILE A  78      13.078  41.374 -11.450  1.00 22.47           C  
ATOM    562  CG2 ILE A  78      12.626  40.345  -9.215  1.00 19.11           C  
ATOM    563  CD1 ILE A  78      14.277  42.158 -10.940  1.00 23.73           C  
ATOM    564  N   TYR A  79      14.596  37.508  -9.108  1.00 16.06           N  
ATOM    565  CA  TYR A  79      14.340  36.424  -8.138  1.00 15.78           C  
ATOM    566  C   TYR A  79      13.329  36.850  -7.088  1.00 15.60           C  
ATOM    567  O   TYR A  79      13.640  37.421  -6.060  1.00 18.64           O  
ATOM    568  CB  TYR A  79      15.651  35.994  -7.443  1.00 16.24           C  
ATOM    569  CG  TYR A  79      16.496  35.156  -8.387  1.00 18.47           C  
ATOM    570  CD1 TYR A  79      16.157  33.835  -8.663  1.00 19.77           C  
ATOM    571  CD2 TYR A  79      17.626  35.691  -8.975  1.00 19.83           C  
ATOM    572  CE1 TYR A  79      16.925  33.056  -9.520  1.00 19.30           C  
ATOM    573  CE2 TYR A  79      18.399  34.910  -9.839  1.00 21.14           C  
ATOM    574  CZ  TYR A  79      18.049  33.613 -10.101  1.00 27.46           C  
ATOM    575  OH  TYR A  79      18.822  32.849 -10.964  1.00 23.18           O  
ATOM    576  N   TRP A  80      12.021  36.556  -7.365  1.00 19.78           N  
ATOM    577  CA  TRP A  80      10.991  36.927  -6.393  1.00 18.10           C  
ATOM    578  C   TRP A  80      10.986  36.075  -5.142  1.00 11.20           C  
ATOM    579  O   TRP A  80      10.450  36.419  -4.096  1.00 14.43           O  
ATOM    580  CB  TRP A  80       9.597  36.844  -7.076  1.00 16.09           C  
ATOM    581  CG  TRP A  80       9.228  35.447  -7.532  1.00 18.69           C  
ATOM    582  CD1 TRP A  80       9.383  34.926  -8.774  1.00 22.05           C  
ATOM    583  CD2 TRP A  80       8.643  34.393  -6.739  1.00 20.33           C  
ATOM    584  NE1 TRP A  80       8.936  33.612  -8.832  1.00 26.55           N  
ATOM    585  CE2 TRP A  80       8.485  33.276  -7.601  1.00 22.24           C  
ATOM    586  CE3 TRP A  80       8.246  34.286  -5.403  1.00 17.07           C  
ATOM    587  CZ2 TRP A  80       7.947  32.067  -7.173  1.00 26.55           C  
ATOM    588  CZ3 TRP A  80       7.709  33.081  -4.971  1.00 23.17           C  
ATOM    589  CH2 TRP A  80       7.573  32.005  -5.864  1.00 22.81           C  
ATOM    590  N   ALA A  81      11.603  34.849  -5.286  1.00 15.62           N  
ATOM    591  CA  ALA A  81      11.513  34.009  -4.081  1.00 13.86           C  
ATOM    592  C   ALA A  81      12.245  34.545  -2.867  1.00 11.56           C  
ATOM    593  O   ALA A  81      11.985  34.210  -1.702  1.00 15.35           O  
ATOM    594  CB  ALA A  81      12.026  32.603  -4.427  1.00 23.33           C  
ATOM    595  N   ARG A  82      13.214  35.464  -3.116  1.00 15.74           N  
ATOM    596  CA  ARG A  82      13.803  36.079  -1.921  1.00 16.16           C  
ATOM    597  C   ARG A  82      12.802  36.769  -0.981  1.00 12.12           C  
ATOM    598  O   ARG A  82      12.941  36.840   0.223  1.00 14.80           O  
ATOM    599  CB  ARG A  82      14.794  37.208  -2.307  1.00 19.22           C  
ATOM    600  CG  ARG A  82      15.749  36.833  -3.403  1.00 21.44           C  
ATOM    601  CD  ARG A  82      16.964  37.776  -3.265  1.00 20.72           C  
ATOM    602  NE  ARG A  82      17.876  37.465  -4.359  1.00 23.42           N  
ATOM    603  CZ  ARG A  82      18.890  36.612  -4.103  1.00 19.66           C  
ATOM    604  NH1 ARG A  82      19.010  36.120  -2.900  1.00 26.47           N  
ATOM    605  NH2 ARG A  82      19.714  36.332  -5.082  1.00 27.49           N  
ATOM    606  N   TYR A  83      11.764  37.340  -1.636  1.00 14.91           N  
ATOM    607  CA  TYR A  83      10.773  38.072  -0.832  1.00 17.05           C  
ATOM    608  C   TYR A  83       9.827  37.128  -0.065  1.00 12.32           C  
ATOM    609  O   TYR A  83       9.453  37.432   1.056  1.00 13.89           O  
ATOM    610  CB  TYR A  83       9.916  39.083  -1.651  1.00 17.24           C  
ATOM    611  CG  TYR A  83      10.884  40.010  -2.384  1.00 16.00           C  
ATOM    612  CD1 TYR A  83      11.277  41.204  -1.786  1.00 15.80           C  
ATOM    613  CD2 TYR A  83      11.388  39.633  -3.616  1.00 16.83           C  
ATOM    614  CE1 TYR A  83      12.174  41.993  -2.519  1.00 20.07           C  
ATOM    615  CE2 TYR A  83      12.285  40.402  -4.335  1.00 15.74           C  
ATOM    616  CZ  TYR A  83      12.647  41.592  -3.739  1.00 18.59           C  
ATOM    617  OH  TYR A  83      13.556  42.349  -4.434  1.00 19.39           O  
ATOM    618  N   ALA A  84       9.532  35.963  -0.703  1.00 13.07           N  
ATOM    619  CA  ALA A  84       8.812  34.963   0.129  1.00 11.98           C  
ATOM    620  C   ALA A  84       9.530  34.441   1.347  1.00 13.22           C  
ATOM    621  O   ALA A  84       9.040  34.168   2.396  1.00 18.80           O  
ATOM    622  CB  ALA A  84       8.477  33.782  -0.800  1.00 15.11           C  
ATOM    623  N   ASP A  85      10.866  34.296   1.189  1.00 16.24           N  
ATOM    624  CA  ASP A  85      11.758  33.964   2.292  1.00 14.69           C  
ATOM    625  C   ASP A  85      11.663  35.030   3.378  1.00 13.07           C  
ATOM    626  O   ASP A  85      11.284  34.785   4.499  1.00 14.58           O  
ATOM    627  CB  ASP A  85      13.162  33.777   1.697  1.00 14.66           C  
ATOM    628  CG  ASP A  85      14.316  33.602   2.669  1.00 16.01           C  
ATOM    629  OD1 ASP A  85      14.189  33.968   3.830  1.00 17.82           O  
ATOM    630  OD2 ASP A  85      15.388  33.125   2.211  1.00 19.08           O  
ATOM    631  N   TRP A  86      12.066  36.257   2.921  1.00 13.05           N  
ATOM    632  CA  TRP A  86      12.229  37.336   3.921  1.00 12.67           C  
ATOM    633  C   TRP A  86      10.937  37.731   4.620  1.00 13.29           C  
ATOM    634  O   TRP A  86      10.896  38.187   5.756  1.00 15.05           O  
ATOM    635  CB  TRP A  86      12.788  38.556   3.162  1.00 13.46           C  
ATOM    636  CG  TRP A  86      14.136  38.392   2.550  1.00 14.25           C  
ATOM    637  CD1 TRP A  86      15.063  37.407   2.840  1.00 16.23           C  
ATOM    638  CD2 TRP A  86      14.724  39.208   1.547  1.00 14.41           C  
ATOM    639  NE1 TRP A  86      16.171  37.598   2.039  1.00 15.27           N  
ATOM    640  CE2 TRP A  86      16.027  38.692   1.240  1.00 14.68           C  
ATOM    641  CE3 TRP A  86      14.357  40.336   0.825  1.00 17.40           C  
ATOM    642  CZ2 TRP A  86      16.856  39.278   0.303  1.00 15.65           C  
ATOM    643  CZ3 TRP A  86      15.200  40.915  -0.117  1.00 19.97           C  
ATOM    644  CH2 TRP A  86      16.492  40.403  -0.421  1.00 17.25           C  
ATOM    645  N   LEU A  87       9.839  37.549   3.871  1.00 14.11           N  
ATOM    646  CA  LEU A  87       8.551  37.856   4.490  1.00 13.78           C  
ATOM    647  C   LEU A  87       8.328  37.136   5.795  1.00 15.05           C  
ATOM    648  O   LEU A  87       7.739  37.566   6.787  1.00 15.91           O  
ATOM    649  CB  LEU A  87       7.452  37.486   3.461  1.00 16.29           C  
ATOM    650  CG  LEU A  87       6.035  37.587   4.042  1.00 19.99           C  
ATOM    651  CD1 LEU A  87       5.679  39.039   4.277  1.00 25.15           C  
ATOM    652  CD2 LEU A  87       5.098  36.902   3.038  1.00 30.57           C  
ATOM    653  N   PHE A  88       8.852  35.896   5.888  1.00 16.02           N  
ATOM    654  CA  PHE A  88       8.711  35.125   7.120  1.00 16.00           C  
ATOM    655  C   PHE A  88       9.965  35.136   8.013  1.00 11.90           C  
ATOM    656  O   PHE A  88       9.909  35.129   9.204  1.00 16.34           O  
ATOM    657  CB  PHE A  88       8.432  33.663   6.731  1.00 16.87           C  
ATOM    658  CG  PHE A  88       7.100  33.502   5.983  1.00 17.70           C  
ATOM    659  CD1 PHE A  88       5.932  33.571   6.756  1.00 21.70           C  
ATOM    660  CD2 PHE A  88       7.056  33.314   4.649  1.00 17.81           C  
ATOM    661  CE1 PHE A  88       4.706  33.458   6.099  1.00 23.07           C  
ATOM    662  CE2 PHE A  88       5.835  33.189   3.973  1.00 32.38           C  
ATOM    663  CZ  PHE A  88       4.682  33.274   4.742  1.00 23.71           C  
ATOM    664  N   THR A  89      11.124  35.154   7.311  1.00 14.83           N  
ATOM    665  CA  THR A  89      12.346  35.003   8.126  1.00 14.41           C  
ATOM    666  C   THR A  89      12.728  36.312   8.836  1.00 13.50           C  
ATOM    667  O   THR A  89      13.247  36.276   9.940  1.00 17.78           O  
ATOM    668  CB  THR A  89      13.533  34.535   7.287  1.00 12.84           C  
ATOM    669  OG1 THR A  89      13.786  35.326   6.151  1.00 14.17           O  
ATOM    670  CG2 THR A  89      13.283  33.090   6.764  1.00 14.60           C  
ATOM    671  N   THR A  90      12.472  37.461   8.170  1.00 15.41           N  
ATOM    672  CA  THR A  90      12.890  38.679   8.908  1.00 13.87           C  
ATOM    673  C   THR A  90      12.002  38.921  10.103  1.00 16.87           C  
ATOM    674  O   THR A  90      12.552  39.307  11.184  1.00 16.66           O  
ATOM    675  CB  THR A  90      13.017  39.923   8.015  1.00 17.09           C  
ATOM    676  OG1 THR A  90      11.778  40.175   7.292  1.00 15.16           O  
ATOM    677  CG2 THR A  90      14.110  39.738   6.958  1.00 17.15           C  
ATOM    678  N   PRO A  91      10.672  38.745  10.147  1.00 14.72           N  
ATOM    679  CA  PRO A  91      10.005  38.908  11.431  1.00 16.99           C  
ATOM    680  C   PRO A  91      10.401  37.880  12.485  1.00 16.28           C  
ATOM    681  O   PRO A  91      10.472  38.154  13.680  1.00 21.93           O  
ATOM    682  CB  PRO A  91       8.514  38.737  11.115  1.00 21.26           C  
ATOM    683  CG  PRO A  91       8.457  38.236   9.712  1.00 24.31           C  
ATOM    684  CD  PRO A  91       9.752  38.469   8.997  1.00 16.45           C  
ATOM    685  N   LEU A  92      10.727  36.676  12.024  1.00 18.27           N  
ATOM    686  CA  LEU A  92      11.219  35.708  13.004  1.00 16.53           C  
ATOM    687  C   LEU A  92      12.524  36.181  13.636  1.00 17.63           C  
ATOM    688  O   LEU A  92      12.661  36.002  14.848  1.00 19.76           O  
ATOM    689  CB  LEU A  92      11.380  34.361  12.282  1.00 16.37           C  
ATOM    690  CG  LEU A  92      10.106  33.566  12.015  1.00 16.99           C  
ATOM    691  CD1 LEU A  92      10.426  32.371  11.095  1.00 17.39           C  
ATOM    692  CD2 LEU A  92       9.450  33.106  13.289  1.00 20.92           C  
ATOM    693  N   LEU A  93      13.401  36.775  12.835  1.00 18.56           N  
ATOM    694  CA  LEU A  93      14.705  37.238  13.377  1.00 18.66           C  
ATOM    695  C   LEU A  93      14.425  38.323  14.408  1.00 21.19           C  
ATOM    696  O   LEU A  93      14.976  38.386  15.500  1.00 19.52           O  
ATOM    697  CB  LEU A  93      15.623  37.666  12.242  1.00 19.05           C  
ATOM    698  CG  LEU A  93      16.314  36.547  11.461  1.00 15.48           C  
ATOM    699  CD1 LEU A  93      16.864  36.977  10.130  1.00 15.75           C  
ATOM    700  CD2 LEU A  93      17.441  35.953  12.329  1.00 20.14           C  
ATOM    701  N   LEU A  94      13.468  39.210  14.062  1.00 17.97           N  
ATOM    702  CA  LEU A  94      13.088  40.260  15.013  1.00 19.03           C  
ATOM    703  C   LEU A  94      12.415  39.734  16.263  1.00 20.38           C  
ATOM    704  O   LEU A  94      12.570  40.254  17.364  1.00 19.84           O  
ATOM    705  CB  LEU A  94      12.141  41.274  14.353  1.00 20.86           C  
ATOM    706  CG  LEU A  94      12.683  42.091  13.202  1.00 21.49           C  
ATOM    707  CD1 LEU A  94      11.631  43.026  12.626  1.00 22.42           C  
ATOM    708  CD2 LEU A  94      13.887  42.924  13.653  1.00 25.76           C  
ATOM    709  N   LEU A  95      11.650  38.661  16.157  1.00 19.58           N  
ATOM    710  CA  LEU A  95      11.025  38.021  17.299  1.00 17.80           C  
ATOM    711  C   LEU A  95      12.136  37.511  18.234  1.00 21.41           C  
ATOM    712  O   LEU A  95      12.001  37.670  19.454  1.00 24.05           O  
ATOM    713  CB  LEU A  95      10.134  36.897  16.821  1.00 25.25           C  
ATOM    714  CG  LEU A  95       8.701  36.732  17.315  1.00 44.27           C  
ATOM    715  CD1 LEU A  95       8.366  35.247  17.326  1.00 22.46           C  
ATOM    716  CD2 LEU A  95       8.465  37.368  18.676  1.00 27.40           C  
ATOM    717  N   ASP A  96      13.226  36.966  17.717  1.00 22.40           N  
ATOM    718  CA  ASP A  96      14.354  36.461  18.516  1.00 21.67           C  
ATOM    719  C   ASP A  96      14.892  37.616  19.362  1.00 31.04           C  
ATOM    720  O   ASP A  96      15.100  37.520  20.570  1.00 25.30           O  
ATOM    721  CB  ASP A  96      15.520  35.936  17.677  1.00 21.26           C  
ATOM    722  CG  ASP A  96      15.633  34.450  17.466  1.00 18.61           C  
ATOM    723  OD1 ASP A  96      15.044  33.668  18.250  1.00 20.51           O  
ATOM    724  OD2 ASP A  96      16.361  34.014  16.528  1.00 23.85           O  
ATOM    725  N   LEU A  97      15.116  38.744  18.674  1.00 21.59           N  
ATOM    726  CA  LEU A  97      15.581  39.902  19.461  1.00 25.06           C  
ATOM    727  C   LEU A  97      14.595  40.358  20.509  1.00 23.81           C  
ATOM    728  O   LEU A  97      14.938  40.657  21.658  1.00 25.85           O  
ATOM    729  CB  LEU A  97      15.893  41.110  18.556  1.00 22.91           C  
ATOM    730  CG  LEU A  97      17.019  40.824  17.547  1.00 22.62           C  
ATOM    731  CD1 LEU A  97      17.242  42.001  16.640  1.00 23.09           C  
ATOM    732  CD2 LEU A  97      18.261  40.452  18.362  1.00 27.14           C  
ATOM    733  N   ALA A  98      13.329  40.453  20.106  1.00 23.47           N  
ATOM    734  CA  ALA A  98      12.235  40.895  20.934  1.00 23.73           C  
ATOM    735  C   ALA A  98      12.018  40.015  22.159  1.00 27.98           C  
ATOM    736  O   ALA A  98      11.700  40.496  23.264  1.00 26.82           O  
ATOM    737  CB  ALA A  98      10.970  40.953  20.072  1.00 28.02           C  
ATOM    738  N   LEU A  99      12.186  38.710  22.010  1.00 26.32           N  
ATOM    739  CA  LEU A  99      11.978  37.799  23.141  1.00 29.79           C  
ATOM    740  C   LEU A  99      13.147  37.879  24.123  1.00 29.98           C  
ATOM    741  O   LEU A  99      13.032  37.753  25.338  1.00 27.70           O  
ATOM    742  CB  LEU A  99      11.812  36.370  22.640  1.00 29.05           C  
ATOM    743  CG  LEU A  99      10.489  35.978  21.990  1.00 35.92           C  
ATOM    744  CD1 LEU A  99      10.528  34.516  21.544  1.00 34.29           C  
ATOM    745  CD2 LEU A  99       9.331  36.222  22.949  1.00 38.28           C  
ATOM    746  N   LEU A 100      14.326  38.070  23.549  1.00 28.77           N  
ATOM    747  CA  LEU A 100      15.556  38.243  24.321  1.00 28.23           C  
ATOM    748  C   LEU A 100      15.384  39.344  25.349  1.00 35.21           C  
ATOM    749  O   LEU A 100      15.689  39.166  26.524  1.00 29.98           O  
ATOM    750  CB  LEU A 100      16.676  38.606  23.377  1.00 36.09           C  
ATOM    751  CG  LEU A 100      18.101  38.203  23.704  1.00 40.32           C  
ATOM    752  CD1 LEU A 100      18.188  36.752  24.144  1.00 42.46           C  
ATOM    753  CD2 LEU A 100      18.927  38.496  22.457  1.00 30.15           C  
ATOM    754  N   VAL A 101      14.898  40.499  24.897  1.00 30.94           N  
ATOM    755  CA  VAL A 101      14.674  41.621  25.821  1.00 31.57           C  
ATOM    756  C   VAL A 101      13.283  41.669  26.428  1.00 29.81           C  
ATOM    757  O   VAL A 101      12.952  42.630  27.148  1.00 32.43           O  
ATOM    758  CB  VAL A 101      14.985  42.926  25.070  1.00 28.84           C  
ATOM    759  CG1 VAL A 101      16.331  42.824  24.362  1.00 34.71           C  
ATOM    760  CG2 VAL A 101      13.928  43.254  24.025  1.00 24.65           C  
ATOM    761  N   ASP A 102      12.410  40.690  26.206  1.00 29.53           N  
ATOM    762  CA  ASP A 102      11.114  40.730  26.844  1.00 27.54           C  
ATOM    763  C   ASP A 102      10.324  41.972  26.435  1.00 30.97           C  
ATOM    764  O   ASP A 102       9.652  42.634  27.227  1.00 29.03           O  
ATOM    765  CB  ASP A 102      11.240  40.708  28.379  1.00 36.59           C  
ATOM    766  CG  ASP A 102       9.888  40.346  28.979  1.00 56.12           C  
ATOM    767  OD1 ASP A 102       9.078  39.810  28.181  1.00 59.31           O  
ATOM    768  OD2 ASP A 102       9.649  40.600  30.180  1.00 63.43           O  
ATOM    769  N   ALA A 103      10.374  42.297  25.134  1.00 30.83           N  
ATOM    770  CA  ALA A 103       9.606  43.465  24.688  1.00 27.17           C  
ATOM    771  C   ALA A 103       8.104  43.373  24.946  1.00 27.85           C  
ATOM    772  O   ALA A 103       7.497  42.320  25.022  1.00 26.60           O  
ATOM    773  CB  ALA A 103       9.832  43.709  23.197  1.00 26.58           C  
ATOM    774  N   ASP A 104       7.532  44.576  25.082  1.00 31.91           N  
ATOM    775  CA  ASP A 104       6.085  44.724  25.157  1.00 36.65           C  
ATOM    776  C   ASP A 104       5.460  44.211  23.865  1.00 33.40           C  
ATOM    777  O   ASP A 104       6.065  44.304  22.791  1.00 27.71           O  
ATOM    778  CB  ASP A 104       5.774  46.200  25.425  1.00 40.98           C  
ATOM    779  CG  ASP A 104       6.118  46.606  26.855  1.00 54.47           C  
ATOM    780  OD1 ASP A 104       6.260  45.709  27.715  1.00 54.07           O  
ATOM    781  OD2 ASP A 104       6.242  47.823  27.112  1.00 49.99           O  
ATOM    782  N   GLN A 105       4.244  43.660  23.937  1.00 27.68           N  
ATOM    783  CA  GLN A 105       3.597  43.135  22.739  1.00 30.64           C  
ATOM    784  C   GLN A 105       3.374  44.259  21.738  1.00 34.98           C  
ATOM    785  O   GLN A 105       3.440  44.031  20.533  1.00 26.90           O  
ATOM    786  CB  GLN A 105       2.261  42.466  23.059  1.00 36.00           C  
ATOM    787  CG  GLN A 105       2.440  41.131  23.767  1.00 34.05           C  
ATOM    788  CD  GLN A 105       1.180  40.628  24.440  1.00 43.21           C  
ATOM    789  OE1 GLN A 105       1.265  39.830  25.371  1.00 60.84           O  
ATOM    790  NE2 GLN A 105       0.021  41.082  23.959  1.00 51.55           N  
ATOM    791  N   GLY A 106       3.113  45.479  22.219  1.00 31.79           N  
ATOM    792  CA  GLY A 106       2.843  46.567  21.264  1.00 28.08           C  
ATOM    793  C   GLY A 106       4.071  46.846  20.417  1.00 27.65           C  
ATOM    794  O   GLY A 106       4.002  47.114  19.207  1.00 25.06           O  
ATOM    795  N   THR A 107       5.250  46.744  21.020  1.00 24.84           N  
ATOM    796  CA  THR A 107       6.505  46.931  20.310  1.00 28.01           C  
ATOM    797  C   THR A 107       6.740  45.771  19.337  1.00 25.67           C  
ATOM    798  O   THR A 107       7.220  45.980  18.225  1.00 25.03           O  
ATOM    799  CB  THR A 107       7.677  47.060  21.302  1.00 25.09           C  
ATOM    800  OG1 THR A 107       7.374  48.146  22.200  1.00 31.48           O  
ATOM    801  CG2 THR A 107       8.972  47.408  20.608  1.00 38.56           C  
ATOM    802  N   ILE A 108       6.377  44.552  19.759  1.00 22.25           N  
ATOM    803  CA  ILE A 108       6.559  43.431  18.799  1.00 20.77           C  
ATOM    804  C   ILE A 108       5.645  43.609  17.594  1.00 18.65           C  
ATOM    805  O   ILE A 108       6.025  43.334  16.457  1.00 19.10           O  
ATOM    806  CB  ILE A 108       6.362  42.079  19.491  1.00 27.62           C  
ATOM    807  CG1 ILE A 108       7.277  41.857  20.707  1.00 26.76           C  
ATOM    808  CG2 ILE A 108       6.576  40.913  18.526  1.00 26.11           C  
ATOM    809  CD1 ILE A 108       6.814  40.702  21.584  1.00 32.89           C  
ATOM    810  N   LEU A 109       4.418  44.050  17.836  1.00 29.61           N  
ATOM    811  CA  LEU A 109       3.518  44.194  16.671  1.00 22.11           C  
ATOM    812  C   LEU A 109       3.988  45.332  15.788  1.00 22.67           C  
ATOM    813  O   LEU A 109       3.973  45.256  14.545  1.00 23.07           O  
ATOM    814  CB  LEU A 109       2.125  44.409  17.245  1.00 25.03           C  
ATOM    815  CG  LEU A 109       1.039  44.643  16.180  1.00 42.86           C  
ATOM    816  CD1 LEU A 109       1.179  43.642  15.047  1.00 43.52           C  
ATOM    817  CD2 LEU A 109      -0.339  44.554  16.801  1.00 50.86           C  
ATOM    818  N   ALA A 110       4.483  46.437  16.359  1.00 20.49           N  
ATOM    819  CA  ALA A 110       5.049  47.503  15.542  1.00 19.39           C  
ATOM    820  C   ALA A 110       6.175  46.980  14.654  1.00 19.48           C  
ATOM    821  O   ALA A 110       6.302  47.338  13.476  1.00 20.42           O  
ATOM    822  CB  ALA A 110       5.572  48.609  16.449  1.00 24.04           C  
ATOM    823  N   LEU A 111       6.992  46.130  15.262  1.00 25.37           N  
ATOM    824  CA  LEU A 111       8.164  45.630  14.538  1.00 21.27           C  
ATOM    825  C   LEU A 111       7.819  44.650  13.420  1.00 17.21           C  
ATOM    826  O   LEU A 111       8.286  44.748  12.275  1.00 21.35           O  
ATOM    827  CB  LEU A 111       9.115  44.936  15.506  1.00 20.61           C  
ATOM    828  CG  LEU A 111      10.052  45.810  16.339  1.00 27.84           C  
ATOM    829  CD1 LEU A 111      10.681  44.982  17.454  1.00 24.55           C  
ATOM    830  CD2 LEU A 111      11.100  46.495  15.474  1.00 21.99           C  
ATOM    831  N   VAL A 112       7.001  43.644  13.749  1.00 18.59           N  
ATOM    832  CA  VAL A 112       6.572  42.702  12.693  1.00 15.97           C  
ATOM    833  C   VAL A 112       5.853  43.395  11.584  1.00 18.49           C  
ATOM    834  O   VAL A 112       6.014  43.155  10.399  1.00 17.17           O  
ATOM    835  CB  VAL A 112       5.677  41.635  13.364  1.00 24.57           C  
ATOM    836  CG1 VAL A 112       5.009  40.741  12.322  1.00 23.32           C  
ATOM    837  CG2 VAL A 112       6.530  40.853  14.363  1.00 21.84           C  
ATOM    838  N   GLY A 113       4.956  44.342  11.937  1.00 22.57           N  
ATOM    839  CA  GLY A 113       4.219  45.023  10.875  1.00 17.83           C  
ATOM    840  C   GLY A 113       5.075  45.953  10.026  1.00 14.80           C  
ATOM    841  O   GLY A 113       4.844  45.997   8.811  1.00 16.12           O  
ATOM    842  N   ALA A 114       6.016  46.672  10.678  1.00 17.15           N  
ATOM    843  CA  ALA A 114       6.914  47.474   9.848  1.00 19.97           C  
ATOM    844  C   ALA A 114       7.736  46.608   8.889  1.00 13.84           C  
ATOM    845  O   ALA A 114       8.054  46.897   7.782  1.00 15.29           O  
ATOM    846  CB  ALA A 114       7.880  48.253  10.751  1.00 20.57           C  
ATOM    847  N   ASP A 115       8.068  45.412   9.428  1.00 15.89           N  
ATOM    848  CA  ASP A 115       8.833  44.453   8.631  1.00 15.41           C  
ATOM    849  C   ASP A 115       8.023  43.965   7.450  1.00 14.39           C  
ATOM    850  O   ASP A 115       8.499  43.816   6.338  1.00 15.32           O  
ATOM    851  CB  ASP A 115       9.245  43.300   9.565  1.00 18.56           C  
ATOM    852  CG  ASP A 115      10.362  42.500   8.906  1.00 22.82           C  
ATOM    853  OD1 ASP A 115      10.079  41.715   7.971  1.00 20.52           O  
ATOM    854  OD2 ASP A 115      11.538  42.670   9.294  1.00 27.06           O  
ATOM    855  N   GLY A 116       6.726  43.684   7.732  1.00 17.63           N  
ATOM    856  CA  GLY A 116       5.872  43.271   6.597  1.00 13.62           C  
ATOM    857  C   GLY A 116       5.817  44.301   5.484  1.00 11.97           C  
ATOM    858  O   GLY A 116       5.860  44.081   4.289  1.00 14.24           O  
ATOM    859  N   ILE A 117       5.687  45.566   5.988  1.00 15.30           N  
ATOM    860  CA  ILE A 117       5.670  46.667   5.039  1.00 17.94           C  
ATOM    861  C   ILE A 117       6.990  46.771   4.263  1.00 13.42           C  
ATOM    862  O   ILE A 117       6.983  46.939   3.077  1.00 14.27           O  
ATOM    863  CB  ILE A 117       5.347  47.985   5.807  1.00 17.76           C  
ATOM    864  CG1 ILE A 117       3.894  47.944   6.338  1.00 23.96           C  
ATOM    865  CG2 ILE A 117       5.592  49.192   4.947  1.00 19.17           C  
ATOM    866  CD1 ILE A 117       3.553  49.112   7.269  1.00 21.66           C  
ATOM    867  N   MET A 118       8.116  46.620   4.974  1.00 14.61           N  
ATOM    868  CA  MET A 118       9.445  46.600   4.322  1.00 14.40           C  
ATOM    869  C   MET A 118       9.558  45.586   3.210  1.00 13.78           C  
ATOM    870  O   MET A 118       9.950  45.840   2.099  1.00 13.98           O  
ATOM    871  CB  MET A 118      10.538  46.362   5.412  1.00 14.04           C  
ATOM    872  CG  MET A 118      11.948  46.455   4.822  1.00 13.62           C  
ATOM    873  SD  MET A 118      13.133  46.124   6.173  1.00 17.16           S  
ATOM    874  CE  MET A 118      12.985  44.330   6.387  1.00 17.43           C  
ATOM    875  N   ILE A 119       9.202  44.330   3.566  1.00 13.76           N  
ATOM    876  CA  ILE A 119       9.350  43.322   2.496  1.00 14.46           C  
ATOM    877  C   ILE A 119       8.319  43.437   1.395  1.00 13.24           C  
ATOM    878  O   ILE A 119       8.529  43.276   0.218  1.00 15.04           O  
ATOM    879  CB  ILE A 119       9.288  41.918   3.179  1.00 15.20           C  
ATOM    880  CG1 ILE A 119      10.351  41.778   4.295  1.00 15.09           C  
ATOM    881  CG2 ILE A 119       9.385  40.831   2.148  1.00 15.98           C  
ATOM    882  CD1 ILE A 119      11.727  42.117   3.714  1.00 15.35           C  
ATOM    883  N   GLY A 120       7.060  43.680   1.833  1.00 13.42           N  
ATOM    884  CA  GLY A 120       6.052  43.836   0.769  1.00 16.28           C  
ATOM    885  C   GLY A 120       6.240  44.945  -0.213  1.00 13.13           C  
ATOM    886  O   GLY A 120       6.026  44.783  -1.424  1.00 14.21           O  
ATOM    887  N   THR A 121       6.699  46.108   0.274  1.00 15.49           N  
ATOM    888  CA  THR A 121       7.003  47.167  -0.665  1.00 16.49           C  
ATOM    889  C   THR A 121       8.296  46.882  -1.450  1.00 14.44           C  
ATOM    890  O   THR A 121       8.415  47.251  -2.581  1.00 14.90           O  
ATOM    891  CB  THR A 121       7.153  48.543   0.015  1.00 16.64           C  
ATOM    892  OG1 THR A 121       8.056  48.496   1.105  1.00 14.48           O  
ATOM    893  CG2 THR A 121       5.801  48.991   0.600  1.00 19.52           C  
ATOM    894  N   GLY A 122       9.243  46.150  -0.832  1.00 14.98           N  
ATOM    895  CA  GLY A 122      10.357  45.689  -1.685  1.00 15.65           C  
ATOM    896  C   GLY A 122       9.979  44.797  -2.852  1.00  9.97           C  
ATOM    897  O   GLY A 122      10.449  44.896  -3.931  1.00 14.17           O  
ATOM    898  N   LEU A 123       8.983  43.893  -2.553  1.00 15.77           N  
ATOM    899  CA  LEU A 123       8.428  43.039  -3.591  1.00 14.57           C  
ATOM    900  C   LEU A 123       7.689  43.811  -4.681  1.00 12.47           C  
ATOM    901  O   LEU A 123       7.893  43.573  -5.824  1.00 16.16           O  
ATOM    902  CB  LEU A 123       7.467  42.032  -2.893  1.00 14.47           C  
ATOM    903  CG  LEU A 123       6.836  41.079  -3.943  1.00 16.98           C  
ATOM    904  CD1 LEU A 123       7.815  40.227  -4.702  1.00 17.86           C  
ATOM    905  CD2 LEU A 123       5.820  40.232  -3.183  1.00 23.84           C  
ATOM    906  N   VAL A 124       6.838  44.759  -4.231  1.00 15.59           N  
ATOM    907  CA  VAL A 124       6.209  45.575  -5.267  1.00 14.53           C  
ATOM    908  C   VAL A 124       7.271  46.280  -6.086  1.00 12.71           C  
ATOM    909  O   VAL A 124       7.215  46.335  -7.286  1.00 16.90           O  
ATOM    910  CB  VAL A 124       5.278  46.554  -4.563  1.00 16.14           C  
ATOM    911  CG1 VAL A 124       4.779  47.619  -5.540  1.00 16.73           C  
ATOM    912  CG2 VAL A 124       4.109  45.802  -3.951  1.00 17.40           C  
ATOM    913  N   GLY A 125       8.272  46.832  -5.393  1.00 13.46           N  
ATOM    914  CA  GLY A 125       9.300  47.511  -6.155  1.00 16.81           C  
ATOM    915  C   GLY A 125       9.995  46.597  -7.165  1.00 15.27           C  
ATOM    916  O   GLY A 125      10.304  46.906  -8.307  1.00 17.70           O  
ATOM    917  N   ALA A 126      10.225  45.334  -6.700  1.00 15.33           N  
ATOM    918  CA  ALA A 126      10.936  44.380  -7.565  1.00 13.63           C  
ATOM    919  C   ALA A 126      10.194  44.006  -8.820  1.00 14.48           C  
ATOM    920  O   ALA A 126      10.758  43.718  -9.866  1.00 17.29           O  
ATOM    921  CB  ALA A 126      11.261  43.143  -6.713  1.00 18.08           C  
ATOM    922  N   LEU A 127       8.863  44.023  -8.749  1.00 15.81           N  
ATOM    923  CA  LEU A 127       7.974  43.657  -9.832  1.00 17.01           C  
ATOM    924  C   LEU A 127       7.338  44.826 -10.583  1.00 18.01           C  
ATOM    925  O   LEU A 127       6.591  44.612 -11.535  1.00 17.56           O  
ATOM    926  CB  LEU A 127       6.850  42.806  -9.190  1.00 16.92           C  
ATOM    927  CG  LEU A 127       7.320  41.502  -8.521  1.00 17.51           C  
ATOM    928  CD1 LEU A 127       6.124  40.715  -8.006  1.00 19.54           C  
ATOM    929  CD2 LEU A 127       8.167  40.700  -9.490  1.00 18.09           C  
ATOM    930  N   THR A 128       7.617  46.057 -10.186  1.00 19.46           N  
ATOM    931  CA  THR A 128       7.078  47.246 -10.877  1.00 19.84           C  
ATOM    932  C   THR A 128       7.690  47.441 -12.248  1.00 24.66           C  
ATOM    933  O   THR A 128       8.908  47.416 -12.472  1.00 19.17           O  
ATOM    934  CB  THR A 128       7.296  48.426  -9.898  1.00 16.37           C  
ATOM    935  OG1 THR A 128       6.301  48.362  -8.921  1.00 19.65           O  
ATOM    936  CG2 THR A 128       7.158  49.751 -10.637  1.00 18.87           C  
ATOM    937  N   LYS A 129       6.882  47.659 -13.299  1.00 17.32           N  
ATOM    938  CA  LYS A 129       7.422  47.792 -14.640  1.00 19.53           C  
ATOM    939  C   LYS A 129       7.803  49.210 -15.058  1.00 25.77           C  
ATOM    940  O   LYS A 129       8.502  49.279 -16.069  1.00 24.49           O  
ATOM    941  CB  LYS A 129       6.434  47.222 -15.692  1.00 22.38           C  
ATOM    942  CG  LYS A 129       5.987  45.824 -15.272  1.00 31.31           C  
ATOM    943  CD  LYS A 129       5.256  45.099 -16.399  1.00 41.76           C  
ATOM    944  CE  LYS A 129       3.942  44.539 -15.831  1.00 42.62           C  
ATOM    945  NZ  LYS A 129       3.307  43.633 -16.822  1.00 40.22           N  
ATOM    946  N   VAL A 130       7.375  50.224 -14.307  1.00 21.56           N  
ATOM    947  CA  VAL A 130       7.803  51.595 -14.536  1.00 20.64           C  
ATOM    948  C   VAL A 130       9.066  51.882 -13.718  1.00 16.65           C  
ATOM    949  O   VAL A 130       9.044  51.952 -12.499  1.00 19.67           O  
ATOM    950  CB  VAL A 130       6.723  52.612 -14.137  1.00 22.32           C  
ATOM    951  CG1 VAL A 130       7.258  54.032 -14.281  1.00 23.57           C  
ATOM    952  CG2 VAL A 130       5.488  52.388 -15.002  1.00 20.07           C  
ATOM    953  N   TYR A 131      10.162  52.009 -14.481  1.00 21.41           N  
ATOM    954  CA  TYR A 131      11.473  52.040 -13.833  1.00 23.42           C  
ATOM    955  C   TYR A 131      11.607  53.073 -12.738  1.00 18.99           C  
ATOM    956  O   TYR A 131      12.050  52.781 -11.624  1.00 20.91           O  
ATOM    957  CB  TYR A 131      12.533  52.306 -14.905  1.00 24.88           C  
ATOM    958  CG  TYR A 131      13.959  52.248 -14.431  1.00 24.85           C  
ATOM    959  CD1 TYR A 131      14.540  51.048 -14.015  1.00 30.57           C  
ATOM    960  CD2 TYR A 131      14.733  53.402 -14.422  1.00 30.97           C  
ATOM    961  CE1 TYR A 131      15.862  51.001 -13.582  1.00 31.75           C  
ATOM    962  CE2 TYR A 131      16.049  53.358 -13.997  1.00 31.18           C  
ATOM    963  CZ  TYR A 131      16.601  52.166 -13.587  1.00 30.82           C  
ATOM    964  OH  TYR A 131      17.914  52.161 -13.176  1.00 33.96           O  
ATOM    965  N   SER A 132      11.278  54.366 -12.975  1.00 22.24           N  
ATOM    966  CA  SER A 132      11.409  55.333 -11.890  1.00 21.74           C  
ATOM    967  C   SER A 132      10.618  54.979 -10.641  1.00 15.56           C  
ATOM    968  O   SER A 132      10.968  55.252  -9.504  1.00 21.42           O  
ATOM    969  CB  SER A 132      10.920  56.733 -12.311  1.00 22.55           C  
ATOM    970  OG  SER A 132      11.614  57.109 -13.486  1.00 33.88           O  
ATOM    971  N   TYR A 133       9.440  54.326 -10.802  1.00 17.15           N  
ATOM    972  CA  TYR A 133       8.656  54.000  -9.632  1.00 17.23           C  
ATOM    973  C   TYR A 133       9.255  52.877  -8.752  1.00 16.36           C  
ATOM    974  O   TYR A 133       8.930  52.843  -7.578  1.00 18.57           O  
ATOM    975  CB  TYR A 133       7.249  53.536 -10.018  1.00 20.43           C  
ATOM    976  CG  TYR A 133       6.412  54.600 -10.690  1.00 25.20           C  
ATOM    977  CD1 TYR A 133       6.828  55.896 -10.780  1.00 26.07           C  
ATOM    978  CD2 TYR A 133       5.178  54.233 -11.226  1.00 33.25           C  
ATOM    979  CE1 TYR A 133       6.035  56.863 -11.408  1.00 33.09           C  
ATOM    980  CE2 TYR A 133       4.374  55.175 -11.847  1.00 32.05           C  
ATOM    981  CZ  TYR A 133       4.820  56.482 -11.925  1.00 28.67           C  
ATOM    982  OH  TYR A 133       3.997  57.403 -12.554  1.00 33.12           O  
ATOM    983  N   ARG A 134      10.098  52.067  -9.422  1.00 16.16           N  
ATOM    984  CA  ARG A 134      10.790  51.045  -8.593  1.00 15.36           C  
ATOM    985  C   ARG A 134      11.432  51.633  -7.371  1.00 17.47           C  
ATOM    986  O   ARG A 134      11.459  51.115  -6.279  1.00 18.33           O  
ATOM    987  CB  ARG A 134      11.798  50.319  -9.515  1.00 17.65           C  
ATOM    988  CG  ARG A 134      11.102  49.493 -10.572  1.00 18.94           C  
ATOM    989  CD  ARG A 134      12.067  48.790 -11.509  1.00 20.93           C  
ATOM    990  NE  ARG A 134      12.780  47.711 -10.806  1.00 19.14           N  
ATOM    991  CZ  ARG A 134      12.307  46.486 -10.723  1.00 22.30           C  
ATOM    992  NH1 ARG A 134      11.131  46.190 -11.307  1.00 17.53           N  
ATOM    993  NH2 ARG A 134      13.031  45.588 -10.069  1.00 19.33           N  
ATOM    994  N   PHE A 135      12.000  52.858  -7.498  1.00 18.21           N  
ATOM    995  CA  PHE A 135      12.797  53.440  -6.432  1.00 17.38           C  
ATOM    996  C   PHE A 135      11.939  54.219  -5.445  1.00 14.22           C  
ATOM    997  O   PHE A 135      12.342  54.477  -4.352  1.00 14.66           O  
ATOM    998  CB  PHE A 135      13.799  54.384  -7.115  1.00 17.94           C  
ATOM    999  CG  PHE A 135      14.697  53.694  -8.152  1.00 16.64           C  
ATOM   1000  CD1 PHE A 135      15.809  52.990  -7.653  1.00 26.67           C  
ATOM   1001  CD2 PHE A 135      14.484  53.739  -9.494  1.00 15.25           C  
ATOM   1002  CE1 PHE A 135      16.650  52.364  -8.577  1.00 22.85           C  
ATOM   1003  CE2 PHE A 135      15.305  53.142 -10.432  1.00 28.19           C  
ATOM   1004  CZ  PHE A 135      16.418  52.447  -9.921  1.00 21.01           C  
ATOM   1005  N   VAL A 136      10.706  54.572  -5.902  1.00 16.04           N  
ATOM   1006  CA  VAL A 136       9.763  55.047  -4.904  1.00 16.33           C  
ATOM   1007  C   VAL A 136       9.498  53.937  -3.873  1.00 13.21           C  
ATOM   1008  O   VAL A 136       9.541  54.186  -2.718  1.00 15.25           O  
ATOM   1009  CB  VAL A 136       8.436  55.496  -5.535  1.00 16.92           C  
ATOM   1010  CG1 VAL A 136       7.396  55.918  -4.491  1.00 18.87           C  
ATOM   1011  CG2 VAL A 136       8.680  56.676  -6.488  1.00 21.55           C  
ATOM   1012  N   TRP A 137       9.257  52.704  -4.397  1.00 15.22           N  
ATOM   1013  CA  TRP A 137       9.054  51.593  -3.467  1.00 18.18           C  
ATOM   1014  C   TRP A 137      10.274  51.271  -2.631  1.00 14.56           C  
ATOM   1015  O   TRP A 137      10.103  50.961  -1.487  1.00 15.03           O  
ATOM   1016  CB  TRP A 137       8.605  50.353  -4.284  1.00 13.06           C  
ATOM   1017  CG  TRP A 137       7.245  50.640  -4.883  1.00 12.74           C  
ATOM   1018  CD1 TRP A 137       6.977  50.816  -6.159  1.00 16.68           C  
ATOM   1019  CD2 TRP A 137       5.984  50.748  -4.159  1.00 13.85           C  
ATOM   1020  NE1 TRP A 137       5.640  51.052  -6.358  1.00 16.51           N  
ATOM   1021  CE2 TRP A 137       5.027  51.013  -5.151  1.00 15.26           C  
ATOM   1022  CE3 TRP A 137       5.637  50.650  -2.824  1.00 13.95           C  
ATOM   1023  CZ2 TRP A 137       3.655  51.190  -4.807  1.00 16.06           C  
ATOM   1024  CZ3 TRP A 137       4.287  50.826  -2.465  1.00 17.84           C  
ATOM   1025  CH2 TRP A 137       3.361  51.094  -3.493  1.00 16.97           C  
ATOM   1026  N   TRP A 138      11.431  51.387  -3.315  1.00 17.26           N  
ATOM   1027  CA  TRP A 138      12.669  51.227  -2.527  1.00 16.19           C  
ATOM   1028  C   TRP A 138      12.720  52.165  -1.340  1.00 16.99           C  
ATOM   1029  O   TRP A 138      13.149  51.877  -0.247  1.00 16.65           O  
ATOM   1030  CB  TRP A 138      13.854  51.410  -3.515  1.00 14.95           C  
ATOM   1031  CG  TRP A 138      15.173  51.300  -2.788  1.00 17.55           C  
ATOM   1032  CD1 TRP A 138      15.910  50.156  -2.563  1.00 16.24           C  
ATOM   1033  CD2 TRP A 138      15.894  52.370  -2.212  1.00 20.05           C  
ATOM   1034  NE1 TRP A 138      17.072  50.460  -1.865  1.00 18.23           N  
ATOM   1035  CE2 TRP A 138      17.078  51.827  -1.637  1.00 18.34           C  
ATOM   1036  CE3 TRP A 138      15.670  53.756  -2.120  1.00 21.37           C  
ATOM   1037  CZ2 TRP A 138      18.021  52.623  -0.977  1.00 24.55           C  
ATOM   1038  CZ3 TRP A 138      16.607  54.545  -1.461  1.00 26.33           C  
ATOM   1039  CH2 TRP A 138      17.772  53.979  -0.898  1.00 24.97           C  
ATOM   1040  N   ALA A 139      12.306  53.442  -1.558  1.00 18.88           N  
ATOM   1041  CA  ALA A 139      12.476  54.426  -0.501  1.00 16.38           C  
ATOM   1042  C   ALA A 139      11.547  54.211   0.667  1.00 14.45           C  
ATOM   1043  O   ALA A 139      11.826  54.375   1.819  1.00 17.65           O  
ATOM   1044  CB  ALA A 139      12.211  55.846  -1.070  1.00 20.16           C  
ATOM   1045  N   ILE A 140      10.285  53.775   0.309  1.00 15.65           N  
ATOM   1046  CA  ILE A 140       9.331  53.514   1.372  1.00 15.01           C  
ATOM   1047  C   ILE A 140       9.763  52.308   2.219  1.00 13.75           C  
ATOM   1048  O   ILE A 140       9.602  52.329   3.392  1.00 15.46           O  
ATOM   1049  CB  ILE A 140       7.925  53.280   0.784  1.00 15.59           C  
ATOM   1050  CG1 ILE A 140       7.275  54.543   0.184  1.00 16.44           C  
ATOM   1051  CG2 ILE A 140       7.030  52.674   1.856  1.00 19.70           C  
ATOM   1052  CD1 ILE A 140       6.253  54.263  -0.901  1.00 19.65           C  
ATOM   1053  N   SER A 141      10.294  51.309   1.499  1.00 17.37           N  
ATOM   1054  CA  SER A 141      10.801  50.095   2.167  1.00 13.41           C  
ATOM   1055  C   SER A 141      11.965  50.436   3.111  1.00 12.50           C  
ATOM   1056  O   SER A 141      12.054  50.014   4.229  1.00 15.36           O  
ATOM   1057  CB  SER A 141      11.234  49.103   1.083  1.00 14.62           C  
ATOM   1058  OG  SER A 141      11.773  47.936   1.710  1.00 16.68           O  
ATOM   1059  N   THR A 142      12.855  51.265   2.554  1.00 17.92           N  
ATOM   1060  CA  THR A 142      14.003  51.777   3.350  1.00 18.09           C  
ATOM   1061  C   THR A 142      13.497  52.546   4.537  1.00 17.61           C  
ATOM   1062  O   THR A 142      13.967  52.427   5.658  1.00 18.85           O  
ATOM   1063  CB  THR A 142      14.889  52.578   2.376  1.00 18.25           C  
ATOM   1064  OG1 THR A 142      15.494  51.653   1.477  1.00 18.59           O  
ATOM   1065  CG2 THR A 142      16.065  53.265   3.079  1.00 29.15           C  
ATOM   1066  N   ALA A 143      12.443  53.359   4.421  1.00 17.15           N  
ATOM   1067  CA  ALA A 143      11.962  54.055   5.596  1.00 16.40           C  
ATOM   1068  C   ALA A 143      11.444  53.111   6.670  1.00 16.22           C  
ATOM   1069  O   ALA A 143      11.566  53.286   7.862  1.00 18.61           O  
ATOM   1070  CB  ALA A 143      10.881  55.059   5.153  1.00 18.26           C  
ATOM   1071  N   ALA A 144      10.789  52.007   6.253  1.00 18.36           N  
ATOM   1072  CA  ALA A 144      10.325  50.991   7.197  1.00 19.76           C  
ATOM   1073  C   ALA A 144      11.509  50.331   7.921  1.00 16.39           C  
ATOM   1074  O   ALA A 144      11.464  50.125   9.126  1.00 16.91           O  
ATOM   1075  CB  ALA A 144       9.460  49.981   6.449  1.00 15.01           C  
ATOM   1076  N   MET A 145      12.546  50.049   7.119  1.00 18.52           N  
ATOM   1077  CA  MET A 145      13.761  49.489   7.688  1.00 15.63           C  
ATOM   1078  C   MET A 145      14.361  50.416   8.746  1.00 15.36           C  
ATOM   1079  O   MET A 145      14.727  49.985   9.824  1.00 16.56           O  
ATOM   1080  CB  MET A 145      14.854  49.273   6.617  1.00 15.83           C  
ATOM   1081  CG  MET A 145      16.019  48.446   7.264  1.00 14.64           C  
ATOM   1082  SD  MET A 145      17.425  48.401   6.138  1.00 21.44           S  
ATOM   1083  CE  MET A 145      17.932  50.137   6.254  1.00 22.89           C  
ATOM   1084  N   LEU A 146      14.455  51.709   8.396  1.00 17.43           N  
ATOM   1085  CA  LEU A 146      14.988  52.659   9.394  1.00 17.78           C  
ATOM   1086  C   LEU A 146      14.118  52.783  10.609  1.00 22.40           C  
ATOM   1087  O   LEU A 146      14.549  52.970  11.758  1.00 23.46           O  
ATOM   1088  CB  LEU A 146      15.177  54.012   8.693  1.00 19.75           C  
ATOM   1089  CG  LEU A 146      16.236  54.057   7.581  1.00 20.22           C  
ATOM   1090  CD1 LEU A 146      16.180  55.348   6.778  1.00 29.14           C  
ATOM   1091  CD2 LEU A 146      17.619  53.844   8.218  1.00 21.02           C  
ATOM   1092  N   TYR A 147      12.784  52.705  10.499  1.00 18.50           N  
ATOM   1093  CA  TYR A 147      11.963  52.607  11.695  1.00 17.50           C  
ATOM   1094  C   TYR A 147      12.341  51.434  12.572  1.00 15.71           C  
ATOM   1095  O   TYR A 147      12.512  51.479  13.793  1.00 18.88           O  
ATOM   1096  CB  TYR A 147      10.472  52.546  11.190  1.00 20.24           C  
ATOM   1097  CG  TYR A 147       9.602  52.373  12.398  1.00 19.02           C  
ATOM   1098  CD1 TYR A 147       9.337  53.457  13.235  1.00 29.63           C  
ATOM   1099  CD2 TYR A 147       9.066  51.160  12.761  1.00 19.53           C  
ATOM   1100  CE1 TYR A 147       8.548  53.281  14.346  1.00 29.93           C  
ATOM   1101  CE2 TYR A 147       8.286  50.960  13.876  1.00 23.56           C  
ATOM   1102  CZ  TYR A 147       8.031  52.055  14.674  1.00 28.12           C  
ATOM   1103  OH  TYR A 147       7.252  51.908  15.791  1.00 30.06           O  
ATOM   1104  N   ILE A 148      12.510  50.242  11.938  1.00 17.88           N  
ATOM   1105  CA  ILE A 148      12.862  49.045  12.675  1.00 17.31           C  
ATOM   1106  C   ILE A 148      14.195  49.224  13.401  1.00 19.95           C  
ATOM   1107  O   ILE A 148      14.337  48.862  14.560  1.00 20.65           O  
ATOM   1108  CB  ILE A 148      12.937  47.810  11.745  1.00 19.16           C  
ATOM   1109  CG1 ILE A 148      11.553  47.339  11.266  1.00 18.20           C  
ATOM   1110  CG2 ILE A 148      13.684  46.685  12.427  1.00 18.89           C  
ATOM   1111  CD1 ILE A 148      11.609  46.522   9.987  1.00 19.94           C  
ATOM   1112  N   LEU A 149      15.150  49.806  12.689  1.00 16.42           N  
ATOM   1113  CA  LEU A 149      16.500  49.902  13.286  1.00 23.92           C  
ATOM   1114  C   LEU A 149      16.466  50.886  14.450  1.00 21.53           C  
ATOM   1115  O   LEU A 149      17.097  50.642  15.483  1.00 22.89           O  
ATOM   1116  CB  LEU A 149      17.527  50.282  12.229  1.00 19.47           C  
ATOM   1117  CG  LEU A 149      17.716  49.307  11.057  1.00 28.55           C  
ATOM   1118  CD1 LEU A 149      18.843  49.715  10.128  1.00 26.70           C  
ATOM   1119  CD2 LEU A 149      17.934  47.923  11.656  1.00 35.14           C  
ATOM   1120  N   TYR A 150      15.685  51.949  14.255  1.00 17.85           N  
ATOM   1121  CA  TYR A 150      15.392  52.902  15.331  1.00 20.95           C  
ATOM   1122  C   TYR A 150      14.877  52.295  16.595  1.00 19.58           C  
ATOM   1123  O   TYR A 150      15.259  52.488  17.763  1.00 23.38           O  
ATOM   1124  CB  TYR A 150      14.319  53.907  14.842  1.00 25.39           C  
ATOM   1125  CG  TYR A 150      14.045  54.907  15.943  1.00 39.87           C  
ATOM   1126  CD1 TYR A 150      15.017  55.857  16.244  1.00 55.59           C  
ATOM   1127  CD2 TYR A 150      12.862  54.909  16.668  1.00 49.41           C  
ATOM   1128  CE1 TYR A 150      14.805  56.789  17.246  1.00 65.71           C  
ATOM   1129  CE2 TYR A 150      12.650  55.837  17.670  1.00 59.64           C  
ATOM   1130  CZ  TYR A 150      13.622  56.777  17.956  1.00 67.65           C  
ATOM   1131  OH  TYR A 150      13.434  57.715  18.949  1.00 63.04           O  
ATOM   1132  N   VAL A 151      13.875  51.411  16.429  1.00 17.66           N  
ATOM   1133  CA  VAL A 151      13.270  50.772  17.565  1.00 18.12           C  
ATOM   1134  C   VAL A 151      14.202  49.792  18.238  1.00 20.74           C  
ATOM   1135  O   VAL A 151      14.189  49.641  19.468  1.00 26.15           O  
ATOM   1136  CB  VAL A 151      12.003  50.001  17.149  1.00 18.49           C  
ATOM   1137  CG1 VAL A 151      11.555  49.095  18.291  1.00 25.79           C  
ATOM   1138  CG2 VAL A 151      10.899  50.967  16.726  1.00 27.31           C  
ATOM   1139  N   LEU A 152      15.020  49.096  17.450  1.00 21.87           N  
ATOM   1140  CA  LEU A 152      15.988  48.168  18.012  1.00 26.84           C  
ATOM   1141  C   LEU A 152      16.983  48.961  18.861  1.00 32.22           C  
ATOM   1142  O   LEU A 152      17.544  48.377  19.776  1.00 28.15           O  
ATOM   1143  CB  LEU A 152      16.719  47.360  16.936  1.00 25.14           C  
ATOM   1144  CG  LEU A 152      15.878  46.411  16.086  1.00 22.63           C  
ATOM   1145  CD1 LEU A 152      16.810  45.727  15.077  1.00 27.72           C  
ATOM   1146  CD2 LEU A 152      15.137  45.384  16.916  1.00 28.72           C  
ATOM   1147  N   PHE A 153      17.183  50.242  18.555  1.00 40.38           N  
ATOM   1148  CA  PHE A 153      18.147  51.064  19.293  1.00 50.37           C  
ATOM   1149  C   PHE A 153      17.568  51.988  20.354  1.00 43.24           C  
ATOM   1150  O   PHE A 153      18.266  52.278  21.336  1.00 47.38           O  
ATOM   1151  CB  PHE A 153      18.938  51.961  18.336  1.00 48.41           C  
ATOM   1152  CG  PHE A 153      20.153  51.389  17.649  1.00 44.33           C  
ATOM   1153  CD1 PHE A 153      21.334  51.101  18.306  1.00 51.86           C  
ATOM   1154  CD2 PHE A 153      20.096  51.131  16.290  1.00 45.85           C  
ATOM   1155  CE1 PHE A 153      22.440  50.580  17.644  1.00 37.87           C  
ATOM   1156  CE2 PHE A 153      21.192  50.636  15.616  1.00 46.81           C  
ATOM   1157  CZ  PHE A 153      22.362  50.359  16.281  1.00 48.62           C  
ATOM   1158  N   PHE A 154      16.356  52.504  20.246  1.00 53.36           N  
ATOM   1159  CA  PHE A 154      15.877  53.502  21.202  1.00 51.25           C  
ATOM   1160  C   PHE A 154      14.529  53.175  21.827  1.00 55.57           C  
ATOM   1161  O   PHE A 154      13.852  54.028  22.442  1.00 42.83           O  
ATOM   1162  CB  PHE A 154      15.799  54.868  20.490  1.00 54.68           C  
ATOM   1163  CG  PHE A 154      17.091  55.357  19.857  1.00 53.58           C  
ATOM   1164  CD1 PHE A 154      17.974  56.170  20.554  1.00 56.74           C  
ATOM   1165  CD2 PHE A 154      17.430  55.019  18.565  1.00 40.25           C  
ATOM   1166  CE1 PHE A 154      19.154  56.626  19.992  1.00 46.83           C  
ATOM   1167  CE2 PHE A 154      18.592  55.478  17.983  1.00 48.17           C  
ATOM   1168  CZ  PHE A 154      19.472  56.280  18.686  1.00 49.19           C  
ATOM   1169  N   GLY A 155      14.063  51.930  21.737  1.00 65.54           N  
ATOM   1170  CA  GLY A 155      12.745  51.602  22.284  1.00 78.09           C  
ATOM   1171  C   GLY A 155      12.812  50.638  23.458  1.00 80.46           C  
ATOM   1172  O   GLY A 155      11.827  50.388  24.161  1.00 71.50           O  
ATOM   1173  N   PHE A 156      14.013  50.096  23.647  1.00 72.59           N  
ATOM   1174  CA  PHE A 156      14.261  49.102  24.674  1.00 60.25           C  
ATOM   1175  C   PHE A 156      14.893  49.731  25.913  1.00 62.97           C  
ATOM   1176  O   PHE A 156      15.454  48.995  26.733  1.00 46.48           O  
ATOM   1177  CB  PHE A 156      15.155  47.976  24.135  1.00 58.02           C  
ATOM   1178  CG  PHE A 156      14.487  47.210  22.999  1.00 52.76           C  
ATOM   1179  CD1 PHE A 156      13.135  46.896  23.068  1.00 57.54           C  
ATOM   1180  CD2 PHE A 156      15.204  46.824  21.887  1.00 34.27           C  
ATOM   1181  CE1 PHE A 156      12.512  46.212  22.038  1.00 52.68           C  
ATOM   1182  CE2 PHE A 156      14.595  46.135  20.863  1.00 36.43           C  
ATOM   1183  CZ  PHE A 156      13.253  45.816  20.936  1.00 47.31           C  
ATOM   1184  N   SER A 162      16.330  46.448  33.025  1.00 95.43           N  
ATOM   1185  CA  SER A 162      16.844  45.563  34.068  1.00 70.60           C  
ATOM   1186  C   SER A 162      17.035  44.143  33.544  1.00 65.72           C  
ATOM   1187  O   SER A 162      16.871  43.196  34.319  1.00102.51           O  
ATOM   1188  CB  SER A 162      15.917  45.539  35.289  1.00 66.43           C  
ATOM   1189  OG  SER A 162      16.516  46.155  36.417  1.00 51.65           O  
ATOM   1190  N   MET A 163      17.368  43.995  32.261  1.00 46.26           N  
ATOM   1191  CA  MET A 163      17.660  42.657  31.765  1.00 52.26           C  
ATOM   1192  C   MET A 163      18.797  42.091  32.621  1.00 55.03           C  
ATOM   1193  O   MET A 163      19.640  42.837  33.119  1.00 38.82           O  
ATOM   1194  CB  MET A 163      18.028  42.623  30.293  1.00 50.81           C  
ATOM   1195  CG  MET A 163      18.701  43.862  29.706  1.00 49.80           C  
ATOM   1196  SD  MET A 163      17.837  44.422  28.228  1.00 71.77           S  
ATOM   1197  CE  MET A 163      19.167  44.904  27.133  1.00 47.59           C  
ATOM   1198  N   ARG A 164      18.807  40.777  32.807  1.00 50.83           N  
ATOM   1199  CA  ARG A 164      20.013  40.192  33.406  1.00 49.72           C  
ATOM   1200  C   ARG A 164      21.171  40.580  32.496  1.00 46.32           C  
ATOM   1201  O   ARG A 164      20.946  40.649  31.274  1.00 38.28           O  
ATOM   1202  CB  ARG A 164      19.839  38.683  33.567  1.00 46.03           C  
ATOM   1203  CG  ARG A 164      18.705  38.117  32.704  1.00 60.98           C  
ATOM   1204  CD  ARG A 164      18.215  36.770  33.218  1.00 63.81           C  
ATOM   1205  NE  ARG A 164      18.843  35.667  32.505  1.00 54.83           N  
ATOM   1206  CZ  ARG A 164      18.240  34.792  31.715  1.00 51.28           C  
ATOM   1207  NH1 ARG A 164      16.938  34.843  31.512  1.00 41.08           N  
ATOM   1208  NH2 ARG A 164      18.975  33.851  31.122  1.00 51.92           N  
ATOM   1209  N   PRO A 165      22.360  40.843  33.021  1.00 30.20           N  
ATOM   1210  CA  PRO A 165      23.477  41.284  32.191  1.00 36.61           C  
ATOM   1211  C   PRO A 165      23.698  40.403  30.951  1.00 41.55           C  
ATOM   1212  O   PRO A 165      24.217  40.951  29.978  1.00 41.23           O  
ATOM   1213  CB  PRO A 165      24.711  41.114  33.053  1.00 37.29           C  
ATOM   1214  CG  PRO A 165      24.246  40.652  34.389  1.00 37.03           C  
ATOM   1215  CD  PRO A 165      22.752  40.744  34.432  1.00 36.77           C  
ATOM   1216  N   GLU A 166      23.362  39.125  31.057  1.00 36.32           N  
ATOM   1217  CA  GLU A 166      23.652  38.141  30.016  1.00 38.00           C  
ATOM   1218  C   GLU A 166      22.755  38.437  28.822  1.00 33.25           C  
ATOM   1219  O   GLU A 166      23.112  38.352  27.662  1.00 33.23           O  
ATOM   1220  CB  GLU A 166      23.423  36.711  30.508  1.00 39.76           C  
ATOM   1221  CG  GLU A 166      23.033  36.643  31.986  1.00 47.52           C  
ATOM   1222  CD  GLU A 166      21.901  35.674  32.279  1.00 57.89           C  
ATOM   1223  OE1 GLU A 166      21.698  34.697  31.522  1.00 80.26           O  
ATOM   1224  OE2 GLU A 166      21.187  35.890  33.278  1.00 52.55           O  
ATOM   1225  N   VAL A 167      21.531  38.827  29.206  1.00 34.96           N  
ATOM   1226  CA  VAL A 167      20.633  39.210  28.106  1.00 37.88           C  
ATOM   1227  C   VAL A 167      21.189  40.417  27.378  1.00 36.33           C  
ATOM   1228  O   VAL A 167      21.354  40.447  26.154  1.00 42.73           O  
ATOM   1229  CB  VAL A 167      19.243  39.470  28.706  1.00 38.37           C  
ATOM   1230  CG1 VAL A 167      18.324  40.135  27.705  1.00 33.62           C  
ATOM   1231  CG2 VAL A 167      18.680  38.140  29.199  1.00 32.05           C  
ATOM   1232  N   ALA A 168      21.506  41.459  28.154  1.00 36.58           N  
ATOM   1233  CA  ALA A 168      21.928  42.735  27.566  1.00 31.63           C  
ATOM   1234  C   ALA A 168      23.137  42.571  26.657  1.00 38.81           C  
ATOM   1235  O   ALA A 168      23.193  43.170  25.584  1.00 40.32           O  
ATOM   1236  CB  ALA A 168      22.208  43.754  28.658  1.00 34.89           C  
ATOM   1237  N   SER A 169      24.093  41.756  27.081  1.00 29.32           N  
ATOM   1238  CA  SER A 169      25.337  41.523  26.340  1.00 35.82           C  
ATOM   1239  C   SER A 169      25.139  40.926  24.957  1.00 43.71           C  
ATOM   1240  O   SER A 169      25.709  41.343  23.935  1.00 33.64           O  
ATOM   1241  CB  SER A 169      26.179  40.567  27.201  1.00 27.88           C  
ATOM   1242  OG  SER A 169      27.397  40.171  26.635  1.00 36.31           O  
ATOM   1243  N   THR A 170      24.304  39.889  24.957  1.00 35.16           N  
ATOM   1244  CA  THR A 170      24.040  39.091  23.765  1.00 29.85           C  
ATOM   1245  C   THR A 170      23.123  39.904  22.852  1.00 27.44           C  
ATOM   1246  O   THR A 170      23.282  39.869  21.632  1.00 27.87           O  
ATOM   1247  CB  THR A 170      23.442  37.722  24.098  1.00 33.83           C  
ATOM   1248  OG1 THR A 170      24.448  36.855  24.673  1.00 30.16           O  
ATOM   1249  CG2 THR A 170      22.984  36.991  22.851  1.00 27.08           C  
ATOM   1250  N   PHE A 171      22.210  40.636  23.491  1.00 29.93           N  
ATOM   1251  CA  PHE A 171      21.333  41.472  22.665  1.00 28.26           C  
ATOM   1252  C   PHE A 171      22.157  42.549  21.981  1.00 25.96           C  
ATOM   1253  O   PHE A 171      22.027  42.841  20.798  1.00 28.23           O  
ATOM   1254  CB  PHE A 171      20.221  42.078  23.510  1.00 25.45           C  
ATOM   1255  CG  PHE A 171      19.536  43.191  22.739  1.00 28.91           C  
ATOM   1256  CD1 PHE A 171      18.696  42.822  21.693  1.00 36.42           C  
ATOM   1257  CD2 PHE A 171      19.732  44.523  23.039  1.00 29.32           C  
ATOM   1258  CE1 PHE A 171      18.055  43.774  20.923  1.00 25.72           C  
ATOM   1259  CE2 PHE A 171      19.068  45.490  22.293  1.00 29.90           C  
ATOM   1260  CZ  PHE A 171      18.217  45.104  21.273  1.00 31.18           C  
ATOM   1261  N   LYS A 172      23.066  43.170  22.747  1.00 27.52           N  
ATOM   1262  CA  LYS A 172      23.866  44.219  22.102  1.00 31.51           C  
ATOM   1263  C   LYS A 172      24.677  43.708  20.923  1.00 29.37           C  
ATOM   1264  O   LYS A 172      24.815  44.412  19.927  1.00 30.32           O  
ATOM   1265  CB  LYS A 172      24.810  44.918  23.095  1.00 30.71           C  
ATOM   1266  CG  LYS A 172      24.212  46.251  23.549  1.00 47.56           C  
ATOM   1267  CD  LYS A 172      25.113  46.958  24.551  1.00 49.83           C  
ATOM   1268  CE  LYS A 172      24.281  47.457  25.732  1.00 59.29           C  
ATOM   1269  NZ  LYS A 172      24.762  46.855  27.027  1.00 67.45           N  
ATOM   1270  N   VAL A 173      25.199  42.486  21.000  1.00 32.49           N  
ATOM   1271  CA  VAL A 173      25.932  41.943  19.880  1.00 21.47           C  
ATOM   1272  C   VAL A 173      24.995  41.667  18.711  1.00 25.05           C  
ATOM   1273  O   VAL A 173      25.307  42.019  17.566  1.00 28.73           O  
ATOM   1274  CB  VAL A 173      26.644  40.620  20.248  1.00 21.47           C  
ATOM   1275  CG1 VAL A 173      27.430  40.137  19.051  1.00 26.92           C  
ATOM   1276  CG2 VAL A 173      27.574  40.851  21.430  1.00 26.27           C  
ATOM   1277  N   LEU A 174      23.882  41.006  18.999  1.00 26.97           N  
ATOM   1278  CA  LEU A 174      23.008  40.641  17.853  1.00 26.36           C  
ATOM   1279  C   LEU A 174      22.408  41.894  17.270  1.00 26.55           C  
ATOM   1280  O   LEU A 174      22.166  42.058  16.070  1.00 28.97           O  
ATOM   1281  CB  LEU A 174      21.959  39.669  18.405  1.00 23.31           C  
ATOM   1282  CG  LEU A 174      22.446  38.271  18.806  1.00 21.38           C  
ATOM   1283  CD1 LEU A 174      21.308  37.376  19.212  1.00 30.20           C  
ATOM   1284  CD2 LEU A 174      23.202  37.688  17.627  1.00 30.42           C  
ATOM   1285  N   ARG A 175      22.118  42.886  18.130  1.00 28.89           N  
ATOM   1286  CA  ARG A 175      21.599  44.140  17.546  1.00 23.93           C  
ATOM   1287  C   ARG A 175      22.601  44.774  16.615  1.00 28.53           C  
ATOM   1288  O   ARG A 175      22.320  45.293  15.519  1.00 28.50           O  
ATOM   1289  CB  ARG A 175      21.208  45.128  18.665  1.00 29.86           C  
ATOM   1290  CG  ARG A 175      21.070  46.522  18.079  1.00 34.63           C  
ATOM   1291  CD  ARG A 175      20.440  47.496  19.038  1.00 33.10           C  
ATOM   1292  NE  ARG A 175      21.356  48.032  20.014  1.00 35.63           N  
ATOM   1293  CZ  ARG A 175      21.110  48.623  21.177  1.00 45.88           C  
ATOM   1294  NH1 ARG A 175      19.916  48.849  21.707  1.00 36.86           N  
ATOM   1295  NH2 ARG A 175      22.181  49.024  21.876  1.00 51.68           N  
ATOM   1296  N   ASN A 176      23.895  44.767  16.998  1.00 24.52           N  
ATOM   1297  CA  ASN A 176      24.873  45.351  16.101  1.00 27.52           C  
ATOM   1298  C   ASN A 176      25.042  44.536  14.824  1.00 28.49           C  
ATOM   1299  O   ASN A 176      25.259  45.103  13.758  1.00 25.32           O  
ATOM   1300  CB  ASN A 176      26.232  45.501  16.831  1.00 27.53           C  
ATOM   1301  CG  ASN A 176      26.143  46.472  17.988  1.00 29.46           C  
ATOM   1302  OD1 ASN A 176      25.312  47.386  18.015  1.00 35.52           O  
ATOM   1303  ND2 ASN A 176      27.007  46.327  18.992  1.00 27.64           N  
ATOM   1304  N   VAL A 177      24.979  43.211  14.889  1.00 23.32           N  
ATOM   1305  CA  VAL A 177      25.013  42.368  13.717  1.00 26.67           C  
ATOM   1306  C   VAL A 177      23.845  42.709  12.778  1.00 18.94           C  
ATOM   1307  O   VAL A 177      24.028  42.745  11.577  1.00 23.37           O  
ATOM   1308  CB  VAL A 177      24.944  40.864  14.056  1.00 21.56           C  
ATOM   1309  CG1 VAL A 177      24.786  40.079  12.759  1.00 22.00           C  
ATOM   1310  CG2 VAL A 177      26.191  40.436  14.828  1.00 27.31           C  
ATOM   1311  N   THR A 178      22.702  42.929  13.420  1.00 25.69           N  
ATOM   1312  CA  THR A 178      21.474  43.139  12.632  1.00 25.22           C  
ATOM   1313  C   THR A 178      21.513  44.460  11.916  1.00 24.23           C  
ATOM   1314  O   THR A 178      21.235  44.607  10.732  1.00 25.05           O  
ATOM   1315  CB  THR A 178      20.264  43.023  13.584  1.00 22.37           C  
ATOM   1316  OG1 THR A 178      20.233  41.686  14.109  1.00 28.35           O  
ATOM   1317  CG2 THR A 178      18.994  43.324  12.802  1.00 24.89           C  
ATOM   1318  N   VAL A 179      21.909  45.505  12.625  1.00 21.25           N  
ATOM   1319  CA  VAL A 179      21.975  46.809  11.924  1.00 22.01           C  
ATOM   1320  C   VAL A 179      22.941  46.846  10.786  1.00 21.94           C  
ATOM   1321  O   VAL A 179      22.780  47.327   9.648  1.00 25.91           O  
ATOM   1322  CB  VAL A 179      22.281  47.847  13.031  1.00 25.90           C  
ATOM   1323  CG1 VAL A 179      22.478  49.239  12.485  1.00 31.83           C  
ATOM   1324  CG2 VAL A 179      21.128  47.764  14.041  1.00 29.48           C  
ATOM   1325  N   VAL A 180      24.137  46.266  11.032  1.00 23.19           N  
ATOM   1326  CA  VAL A 180      25.076  46.254   9.927  1.00 21.45           C  
ATOM   1327  C   VAL A 180      24.679  45.397   8.759  1.00 20.02           C  
ATOM   1328  O   VAL A 180      24.853  45.753   7.602  1.00 23.53           O  
ATOM   1329  CB  VAL A 180      26.472  45.787  10.419  1.00 27.92           C  
ATOM   1330  CG1 VAL A 180      27.398  45.575   9.241  1.00 26.34           C  
ATOM   1331  CG2 VAL A 180      26.994  46.846  11.381  1.00 28.54           C  
ATOM   1332  N   LEU A 181      24.128  44.175   8.991  1.00 20.12           N  
ATOM   1333  CA  LEU A 181      23.841  43.375   7.811  1.00 21.75           C  
ATOM   1334  C   LEU A 181      22.557  43.834   7.075  1.00 16.88           C  
ATOM   1335  O   LEU A 181      22.566  43.871   5.881  1.00 21.63           O  
ATOM   1336  CB  LEU A 181      23.704  41.899   8.208  1.00 17.68           C  
ATOM   1337  CG  LEU A 181      24.957  41.270   8.831  1.00 23.13           C  
ATOM   1338  CD1 LEU A 181      24.566  39.928   9.444  1.00 21.32           C  
ATOM   1339  CD2 LEU A 181      26.040  41.155   7.782  1.00 21.17           C  
ATOM   1340  N   TRP A 182      21.553  44.126   7.916  1.00 18.00           N  
ATOM   1341  CA  TRP A 182      20.281  44.482   7.247  1.00 18.08           C  
ATOM   1342  C   TRP A 182      20.449  45.777   6.488  1.00 19.90           C  
ATOM   1343  O   TRP A 182      19.867  45.921   5.407  1.00 18.71           O  
ATOM   1344  CB  TRP A 182      19.172  44.598   8.277  1.00 18.33           C  
ATOM   1345  CG  TRP A 182      18.691  43.355   8.940  1.00 22.27           C  
ATOM   1346  CD1 TRP A 182      19.430  42.256   9.311  1.00 17.97           C  
ATOM   1347  CD2 TRP A 182      17.326  43.075   9.304  1.00 23.50           C  
ATOM   1348  NE1 TRP A 182      18.598  41.315   9.897  1.00 19.25           N  
ATOM   1349  CE2 TRP A 182      17.307  41.793   9.906  1.00 22.51           C  
ATOM   1350  CE3 TRP A 182      16.156  43.829   9.172  1.00 18.47           C  
ATOM   1351  CZ2 TRP A 182      16.117  41.232  10.382  1.00 22.35           C  
ATOM   1352  CZ3 TRP A 182      14.985  43.264   9.641  1.00 19.99           C  
ATOM   1353  CH2 TRP A 182      14.993  41.977  10.235  1.00 17.73           C  
ATOM   1354  N   SER A 183      21.232  46.744   7.017  1.00 20.23           N  
ATOM   1355  CA  SER A 183      21.414  47.984   6.261  1.00 17.82           C  
ATOM   1356  C   SER A 183      22.057  47.811   4.908  1.00 16.04           C  
ATOM   1357  O   SER A 183      21.979  48.576   3.935  1.00 18.32           O  
ATOM   1358  CB  SER A 183      22.301  48.967   7.082  1.00 21.39           C  
ATOM   1359  OG  SER A 183      21.648  49.261   8.272  1.00 31.78           O  
ATOM   1360  N   ALA A 184      22.840  46.705   4.682  1.00 16.90           N  
ATOM   1361  CA  ALA A 184      23.408  46.458   3.394  1.00 16.08           C  
ATOM   1362  C   ALA A 184      22.406  46.020   2.318  1.00 14.02           C  
ATOM   1363  O   ALA A 184      22.661  46.208   1.149  1.00 16.65           O  
ATOM   1364  CB  ALA A 184      24.517  45.385   3.481  1.00 20.78           C  
ATOM   1365  N   TYR A 185      21.276  45.401   2.756  1.00 17.53           N  
ATOM   1366  CA  TYR A 185      20.359  44.903   1.714  1.00 17.06           C  
ATOM   1367  C   TYR A 185      19.832  45.993   0.771  1.00 13.65           C  
ATOM   1368  O   TYR A 185      19.835  45.804  -0.405  1.00 15.92           O  
ATOM   1369  CB  TYR A 185      19.178  44.179   2.407  1.00 19.67           C  
ATOM   1370  CG  TYR A 185      19.549  42.788   2.924  1.00 18.55           C  
ATOM   1371  CD1 TYR A 185      20.198  42.613   4.123  1.00 20.10           C  
ATOM   1372  CD2 TYR A 185      19.195  41.674   2.170  1.00 16.85           C  
ATOM   1373  CE1 TYR A 185      20.516  41.320   4.560  1.00 15.98           C  
ATOM   1374  CE2 TYR A 185      19.503  40.399   2.591  1.00 19.86           C  
ATOM   1375  CZ  TYR A 185      20.159  40.239   3.790  1.00 20.12           C  
ATOM   1376  OH  TYR A 185      20.474  38.963   4.236  1.00 20.86           O  
ATOM   1377  N   PRO A 186      19.340  47.132   1.324  1.00 17.36           N  
ATOM   1378  CA  PRO A 186      18.874  48.175   0.366  1.00 17.68           C  
ATOM   1379  C   PRO A 186      19.925  48.701  -0.547  1.00 14.71           C  
ATOM   1380  O   PRO A 186      19.675  49.052  -1.693  1.00 16.53           O  
ATOM   1381  CB  PRO A 186      18.325  49.254   1.322  1.00 16.94           C  
ATOM   1382  CG  PRO A 186      18.964  49.000   2.650  1.00 17.88           C  
ATOM   1383  CD  PRO A 186      19.047  47.459   2.711  1.00 19.56           C  
ATOM   1384  N   VAL A 187      21.206  48.697  -0.065  1.00 16.70           N  
ATOM   1385  CA  VAL A 187      22.222  49.083  -1.026  1.00 15.58           C  
ATOM   1386  C   VAL A 187      22.476  48.106  -2.155  1.00 14.23           C  
ATOM   1387  O   VAL A 187      22.602  48.415  -3.320  1.00 16.27           O  
ATOM   1388  CB  VAL A 187      23.562  49.271  -0.232  1.00 18.77           C  
ATOM   1389  CG1 VAL A 187      24.584  49.777  -1.245  1.00 21.72           C  
ATOM   1390  CG2 VAL A 187      23.362  50.239   0.897  1.00 22.03           C  
ATOM   1391  N   VAL A 188      22.481  46.787  -1.796  1.00 15.66           N  
ATOM   1392  CA  VAL A 188      22.674  45.791  -2.837  1.00 19.86           C  
ATOM   1393  C   VAL A 188      21.549  45.850  -3.847  1.00 17.75           C  
ATOM   1394  O   VAL A 188      21.777  45.772  -5.031  1.00 17.36           O  
ATOM   1395  CB  VAL A 188      22.758  44.364  -2.247  1.00 18.19           C  
ATOM   1396  CG1 VAL A 188      22.907  43.375  -3.385  1.00 19.03           C  
ATOM   1397  CG2 VAL A 188      23.876  44.254  -1.203  1.00 18.24           C  
ATOM   1398  N   TRP A 189      20.307  46.033  -3.356  1.00 18.00           N  
ATOM   1399  CA  TRP A 189      19.176  46.134  -4.280  1.00 16.58           C  
ATOM   1400  C   TRP A 189      19.250  47.337  -5.233  1.00 15.49           C  
ATOM   1401  O   TRP A 189      19.040  47.307  -6.433  1.00 17.97           O  
ATOM   1402  CB  TRP A 189      17.934  46.192  -3.408  1.00 17.63           C  
ATOM   1403  CG  TRP A 189      16.562  45.987  -3.983  1.00 21.27           C  
ATOM   1404  CD1 TRP A 189      15.760  44.884  -3.843  1.00 23.03           C  
ATOM   1405  CD2 TRP A 189      15.812  46.912  -4.766  1.00 19.13           C  
ATOM   1406  NE1 TRP A 189      14.565  45.062  -4.499  1.00 22.13           N  
ATOM   1407  CE2 TRP A 189      14.566  46.296  -5.079  1.00 20.82           C  
ATOM   1408  CE3 TRP A 189      16.069  48.201  -5.255  1.00 18.86           C  
ATOM   1409  CZ2 TRP A 189      13.579  46.908  -5.837  1.00 22.68           C  
ATOM   1410  CZ3 TRP A 189      15.074  48.797  -6.015  1.00 22.70           C  
ATOM   1411  CH2 TRP A 189      13.857  48.160  -6.299  1.00 21.17           C  
ATOM   1412  N   LEU A 190      19.661  48.431  -4.574  1.00 17.10           N  
ATOM   1413  CA  LEU A 190      19.807  49.671  -5.351  1.00 19.57           C  
ATOM   1414  C   LEU A 190      20.831  49.576  -6.454  1.00 18.88           C  
ATOM   1415  O   LEU A 190      20.596  50.112  -7.533  1.00 19.85           O  
ATOM   1416  CB  LEU A 190      20.205  50.775  -4.394  1.00 22.17           C  
ATOM   1417  CG  LEU A 190      20.178  52.202  -4.961  1.00 25.09           C  
ATOM   1418  CD1 LEU A 190      18.796  52.561  -5.480  1.00 27.17           C  
ATOM   1419  CD2 LEU A 190      20.644  53.135  -3.837  1.00 28.74           C  
ATOM   1420  N   ILE A 191      21.953  48.908  -6.211  1.00 20.73           N  
ATOM   1421  CA  ILE A 191      23.038  48.894  -7.198  1.00 18.44           C  
ATOM   1422  C   ILE A 191      22.902  47.712  -8.132  1.00 21.63           C  
ATOM   1423  O   ILE A 191      23.449  47.668  -9.222  1.00 20.91           O  
ATOM   1424  CB  ILE A 191      24.416  48.885  -6.492  1.00 26.08           C  
ATOM   1425  CG1 ILE A 191      24.736  47.605  -5.726  1.00 27.68           C  
ATOM   1426  CG2 ILE A 191      24.512  50.073  -5.552  1.00 37.94           C  
ATOM   1427  CD1 ILE A 191      25.887  47.728  -4.722  1.00 36.64           C  
ATOM   1428  N   GLY A 192      22.141  46.686  -7.701  1.00 20.22           N  
ATOM   1429  CA  GLY A 192      21.953  45.494  -8.495  1.00 18.78           C  
ATOM   1430  C   GLY A 192      20.848  45.466  -9.495  1.00 23.71           C  
ATOM   1431  O   GLY A 192      20.345  46.495  -9.913  1.00 22.47           O  
ATOM   1432  N   SER A 193      20.453  44.303 -10.002  1.00 20.33           N  
ATOM   1433  CA  SER A 193      19.618  44.176 -11.176  1.00 24.25           C  
ATOM   1434  C   SER A 193      18.173  44.607 -10.922  1.00 21.01           C  
ATOM   1435  O   SER A 193      17.503  44.860 -11.949  1.00 23.31           O  
ATOM   1436  CB  SER A 193      19.609  42.686 -11.627  1.00 26.73           C  
ATOM   1437  OG  SER A 193      19.099  41.999 -10.461  1.00 35.93           O  
ATOM   1438  N   GLU A 194      17.777  44.670  -9.655  1.00 20.66           N  
ATOM   1439  CA  GLU A 194      16.442  45.156  -9.302  1.00 20.02           C  
ATOM   1440  C   GLU A 194      16.323  46.668  -9.371  1.00 21.58           C  
ATOM   1441  O   GLU A 194      15.260  47.299  -9.463  1.00 22.69           O  
ATOM   1442  CB  GLU A 194      16.093  44.772  -7.851  1.00 23.90           C  
ATOM   1443  CG  GLU A 194      15.291  43.498  -7.699  1.00 42.43           C  
ATOM   1444  CD  GLU A 194      16.086  42.213  -7.788  1.00 51.97           C  
ATOM   1445  OE1 GLU A 194      16.720  41.829  -6.780  1.00 58.22           O  
ATOM   1446  OE2 GLU A 194      16.064  41.582  -8.867  1.00 88.20           O  
ATOM   1447  N   GLY A 195      17.484  47.296  -9.282  1.00 20.04           N  
ATOM   1448  CA  GLY A 195      17.548  48.775  -9.136  1.00 19.83           C  
ATOM   1449  C   GLY A 195      18.272  49.383 -10.319  1.00 23.58           C  
ATOM   1450  O   GLY A 195      17.786  49.324 -11.431  1.00 24.19           O  
ATOM   1451  N   ALA A 196      19.419  50.016 -10.102  1.00 22.62           N  
ATOM   1452  CA  ALA A 196      20.159  50.696 -11.183  1.00 22.51           C  
ATOM   1453  C   ALA A 196      20.950  49.790 -12.095  1.00 25.33           C  
ATOM   1454  O   ALA A 196      21.410  50.221 -13.169  1.00 25.59           O  
ATOM   1455  CB  ALA A 196      21.089  51.723 -10.530  1.00 26.89           C  
ATOM   1456  N   GLY A 197      21.161  48.507 -11.756  1.00 25.34           N  
ATOM   1457  CA  GLY A 197      21.788  47.665 -12.773  1.00 24.57           C  
ATOM   1458  C   GLY A 197      23.296  47.948 -12.919  1.00 27.33           C  
ATOM   1459  O   GLY A 197      23.810  47.627 -13.987  1.00 32.66           O  
ATOM   1460  N   ILE A 198      23.947  48.458 -11.894  1.00 26.34           N  
ATOM   1461  CA  ILE A 198      25.369  48.785 -11.874  1.00 30.34           C  
ATOM   1462  C   ILE A 198      26.257  47.568 -11.611  1.00 35.14           C  
ATOM   1463  O   ILE A 198      27.391  47.425 -12.088  1.00 34.78           O  
ATOM   1464  CB  ILE A 198      25.670  49.819 -10.771  1.00 34.20           C  
ATOM   1465  CG1 ILE A 198      25.045  51.195 -10.993  1.00 53.25           C  
ATOM   1466  CG2 ILE A 198      27.171  49.929 -10.568  1.00 61.62           C  
ATOM   1467  CD1 ILE A 198      24.854  51.968  -9.702  1.00 35.33           C  
ATOM   1468  N   VAL A 199      25.732  46.663 -10.818  1.00 22.40           N  
ATOM   1469  CA  VAL A 199      26.339  45.366 -10.537  1.00 22.74           C  
ATOM   1470  C   VAL A 199      25.559  44.236 -11.199  1.00 33.55           C  
ATOM   1471  O   VAL A 199      24.323  44.181 -11.087  1.00 26.69           O  
ATOM   1472  CB  VAL A 199      26.387  45.197  -9.017  1.00 31.63           C  
ATOM   1473  CG1 VAL A 199      26.666  43.774  -8.585  1.00 31.13           C  
ATOM   1474  CG2 VAL A 199      27.468  46.164  -8.495  1.00 39.18           C  
ATOM   1475  N   PRO A 200      26.232  43.311 -11.868  1.00 25.90           N  
ATOM   1476  CA  PRO A 200      25.555  42.203 -12.548  1.00 22.69           C  
ATOM   1477  C   PRO A 200      24.811  41.285 -11.567  1.00 17.17           C  
ATOM   1478  O   PRO A 200      25.132  41.205 -10.406  1.00 21.20           O  
ATOM   1479  CB  PRO A 200      26.715  41.444 -13.207  1.00 27.29           C  
ATOM   1480  CG  PRO A 200      27.809  42.460 -13.331  1.00 30.03           C  
ATOM   1481  CD  PRO A 200      27.707  43.233 -12.029  1.00 31.50           C  
ATOM   1482  N   LEU A 201      23.818  40.567 -12.073  1.00 28.35           N  
ATOM   1483  CA  LEU A 201      23.082  39.635 -11.230  1.00 20.97           C  
ATOM   1484  C   LEU A 201      23.924  38.584 -10.536  1.00 20.95           C  
ATOM   1485  O   LEU A 201      23.611  38.175  -9.409  1.00 23.55           O  
ATOM   1486  CB  LEU A 201      22.083  38.913 -12.160  1.00 20.78           C  
ATOM   1487  CG  LEU A 201      21.188  37.883 -11.454  1.00 20.68           C  
ATOM   1488  CD1 LEU A 201      20.457  38.450 -10.259  1.00 24.77           C  
ATOM   1489  CD2 LEU A 201      20.213  37.314 -12.490  1.00 22.33           C  
ATOM   1490  N   ASN A 202      24.983  38.099 -11.196  1.00 22.20           N  
ATOM   1491  CA  ASN A 202      25.759  37.053 -10.533  1.00 22.60           C  
ATOM   1492  C   ASN A 202      26.475  37.612  -9.311  1.00 24.01           C  
ATOM   1493  O   ASN A 202      26.548  36.996  -8.239  1.00 25.04           O  
ATOM   1494  CB  ASN A 202      26.724  36.368 -11.501  1.00 34.64           C  
ATOM   1495  CG  ASN A 202      27.945  37.168 -11.866  1.00 45.33           C  
ATOM   1496  OD1 ASN A 202      29.095  36.754 -11.660  1.00 38.14           O  
ATOM   1497  ND2 ASN A 202      27.686  38.344 -12.430  1.00 41.73           N  
ATOM   1498  N   ILE A 203      27.000  38.853  -9.393  1.00 24.54           N  
ATOM   1499  CA  ILE A 203      27.616  39.434  -8.216  1.00 20.54           C  
ATOM   1500  C   ILE A 203      26.587  39.840  -7.183  1.00 21.62           C  
ATOM   1501  O   ILE A 203      26.749  39.689  -5.989  1.00 21.59           O  
ATOM   1502  CB  ILE A 203      28.475  40.661  -8.618  1.00 24.54           C  
ATOM   1503  CG1 ILE A 203      29.614  40.317  -9.575  1.00 27.57           C  
ATOM   1504  CG2 ILE A 203      29.035  41.386  -7.400  1.00 28.84           C  
ATOM   1505  CD1 ILE A 203      30.554  39.259  -9.042  1.00 48.69           C  
ATOM   1506  N   GLU A 204      25.430  40.360  -7.596  1.00 26.23           N  
ATOM   1507  CA  GLU A 204      24.381  40.600  -6.608  1.00 25.45           C  
ATOM   1508  C   GLU A 204      23.957  39.361  -5.804  1.00 17.43           C  
ATOM   1509  O   GLU A 204      23.725  39.458  -4.610  1.00 18.96           O  
ATOM   1510  CB  GLU A 204      23.153  41.108  -7.366  1.00 27.25           C  
ATOM   1511  CG  GLU A 204      21.917  41.206  -6.484  1.00 28.49           C  
ATOM   1512  CD  GLU A 204      20.748  41.780  -7.271  1.00 27.22           C  
ATOM   1513  OE1 GLU A 204      20.779  41.849  -8.513  1.00 29.13           O  
ATOM   1514  OE2 GLU A 204      19.785  42.155  -6.563  1.00 39.95           O  
ATOM   1515  N   THR A 205      23.858  38.246  -6.541  1.00 22.27           N  
ATOM   1516  CA  THR A 205      23.415  36.989  -5.945  1.00 19.21           C  
ATOM   1517  C   THR A 205      24.452  36.525  -4.948  1.00 20.23           C  
ATOM   1518  O   THR A 205      24.196  36.065  -3.857  1.00 18.70           O  
ATOM   1519  CB  THR A 205      23.149  35.921  -7.020  1.00 21.00           C  
ATOM   1520  OG1 THR A 205      22.094  36.398  -7.857  1.00 17.97           O  
ATOM   1521  CG2 THR A 205      22.701  34.623  -6.340  1.00 18.07           C  
ATOM   1522  N   LEU A 206      25.734  36.724  -5.310  1.00 20.09           N  
ATOM   1523  CA  LEU A 206      26.761  36.462  -4.294  1.00 26.11           C  
ATOM   1524  C   LEU A 206      26.666  37.298  -3.041  1.00 20.05           C  
ATOM   1525  O   LEU A 206      26.809  36.877  -1.908  1.00 21.33           O  
ATOM   1526  CB  LEU A 206      28.109  36.663  -5.018  1.00 19.15           C  
ATOM   1527  CG  LEU A 206      29.320  36.715  -4.080  1.00 28.01           C  
ATOM   1528  CD1 LEU A 206      29.491  35.453  -3.240  1.00 25.78           C  
ATOM   1529  CD2 LEU A 206      30.535  37.004  -4.956  1.00 24.08           C  
ATOM   1530  N   LEU A 207      26.412  38.613  -3.231  1.00 16.78           N  
ATOM   1531  CA  LEU A 207      26.293  39.512  -2.105  1.00 15.88           C  
ATOM   1532  C   LEU A 207      25.150  39.139  -1.177  1.00 17.86           C  
ATOM   1533  O   LEU A 207      25.198  39.080   0.029  1.00 17.28           O  
ATOM   1534  CB  LEU A 207      26.173  40.957  -2.636  1.00 17.31           C  
ATOM   1535  CG  LEU A 207      27.427  41.477  -3.381  1.00 23.15           C  
ATOM   1536  CD1 LEU A 207      27.094  42.802  -4.059  1.00 22.29           C  
ATOM   1537  CD2 LEU A 207      28.637  41.616  -2.463  1.00 22.95           C  
ATOM   1538  N   PHE A 208      24.000  38.835  -1.831  1.00 19.36           N  
ATOM   1539  CA  PHE A 208      22.898  38.424  -0.972  1.00 18.07           C  
ATOM   1540  C   PHE A 208      23.117  37.055  -0.310  1.00 16.16           C  
ATOM   1541  O   PHE A 208      22.572  36.881   0.776  1.00 18.27           O  
ATOM   1542  CB  PHE A 208      21.619  38.350  -1.818  1.00 18.73           C  
ATOM   1543  CG  PHE A 208      20.893  39.668  -2.073  1.00 14.88           C  
ATOM   1544  CD1 PHE A 208      20.751  40.575  -1.051  1.00 17.54           C  
ATOM   1545  CD2 PHE A 208      20.360  39.929  -3.309  1.00 16.79           C  
ATOM   1546  CE1 PHE A 208      20.051  41.768  -1.281  1.00 18.50           C  
ATOM   1547  CE2 PHE A 208      19.665  41.098  -3.589  1.00 17.23           C  
ATOM   1548  CZ  PHE A 208      19.529  41.978  -2.530  1.00 16.97           C  
ATOM   1549  N   MET A 209      23.897  36.190  -0.961  1.00 18.36           N  
ATOM   1550  CA  MET A 209      24.160  34.911  -0.298  1.00 15.84           C  
ATOM   1551  C   MET A 209      24.973  35.071   0.977  1.00 16.50           C  
ATOM   1552  O   MET A 209      24.730  34.513   2.036  1.00 17.93           O  
ATOM   1553  CB  MET A 209      24.869  33.983  -1.305  1.00 17.75           C  
ATOM   1554  CG  MET A 209      24.777  32.590  -0.628  1.00 25.20           C  
ATOM   1555  SD  MET A 209      26.476  32.117  -0.188  1.00 45.81           S  
ATOM   1556  CE  MET A 209      26.993  31.786  -1.851  1.00 22.69           C  
ATOM   1557  N   VAL A 210      26.048  35.903   0.836  1.00 22.02           N  
ATOM   1558  CA  VAL A 210      26.885  36.196   2.018  1.00 18.83           C  
ATOM   1559  C   VAL A 210      26.094  36.873   3.102  1.00 15.71           C  
ATOM   1560  O   VAL A 210      26.107  36.559   4.273  1.00 20.75           O  
ATOM   1561  CB  VAL A 210      28.115  37.020   1.547  1.00 19.34           C  
ATOM   1562  CG1 VAL A 210      28.952  37.381   2.774  1.00 27.87           C  
ATOM   1563  CG2 VAL A 210      28.865  36.213   0.519  1.00 18.57           C  
ATOM   1564  N   LEU A 211      25.269  37.916   2.729  1.00 18.61           N  
ATOM   1565  CA  LEU A 211      24.475  38.547   3.784  1.00 19.38           C  
ATOM   1566  C   LEU A 211      23.501  37.586   4.465  1.00 14.99           C  
ATOM   1567  O   LEU A 211      23.340  37.563   5.677  1.00 21.68           O  
ATOM   1568  CB  LEU A 211      23.680  39.756   3.222  1.00 17.09           C  
ATOM   1569  CG  LEU A 211      24.551  40.913   2.708  1.00 18.90           C  
ATOM   1570  CD1 LEU A 211      23.720  41.949   1.942  1.00 19.77           C  
ATOM   1571  CD2 LEU A 211      25.277  41.574   3.872  1.00 19.56           C  
ATOM   1572  N   ASP A 212      22.810  36.798   3.612  1.00 17.71           N  
ATOM   1573  CA  ASP A 212      21.769  35.910   4.163  1.00 18.12           C  
ATOM   1574  C   ASP A 212      22.347  34.845   5.102  1.00 14.08           C  
ATOM   1575  O   ASP A 212      21.820  34.539   6.148  1.00 15.03           O  
ATOM   1576  CB  ASP A 212      21.054  35.211   3.025  1.00 18.04           C  
ATOM   1577  CG  ASP A 212      20.046  35.968   2.178  1.00 15.59           C  
ATOM   1578  OD1 ASP A 212      19.562  36.991   2.737  1.00 20.19           O  
ATOM   1579  OD2 ASP A 212      19.744  35.567   1.054  1.00 18.86           O  
ATOM   1580  N   VAL A 213      23.447  34.240   4.624  1.00 20.36           N  
ATOM   1581  CA  VAL A 213      24.022  33.198   5.521  1.00 19.24           C  
ATOM   1582  C   VAL A 213      24.499  33.820   6.808  1.00 19.82           C  
ATOM   1583  O   VAL A 213      24.378  33.332   7.933  1.00 21.68           O  
ATOM   1584  CB  VAL A 213      25.160  32.439   4.800  1.00 19.57           C  
ATOM   1585  CG1 VAL A 213      25.900  31.584   5.869  1.00 22.55           C  
ATOM   1586  CG2 VAL A 213      24.718  31.573   3.635  1.00 14.62           C  
ATOM   1587  N   SER A 214      25.084  35.053   6.722  1.00 18.28           N  
ATOM   1588  CA  SER A 214      25.535  35.707   7.939  1.00 19.61           C  
ATOM   1589  C   SER A 214      24.411  36.123   8.876  1.00 19.21           C  
ATOM   1590  O   SER A 214      24.444  35.998  10.079  1.00 21.40           O  
ATOM   1591  CB  SER A 214      26.380  36.968   7.643  1.00 22.31           C  
ATOM   1592  OG  SER A 214      27.443  36.644   6.754  1.00 23.22           O  
ATOM   1593  N   ALA A 215      23.309  36.616   8.242  1.00 18.23           N  
ATOM   1594  CA  ALA A 215      22.206  37.145   9.014  1.00 18.39           C  
ATOM   1595  C   ALA A 215      21.312  36.048   9.623  1.00 19.10           C  
ATOM   1596  O   ALA A 215      20.574  36.340  10.564  1.00 20.19           O  
ATOM   1597  CB  ALA A 215      21.338  38.076   8.141  1.00 17.70           C  
ATOM   1598  N   LYS A 216      21.467  34.819   9.086  1.00 21.34           N  
ATOM   1599  CA  LYS A 216      20.651  33.691   9.531  1.00 25.98           C  
ATOM   1600  C   LYS A 216      21.468  32.681  10.350  1.00 17.01           C  
ATOM   1601  O   LYS A 216      21.263  32.489  11.539  1.00 20.38           O  
ATOM   1602  CB  LYS A 216      20.010  33.038   8.283  1.00 18.04           C  
ATOM   1603  CG  LYS A 216      19.021  33.976   7.590  1.00 20.84           C  
ATOM   1604  CD  LYS A 216      18.134  33.328   6.536  1.00 17.74           C  
ATOM   1605  CE  LYS A 216      16.960  34.261   6.214  1.00 18.30           C  
ATOM   1606  NZ  LYS A 216      17.409  35.422   5.412  1.00 21.20           N  
ATOM   1607  N   VAL A 217      22.432  32.100   9.625  1.00 20.80           N  
ATOM   1608  CA  VAL A 217      23.257  31.087  10.315  1.00 22.22           C  
ATOM   1609  C   VAL A 217      24.295  31.746  11.212  1.00 18.81           C  
ATOM   1610  O   VAL A 217      24.525  31.340  12.363  1.00 20.11           O  
ATOM   1611  CB  VAL A 217      23.958  30.168   9.304  1.00 23.73           C  
ATOM   1612  CG1 VAL A 217      24.730  29.134  10.124  1.00 24.31           C  
ATOM   1613  CG2 VAL A 217      22.976  29.491   8.357  1.00 24.25           C  
ATOM   1614  N   GLY A 218      24.915  32.821  10.725  1.00 22.68           N  
ATOM   1615  CA  GLY A 218      25.836  33.502  11.654  1.00 26.95           C  
ATOM   1616  C   GLY A 218      25.165  34.037  12.883  1.00 23.27           C  
ATOM   1617  O   GLY A 218      25.526  33.814  14.052  1.00 25.67           O  
ATOM   1618  N   PHE A 219      24.083  34.829  12.698  1.00 20.72           N  
ATOM   1619  CA  PHE A 219      23.247  35.259  13.809  1.00 21.10           C  
ATOM   1620  C   PHE A 219      22.803  34.116  14.705  1.00 18.45           C  
ATOM   1621  O   PHE A 219      22.777  34.249  15.913  1.00 24.69           O  
ATOM   1622  CB  PHE A 219      22.040  36.001  13.206  1.00 20.22           C  
ATOM   1623  CG  PHE A 219      20.979  36.561  14.101  1.00 19.06           C  
ATOM   1624  CD1 PHE A 219      20.014  35.800  14.741  1.00 20.33           C  
ATOM   1625  CD2 PHE A 219      20.897  37.937  14.312  1.00 19.47           C  
ATOM   1626  CE1 PHE A 219      19.034  36.289  15.552  1.00 22.59           C  
ATOM   1627  CE2 PHE A 219      19.932  38.434  15.111  1.00 17.85           C  
ATOM   1628  CZ  PHE A 219      18.979  37.671  15.746  1.00 22.23           C  
ATOM   1629  N   GLY A 220      22.360  32.980  14.118  1.00 19.24           N  
ATOM   1630  CA  GLY A 220      21.860  31.998  15.063  1.00 18.30           C  
ATOM   1631  C   GLY A 220      22.985  31.309  15.846  1.00 19.93           C  
ATOM   1632  O   GLY A 220      22.742  30.877  16.963  1.00 26.69           O  
ATOM   1633  N   LEU A 221      24.133  31.236  15.184  1.00 23.09           N  
ATOM   1634  CA  LEU A 221      25.275  30.623  15.924  1.00 23.45           C  
ATOM   1635  C   LEU A 221      25.550  31.508  17.119  1.00 26.36           C  
ATOM   1636  O   LEU A 221      25.670  31.023  18.254  1.00 35.81           O  
ATOM   1637  CB  LEU A 221      26.455  30.426  14.992  1.00 27.89           C  
ATOM   1638  CG  LEU A 221      26.421  29.212  14.051  1.00 34.43           C  
ATOM   1639  CD1 LEU A 221      27.482  29.260  12.959  1.00 24.60           C  
ATOM   1640  CD2 LEU A 221      26.559  27.920  14.850  1.00 24.18           C  
ATOM   1641  N   ILE A 222      25.637  32.835  16.946  1.00 25.85           N  
ATOM   1642  CA  ILE A 222      25.827  33.684  18.128  1.00 29.76           C  
ATOM   1643  C   ILE A 222      24.796  33.500  19.207  1.00 32.97           C  
ATOM   1644  O   ILE A 222      25.073  33.369  20.409  1.00 32.74           O  
ATOM   1645  CB  ILE A 222      25.807  35.174  17.690  1.00 28.51           C  
ATOM   1646  CG1 ILE A 222      26.942  35.483  16.731  1.00 28.36           C  
ATOM   1647  CG2 ILE A 222      25.767  36.063  18.915  1.00 35.86           C  
ATOM   1648  CD1 ILE A 222      26.825  36.769  15.939  1.00 32.13           C  
ATOM   1649  N   LEU A 223      23.527  33.499  18.795  1.00 27.23           N  
ATOM   1650  CA  LEU A 223      22.440  33.415  19.742  1.00 27.42           C  
ATOM   1651  C   LEU A 223      22.365  32.070  20.498  1.00 19.60           C  
ATOM   1652  O   LEU A 223      22.206  32.137  21.719  1.00 26.43           O  
ATOM   1653  CB  LEU A 223      21.094  33.661  19.017  1.00 27.09           C  
ATOM   1654  CG  LEU A 223      19.838  33.474  19.890  1.00 20.40           C  
ATOM   1655  CD1 LEU A 223      19.722  34.515  20.969  1.00 25.16           C  
ATOM   1656  CD2 LEU A 223      18.590  33.544  18.983  1.00 26.83           C  
ATOM   1657  N   LEU A 224      22.473  30.970  19.790  1.00 24.61           N  
ATOM   1658  CA  LEU A 224      22.202  29.647  20.346  1.00 26.97           C  
ATOM   1659  C   LEU A 224      23.395  29.149  21.166  1.00 35.48           C  
ATOM   1660  O   LEU A 224      23.394  28.052  21.732  1.00 31.56           O  
ATOM   1661  CB  LEU A 224      21.871  28.680  19.198  1.00 25.48           C  
ATOM   1662  CG  LEU A 224      20.545  28.981  18.472  1.00 27.02           C  
ATOM   1663  CD1 LEU A 224      20.195  27.920  17.449  1.00 24.05           C  
ATOM   1664  CD2 LEU A 224      19.446  29.129  19.518  1.00 27.77           C  
ATOM   1665  N   ARG A 225      24.433  29.984  21.205  1.00 29.20           N  
ATOM   1666  CA  ARG A 225      25.650  29.598  21.919  1.00 36.23           C  
ATOM   1667  C   ARG A 225      25.663  30.268  23.305  1.00 49.72           C  
ATOM   1668  O   ARG A 225      26.407  29.811  24.177  1.00 36.32           O  
ATOM   1669  CB  ARG A 225      26.931  29.967  21.208  1.00 35.90           C  
ATOM   1670  CG  ARG A 225      27.261  29.384  19.859  1.00 52.45           C  
ATOM   1671  CD  ARG A 225      27.119  27.885  19.715  1.00 64.83           C  
ATOM   1672  NE  ARG A 225      28.263  27.293  19.005  1.00 70.16           N  
ATOM   1673  CZ  ARG A 225      29.372  26.939  19.642  1.00 72.35           C  
ATOM   1674  NH1 ARG A 225      29.452  27.129  20.957  1.00 52.44           N  
ATOM   1675  NH2 ARG A 225      30.401  26.402  18.994  1.00 54.13           N  
ATOM   1676  N   SER A 226      24.859  31.301  23.443  1.00 34.36           N  
ATOM   1677  CA  SER A 226      24.693  32.137  24.616  1.00 39.63           C  
ATOM   1678  C   SER A 226      23.770  31.562  25.675  1.00 35.11           C  
ATOM   1679  O   SER A 226      22.796  30.852  25.433  1.00 38.17           O  
ATOM   1680  CB  SER A 226      24.139  33.494  24.137  1.00 54.39           C  
ATOM   1681  OG  SER A 226      23.847  34.347  25.226  1.00 61.96           O  
ATOM   1682  N   ARG A 227      24.049  31.873  26.954  1.00 46.88           N  
ATOM   1683  CA  ARG A 227      23.179  31.363  28.009  1.00 43.33           C  
ATOM   1684  C   ARG A 227      21.978  32.287  28.153  1.00 36.85           C  
ATOM   1685  O   ARG A 227      21.058  32.047  28.941  1.00 43.47           O  
ATOM   1686  CB  ARG A 227      23.891  31.244  29.356  1.00 56.64           C  
ATOM   1687  CG  ARG A 227      23.230  30.282  30.337  1.00 67.16           C  
ATOM   1688  CD  ARG A 227      23.198  28.847  29.792  1.00 72.07           C  
ATOM   1689  NE  ARG A 227      22.753  27.894  30.837  1.00 79.02           N  
ATOM   1690  CZ  ARG A 227      22.452  26.612  30.607  1.00 82.32           C  
ATOM   1691  NH1 ARG A 227      22.532  26.146  29.367  1.00 77.31           N  
ATOM   1692  NH2 ARG A 227      22.057  25.796  31.603  1.00 92.74           N  
ATOM   1693  N   ALA A 228      22.027  33.368  27.354  1.00 41.84           N  
ATOM   1694  CA  ALA A 228      20.956  34.356  27.412  1.00 34.41           C  
ATOM   1695  C   ALA A 228      19.617  33.699  27.052  1.00 28.14           C  
ATOM   1696  O   ALA A 228      18.588  34.207  27.473  1.00 28.08           O  
ATOM   1697  CB  ALA A 228      21.224  35.533  26.501  1.00 33.49           C  
ATOM   1698  N   ILE A 229      19.638  32.605  26.306  1.00 34.78           N  
ATOM   1699  CA  ILE A 229      18.378  32.003  25.855  1.00 33.68           C  
ATOM   1700  C   ILE A 229      17.704  31.124  26.904  1.00 34.80           C  
ATOM   1701  O   ILE A 229      16.596  30.628  26.662  1.00 32.26           O  
ATOM   1702  CB  ILE A 229      18.622  31.178  24.580  1.00 29.82           C  
ATOM   1703  CG1 ILE A 229      19.362  29.853  24.858  1.00 35.99           C  
ATOM   1704  CG2 ILE A 229      19.340  31.970  23.491  1.00 33.62           C  
ATOM   1705  CD1 ILE A 229      19.775  29.123  23.592  1.00 27.13           C  
ATOM   1706  N   PHE A 230      18.311  30.896  28.067  1.00 41.44           N  
ATOM   1707  CA  PHE A 230      17.767  30.005  29.088  1.00 36.39           C  
ATOM   1708  C   PHE A 230      17.177  30.752  30.274  1.00 37.70           C  
ATOM   1709  O   PHE A 230      17.692  31.765  30.746  1.00 36.34           O  
ATOM   1710  CB  PHE A 230      18.848  29.071  29.649  1.00 35.53           C  
ATOM   1711  CG  PHE A 230      19.192  27.864  28.788  1.00 36.97           C  
ATOM   1712  CD1 PHE A 230      18.413  26.721  28.796  1.00 33.54           C  
ATOM   1713  CD2 PHE A 230      20.307  27.896  27.964  1.00 46.76           C  
ATOM   1714  CE1 PHE A 230      18.732  25.629  28.013  1.00 35.50           C  
ATOM   1715  CE2 PHE A 230      20.630  26.817  27.158  1.00 51.83           C  
ATOM   1716  CZ  PHE A 230      19.842  25.679  27.172  1.00 48.87           C  
ATOM   1717  N   GLY A 231      16.076  30.237  30.821  1.00 39.79           N  
ATOM   1718  CA  GLY A 231      15.552  30.886  32.019  1.00 46.38           C  
ATOM   1719  C   GLY A 231      16.523  30.690  33.171  1.00 48.04           C  
ATOM   1720  O   GLY A 231      17.627  30.201  32.976  1.00 43.33           O  
