# Supplementary material for: Alignment of Helical Membrane Protein Sequences Using AlignMe
Source: PLoS One. 2013 Mar 4;8(3):e57731. doi: 10.1371/journal.pone.0057731 (PMC3587630; doi:10.1371/journal.pone.0057731)
Supplement: File S2 — Dataset of HOMEP2 homologous membrane proteins. (GZ) [file pone.0057731.s002.gz › HOMEP2010_pdbs/bacterial_rhodopsins/1XIO_A.pdb]

ATOM      1  N   MET A   1      26.231  47.078  28.277  1.00 40.87           N  
ATOM      2  CA  MET A   1      26.442  45.808  27.521  1.00 40.15           C  
ATOM      3  C   MET A   1      25.929  45.921  26.086  1.00 38.76           C  
ATOM      4  O   MET A   1      24.729  46.081  25.855  1.00 39.19           O  
ATOM      5  CB  MET A   1      25.729  44.645  28.225  1.00 40.73           C  
ATOM      6  CG  MET A   1      26.010  43.280  27.597  1.00 42.29           C  
ATOM      7  SD  MET A   1      24.933  41.946  28.197  1.00 46.56           S  
ATOM      8  CE  MET A   1      25.574  41.695  29.816  1.00 41.08           C  
ATOM      9  N   ASN A   2      26.848  45.837  25.129  1.00 37.74           N  
ATOM     10  CA  ASN A   2      26.501  45.910  23.714  1.00 35.05           C  
ATOM     11  C   ASN A   2      26.049  44.536  23.224  1.00 32.43           C  
ATOM     12  O   ASN A   2      25.946  43.595  24.008  1.00 32.15           O  
ATOM     13  CB  ASN A   2      27.707  46.385  22.894  1.00 35.96           C  
ATOM     14  CG  ASN A   2      28.964  45.581  23.177  1.00 37.14           C  
ATOM     15  OD1 ASN A   2      28.974  44.354  23.066  1.00 38.02           O  
ATOM     16  ND2 ASN A   2      30.036  46.273  23.540  1.00 39.00           N  
ATOM     17  N   LEU A   3      25.789  44.425  21.925  1.00 29.90           N  
ATOM     18  CA  LEU A   3      25.337  43.170  21.341  1.00 29.20           C  
ATOM     19  C   LEU A   3      26.403  42.068  21.367  1.00 28.33           C  
ATOM     20  O   LEU A   3      26.096  40.914  21.667  1.00 28.51           O  
ATOM     21  CB  LEU A   3      24.862  43.407  19.905  1.00 28.41           C  
ATOM     22  CG  LEU A   3      24.286  42.192  19.174  1.00 29.27           C  
ATOM     23  CD1 LEU A   3      23.130  41.599  19.979  1.00 29.09           C  
ATOM     24  CD2 LEU A   3      23.808  42.610  17.786  1.00 29.08           C  
ATOM     25  N   GLU A   4      27.648  42.417  21.057  1.00 27.49           N  
ATOM     26  CA  GLU A   4      28.726  41.427  21.059  1.00 28.19           C  
ATOM     27  C   GLU A   4      28.902  40.808  22.438  1.00 25.10           C  
ATOM     28  O   GLU A   4      29.032  39.590  22.571  1.00 25.88           O  
ATOM     29  CB  GLU A   4      30.053  42.054  20.609  1.00 30.33           C  
ATOM     30  CG  GLU A   4      30.071  42.502  19.155  1.00 35.23           C  
ATOM     31  CD  GLU A   4      31.424  42.293  18.489  1.00 37.19           C  
ATOM     32  OE1 GLU A   4      31.633  42.832  17.383  1.00 39.95           O  
ATOM     33  OE2 GLU A   4      32.273  41.579  19.062  1.00 40.13           O  
ATOM     34  N   SER A   5      28.910  41.649  23.465  1.00 24.17           N  
ATOM     35  CA  SER A   5      29.056  41.173  24.839  1.00 23.33           C  
ATOM     36  C   SER A   5      27.898  40.230  25.170  1.00 23.37           C  
ATOM     37  O   SER A   5      28.094  39.159  25.743  1.00 24.47           O  
ATOM     38  CB  SER A   5      29.065  42.365  25.804  1.00 25.32           C  
ATOM     39  OG  SER A   5      29.030  41.943  27.156  1.00 30.12           O  
ATOM     40  N   LEU A   6      26.689  40.635  24.798  1.00 21.62           N  
ATOM     41  CA  LEU A   6      25.505  39.819  25.047  1.00 22.30           C  
ATOM     42  C   LEU A   6      25.628  38.460  24.362  1.00 20.80           C  
ATOM     43  O   LEU A   6      25.367  37.426  24.971  1.00 20.20           O  
ATOM     44  CB  LEU A   6      24.255  40.539  24.541  1.00 21.50           C  
ATOM     45  CG  LEU A   6      22.950  39.741  24.526  1.00 24.03           C  
ATOM     46  CD1 LEU A   6      22.600  39.258  25.934  1.00 23.81           C  
ATOM     47  CD2 LEU A   6      21.835  40.623  23.968  1.00 22.02           C  
ATOM     48  N   LEU A   7      26.018  38.466  23.092  1.00 19.46           N  
ATOM     49  CA  LEU A   7      26.173  37.219  22.354  1.00 19.28           C  
ATOM     50  C   LEU A   7      27.192  36.319  23.053  1.00 17.93           C  
ATOM     51  O   LEU A   7      26.968  35.121  23.201  1.00 18.54           O  
ATOM     52  CB  LEU A   7      26.610  37.507  20.911  1.00 19.98           C  
ATOM     53  CG  LEU A   7      25.598  38.278  20.050  1.00 23.74           C  
ATOM     54  CD1 LEU A   7      26.233  38.686  18.718  1.00 22.54           C  
ATOM     55  CD2 LEU A   7      24.366  37.412  19.808  1.00 21.75           C  
ATOM     56  N   HIS A   8      28.302  36.900  23.498  1.00 19.66           N  
ATOM     57  CA  HIS A   8      29.339  36.125  24.177  1.00 18.99           C  
ATOM     58  C   HIS A   8      28.837  35.548  25.506  1.00 19.14           C  
ATOM     59  O   HIS A   8      29.188  34.420  25.853  1.00 19.44           O  
ATOM     60  CB  HIS A   8      30.590  36.990  24.388  1.00 19.26           C  
ATOM     61  CG  HIS A   8      31.358  37.250  23.125  1.00 21.50           C  
ATOM     62  ND1 HIS A   8      31.942  38.466  22.841  1.00 20.53           N  
ATOM     63  CD2 HIS A   8      31.639  36.445  22.072  1.00 21.39           C  
ATOM     64  CE1 HIS A   8      32.547  38.399  21.668  1.00 21.57           C  
ATOM     65  NE2 HIS A   8      32.378  37.185  21.180  1.00 20.90           N  
ATOM     66  N   TRP A   9      28.022  36.308  26.243  1.00 18.95           N  
ATOM     67  CA  TRP A   9      27.468  35.825  27.518  1.00 18.59           C  
ATOM     68  C   TRP A   9      26.502  34.669  27.292  1.00 18.10           C  
ATOM     69  O   TRP A   9      26.439  33.733  28.093  1.00 18.32           O  
ATOM     70  CB  TRP A   9      26.736  36.944  28.277  1.00 16.50           C  
ATOM     71  CG  TRP A   9      27.646  37.858  29.048  1.00 17.51           C  
ATOM     72  CD1 TRP A   9      27.705  39.219  28.964  1.00 16.87           C  
ATOM     73  CD2 TRP A   9      28.646  37.471  30.004  1.00 17.57           C  
ATOM     74  NE1 TRP A   9      28.685  39.705  29.805  1.00 19.26           N  
ATOM     75  CE2 TRP A   9      29.277  38.654  30.454  1.00 17.35           C  
ATOM     76  CE3 TRP A   9      29.074  36.238  30.520  1.00 17.39           C  
ATOM     77  CZ2 TRP A   9      30.309  38.645  31.401  1.00 18.16           C  
ATOM     78  CZ3 TRP A   9      30.106  36.225  31.465  1.00 18.80           C  
ATOM     79  CH2 TRP A   9      30.711  37.426  31.893  1.00 20.52           C  
ATOM     80  N   ILE A  10      25.732  34.741  26.211  1.00 18.17           N  
ATOM     81  CA  ILE A  10      24.791  33.670  25.893  1.00 18.00           C  
ATOM     82  C   ILE A  10      25.602  32.440  25.517  1.00 19.61           C  
ATOM     83  O   ILE A  10      25.246  31.311  25.871  1.00 18.14           O  
ATOM     84  CB  ILE A  10      23.858  34.061  24.722  1.00 19.63           C  
ATOM     85  CG1 ILE A  10      22.923  35.192  25.175  1.00 19.54           C  
ATOM     86  CG2 ILE A  10      23.029  32.851  24.270  1.00 20.34           C  
ATOM     87  CD1 ILE A  10      22.075  35.770  24.060  1.00 19.80           C  
ATOM     88  N   TYR A  11      26.708  32.659  24.808  1.00 17.48           N  
ATOM     89  CA  TYR A  11      27.566  31.546  24.417  1.00 16.75           C  
ATOM     90  C   TYR A  11      28.128  30.895  25.682  1.00 15.70           C  
ATOM     91  O   TYR A  11      28.175  29.671  25.788  1.00 17.03           O  
ATOM     92  CB  TYR A  11      28.717  32.031  23.535  1.00 16.80           C  
ATOM     93  CG  TYR A  11      29.657  30.917  23.131  1.00 16.31           C  
ATOM     94  CD1 TYR A  11      29.400  30.130  22.004  1.00 15.10           C  
ATOM     95  CD2 TYR A  11      30.807  30.647  23.882  1.00 17.17           C  
ATOM     96  CE1 TYR A  11      30.266  29.105  21.629  1.00 16.97           C  
ATOM     97  CE2 TYR A  11      31.681  29.626  23.516  1.00 18.15           C  
ATOM     98  CZ  TYR A  11      31.403  28.859  22.382  1.00 18.65           C  
ATOM     99  OH  TYR A  11      32.274  27.856  22.012  1.00 16.74           O  
ATOM    100  N   VAL A  12      28.559  31.721  26.633  1.00 15.24           N  
ATOM    101  CA  VAL A  12      29.100  31.215  27.892  1.00 15.77           C  
ATOM    102  C   VAL A  12      28.045  30.385  28.632  1.00 16.63           C  
ATOM    103  O   VAL A  12      28.366  29.373  29.261  1.00 17.69           O  
ATOM    104  CB  VAL A  12      29.582  32.367  28.803  1.00 15.08           C  
ATOM    105  CG1 VAL A  12      30.002  31.820  30.170  1.00 17.72           C  
ATOM    106  CG2 VAL A  12      30.778  33.078  28.149  1.00 15.41           C  
ATOM    107  N   ALA A  13      26.790  30.819  28.555  1.00 15.26           N  
ATOM    108  CA  ALA A  13      25.700  30.100  29.202  1.00 16.99           C  
ATOM    109  C   ALA A  13      25.560  28.735  28.528  1.00 18.15           C  
ATOM    110  O   ALA A  13      25.416  27.704  29.196  1.00 18.09           O  
ATOM    111  CB  ALA A  13      24.397  30.892  29.080  1.00 19.22           C  
ATOM    112  N   GLY A  14      25.607  28.739  27.200  1.00 16.10           N  
ATOM    113  CA  GLY A  14      25.516  27.502  26.446  1.00 16.99           C  
ATOM    114  C   GLY A  14      26.618  26.531  26.828  1.00 17.33           C  
ATOM    115  O   GLY A  14      26.350  25.353  27.067  1.00 19.53           O  
ATOM    116  N   MET A  15      27.861  27.008  26.884  1.00 16.53           N  
ATOM    117  CA  MET A  15      28.987  26.149  27.260  1.00 16.52           C  
ATOM    118  C   MET A  15      28.773  25.562  28.656  1.00 16.21           C  
ATOM    119  O   MET A  15      29.018  24.380  28.886  1.00 17.13           O  
ATOM    120  CB  MET A  15      30.305  26.940  27.268  1.00 16.02           C  
ATOM    121  CG  MET A  15      30.767  27.472  25.923  1.00 16.17           C  
ATOM    122  SD  MET A  15      31.110  26.163  24.732  1.00 17.30           S  
ATOM    123  CE  MET A  15      29.623  26.231  23.706  1.00 14.75           C  
ATOM    124  N   THR A  16      28.317  26.400  29.583  1.00 15.35           N  
ATOM    125  CA  THR A  16      28.090  25.975  30.964  1.00 15.86           C  
ATOM    126  C   THR A  16      27.071  24.846  31.064  1.00 15.71           C  
ATOM    127  O   THR A  16      27.284  23.863  31.769  1.00 15.41           O  
ATOM    128  CB  THR A  16      27.601  27.145  31.834  1.00 15.98           C  
ATOM    129  OG1 THR A  16      28.576  28.195  31.814  1.00 16.93           O  
ATOM    130  CG2 THR A  16      27.376  26.682  33.270  1.00 16.67           C  
ATOM    131  N   ILE A  17      25.957  25.006  30.364  1.00 16.59           N  
ATOM    132  CA  ILE A  17      24.916  23.996  30.370  1.00 17.25           C  
ATOM    133  C   ILE A  17      25.480  22.716  29.758  1.00 17.94           C  
ATOM    134  O   ILE A  17      25.275  21.617  30.281  1.00 20.48           O  
ATOM    135  CB  ILE A  17      23.690  24.488  29.578  1.00 16.44           C  
ATOM    136  CG1 ILE A  17      23.055  25.668  30.332  1.00 15.97           C  
ATOM    137  CG2 ILE A  17      22.695  23.352  29.374  1.00 15.43           C  
ATOM    138  CD1 ILE A  17      21.949  26.401  29.568  1.00 14.63           C  
ATOM    139  N   GLY A  18      26.206  22.862  28.655  1.00 16.19           N  
ATOM    140  CA  GLY A  18      26.798  21.703  28.008  1.00 14.62           C  
ATOM    141  C   GLY A  18      27.738  20.972  28.954  1.00 13.71           C  
ATOM    142  O   GLY A  18      27.651  19.754  29.114  1.00 15.00           O  
ATOM    143  N   ALA A  19      28.637  21.716  29.594  1.00 13.18           N  
ATOM    144  CA  ALA A  19      29.596  21.123  30.521  1.00 14.38           C  
ATOM    145  C   ALA A  19      28.890  20.386  31.663  1.00 16.47           C  
ATOM    146  O   ALA A  19      29.249  19.256  32.005  1.00 16.55           O  
ATOM    147  CB  ALA A  19      30.521  22.199  31.074  1.00 11.01           C  
ATOM    148  N   LEU A  20      27.885  21.029  32.249  1.00 15.98           N  
ATOM    149  CA  LEU A  20      27.132  20.427  33.345  1.00 16.79           C  
ATOM    150  C   LEU A  20      26.470  19.121  32.902  1.00 17.24           C  
ATOM    151  O   LEU A  20      26.411  18.145  33.660  1.00 15.74           O  
ATOM    152  CB  LEU A  20      26.065  21.402  33.848  1.00 16.63           C  
ATOM    153  CG  LEU A  20      26.615  22.674  34.509  1.00 15.77           C  
ATOM    154  CD1 LEU A  20      25.493  23.668  34.739  1.00 14.62           C  
ATOM    155  CD2 LEU A  20      27.293  22.314  35.824  1.00 17.46           C  
ATOM    156  N   HIS A  21      25.971  19.104  31.670  1.00 15.09           N  
ATOM    157  CA  HIS A  21      25.325  17.908  31.143  1.00 16.07           C  
ATOM    158  C   HIS A  21      26.319  16.753  30.988  1.00 16.21           C  
ATOM    159  O   HIS A  21      26.031  15.628  31.397  1.00 18.00           O  
ATOM    160  CB  HIS A  21      24.653  18.208  29.793  1.00 14.50           C  
ATOM    161  CG  HIS A  21      24.062  17.002  29.128  1.00 15.39           C  
ATOM    162  ND1 HIS A  21      23.099  16.216  29.723  1.00 14.92           N  
ATOM    163  CD2 HIS A  21      24.265  16.475  27.895  1.00 15.27           C  
ATOM    164  CE1 HIS A  21      22.729  15.261  28.887  1.00 17.09           C  
ATOM    165  NE2 HIS A  21      23.422  15.397  27.770  1.00 18.08           N  
ATOM    166  N   PHE A  22      27.487  17.020  30.407  1.00 15.38           N  
ATOM    167  CA  PHE A  22      28.474  15.957  30.225  1.00 16.01           C  
ATOM    168  C   PHE A  22      28.958  15.459  31.588  1.00 16.81           C  
ATOM    169  O   PHE A  22      29.245  14.276  31.763  1.00 18.67           O  
ATOM    170  CB  PHE A  22      29.664  16.441  29.380  1.00 15.95           C  
ATOM    171  CG  PHE A  22      29.269  17.069  28.065  1.00 17.07           C  
ATOM    172  CD1 PHE A  22      28.201  16.565  27.322  1.00 16.53           C  
ATOM    173  CD2 PHE A  22      29.960  18.174  27.577  1.00 18.07           C  
ATOM    174  CE1 PHE A  22      27.830  17.153  26.112  1.00 18.19           C  
ATOM    175  CE2 PHE A  22      29.601  18.770  26.368  1.00 17.20           C  
ATOM    176  CZ  PHE A  22      28.530  18.263  25.635  1.00 17.07           C  
ATOM    177  N   TRP A  23      29.034  16.364  32.555  1.00 17.55           N  
ATOM    178  CA  TRP A  23      29.460  15.996  33.896  1.00 18.87           C  
ATOM    179  C   TRP A  23      28.419  15.047  34.494  1.00 18.62           C  
ATOM    180  O   TRP A  23      28.763  14.037  35.111  1.00 18.40           O  
ATOM    181  CB  TRP A  23      29.608  17.257  34.745  1.00 19.72           C  
ATOM    182  CG  TRP A  23      29.971  17.010  36.172  1.00 21.10           C  
ATOM    183  CD1 TRP A  23      30.661  15.938  36.686  1.00 19.90           C  
ATOM    184  CD2 TRP A  23      29.728  17.893  37.270  1.00 20.54           C  
ATOM    185  NE1 TRP A  23      30.861  16.112  38.036  1.00 22.54           N  
ATOM    186  CE2 TRP A  23      30.300  17.305  38.419  1.00 22.10           C  
ATOM    187  CE3 TRP A  23      29.087  19.135  37.393  1.00 21.94           C  
ATOM    188  CZ2 TRP A  23      30.246  17.914  39.681  1.00 23.73           C  
ATOM    189  CZ3 TRP A  23      29.032  19.744  38.647  1.00 23.23           C  
ATOM    190  CH2 TRP A  23      29.612  19.131  39.774  1.00 23.34           C  
ATOM    191  N   SER A  24      27.143  15.359  34.288  1.00 18.13           N  
ATOM    192  CA  SER A  24      26.076  14.512  34.809  1.00 19.00           C  
ATOM    193  C   SER A  24      26.106  13.136  34.146  1.00 18.16           C  
ATOM    194  O   SER A  24      25.910  12.109  34.807  1.00 17.13           O  
ATOM    195  CB  SER A  24      24.710  15.173  34.587  1.00 19.52           C  
ATOM    196  OG  SER A  24      23.672  14.444  35.232  1.00 22.94           O  
ATOM    197  N   LEU A  25      26.347  13.109  32.838  1.00 16.56           N  
ATOM    198  CA  LEU A  25      26.410  11.836  32.112  1.00 16.23           C  
ATOM    199  C   LEU A  25      27.570  10.975  32.620  1.00 15.23           C  
ATOM    200  O   LEU A  25      27.454   9.755  32.685  1.00 16.64           O  
ATOM    201  CB  LEU A  25      26.579  12.075  30.602  1.00 15.24           C  
ATOM    202  CG  LEU A  25      25.423  12.713  29.806  1.00 15.08           C  
ATOM    203  CD1 LEU A  25      25.859  12.919  28.353  1.00 14.57           C  
ATOM    204  CD2 LEU A  25      24.183  11.817  29.861  1.00 11.25           C  
ATOM    205  N   SER A  26      28.686  11.611  32.978  1.00 15.33           N  
ATOM    206  CA  SER A  26      29.839  10.865  33.468  1.00 15.92           C  
ATOM    207  C   SER A  26      29.538  10.117  34.765  1.00 17.97           C  
ATOM    208  O   SER A  26      30.172   9.105  35.057  1.00 19.79           O  
ATOM    209  CB  SER A  26      31.049  11.789  33.661  1.00 15.15           C  
ATOM    210  OG  SER A  26      30.851  12.729  34.700  1.00 16.65           O  
ATOM    211  N   ARG A  27      28.577  10.609  35.542  1.00 20.01           N  
ATOM    212  CA  ARG A  27      28.209   9.951  36.796  1.00 22.57           C  
ATOM    213  C   ARG A  27      27.513   8.608  36.541  1.00 23.84           C  
ATOM    214  O   ARG A  27      27.479   7.739  37.413  1.00 24.30           O  
ATOM    215  CB  ARG A  27      27.301  10.856  37.631  1.00 23.99           C  
ATOM    216  CG  ARG A  27      27.943  12.164  38.077  1.00 27.50           C  
ATOM    217  CD  ARG A  27      29.135  11.936  38.998  1.00 31.29           C  
ATOM    218  NE  ARG A  27      30.337  11.554  38.267  1.00 36.70           N  
ATOM    219  CZ  ARG A  27      31.476  11.182  38.844  1.00 38.58           C  
ATOM    220  NH1 ARG A  27      31.568  11.138  40.169  1.00 39.16           N  
ATOM    221  NH2 ARG A  27      32.528  10.864  38.098  1.00 38.32           N  
ATOM    222  N   ASN A  28      26.950   8.448  35.347  1.00 23.81           N  
ATOM    223  CA  ASN A  28      26.286   7.205  34.953  1.00 23.12           C  
ATOM    224  C   ASN A  28      26.829   6.924  33.549  1.00 22.23           C  
ATOM    225  O   ASN A  28      26.098   6.986  32.562  1.00 21.27           O  
ATOM    226  CB  ASN A  28      24.763   7.398  34.933  1.00 25.32           C  
ATOM    227  CG  ASN A  28      24.018   6.136  34.531  1.00 27.72           C  
ATOM    228  OD1 ASN A  28      24.264   5.056  35.071  1.00 30.57           O  
ATOM    229  ND2 ASN A  28      23.096   6.269  33.584  1.00 28.42           N  
ATOM    230  N   PRO A  29      28.131   6.581  33.462  1.00 22.42           N  
ATOM    231  CA  PRO A  29      28.911   6.281  32.253  1.00 20.64           C  
ATOM    232  C   PRO A  29      28.294   5.417  31.167  1.00 18.16           C  
ATOM    233  O   PRO A  29      28.512   5.666  29.984  1.00 17.57           O  
ATOM    234  CB  PRO A  29      30.195   5.678  32.815  1.00 21.97           C  
ATOM    235  CG  PRO A  29      29.722   4.993  34.048  1.00 23.17           C  
ATOM    236  CD  PRO A  29      28.824   6.046  34.651  1.00 23.31           C  
ATOM    237  N   ARG A  30      27.537   4.401  31.557  1.00 18.46           N  
ATOM    238  CA  ARG A  30      26.909   3.523  30.579  1.00 18.56           C  
ATOM    239  C   ARG A  30      27.888   2.941  29.552  1.00 20.09           C  
ATOM    240  O   ARG A  30      27.586   2.890  28.361  1.00 20.32           O  
ATOM    241  CB  ARG A  30      25.775   4.263  29.850  1.00 19.13           C  
ATOM    242  CG  ARG A  30      24.563   4.592  30.732  1.00 18.85           C  
ATOM    243  CD  ARG A  30      23.306   4.817  29.880  1.00 18.75           C  
ATOM    244  NE  ARG A  30      22.983   3.624  29.109  1.00 20.16           N  
ATOM    245  CZ  ARG A  30      22.365   3.617  27.930  1.00 21.83           C  
ATOM    246  NH1 ARG A  30      21.986   4.753  27.362  1.00 20.57           N  
ATOM    247  NH2 ARG A  30      22.146   2.465  27.298  1.00 22.71           N  
ATOM    248  N   GLY A  31      29.059   2.504  30.013  1.00 21.39           N  
ATOM    249  CA  GLY A  31      30.028   1.893  29.115  1.00 21.78           C  
ATOM    250  C   GLY A  31      31.053   2.795  28.451  1.00 21.99           C  
ATOM    251  O   GLY A  31      31.892   2.324  27.683  1.00 23.97           O  
ATOM    252  N   VAL A  32      30.999   4.088  28.745  1.00 22.29           N  
ATOM    253  CA  VAL A  32      31.935   5.042  28.166  1.00 20.29           C  
ATOM    254  C   VAL A  32      33.000   5.389  29.203  1.00 20.42           C  
ATOM    255  O   VAL A  32      32.681   5.720  30.347  1.00 19.46           O  
ATOM    256  CB  VAL A  32      31.194   6.321  27.728  1.00 21.11           C  
ATOM    257  CG1 VAL A  32      32.176   7.370  27.243  1.00 20.38           C  
ATOM    258  CG2 VAL A  32      30.190   5.982  26.649  1.00 20.90           C  
ATOM    259  N   PRO A  33      34.287   5.304  28.820  1.00 19.65           N  
ATOM    260  CA  PRO A  33      35.379   5.615  29.748  1.00 20.04           C  
ATOM    261  C   PRO A  33      35.396   7.077  30.176  1.00 20.19           C  
ATOM    262  O   PRO A  33      35.007   7.962  29.417  1.00 18.13           O  
ATOM    263  CB  PRO A  33      36.627   5.212  28.964  1.00 21.84           C  
ATOM    264  CG  PRO A  33      36.214   5.452  27.529  1.00 22.60           C  
ATOM    265  CD  PRO A  33      34.815   4.880  27.510  1.00 20.75           C  
ATOM    266  N   GLN A  34      35.841   7.316  31.405  1.00 19.95           N  
ATOM    267  CA  GLN A  34      35.895   8.663  31.952  1.00 19.72           C  
ATOM    268  C   GLN A  34      36.739   9.658  31.156  1.00 19.91           C  
ATOM    269  O   GLN A  34      36.400  10.842  31.095  1.00 19.30           O  
ATOM    270  CB  GLN A  34      36.393   8.627  33.401  1.00 19.71           C  
ATOM    271  CG  GLN A  34      35.363   8.098  34.393  1.00 21.54           C  
ATOM    272  CD  GLN A  34      34.064   8.901  34.356  1.00 24.10           C  
ATOM    273  OE1 GLN A  34      34.087  10.136  34.357  1.00 24.37           O  
ATOM    274  NE2 GLN A  34      32.929   8.204  34.326  1.00 19.58           N  
ATOM    275  N   TYR A  35      37.832   9.209  30.545  1.00 18.82           N  
ATOM    276  CA  TYR A  35      38.653  10.157  29.803  1.00 19.33           C  
ATOM    277  C   TYR A  35      37.882  10.825  28.665  1.00 18.59           C  
ATOM    278  O   TYR A  35      38.121  11.991  28.360  1.00 18.07           O  
ATOM    279  CB  TYR A  35      39.947   9.506  29.292  1.00 18.54           C  
ATOM    280  CG  TYR A  35      39.791   8.268  28.442  1.00 21.47           C  
ATOM    281  CD1 TYR A  35      39.454   8.356  27.090  1.00 20.76           C  
ATOM    282  CD2 TYR A  35      40.034   7.002  28.982  1.00 22.04           C  
ATOM    283  CE1 TYR A  35      39.368   7.212  26.294  1.00 22.15           C  
ATOM    284  CE2 TYR A  35      39.948   5.854  28.198  1.00 22.30           C  
ATOM    285  CZ  TYR A  35      39.615   5.967  26.855  1.00 22.68           C  
ATOM    286  OH  TYR A  35      39.534   4.833  26.079  1.00 24.51           O  
ATOM    287  N   GLU A  36      36.944  10.107  28.053  1.00 17.22           N  
ATOM    288  CA  GLU A  36      36.160  10.703  26.982  1.00 16.87           C  
ATOM    289  C   GLU A  36      35.232  11.766  27.574  1.00 16.22           C  
ATOM    290  O   GLU A  36      35.025  12.822  26.974  1.00 15.77           O  
ATOM    291  CB  GLU A  36      35.364   9.629  26.228  1.00 18.36           C  
ATOM    292  CG  GLU A  36      36.259   8.683  25.422  1.00 22.84           C  
ATOM    293  CD  GLU A  36      35.484   7.722  24.536  1.00 23.19           C  
ATOM    294  OE1 GLU A  36      34.536   7.084  25.030  1.00 27.32           O  
ATOM    295  OE2 GLU A  36      35.836   7.590  23.347  1.00 24.97           O  
ATOM    296  N   TYR A  37      34.683  11.492  28.756  1.00 15.18           N  
ATOM    297  CA  TYR A  37      33.797  12.448  29.423  1.00 15.72           C  
ATOM    298  C   TYR A  37      34.570  13.685  29.875  1.00 16.07           C  
ATOM    299  O   TYR A  37      34.077  14.809  29.753  1.00 16.01           O  
ATOM    300  CB  TYR A  37      33.116  11.815  30.646  1.00 16.84           C  
ATOM    301  CG  TYR A  37      31.950  10.901  30.318  1.00 15.90           C  
ATOM    302  CD1 TYR A  37      30.809  11.392  29.681  1.00 17.14           C  
ATOM    303  CD2 TYR A  37      31.989   9.543  30.640  1.00 15.51           C  
ATOM    304  CE1 TYR A  37      29.735  10.552  29.369  1.00 16.93           C  
ATOM    305  CE2 TYR A  37      30.919   8.695  30.331  1.00 16.05           C  
ATOM    306  CZ  TYR A  37      29.798   9.211  29.694  1.00 15.85           C  
ATOM    307  OH  TYR A  37      28.753   8.375  29.362  1.00 17.44           O  
ATOM    308  N   LEU A  38      35.780  13.479  30.396  1.00 16.79           N  
ATOM    309  CA  LEU A  38      36.607  14.592  30.881  1.00 17.07           C  
ATOM    310  C   LEU A  38      36.990  15.567  29.772  1.00 16.72           C  
ATOM    311  O   LEU A  38      36.993  16.784  29.972  1.00 17.61           O  
ATOM    312  CB  LEU A  38      37.873  14.058  31.571  1.00 19.01           C  
ATOM    313  CG  LEU A  38      37.641  13.320  32.906  1.00 21.90           C  
ATOM    314  CD1 LEU A  38      38.947  12.722  33.422  1.00 24.49           C  
ATOM    315  CD2 LEU A  38      37.074  14.303  33.931  1.00 23.57           C  
ATOM    316  N   VAL A  39      37.322  15.040  28.602  1.00 15.80           N  
ATOM    317  CA  VAL A  39      37.677  15.916  27.496  1.00 17.73           C  
ATOM    318  C   VAL A  39      36.416  16.645  27.042  1.00 16.16           C  
ATOM    319  O   VAL A  39      36.453  17.834  26.732  1.00 15.87           O  
ATOM    320  CB  VAL A  39      38.273  15.123  26.309  1.00 17.68           C  
ATOM    321  CG1 VAL A  39      38.414  16.033  25.087  1.00 20.19           C  
ATOM    322  CG2 VAL A  39      39.639  14.573  26.695  1.00 20.57           C  
ATOM    323  N   ALA A  40      35.298  15.926  27.006  1.00 16.22           N  
ATOM    324  CA  ALA A  40      34.041  16.536  26.596  1.00 16.78           C  
ATOM    325  C   ALA A  40      33.691  17.693  27.532  1.00 17.47           C  
ATOM    326  O   ALA A  40      33.094  18.678  27.105  1.00 18.28           O  
ATOM    327  CB  ALA A  40      32.920  15.497  26.589  1.00 16.43           C  
ATOM    328  N   MET A  41      34.050  17.569  28.807  1.00 17.11           N  
ATOM    329  CA  MET A  41      33.779  18.625  29.779  1.00 18.21           C  
ATOM    330  C   MET A  41      34.755  19.786  29.655  1.00 18.86           C  
ATOM    331  O   MET A  41      34.350  20.945  29.705  1.00 20.52           O  
ATOM    332  CB  MET A  41      33.859  18.084  31.206  1.00 18.69           C  
ATOM    333  CG  MET A  41      32.627  17.339  31.677  1.00 22.06           C  
ATOM    334  SD  MET A  41      32.919  16.586  33.303  1.00 25.44           S  
ATOM    335  CE  MET A  41      33.373  14.976  32.796  1.00 18.97           C  
ATOM    336  N   PHE A  42      36.038  19.470  29.492  1.00 16.62           N  
ATOM    337  CA  PHE A  42      37.082  20.491  29.393  1.00 18.17           C  
ATOM    338  C   PHE A  42      36.928  21.457  28.228  1.00 18.06           C  
ATOM    339  O   PHE A  42      37.185  22.653  28.369  1.00 17.91           O  
ATOM    340  CB  PHE A  42      38.462  19.840  29.282  1.00 19.64           C  
ATOM    341  CG  PHE A  42      39.603  20.795  29.520  1.00 21.72           C  
ATOM    342  CD1 PHE A  42      40.066  21.032  30.816  1.00 24.39           C  
ATOM    343  CD2 PHE A  42      40.203  21.470  28.459  1.00 22.36           C  
ATOM    344  CE1 PHE A  42      41.112  21.926  31.053  1.00 25.27           C  
ATOM    345  CE2 PHE A  42      41.250  22.369  28.684  1.00 23.66           C  
ATOM    346  CZ  PHE A  42      41.706  22.598  29.984  1.00 24.06           C  
ATOM    347  N   ILE A  43      36.531  20.928  27.076  1.00 17.58           N  
ATOM    348  CA  ILE A  43      36.365  21.728  25.867  1.00 16.62           C  
ATOM    349  C   ILE A  43      35.452  22.942  26.059  1.00 16.96           C  
ATOM    350  O   ILE A  43      35.870  24.077  25.835  1.00 15.77           O  
ATOM    351  CB  ILE A  43      35.851  20.829  24.701  1.00 17.32           C  
ATOM    352  CG1 ILE A  43      36.966  19.859  24.274  1.00 17.84           C  
ATOM    353  CG2 ILE A  43      35.408  21.677  23.526  1.00 18.74           C  
ATOM    354  CD1 ILE A  43      36.511  18.764  23.300  1.00 17.29           C  
ATOM    355  N   PRO A  44      34.191  22.722  26.482  1.00 17.55           N  
ATOM    356  CA  PRO A  44      33.284  23.860  26.678  1.00 18.22           C  
ATOM    357  C   PRO A  44      33.705  24.785  27.826  1.00 18.06           C  
ATOM    358  O   PRO A  44      33.399  25.977  27.820  1.00 16.99           O  
ATOM    359  CB  PRO A  44      31.931  23.188  26.921  1.00 17.66           C  
ATOM    360  CG  PRO A  44      32.303  21.879  27.540  1.00 18.42           C  
ATOM    361  CD  PRO A  44      33.491  21.446  26.721  1.00 17.87           C  
ATOM    362  N   ILE A  45      34.413  24.236  28.806  1.00 17.69           N  
ATOM    363  CA  ILE A  45      34.879  25.041  29.931  1.00 18.23           C  
ATOM    364  C   ILE A  45      35.961  26.001  29.453  1.00 17.66           C  
ATOM    365  O   ILE A  45      35.932  27.196  29.767  1.00 18.67           O  
ATOM    366  CB  ILE A  45      35.440  24.150  31.060  1.00 19.86           C  
ATOM    367  CG1 ILE A  45      34.283  23.392  31.724  1.00 21.29           C  
ATOM    368  CG2 ILE A  45      36.209  24.997  32.085  1.00 20.17           C  
ATOM    369  CD1 ILE A  45      34.719  22.396  32.789  1.00 22.98           C  
ATOM    370  N   TRP A  46      36.921  25.476  28.698  1.00 16.87           N  
ATOM    371  CA  TRP A  46      38.010  26.294  28.162  1.00 16.70           C  
ATOM    372  C   TRP A  46      37.442  27.349  27.212  1.00 16.09           C  
ATOM    373  O   TRP A  46      37.829  28.519  27.268  1.00 14.34           O  
ATOM    374  CB  TRP A  46      39.029  25.408  27.421  1.00 18.00           C  
ATOM    375  CG  TRP A  46      40.190  26.179  26.860  1.00 18.74           C  
ATOM    376  CD1 TRP A  46      40.272  26.764  25.626  1.00 19.31           C  
ATOM    377  CD2 TRP A  46      41.416  26.499  27.537  1.00 20.15           C  
ATOM    378  NE1 TRP A  46      41.471  27.431  25.496  1.00 18.80           N  
ATOM    379  CE2 TRP A  46      42.189  27.289  26.654  1.00 18.79           C  
ATOM    380  CE3 TRP A  46      41.931  26.205  28.807  1.00 21.50           C  
ATOM    381  CZ2 TRP A  46      43.455  27.782  26.997  1.00 20.56           C  
ATOM    382  CZ3 TRP A  46      43.197  26.695  29.151  1.00 23.32           C  
ATOM    383  CH2 TRP A  46      43.940  27.479  28.248  1.00 21.81           C  
ATOM    384  N   SER A  47      36.513  26.935  26.352  1.00 15.07           N  
ATOM    385  CA  SER A  47      35.908  27.860  25.395  1.00 15.39           C  
ATOM    386  C   SER A  47      35.073  28.911  26.120  1.00 14.96           C  
ATOM    387  O   SER A  47      35.107  30.090  25.770  1.00 16.36           O  
ATOM    388  CB  SER A  47      35.031  27.103  24.394  1.00 13.05           C  
ATOM    389  OG  SER A  47      34.459  27.998  23.454  1.00 15.75           O  
ATOM    390  N   GLY A  48      34.317  28.477  27.124  1.00 14.78           N  
ATOM    391  CA  GLY A  48      33.498  29.408  27.883  1.00 15.24           C  
ATOM    392  C   GLY A  48      34.332  30.453  28.607  1.00 16.49           C  
ATOM    393  O   GLY A  48      33.947  31.625  28.697  1.00 17.45           O  
ATOM    394  N   LEU A  49      35.478  30.036  29.137  1.00 15.92           N  
ATOM    395  CA  LEU A  49      36.361  30.966  29.843  1.00 17.76           C  
ATOM    396  C   LEU A  49      36.911  31.988  28.852  1.00 18.50           C  
ATOM    397  O   LEU A  49      36.982  33.180  29.149  1.00 18.51           O  
ATOM    398  CB  LEU A  49      37.519  30.213  30.506  1.00 17.18           C  
ATOM    399  CG  LEU A  49      37.120  29.290  31.668  1.00 19.93           C  
ATOM    400  CD1 LEU A  49      38.311  28.450  32.099  1.00 19.60           C  
ATOM    401  CD2 LEU A  49      36.605  30.133  32.839  1.00 20.55           C  
ATOM    402  N   ALA A  50      37.292  31.511  27.670  1.00 17.10           N  
ATOM    403  CA  ALA A  50      37.819  32.387  26.639  1.00 17.24           C  
ATOM    404  C   ALA A  50      36.771  33.418  26.225  1.00 16.21           C  
ATOM    405  O   ALA A  50      37.077  34.602  26.097  1.00 18.08           O  
ATOM    406  CB  ALA A  50      38.263  31.567  25.430  1.00 17.37           C  
ATOM    407  N   TYR A  51      35.537  32.971  26.011  1.00 16.21           N  
ATOM    408  CA  TYR A  51      34.462  33.882  25.611  1.00 16.36           C  
ATOM    409  C   TYR A  51      34.045  34.813  26.747  1.00 18.21           C  
ATOM    410  O   TYR A  51      33.597  35.932  26.502  1.00 18.56           O  
ATOM    411  CB  TYR A  51      33.253  33.092  25.095  1.00 16.49           C  
ATOM    412  CG  TYR A  51      33.392  32.697  23.636  1.00 17.16           C  
ATOM    413  CD1 TYR A  51      34.479  31.944  23.206  1.00 17.88           C  
ATOM    414  CD2 TYR A  51      32.456  33.107  22.681  1.00 17.37           C  
ATOM    415  CE1 TYR A  51      34.638  31.606  21.867  1.00 17.02           C  
ATOM    416  CE2 TYR A  51      32.607  32.772  21.332  1.00 16.74           C  
ATOM    417  CZ  TYR A  51      33.702  32.021  20.938  1.00 17.08           C  
ATOM    418  OH  TYR A  51      33.868  31.679  19.620  1.00 18.06           O  
ATOM    419  N   MET A  52      34.188  34.348  27.985  1.00 18.00           N  
ATOM    420  CA  MET A  52      33.851  35.170  29.138  1.00 19.46           C  
ATOM    421  C   MET A  52      34.836  36.334  29.179  1.00 20.22           C  
ATOM    422  O   MET A  52      34.478  37.463  29.534  1.00 20.03           O  
ATOM    423  CB  MET A  52      33.951  34.356  30.429  1.00 21.30           C  
ATOM    424  CG  MET A  52      33.679  35.159  31.692  1.00 26.26           C  
ATOM    425  SD  MET A  52      33.582  34.131  33.183  1.00 32.11           S  
ATOM    426  CE  MET A  52      35.284  34.133  33.682  1.00 31.52           C  
ATOM    427  N   ALA A  53      36.084  36.057  28.816  1.00 19.50           N  
ATOM    428  CA  ALA A  53      37.107  37.097  28.791  1.00 20.80           C  
ATOM    429  C   ALA A  53      36.734  38.147  27.742  1.00 21.31           C  
ATOM    430  O   ALA A  53      36.898  39.342  27.974  1.00 22.81           O  
ATOM    431  CB  ALA A  53      38.477  36.488  28.472  1.00 19.15           C  
ATOM    432  N   MET A  54      36.221  37.709  26.594  1.00 19.80           N  
ATOM    433  CA  MET A  54      35.833  38.665  25.556  1.00 19.52           C  
ATOM    434  C   MET A  54      34.559  39.420  25.945  1.00 20.76           C  
ATOM    435  O   MET A  54      34.433  40.609  25.668  1.00 21.99           O  
ATOM    436  CB  MET A  54      35.607  37.962  24.210  1.00 19.98           C  
ATOM    437  CG  MET A  54      36.830  37.259  23.633  1.00 19.89           C  
ATOM    438  SD  MET A  54      36.580  36.713  21.932  1.00 22.11           S  
ATOM    439  CE  MET A  54      35.461  35.284  22.154  1.00 20.49           C  
ATOM    440  N   ALA A  55      33.615  38.727  26.576  1.00 20.29           N  
ATOM    441  CA  ALA A  55      32.363  39.354  26.986  1.00 23.80           C  
ATOM    442  C   ALA A  55      32.637  40.497  27.962  1.00 25.69           C  
ATOM    443  O   ALA A  55      32.062  41.577  27.850  1.00 27.51           O  
ATOM    444  CB  ALA A  55      31.442  38.318  27.630  1.00 19.85           C  
ATOM    445  N   ILE A  56      33.518  40.247  28.923  1.00 28.09           N  
ATOM    446  CA  ILE A  56      33.878  41.253  29.916  1.00 30.24           C  
ATOM    447  C   ILE A  56      34.583  42.442  29.262  1.00 32.34           C  
ATOM    448  O   ILE A  56      34.141  43.583  29.392  1.00 33.49           O  
ATOM    449  CB  ILE A  56      34.803  40.652  30.992  1.00 28.65           C  
ATOM    450  CG1 ILE A  56      34.038  39.596  31.794  1.00 31.32           C  
ATOM    451  CG2 ILE A  56      35.336  41.752  31.896  1.00 31.18           C  
ATOM    452  CD1 ILE A  56      34.897  38.838  32.796  1.00 31.02           C  
ATOM    453  N   ASP A  57      35.674  42.164  28.551  1.00 33.05           N  
ATOM    454  CA  ASP A  57      36.456  43.203  27.884  1.00 34.96           C  
ATOM    455  C   ASP A  57      35.700  43.859  26.731  1.00 34.91           C  
ATOM    456  O   ASP A  57      34.500  43.641  26.547  1.00 36.63           O  
ATOM    457  CB  ASP A  57      37.779  42.618  27.369  1.00 36.04           C  
ATOM    458  CG  ASP A  57      38.669  43.666  26.727  1.00 41.34           C  
ATOM    459  OD1 ASP A  57      38.956  44.693  27.390  1.00 42.76           O  
ATOM    460  OD2 ASP A  57      39.091  43.462  25.566  1.00 43.15           O  
ATOM    461  N   ILE A  67      44.597  42.703  17.173  1.00 30.43           N  
ATOM    462  CA  ILE A  67      43.421  42.224  16.454  1.00 29.55           C  
ATOM    463  C   ILE A  67      42.226  42.042  17.390  1.00 29.00           C  
ATOM    464  O   ILE A  67      42.379  41.995  18.610  1.00 31.04           O  
ATOM    465  CB  ILE A  67      43.707  40.880  15.756  1.00 29.26           C  
ATOM    466  CG1 ILE A  67      43.988  39.798  16.795  1.00 29.19           C  
ATOM    467  CG2 ILE A  67      44.900  41.023  14.829  1.00 29.92           C  
ATOM    468  CD1 ILE A  67      44.040  38.394  16.207  1.00 28.72           C  
ATOM    469  N   ALA A  68      41.037  41.938  16.812  1.00 28.50           N  
ATOM    470  CA  ALA A  68      39.827  41.759  17.602  1.00 28.77           C  
ATOM    471  C   ALA A  68      39.602  40.281  17.904  1.00 27.53           C  
ATOM    472  O   ALA A  68      40.013  39.410  17.136  1.00 29.15           O  
ATOM    473  CB  ALA A  68      38.627  42.328  16.855  1.00 30.07           C  
ATOM    474  N   HIS A  69      38.945  40.009  19.025  1.00 25.21           N  
ATOM    475  CA  HIS A  69      38.656  38.643  19.442  1.00 23.98           C  
ATOM    476  C   HIS A  69      39.893  37.746  19.462  1.00 21.03           C  
ATOM    477  O   HIS A  69      39.851  36.608  18.997  1.00 20.84           O  
ATOM    478  CB  HIS A  69      37.588  38.044  18.525  1.00 27.18           C  
ATOM    479  CG  HIS A  69      36.357  38.889  18.419  1.00 29.87           C  
ATOM    480  ND1 HIS A  69      36.304  40.033  17.653  1.00 33.38           N  
ATOM    481  CD2 HIS A  69      35.159  38.798  19.042  1.00 32.13           C  
ATOM    482  CE1 HIS A  69      35.127  40.613  17.812  1.00 31.48           C  
ATOM    483  NE2 HIS A  69      34.415  39.884  18.651  1.00 34.58           N  
ATOM    484  N   TYR A  70      40.991  38.255  20.014  1.00 19.98           N  
ATOM    485  CA  TYR A  70      42.232  37.488  20.081  1.00 19.79           C  
ATOM    486  C   TYR A  70      42.020  36.172  20.831  1.00 19.57           C  
ATOM    487  O   TYR A  70      42.467  35.119  20.382  1.00 18.22           O  
ATOM    488  CB  TYR A  70      43.328  38.308  20.778  1.00 21.64           C  
ATOM    489  CG  TYR A  70      44.726  37.733  20.637  1.00 21.44           C  
ATOM    490  CD1 TYR A  70      45.641  38.288  19.747  1.00 22.42           C  
ATOM    491  CD2 TYR A  70      45.128  36.629  21.381  1.00 21.89           C  
ATOM    492  CE1 TYR A  70      46.925  37.758  19.602  1.00 22.55           C  
ATOM    493  CE2 TYR A  70      46.409  36.089  21.242  1.00 23.12           C  
ATOM    494  CZ  TYR A  70      47.300  36.657  20.351  1.00 22.31           C  
ATOM    495  OH  TYR A  70      48.564  36.126  20.206  1.00 23.39           O  
ATOM    496  N   ALA A  71      41.321  36.233  21.963  1.00 19.53           N  
ATOM    497  CA  ALA A  71      41.065  35.045  22.791  1.00 19.37           C  
ATOM    498  C   ALA A  71      40.389  33.884  22.058  1.00 19.70           C  
ATOM    499  O   ALA A  71      40.475  32.731  22.490  1.00 20.55           O  
ATOM    500  CB  ALA A  71      40.233  35.432  24.012  1.00 19.69           C  
ATOM    501  N   ARG A  72      39.699  34.191  20.964  1.00 18.01           N  
ATOM    502  CA  ARG A  72      39.025  33.159  20.189  1.00 19.16           C  
ATOM    503  C   ARG A  72      40.071  32.199  19.615  1.00 18.64           C  
ATOM    504  O   ARG A  72      39.832  30.995  19.487  1.00 17.16           O  
ATOM    505  CB  ARG A  72      38.219  33.796  19.058  1.00 22.29           C  
ATOM    506  CG  ARG A  72      37.201  32.883  18.396  1.00 26.75           C  
ATOM    507  CD  ARG A  72      36.679  33.533  17.126  1.00 29.56           C  
ATOM    508  NE  ARG A  72      35.844  34.704  17.373  1.00 30.38           N  
ATOM    509  CZ  ARG A  72      35.731  35.717  16.522  1.00 30.78           C  
ATOM    510  NH1 ARG A  72      36.411  35.697  15.383  1.00 33.14           N  
ATOM    511  NH2 ARG A  72      34.924  36.734  16.792  1.00 31.72           N  
ATOM    512  N   TYR A  73      41.237  32.728  19.263  1.00 16.44           N  
ATOM    513  CA  TYR A  73      42.293  31.871  18.729  1.00 15.73           C  
ATOM    514  C   TYR A  73      42.897  31.038  19.862  1.00 15.73           C  
ATOM    515  O   TYR A  73      43.313  29.902  19.646  1.00 14.97           O  
ATOM    516  CB  TYR A  73      43.381  32.715  18.060  1.00 16.46           C  
ATOM    517  CG  TYR A  73      42.955  33.341  16.746  1.00 14.94           C  
ATOM    518  CD1 TYR A  73      42.914  32.588  15.567  1.00 18.32           C  
ATOM    519  CD2 TYR A  73      42.599  34.683  16.681  1.00 14.54           C  
ATOM    520  CE1 TYR A  73      42.529  33.163  14.352  1.00 16.36           C  
ATOM    521  CE2 TYR A  73      42.212  35.271  15.476  1.00 15.76           C  
ATOM    522  CZ  TYR A  73      42.181  34.506  14.317  1.00 15.27           C  
ATOM    523  OH  TYR A  73      41.809  35.091  13.130  1.00 15.60           O  
ATOM    524  N   ILE A  74      42.937  31.601  21.067  1.00 15.02           N  
ATOM    525  CA  ILE A  74      43.491  30.881  22.216  1.00 17.11           C  
ATOM    526  C   ILE A  74      42.557  29.729  22.588  1.00 17.66           C  
ATOM    527  O   ILE A  74      42.981  28.704  23.126  1.00 19.19           O  
ATOM    528  CB  ILE A  74      43.671  31.815  23.433  1.00 16.63           C  
ATOM    529  CG1 ILE A  74      44.459  33.060  23.014  1.00 18.29           C  
ATOM    530  CG2 ILE A  74      44.411  31.088  24.551  1.00 17.41           C  
ATOM    531  CD1 ILE A  74      45.771  32.747  22.315  1.00 19.08           C  
ATOM    532  N   ASP A  75      41.274  29.919  22.312  1.00 16.15           N  
ATOM    533  CA  ASP A  75      40.279  28.891  22.561  1.00 16.60           C  
ATOM    534  C   ASP A  75      40.575  27.741  21.587  1.00 15.22           C  
ATOM    535  O   ASP A  75      40.852  26.618  22.007  1.00 15.66           O  
ATOM    536  CB  ASP A  75      38.881  29.479  22.325  1.00 16.65           C  
ATOM    537  CG  ASP A  75      37.787  28.429  22.268  1.00 19.23           C  
ATOM    538  OD1 ASP A  75      38.059  27.218  22.436  1.00 18.46           O  
ATOM    539  OD2 ASP A  75      36.627  28.838  22.039  1.00 21.22           O  
ATOM    540  N   TRP A  76      40.552  28.042  20.291  1.00 14.88           N  
ATOM    541  CA  TRP A  76      40.792  27.048  19.240  1.00 14.33           C  
ATOM    542  C   TRP A  76      42.105  26.295  19.373  1.00 13.56           C  
ATOM    543  O   TRP A  76      42.191  25.119  19.018  1.00 15.01           O  
ATOM    544  CB  TRP A  76      40.754  27.709  17.856  1.00 15.79           C  
ATOM    545  CG  TRP A  76      39.455  28.413  17.536  1.00 17.24           C  
ATOM    546  CD1 TRP A  76      38.291  28.329  18.228  1.00 17.72           C  
ATOM    547  CD2 TRP A  76      39.199  29.279  16.423  1.00 17.66           C  
ATOM    548  NE1 TRP A  76      37.313  29.087  17.619  1.00 19.00           N  
ATOM    549  CE2 TRP A  76      37.846  29.682  16.508  1.00 19.19           C  
ATOM    550  CE3 TRP A  76      39.982  29.757  15.365  1.00 16.84           C  
ATOM    551  CZ2 TRP A  76      37.258  30.538  15.572  1.00 19.54           C  
ATOM    552  CZ3 TRP A  76      39.396  30.610  14.434  1.00 21.06           C  
ATOM    553  CH2 TRP A  76      38.046  30.992  14.547  1.00 19.10           C  
ATOM    554  N   MET A  77      43.137  26.980  19.853  1.00 12.60           N  
ATOM    555  CA  MET A  77      44.452  26.359  20.031  1.00 14.63           C  
ATOM    556  C   MET A  77      44.353  25.072  20.851  1.00 14.53           C  
ATOM    557  O   MET A  77      45.066  24.097  20.597  1.00 14.48           O  
ATOM    558  CB  MET A  77      45.405  27.326  20.747  1.00 12.95           C  
ATOM    559  CG  MET A  77      46.058  28.387  19.854  1.00 14.07           C  
ATOM    560  SD  MET A  77      47.174  27.689  18.587  1.00 17.11           S  
ATOM    561  CE  MET A  77      48.566  27.062  19.601  1.00 14.06           C  
ATOM    562  N   VAL A  78      43.475  25.093  21.847  1.00 14.69           N  
ATOM    563  CA  VAL A  78      43.280  23.951  22.728  1.00 15.71           C  
ATOM    564  C   VAL A  78      42.080  23.079  22.369  1.00 15.78           C  
ATOM    565  O   VAL A  78      42.182  21.850  22.323  1.00 16.88           O  
ATOM    566  CB  VAL A  78      43.113  24.413  24.197  1.00 16.86           C  
ATOM    567  CG1 VAL A  78      42.781  23.218  25.092  1.00 17.65           C  
ATOM    568  CG2 VAL A  78      44.386  25.098  24.674  1.00 15.96           C  
ATOM    569  N   THR A  79      40.945  23.708  22.102  1.00 14.54           N  
ATOM    570  CA  THR A  79      39.741  22.943  21.803  1.00 14.75           C  
ATOM    571  C   THR A  79      39.707  22.145  20.508  1.00 14.72           C  
ATOM    572  O   THR A  79      39.154  21.045  20.493  1.00 15.32           O  
ATOM    573  CB  THR A  79      38.477  23.837  21.875  1.00 13.85           C  
ATOM    574  OG1 THR A  79      38.646  24.994  21.044  1.00 13.77           O  
ATOM    575  CG2 THR A  79      38.227  24.268  23.309  1.00 12.75           C  
ATOM    576  N   THR A  80      40.286  22.668  19.427  1.00 14.54           N  
ATOM    577  CA  THR A  80      40.263  21.926  18.172  1.00 14.84           C  
ATOM    578  C   THR A  80      41.074  20.629  18.250  1.00 14.65           C  
ATOM    579  O   THR A  80      40.614  19.584  17.790  1.00 14.84           O  
ATOM    580  CB  THR A  80      40.700  22.820  16.963  1.00 16.67           C  
ATOM    581  OG1 THR A  80      42.023  23.332  17.152  1.00 16.42           O  
ATOM    582  CG2 THR A  80      39.764  23.985  16.850  1.00 15.48           C  
ATOM    583  N   PRO A  81      42.286  20.664  18.836  1.00 14.97           N  
ATOM    584  CA  PRO A  81      43.013  19.392  18.900  1.00 13.01           C  
ATOM    585  C   PRO A  81      42.295  18.422  19.850  1.00 14.69           C  
ATOM    586  O   PRO A  81      42.316  17.212  19.641  1.00 14.45           O  
ATOM    587  CB  PRO A  81      44.399  19.801  19.410  1.00 14.95           C  
ATOM    588  CG  PRO A  81      44.140  21.064  20.169  1.00 15.81           C  
ATOM    589  CD  PRO A  81      43.139  21.777  19.288  1.00 14.99           C  
ATOM    590  N   LEU A  82      41.647  18.958  20.884  1.00 12.14           N  
ATOM    591  CA  LEU A  82      40.925  18.118  21.834  1.00 11.61           C  
ATOM    592  C   LEU A  82      39.708  17.474  21.176  1.00 14.09           C  
ATOM    593  O   LEU A  82      39.363  16.330  21.479  1.00 12.55           O  
ATOM    594  CB  LEU A  82      40.494  18.932  23.056  1.00 12.35           C  
ATOM    595  CG  LEU A  82      41.640  19.325  24.012  1.00 14.05           C  
ATOM    596  CD1 LEU A  82      41.067  19.973  25.263  1.00 12.62           C  
ATOM    597  CD2 LEU A  82      42.444  18.079  24.395  1.00 13.42           C  
ATOM    598  N   LEU A  83      39.053  18.212  20.277  1.00 12.17           N  
ATOM    599  CA  LEU A  83      37.892  17.680  19.566  1.00 12.24           C  
ATOM    600  C   LEU A  83      38.345  16.540  18.657  1.00 12.93           C  
ATOM    601  O   LEU A  83      37.626  15.554  18.474  1.00 13.47           O  
ATOM    602  CB  LEU A  83      37.204  18.788  18.758  1.00 11.36           C  
ATOM    603  CG  LEU A  83      36.301  19.668  19.631  1.00 10.66           C  
ATOM    604  CD1 LEU A  83      35.947  20.979  18.926  1.00 11.64           C  
ATOM    605  CD2 LEU A  83      35.035  18.869  19.940  1.00  8.89           C  
ATOM    606  N   LEU A  84      39.546  16.667  18.101  1.00 14.13           N  
ATOM    607  CA  LEU A  84      40.081  15.610  17.251  1.00 15.62           C  
ATOM    608  C   LEU A  84      40.446  14.421  18.132  1.00 14.91           C  
ATOM    609  O   LEU A  84      40.310  13.266  17.720  1.00 17.09           O  
ATOM    610  CB  LEU A  84      41.309  16.102  16.476  1.00 16.67           C  
ATOM    611  CG  LEU A  84      40.962  17.012  15.288  1.00 16.31           C  
ATOM    612  CD1 LEU A  84      42.224  17.622  14.709  1.00 14.94           C  
ATOM    613  CD2 LEU A  84      40.222  16.215  14.239  1.00 13.50           C  
ATOM    614  N   LEU A  85      40.914  14.698  19.343  1.00 15.16           N  
ATOM    615  CA  LEU A  85      41.261  13.615  20.275  1.00 16.47           C  
ATOM    616  C   LEU A  85      39.985  12.830  20.571  1.00 16.47           C  
ATOM    617  O   LEU A  85      39.975  11.600  20.526  1.00 17.24           O  
ATOM    618  CB  LEU A  85      41.825  14.178  21.584  1.00 16.81           C  
ATOM    619  CG  LEU A  85      42.036  13.179  22.735  1.00 19.29           C  
ATOM    620  CD1 LEU A  85      42.995  12.053  22.307  1.00 15.99           C  
ATOM    621  CD2 LEU A  85      42.618  13.920  23.947  1.00 16.79           C  
ATOM    622  N   SER A  86      38.911  13.558  20.876  1.00 15.32           N  
ATOM    623  CA  SER A  86      37.626  12.938  21.163  1.00 17.00           C  
ATOM    624  C   SER A  86      37.134  12.131  19.961  1.00 16.60           C  
ATOM    625  O   SER A  86      36.700  10.986  20.106  1.00 16.50           O  
ATOM    626  CB  SER A  86      36.598  14.010  21.554  1.00 17.32           C  
ATOM    627  OG  SER A  86      35.298  13.460  21.618  1.00 25.53           O  
ATOM    628  N   LEU A  87      37.217  12.715  18.768  1.00 15.79           N  
ATOM    629  CA  LEU A  87      36.779  12.020  17.555  1.00 15.58           C  
ATOM    630  C   LEU A  87      37.615  10.760  17.323  1.00 15.72           C  
ATOM    631  O   LEU A  87      37.084   9.727  16.922  1.00 15.26           O  
ATOM    632  CB  LEU A  87      36.900  12.941  16.333  1.00 14.38           C  
ATOM    633  CG  LEU A  87      36.461  12.340  14.992  1.00 15.41           C  
ATOM    634  CD1 LEU A  87      34.946  12.087  15.007  1.00 15.79           C  
ATOM    635  CD2 LEU A  87      36.813  13.296  13.839  1.00 14.64           C  
ATOM    636  N   SER A  88      38.919  10.856  17.590  1.00 15.18           N  
ATOM    637  CA  SER A  88      39.832   9.730  17.403  1.00 17.27           C  
ATOM    638  C   SER A  88      39.535   8.568  18.351  1.00 18.97           C  
ATOM    639  O   SER A  88      39.581   7.400  17.954  1.00 19.11           O  
ATOM    640  CB  SER A  88      41.284  10.178  17.596  1.00 17.26           C  
ATOM    641  OG  SER A  88      41.660  11.153  16.628  1.00 16.46           O  
ATOM    642  N   TRP A  89      39.242   8.893  19.605  1.00 17.23           N  
ATOM    643  CA  TRP A  89      38.933   7.887  20.612  1.00 18.08           C  
ATOM    644  C   TRP A  89      37.684   7.100  20.213  1.00 18.91           C  
ATOM    645  O   TRP A  89      37.609   5.881  20.402  1.00 18.80           O  
ATOM    646  CB  TRP A  89      38.714   8.556  21.972  1.00 15.98           C  
ATOM    647  CG  TRP A  89      39.977   8.871  22.720  1.00 18.93           C  
ATOM    648  CD1 TRP A  89      41.176   8.217  22.618  1.00 19.10           C  
ATOM    649  CD2 TRP A  89      40.130   9.816  23.794  1.00 17.93           C  
ATOM    650  NE1 TRP A  89      42.056   8.686  23.562  1.00 19.69           N  
ATOM    651  CE2 TRP A  89      41.443   9.667  24.295  1.00 19.23           C  
ATOM    652  CE3 TRP A  89      39.285  10.770  24.376  1.00 17.37           C  
ATOM    653  CZ2 TRP A  89      41.932  10.433  25.362  1.00 18.64           C  
ATOM    654  CZ3 TRP A  89      39.769  11.534  25.440  1.00 20.40           C  
ATOM    655  CH2 TRP A  89      41.088  11.359  25.920  1.00 20.63           C  
ATOM    656  N   THR A  90      36.705   7.808  19.663  1.00 18.27           N  
ATOM    657  CA  THR A  90      35.467   7.183  19.218  1.00 19.31           C  
ATOM    658  C   THR A  90      35.773   6.215  18.077  1.00 19.32           C  
ATOM    659  O   THR A  90      35.307   5.078  18.077  1.00 19.15           O  
ATOM    660  CB  THR A  90      34.458   8.251  18.740  1.00 18.98           C  
ATOM    661  OG1 THR A  90      34.123   9.111  19.836  1.00 21.30           O  
ATOM    662  CG2 THR A  90      33.183   7.599  18.214  1.00 19.53           C  
ATOM    663  N   ALA A  91      36.574   6.667  17.115  1.00 20.37           N  
ATOM    664  CA  ALA A  91      36.942   5.829  15.977  1.00 21.96           C  
ATOM    665  C   ALA A  91      37.640   4.546  16.427  1.00 22.07           C  
ATOM    666  O   ALA A  91      37.531   3.512  15.769  1.00 23.25           O  
ATOM    667  CB  ALA A  91      37.851   6.603  15.033  1.00 20.75           C  
ATOM    668  N   MET A  92      38.351   4.623  17.547  1.00 21.55           N  
ATOM    669  CA  MET A  92      39.087   3.479  18.081  1.00 22.31           C  
ATOM    670  C   MET A  92      38.506   3.029  19.416  1.00 21.13           C  
ATOM    671  O   MET A  92      39.207   2.477  20.265  1.00 20.14           O  
ATOM    672  CB  MET A  92      40.561   3.860  18.250  1.00 21.37           C  
ATOM    673  CG  MET A  92      41.217   4.316  16.947  1.00 23.82           C  
ATOM    674  SD  MET A  92      42.957   4.818  17.104  1.00 28.16           S  
ATOM    675  CE  MET A  92      42.783   6.526  17.619  1.00 23.62           C  
ATOM    676  N   GLN A  93      37.206   3.249  19.574  1.00 20.31           N  
ATOM    677  CA  GLN A  93      36.491   2.917  20.798  1.00 19.77           C  
ATOM    678  C   GLN A  93      36.764   1.548  21.403  1.00 20.57           C  
ATOM    679  O   GLN A  93      36.989   1.438  22.608  1.00 20.84           O  
ATOM    680  CB  GLN A  93      34.985   3.046  20.574  1.00 17.78           C  
ATOM    681  CG  GLN A  93      34.187   3.134  21.861  1.00 16.79           C  
ATOM    682  CD  GLN A  93      34.495   4.399  22.633  1.00 15.65           C  
ATOM    683  OE1 GLN A  93      35.034   5.356  22.083  1.00 14.96           O  
ATOM    684  NE2 GLN A  93      34.138   4.418  23.909  1.00 17.99           N  
ATOM    685  N   PHE A  94      36.742   0.504  20.580  1.00 21.89           N  
ATOM    686  CA  PHE A  94      36.942  -0.844  21.097  1.00 23.58           C  
ATOM    687  C   PHE A  94      38.291  -1.477  20.800  1.00 24.52           C  
ATOM    688  O   PHE A  94      38.442  -2.691  20.914  1.00 27.92           O  
ATOM    689  CB  PHE A  94      35.826  -1.757  20.585  1.00 23.72           C  
ATOM    690  CG  PHE A  94      34.455  -1.171  20.743  1.00 24.57           C  
ATOM    691  CD1 PHE A  94      34.009  -0.740  21.986  1.00 24.33           C  
ATOM    692  CD2 PHE A  94      33.613  -1.037  19.646  1.00 23.84           C  
ATOM    693  CE1 PHE A  94      32.742  -0.184  22.134  1.00 24.64           C  
ATOM    694  CE2 PHE A  94      32.345  -0.483  19.784  1.00 23.56           C  
ATOM    695  CZ  PHE A  94      31.909  -0.055  21.029  1.00 24.37           C  
ATOM    696  N   ILE A  95      39.274  -0.665  20.433  1.00 24.20           N  
ATOM    697  CA  ILE A  95      40.599  -1.193  20.136  1.00 23.96           C  
ATOM    698  C   ILE A  95      41.684  -0.362  20.797  1.00 24.29           C  
ATOM    699  O   ILE A  95      41.397   0.604  21.506  1.00 24.76           O  
ATOM    700  CB  ILE A  95      40.867  -1.232  18.611  1.00 25.11           C  
ATOM    701  CG1 ILE A  95      40.556   0.135  17.991  1.00 24.96           C  
ATOM    702  CG2 ILE A  95      40.032  -2.331  17.959  1.00 24.04           C  
ATOM    703  CD1 ILE A  95      40.916   0.240  16.524  1.00 21.70           C  
ATOM    704  N   LYS A  96      42.932  -0.749  20.563  1.00 25.15           N  
ATOM    705  CA  LYS A  96      44.068  -0.036  21.129  1.00 27.03           C  
ATOM    706  C   LYS A  96      44.170   1.336  20.473  1.00 25.44           C  
ATOM    707  O   LYS A  96      43.994   1.465  19.262  1.00 26.03           O  
ATOM    708  CB  LYS A  96      45.357  -0.831  20.891  1.00 28.29           C  
ATOM    709  CG  LYS A  96      46.576  -0.243  21.583  1.00 33.76           C  
ATOM    710  CD  LYS A  96      47.747  -1.218  21.587  1.00 34.46           C  
ATOM    711  CE  LYS A  96      48.897  -0.685  22.433  1.00 36.73           C  
ATOM    712  NZ  LYS A  96      50.010  -1.673  22.565  1.00 39.27           N  
ATOM    713  N   LYS A  97      44.439   2.356  21.280  1.00 24.15           N  
ATOM    714  CA  LYS A  97      44.564   3.716  20.776  1.00 24.26           C  
ATOM    715  C   LYS A  97      45.872   3.940  20.032  1.00 24.52           C  
ATOM    716  O   LYS A  97      46.959   3.717  20.569  1.00 23.34           O  
ATOM    717  CB  LYS A  97      44.448   4.728  21.922  1.00 23.44           C  
ATOM    718  CG  LYS A  97      43.021   5.093  22.279  1.00 25.69           C  
ATOM    719  CD  LYS A  97      42.203   3.864  22.589  1.00 26.03           C  
ATOM    720  CE  LYS A  97      40.712   4.150  22.514  1.00 27.03           C  
ATOM    721  NZ  LYS A  97      39.940   2.897  22.775  1.00 26.34           N  
ATOM    722  N   ASP A  98      45.748   4.369  18.781  1.00 22.97           N  
ATOM    723  CA  ASP A  98      46.898   4.655  17.937  1.00 21.40           C  
ATOM    724  C   ASP A  98      47.304   6.084  18.284  1.00 20.76           C  
ATOM    725  O   ASP A  98      46.840   7.038  17.656  1.00 18.64           O  
ATOM    726  CB  ASP A  98      46.496   4.571  16.462  1.00 20.38           C  
ATOM    727  CG  ASP A  98      47.685   4.633  15.529  1.00 21.47           C  
ATOM    728  OD1 ASP A  98      48.689   5.295  15.884  1.00 18.53           O  
ATOM    729  OD2 ASP A  98      47.600   4.031  14.435  1.00 20.42           O  
ATOM    730  N   TRP A  99      48.165   6.235  19.288  1.00 18.89           N  
ATOM    731  CA  TRP A  99      48.584   7.564  19.718  1.00 21.42           C  
ATOM    732  C   TRP A  99      49.392   8.366  18.714  1.00 20.33           C  
ATOM    733  O   TRP A  99      49.387   9.594  18.763  1.00 20.62           O  
ATOM    734  CB  TRP A  99      49.335   7.482  21.053  1.00 23.76           C  
ATOM    735  CG  TRP A  99      48.427   7.113  22.183  1.00 27.02           C  
ATOM    736  CD1 TRP A  99      48.290   5.880  22.765  1.00 27.82           C  
ATOM    737  CD2 TRP A  99      47.472   7.967  22.824  1.00 29.08           C  
ATOM    738  NE1 TRP A  99      47.305   5.917  23.726  1.00 28.68           N  
ATOM    739  CE2 TRP A  99      46.787   7.185  23.783  1.00 28.34           C  
ATOM    740  CE3 TRP A  99      47.125   9.320  22.680  1.00 29.60           C  
ATOM    741  CZ2 TRP A  99      45.776   7.711  24.594  1.00 29.29           C  
ATOM    742  CZ3 TRP A  99      46.115   9.843  23.490  1.00 29.77           C  
ATOM    743  CH2 TRP A  99      45.455   9.037  24.433  1.00 28.28           C  
ATOM    744  N   THR A 100      50.077   7.690  17.800  1.00 21.15           N  
ATOM    745  CA  THR A 100      50.867   8.404  16.805  1.00 22.03           C  
ATOM    746  C   THR A 100      49.923   9.107  15.834  1.00 20.57           C  
ATOM    747  O   THR A 100      50.161  10.249  15.440  1.00 18.73           O  
ATOM    748  CB  THR A 100      51.817   7.451  16.036  1.00 24.74           C  
ATOM    749  OG1 THR A 100      51.056   6.450  15.351  1.00 31.72           O  
ATOM    750  CG2 THR A 100      52.768   6.769  17.001  1.00 25.07           C  
ATOM    751  N   LEU A 101      48.839   8.427  15.464  1.00 19.76           N  
ATOM    752  CA  LEU A 101      47.844   9.001  14.554  1.00 17.88           C  
ATOM    753  C   LEU A 101      47.150  10.170  15.252  1.00 18.07           C  
ATOM    754  O   LEU A 101      46.897  11.209  14.646  1.00 17.79           O  
ATOM    755  CB  LEU A 101      46.807   7.938  14.167  1.00 18.37           C  
ATOM    756  CG  LEU A 101      45.596   8.358  13.325  1.00 17.27           C  
ATOM    757  CD1 LEU A 101      46.054   9.013  12.016  1.00 14.32           C  
ATOM    758  CD2 LEU A 101      44.745   7.125  13.028  1.00 18.18           C  
ATOM    759  N   ILE A 102      46.843   9.993  16.535  1.00 17.11           N  
ATOM    760  CA  ILE A 102      46.178  11.044  17.302  1.00 17.59           C  
ATOM    761  C   ILE A 102      47.070  12.286  17.388  1.00 17.67           C  
ATOM    762  O   ILE A 102      46.597  13.411  17.227  1.00 18.27           O  
ATOM    763  CB  ILE A 102      45.823  10.557  18.738  1.00 18.38           C  
ATOM    764  CG1 ILE A 102      44.685   9.524  18.667  1.00 19.08           C  
ATOM    765  CG2 ILE A 102      45.431  11.734  19.611  1.00 17.71           C  
ATOM    766  CD1 ILE A 102      44.409   8.787  19.966  1.00 20.06           C  
ATOM    767  N   GLY A 103      48.359  12.074  17.639  1.00 18.05           N  
ATOM    768  CA  GLY A 103      49.288  13.190  17.739  1.00 15.90           C  
ATOM    769  C   GLY A 103      49.403  13.919  16.414  1.00 16.42           C  
ATOM    770  O   GLY A 103      49.441  15.148  16.361  1.00 16.20           O  
ATOM    771  N   PHE A 104      49.460  13.154  15.330  1.00 15.59           N  
ATOM    772  CA  PHE A 104      49.562  13.743  14.006  1.00 14.29           C  
ATOM    773  C   PHE A 104      48.389  14.680  13.771  1.00 14.82           C  
ATOM    774  O   PHE A 104      48.569  15.837  13.397  1.00 16.19           O  
ATOM    775  CB  PHE A 104      49.558  12.649  12.941  1.00 16.07           C  
ATOM    776  CG  PHE A 104      49.441  13.172  11.539  1.00 17.94           C  
ATOM    777  CD1 PHE A 104      50.402  14.032  11.023  1.00 19.07           C  
ATOM    778  CD2 PHE A 104      48.377  12.789  10.727  1.00 20.95           C  
ATOM    779  CE1 PHE A 104      50.310  14.504   9.724  1.00 19.13           C  
ATOM    780  CE2 PHE A 104      48.273  13.253   9.424  1.00 20.96           C  
ATOM    781  CZ  PHE A 104      49.244  14.113   8.919  1.00 20.57           C  
ATOM    782  N   LEU A 105      47.179  14.174  13.999  1.00 13.31           N  
ATOM    783  CA  LEU A 105      45.981  14.975  13.795  1.00 12.87           C  
ATOM    784  C   LEU A 105      45.961  16.211  14.692  1.00 13.31           C  
ATOM    785  O   LEU A 105      45.681  17.318  14.235  1.00 13.98           O  
ATOM    786  CB  LEU A 105      44.725  14.118  14.030  1.00 13.09           C  
ATOM    787  CG  LEU A 105      44.529  12.984  13.015  1.00 14.45           C  
ATOM    788  CD1 LEU A 105      43.317  12.136  13.384  1.00 13.23           C  
ATOM    789  CD2 LEU A 105      44.359  13.580  11.617  1.00 14.16           C  
ATOM    790  N   MET A 106      46.278  16.027  15.966  1.00 13.62           N  
ATOM    791  CA  MET A 106      46.272  17.144  16.901  1.00 14.42           C  
ATOM    792  C   MET A 106      47.287  18.239  16.548  1.00 15.07           C  
ATOM    793  O   MET A 106      46.949  19.428  16.550  1.00 16.89           O  
ATOM    794  CB  MET A 106      46.506  16.628  18.322  1.00 15.46           C  
ATOM    795  CG  MET A 106      45.359  15.779  18.846  1.00 16.88           C  
ATOM    796  SD  MET A 106      45.668  15.115  20.491  1.00 18.22           S  
ATOM    797  CE  MET A 106      45.365  16.564  21.501  1.00 16.66           C  
ATOM    798  N   SER A 107      48.522  17.849  16.242  1.00 12.88           N  
ATOM    799  CA  SER A 107      49.548  18.830  15.893  1.00 14.22           C  
ATOM    800  C   SER A 107      49.223  19.513  14.572  1.00 12.03           C  
ATOM    801  O   SER A 107      49.389  20.731  14.422  1.00 12.77           O  
ATOM    802  CB  SER A 107      50.926  18.163  15.819  1.00 13.35           C  
ATOM    803  OG  SER A 107      51.365  17.792  17.115  1.00 18.00           O  
ATOM    804  N   THR A 108      48.756  18.736  13.606  1.00 12.02           N  
ATOM    805  CA  THR A 108      48.402  19.323  12.321  1.00 13.94           C  
ATOM    806  C   THR A 108      47.277  20.357  12.497  1.00 13.62           C  
ATOM    807  O   THR A 108      47.302  21.408  11.853  1.00 14.33           O  
ATOM    808  CB  THR A 108      47.981  18.246  11.307  1.00 14.50           C  
ATOM    809  OG1 THR A 108      49.077  17.339  11.102  1.00 17.29           O  
ATOM    810  CG2 THR A 108      47.614  18.898   9.969  1.00 14.97           C  
ATOM    811  N   GLN A 109      46.301  20.073  13.362  1.00 14.90           N  
ATOM    812  CA  GLN A 109      45.208  21.032  13.580  1.00 16.79           C  
ATOM    813  C   GLN A 109      45.728  22.301  14.236  1.00 16.68           C  
ATOM    814  O   GLN A 109      45.209  23.391  13.986  1.00 19.11           O  
ATOM    815  CB  GLN A 109      44.101  20.467  14.474  1.00 16.59           C  
ATOM    816  CG  GLN A 109      42.682  20.520  13.882  1.00 23.76           C  
ATOM    817  CD  GLN A 109      42.299  21.811  13.172  1.00 18.92           C  
ATOM    818  OE1 GLN A 109      42.013  22.852  13.787  1.00 19.01           O  
ATOM    819  NE2 GLN A 109      42.287  21.743  11.857  1.00 24.82           N  
ATOM    820  N   ILE A 110      46.733  22.165  15.096  1.00 16.27           N  
ATOM    821  CA  ILE A 110      47.285  23.339  15.761  1.00 15.58           C  
ATOM    822  C   ILE A 110      47.928  24.240  14.713  1.00 16.15           C  
ATOM    823  O   ILE A 110      47.892  25.468  14.825  1.00 17.50           O  
ATOM    824  CB  ILE A 110      48.308  22.948  16.838  1.00 17.65           C  
ATOM    825  CG1 ILE A 110      47.591  22.190  17.969  1.00 17.59           C  
ATOM    826  CG2 ILE A 110      48.991  24.204  17.400  1.00 18.57           C  
ATOM    827  CD1 ILE A 110      48.536  21.559  18.988  1.00 21.57           C  
ATOM    828  N   VAL A 111      48.498  23.622  13.684  1.00 14.82           N  
ATOM    829  CA  VAL A 111      49.108  24.371  12.591  1.00 14.70           C  
ATOM    830  C   VAL A 111      48.018  25.176  11.880  1.00 14.00           C  
ATOM    831  O   VAL A 111      48.256  26.288  11.417  1.00 15.49           O  
ATOM    832  CB  VAL A 111      49.794  23.423  11.572  1.00 13.27           C  
ATOM    833  CG1 VAL A 111      50.263  24.221  10.342  1.00 15.01           C  
ATOM    834  CG2 VAL A 111      51.000  22.739  12.227  1.00 14.27           C  
ATOM    835  N   VAL A 112      46.822  24.602  11.781  1.00 14.51           N  
ATOM    836  CA  VAL A 112      45.719  25.304  11.137  1.00 14.04           C  
ATOM    837  C   VAL A 112      45.451  26.596  11.900  1.00 13.08           C  
ATOM    838  O   VAL A 112      45.412  27.681  11.318  1.00 13.44           O  
ATOM    839  CB  VAL A 112      44.420  24.464  11.131  1.00 14.57           C  
ATOM    840  CG1 VAL A 112      43.249  25.319  10.660  1.00 12.63           C  
ATOM    841  CG2 VAL A 112      44.584  23.253  10.217  1.00 13.38           C  
ATOM    842  N   ILE A 113      45.278  26.478  13.211  1.00 11.58           N  
ATOM    843  CA  ILE A 113      45.005  27.647  14.034  1.00 11.86           C  
ATOM    844  C   ILE A 113      46.142  28.673  14.017  1.00 12.46           C  
ATOM    845  O   ILE A 113      45.896  29.866  13.830  1.00 12.02           O  
ATOM    846  CB  ILE A 113      44.724  27.263  15.509  1.00  9.46           C  
ATOM    847  CG1 ILE A 113      43.637  26.180  15.577  1.00  9.02           C  
ATOM    848  CG2 ILE A 113      44.285  28.511  16.277  1.00 12.21           C  
ATOM    849  CD1 ILE A 113      42.349  26.551  14.822  1.00 13.63           C  
ATOM    850  N   THR A 114      47.382  28.228  14.215  1.00 12.38           N  
ATOM    851  CA  THR A 114      48.493  29.181  14.220  1.00 13.85           C  
ATOM    852  C   THR A 114      48.619  29.887  12.863  1.00 13.67           C  
ATOM    853  O   THR A 114      48.946  31.077  12.805  1.00 13.03           O  
ATOM    854  CB  THR A 114      49.841  28.507  14.597  1.00 12.57           C  
ATOM    855  OG1 THR A 114      50.147  27.449  13.676  1.00 14.83           O  
ATOM    856  CG2 THR A 114      49.773  27.954  16.010  1.00 12.00           C  
ATOM    857  N   SER A 115      48.347  29.164  11.775  1.00 13.69           N  
ATOM    858  CA  SER A 115      48.412  29.779  10.447  1.00 15.03           C  
ATOM    859  C   SER A 115      47.315  30.846  10.346  1.00 15.91           C  
ATOM    860  O   SER A 115      47.516  31.916   9.765  1.00 17.48           O  
ATOM    861  CB  SER A 115      48.227  28.726   9.345  1.00 13.45           C  
ATOM    862  OG  SER A 115      49.306  27.795   9.344  1.00 13.90           O  
ATOM    863  N   GLY A 116      46.156  30.554  10.931  1.00 15.77           N  
ATOM    864  CA  GLY A 116      45.055  31.500  10.899  1.00 15.16           C  
ATOM    865  C   GLY A 116      45.386  32.774  11.656  1.00 15.88           C  
ATOM    866  O   GLY A 116      45.118  33.877  11.182  1.00 14.46           O  
ATOM    867  N   LEU A 117      45.972  32.621  12.838  1.00 14.07           N  
ATOM    868  CA  LEU A 117      46.340  33.767  13.655  1.00 15.21           C  
ATOM    869  C   LEU A 117      47.398  34.638  12.976  1.00 16.67           C  
ATOM    870  O   LEU A 117      47.293  35.867  12.954  1.00 16.65           O  
ATOM    871  CB  LEU A 117      46.856  33.287  15.010  1.00 16.14           C  
ATOM    872  CG  LEU A 117      47.332  34.348  16.003  1.00 16.86           C  
ATOM    873  CD1 LEU A 117      46.273  35.446  16.177  1.00 17.21           C  
ATOM    874  CD2 LEU A 117      47.624  33.661  17.332  1.00 15.14           C  
ATOM    875  N   ILE A 118      48.429  34.000  12.432  1.00 16.18           N  
ATOM    876  CA  ILE A 118      49.485  34.740  11.753  1.00 16.21           C  
ATOM    877  C   ILE A 118      48.882  35.531  10.590  1.00 14.97           C  
ATOM    878  O   ILE A 118      49.232  36.690  10.357  1.00 15.25           O  
ATOM    879  CB  ILE A 118      50.572  33.792  11.209  1.00 15.47           C  
ATOM    880  CG1 ILE A 118      51.260  33.073  12.373  1.00 18.11           C  
ATOM    881  CG2 ILE A 118      51.587  34.584  10.392  1.00 16.63           C  
ATOM    882  CD1 ILE A 118      52.127  31.911  11.958  1.00 13.84           C  
ATOM    883  N   ALA A 119      47.975  34.895   9.862  1.00 14.73           N  
ATOM    884  CA  ALA A 119      47.320  35.548   8.740  1.00 15.82           C  
ATOM    885  C   ALA A 119      46.583  36.797   9.223  1.00 17.53           C  
ATOM    886  O   ALA A 119      46.660  37.858   8.602  1.00 16.83           O  
ATOM    887  CB  ALA A 119      46.336  34.583   8.069  1.00 15.00           C  
ATOM    888  N   ASP A 120      45.870  36.665  10.338  1.00 16.86           N  
ATOM    889  CA  ASP A 120      45.108  37.779  10.901  1.00 18.65           C  
ATOM    890  C   ASP A 120      46.053  38.854  11.437  1.00 19.17           C  
ATOM    891  O   ASP A 120      45.694  40.026  11.491  1.00 20.52           O  
ATOM    892  CB  ASP A 120      44.195  37.272  12.028  1.00 17.52           C  
ATOM    893  CG  ASP A 120      42.865  38.010  12.089  1.00 21.70           C  
ATOM    894  OD1 ASP A 120      42.632  38.909  11.246  1.00 21.57           O  
ATOM    895  OD2 ASP A 120      42.048  37.686  12.978  1.00 18.84           O  
ATOM    896  N   LEU A 121      47.257  38.451  11.835  1.00 18.40           N  
ATOM    897  CA  LEU A 121      48.240  39.399  12.355  1.00 21.00           C  
ATOM    898  C   LEU A 121      49.066  40.027  11.239  1.00 21.38           C  
ATOM    899  O   LEU A 121      49.835  40.950  11.484  1.00 21.11           O  
ATOM    900  CB  LEU A 121      49.197  38.704  13.323  1.00 20.29           C  
ATOM    901  CG  LEU A 121      48.669  38.232  14.675  1.00 21.42           C  
ATOM    902  CD1 LEU A 121      49.701  37.302  15.309  1.00 18.83           C  
ATOM    903  CD2 LEU A 121      48.395  39.431  15.570  1.00 22.26           C  
ATOM    904  N   SER A 122      48.901  39.531  10.017  1.00 21.77           N  
ATOM    905  CA  SER A 122      49.671  40.033   8.884  1.00 22.09           C  
ATOM    906  C   SER A 122      49.216  41.405   8.388  1.00 24.96           C  
ATOM    907  O   SER A 122      48.019  41.677   8.288  1.00 23.70           O  
ATOM    908  CB  SER A 122      49.624  39.019   7.740  1.00 23.38           C  
ATOM    909  OG  SER A 122      50.222  37.783   8.125  1.00 18.65           O  
ATOM    910  N   GLU A 123      50.180  42.267   8.077  1.00 26.82           N  
ATOM    911  CA  GLU A 123      49.875  43.614   7.609  1.00 29.39           C  
ATOM    912  C   GLU A 123      49.663  43.675   6.099  1.00 28.31           C  
ATOM    913  O   GLU A 123      48.887  44.492   5.614  1.00 28.43           O  
ATOM    914  CB  GLU A 123      51.000  44.571   8.007  1.00 31.05           C  
ATOM    915  CG  GLU A 123      50.716  46.017   7.636  1.00 39.18           C  
ATOM    916  CD  GLU A 123      51.845  46.958   8.015  1.00 42.78           C  
ATOM    917  OE1 GLU A 123      51.733  48.169   7.717  1.00 45.92           O  
ATOM    918  OE2 GLU A 123      52.839  46.485   8.611  1.00 44.37           O  
ATOM    919  N   ARG A 124      50.365  42.816   5.365  1.00 27.37           N  
ATOM    920  CA  ARG A 124      50.258  42.780   3.913  1.00 27.72           C  
ATOM    921  C   ARG A 124      49.227  41.746   3.471  1.00 27.10           C  
ATOM    922  O   ARG A 124      49.271  40.592   3.896  1.00 25.33           O  
ATOM    923  CB  ARG A 124      51.628  42.467   3.293  1.00 29.14           C  
ATOM    924  CG  ARG A 124      52.653  43.607   3.420  1.00 30.74           C  
ATOM    925  CD  ARG A 124      54.086  43.115   3.189  1.00 32.37           C  
ATOM    926  NE  ARG A 124      54.504  42.205   4.255  1.00 35.01           N  
ATOM    927  CZ  ARG A 124      55.615  41.473   4.244  1.00 35.45           C  
ATOM    928  NH1 ARG A 124      56.446  41.531   3.211  1.00 34.89           N  
ATOM    929  NH2 ARG A 124      55.894  40.677   5.271  1.00 33.45           N  
ATOM    930  N   ASP A 125      48.296  42.171   2.618  1.00 25.88           N  
ATOM    931  CA  ASP A 125      47.241  41.295   2.122  1.00 26.41           C  
ATOM    932  C   ASP A 125      47.717  40.012   1.449  1.00 25.26           C  
ATOM    933  O   ASP A 125      47.149  38.950   1.696  1.00 25.52           O  
ATOM    934  CB  ASP A 125      46.326  42.069   1.165  1.00 28.29           C  
ATOM    935  CG  ASP A 125      45.191  42.778   1.887  1.00 30.75           C  
ATOM    936  OD1 ASP A 125      45.272  42.935   3.124  1.00 31.17           O  
ATOM    937  OD2 ASP A 125      44.218  43.187   1.214  1.00 33.64           O  
ATOM    938  N   TRP A 126      48.743  40.087   0.601  1.00 23.93           N  
ATOM    939  CA  TRP A 126      49.207  38.870  -0.059  1.00 23.45           C  
ATOM    940  C   TRP A 126      49.802  37.896   0.952  1.00 21.34           C  
ATOM    941  O   TRP A 126      49.711  36.681   0.779  1.00 20.79           O  
ATOM    942  CB  TRP A 126      50.227  39.176  -1.164  1.00 25.93           C  
ATOM    943  CG  TRP A 126      51.528  39.746  -0.701  1.00 28.67           C  
ATOM    944  CD1 TRP A 126      51.785  41.046  -0.358  1.00 30.35           C  
ATOM    945  CD2 TRP A 126      52.760  39.035  -0.536  1.00 29.24           C  
ATOM    946  NE1 TRP A 126      53.105  41.187   0.008  1.00 29.65           N  
ATOM    947  CE2 TRP A 126      53.725  39.971  -0.094  1.00 30.17           C  
ATOM    948  CE3 TRP A 126      53.144  37.699  -0.720  1.00 30.57           C  
ATOM    949  CZ2 TRP A 126      55.053  39.608   0.167  1.00 28.90           C  
ATOM    950  CZ3 TRP A 126      54.469  37.339  -0.458  1.00 29.47           C  
ATOM    951  CH2 TRP A 126      55.405  38.294  -0.022  1.00 29.86           C  
ATOM    952  N   VAL A 127      50.411  38.431   2.006  1.00 20.81           N  
ATOM    953  CA  VAL A 127      50.992  37.601   3.057  1.00 18.84           C  
ATOM    954  C   VAL A 127      49.856  36.984   3.868  1.00 18.68           C  
ATOM    955  O   VAL A 127      49.876  35.790   4.171  1.00 17.76           O  
ATOM    956  CB  VAL A 127      51.889  38.429   4.007  1.00 19.47           C  
ATOM    957  CG1 VAL A 127      52.301  37.576   5.207  1.00 20.14           C  
ATOM    958  CG2 VAL A 127      53.138  38.904   3.265  1.00 20.34           C  
ATOM    959  N   ARG A 128      48.871  37.813   4.214  1.00 16.71           N  
ATOM    960  CA  ARG A 128      47.713  37.364   4.981  1.00 18.27           C  
ATOM    961  C   ARG A 128      47.047  36.187   4.280  1.00 16.46           C  
ATOM    962  O   ARG A 128      46.780  35.157   4.897  1.00 15.92           O  
ATOM    963  CB  ARG A 128      46.698  38.511   5.140  1.00 17.62           C  
ATOM    964  CG  ARG A 128      45.319  38.105   5.679  1.00 18.11           C  
ATOM    965  CD  ARG A 128      44.389  39.323   5.763  1.00 19.20           C  
ATOM    966  NE  ARG A 128      44.870  40.305   6.736  1.00 18.30           N  
ATOM    967  CZ  ARG A 128      44.456  40.374   7.996  1.00 18.87           C  
ATOM    968  NH1 ARG A 128      43.535  39.530   8.445  1.00 16.11           N  
ATOM    969  NH2 ARG A 128      44.990  41.265   8.818  1.00 17.06           N  
ATOM    970  N   TYR A 129      46.797  36.328   2.985  1.00 18.34           N  
ATOM    971  CA  TYR A 129      46.130  35.263   2.259  1.00 20.01           C  
ATOM    972  C   TYR A 129      46.986  34.020   2.022  1.00 20.39           C  
ATOM    973  O   TYR A 129      46.455  32.911   1.921  1.00 20.17           O  
ATOM    974  CB  TYR A 129      45.536  35.822   0.960  1.00 22.09           C  
ATOM    975  CG  TYR A 129      44.366  36.757   1.230  1.00 23.34           C  
ATOM    976  CD1 TYR A 129      43.229  36.302   1.900  1.00 24.89           C  
ATOM    977  CD2 TYR A 129      44.415  38.104   0.865  1.00 24.33           C  
ATOM    978  CE1 TYR A 129      42.173  37.163   2.206  1.00 25.80           C  
ATOM    979  CE2 TYR A 129      43.361  38.978   1.168  1.00 23.76           C  
ATOM    980  CZ  TYR A 129      42.246  38.499   1.838  1.00 25.42           C  
ATOM    981  OH  TYR A 129      41.204  39.343   2.147  1.00 27.15           O  
ATOM    982  N   LEU A 130      48.305  34.176   1.948  1.00 20.95           N  
ATOM    983  CA  LEU A 130      49.151  32.997   1.770  1.00 20.35           C  
ATOM    984  C   LEU A 130      49.054  32.151   3.041  1.00 18.27           C  
ATOM    985  O   LEU A 130      48.940  30.927   2.972  1.00 18.77           O  
ATOM    986  CB  LEU A 130      50.610  33.391   1.495  1.00 21.83           C  
ATOM    987  CG  LEU A 130      50.881  33.882   0.062  1.00 25.51           C  
ATOM    988  CD1 LEU A 130      52.347  34.254  -0.103  1.00 25.77           C  
ATOM    989  CD2 LEU A 130      50.497  32.793  -0.937  1.00 25.01           C  
ATOM    990  N   TRP A 131      49.094  32.798   4.203  1.00 15.12           N  
ATOM    991  CA  TRP A 131      48.980  32.057   5.457  1.00 15.74           C  
ATOM    992  C   TRP A 131      47.597  31.426   5.571  1.00 17.05           C  
ATOM    993  O   TRP A 131      47.450  30.337   6.129  1.00 17.55           O  
ATOM    994  CB  TRP A 131      49.232  32.962   6.660  1.00 15.43           C  
ATOM    995  CG  TRP A 131      50.685  33.094   6.991  1.00 17.45           C  
ATOM    996  CD1 TRP A 131      51.477  34.190   6.800  1.00 16.98           C  
ATOM    997  CD2 TRP A 131      51.521  32.087   7.575  1.00 17.83           C  
ATOM    998  NE1 TRP A 131      52.757  33.930   7.235  1.00 19.07           N  
ATOM    999  CE2 TRP A 131      52.812  32.648   7.714  1.00 18.62           C  
ATOM   1000  CE3 TRP A 131      51.305  30.767   7.995  1.00 18.10           C  
ATOM   1001  CZ2 TRP A 131      53.886  31.932   8.258  1.00 16.42           C  
ATOM   1002  CZ3 TRP A 131      52.377  30.052   8.537  1.00 18.75           C  
ATOM   1003  CH2 TRP A 131      53.652  30.642   8.663  1.00 16.89           C  
ATOM   1004  N   TYR A 132      46.581  32.118   5.058  1.00 16.79           N  
ATOM   1005  CA  TYR A 132      45.225  31.578   5.085  1.00 17.86           C  
ATOM   1006  C   TYR A 132      45.265  30.277   4.289  1.00 18.59           C  
ATOM   1007  O   TYR A 132      44.782  29.237   4.743  1.00 19.98           O  
ATOM   1008  CB  TYR A 132      44.240  32.550   4.429  1.00 17.56           C  
ATOM   1009  CG  TYR A 132      42.835  31.993   4.272  1.00 16.43           C  
ATOM   1010  CD1 TYR A 132      41.933  31.995   5.341  1.00 16.28           C  
ATOM   1011  CD2 TYR A 132      42.409  31.465   3.050  1.00 16.28           C  
ATOM   1012  CE1 TYR A 132      40.636  31.491   5.197  1.00 15.08           C  
ATOM   1013  CE2 TYR A 132      41.118  30.955   2.893  1.00 14.78           C  
ATOM   1014  CZ  TYR A 132      40.237  30.975   3.971  1.00 14.87           C  
ATOM   1015  OH  TYR A 132      38.957  30.490   3.813  1.00 14.82           O  
ATOM   1016  N   ILE A 133      45.855  30.345   3.098  1.00 18.92           N  
ATOM   1017  CA  ILE A 133      45.973  29.174   2.236  1.00 19.23           C  
ATOM   1018  C   ILE A 133      46.741  28.063   2.947  1.00 18.37           C  
ATOM   1019  O   ILE A 133      46.393  26.890   2.832  1.00 19.72           O  
ATOM   1020  CB  ILE A 133      46.703  29.507   0.909  1.00 21.40           C  
ATOM   1021  CG1 ILE A 133      45.948  30.600   0.145  1.00 24.28           C  
ATOM   1022  CG2 ILE A 133      46.803  28.258   0.040  1.00 22.75           C  
ATOM   1023  CD1 ILE A 133      44.561  30.211  -0.286  1.00 28.08           C  
ATOM   1024  N   CYS A 134      47.785  28.429   3.682  1.00 18.23           N  
ATOM   1025  CA  CYS A 134      48.566  27.433   4.403  1.00 18.13           C  
ATOM   1026  C   CYS A 134      47.645  26.721   5.399  1.00 17.57           C  
ATOM   1027  O   CYS A 134      47.667  25.496   5.509  1.00 17.05           O  
ATOM   1028  CB  CYS A 134      49.739  28.101   5.133  1.00 19.75           C  
ATOM   1029  SG  CYS A 134      50.776  26.966   6.123  1.00 26.46           S  
ATOM   1030  N   GLY A 135      46.829  27.498   6.109  1.00 15.52           N  
ATOM   1031  CA  GLY A 135      45.911  26.921   7.071  1.00 14.51           C  
ATOM   1032  C   GLY A 135      44.932  25.965   6.411  1.00 15.04           C  
ATOM   1033  O   GLY A 135      44.695  24.864   6.908  1.00 15.73           O  
ATOM   1034  N   VAL A 136      44.372  26.379   5.279  1.00 14.01           N  
ATOM   1035  CA  VAL A 136      43.412  25.554   4.550  1.00 15.13           C  
ATOM   1036  C   VAL A 136      44.064  24.238   4.139  1.00 14.65           C  
ATOM   1037  O   VAL A 136      43.440  23.180   4.207  1.00 17.71           O  
ATOM   1038  CB  VAL A 136      42.885  26.294   3.284  1.00 14.25           C  
ATOM   1039  CG1 VAL A 136      41.967  25.385   2.476  1.00 11.50           C  
ATOM   1040  CG2 VAL A 136      42.135  27.555   3.696  1.00 13.73           C  
ATOM   1041  N   CYS A 137      45.320  24.300   3.706  1.00 16.12           N  
ATOM   1042  CA  CYS A 137      46.023  23.080   3.318  1.00 16.51           C  
ATOM   1043  C   CYS A 137      46.170  22.138   4.520  1.00 14.57           C  
ATOM   1044  O   CYS A 137      45.955  20.938   4.400  1.00 14.96           O  
ATOM   1045  CB  CYS A 137      47.405  23.406   2.731  1.00 18.30           C  
ATOM   1046  SG  CYS A 137      47.344  24.230   1.112  1.00 24.04           S  
ATOM   1047  N   ALA A 138      46.528  22.677   5.680  1.00 14.48           N  
ATOM   1048  CA  ALA A 138      46.678  21.836   6.862  1.00 14.73           C  
ATOM   1049  C   ALA A 138      45.303  21.279   7.226  1.00 14.39           C  
ATOM   1050  O   ALA A 138      45.179  20.152   7.700  1.00 15.52           O  
ATOM   1051  CB  ALA A 138      47.255  22.654   8.043  1.00 13.71           C  
ATOM   1052  N   PHE A 139      44.274  22.090   7.010  1.00 13.74           N  
ATOM   1053  CA  PHE A 139      42.906  21.689   7.312  1.00 15.05           C  
ATOM   1054  C   PHE A 139      42.486  20.544   6.387  1.00 14.99           C  
ATOM   1055  O   PHE A 139      41.812  19.601   6.811  1.00 14.65           O  
ATOM   1056  CB  PHE A 139      41.975  22.897   7.159  1.00 15.35           C  
ATOM   1057  CG  PHE A 139      40.516  22.569   7.300  1.00 17.18           C  
ATOM   1058  CD1 PHE A 139      40.045  21.863   8.405  1.00 19.07           C  
ATOM   1059  CD2 PHE A 139      39.608  22.995   6.336  1.00 18.59           C  
ATOM   1060  CE1 PHE A 139      38.683  21.578   8.542  1.00 17.26           C  
ATOM   1061  CE2 PHE A 139      38.248  22.718   6.458  1.00 16.85           C  
ATOM   1062  CZ  PHE A 139      37.782  22.012   7.566  1.00 18.32           C  
ATOM   1063  N   LEU A 140      42.897  20.617   5.124  1.00 14.19           N  
ATOM   1064  CA  LEU A 140      42.566  19.558   4.171  1.00 15.27           C  
ATOM   1065  C   LEU A 140      43.242  18.256   4.603  1.00 14.05           C  
ATOM   1066  O   LEU A 140      42.692  17.172   4.415  1.00 17.61           O  
ATOM   1067  CB  LEU A 140      43.018  19.943   2.756  1.00 14.62           C  
ATOM   1068  CG  LEU A 140      42.272  21.123   2.118  1.00 16.14           C  
ATOM   1069  CD1 LEU A 140      42.872  21.435   0.753  1.00 15.05           C  
ATOM   1070  CD2 LEU A 140      40.785  20.779   1.976  1.00 16.51           C  
ATOM   1071  N   ILE A 141      44.435  18.364   5.183  1.00 13.29           N  
ATOM   1072  CA  ILE A 141      45.143  17.175   5.650  1.00 13.79           C  
ATOM   1073  C   ILE A 141      44.328  16.578   6.786  1.00 13.67           C  
ATOM   1074  O   ILE A 141      44.210  15.358   6.909  1.00 15.98           O  
ATOM   1075  CB  ILE A 141      46.575  17.512   6.156  1.00 15.39           C  
ATOM   1076  CG1 ILE A 141      47.431  18.007   4.983  1.00 14.83           C  
ATOM   1077  CG2 ILE A 141      47.232  16.277   6.779  1.00 14.58           C  
ATOM   1078  CD1 ILE A 141      48.857  18.378   5.363  1.00 13.45           C  
ATOM   1079  N   ILE A 142      43.763  17.446   7.621  1.00 13.61           N  
ATOM   1080  CA  ILE A 142      42.929  16.993   8.725  1.00 13.83           C  
ATOM   1081  C   ILE A 142      41.708  16.244   8.183  1.00 14.67           C  
ATOM   1082  O   ILE A 142      41.395  15.143   8.639  1.00 14.83           O  
ATOM   1083  CB  ILE A 142      42.450  18.177   9.591  1.00 13.85           C  
ATOM   1084  CG1 ILE A 142      43.622  18.723  10.422  1.00 14.96           C  
ATOM   1085  CG2 ILE A 142      41.291  17.735  10.480  1.00 13.41           C  
ATOM   1086  CD1 ILE A 142      44.261  17.699  11.359  1.00 15.58           C  
ATOM   1087  N   LEU A 143      41.021  16.834   7.207  1.00 13.88           N  
ATOM   1088  CA  LEU A 143      39.848  16.181   6.641  1.00 15.76           C  
ATOM   1089  C   LEU A 143      40.234  14.840   6.035  1.00 16.14           C  
ATOM   1090  O   LEU A 143      39.517  13.853   6.194  1.00 17.77           O  
ATOM   1091  CB  LEU A 143      39.188  17.082   5.590  1.00 16.38           C  
ATOM   1092  CG  LEU A 143      38.553  18.370   6.142  1.00 16.15           C  
ATOM   1093  CD1 LEU A 143      37.826  19.120   5.027  1.00 15.50           C  
ATOM   1094  CD2 LEU A 143      37.577  18.020   7.255  1.00 15.76           C  
ATOM   1095  N   TRP A 144      41.370  14.796   5.348  1.00 17.29           N  
ATOM   1096  CA  TRP A 144      41.825  13.545   4.752  1.00 19.17           C  
ATOM   1097  C   TRP A 144      42.010  12.508   5.860  1.00 19.21           C  
ATOM   1098  O   TRP A 144      41.584  11.361   5.733  1.00 19.96           O  
ATOM   1099  CB  TRP A 144      43.157  13.743   4.023  1.00 19.53           C  
ATOM   1100  CG  TRP A 144      43.751  12.454   3.557  1.00 20.75           C  
ATOM   1101  CD1 TRP A 144      43.402  11.745   2.441  1.00 20.40           C  
ATOM   1102  CD2 TRP A 144      44.720  11.660   4.249  1.00 21.24           C  
ATOM   1103  NE1 TRP A 144      44.087  10.556   2.400  1.00 20.78           N  
ATOM   1104  CE2 TRP A 144      44.901  10.475   3.498  1.00 21.11           C  
ATOM   1105  CE3 TRP A 144      45.448  11.831   5.434  1.00 21.47           C  
ATOM   1106  CZ2 TRP A 144      45.783   9.464   3.896  1.00 21.60           C  
ATOM   1107  CZ3 TRP A 144      46.325  10.826   5.830  1.00 22.47           C  
ATOM   1108  CH2 TRP A 144      46.484   9.655   5.061  1.00 21.14           C  
ATOM   1109  N   GLY A 145      42.648  12.933   6.947  1.00 18.85           N  
ATOM   1110  CA  GLY A 145      42.904  12.050   8.069  1.00 18.04           C  
ATOM   1111  C   GLY A 145      41.681  11.425   8.719  1.00 17.73           C  
ATOM   1112  O   GLY A 145      41.647  10.216   8.935  1.00 18.70           O  
ATOM   1113  N   ILE A 146      40.675  12.237   9.032  1.00 17.65           N  
ATOM   1114  CA  ILE A 146      39.474  11.721   9.675  1.00 16.49           C  
ATOM   1115  C   ILE A 146      38.587  10.915   8.727  1.00 18.94           C  
ATOM   1116  O   ILE A 146      37.736  10.148   9.176  1.00 20.81           O  
ATOM   1117  CB  ILE A 146      38.651  12.865  10.337  1.00 14.73           C  
ATOM   1118  CG1 ILE A 146      38.026  13.782   9.284  1.00 13.24           C  
ATOM   1119  CG2 ILE A 146      39.570  13.694  11.244  1.00 14.63           C  
ATOM   1120  CD1 ILE A 146      37.298  14.995   9.885  1.00 13.73           C  
ATOM   1121  N   TRP A 147      38.796  11.069   7.421  1.00 19.88           N  
ATOM   1122  CA  TRP A 147      37.998  10.332   6.442  1.00 20.41           C  
ATOM   1123  C   TRP A 147      38.674   9.080   5.895  1.00 21.40           C  
ATOM   1124  O   TRP A 147      38.030   8.259   5.236  1.00 19.20           O  
ATOM   1125  CB  TRP A 147      37.603  11.241   5.275  1.00 20.85           C  
ATOM   1126  CG  TRP A 147      36.426  12.110   5.596  1.00 20.04           C  
ATOM   1127  CD1 TRP A 147      36.445  13.417   5.997  1.00 18.71           C  
ATOM   1128  CD2 TRP A 147      35.050  11.711   5.583  1.00 19.39           C  
ATOM   1129  NE1 TRP A 147      35.160  13.857   6.233  1.00 19.40           N  
ATOM   1130  CE2 TRP A 147      34.287  12.830   5.986  1.00 19.67           C  
ATOM   1131  CE3 TRP A 147      34.387  10.514   5.269  1.00 20.06           C  
ATOM   1132  CZ2 TRP A 147      32.891  12.786   6.085  1.00 16.94           C  
ATOM   1133  CZ3 TRP A 147      32.995  10.471   5.368  1.00 17.73           C  
ATOM   1134  CH2 TRP A 147      32.266  11.603   5.773  1.00 18.56           C  
ATOM   1135  N   ASN A 148      39.965   8.921   6.169  1.00 21.64           N  
ATOM   1136  CA  ASN A 148      40.667   7.753   5.668  1.00 23.78           C  
ATOM   1137  C   ASN A 148      41.340   6.900   6.752  1.00 24.26           C  
ATOM   1138  O   ASN A 148      40.776   5.884   7.162  1.00 24.46           O  
ATOM   1139  CB  ASN A 148      41.652   8.186   4.566  1.00 25.27           C  
ATOM   1140  CG  ASN A 148      40.939   8.740   3.338  1.00 28.22           C  
ATOM   1141  OD1 ASN A 148      40.517   7.986   2.458  1.00 29.00           O  
ATOM   1142  ND2 ASN A 148      40.777  10.060   3.288  1.00 26.74           N  
ATOM   1143  N   PRO A 149      42.528   7.298   7.248  1.00 24.91           N  
ATOM   1144  CA  PRO A 149      43.152   6.460   8.281  1.00 25.34           C  
ATOM   1145  C   PRO A 149      42.313   6.293   9.548  1.00 26.12           C  
ATOM   1146  O   PRO A 149      42.249   5.204  10.127  1.00 25.15           O  
ATOM   1147  CB  PRO A 149      44.482   7.162   8.542  1.00 24.50           C  
ATOM   1148  CG  PRO A 149      44.181   8.591   8.242  1.00 27.34           C  
ATOM   1149  CD  PRO A 149      43.326   8.516   7.007  1.00 25.43           C  
ATOM   1150  N   LEU A 150      41.662   7.369   9.976  1.00 25.67           N  
ATOM   1151  CA  LEU A 150      40.834   7.308  11.173  1.00 25.04           C  
ATOM   1152  C   LEU A 150      39.571   6.501  10.886  1.00 24.82           C  
ATOM   1153  O   LEU A 150      39.169   5.654  11.686  1.00 25.16           O  
ATOM   1154  CB  LEU A 150      40.462   8.721  11.628  1.00 25.23           C  
ATOM   1155  CG  LEU A 150      40.011   8.874  13.078  1.00 25.08           C  
ATOM   1156  CD1 LEU A 150      41.121   8.405  14.013  1.00 24.87           C  
ATOM   1157  CD2 LEU A 150      39.676  10.338  13.351  1.00 21.70           C  
ATOM   1158  N   ARG A 151      38.953   6.760   9.737  1.00 24.21           N  
ATOM   1159  CA  ARG A 151      37.734   6.058   9.358  1.00 25.27           C  
ATOM   1160  C   ARG A 151      37.994   4.563   9.172  1.00 24.72           C  
ATOM   1161  O   ARG A 151      37.145   3.734   9.505  1.00 26.06           O  
ATOM   1162  CB  ARG A 151      37.158   6.645   8.062  1.00 25.28           C  
ATOM   1163  CG  ARG A 151      35.724   6.208   7.775  1.00 27.44           C  
ATOM   1164  CD  ARG A 151      35.211   6.761   6.455  1.00 26.15           C  
ATOM   1165  NE  ARG A 151      33.799   6.454   6.239  1.00 27.40           N  
ATOM   1166  CZ  ARG A 151      33.193   6.511   5.056  1.00 28.53           C  
ATOM   1167  NH1 ARG A 151      33.873   6.859   3.971  1.00 27.57           N  
ATOM   1168  NH2 ARG A 151      31.903   6.228   4.958  1.00 29.27           N  
ATOM   1169  N   ALA A 152      39.168   4.224   8.645  1.00 24.06           N  
ATOM   1170  CA  ALA A 152      39.537   2.829   8.412  1.00 24.16           C  
ATOM   1171  C   ALA A 152      39.582   2.038   9.716  1.00 25.35           C  
ATOM   1172  O   ALA A 152      39.288   0.839   9.736  1.00 26.29           O  
ATOM   1173  CB  ALA A 152      40.889   2.753   7.709  1.00 24.77           C  
ATOM   1174  N   LYS A 153      39.956   2.712  10.801  1.00 24.12           N  
ATOM   1175  CA  LYS A 153      40.019   2.074  12.114  1.00 23.82           C  
ATOM   1176  C   LYS A 153      38.668   1.463  12.482  1.00 23.42           C  
ATOM   1177  O   LYS A 153      38.612   0.363  13.030  1.00 23.27           O  
ATOM   1178  CB  LYS A 153      40.407   3.091  13.197  1.00 24.27           C  
ATOM   1179  CG  LYS A 153      41.831   3.604  13.125  1.00 24.77           C  
ATOM   1180  CD  LYS A 153      42.834   2.515  13.464  1.00 23.01           C  
ATOM   1181  CE  LYS A 153      44.254   3.059  13.470  1.00 26.88           C  
ATOM   1182  NZ  LYS A 153      45.212   2.041  13.974  1.00 25.20           N  
ATOM   1183  N   THR A 154      37.580   2.167  12.175  1.00 22.98           N  
ATOM   1184  CA  THR A 154      36.249   1.669  12.521  1.00 22.35           C  
ATOM   1185  C   THR A 154      35.873   0.417  11.750  1.00 24.06           C  
ATOM   1186  O   THR A 154      35.135  -0.426  12.257  1.00 25.83           O  
ATOM   1187  CB  THR A 154      35.138   2.739  12.289  1.00 20.99           C  
ATOM   1188  OG1 THR A 154      34.992   3.008  10.886  1.00 21.13           O  
ATOM   1189  CG2 THR A 154      35.479   4.027  13.019  1.00 17.62           C  
ATOM   1190  N   ARG A 155      36.382   0.299  10.528  1.00 24.74           N  
ATOM   1191  CA  ARG A 155      36.097  -0.860   9.688  1.00 25.85           C  
ATOM   1192  C   ARG A 155      36.704  -2.157  10.230  1.00 26.60           C  
ATOM   1193  O   ARG A 155      36.395  -3.243   9.742  1.00 28.12           O  
ATOM   1194  CB  ARG A 155      36.581  -0.603   8.256  1.00 25.98           C  
ATOM   1195  CG  ARG A 155      35.514   0.016   7.345  1.00 27.38           C  
ATOM   1196  CD  ARG A 155      34.905   1.296   7.932  1.00 28.50           C  
ATOM   1197  NE  ARG A 155      33.792   1.785   7.114  1.00 28.72           N  
ATOM   1198  CZ  ARG A 155      33.040   2.842   7.416  1.00 29.34           C  
ATOM   1199  NH1 ARG A 155      33.273   3.537   8.524  1.00 28.43           N  
ATOM   1200  NH2 ARG A 155      32.050   3.204   6.614  1.00 28.41           N  
ATOM   1201  N   THR A 156      37.576  -2.043  11.227  1.00 25.69           N  
ATOM   1202  CA  THR A 156      38.170  -3.228  11.837  1.00 25.97           C  
ATOM   1203  C   THR A 156      37.333  -3.574  13.069  1.00 25.88           C  
ATOM   1204  O   THR A 156      37.671  -4.479  13.832  1.00 25.77           O  
ATOM   1205  CB  THR A 156      39.635  -2.993  12.296  1.00 26.03           C  
ATOM   1206  OG1 THR A 156      39.662  -2.038  13.366  1.00 25.10           O  
ATOM   1207  CG2 THR A 156      40.492  -2.488  11.140  1.00 26.11           C  
ATOM   1208  N   GLN A 157      36.241  -2.834  13.258  1.00 25.49           N  
ATOM   1209  CA  GLN A 157      35.346  -3.049  14.386  1.00 25.20           C  
ATOM   1210  C   GLN A 157      33.915  -3.282  13.906  1.00 26.42           C  
ATOM   1211  O   GLN A 157      33.676  -3.427  12.708  1.00 27.48           O  
ATOM   1212  CB  GLN A 157      35.426  -1.847  15.336  1.00 24.63           C  
ATOM   1213  CG  GLN A 157      36.844  -1.609  15.859  1.00 21.45           C  
ATOM   1214  CD  GLN A 157      37.010  -0.288  16.596  1.00 24.24           C  
ATOM   1215  OE1 GLN A 157      36.646  -0.156  17.769  1.00 21.44           O  
ATOM   1216  NE2 GLN A 157      37.559   0.704  15.900  1.00 20.83           N  
ATOM   1217  N   SER A 158      32.968  -3.318  14.838  1.00 26.19           N  
ATOM   1218  CA  SER A 158      31.568  -3.569  14.499  1.00 26.82           C  
ATOM   1219  C   SER A 158      30.998  -2.570  13.500  1.00 27.86           C  
ATOM   1220  O   SER A 158      31.465  -1.435  13.407  1.00 28.92           O  
ATOM   1221  CB  SER A 158      30.706  -3.544  15.762  1.00 25.94           C  
ATOM   1222  OG  SER A 158      30.570  -2.224  16.256  1.00 25.52           O  
ATOM   1223  N   SER A 159      29.977  -2.990  12.758  1.00 26.89           N  
ATOM   1224  CA  SER A 159      29.364  -2.093  11.793  1.00 27.81           C  
ATOM   1225  C   SER A 159      28.585  -1.029  12.558  1.00 26.71           C  
ATOM   1226  O   SER A 159      28.356   0.069  12.052  1.00 27.67           O  
ATOM   1227  CB  SER A 159      28.442  -2.858  10.835  1.00 26.05           C  
ATOM   1228  OG  SER A 159      27.336  -3.418  11.511  1.00 31.73           O  
ATOM   1229  N   GLU A 160      28.190  -1.347  13.788  1.00 25.80           N  
ATOM   1230  CA  GLU A 160      27.460  -0.383  14.604  1.00 25.53           C  
ATOM   1231  C   GLU A 160      28.358   0.834  14.861  1.00 24.57           C  
ATOM   1232  O   GLU A 160      27.936   1.978  14.678  1.00 23.15           O  
ATOM   1233  CB  GLU A 160      27.036  -1.003  15.942  1.00 28.57           C  
ATOM   1234  CG  GLU A 160      25.874  -2.003  15.879  1.00 29.42           C  
ATOM   1235  CD  GLU A 160      26.221  -3.301  15.156  1.00 29.90           C  
ATOM   1236  OE1 GLU A 160      27.378  -3.767  15.254  1.00 27.96           O  
ATOM   1237  OE2 GLU A 160      25.320  -3.871  14.505  1.00 33.75           O  
ATOM   1238  N   LEU A 161      29.596   0.583  15.280  1.00 23.11           N  
ATOM   1239  CA  LEU A 161      30.540   1.667  15.548  1.00 22.76           C  
ATOM   1240  C   LEU A 161      30.827   2.439  14.262  1.00 22.15           C  
ATOM   1241  O   LEU A 161      30.814   3.672  14.247  1.00 21.13           O  
ATOM   1242  CB  LEU A 161      31.855   1.116  16.105  1.00 21.73           C  
ATOM   1243  CG  LEU A 161      32.911   2.191  16.414  1.00 23.02           C  
ATOM   1244  CD1 LEU A 161      32.411   3.101  17.531  1.00 20.96           C  
ATOM   1245  CD2 LEU A 161      34.220   1.533  16.818  1.00 24.35           C  
ATOM   1246  N   ALA A 162      31.090   1.698  13.188  1.00 22.64           N  
ATOM   1247  CA  ALA A 162      31.381   2.290  11.889  1.00 22.37           C  
ATOM   1248  C   ALA A 162      30.268   3.233  11.429  1.00 21.31           C  
ATOM   1249  O   ALA A 162      30.540   4.312  10.906  1.00 21.75           O  
ATOM   1250  CB  ALA A 162      31.605   1.188  10.850  1.00 22.60           C  
ATOM   1251  N   ASN A 163      29.016   2.830  11.620  1.00 21.91           N  
ATOM   1252  CA  ASN A 163      27.896   3.672  11.213  1.00 22.01           C  
ATOM   1253  C   ASN A 163      27.798   4.918  12.093  1.00 20.91           C  
ATOM   1254  O   ASN A 163      27.474   5.999  11.605  1.00 21.53           O  
ATOM   1255  CB  ASN A 163      26.578   2.883  11.251  1.00 25.18           C  
ATOM   1256  CG  ASN A 163      26.525   1.775  10.197  1.00 28.86           C  
ATOM   1257  OD1 ASN A 163      27.144   1.883   9.136  1.00 30.67           O  
ATOM   1258  ND2 ASN A 163      25.766   0.720  10.477  1.00 29.06           N  
ATOM   1259  N   LEU A 164      28.076   4.773  13.386  1.00 20.35           N  
ATOM   1260  CA  LEU A 164      28.031   5.922  14.295  1.00 20.35           C  
ATOM   1261  C   LEU A 164      29.134   6.907  13.917  1.00 19.94           C  
ATOM   1262  O   LEU A 164      28.905   8.116  13.825  1.00 19.58           O  
ATOM   1263  CB  LEU A 164      28.222   5.483  15.756  1.00 19.89           C  
ATOM   1264  CG  LEU A 164      28.459   6.617  16.770  1.00 22.44           C  
ATOM   1265  CD1 LEU A 164      27.267   7.579  16.761  1.00 22.20           C  
ATOM   1266  CD2 LEU A 164      28.664   6.045  18.173  1.00 18.07           C  
ATOM   1267  N   TYR A 165      30.337   6.388  13.694  1.00 19.43           N  
ATOM   1268  CA  TYR A 165      31.444   7.257  13.328  1.00 19.93           C  
ATOM   1269  C   TYR A 165      31.140   8.056  12.054  1.00 18.72           C  
ATOM   1270  O   TYR A 165      31.402   9.252  11.994  1.00 19.05           O  
ATOM   1271  CB  TYR A 165      32.733   6.452  13.126  1.00 19.21           C  
ATOM   1272  CG  TYR A 165      33.911   7.332  12.762  1.00 20.52           C  
ATOM   1273  CD1 TYR A 165      34.556   8.105  13.732  1.00 19.43           C  
ATOM   1274  CD2 TYR A 165      34.338   7.448  11.437  1.00 18.94           C  
ATOM   1275  CE1 TYR A 165      35.592   8.971  13.389  1.00 18.38           C  
ATOM   1276  CE2 TYR A 165      35.373   8.314  11.085  1.00 17.36           C  
ATOM   1277  CZ  TYR A 165      35.991   9.070  12.064  1.00 18.95           C  
ATOM   1278  OH  TYR A 165      36.997   9.940  11.722  1.00 19.51           O  
ATOM   1279  N   ASP A 166      30.589   7.394  11.041  1.00 19.28           N  
ATOM   1280  CA  ASP A 166      30.275   8.061   9.778  1.00 20.11           C  
ATOM   1281  C   ASP A 166      29.352   9.263   9.932  1.00 20.65           C  
ATOM   1282  O   ASP A 166      29.512  10.272   9.243  1.00 21.19           O  
ATOM   1283  CB  ASP A 166      29.655   7.072   8.787  1.00 19.89           C  
ATOM   1284  CG  ASP A 166      30.692   6.180   8.130  1.00 20.51           C  
ATOM   1285  OD1 ASP A 166      31.894   6.339   8.432  1.00 20.49           O  
ATOM   1286  OD2 ASP A 166      30.307   5.323   7.305  1.00 22.64           O  
ATOM   1287  N   LYS A 167      28.377   9.148  10.826  1.00 19.97           N  
ATOM   1288  CA  LYS A 167      27.442  10.238  11.074  1.00 20.42           C  
ATOM   1289  C   LYS A 167      28.147  11.363  11.834  1.00 18.63           C  
ATOM   1290  O   LYS A 167      27.934  12.539  11.552  1.00 17.96           O  
ATOM   1291  CB  LYS A 167      26.245   9.734  11.891  1.00 22.82           C  
ATOM   1292  CG  LYS A 167      25.328   8.771  11.143  1.00 28.05           C  
ATOM   1293  CD  LYS A 167      24.178   8.299  12.025  1.00 28.67           C  
ATOM   1294  CE  LYS A 167      24.695   7.469  13.193  1.00 32.20           C  
ATOM   1295  NZ  LYS A 167      23.647   7.151  14.203  1.00 31.24           N  
ATOM   1296  N   LEU A 168      28.992  10.995  12.793  1.00 17.09           N  
ATOM   1297  CA  LEU A 168      29.711  11.990  13.580  1.00 17.36           C  
ATOM   1298  C   LEU A 168      30.755  12.736  12.752  1.00 16.62           C  
ATOM   1299  O   LEU A 168      30.841  13.959  12.823  1.00 17.26           O  
ATOM   1300  CB  LEU A 168      30.381  11.330  14.788  1.00 17.40           C  
ATOM   1301  CG  LEU A 168      29.436  10.785  15.871  1.00 19.10           C  
ATOM   1302  CD1 LEU A 168      30.247  10.060  16.932  1.00 16.32           C  
ATOM   1303  CD2 LEU A 168      28.634  11.927  16.501  1.00 17.60           C  
ATOM   1304  N   VAL A 169      31.538  12.004  11.961  1.00 17.03           N  
ATOM   1305  CA  VAL A 169      32.565  12.632  11.139  1.00 17.32           C  
ATOM   1306  C   VAL A 169      31.930  13.535  10.074  1.00 17.75           C  
ATOM   1307  O   VAL A 169      32.522  14.532   9.655  1.00 19.68           O  
ATOM   1308  CB  VAL A 169      33.494  11.567  10.469  1.00 17.80           C  
ATOM   1309  CG1 VAL A 169      32.775  10.868   9.320  1.00 17.19           C  
ATOM   1310  CG2 VAL A 169      34.782  12.229   9.986  1.00 18.13           C  
ATOM   1311  N   THR A 170      30.715  13.198   9.648  1.00 18.10           N  
ATOM   1312  CA  THR A 170      30.014  14.009   8.654  1.00 16.34           C  
ATOM   1313  C   THR A 170      29.608  15.332   9.300  1.00 15.91           C  
ATOM   1314  O   THR A 170      29.794  16.409   8.732  1.00 15.99           O  
ATOM   1315  CB  THR A 170      28.748  13.291   8.137  1.00 16.66           C  
ATOM   1316  OG1 THR A 170      29.132  12.117   7.411  1.00 16.07           O  
ATOM   1317  CG2 THR A 170      27.946  14.211   7.222  1.00 16.13           C  
ATOM   1318  N   TYR A 171      29.046  15.230  10.497  1.00 17.11           N  
ATOM   1319  CA  TYR A 171      28.617  16.388  11.270  1.00 16.99           C  
ATOM   1320  C   TYR A 171      29.857  17.233  11.580  1.00 16.64           C  
ATOM   1321  O   TYR A 171      29.848  18.460  11.481  1.00 18.65           O  
ATOM   1322  CB  TYR A 171      27.985  15.895  12.568  1.00 18.38           C  
ATOM   1323  CG  TYR A 171      27.528  16.986  13.496  1.00 19.13           C  
ATOM   1324  CD1 TYR A 171      26.220  17.476  13.445  1.00 21.77           C  
ATOM   1325  CD2 TYR A 171      28.399  17.523  14.443  1.00 19.73           C  
ATOM   1326  CE1 TYR A 171      25.797  18.471  14.320  1.00 21.14           C  
ATOM   1327  CE2 TYR A 171      27.986  18.514  15.315  1.00 18.31           C  
ATOM   1328  CZ  TYR A 171      26.688  18.980  15.251  1.00 19.65           C  
ATOM   1329  OH  TYR A 171      26.278  19.948  16.128  1.00 23.95           O  
ATOM   1330  N   PHE A 172      30.922  16.541  11.955  1.00 17.63           N  
ATOM   1331  CA  PHE A 172      32.198  17.146  12.298  1.00 17.07           C  
ATOM   1332  C   PHE A 172      32.726  17.982  11.120  1.00 17.83           C  
ATOM   1333  O   PHE A 172      33.040  19.165  11.268  1.00 19.25           O  
ATOM   1334  CB  PHE A 172      33.176  16.019  12.633  1.00 16.76           C  
ATOM   1335  CG  PHE A 172      34.385  16.454  13.405  1.00 18.83           C  
ATOM   1336  CD1 PHE A 172      34.404  16.365  14.795  1.00 18.22           C  
ATOM   1337  CD2 PHE A 172      35.520  16.917  12.744  1.00 18.24           C  
ATOM   1338  CE1 PHE A 172      35.537  16.726  15.518  1.00 18.80           C  
ATOM   1339  CE2 PHE A 172      36.662  17.282  13.455  1.00 20.08           C  
ATOM   1340  CZ  PHE A 172      36.672  17.186  14.847  1.00 18.35           C  
ATOM   1341  N   THR A 173      32.807  17.350   9.953  1.00 16.88           N  
ATOM   1342  CA  THR A 173      33.300  17.976   8.724  1.00 17.61           C  
ATOM   1343  C   THR A 173      32.509  19.196   8.257  1.00 16.60           C  
ATOM   1344  O   THR A 173      33.088  20.219   7.884  1.00 16.30           O  
ATOM   1345  CB  THR A 173      33.319  16.951   7.575  1.00 16.85           C  
ATOM   1346  OG1 THR A 173      34.117  15.829   7.964  1.00 17.57           O  
ATOM   1347  CG2 THR A 173      33.907  17.565   6.306  1.00 16.15           C  
ATOM   1348  N   VAL A 174      31.187  19.078   8.258  1.00 18.12           N  
ATOM   1349  CA  VAL A 174      30.335  20.177   7.831  1.00 16.88           C  
ATOM   1350  C   VAL A 174      30.615  21.434   8.653  1.00 18.52           C  
ATOM   1351  O   VAL A 174      30.887  22.499   8.096  1.00 18.29           O  
ATOM   1352  CB  VAL A 174      28.843  19.788   7.945  1.00 18.06           C  
ATOM   1353  CG1 VAL A 174      27.956  20.998   7.677  1.00 17.97           C  
ATOM   1354  CG2 VAL A 174      28.526  18.677   6.949  1.00 17.72           C  
ATOM   1355  N   LEU A 175      30.568  21.313   9.976  1.00 18.49           N  
ATOM   1356  CA  LEU A 175      30.819  22.467  10.841  1.00 19.03           C  
ATOM   1357  C   LEU A 175      32.220  23.057  10.705  1.00 17.39           C  
ATOM   1358  O   LEU A 175      32.383  24.272  10.649  1.00 16.73           O  
ATOM   1359  CB  LEU A 175      30.572  22.097  12.304  1.00 20.34           C  
ATOM   1360  CG  LEU A 175      29.108  21.933  12.721  1.00 22.65           C  
ATOM   1361  CD1 LEU A 175      29.055  21.455  14.153  1.00 25.90           C  
ATOM   1362  CD2 LEU A 175      28.366  23.260  12.571  1.00 24.82           C  
ATOM   1363  N   TRP A 176      33.230  22.198  10.666  1.00 16.27           N  
ATOM   1364  CA  TRP A 176      34.598  22.668  10.551  1.00 17.31           C  
ATOM   1365  C   TRP A 176      34.837  23.456   9.266  1.00 15.95           C  
ATOM   1366  O   TRP A 176      35.601  24.415   9.261  1.00 16.95           O  
ATOM   1367  CB  TRP A 176      35.555  21.484  10.659  1.00 18.09           C  
ATOM   1368  CG  TRP A 176      35.788  21.079  12.100  1.00 19.53           C  
ATOM   1369  CD1 TRP A 176      34.838  20.902  13.072  1.00 19.78           C  
ATOM   1370  CD2 TRP A 176      37.048  20.829  12.723  1.00 17.85           C  
ATOM   1371  NE1 TRP A 176      35.436  20.559  14.263  1.00 21.24           N  
ATOM   1372  CE2 TRP A 176      36.793  20.505  14.076  1.00 19.83           C  
ATOM   1373  CE3 TRP A 176      38.372  20.843  12.269  1.00 18.71           C  
ATOM   1374  CZ2 TRP A 176      37.817  20.204  14.983  1.00 18.60           C  
ATOM   1375  CZ3 TRP A 176      39.385  20.546  13.165  1.00 18.74           C  
ATOM   1376  CH2 TRP A 176      39.103  20.227  14.507  1.00 19.96           C  
ATOM   1377  N   ILE A 177      34.175  23.061   8.187  1.00 13.84           N  
ATOM   1378  CA  ILE A 177      34.324  23.758   6.916  1.00 15.12           C  
ATOM   1379  C   ILE A 177      33.797  25.187   7.021  1.00 14.07           C  
ATOM   1380  O   ILE A 177      34.279  26.085   6.337  1.00 15.71           O  
ATOM   1381  CB  ILE A 177      33.588  23.003   5.792  1.00 14.57           C  
ATOM   1382  CG1 ILE A 177      34.350  21.715   5.482  1.00 14.92           C  
ATOM   1383  CG2 ILE A 177      33.460  23.876   4.548  1.00 16.69           C  
ATOM   1384  CD1 ILE A 177      33.685  20.824   4.450  1.00 16.53           C  
ATOM   1385  N   GLY A 178      32.819  25.397   7.896  1.00 15.08           N  
ATOM   1386  CA  GLY A 178      32.263  26.729   8.066  1.00 13.36           C  
ATOM   1387  C   GLY A 178      33.226  27.764   8.637  1.00 14.35           C  
ATOM   1388  O   GLY A 178      33.113  28.955   8.333  1.00 14.11           O  
ATOM   1389  N   TYR A 179      34.182  27.329   9.456  1.00 13.77           N  
ATOM   1390  CA  TYR A 179      35.127  28.268  10.063  1.00 14.52           C  
ATOM   1391  C   TYR A 179      35.962  29.060   9.056  1.00 15.84           C  
ATOM   1392  O   TYR A 179      35.995  30.293   9.112  1.00 16.88           O  
ATOM   1393  CB  TYR A 179      36.019  27.541  11.071  1.00 15.92           C  
ATOM   1394  CG  TYR A 179      35.264  27.121  12.322  1.00 14.31           C  
ATOM   1395  CD1 TYR A 179      35.123  27.993  13.405  1.00 13.06           C  
ATOM   1396  CD2 TYR A 179      34.652  25.870  12.401  1.00 15.46           C  
ATOM   1397  CE1 TYR A 179      34.386  27.630  14.535  1.00 14.04           C  
ATOM   1398  CE2 TYR A 179      33.912  25.497  13.523  1.00 15.98           C  
ATOM   1399  CZ  TYR A 179      33.782  26.378  14.583  1.00 14.81           C  
ATOM   1400  OH  TYR A 179      33.044  26.010  15.680  1.00 18.70           O  
ATOM   1401  N   PRO A 180      36.654  28.377   8.129  1.00 17.04           N  
ATOM   1402  CA  PRO A 180      37.444  29.145   7.157  1.00 16.23           C  
ATOM   1403  C   PRO A 180      36.557  30.016   6.256  1.00 16.68           C  
ATOM   1404  O   PRO A 180      37.006  31.017   5.691  1.00 16.54           O  
ATOM   1405  CB  PRO A 180      38.205  28.062   6.381  1.00 16.47           C  
ATOM   1406  CG  PRO A 180      37.384  26.824   6.573  1.00 16.32           C  
ATOM   1407  CD  PRO A 180      36.912  26.934   7.998  1.00 15.62           C  
ATOM   1408  N   ILE A 181      35.294  29.628   6.124  1.00 17.02           N  
ATOM   1409  CA  ILE A 181      34.356  30.392   5.308  1.00 17.39           C  
ATOM   1410  C   ILE A 181      33.979  31.708   5.996  1.00 16.12           C  
ATOM   1411  O   ILE A 181      34.052  32.776   5.390  1.00 16.95           O  
ATOM   1412  CB  ILE A 181      33.074  29.582   5.025  1.00 18.77           C  
ATOM   1413  CG1 ILE A 181      33.422  28.350   4.189  1.00 18.96           C  
ATOM   1414  CG2 ILE A 181      32.052  30.447   4.273  1.00 21.84           C  
ATOM   1415  CD1 ILE A 181      32.243  27.434   3.932  1.00 20.63           C  
ATOM   1416  N   VAL A 182      33.579  31.630   7.261  1.00 14.71           N  
ATOM   1417  CA  VAL A 182      33.202  32.825   8.009  1.00 15.64           C  
ATOM   1418  C   VAL A 182      34.401  33.763   8.138  1.00 14.99           C  
ATOM   1419  O   VAL A 182      34.264  34.988   8.039  1.00 17.09           O  
ATOM   1420  CB  VAL A 182      32.671  32.450   9.427  1.00 16.79           C  
ATOM   1421  CG1 VAL A 182      32.324  33.703  10.216  1.00 16.34           C  
ATOM   1422  CG2 VAL A 182      31.431  31.564   9.303  1.00 17.52           C  
ATOM   1423  N   TRP A 183      35.580  33.182   8.345  1.00 13.80           N  
ATOM   1424  CA  TRP A 183      36.819  33.954   8.481  1.00 15.07           C  
ATOM   1425  C   TRP A 183      37.092  34.793   7.224  1.00 14.21           C  
ATOM   1426  O   TRP A 183      37.345  35.995   7.317  1.00 14.70           O  
ATOM   1427  CB  TRP A 183      38.003  32.995   8.721  1.00 15.09           C  
ATOM   1428  CG  TRP A 183      39.282  33.656   9.180  1.00 15.96           C  
ATOM   1429  CD1 TRP A 183      39.740  33.757  10.463  1.00 14.85           C  
ATOM   1430  CD2 TRP A 183      40.269  34.290   8.354  1.00 13.85           C  
ATOM   1431  NE1 TRP A 183      40.951  34.408  10.488  1.00 14.93           N  
ATOM   1432  CE2 TRP A 183      41.299  34.747   9.209  1.00 14.76           C  
ATOM   1433  CE3 TRP A 183      40.380  34.517   6.977  1.00 15.14           C  
ATOM   1434  CZ2 TRP A 183      42.432  35.418   8.729  1.00 15.39           C  
ATOM   1435  CZ3 TRP A 183      41.507  35.187   6.497  1.00 17.40           C  
ATOM   1436  CH2 TRP A 183      42.518  35.629   7.375  1.00 17.68           C  
ATOM   1437  N   ILE A 184      37.026  34.154   6.057  1.00 14.86           N  
ATOM   1438  CA  ILE A 184      37.310  34.832   4.793  1.00 15.18           C  
ATOM   1439  C   ILE A 184      36.258  35.841   4.342  1.00 15.02           C  
ATOM   1440  O   ILE A 184      36.585  36.805   3.647  1.00 17.10           O  
ATOM   1441  CB  ILE A 184      37.555  33.815   3.648  1.00 17.48           C  
ATOM   1442  CG1 ILE A 184      38.304  34.488   2.491  1.00 20.64           C  
ATOM   1443  CG2 ILE A 184      36.223  33.271   3.115  1.00 15.86           C  
ATOM   1444  CD1 ILE A 184      39.677  34.935   2.820  1.00 22.07           C  
ATOM   1445  N   ILE A 185      35.001  35.642   4.726  1.00 14.72           N  
ATOM   1446  CA  ILE A 185      33.957  36.586   4.324  1.00 15.19           C  
ATOM   1447  C   ILE A 185      33.839  37.737   5.312  1.00 15.08           C  
ATOM   1448  O   ILE A 185      33.269  38.781   4.995  1.00 13.39           O  
ATOM   1449  CB  ILE A 185      32.577  35.896   4.195  1.00 14.54           C  
ATOM   1450  CG1 ILE A 185      32.100  35.410   5.565  1.00 14.68           C  
ATOM   1451  CG2 ILE A 185      32.672  34.724   3.220  1.00 16.42           C  
ATOM   1452  CD1 ILE A 185      30.728  34.765   5.535  1.00 15.68           C  
ATOM   1453  N   GLY A 186      34.392  37.544   6.506  1.00 14.58           N  
ATOM   1454  CA  GLY A 186      34.336  38.576   7.530  1.00 13.48           C  
ATOM   1455  C   GLY A 186      35.449  39.605   7.425  1.00 15.10           C  
ATOM   1456  O   GLY A 186      36.161  39.641   6.418  1.00 15.29           O  
ATOM   1457  N   PRO A 187      35.631  40.452   8.457  1.00 15.52           N  
ATOM   1458  CA  PRO A 187      36.652  41.506   8.523  1.00 17.28           C  
ATOM   1459  C   PRO A 187      38.095  41.038   8.337  1.00 17.96           C  
ATOM   1460  O   PRO A 187      38.942  41.799   7.872  1.00 17.30           O  
ATOM   1461  CB  PRO A 187      36.428  42.115   9.908  1.00 16.83           C  
ATOM   1462  CG  PRO A 187      34.972  41.892  10.137  1.00 15.66           C  
ATOM   1463  CD  PRO A 187      34.804  40.471   9.676  1.00 15.58           C  
ATOM   1464  N   SER A 188      38.385  39.797   8.715  1.00 18.01           N  
ATOM   1465  CA  SER A 188      39.741  39.279   8.562  1.00 19.22           C  
ATOM   1466  C   SER A 188      40.004  38.949   7.093  1.00 19.17           C  
ATOM   1467  O   SER A 188      41.149  38.791   6.678  1.00 17.44           O  
ATOM   1468  CB  SER A 188      39.933  38.025   9.420  1.00 19.06           C  
ATOM   1469  OG  SER A 188      39.732  38.316  10.794  1.00 19.25           O  
ATOM   1470  N   GLY A 189      38.931  38.845   6.313  1.00 19.54           N  
ATOM   1471  CA  GLY A 189      39.072  38.543   4.899  1.00 19.39           C  
ATOM   1472  C   GLY A 189      38.553  39.644   3.991  1.00 20.53           C  
ATOM   1473  O   GLY A 189      39.003  40.785   4.069  1.00 21.04           O  
ATOM   1474  N   PHE A 190      37.585  39.304   3.143  1.00 21.27           N  
ATOM   1475  CA  PHE A 190      37.011  40.251   2.193  1.00 22.41           C  
ATOM   1476  C   PHE A 190      36.121  41.313   2.832  1.00 22.32           C  
ATOM   1477  O   PHE A 190      35.822  42.331   2.211  1.00 22.76           O  
ATOM   1478  CB  PHE A 190      36.208  39.499   1.125  1.00 23.23           C  
ATOM   1479  CG  PHE A 190      36.949  38.350   0.496  1.00 25.79           C  
ATOM   1480  CD1 PHE A 190      38.305  38.448   0.205  1.00 26.62           C  
ATOM   1481  CD2 PHE A 190      36.280  37.176   0.166  1.00 26.62           C  
ATOM   1482  CE1 PHE A 190      38.982  37.393  -0.411  1.00 27.56           C  
ATOM   1483  CE2 PHE A 190      36.945  36.116  -0.450  1.00 26.12           C  
ATOM   1484  CZ  PHE A 190      38.297  36.225  -0.737  1.00 27.01           C  
ATOM   1485  N   GLY A 191      35.697  41.077   4.067  1.00 21.78           N  
ATOM   1486  CA  GLY A 191      34.840  42.042   4.736  1.00 21.70           C  
ATOM   1487  C   GLY A 191      33.421  42.148   4.185  1.00 21.90           C  
ATOM   1488  O   GLY A 191      32.847  43.239   4.169  1.00 22.01           O  
ATOM   1489  N   TRP A 192      32.847  41.040   3.719  1.00 21.26           N  
ATOM   1490  CA  TRP A 192      31.480  41.093   3.218  1.00 19.71           C  
ATOM   1491  C   TRP A 192      30.491  41.236   4.373  1.00 20.71           C  
ATOM   1492  O   TRP A 192      29.356  41.673   4.178  1.00 20.61           O  
ATOM   1493  CB  TRP A 192      31.130  39.864   2.379  1.00 20.73           C  
ATOM   1494  CG  TRP A 192      31.863  39.808   1.072  1.00 21.31           C  
ATOM   1495  CD1 TRP A 192      32.339  40.869   0.346  1.00 19.47           C  
ATOM   1496  CD2 TRP A 192      32.210  38.633   0.338  1.00 21.71           C  
ATOM   1497  NE1 TRP A 192      32.965  40.424  -0.788  1.00 22.32           N  
ATOM   1498  CE2 TRP A 192      32.900  39.055  -0.824  1.00 23.98           C  
ATOM   1499  CE3 TRP A 192      32.006  37.263   0.545  1.00 21.75           C  
ATOM   1500  CZ2 TRP A 192      33.391  38.150  -1.779  1.00 23.38           C  
ATOM   1501  CZ3 TRP A 192      32.494  36.362  -0.400  1.00 22.65           C  
ATOM   1502  CH2 TRP A 192      33.178  36.811  -1.548  1.00 24.89           C  
ATOM   1503  N   ILE A 193      30.910  40.859   5.574  1.00 18.43           N  
ATOM   1504  CA  ILE A 193      30.049  41.012   6.740  1.00 18.49           C  
ATOM   1505  C   ILE A 193      30.783  41.789   7.826  1.00 18.19           C  
ATOM   1506  O   ILE A 193      32.008  41.698   7.954  1.00 16.86           O  
ATOM   1507  CB  ILE A 193      29.575  39.647   7.318  1.00 18.98           C  
ATOM   1508  CG1 ILE A 193      30.769  38.794   7.743  1.00 18.31           C  
ATOM   1509  CG2 ILE A 193      28.715  38.923   6.296  1.00 21.46           C  
ATOM   1510  CD1 ILE A 193      30.364  37.453   8.331  1.00 16.64           C  
ATOM   1511  N   ASN A 194      30.033  42.557   8.608  1.00 19.22           N  
ATOM   1512  CA  ASN A 194      30.637  43.355   9.669  1.00 20.40           C  
ATOM   1513  C   ASN A 194      31.057  42.494  10.849  1.00 20.66           C  
ATOM   1514  O   ASN A 194      30.744  41.303  10.910  1.00 20.33           O  
ATOM   1515  CB  ASN A 194      29.679  44.467  10.130  1.00 20.88           C  
ATOM   1516  CG  ASN A 194      28.367  43.928  10.670  1.00 20.97           C  
ATOM   1517  OD1 ASN A 194      28.349  42.955  11.420  1.00 21.77           O  
ATOM   1518  ND2 ASN A 194      27.260  44.572  10.303  1.00 20.20           N  
ATOM   1519  N   GLN A 195      31.762  43.110  11.792  1.00 20.76           N  
ATOM   1520  CA  GLN A 195      32.266  42.405  12.965  1.00 21.47           C  
ATOM   1521  C   GLN A 195      31.173  41.757  13.800  1.00 20.02           C  
ATOM   1522  O   GLN A 195      31.336  40.648  14.307  1.00 20.06           O  
ATOM   1523  CB  GLN A 195      33.073  43.363  13.850  1.00 24.56           C  
ATOM   1524  CG  GLN A 195      34.112  42.672  14.725  1.00 28.54           C  
ATOM   1525  CD  GLN A 195      35.350  42.253  13.940  1.00 30.78           C  
ATOM   1526  OE1 GLN A 195      36.101  43.094  13.439  1.00 32.64           O  
ATOM   1527  NE2 GLN A 195      35.563  40.950  13.826  1.00 31.48           N  
ATOM   1528  N   THR A 196      30.055  42.455  13.947  1.00 19.41           N  
ATOM   1529  CA  THR A 196      28.947  41.943  14.742  1.00 19.53           C  
ATOM   1530  C   THR A 196      28.372  40.649  14.165  1.00 18.76           C  
ATOM   1531  O   THR A 196      28.150  39.677  14.891  1.00 18.33           O  
ATOM   1532  CB  THR A 196      27.840  43.004  14.872  1.00 20.41           C  
ATOM   1533  OG1 THR A 196      28.405  44.194  15.438  1.00 22.69           O  
ATOM   1534  CG2 THR A 196      26.724  42.512  15.792  1.00 21.96           C  
ATOM   1535  N   ILE A 197      28.132  40.637  12.861  1.00 17.28           N  
ATOM   1536  CA  ILE A 197      27.601  39.445  12.214  1.00 18.13           C  
ATOM   1537  C   ILE A 197      28.652  38.344  12.309  1.00 18.81           C  
ATOM   1538  O   ILE A 197      28.332  37.172  12.528  1.00 20.05           O  
ATOM   1539  CB  ILE A 197      27.271  39.726  10.732  1.00 20.10           C  
ATOM   1540  CG1 ILE A 197      26.138  40.758  10.655  1.00 19.53           C  
ATOM   1541  CG2 ILE A 197      26.895  38.436  10.023  1.00 17.43           C  
ATOM   1542  CD1 ILE A 197      25.775  41.194   9.261  1.00 22.68           C  
ATOM   1543  N   ASP A 198      29.911  38.735  12.137  1.00 17.43           N  
ATOM   1544  CA  ASP A 198      31.035  37.808  12.217  1.00 18.79           C  
ATOM   1545  C   ASP A 198      31.004  37.149  13.595  1.00 19.42           C  
ATOM   1546  O   ASP A 198      31.081  35.927  13.716  1.00 18.20           O  
ATOM   1547  CB  ASP A 198      32.347  38.580  12.048  1.00 20.29           C  
ATOM   1548  CG  ASP A 198      33.563  37.673  11.986  1.00 22.00           C  
ATOM   1549  OD1 ASP A 198      33.828  37.098  10.912  1.00 23.30           O  
ATOM   1550  OD2 ASP A 198      34.245  37.531  13.021  1.00 24.59           O  
ATOM   1551  N   THR A 199      30.883  37.977  14.633  1.00 18.62           N  
ATOM   1552  CA  THR A 199      30.839  37.497  16.013  1.00 19.43           C  
ATOM   1553  C   THR A 199      29.679  36.525  16.222  1.00 20.04           C  
ATOM   1554  O   THR A 199      29.838  35.459  16.821  1.00 19.67           O  
ATOM   1555  CB  THR A 199      30.680  38.675  17.001  1.00 21.00           C  
ATOM   1556  OG1 THR A 199      31.877  39.463  16.996  1.00 20.07           O  
ATOM   1557  CG2 THR A 199      30.405  38.167  18.417  1.00 21.81           C  
ATOM   1558  N   PHE A 200      28.510  36.906  15.726  1.00 19.21           N  
ATOM   1559  CA  PHE A 200      27.323  36.077  15.851  1.00 20.22           C  
ATOM   1560  C   PHE A 200      27.556  34.680  15.272  1.00 19.13           C  
ATOM   1561  O   PHE A 200      27.194  33.670  15.884  1.00 19.46           O  
ATOM   1562  CB  PHE A 200      26.147  36.751  15.144  1.00 22.00           C  
ATOM   1563  CG  PHE A 200      24.876  35.953  15.188  1.00 27.80           C  
ATOM   1564  CD1 PHE A 200      24.297  35.607  16.404  1.00 28.36           C  
ATOM   1565  CD2 PHE A 200      24.255  35.550  14.013  1.00 28.11           C  
ATOM   1566  CE1 PHE A 200      23.119  34.871  16.448  1.00 29.96           C  
ATOM   1567  CE2 PHE A 200      23.078  34.814  14.047  1.00 30.90           C  
ATOM   1568  CZ  PHE A 200      22.508  34.475  15.269  1.00 30.83           C  
ATOM   1569  N   LEU A 201      28.165  34.625  14.094  1.00 15.93           N  
ATOM   1570  CA  LEU A 201      28.443  33.347  13.445  1.00 16.12           C  
ATOM   1571  C   LEU A 201      29.498  32.567  14.221  1.00 16.04           C  
ATOM   1572  O   LEU A 201      29.446  31.338  14.281  1.00 15.69           O  
ATOM   1573  CB  LEU A 201      28.920  33.577  12.006  1.00 16.20           C  
ATOM   1574  CG  LEU A 201      27.948  34.312  11.077  1.00 15.41           C  
ATOM   1575  CD1 LEU A 201      28.594  34.523   9.717  1.00 17.13           C  
ATOM   1576  CD2 LEU A 201      26.667  33.516  10.940  1.00 18.29           C  
ATOM   1577  N   PHE A 202      30.461  33.275  14.810  1.00 14.66           N  
ATOM   1578  CA  PHE A 202      31.498  32.597  15.581  1.00 16.15           C  
ATOM   1579  C   PHE A 202      31.052  32.262  17.008  1.00 17.73           C  
ATOM   1580  O   PHE A 202      31.876  31.995  17.884  1.00 17.88           O  
ATOM   1581  CB  PHE A 202      32.800  33.407  15.593  1.00 16.58           C  
ATOM   1582  CG  PHE A 202      33.666  33.184  14.372  1.00 18.84           C  
ATOM   1583  CD1 PHE A 202      33.909  31.895  13.893  1.00 18.17           C  
ATOM   1584  CD2 PHE A 202      34.276  34.255  13.731  1.00 18.20           C  
ATOM   1585  CE1 PHE A 202      34.745  31.684  12.794  1.00 19.40           C  
ATOM   1586  CE2 PHE A 202      35.114  34.053  12.634  1.00 18.52           C  
ATOM   1587  CZ  PHE A 202      35.352  32.767  12.166  1.00 18.30           C  
ATOM   1588  N   CYS A 203      29.738  32.291  17.228  1.00 18.59           N  
ATOM   1589  CA  CYS A 203      29.132  31.913  18.506  1.00 17.88           C  
ATOM   1590  C   CYS A 203      28.318  30.654  18.211  1.00 18.41           C  
ATOM   1591  O   CYS A 203      28.400  29.660  18.934  1.00 16.14           O  
ATOM   1592  CB  CYS A 203      28.204  33.008  19.041  1.00 17.48           C  
ATOM   1593  SG  CYS A 203      29.067  34.292  19.977  1.00 19.37           S  
ATOM   1594  N   LEU A 204      27.534  30.707  17.133  1.00 19.37           N  
ATOM   1595  CA  LEU A 204      26.703  29.576  16.717  1.00 21.50           C  
ATOM   1596  C   LEU A 204      27.505  28.357  16.284  1.00 21.14           C  
ATOM   1597  O   LEU A 204      27.250  27.247  16.754  1.00 20.85           O  
ATOM   1598  CB  LEU A 204      25.776  29.974  15.566  1.00 25.13           C  
ATOM   1599  CG  LEU A 204      24.470  30.701  15.883  1.00 28.04           C  
ATOM   1600  CD1 LEU A 204      24.748  31.901  16.764  1.00 32.00           C  
ATOM   1601  CD2 LEU A 204      23.812  31.131  14.575  1.00 30.37           C  
ATOM   1602  N   LEU A 205      28.454  28.554  15.371  1.00 20.75           N  
ATOM   1603  CA  LEU A 205      29.273  27.441  14.895  1.00 20.72           C  
ATOM   1604  C   LEU A 205      29.976  26.741  16.046  1.00 19.59           C  
ATOM   1605  O   LEU A 205      29.873  25.528  16.196  1.00 19.78           O  
ATOM   1606  CB  LEU A 205      30.329  27.920  13.890  1.00 21.61           C  
ATOM   1607  CG  LEU A 205      29.909  28.102  12.437  1.00 24.08           C  
ATOM   1608  CD1 LEU A 205      28.831  29.180  12.359  1.00 26.69           C  
ATOM   1609  CD2 LEU A 205      31.125  28.501  11.597  1.00 22.17           C  
ATOM   1610  N   PRO A 206      30.708  27.504  16.874  1.00 19.41           N  
ATOM   1611  CA  PRO A 206      31.421  26.915  18.009  1.00 20.09           C  
ATOM   1612  C   PRO A 206      30.495  26.171  18.967  1.00 19.23           C  
ATOM   1613  O   PRO A 206      30.881  25.154  19.539  1.00 20.19           O  
ATOM   1614  CB  PRO A 206      32.080  28.122  18.669  1.00 21.11           C  
ATOM   1615  CG  PRO A 206      32.300  29.055  17.514  1.00 23.00           C  
ATOM   1616  CD  PRO A 206      30.996  28.946  16.772  1.00 19.63           C  
ATOM   1617  N   PHE A 207      29.275  26.671  19.147  1.00 17.82           N  
ATOM   1618  CA  PHE A 207      28.350  26.001  20.051  1.00 15.63           C  
ATOM   1619  C   PHE A 207      28.011  24.613  19.537  1.00 15.05           C  
ATOM   1620  O   PHE A 207      27.981  23.647  20.299  1.00 14.50           O  
ATOM   1621  CB  PHE A 207      27.050  26.789  20.228  1.00 17.63           C  
ATOM   1622  CG  PHE A 207      26.002  26.032  21.005  1.00 17.23           C  
ATOM   1623  CD1 PHE A 207      26.078  25.932  22.391  1.00 18.10           C  
ATOM   1624  CD2 PHE A 207      24.981  25.362  20.343  1.00 18.28           C  
ATOM   1625  CE1 PHE A 207      25.148  25.167  23.113  1.00 17.64           C  
ATOM   1626  CE2 PHE A 207      24.045  24.594  21.048  1.00 20.69           C  
ATOM   1627  CZ  PHE A 207      24.133  24.498  22.436  1.00 20.38           C  
ATOM   1628  N   PHE A 208      27.738  24.508  18.243  1.00 15.15           N  
ATOM   1629  CA  PHE A 208      27.402  23.211  17.664  1.00 17.73           C  
ATOM   1630  C   PHE A 208      28.619  22.305  17.511  1.00 17.31           C  
ATOM   1631  O   PHE A 208      28.495  21.079  17.558  1.00 17.71           O  
ATOM   1632  CB  PHE A 208      26.720  23.406  16.314  1.00 17.83           C  
ATOM   1633  CG  PHE A 208      25.313  23.890  16.433  1.00 19.49           C  
ATOM   1634  CD1 PHE A 208      24.300  23.023  16.825  1.00 22.92           C  
ATOM   1635  CD2 PHE A 208      25.006  25.224  16.212  1.00 22.81           C  
ATOM   1636  CE1 PHE A 208      22.996  23.479  17.000  1.00 23.81           C  
ATOM   1637  CE2 PHE A 208      23.708  25.695  16.383  1.00 23.73           C  
ATOM   1638  CZ  PHE A 208      22.701  24.818  16.779  1.00 25.48           C  
ATOM   1639  N   SER A 209      29.788  22.917  17.344  1.00 17.09           N  
ATOM   1640  CA  SER A 209      31.038  22.184  17.177  1.00 20.29           C  
ATOM   1641  C   SER A 209      31.542  21.623  18.494  1.00 20.29           C  
ATOM   1642  O   SER A 209      32.104  20.527  18.539  1.00 21.52           O  
ATOM   1643  CB  SER A 209      32.124  23.098  16.595  1.00 20.83           C  
ATOM   1644  OG  SER A 209      31.752  23.601  15.324  1.00 24.22           O  
ATOM   1645  N  ALYS A 210      31.337  22.364  19.573  0.50 21.04           N  
ATOM   1646  N  BLYS A 210      31.367  22.407  19.554  0.50 19.96           N  
ATOM   1647  CA ALYS A 210      31.789  21.911  20.878  0.50 20.52           C  
ATOM   1648  CA BLYS A 210      31.807  22.035  20.891  0.50 20.01           C  
ATOM   1649  C  ALYS A 210      30.704  21.122  21.587  0.50 20.80           C  
ATOM   1650  C  BLYS A 210      30.749  21.174  21.594  0.50 19.56           C  
ATOM   1651  O  ALYS A 210      30.740  19.890  21.618  0.50 22.02           O  
ATOM   1652  O  BLYS A 210      30.855  19.947  21.631  0.50 19.55           O  
ATOM   1653  CB ALYS A 210      32.219  23.108  21.725  0.50 20.05           C  
ATOM   1654  CB BLYS A 210      32.091  23.301  21.718  0.50 22.56           C  
ATOM   1655  CG ALYS A 210      33.550  23.686  21.301  0.50 18.06           C  
ATOM   1656  CG BLYS A 210      33.501  23.920  21.578  0.50 26.24           C  
ATOM   1657  CD ALYS A 210      33.453  25.176  21.096  0.50 17.85           C  
ATOM   1658  CD BLYS A 210      33.722  24.863  20.374  0.50 28.73           C  
ATOM   1659  CE ALYS A 210      34.835  25.812  21.159  0.50 17.37           C  
ATOM   1660  CE BLYS A 210      34.959  25.744  20.671  0.50 29.77           C  
ATOM   1661  NZ ALYS A 210      35.455  26.099  19.858  0.50 15.44           N  
ATOM   1662  NZ BLYS A 210      35.530  26.557  19.578  0.50 28.62           N  
ATOM   1663  N   VAL A 211      29.731  21.827  22.147  1.00 18.91           N  
ATOM   1664  CA  VAL A 211      28.653  21.151  22.845  1.00 17.39           C  
ATOM   1665  C   VAL A 211      27.849  20.227  21.931  1.00 17.46           C  
ATOM   1666  O   VAL A 211      27.563  19.090  22.296  1.00 17.01           O  
ATOM   1667  CB  VAL A 211      27.708  22.177  23.504  1.00 18.20           C  
ATOM   1668  CG1 VAL A 211      26.491  21.470  24.086  1.00 16.75           C  
ATOM   1669  CG2 VAL A 211      28.456  22.925  24.609  1.00 13.12           C  
ATOM   1670  N   GLY A 212      27.489  20.719  20.747  1.00 18.84           N  
ATOM   1671  CA  GLY A 212      26.723  19.912  19.812  1.00 16.77           C  
ATOM   1672  C   GLY A 212      27.390  18.594  19.442  1.00 17.70           C  
ATOM   1673  O   GLY A 212      26.772  17.529  19.524  1.00 18.60           O  
ATOM   1674  N   PHE A 213      28.652  18.656  19.035  1.00 17.03           N  
ATOM   1675  CA  PHE A 213      29.375  17.451  18.657  1.00 17.28           C  
ATOM   1676  C   PHE A 213      29.498  16.445  19.798  1.00 16.00           C  
ATOM   1677  O   PHE A 213      29.235  15.260  19.614  1.00 16.40           O  
ATOM   1678  CB  PHE A 213      30.785  17.785  18.150  1.00 16.40           C  
ATOM   1679  CG  PHE A 213      31.642  16.562  17.937  1.00 16.23           C  
ATOM   1680  CD1 PHE A 213      31.475  15.763  16.808  1.00 16.49           C  
ATOM   1681  CD2 PHE A 213      32.559  16.167  18.905  1.00 17.43           C  
ATOM   1682  CE1 PHE A 213      32.204  14.580  16.647  1.00 17.56           C  
ATOM   1683  CE2 PHE A 213      33.294  14.991  18.761  1.00 19.31           C  
ATOM   1684  CZ  PHE A 213      33.115  14.194  17.625  1.00 19.00           C  
ATOM   1685  N   SER A 214      29.911  16.917  20.968  1.00 15.80           N  
ATOM   1686  CA  SER A 214      30.092  16.045  22.121  1.00 17.24           C  
ATOM   1687  C   SER A 214      28.781  15.430  22.594  1.00 16.78           C  
ATOM   1688  O   SER A 214      28.761  14.316  23.113  1.00 19.42           O  
ATOM   1689  CB  SER A 214      30.764  16.822  23.250  1.00 18.10           C  
ATOM   1690  OG  SER A 214      32.038  17.277  22.830  1.00 18.93           O  
ATOM   1691  N   PHE A 215      27.686  16.159  22.414  1.00 17.58           N  
ATOM   1692  CA  PHE A 215      26.374  15.662  22.795  1.00 17.98           C  
ATOM   1693  C   PHE A 215      26.091  14.425  21.946  1.00 18.28           C  
ATOM   1694  O   PHE A 215      25.766  13.357  22.465  1.00 17.61           O  
ATOM   1695  CB  PHE A 215      25.309  16.725  22.514  1.00 18.53           C  
ATOM   1696  CG  PHE A 215      23.920  16.315  22.912  1.00 18.38           C  
ATOM   1697  CD1 PHE A 215      23.462  16.530  24.206  1.00 16.42           C  
ATOM   1698  CD2 PHE A 215      23.069  15.716  21.989  1.00 19.63           C  
ATOM   1699  CE1 PHE A 215      22.171  16.154  24.577  1.00 20.89           C  
ATOM   1700  CE2 PHE A 215      21.776  15.334  22.349  1.00 21.04           C  
ATOM   1701  CZ  PHE A 215      21.326  15.554  23.643  1.00 19.09           C  
ATOM   1702  N   LEU A 216      26.226  14.580  20.632  1.00 16.82           N  
ATOM   1703  CA  LEU A 216      25.983  13.480  19.692  1.00 17.85           C  
ATOM   1704  C   LEU A 216      26.981  12.340  19.861  1.00 18.71           C  
ATOM   1705  O   LEU A 216      26.642  11.170  19.679  1.00 18.34           O  
ATOM   1706  CB  LEU A 216      26.058  13.992  18.254  1.00 18.46           C  
ATOM   1707  CG  LEU A 216      24.969  14.992  17.839  1.00 22.39           C  
ATOM   1708  CD1 LEU A 216      25.264  15.524  16.441  1.00 21.73           C  
ATOM   1709  CD2 LEU A 216      23.609  14.305  17.882  1.00 20.12           C  
ATOM   1710  N   ASP A 217      28.217  12.693  20.201  1.00 15.66           N  
ATOM   1711  CA  ASP A 217      29.263  11.707  20.390  1.00 17.53           C  
ATOM   1712  C   ASP A 217      29.026  10.871  21.649  1.00 17.30           C  
ATOM   1713  O   ASP A 217      29.014   9.640  21.592  1.00 17.04           O  
ATOM   1714  CB  ASP A 217      30.624  12.402  20.467  1.00 15.73           C  
ATOM   1715  CG  ASP A 217      31.770  11.425  20.649  1.00 19.75           C  
ATOM   1716  OD1 ASP A 217      31.921  10.517  19.806  1.00 18.96           O  
ATOM   1717  OD2 ASP A 217      32.520  11.569  21.637  1.00 23.56           O  
ATOM   1718  N   LEU A 218      28.836  11.534  22.785  1.00 17.09           N  
ATOM   1719  CA  LEU A 218      28.610  10.814  24.037  1.00 15.94           C  
ATOM   1720  C   LEU A 218      27.299  10.033  24.027  1.00 17.58           C  
ATOM   1721  O   LEU A 218      27.279   8.855  24.380  1.00 18.61           O  
ATOM   1722  CB  LEU A 218      28.627  11.780  25.224  1.00 12.98           C  
ATOM   1723  CG  LEU A 218      29.955  12.513  25.477  1.00 14.51           C  
ATOM   1724  CD1 LEU A 218      29.793  13.423  26.681  1.00 15.71           C  
ATOM   1725  CD2 LEU A 218      31.079  11.510  25.708  1.00 12.91           C  
ATOM   1726  N   HIS A 219      26.204  10.674  23.626  1.00 15.46           N  
ATOM   1727  CA  HIS A 219      24.928   9.970  23.589  1.00 15.48           C  
ATOM   1728  C   HIS A 219      24.975   8.830  22.580  1.00 15.59           C  
ATOM   1729  O   HIS A 219      24.388   7.773  22.808  1.00 17.34           O  
ATOM   1730  CB  HIS A 219      23.783  10.943  23.270  1.00 15.39           C  
ATOM   1731  CG  HIS A 219      23.352  11.754  24.452  1.00 16.17           C  
ATOM   1732  ND1 HIS A 219      22.678  11.207  25.526  1.00 18.12           N  
ATOM   1733  CD2 HIS A 219      23.557  13.057  24.766  1.00 16.09           C  
ATOM   1734  CE1 HIS A 219      22.490  12.134  26.448  1.00 16.54           C  
ATOM   1735  NE2 HIS A 219      23.013  13.266  26.013  1.00 17.71           N  
ATOM   1736  N   GLY A 220      25.694   9.030  21.477  1.00 15.17           N  
ATOM   1737  CA  GLY A 220      25.790   7.987  20.466  1.00 15.69           C  
ATOM   1738  C   GLY A 220      26.492   6.748  20.998  1.00 17.97           C  
ATOM   1739  O   GLY A 220      26.063   5.623  20.737  1.00 18.36           O  
ATOM   1740  N   LEU A 221      27.574   6.961  21.745  1.00 17.05           N  
ATOM   1741  CA  LEU A 221      28.351   5.874  22.333  1.00 17.46           C  
ATOM   1742  C   LEU A 221      27.572   5.162  23.433  1.00 18.50           C  
ATOM   1743  O   LEU A 221      27.653   3.939  23.578  1.00 20.12           O  
ATOM   1744  CB  LEU A 221      29.663   6.411  22.915  1.00 16.51           C  
ATOM   1745  CG  LEU A 221      30.737   6.873  21.933  1.00 16.46           C  
ATOM   1746  CD1 LEU A 221      31.929   7.442  22.701  1.00 17.21           C  
ATOM   1747  CD2 LEU A 221      31.180   5.693  21.071  1.00 17.26           C  
ATOM   1748  N   ARG A 222      26.832   5.933  24.221  1.00 17.56           N  
ATOM   1749  CA  ARG A 222      26.031   5.362  25.298  1.00 18.25           C  
ATOM   1750  C   ARG A 222      24.905   4.506  24.725  1.00 18.28           C  
ATOM   1751  O   ARG A 222      24.666   3.393  25.190  1.00 18.83           O  
ATOM   1752  CB  ARG A 222      25.421   6.468  26.166  1.00 17.76           C  
ATOM   1753  CG  ARG A 222      26.430   7.314  26.938  1.00 16.44           C  
ATOM   1754  CD  ARG A 222      25.772   8.604  27.413  1.00 14.70           C  
ATOM   1755  NE  ARG A 222      24.690   8.374  28.371  1.00 15.66           N  
ATOM   1756  CZ  ARG A 222      24.862   8.257  29.685  1.00 15.95           C  
ATOM   1757  NH1 ARG A 222      26.078   8.351  30.208  1.00 14.75           N  
ATOM   1758  NH2 ARG A 222      23.817   8.049  30.477  1.00 15.75           N  
ATOM   1759  N   ASN A 223      24.230   5.032  23.706  1.00 18.95           N  
ATOM   1760  CA  ASN A 223      23.105   4.346  23.078  1.00 19.55           C  
ATOM   1761  C   ASN A 223      23.435   3.001  22.442  1.00 21.01           C  
ATOM   1762  O   ASN A 223      22.558   2.149  22.297  1.00 22.61           O  
ATOM   1763  CB  ASN A 223      22.449   5.261  22.037  1.00 20.53           C  
ATOM   1764  CG  ASN A 223      21.787   6.478  22.667  1.00 21.71           C  
ATOM   1765  OD1 ASN A 223      21.573   6.519  23.875  1.00 23.79           O  
ATOM   1766  ND2 ASN A 223      21.448   7.465  21.846  1.00 23.48           N  
ATOM   1767  N   LEU A 224      24.688   2.811  22.047  1.00 21.55           N  
ATOM   1768  CA  LEU A 224      25.094   1.547  21.445  1.00 22.33           C  
ATOM   1769  C   LEU A 224      24.959   0.435  22.481  1.00 22.90           C  
ATOM   1770  O   LEU A 224      24.930  -0.748  22.141  1.00 23.63           O  
ATOM   1771  CB  LEU A 224      26.551   1.619  20.979  1.00 23.18           C  
ATOM   1772  CG  LEU A 224      26.865   2.508  19.769  1.00 24.97           C  
ATOM   1773  CD1 LEU A 224      28.361   2.518  19.527  1.00 24.78           C  
ATOM   1774  CD2 LEU A 224      26.122   1.998  18.543  1.00 25.20           C  
ATOM   1775  N   ASN A 225      24.873   0.832  23.747  1.00 22.79           N  
ATOM   1776  CA  ASN A 225      24.763  -0.119  24.842  1.00 22.72           C  
ATOM   1777  C   ASN A 225      23.357  -0.288  25.420  1.00 23.23           C  
ATOM   1778  O   ASN A 225      23.197  -0.763  26.548  1.00 22.82           O  
ATOM   1779  CB  ASN A 225      25.751   0.258  25.953  1.00 22.03           C  
ATOM   1780  CG  ASN A 225      27.193   0.258  25.468  1.00 21.65           C  
ATOM   1781  OD1 ASN A 225      27.581  -0.580  24.657  1.00 22.76           O  
ATOM   1782  ND2 ASN A 225      27.993   1.195  25.969  1.00 19.82           N  
ATOM   1783  N   ASP A 226      22.338   0.108  24.659  1.00 23.30           N  
ATOM   1784  CA  ASP A 226      20.958  -0.058  25.122  1.00 25.11           C  
ATOM   1785  C   ASP A 226      20.675  -1.551  25.263  1.00 24.91           C  
ATOM   1786  O   ASP A 226      19.923  -1.925  26.187  1.00 26.10           O  
ATOM   1787  CB  ASP A 226      19.945   0.551  24.140  1.00 25.23           C  
ATOM   1788  CG  ASP A 226      19.996   2.068  24.103  1.00 26.57           C  
ATOM   1789  OD1 ASP A 226      20.388   2.690  25.120  1.00 23.69           O  
ATOM   1790  OD2 ASP A 226      19.618   2.642  23.057  1.00 26.25           O  
