# Supplementary material for: Alignment of Helical Membrane Protein Sequences Using AlignMe
Source: PLoS One. 2013 Mar 4;8(3):e57731. doi: 10.1371/journal.pone.0057731 (PMC3587630; doi:10.1371/journal.pone.0057731)
Supplement: File S2 — Dataset of HOMEP2 homologous membrane proteins. (GZ) [file pone.0057731.s002.gz › HOMEP2010_pdbs/bacterial_rhodopsins/2JAF_A.pdb]

ATOM      1  N   ALA A  22      48.848  12.458  48.731  1.00 56.45           N  
ATOM      2  CA  ALA A  22      50.280  12.082  48.545  1.00 56.15           C  
ATOM      3  C   ALA A  22      50.453  10.569  48.637  1.00 55.53           C  
ATOM      4  O   ALA A  22      50.654   9.890  47.626  1.00 56.35           O  
ATOM      5  CB  ALA A  22      51.139  12.773  49.602  1.00 56.46           C  
ATOM      6  N   VAL A  23      50.377  10.047  49.857  1.00 53.85           N  
ATOM      7  CA  VAL A  23      50.519   8.615  50.083  1.00 51.16           C  
ATOM      8  C   VAL A  23      49.486   7.841  49.271  1.00 48.95           C  
ATOM      9  O   VAL A  23      48.392   8.336  48.996  1.00 47.65           O  
ATOM     10  CB  VAL A  23      50.351   8.271  51.587  1.00 52.59           C  
ATOM     11  CG1 VAL A  23      49.051   8.849  52.112  1.00 52.71           C  
ATOM     12  CG2 VAL A  23      50.374   6.762  51.788  1.00 52.99           C  
ATOM     13  N   ARG A  24      49.846   6.626  48.878  1.00 46.45           N  
ATOM     14  CA  ARG A  24      48.952   5.783  48.107  1.00 44.41           C  
ATOM     15  C   ARG A  24      49.224   4.318  48.428  1.00 44.18           C  
ATOM     16  O   ARG A  24      50.251   3.767  48.030  1.00 44.88           O  
ATOM     17  CB  ARG A  24      49.138   6.036  46.601  1.00 45.00           C  
ATOM     18  CG  ARG A  24      48.164   5.259  45.716  1.00 42.17           C  
ATOM     19  CD  ARG A  24      48.465   5.398  44.217  1.00 40.97           C  
ATOM     20  NE  ARG A  24      48.162   6.720  43.666  1.00 37.36           N  
ATOM     21  CZ  ARG A  24      49.084   7.587  43.252  1.00 38.63           C  
ATOM     22  NH1 ARG A  24      50.372   7.272  43.329  1.00 37.41           N  
ATOM     23  NH2 ARG A  24      48.722   8.764  42.751  1.00 34.45           N  
ATOM     24  N   GLU A  25      48.315   3.709  49.186  1.00 42.41           N  
ATOM     25  CA  GLU A  25      48.412   2.299  49.551  1.00 40.55           C  
ATOM     26  C   GLU A  25      47.144   1.653  49.013  1.00 38.85           C  
ATOM     27  O   GLU A  25      46.239   1.289  49.764  1.00 37.57           O  
ATOM     28  CB  GLU A  25      48.491   2.114  51.073  1.00 41.80           C  
ATOM     29  CG  GLU A  25      49.883   2.315  51.657  1.00 43.19           C  
ATOM     30  CD  GLU A  25      50.036   1.708  53.044  1.00 43.37           C  
ATOM     31  OE1 GLU A  25      51.171   1.700  53.561  1.00 44.97           O  
ATOM     32  OE2 GLU A  25      49.029   1.240  53.619  1.00 40.92           O  
ATOM     33  N   ASN A  26      47.098   1.524  47.692  1.00 35.88           N  
ATOM     34  CA  ASN A  26      45.950   0.966  46.998  1.00 33.22           C  
ATOM     35  C   ASN A  26      46.484   0.368  45.703  1.00 32.77           C  
ATOM     36  O   ASN A  26      46.693   1.093  44.728  1.00 32.17           O  
ATOM     37  CB  ASN A  26      44.968   2.098  46.688  1.00 32.56           C  
ATOM     38  CG  ASN A  26      43.697   1.613  46.036  1.00 30.01           C  
ATOM     39  OD1 ASN A  26      43.676   0.574  45.380  1.00 33.64           O  
ATOM     40  ND2 ASN A  26      42.627   2.382  46.194  1.00 30.67           N  
ATOM     41  N   ALA A  27      46.706  -0.944  45.697  1.00 31.09           N  
ATOM     42  CA  ALA A  27      47.248  -1.627  44.524  1.00 31.75           C  
ATOM     43  C   ALA A  27      46.373  -1.471  43.288  1.00 31.35           C  
ATOM     44  O   ALA A  27      46.881  -1.326  42.176  1.00 30.90           O  
ATOM     45  CB  ALA A  27      47.458  -3.106  44.829  1.00 32.31           C  
ATOM     46  N   LEU A  28      45.059  -1.511  43.481  1.00 31.74           N  
ATOM     47  CA  LEU A  28      44.132  -1.365  42.367  1.00 30.56           C  
ATOM     48  C   LEU A  28      44.388  -0.019  41.695  1.00 29.60           C  
ATOM     49  O   LEU A  28      44.542   0.066  40.478  1.00 30.35           O  
ATOM     50  CB  LEU A  28      42.683  -1.442  42.869  1.00 32.71           C  
ATOM     51  CG  LEU A  28      41.563  -1.320  41.829  1.00 33.87           C  
ATOM     52  CD1 LEU A  28      41.710  -2.410  40.774  1.00 33.62           C  
ATOM     53  CD2 LEU A  28      40.208  -1.428  42.519  1.00 35.08           C  
ATOM     54  N   LEU A  29      44.443   1.033  42.500  1.00 27.90           N  
ATOM     55  CA  LEU A  29      44.690   2.377  41.994  1.00 27.01           C  
ATOM     56  C   LEU A  29      46.087   2.516  41.372  1.00 27.38           C  
ATOM     57  O   LEU A  29      46.235   2.991  40.242  1.00 25.79           O  
ATOM     58  CB  LEU A  29      44.530   3.386  43.135  1.00 26.41           C  
ATOM     59  CG  LEU A  29      44.660   4.880  42.829  1.00 26.33           C  
ATOM     60  CD1 LEU A  29      43.576   5.324  41.833  1.00 26.66           C  
ATOM     61  CD2 LEU A  29      44.524   5.650  44.134  1.00 23.88           C  
ATOM     62  N   SER A  30      47.111   2.101  42.112  1.00 27.15           N  
ATOM     63  CA  SER A  30      48.486   2.196  41.634  1.00 26.80           C  
ATOM     64  C   SER A  30      48.718   1.487  40.303  1.00 25.60           C  
ATOM     65  O   SER A  30      49.343   2.045  39.400  1.00 24.46           O  
ATOM     66  CB  SER A  30      49.449   1.627  42.679  1.00 27.68           C  
ATOM     67  OG  SER A  30      49.389   2.386  43.870  1.00 32.42           O  
ATOM     68  N   SER A  31      48.217   0.262  40.183  1.00 25.26           N  
ATOM     69  CA  SER A  31      48.406  -0.504  38.954  1.00 25.95           C  
ATOM     70  C   SER A  31      47.800   0.165  37.719  1.00 24.48           C  
ATOM     71  O   SER A  31      48.368   0.084  36.631  1.00 25.47           O  
ATOM     72  CB  SER A  31      47.844  -1.926  39.118  1.00 26.80           C  
ATOM     73  OG  SER A  31      46.488  -1.915  39.538  1.00 27.40           O  
ATOM     74  N   SER A  32      46.662   0.831  37.887  1.00 24.92           N  
ATOM     75  CA  SER A  32      46.001   1.501  36.769  1.00 22.86           C  
ATOM     76  C   SER A  32      46.877   2.606  36.180  1.00 22.92           C  
ATOM     77  O   SER A  32      46.686   3.019  35.034  1.00 23.60           O  
ATOM     78  CB  SER A  32      44.662   2.098  37.218  1.00 24.17           C  
ATOM     79  OG  SER A  32      44.856   3.228  38.051  1.00 22.17           O  
ATOM     80  N   LEU A  33      47.838   3.088  36.963  1.00 22.16           N  
ATOM     81  CA  LEU A  33      48.728   4.143  36.499  1.00 22.07           C  
ATOM     82  C   LEU A  33      50.034   3.580  35.933  1.00 21.75           C  
ATOM     83  O   LEU A  33      50.455   3.953  34.837  1.00 21.73           O  
ATOM     84  CB  LEU A  33      49.031   5.111  37.647  1.00 23.50           C  
ATOM     85  CG  LEU A  33      47.801   5.668  38.369  1.00 24.24           C  
ATOM     86  CD1 LEU A  33      48.247   6.561  39.523  1.00 21.21           C  
ATOM     87  CD2 LEU A  33      46.929   6.445  37.386  1.00 22.62           C  
ATOM     88  N   TRP A  34      50.676   2.681  36.672  1.00 22.89           N  
ATOM     89  CA  TRP A  34      51.930   2.094  36.202  1.00 23.89           C  
ATOM     90  C   TRP A  34      51.750   1.321  34.908  1.00 23.35           C  
ATOM     91  O   TRP A  34      52.635   1.319  34.054  1.00 24.82           O  
ATOM     92  CB  TRP A  34      52.530   1.163  37.259  1.00 22.69           C  
ATOM     93  CG  TRP A  34      53.236   1.891  38.357  1.00 24.80           C  
ATOM     94  CD1 TRP A  34      52.887   1.924  39.678  1.00 25.51           C  
ATOM     95  CD2 TRP A  34      54.407   2.708  38.230  1.00 25.15           C  
ATOM     96  NE1 TRP A  34      53.769   2.715  40.382  1.00 25.58           N  
ATOM     97  CE2 TRP A  34      54.711   3.208  39.518  1.00 24.75           C  
ATOM     98  CE3 TRP A  34      55.230   3.068  37.154  1.00 25.68           C  
ATOM     99  CZ2 TRP A  34      55.804   4.050  39.759  1.00 27.03           C  
ATOM    100  CZ3 TRP A  34      56.318   3.907  37.394  1.00 27.90           C  
ATOM    101  CH2 TRP A  34      56.593   4.388  38.689  1.00 26.59           C  
ATOM    102  N   VAL A  35      50.602   0.670  34.762  1.00 25.41           N  
ATOM    103  CA  VAL A  35      50.336  -0.109  33.562  1.00 25.34           C  
ATOM    104  C   VAL A  35      50.453   0.763  32.314  1.00 24.71           C  
ATOM    105  O   VAL A  35      51.010   0.331  31.306  1.00 24.18           O  
ATOM    106  CB  VAL A  35      48.929  -0.765  33.606  1.00 28.34           C  
ATOM    107  CG1 VAL A  35      47.848   0.301  33.677  1.00 28.46           C  
ATOM    108  CG2 VAL A  35      48.723  -1.634  32.375  1.00 29.37           C  
ATOM    109  N   ASN A  36      49.951   1.996  32.368  1.00 23.66           N  
ATOM    110  CA  ASN A  36      50.038   2.838  31.184  1.00 24.39           C  
ATOM    111  C   ASN A  36      51.361   3.556  30.993  1.00 24.94           C  
ATOM    112  O   ASN A  36      51.661   4.020  29.898  1.00 24.29           O  
ATOM    113  CB  ASN A  36      48.857   3.811  31.109  1.00 24.19           C  
ATOM    114  CG  ASN A  36      47.625   3.151  30.513  1.00 25.91           C  
ATOM    115  OD1 ASN A  36      47.716   2.054  29.950  1.00 27.74           O  
ATOM    116  ND2 ASN A  36      46.478   3.805  30.619  1.00 22.64           N  
ATOM    117  N   VAL A  37      52.162   3.658  32.047  1.00 24.63           N  
ATOM    118  CA  VAL A  37      53.472   4.266  31.875  1.00 25.55           C  
ATOM    119  C   VAL A  37      54.222   3.267  30.993  1.00 25.99           C  
ATOM    120  O   VAL A  37      54.931   3.641  30.059  1.00 27.84           O  
ATOM    121  CB  VAL A  37      54.212   4.428  33.221  1.00 25.38           C  
ATOM    122  CG1 VAL A  37      55.686   4.734  32.971  1.00 27.44           C  
ATOM    123  CG2 VAL A  37      53.585   5.562  34.023  1.00 24.95           C  
ATOM    124  N   ALA A  38      54.033   1.983  31.280  1.00 25.87           N  
ATOM    125  CA  ALA A  38      54.688   0.932  30.509  1.00 26.02           C  
ATOM    126  C   ALA A  38      54.130   0.836  29.091  1.00 26.23           C  
ATOM    127  O   ALA A  38      54.887   0.787  28.120  1.00 26.18           O  
ATOM    128  CB  ALA A  38      54.539  -0.405  31.214  1.00 26.36           C  
ATOM    129  N   LEU A  39      52.808   0.807  28.966  1.00 24.49           N  
ATOM    130  CA  LEU A  39      52.202   0.696  27.643  1.00 24.70           C  
ATOM    131  C   LEU A  39      52.505   1.909  26.770  1.00 25.59           C  
ATOM    132  O   LEU A  39      52.763   1.766  25.575  1.00 26.80           O  
ATOM    133  CB  LEU A  39      50.687   0.473  27.765  1.00 24.51           C  
ATOM    134  CG  LEU A  39      50.287  -0.875  28.379  1.00 24.40           C  
ATOM    135  CD1 LEU A  39      48.764  -1.026  28.386  1.00 22.14           C  
ATOM    136  CD2 LEU A  39      50.928  -2.006  27.573  1.00 26.28           C  
ATOM    137  N   ALA A  40      52.478   3.103  27.355  1.00 24.73           N  
ATOM    138  CA  ALA A  40      52.779   4.303  26.586  1.00 24.78           C  
ATOM    139  C   ALA A  40      54.259   4.253  26.186  1.00 26.33           C  
ATOM    140  O   ALA A  40      54.635   4.696  25.099  1.00 26.47           O  
ATOM    141  CB  ALA A  40      52.487   5.551  27.418  1.00 26.10           C  
ATOM    142  N   GLY A  41      55.087   3.698  27.067  1.00 25.99           N  
ATOM    143  CA  GLY A  41      56.508   3.581  26.777  1.00 28.27           C  
ATOM    144  C   GLY A  41      56.733   2.629  25.613  1.00 29.39           C  
ATOM    145  O   GLY A  41      57.533   2.896  24.720  1.00 30.85           O  
ATOM    146  N   ILE A  42      56.022   1.508  25.624  1.00 31.15           N  
ATOM    147  CA  ILE A  42      56.137   0.527  24.551  1.00 30.61           C  
ATOM    148  C   ILE A  42      55.617   1.101  23.231  1.00 31.62           C  
ATOM    149  O   ILE A  42      56.201   0.869  22.168  1.00 32.47           O  
ATOM    150  CB  ILE A  42      55.361  -0.761  24.907  1.00 31.73           C  
ATOM    151  CG1 ILE A  42      56.009  -1.422  26.125  1.00 32.72           C  
ATOM    152  CG2 ILE A  42      55.343  -1.725  23.720  1.00 32.38           C  
ATOM    153  CD1 ILE A  42      55.288  -2.655  26.608  1.00 35.16           C  
ATOM    154  N   ALA A  43      54.526   1.861  23.293  1.00 31.10           N  
ATOM    155  CA  ALA A  43      53.955   2.455  22.087  1.00 31.53           C  
ATOM    156  C   ALA A  43      54.965   3.379  21.413  1.00 32.48           C  
ATOM    157  O   ALA A  43      55.169   3.314  20.197  1.00 31.81           O  
ATOM    158  CB  ALA A  43      52.682   3.233  22.431  1.00 29.87           C  
ATOM    159  N   ILE A  44      55.589   4.245  22.206  1.00 32.66           N  
ATOM    160  CA  ILE A  44      56.579   5.179  21.687  1.00 32.59           C  
ATOM    161  C   ILE A  44      57.662   4.424  20.925  1.00 33.99           C  
ATOM    162  O   ILE A  44      57.988   4.767  19.790  1.00 34.47           O  
ATOM    163  CB  ILE A  44      57.240   5.982  22.825  1.00 31.34           C  
ATOM    164  CG1 ILE A  44      56.203   6.901  23.474  1.00 30.56           C  
ATOM    165  CG2 ILE A  44      58.413   6.796  22.280  1.00 31.31           C  
ATOM    166  CD1 ILE A  44      56.700   7.624  24.704  1.00 28.85           C  
ATOM    167  N   LEU A  45      58.209   3.391  21.553  1.00 36.55           N  
ATOM    168  CA  LEU A  45      59.253   2.596  20.923  1.00 38.97           C  
ATOM    169  C   LEU A  45      58.749   1.913  19.653  1.00 39.63           C  
ATOM    170  O   LEU A  45      59.452   1.872  18.642  1.00 40.82           O  
ATOM    171  CB  LEU A  45      59.795   1.565  21.917  1.00 39.45           C  
ATOM    172  CG  LEU A  45      60.513   2.199  23.118  1.00 40.75           C  
ATOM    173  CD1 LEU A  45      61.125   1.111  23.994  1.00 41.09           C  
ATOM    174  CD2 LEU A  45      61.603   3.152  22.619  1.00 41.03           C  
ATOM    175  N   VAL A  46      57.529   1.389  19.702  1.00 39.35           N  
ATOM    176  CA  VAL A  46      56.940   0.729  18.540  1.00 38.19           C  
ATOM    177  C   VAL A  46      56.730   1.723  17.400  1.00 37.23           C  
ATOM    178  O   VAL A  46      57.042   1.433  16.245  1.00 37.63           O  
ATOM    179  CB  VAL A  46      55.580   0.079  18.894  1.00 37.33           C  
ATOM    180  CG1 VAL A  46      54.868  -0.377  17.625  1.00 37.18           C  
ATOM    181  CG2 VAL A  46      55.800  -1.105  19.824  1.00 36.32           C  
ATOM    182  N   PHE A  47      56.210   2.900  17.730  1.00 36.71           N  
ATOM    183  CA  PHE A  47      55.957   3.923  16.725  1.00 36.48           C  
ATOM    184  C   PHE A  47      57.239   4.475  16.103  1.00 38.24           C  
ATOM    185  O   PHE A  47      57.301   4.690  14.892  1.00 38.22           O  
ATOM    186  CB  PHE A  47      55.134   5.069  17.324  1.00 34.74           C  
ATOM    187  CG  PHE A  47      53.773   4.648  17.826  1.00 32.88           C  
ATOM    188  CD1 PHE A  47      53.231   3.412  17.475  1.00 30.84           C  
ATOM    189  CD2 PHE A  47      53.026   5.499  18.637  1.00 30.71           C  
ATOM    190  CE1 PHE A  47      51.965   3.031  17.925  1.00 30.99           C  
ATOM    191  CE2 PHE A  47      51.761   5.129  19.091  1.00 30.07           C  
ATOM    192  CZ  PHE A  47      51.229   3.893  18.735  1.00 29.12           C  
ATOM    193  N   VAL A  48      58.256   4.720  16.926  1.00 39.86           N  
ATOM    194  CA  VAL A  48      59.521   5.231  16.404  1.00 41.48           C  
ATOM    195  C   VAL A  48      60.024   4.237  15.368  1.00 42.34           C  
ATOM    196  O   VAL A  48      60.462   4.617  14.282  1.00 43.46           O  
ATOM    197  CB  VAL A  48      60.581   5.377  17.517  1.00 42.43           C  
ATOM    198  CG1 VAL A  48      61.932   5.753  16.908  1.00 42.85           C  
ATOM    199  CG2 VAL A  48      60.145   6.444  18.508  1.00 42.51           C  
ATOM    200  N   TYR A  49      59.940   2.958  15.716  1.00 43.49           N  
ATOM    201  CA  TYR A  49      60.364   1.874  14.839  1.00 44.83           C  
ATOM    202  C   TYR A  49      59.560   1.867  13.538  1.00 44.85           C  
ATOM    203  O   TYR A  49      60.128   1.876  12.447  1.00 45.07           O  
ATOM    204  CB  TYR A  49      60.189   0.538  15.565  1.00 45.88           C  
ATOM    205  CG  TYR A  49      60.431  -0.682  14.708  1.00 48.67           C  
ATOM    206  CD1 TYR A  49      61.692  -0.949  14.178  1.00 49.90           C  
ATOM    207  CD2 TYR A  49      59.398  -1.577  14.432  1.00 50.13           C  
ATOM    208  CE1 TYR A  49      61.918  -2.078  13.394  1.00 51.59           C  
ATOM    209  CE2 TYR A  49      59.611  -2.706  13.650  1.00 51.74           C  
ATOM    210  CZ  TYR A  49      60.873  -2.952  13.135  1.00 52.88           C  
ATOM    211  OH  TYR A  49      61.088  -4.070  12.359  1.00 54.44           O  
ATOM    212  N   MET A  50      58.237   1.853  13.662  1.00 44.58           N  
ATOM    213  CA  MET A  50      57.355   1.838  12.499  1.00 44.29           C  
ATOM    214  C   MET A  50      57.633   2.980  11.533  1.00 45.31           C  
ATOM    215  O   MET A  50      57.310   2.892  10.351  1.00 46.37           O  
ATOM    216  CB  MET A  50      55.890   1.894  12.947  1.00 42.09           C  
ATOM    217  CG  MET A  50      55.390   0.610  13.588  1.00 40.11           C  
ATOM    218  SD  MET A  50      53.746   0.794  14.307  1.00 36.16           S  
ATOM    219  CE  MET A  50      52.702   0.722  12.829  1.00 37.70           C  
ATOM    220  N   GLY A  51      58.226   4.054  12.036  1.00 47.46           N  
ATOM    221  CA  GLY A  51      58.528   5.189  11.184  1.00 49.80           C  
ATOM    222  C   GLY A  51      59.937   5.146  10.620  1.00 51.32           C  
ATOM    223  O   GLY A  51      60.364   6.077   9.937  1.00 51.04           O  
ATOM    224  N   ARG A  52      60.654   4.061  10.898  1.00 53.02           N  
ATOM    225  CA  ARG A  52      62.029   3.903  10.432  1.00 55.84           C  
ATOM    226  C   ARG A  52      62.218   4.270   8.966  1.00 57.03           C  
ATOM    227  O   ARG A  52      63.176   4.958   8.617  1.00 58.34           O  
ATOM    228  CB  ARG A  52      62.509   2.466  10.665  1.00 56.34           C  
ATOM    229  CG  ARG A  52      61.679   1.405   9.965  1.00 57.43           C  
ATOM    230  CD  ARG A  52      62.181   0.010  10.292  1.00 57.82           C  
ATOM    231  NE  ARG A  52      61.356  -1.022   9.671  1.00 59.90           N  
ATOM    232  CZ  ARG A  52      61.593  -2.327   9.760  1.00 60.96           C  
ATOM    233  NH1 ARG A  52      62.638  -2.768  10.450  1.00 61.64           N  
ATOM    234  NH2 ARG A  52      60.788  -3.192   9.158  1.00 60.62           N  
ATOM    235  N   THR A  53      61.308   3.821   8.109  1.00 57.90           N  
ATOM    236  CA  THR A  53      61.416   4.115   6.686  1.00 58.98           C  
ATOM    237  C   THR A  53      60.234   4.902   6.128  1.00 59.34           C  
ATOM    238  O   THR A  53      59.743   4.608   5.037  1.00 59.41           O  
ATOM    239  CB  THR A  53      61.585   2.820   5.863  1.00 59.39           C  
ATOM    240  OG1 THR A  53      60.487   1.936   6.121  1.00 59.99           O  
ATOM    241  CG2 THR A  53      62.887   2.126   6.230  1.00 60.30           C  
ATOM    242  N   ILE A  54      59.784   5.904   6.878  1.00 59.45           N  
ATOM    243  CA  ILE A  54      58.671   6.744   6.445  1.00 58.84           C  
ATOM    244  C   ILE A  54      59.198   7.903   5.610  1.00 58.41           C  
ATOM    245  O   ILE A  54      60.015   8.696   6.076  1.00 58.10           O  
ATOM    246  CB  ILE A  54      57.886   7.310   7.652  1.00 59.19           C  
ATOM    247  CG1 ILE A  54      57.124   6.183   8.348  1.00 59.48           C  
ATOM    248  CG2 ILE A  54      56.917   8.394   7.192  1.00 58.92           C  
ATOM    249  CD1 ILE A  54      56.110   5.490   7.459  1.00 59.65           C  
ATOM    250  N   ARG A  55      58.728   7.995   4.370  1.00 58.36           N  
ATOM    251  CA  ARG A  55      59.162   9.056   3.470  1.00 58.57           C  
ATOM    252  C   ARG A  55      58.807  10.432   4.018  1.00 57.54           C  
ATOM    253  O   ARG A  55      57.789  10.599   4.688  1.00 56.45           O  
ATOM    254  CB  ARG A  55      58.523   8.875   2.092  1.00 59.67           C  
ATOM    255  CG  ARG A  55      57.006   8.854   2.108  1.00 61.43           C  
ATOM    256  CD  ARG A  55      56.454   8.746   0.697  1.00 62.78           C  
ATOM    257  NE  ARG A  55      56.824   9.898  -0.119  1.00 63.71           N  
ATOM    258  CZ  ARG A  55      56.513  10.035  -1.404  1.00 64.46           C  
ATOM    259  NH1 ARG A  55      55.824   9.088  -2.028  1.00 63.86           N  
ATOM    260  NH2 ARG A  55      56.889  11.121  -2.066  1.00 65.44           N  
ATOM    261  N   PRO A  56      59.650  11.440   3.735  1.00 57.16           N  
ATOM    262  CA  PRO A  56      59.431  12.814   4.198  1.00 56.21           C  
ATOM    263  C   PRO A  56      58.166  13.439   3.617  1.00 55.44           C  
ATOM    264  O   PRO A  56      57.613  12.947   2.635  1.00 55.04           O  
ATOM    265  CB  PRO A  56      60.703  13.532   3.750  1.00 57.03           C  
ATOM    266  CG  PRO A  56      61.078  12.796   2.504  1.00 56.89           C  
ATOM    267  CD  PRO A  56      60.873  11.356   2.915  1.00 57.62           C  
ATOM    268  N   GLY A  57      57.711  14.525   4.232  1.00 54.92           N  
ATOM    269  CA  GLY A  57      56.508  15.189   3.763  1.00 55.06           C  
ATOM    270  C   GLY A  57      55.314  14.909   4.659  1.00 54.87           C  
ATOM    271  O   GLY A  57      55.432  14.926   5.884  1.00 55.24           O  
ATOM    272  N   ARG A  58      54.164  14.647   4.045  1.00 54.96           N  
ATOM    273  CA  ARG A  58      52.933  14.364   4.779  1.00 54.28           C  
ATOM    274  C   ARG A  58      53.066  13.173   5.734  1.00 52.95           C  
ATOM    275  O   ARG A  58      52.718  13.272   6.912  1.00 52.26           O  
ATOM    276  CB  ARG A  58      51.790  14.096   3.794  1.00 56.50           C  
ATOM    277  CG  ARG A  58      51.544  15.214   2.794  1.00 58.53           C  
ATOM    278  CD  ARG A  58      50.973  16.445   3.466  1.00 59.66           C  
ATOM    279  NE  ARG A  58      49.653  16.189   4.036  1.00 61.08           N  
ATOM    280  CZ  ARG A  58      48.910  17.113   4.639  1.00 61.96           C  
ATOM    281  NH1 ARG A  58      49.361  18.357   4.751  1.00 61.24           N  
ATOM    282  NH2 ARG A  58      47.715  16.797   5.123  1.00 60.81           N  
ATOM    283  N   PRO A  59      53.568  12.029   5.234  1.00 50.97           N  
ATOM    284  CA  PRO A  59      53.737  10.825   6.055  1.00 49.80           C  
ATOM    285  C   PRO A  59      54.527  11.056   7.340  1.00 48.97           C  
ATOM    286  O   PRO A  59      54.020  10.845   8.443  1.00 47.83           O  
ATOM    287  CB  PRO A  59      54.455   9.864   5.110  1.00 49.20           C  
ATOM    288  CG  PRO A  59      53.926  10.260   3.774  1.00 50.10           C  
ATOM    289  CD  PRO A  59      53.979  11.766   3.843  1.00 50.58           C  
ATOM    290  N   ARG A  60      55.775  11.484   7.183  1.00 47.84           N  
ATOM    291  CA  ARG A  60      56.659  11.741   8.313  1.00 47.46           C  
ATOM    292  C   ARG A  60      56.041  12.731   9.296  1.00 45.60           C  
ATOM    293  O   ARG A  60      56.235  12.619  10.505  1.00 46.15           O  
ATOM    294  CB  ARG A  60      57.997  12.283   7.805  1.00 48.72           C  
ATOM    295  CG  ARG A  60      59.031  12.516   8.887  1.00 51.20           C  
ATOM    296  CD  ARG A  60      60.249  13.223   8.318  1.00 54.33           C  
ATOM    297  NE  ARG A  60      61.274  13.456   9.330  1.00 55.97           N  
ATOM    298  CZ  ARG A  60      61.958  12.491   9.935  1.00 57.74           C  
ATOM    299  NH1 ARG A  60      61.727  11.220   9.631  1.00 58.86           N  
ATOM    300  NH2 ARG A  60      62.873  12.798  10.843  1.00 59.60           N  
ATOM    301  N   LEU A  61      55.298  13.697   8.769  1.00 44.33           N  
ATOM    302  CA  LEU A  61      54.651  14.713   9.594  1.00 43.10           C  
ATOM    303  C   LEU A  61      53.573  14.113  10.496  1.00 42.15           C  
ATOM    304  O   LEU A  61      53.473  14.459  11.675  1.00 42.43           O  
ATOM    305  CB  LEU A  61      54.031  15.791   8.704  1.00 42.88           C  
ATOM    306  CG  LEU A  61      53.279  16.920   9.411  1.00 43.11           C  
ATOM    307  CD1 LEU A  61      54.207  17.638  10.383  1.00 43.14           C  
ATOM    308  CD2 LEU A  61      52.736  17.888   8.373  1.00 43.70           C  
ATOM    309  N   ILE A  62      52.756  13.228   9.937  1.00 40.20           N  
ATOM    310  CA  ILE A  62      51.703  12.592  10.717  1.00 37.31           C  
ATOM    311  C   ILE A  62      52.359  11.635  11.708  1.00 35.92           C  
ATOM    312  O   ILE A  62      51.847  11.410  12.803  1.00 33.98           O  
ATOM    313  CB  ILE A  62      50.718  11.830   9.807  1.00 38.11           C  
ATOM    314  CG1 ILE A  62      50.027  12.816   8.861  1.00 36.77           C  
ATOM    315  CG2 ILE A  62      49.674  11.109  10.649  1.00 37.01           C  
ATOM    316  CD1 ILE A  62      49.105  12.162   7.849  1.00 37.24           C  
ATOM    317  N   TRP A  63      53.503  11.084  11.316  1.00 34.48           N  
ATOM    318  CA  TRP A  63      54.253  10.175  12.173  1.00 34.53           C  
ATOM    319  C   TRP A  63      54.671  10.900  13.455  1.00 33.99           C  
ATOM    320  O   TRP A  63      54.546  10.357  14.553  1.00 33.19           O  
ATOM    321  CB  TRP A  63      55.501   9.669  11.446  1.00 35.14           C  
ATOM    322  CG  TRP A  63      56.408   8.845  12.308  1.00 35.94           C  
ATOM    323  CD1 TRP A  63      56.103   7.672  12.937  1.00 35.46           C  
ATOM    324  CD2 TRP A  63      57.777   9.128  12.628  1.00 36.78           C  
ATOM    325  NE1 TRP A  63      57.198   7.205  13.626  1.00 37.07           N  
ATOM    326  CE2 TRP A  63      58.239   8.079  13.453  1.00 37.53           C  
ATOM    327  CE3 TRP A  63      58.658  10.166  12.295  1.00 38.94           C  
ATOM    328  CZ2 TRP A  63      59.548   8.037  13.952  1.00 38.90           C  
ATOM    329  CZ3 TRP A  63      59.961  10.126  12.792  1.00 40.03           C  
ATOM    330  CH2 TRP A  63      60.391   9.066  13.611  1.00 39.62           C  
ATOM    331  N   GLY A  64      55.169  12.125  13.301  1.00 33.06           N  
ATOM    332  CA  GLY A  64      55.598  12.906  14.449  1.00 33.48           C  
ATOM    333  C   GLY A  64      54.446  13.272  15.369  1.00 33.90           C  
ATOM    334  O   GLY A  64      54.553  13.159  16.592  1.00 34.56           O  
ATOM    335  N   ALA A  65      53.344  13.722  14.782  1.00 33.35           N  
ATOM    336  CA  ALA A  65      52.169  14.092  15.556  1.00 34.29           C  
ATOM    337  C   ALA A  65      51.672  12.872  16.320  1.00 34.27           C  
ATOM    338  O   ALA A  65      51.222  12.976  17.465  1.00 35.02           O  
ATOM    339  CB  ALA A  65      51.077  14.609  14.631  1.00 35.20           C  
ATOM    340  N   THR A  66      51.767  11.711  15.683  1.00 33.05           N  
ATOM    341  CA  THR A  66      51.320  10.471  16.303  1.00 33.42           C  
ATOM    342  C   THR A  66      52.243  10.046  17.443  1.00 32.95           C  
ATOM    343  O   THR A  66      51.779   9.563  18.473  1.00 31.70           O  
ATOM    344  CB  THR A  66      51.233   9.337  15.263  1.00 34.15           C  
ATOM    345  OG1 THR A  66      50.334   9.728  14.214  1.00 33.51           O  
ATOM    346  CG2 THR A  66      50.715   8.061  15.905  1.00 33.96           C  
ATOM    347  N   LEU A  67      53.546  10.237  17.256  1.00 32.37           N  
ATOM    348  CA  LEU A  67      54.531   9.883  18.274  1.00 32.91           C  
ATOM    349  C   LEU A  67      54.285  10.610  19.588  1.00 31.52           C  
ATOM    350  O   LEU A  67      54.546  10.078  20.668  1.00 32.29           O  
ATOM    351  CB  LEU A  67      55.946  10.222  17.790  1.00 34.76           C  
ATOM    352  CG  LEU A  67      56.658   9.178  16.931  1.00 37.14           C  
ATOM    353  CD1 LEU A  67      57.990   9.736  16.446  1.00 38.21           C  
ATOM    354  CD2 LEU A  67      56.874   7.911  17.755  1.00 37.73           C  
ATOM    355  N   MET A  68      53.787  11.832  19.495  1.00 29.99           N  
ATOM    356  CA  MET A  68      53.547  12.621  20.690  1.00 29.31           C  
ATOM    357  C   MET A  68      52.318  12.260  21.494  1.00 28.24           C  
ATOM    358  O   MET A  68      52.201  12.668  22.644  1.00 27.54           O  
ATOM    359  CB  MET A  68      53.501  14.090  20.334  1.00 30.02           C  
ATOM    360  CG  MET A  68      54.878  14.644  20.069  1.00 33.79           C  
ATOM    361  SD  MET A  68      54.783  16.399  20.060  1.00 33.41           S  
ATOM    362  CE  MET A  68      54.375  16.664  18.346  1.00 32.97           C  
ATOM    363  N   ILE A  69      51.400  11.508  20.900  1.00 25.89           N  
ATOM    364  CA  ILE A  69      50.207  11.113  21.632  1.00 24.08           C  
ATOM    365  C   ILE A  69      50.636  10.321  22.863  1.00 24.06           C  
ATOM    366  O   ILE A  69      50.223  10.637  23.978  1.00 22.79           O  
ATOM    367  CB  ILE A  69      49.248  10.293  20.737  1.00 24.85           C  
ATOM    368  CG1 ILE A  69      48.659  11.215  19.664  1.00 24.74           C  
ATOM    369  CG2 ILE A  69      48.141   9.659  21.582  1.00 23.79           C  
ATOM    370  CD1 ILE A  69      47.896  10.506  18.560  1.00 26.06           C  
ATOM    371  N   PRO A  70      51.488   9.292  22.689  1.00 24.72           N  
ATOM    372  CA  PRO A  70      51.902   8.542  23.877  1.00 24.50           C  
ATOM    373  C   PRO A  70      52.902   9.321  24.735  1.00 26.18           C  
ATOM    374  O   PRO A  70      53.041   9.055  25.929  1.00 24.57           O  
ATOM    375  CB  PRO A  70      52.488   7.258  23.290  1.00 25.72           C  
ATOM    376  CG  PRO A  70      53.022   7.706  21.960  1.00 24.42           C  
ATOM    377  CD  PRO A  70      51.920   8.604  21.457  1.00 23.69           C  
ATOM    378  N   LEU A  71      53.590  10.288  24.128  1.00 26.31           N  
ATOM    379  CA  LEU A  71      54.547  11.112  24.867  1.00 26.66           C  
ATOM    380  C   LEU A  71      53.792  11.968  25.887  1.00 25.18           C  
ATOM    381  O   LEU A  71      54.190  12.057  27.049  1.00 25.50           O  
ATOM    382  CB  LEU A  71      55.335  12.009  23.914  1.00 28.39           C  
ATOM    383  CG  LEU A  71      56.499  11.332  23.187  1.00 31.69           C  
ATOM    384  CD1 LEU A  71      57.059  12.265  22.124  1.00 33.13           C  
ATOM    385  CD2 LEU A  71      57.573  10.960  24.204  1.00 32.59           C  
ATOM    386  N   VAL A  72      52.701  12.590  25.447  1.00 21.97           N  
ATOM    387  CA  VAL A  72      51.887  13.413  26.346  1.00 22.16           C  
ATOM    388  C   VAL A  72      51.236  12.505  27.391  1.00 21.38           C  
ATOM    389  O   VAL A  72      51.105  12.870  28.567  1.00 22.36           O  
ATOM    390  CB  VAL A  72      50.774  14.164  25.571  1.00 22.91           C  
ATOM    391  CG1 VAL A  72      49.910  14.991  26.547  1.00 20.66           C  
ATOM    392  CG2 VAL A  72      51.400  15.065  24.514  1.00 20.45           C  
ATOM    393  N   SER A  73      50.832  11.313  26.961  1.00 20.96           N  
ATOM    394  CA  SER A  73      50.199  10.356  27.863  1.00 21.60           C  
ATOM    395  C   SER A  73      51.122   9.970  29.022  1.00 22.32           C  
ATOM    396  O   SER A  73      50.703   9.975  30.177  1.00 22.65           O  
ATOM    397  CB  SER A  73      49.789   9.096  27.093  1.00 24.11           C  
ATOM    398  OG  SER A  73      49.101   8.186  27.933  1.00 24.95           O  
ATOM    399  N   ILE A  74      52.377   9.637  28.722  1.00 21.52           N  
ATOM    400  CA  ILE A  74      53.309   9.259  29.784  1.00 24.66           C  
ATOM    401  C   ILE A  74      53.447  10.404  30.771  1.00 23.65           C  
ATOM    402  O   ILE A  74      53.495  10.189  31.984  1.00 23.55           O  
ATOM    403  CB  ILE A  74      54.714   8.916  29.244  1.00 27.31           C  
ATOM    404  CG1 ILE A  74      54.637   7.700  28.328  1.00 30.80           C  
ATOM    405  CG2 ILE A  74      55.654   8.627  30.412  1.00 31.92           C  
ATOM    406  CD1 ILE A  74      55.980   7.257  27.787  1.00 32.69           C  
ATOM    407  N  ASER A  75      53.512  11.623  30.245  0.50 23.99           N  
ATOM    408  CA ASER A  75      53.630  12.812  31.081  0.50 23.60           C  
ATOM    409  C  ASER A  75      52.456  12.880  32.049  0.50 24.07           C  
ATOM    410  O  ASER A  75      52.625  13.188  33.227  0.50 24.11           O  
ATOM    411  CB ASER A  75      53.636  14.072  30.215  0.50 24.55           C  
ATOM    412  OG ASER A  75      53.540  15.239  31.015  0.50 26.98           O  
ATOM    413  N  BSER A  75      53.514  11.622  30.244  0.50 23.92           N  
ATOM    414  CA BSER A  75      53.641  12.812  31.076  0.50 23.42           C  
ATOM    415  C  BSER A  75      52.455  12.915  32.034  0.50 23.96           C  
ATOM    416  O  BSER A  75      52.616  13.288  33.195  0.50 23.94           O  
ATOM    417  CB BSER A  75      53.716  14.061  30.196  0.50 24.40           C  
ATOM    418  OG BSER A  75      54.864  14.027  29.361  0.50 26.07           O  
ATOM    419  N   SER A  76      51.264  12.583  31.543  1.00 22.92           N  
ATOM    420  CA  SER A  76      50.063  12.625  32.367  1.00 22.36           C  
ATOM    421  C   SER A  76      50.147  11.631  33.521  1.00 22.41           C  
ATOM    422  O   SER A  76      49.907  11.983  34.677  1.00 22.09           O  
ATOM    423  CB  SER A  76      48.824  12.318  31.527  1.00 22.53           C  
ATOM    424  OG  SER A  76      47.654  12.372  32.329  1.00 25.11           O  
ATOM    425  N   TYR A  77      50.498  10.390  33.212  1.00 20.61           N  
ATOM    426  CA  TYR A  77      50.587   9.375  34.238  1.00 20.07           C  
ATOM    427  C   TYR A  77      51.678   9.648  35.278  1.00 21.28           C  
ATOM    428  O   TYR A  77      51.518   9.292  36.445  1.00 23.52           O  
ATOM    429  CB  TYR A  77      50.737   7.997  33.587  1.00 20.66           C  
ATOM    430  CG  TYR A  77      49.409   7.501  33.043  1.00 21.40           C  
ATOM    431  CD1 TYR A  77      48.432   6.986  33.901  1.00 21.00           C  
ATOM    432  CD2 TYR A  77      49.097   7.626  31.689  1.00 21.77           C  
ATOM    433  CE1 TYR A  77      47.171   6.612  33.424  1.00 21.60           C  
ATOM    434  CE2 TYR A  77      47.837   7.257  31.202  1.00 20.48           C  
ATOM    435  CZ  TYR A  77      46.884   6.755  32.073  1.00 22.61           C  
ATOM    436  OH  TYR A  77      45.634   6.418  31.596  1.00 21.73           O  
ATOM    437  N   LEU A  78      52.766  10.288  34.867  1.00 22.70           N  
ATOM    438  CA  LEU A  78      53.830  10.633  35.812  1.00 24.15           C  
ATOM    439  C   LEU A  78      53.289  11.695  36.772  1.00 21.87           C  
ATOM    440  O   LEU A  78      53.591  11.685  37.964  1.00 22.90           O  
ATOM    441  CB  LEU A  78      55.049  11.197  35.075  1.00 26.27           C  
ATOM    442  CG  LEU A  78      55.768  10.264  34.103  1.00 28.35           C  
ATOM    443  CD1 LEU A  78      56.890  11.030  33.404  1.00 27.91           C  
ATOM    444  CD2 LEU A  78      56.318   9.056  34.860  1.00 29.13           C  
ATOM    445  N   GLY A  79      52.498  12.618  36.239  1.00 21.53           N  
ATOM    446  CA  GLY A  79      51.921  13.659  37.073  1.00 21.44           C  
ATOM    447  C   GLY A  79      51.047  13.020  38.134  1.00 22.78           C  
ATOM    448  O   GLY A  79      51.091  13.397  39.310  1.00 22.85           O  
ATOM    449  N   LEU A  80      50.257  12.031  37.719  1.00 20.48           N  
ATOM    450  CA  LEU A  80      49.376  11.329  38.645  1.00 21.14           C  
ATOM    451  C   LEU A  80      50.156  10.485  39.652  1.00 21.39           C  
ATOM    452  O   LEU A  80      49.941  10.581  40.858  1.00 20.92           O  
ATOM    453  CB  LEU A  80      48.407  10.429  37.869  1.00 21.31           C  
ATOM    454  CG  LEU A  80      47.478  11.137  36.877  1.00 22.41           C  
ATOM    455  CD1 LEU A  80      46.598  10.106  36.166  1.00 19.51           C  
ATOM    456  CD2 LEU A  80      46.621  12.158  37.612  1.00 21.96           C  
ATOM    457  N   LEU A  81      51.058   9.649  39.150  1.00 20.99           N  
ATOM    458  CA  LEU A  81      51.856   8.789  40.016  1.00 22.39           C  
ATOM    459  C   LEU A  81      52.599   9.579  41.085  1.00 22.62           C  
ATOM    460  O   LEU A  81      52.615   9.195  42.261  1.00 22.90           O  
ATOM    461  CB  LEU A  81      52.859   7.987  39.176  1.00 25.15           C  
ATOM    462  CG  LEU A  81      52.333   6.689  38.553  1.00 27.43           C  
ATOM    463  CD1 LEU A  81      53.382   6.085  37.630  1.00 26.47           C  
ATOM    464  CD2 LEU A  81      51.972   5.713  39.664  1.00 29.78           C  
ATOM    465  N   SER A  82      53.206  10.688  40.674  1.00 22.30           N  
ATOM    466  CA  SER A  82      53.971  11.529  41.589  1.00 21.29           C  
ATOM    467  C   SER A  82      53.102  12.295  42.582  1.00 22.48           C  
ATOM    468  O   SER A  82      53.604  12.803  43.586  1.00 24.12           O  
ATOM    469  CB  SER A  82      54.799  12.535  40.798  1.00 21.54           C  
ATOM    470  OG  SER A  82      53.973  13.569  40.297  1.00 20.63           O  
ATOM    471  N   GLY A  83      51.806  12.389  42.298  1.00 21.43           N  
ATOM    472  CA  GLY A  83      50.916  13.123  43.182  1.00 22.36           C  
ATOM    473  C   GLY A  83      50.850  14.601  42.829  1.00 21.51           C  
ATOM    474  O   GLY A  83      50.051  15.345  43.393  1.00 22.11           O  
ATOM    475  N   LEU A  84      51.681  15.036  41.885  1.00 22.02           N  
ATOM    476  CA  LEU A  84      51.698  16.441  41.483  1.00 21.25           C  
ATOM    477  C   LEU A  84      50.330  16.925  41.014  1.00 21.41           C  
ATOM    478  O   LEU A  84      49.881  18.007  41.391  1.00 19.74           O  
ATOM    479  CB  LEU A  84      52.719  16.663  40.357  1.00 21.48           C  
ATOM    480  CG  LEU A  84      52.757  18.082  39.766  1.00 22.94           C  
ATOM    481  CD1 LEU A  84      53.319  19.047  40.800  1.00 24.17           C  
ATOM    482  CD2 LEU A  84      53.623  18.108  38.504  1.00 24.11           C  
ATOM    483  N   THR A  85      49.661  16.111  40.202  1.00 22.22           N  
ATOM    484  CA  THR A  85      48.363  16.490  39.659  1.00 21.94           C  
ATOM    485  C   THR A  85      47.176  15.702  40.220  1.00 23.11           C  
ATOM    486  O   THR A  85      46.223  15.391  39.501  1.00 22.66           O  
ATOM    487  CB  THR A  85      48.380  16.386  38.115  1.00 21.99           C  
ATOM    488  OG1 THR A  85      48.770  15.065  37.729  1.00 22.75           O  
ATOM    489  CG2 THR A  85      49.371  17.383  37.527  1.00 22.57           C  
ATOM    490  N   VAL A  86      47.245  15.386  41.510  1.00 23.54           N  
ATOM    491  CA  VAL A  86      46.177  14.670  42.198  1.00 24.40           C  
ATOM    492  C   VAL A  86      45.869  15.484  43.442  1.00 26.12           C  
ATOM    493  O   VAL A  86      46.779  16.008  44.077  1.00 26.16           O  
ATOM    494  CB  VAL A  86      46.608  13.252  42.638  1.00 27.16           C  
ATOM    495  CG1 VAL A  86      45.441  12.545  43.324  1.00 25.88           C  
ATOM    496  CG2 VAL A  86      47.065  12.447  41.438  1.00 26.80           C  
ATOM    497  N   GLY A  87      44.591  15.608  43.781  1.00 26.53           N  
ATOM    498  CA  GLY A  87      44.226  16.374  44.960  1.00 27.94           C  
ATOM    499  C   GLY A  87      42.951  15.876  45.610  1.00 29.22           C  
ATOM    500  O   GLY A  87      42.229  15.064  45.038  1.00 30.75           O  
ATOM    501  N   MET A  88      42.678  16.358  46.817  1.00 28.18           N  
ATOM    502  CA  MET A  88      41.475  15.960  47.533  1.00 29.17           C  
ATOM    503  C   MET A  88      40.466  17.090  47.403  1.00 27.62           C  
ATOM    504  O   MET A  88      40.786  18.251  47.664  1.00 27.92           O  
ATOM    505  CB  MET A  88      41.790  15.694  49.009  1.00 31.77           C  
ATOM    506  CG  MET A  88      42.715  14.509  49.252  1.00 35.11           C  
ATOM    507  SD  MET A  88      42.110  12.947  48.569  1.00 39.76           S  
ATOM    508  CE  MET A  88      40.571  12.748  49.431  1.00 42.18           C  
ATOM    509  N   ILE A  89      39.255  16.749  46.978  1.00 24.78           N  
ATOM    510  CA  ILE A  89      38.199  17.740  46.791  1.00 24.45           C  
ATOM    511  C   ILE A  89      36.997  17.388  47.659  1.00 23.07           C  
ATOM    512  O   ILE A  89      36.581  16.236  47.710  1.00 20.89           O  
ATOM    513  CB  ILE A  89      37.722  17.786  45.315  1.00 25.13           C  
ATOM    514  CG1 ILE A  89      38.920  17.902  44.357  1.00 27.36           C  
ATOM    515  CG2 ILE A  89      36.780  18.966  45.122  1.00 27.18           C  
ATOM    516  CD1 ILE A  89      39.713  19.177  44.495  1.00 30.86           C  
ATOM    517  N   GLU A  90      36.440  18.382  48.344  1.00 22.93           N  
ATOM    518  CA  GLU A  90      35.285  18.139  49.191  1.00 24.98           C  
ATOM    519  C   GLU A  90      34.006  18.228  48.371  1.00 22.61           C  
ATOM    520  O   GLU A  90      33.739  19.249  47.747  1.00 22.45           O  
ATOM    521  CB  GLU A  90      35.232  19.159  50.325  1.00 27.64           C  
ATOM    522  CG  GLU A  90      34.125  18.884  51.323  1.00 33.10           C  
ATOM    523  CD  GLU A  90      34.179  19.820  52.512  1.00 37.46           C  
ATOM    524  OE1 GLU A  90      35.228  19.860  53.188  1.00 39.98           O  
ATOM    525  OE2 GLU A  90      33.172  20.513  52.767  1.00 41.34           O  
ATOM    526  N   MET A  91      33.211  17.163  48.378  1.00 21.88           N  
ATOM    527  CA  MET A  91      31.965  17.158  47.615  1.00 21.09           C  
ATOM    528  C   MET A  91      30.896  17.996  48.306  1.00 21.30           C  
ATOM    529  O   MET A  91      30.755  17.961  49.530  1.00 20.05           O  
ATOM    530  CB  MET A  91      31.478  15.720  47.409  1.00 23.27           C  
ATOM    531  CG  MET A  91      32.428  14.877  46.572  1.00 23.66           C  
ATOM    532  SD  MET A  91      32.654  15.537  44.889  1.00 24.95           S  
ATOM    533  CE  MET A  91      34.092  16.591  45.093  1.00 26.58           C  
ATOM    534  N   PRO A  92      30.127  18.769  47.524  1.00 21.20           N  
ATOM    535  CA  PRO A  92      29.053  19.650  48.004  1.00 22.04           C  
ATOM    536  C   PRO A  92      27.762  18.936  48.375  1.00 22.40           C  
ATOM    537  O   PRO A  92      27.551  17.785  48.001  1.00 23.51           O  
ATOM    538  CB  PRO A  92      28.846  20.597  46.828  1.00 21.95           C  
ATOM    539  CG  PRO A  92      29.047  19.682  45.661  1.00 22.08           C  
ATOM    540  CD  PRO A  92      30.293  18.901  46.064  1.00 22.28           C  
ATOM    541  N   ALA A  93      26.901  19.636  49.111  1.00 23.97           N  
ATOM    542  CA  ALA A  93      25.612  19.092  49.526  1.00 25.62           C  
ATOM    543  C   ALA A  93      24.861  18.556  48.310  1.00 26.90           C  
ATOM    544  O   ALA A  93      24.883  19.164  47.234  1.00 25.65           O  
ATOM    545  CB  ALA A  93      24.787  20.177  50.211  1.00 25.80           C  
ATOM    546  N   GLY A  94      24.193  17.422  48.487  1.00 26.44           N  
ATOM    547  CA  GLY A  94      23.450  16.832  47.388  1.00 28.41           C  
ATOM    548  C   GLY A  94      24.192  15.682  46.737  1.00 27.23           C  
ATOM    549  O   GLY A  94      23.576  14.761  46.209  1.00 27.11           O  
ATOM    550  N   HIS A  95      25.522  15.738  46.770  1.00 27.06           N  
ATOM    551  CA  HIS A  95      26.355  14.690  46.191  1.00 26.13           C  
ATOM    552  C   HIS A  95      26.270  13.458  47.084  1.00 28.19           C  
ATOM    553  O   HIS A  95      26.084  13.578  48.296  1.00 27.55           O  
ATOM    554  CB  HIS A  95      27.809  15.173  46.089  1.00 26.20           C  
ATOM    555  CG  HIS A  95      28.721  14.221  45.376  1.00 25.87           C  
ATOM    556  ND1 HIS A  95      29.168  13.047  45.945  1.00 26.64           N  
ATOM    557  CD2 HIS A  95      29.278  14.277  44.142  1.00 25.54           C  
ATOM    558  CE1 HIS A  95      29.961  12.422  45.093  1.00 27.25           C  
ATOM    559  NE2 HIS A  95      30.045  13.147  43.990  1.00 26.71           N  
ATOM    560  N   ALA A  96      26.397  12.277  46.486  1.00 28.21           N  
ATOM    561  CA  ALA A  96      26.325  11.032  47.243  1.00 29.51           C  
ATOM    562  C   ALA A  96      27.335  10.999  48.384  1.00 29.49           C  
ATOM    563  O   ALA A  96      27.102  10.357  49.408  1.00 30.06           O  
ATOM    564  CB  ALA A  96      26.549   9.838  46.313  1.00 30.99           C  
ATOM    565  N   LEU A  97      28.455  11.694  48.207  1.00 27.97           N  
ATOM    566  CA  LEU A  97      29.500  11.732  49.225  1.00 26.99           C  
ATOM    567  C   LEU A  97      29.689  13.145  49.772  1.00 26.05           C  
ATOM    568  O   LEU A  97      30.797  13.536  50.130  1.00 23.86           O  
ATOM    569  CB  LEU A  97      30.818  11.229  48.629  1.00 28.81           C  
ATOM    570  CG  LEU A  97      30.722   9.845  47.972  1.00 30.96           C  
ATOM    571  CD1 LEU A  97      32.005   9.515  47.228  1.00 31.52           C  
ATOM    572  CD2 LEU A  97      30.426   8.810  49.038  1.00 31.05           C  
ATOM    573  N   ALA A  98      28.604  13.910  49.824  1.00 24.48           N  
ATOM    574  CA  ALA A  98      28.664  15.279  50.323  1.00 25.23           C  
ATOM    575  C   ALA A  98      29.313  15.317  51.700  1.00 25.72           C  
ATOM    576  O   ALA A  98      29.004  14.492  52.551  1.00 25.92           O  
ATOM    577  CB  ALA A  98      27.262  15.862  50.398  1.00 25.45           C  
ATOM    578  N   GLY A  99      30.214  16.272  51.908  1.00 25.64           N  
ATOM    579  CA  GLY A  99      30.869  16.399  53.197  1.00 26.58           C  
ATOM    580  C   GLY A  99      32.068  15.491  53.360  1.00 27.81           C  
ATOM    581  O   GLY A  99      32.663  15.423  54.436  1.00 29.59           O  
ATOM    582  N   GLU A 100      32.418  14.782  52.293  1.00 25.74           N  
ATOM    583  CA  GLU A 100      33.562  13.880  52.319  1.00 27.15           C  
ATOM    584  C   GLU A 100      34.592  14.353  51.306  1.00 27.47           C  
ATOM    585  O   GLU A 100      34.252  15.039  50.340  1.00 26.89           O  
ATOM    586  CB  GLU A 100      33.134  12.456  51.962  1.00 27.90           C  
ATOM    587  CG  GLU A 100      32.242  11.779  52.992  1.00 31.20           C  
ATOM    588  CD  GLU A 100      31.867  10.369  52.584  1.00 34.34           C  
ATOM    589  OE1 GLU A 100      32.771   9.621  52.155  1.00 35.55           O  
ATOM    590  OE2 GLU A 100      30.675  10.007  52.690  1.00 37.29           O  
ATOM    591  N   MET A 101      35.849  13.995  51.535  1.00 27.51           N  
ATOM    592  CA  MET A 101      36.929  14.361  50.625  1.00 30.55           C  
ATOM    593  C   MET A 101      37.152  13.196  49.675  1.00 31.61           C  
ATOM    594  O   MET A 101      37.281  12.051  50.112  1.00 33.32           O  
ATOM    595  CB  MET A 101      38.223  14.617  51.398  1.00 34.24           C  
ATOM    596  CG  MET A 101      38.123  15.701  52.437  1.00 37.04           C  
ATOM    597  SD  MET A 101      37.743  17.280  51.698  1.00 40.87           S  
ATOM    598  CE  MET A 101      39.372  17.845  51.269  1.00 38.66           C  
ATOM    599  N   VAL A 102      37.193  13.476  48.378  1.00 30.14           N  
ATOM    600  CA  VAL A 102      37.417  12.418  47.404  1.00 28.04           C  
ATOM    601  C   VAL A 102      38.673  12.712  46.595  1.00 26.27           C  
ATOM    602  O   VAL A 102      39.027  13.869  46.371  1.00 23.78           O  
ATOM    603  CB  VAL A 102      36.214  12.259  46.439  1.00 28.82           C  
ATOM    604  CG1 VAL A 102      34.944  11.991  47.234  1.00 28.74           C  
ATOM    605  CG2 VAL A 102      36.066  13.491  45.577  1.00 30.66           C  
ATOM    606  N   ARG A 103      39.349  11.651  46.171  1.00 26.99           N  
ATOM    607  CA  ARG A 103      40.568  11.775  45.386  1.00 26.89           C  
ATOM    608  C   ARG A 103      40.229  12.124  43.939  1.00 27.78           C  
ATOM    609  O   ARG A 103      39.533  11.367  43.253  1.00 29.82           O  
ATOM    610  CB  ARG A 103      41.343  10.453  45.454  1.00 29.72           C  
ATOM    611  CG  ARG A 103      42.623  10.404  44.644  1.00 29.96           C  
ATOM    612  CD  ARG A 103      43.253   9.019  44.752  1.00 28.74           C  
ATOM    613  NE  ARG A 103      43.849   8.793  46.064  1.00 30.41           N  
ATOM    614  CZ  ARG A 103      45.134   8.988  46.342  1.00 30.08           C  
ATOM    615  NH1 ARG A 103      45.965   9.409  45.395  1.00 30.20           N  
ATOM    616  NH2 ARG A 103      45.588   8.760  47.566  1.00 31.09           N  
ATOM    617  N   SER A 104      40.727  13.270  43.478  1.00 25.92           N  
ATOM    618  CA  SER A 104      40.479  13.727  42.114  1.00 25.08           C  
ATOM    619  C   SER A 104      41.746  13.704  41.266  1.00 23.94           C  
ATOM    620  O   SER A 104      42.697  14.430  41.541  1.00 24.95           O  
ATOM    621  CB  SER A 104      39.912  15.151  42.130  1.00 26.26           C  
ATOM    622  OG  SER A 104      39.777  15.658  40.812  1.00 25.92           O  
ATOM    623  N   GLN A 105      41.755  12.862  40.238  1.00 22.58           N  
ATOM    624  CA  GLN A 105      42.903  12.764  39.340  1.00 23.54           C  
ATOM    625  C   GLN A 105      42.731  13.868  38.306  1.00 23.43           C  
ATOM    626  O   GLN A 105      42.568  13.603  37.114  1.00 23.31           O  
ATOM    627  CB  GLN A 105      42.928  11.393  38.650  1.00 24.72           C  
ATOM    628  CG  GLN A 105      42.985  10.205  39.607  1.00 25.59           C  
ATOM    629  CD  GLN A 105      43.109   8.867  38.888  1.00 27.11           C  
ATOM    630  OE1 GLN A 105      42.391   8.596  37.924  1.00 27.89           O  
ATOM    631  NE2 GLN A 105      44.012   8.019  39.367  1.00 25.32           N  
ATOM    632  N   TRP A 106      42.767  15.113  38.770  1.00 24.53           N  
ATOM    633  CA  TRP A 106      42.576  16.253  37.884  1.00 23.56           C  
ATOM    634  C   TRP A 106      43.652  16.423  36.820  1.00 22.98           C  
ATOM    635  O   TRP A 106      43.453  17.143  35.840  1.00 22.08           O  
ATOM    636  CB  TRP A 106      42.415  17.550  38.689  1.00 22.63           C  
ATOM    637  CG  TRP A 106      43.578  17.946  39.542  1.00 24.99           C  
ATOM    638  CD1 TRP A 106      43.732  17.713  40.882  1.00 25.83           C  
ATOM    639  CD2 TRP A 106      44.719  18.707  39.134  1.00 24.97           C  
ATOM    640  NE1 TRP A 106      44.893  18.288  41.330  1.00 25.25           N  
ATOM    641  CE2 TRP A 106      45.521  18.905  40.279  1.00 25.80           C  
ATOM    642  CE3 TRP A 106      45.143  19.243  37.910  1.00 26.49           C  
ATOM    643  CZ2 TRP A 106      46.723  19.617  40.239  1.00 25.36           C  
ATOM    644  CZ3 TRP A 106      46.339  19.950  37.870  1.00 25.96           C  
ATOM    645  CH2 TRP A 106      47.114  20.130  39.030  1.00 27.87           C  
ATOM    646  N   GLY A 107      44.789  15.760  37.009  1.00 23.00           N  
ATOM    647  CA  GLY A 107      45.840  15.845  36.016  1.00 22.11           C  
ATOM    648  C   GLY A 107      45.385  15.197  34.717  1.00 24.38           C  
ATOM    649  O   GLY A 107      45.885  15.525  33.642  1.00 22.08           O  
ATOM    650  N   ARG A 108      44.439  14.267  34.796  1.00 22.43           N  
ATOM    651  CA  ARG A 108      43.959  13.642  33.565  1.00 23.16           C  
ATOM    652  C   ARG A 108      43.275  14.705  32.716  1.00 23.38           C  
ATOM    653  O   ARG A 108      43.575  14.869  31.533  1.00 25.32           O  
ATOM    654  CB  ARG A 108      42.952  12.527  33.861  1.00 20.28           C  
ATOM    655  CG  ARG A 108      43.523  11.236  34.417  1.00 22.63           C  
ATOM    656  CD  ARG A 108      42.410  10.187  34.535  1.00 19.32           C  
ATOM    657  NE  ARG A 108      42.840   8.931  35.139  1.00 20.82           N  
ATOM    658  CZ  ARG A 108      43.440   7.935  34.487  1.00 19.85           C  
ATOM    659  NH1 ARG A 108      43.698   8.034  33.184  1.00 19.02           N  
ATOM    660  NH2 ARG A 108      43.760   6.830  35.138  1.00 19.23           N  
ATOM    661  N   TYR A 109      42.359  15.440  33.340  1.00 24.67           N  
ATOM    662  CA  TYR A 109      41.595  16.466  32.650  1.00 26.11           C  
ATOM    663  C   TYR A 109      42.506  17.538  32.071  1.00 27.40           C  
ATOM    664  O   TYR A 109      42.309  17.995  30.941  1.00 26.62           O  
ATOM    665  CB  TYR A 109      40.554  17.063  33.617  1.00 28.72           C  
ATOM    666  CG  TYR A 109      39.911  16.011  34.510  1.00 30.39           C  
ATOM    667  CD1 TYR A 109      39.613  14.735  34.018  1.00 34.25           C  
ATOM    668  CD2 TYR A 109      39.630  16.275  35.851  1.00 30.73           C  
ATOM    669  CE1 TYR A 109      39.059  13.751  34.839  1.00 33.91           C  
ATOM    670  CE2 TYR A 109      39.077  15.297  36.680  1.00 31.96           C  
ATOM    671  CZ  TYR A 109      38.795  14.037  36.168  1.00 34.62           C  
ATOM    672  OH  TYR A 109      38.259  13.064  36.983  1.00 36.17           O  
ATOM    673  N   LEU A 110      43.530  17.918  32.829  1.00 25.88           N  
ATOM    674  CA  LEU A 110      44.471  18.931  32.374  1.00 26.47           C  
ATOM    675  C   LEU A 110      45.303  18.501  31.161  1.00 25.05           C  
ATOM    676  O   LEU A 110      45.431  19.243  30.184  1.00 25.23           O  
ATOM    677  CB  LEU A 110      45.428  19.309  33.509  1.00 26.76           C  
ATOM    678  CG  LEU A 110      46.477  20.353  33.114  1.00 30.46           C  
ATOM    679  CD1 LEU A 110      45.783  21.693  32.867  1.00 31.96           C  
ATOM    680  CD2 LEU A 110      47.527  20.485  34.211  1.00 30.99           C  
ATOM    681  N  ATHR A 111      45.881  17.304  31.216  0.50 24.40           N  
ATOM    682  CA ATHR A 111      46.704  16.848  30.104  0.50 23.43           C  
ATOM    683  C  ATHR A 111      45.890  16.537  28.849  0.50 22.00           C  
ATOM    684  O  ATHR A 111      46.415  16.602  27.737  0.50 21.46           O  
ATOM    685  CB ATHR A 111      47.547  15.619  30.493  0.50 23.95           C  
ATOM    686  OG1ATHR A 111      46.694  14.491  30.705  0.50 23.38           O  
ATOM    687  CG2ATHR A 111      48.327  15.906  31.770  0.50 23.99           C  
ATOM    688  N  BTHR A 111      45.863  17.300  31.229  0.50 24.24           N  
ATOM    689  CA BTHR A 111      46.694  16.806  30.146  0.50 23.14           C  
ATOM    690  C  BTHR A 111      45.902  16.498  28.872  0.50 21.89           C  
ATOM    691  O  BTHR A 111      46.453  16.532  27.771  0.50 21.60           O  
ATOM    692  CB BTHR A 111      47.477  15.571  30.603  0.50 23.57           C  
ATOM    693  OG1BTHR A 111      48.129  15.866  31.847  0.50 23.63           O  
ATOM    694  CG2BTHR A 111      48.528  15.201  29.575  0.50 21.68           C  
ATOM    695  N   TRP A 112      44.611  16.209  29.015  1.00 22.27           N  
ATOM    696  CA  TRP A 112      43.769  15.926  27.849  1.00 21.35           C  
ATOM    697  C   TRP A 112      43.762  17.172  26.959  1.00 23.63           C  
ATOM    698  O   TRP A 112      43.589  17.079  25.741  1.00 22.44           O  
ATOM    699  CB  TRP A 112      42.318  15.611  28.248  1.00 21.56           C  
ATOM    700  CG  TRP A 112      42.107  14.288  28.941  1.00 20.35           C  
ATOM    701  CD1 TRP A 112      42.948  13.215  28.938  1.00 20.88           C  
ATOM    702  CD2 TRP A 112      40.962  13.899  29.715  1.00 21.95           C  
ATOM    703  NE1 TRP A 112      42.403  12.180  29.667  1.00 20.26           N  
ATOM    704  CE2 TRP A 112      41.184  12.576  30.155  1.00 21.55           C  
ATOM    705  CE3 TRP A 112      39.770  14.544  30.080  1.00 22.72           C  
ATOM    706  CZ2 TRP A 112      40.260  11.882  30.946  1.00 21.89           C  
ATOM    707  CZ3 TRP A 112      38.849  13.853  30.868  1.00 24.09           C  
ATOM    708  CH2 TRP A 112      39.103  12.534  31.293  1.00 24.38           C  
ATOM    709  N   ALA A 113      43.952  18.340  27.580  1.00 23.71           N  
ATOM    710  CA  ALA A 113      43.960  19.609  26.856  1.00 24.75           C  
ATOM    711  C   ALA A 113      45.112  19.706  25.858  1.00 25.64           C  
ATOM    712  O   ALA A 113      45.114  20.577  24.991  1.00 25.89           O  
ATOM    713  CB  ALA A 113      44.008  20.785  27.847  1.00 23.68           C  
ATOM    714  N   LEU A 114      46.092  18.815  25.988  1.00 24.90           N  
ATOM    715  CA  LEU A 114      47.218  18.781  25.062  1.00 25.70           C  
ATOM    716  C   LEU A 114      47.167  17.513  24.202  1.00 24.76           C  
ATOM    717  O   LEU A 114      47.415  17.564  23.000  1.00 26.06           O  
ATOM    718  CB  LEU A 114      48.548  18.832  25.819  1.00 27.31           C  
ATOM    719  CG  LEU A 114      49.798  18.723  24.938  1.00 29.68           C  
ATOM    720  CD1 LEU A 114      49.873  19.898  23.972  1.00 29.49           C  
ATOM    721  CD2 LEU A 114      51.032  18.679  25.820  1.00 30.29           C  
ATOM    722  N   SER A 115      46.833  16.381  24.813  1.00 24.17           N  
ATOM    723  CA  SER A 115      46.772  15.127  24.069  1.00 23.93           C  
ATOM    724  C   SER A 115      45.603  15.024  23.090  1.00 24.18           C  
ATOM    725  O   SER A 115      45.779  14.503  21.986  1.00 24.21           O  
ATOM    726  CB  SER A 115      46.739  13.926  25.024  1.00 24.18           C  
ATOM    727  OG  SER A 115      45.548  13.897  25.796  1.00 26.41           O  
ATOM    728  N   THR A 116      44.416  15.503  23.460  1.00 23.01           N  
ATOM    729  CA  THR A 116      43.307  15.388  22.515  1.00 22.57           C  
ATOM    730  C   THR A 116      43.528  16.278  21.297  1.00 23.35           C  
ATOM    731  O   THR A 116      43.161  15.908  20.179  1.00 21.38           O  
ATOM    732  CB  THR A 116      41.904  15.606  23.182  1.00 22.26           C  
ATOM    733  OG1 THR A 116      41.862  16.823  23.933  1.00 22.95           O  
ATOM    734  CG2 THR A 116      41.604  14.454  24.114  1.00 22.71           C  
ATOM    735  N   PRO A 117      44.138  17.461  21.485  1.00 22.75           N  
ATOM    736  CA  PRO A 117      44.364  18.291  20.299  1.00 24.20           C  
ATOM    737  C   PRO A 117      45.363  17.597  19.356  1.00 25.49           C  
ATOM    738  O   PRO A 117      45.294  17.751  18.135  1.00 26.35           O  
ATOM    739  CB  PRO A 117      44.908  19.589  20.893  1.00 24.93           C  
ATOM    740  CG  PRO A 117      44.134  19.693  22.164  1.00 24.39           C  
ATOM    741  CD  PRO A 117      44.230  18.277  22.710  1.00 23.81           C  
ATOM    742  N   MET A 118      46.284  16.820  19.921  1.00 26.40           N  
ATOM    743  CA  MET A 118      47.250  16.105  19.091  1.00 29.58           C  
ATOM    744  C   MET A 118      46.579  14.969  18.325  1.00 27.64           C  
ATOM    745  O   MET A 118      46.939  14.680  17.182  1.00 29.04           O  
ATOM    746  CB  MET A 118      48.410  15.578  19.937  1.00 32.23           C  
ATOM    747  CG  MET A 118      49.436  16.651  20.269  1.00 36.03           C  
ATOM    748  SD  MET A 118      50.048  17.486  18.775  1.00 39.59           S  
ATOM    749  CE  MET A 118      48.964  18.901  18.714  1.00 40.17           C  
ATOM    750  N   ILE A 119      45.598  14.325  18.949  1.00 25.69           N  
ATOM    751  CA  ILE A 119      44.862  13.256  18.277  1.00 23.68           C  
ATOM    752  C   ILE A 119      44.130  13.882  17.092  1.00 23.89           C  
ATOM    753  O   ILE A 119      44.143  13.344  15.980  1.00 24.51           O  
ATOM    754  CB  ILE A 119      43.822  12.594  19.228  1.00 22.32           C  
ATOM    755  CG1 ILE A 119      44.536  11.817  20.335  1.00 23.65           C  
ATOM    756  CG2 ILE A 119      42.893  11.664  18.438  1.00 24.05           C  
ATOM    757  CD1 ILE A 119      43.586  11.211  21.381  1.00 22.62           C  
ATOM    758  N   LEU A 120      43.496  15.028  17.336  1.00 25.20           N  
ATOM    759  CA  LEU A 120      42.753  15.736  16.296  1.00 25.66           C  
ATOM    760  C   LEU A 120      43.686  16.278  15.211  1.00 25.26           C  
ATOM    761  O   LEU A 120      43.317  16.348  14.040  1.00 26.43           O  
ATOM    762  CB  LEU A 120      41.932  16.871  16.924  1.00 24.96           C  
ATOM    763  CG  LEU A 120      40.857  16.373  17.909  1.00 26.35           C  
ATOM    764  CD1 LEU A 120      40.225  17.540  18.663  1.00 24.40           C  
ATOM    765  CD2 LEU A 120      39.792  15.595  17.139  1.00 27.28           C  
ATOM    766  N   LEU A 121      44.895  16.662  15.603  1.00 27.34           N  
ATOM    767  CA  LEU A 121      45.868  17.165  14.640  1.00 29.32           C  
ATOM    768  C   LEU A 121      46.251  16.028  13.691  1.00 28.26           C  
ATOM    769  O   LEU A 121      46.274  16.200  12.472  1.00 28.96           O  
ATOM    770  CB  LEU A 121      47.118  17.683  15.360  1.00 29.97           C  
ATOM    771  CG  LEU A 121      48.275  18.095  14.441  1.00 32.08           C  
ATOM    772  CD1 LEU A 121      47.817  19.193  13.485  1.00 32.78           C  
ATOM    773  CD2 LEU A 121      49.450  18.560  15.279  1.00 34.25           C  
ATOM    774  N   ALA A 122      46.539  14.860  14.258  1.00 27.42           N  
ATOM    775  CA  ALA A 122      46.913  13.700  13.454  1.00 26.76           C  
ATOM    776  C   ALA A 122      45.798  13.332  12.485  1.00 27.43           C  
ATOM    777  O   ALA A 122      46.040  13.106  11.298  1.00 27.83           O  
ATOM    778  CB  ALA A 122      47.238  12.511  14.358  1.00 25.93           C  
ATOM    779  N   LEU A 123      44.572  13.273  12.996  1.00 26.52           N  
ATOM    780  CA  LEU A 123      43.414  12.941  12.177  1.00 28.52           C  
ATOM    781  C   LEU A 123      43.180  14.024  11.122  1.00 29.02           C  
ATOM    782  O   LEU A 123      42.824  13.729   9.980  1.00 29.88           O  
ATOM    783  CB  LEU A 123      42.171  12.823  13.061  1.00 28.90           C  
ATOM    784  CG  LEU A 123      41.129  11.732  12.812  1.00 31.29           C  
ATOM    785  CD1 LEU A 123      39.779  12.278  13.223  1.00 28.95           C  
ATOM    786  CD2 LEU A 123      41.099  11.298  11.359  1.00 33.16           C  
ATOM    787  N   GLY A 124      43.373  15.281  11.517  1.00 31.11           N  
ATOM    788  CA  GLY A 124      43.176  16.391  10.602  1.00 31.27           C  
ATOM    789  C   GLY A 124      44.160  16.391   9.445  1.00 33.17           C  
ATOM    790  O   GLY A 124      43.782  16.657   8.302  1.00 33.26           O  
ATOM    791  N   LEU A 125      45.424  16.107   9.739  1.00 33.30           N  
ATOM    792  CA  LEU A 125      46.447  16.058   8.702  1.00 34.75           C  
ATOM    793  C   LEU A 125      46.114  14.912   7.749  1.00 34.97           C  
ATOM    794  O   LEU A 125      46.136  15.075   6.533  1.00 35.25           O  
ATOM    795  CB  LEU A 125      47.828  15.844   9.328  1.00 35.62           C  
ATOM    796  CG  LEU A 125      48.363  16.986  10.198  1.00 37.88           C  
ATOM    797  CD1 LEU A 125      49.651  16.568  10.885  1.00 38.30           C  
ATOM    798  CD2 LEU A 125      48.595  18.215   9.328  1.00 38.50           C  
ATOM    799  N   LEU A 126      45.786  13.754   8.311  1.00 35.52           N  
ATOM    800  CA  LEU A 126      45.438  12.593   7.503  1.00 35.26           C  
ATOM    801  C   LEU A 126      44.301  12.925   6.545  1.00 36.17           C  
ATOM    802  O   LEU A 126      44.339  12.561   5.369  1.00 35.56           O  
ATOM    803  CB  LEU A 126      45.022  11.429   8.406  1.00 36.46           C  
ATOM    804  CG  LEU A 126      44.603  10.133   7.711  1.00 37.96           C  
ATOM    805  CD1 LEU A 126      45.772   9.566   6.918  1.00 38.37           C  
ATOM    806  CD2 LEU A 126      44.133   9.131   8.751  1.00 39.31           C  
ATOM    807  N   ALA A 127      43.291  13.624   7.055  1.00 35.35           N  
ATOM    808  CA  ALA A 127      42.136  14.002   6.252  1.00 35.55           C  
ATOM    809  C   ALA A 127      42.391  15.266   5.435  1.00 36.53           C  
ATOM    810  O   ALA A 127      41.561  15.661   4.621  1.00 35.86           O  
ATOM    811  CB  ALA A 127      40.924  14.200   7.152  1.00 35.36           C  
ATOM    812  N   ASP A 128      43.538  15.899   5.661  1.00 38.33           N  
ATOM    813  CA  ASP A 128      43.904  17.116   4.939  1.00 40.84           C  
ATOM    814  C   ASP A 128      42.765  18.137   4.943  1.00 41.45           C  
ATOM    815  O   ASP A 128      42.303  18.579   3.889  1.00 41.09           O  
ATOM    816  CB  ASP A 128      44.283  16.763   3.497  1.00 43.06           C  
ATOM    817  CG  ASP A 128      44.907  17.928   2.758  1.00 45.30           C  
ATOM    818  OD1 ASP A 128      45.872  18.515   3.292  1.00 45.97           O  
ATOM    819  OD2 ASP A 128      44.437  18.250   1.647  1.00 47.52           O  
ATOM    820  N   VAL A 129      42.325  18.513   6.140  1.00 41.14           N  
ATOM    821  CA  VAL A 129      41.232  19.466   6.298  1.00 41.82           C  
ATOM    822  C   VAL A 129      41.720  20.908   6.234  1.00 43.27           C  
ATOM    823  O   VAL A 129      42.920  21.168   6.238  1.00 43.18           O  
ATOM    824  CB  VAL A 129      40.513  19.254   7.650  1.00 41.30           C  
ATOM    825  CG1 VAL A 129      40.035  17.812   7.765  1.00 40.87           C  
ATOM    826  CG2 VAL A 129      41.451  19.595   8.797  1.00 40.54           C  
ATOM    827  N   ASP A 130      40.781  21.847   6.177  1.00 45.91           N  
ATOM    828  CA  ASP A 130      41.133  23.263   6.130  1.00 47.60           C  
ATOM    829  C   ASP A 130      41.761  23.670   7.454  1.00 47.84           C  
ATOM    830  O   ASP A 130      41.339  23.210   8.516  1.00 48.21           O  
ATOM    831  CB  ASP A 130      39.889  24.118   5.877  1.00 50.27           C  
ATOM    832  CG  ASP A 130      39.301  23.902   4.497  1.00 52.52           C  
ATOM    833  OD1 ASP A 130      40.018  24.139   3.501  1.00 54.01           O  
ATOM    834  OD2 ASP A 130      38.121  23.499   4.409  1.00 53.41           O  
ATOM    835  N   LEU A 131      42.772  24.530   7.389  1.00 48.15           N  
ATOM    836  CA  LEU A 131      43.451  25.001   8.589  1.00 48.37           C  
ATOM    837  C   LEU A 131      42.457  25.694   9.516  1.00 47.44           C  
ATOM    838  O   LEU A 131      42.557  25.589  10.739  1.00 47.58           O  
ATOM    839  CB  LEU A 131      44.572  25.981   8.224  1.00 50.69           C  
ATOM    840  CG  LEU A 131      45.685  25.516   7.279  1.00 52.90           C  
ATOM    841  CD1 LEU A 131      46.251  24.192   7.778  1.00 53.52           C  
ATOM    842  CD2 LEU A 131      45.144  25.370   5.858  1.00 52.81           C  
ATOM    843  N   GLY A 132      41.501  26.403   8.923  1.00 45.88           N  
ATOM    844  CA  GLY A 132      40.500  27.108   9.704  1.00 44.06           C  
ATOM    845  C   GLY A 132      39.621  26.159  10.492  1.00 43.12           C  
ATOM    846  O   GLY A 132      39.277  26.424  11.647  1.00 42.39           O  
ATOM    847  N   SER A 133      39.247  25.050   9.861  1.00 40.82           N  
ATOM    848  CA  SER A 133      38.414  24.048  10.510  1.00 39.24           C  
ATOM    849  C   SER A 133      39.206  23.417  11.654  1.00 37.80           C  
ATOM    850  O   SER A 133      38.697  23.250  12.760  1.00 35.45           O  
ATOM    851  CB  SER A 133      38.001  22.974   9.500  1.00 39.99           C  
ATOM    852  OG  SER A 133      37.136  22.019  10.088  1.00 39.84           O  
ATOM    853  N   LEU A 134      40.461  23.077  11.383  1.00 37.13           N  
ATOM    854  CA  LEU A 134      41.313  22.470  12.397  1.00 37.59           C  
ATOM    855  C   LEU A 134      41.391  23.383  13.614  1.00 37.42           C  
ATOM    856  O   LEU A 134      41.295  22.931  14.755  1.00 35.69           O  
ATOM    857  CB  LEU A 134      42.714  22.229  11.834  1.00 39.10           C  
ATOM    858  CG  LEU A 134      43.745  21.597  12.772  1.00 39.79           C  
ATOM    859  CD1 LEU A 134      43.302  20.197  13.172  1.00 39.38           C  
ATOM    860  CD2 LEU A 134      45.094  21.553  12.073  1.00 40.49           C  
ATOM    861  N   PHE A 135      41.563  24.674  13.351  1.00 37.58           N  
ATOM    862  CA  PHE A 135      41.653  25.690  14.395  1.00 38.45           C  
ATOM    863  C   PHE A 135      40.422  25.689  15.298  1.00 35.15           C  
ATOM    864  O   PHE A 135      40.525  25.653  16.526  1.00 34.06           O  
ATOM    865  CB  PHE A 135      41.787  27.080  13.757  1.00 43.12           C  
ATOM    866  CG  PHE A 135      43.178  27.649  13.803  1.00 47.70           C  
ATOM    867  CD1 PHE A 135      43.833  27.825  15.019  1.00 50.38           C  
ATOM    868  CD2 PHE A 135      43.819  28.050  12.633  1.00 49.57           C  
ATOM    869  CE1 PHE A 135      45.106  28.397  15.070  1.00 52.10           C  
ATOM    870  CE2 PHE A 135      45.091  28.623  12.672  1.00 51.26           C  
ATOM    871  CZ  PHE A 135      45.735  28.797  13.893  1.00 51.93           C  
ATOM    872  N   THR A 136      39.255  25.742  14.673  1.00 32.97           N  
ATOM    873  CA  THR A 136      37.995  25.778  15.398  1.00 31.94           C  
ATOM    874  C   THR A 136      37.791  24.537  16.248  1.00 29.95           C  
ATOM    875  O   THR A 136      37.314  24.617  17.383  1.00 28.65           O  
ATOM    876  CB  THR A 136      36.815  25.905  14.425  1.00 34.44           C  
ATOM    877  OG1 THR A 136      37.037  27.019  13.551  1.00 38.48           O  
ATOM    878  CG2 THR A 136      35.524  26.127  15.188  1.00 35.86           C  
ATOM    879  N   VAL A 137      38.169  23.391  15.696  1.00 27.45           N  
ATOM    880  CA  VAL A 137      38.009  22.124  16.393  1.00 25.82           C  
ATOM    881  C   VAL A 137      38.909  22.002  17.613  1.00 24.50           C  
ATOM    882  O   VAL A 137      38.481  21.508  18.660  1.00 23.93           O  
ATOM    883  CB  VAL A 137      38.245  20.943  15.421  1.00 25.17           C  
ATOM    884  CG1 VAL A 137      38.198  19.621  16.169  1.00 25.95           C  
ATOM    885  CG2 VAL A 137      37.189  20.966  14.335  1.00 25.18           C  
ATOM    886  N   ILE A 138      40.149  22.467  17.496  1.00 24.06           N  
ATOM    887  CA  ILE A 138      41.077  22.396  18.618  1.00 24.58           C  
ATOM    888  C   ILE A 138      40.616  23.315  19.743  1.00 24.42           C  
ATOM    889  O   ILE A 138      40.731  22.980  20.925  1.00 25.01           O  
ATOM    890  CB  ILE A 138      42.510  22.770  18.169  1.00 26.30           C  
ATOM    891  CG1 ILE A 138      43.017  21.707  17.182  1.00 27.47           C  
ATOM    892  CG2 ILE A 138      43.441  22.865  19.378  1.00 24.23           C  
ATOM    893  CD1 ILE A 138      44.430  21.922  16.690  1.00 30.24           C  
ATOM    894  N   ALA A 139      40.079  24.471  19.371  1.00 24.72           N  
ATOM    895  CA  ALA A 139      39.592  25.418  20.361  1.00 24.37           C  
ATOM    896  C   ALA A 139      38.413  24.804  21.102  1.00 23.88           C  
ATOM    897  O   ALA A 139      38.313  24.914  22.323  1.00 24.66           O  
ATOM    898  CB  ALA A 139      39.168  26.710  19.683  1.00 24.22           C  
ATOM    899  N   ALA A 140      37.526  24.149  20.358  1.00 23.34           N  
ATOM    900  CA  ALA A 140      36.354  23.525  20.960  1.00 23.35           C  
ATOM    901  C   ALA A 140      36.802  22.411  21.883  1.00 23.41           C  
ATOM    902  O   ALA A 140      36.230  22.195  22.958  1.00 21.84           O  
ATOM    903  CB  ALA A 140      35.434  22.968  19.869  1.00 24.11           C  
ATOM    904  N   ASP A 141      37.840  21.702  21.455  1.00 22.70           N  
ATOM    905  CA  ASP A 141      38.376  20.599  22.228  1.00 23.76           C  
ATOM    906  C   ASP A 141      38.967  21.111  23.535  1.00 23.40           C  
ATOM    907  O   ASP A 141      38.757  20.529  24.595  1.00 22.34           O  
ATOM    908  CB  ASP A 141      39.446  19.872  21.414  1.00 24.08           C  
ATOM    909  CG  ASP A 141      39.928  18.610  22.091  1.00 27.09           C  
ATOM    910  OD1 ASP A 141      39.209  17.588  22.044  1.00 27.32           O  
ATOM    911  OD2 ASP A 141      41.023  18.650  22.682  1.00 30.64           O  
ATOM    912  N   ILE A 142      39.711  22.212  23.457  1.00 24.39           N  
ATOM    913  CA  ILE A 142      40.311  22.785  24.653  1.00 23.01           C  
ATOM    914  C   ILE A 142      39.204  23.218  25.610  1.00 23.12           C  
ATOM    915  O   ILE A 142      39.312  23.023  26.818  1.00 24.25           O  
ATOM    916  CB  ILE A 142      41.233  23.977  24.289  1.00 25.38           C  
ATOM    917  CG1 ILE A 142      42.466  23.442  23.543  1.00 26.00           C  
ATOM    918  CG2 ILE A 142      41.669  24.717  25.547  1.00 25.16           C  
ATOM    919  CD1 ILE A 142      43.376  24.520  22.969  1.00 27.17           C  
ATOM    920  N   GLY A 143      38.134  23.787  25.063  1.00 22.79           N  
ATOM    921  CA  GLY A 143      37.014  24.207  25.891  1.00 21.28           C  
ATOM    922  C   GLY A 143      36.388  23.026  26.615  1.00 21.20           C  
ATOM    923  O   GLY A 143      36.035  23.118  27.794  1.00 21.43           O  
ATOM    924  N   MET A 144      36.250  21.904  25.910  1.00 21.13           N  
ATOM    925  CA  MET A 144      35.668  20.702  26.504  1.00 19.91           C  
ATOM    926  C   MET A 144      36.524  20.258  27.684  1.00 19.66           C  
ATOM    927  O   MET A 144      36.017  19.951  28.767  1.00 20.46           O  
ATOM    928  CB  MET A 144      35.589  19.575  25.452  1.00 19.65           C  
ATOM    929  CG  MET A 144      35.181  18.198  25.987  1.00 18.57           C  
ATOM    930  SD  MET A 144      35.379  16.900  24.725  1.00 20.90           S  
ATOM    931  CE  MET A 144      37.137  16.612  24.852  1.00 18.86           C  
ATOM    932  N   CYS A 145      37.837  20.249  27.480  1.00 21.59           N  
ATOM    933  CA  CYS A 145      38.752  19.823  28.523  1.00 21.84           C  
ATOM    934  C   CYS A 145      38.792  20.732  29.743  1.00 21.65           C  
ATOM    935  O   CYS A 145      38.789  20.244  30.872  1.00 20.02           O  
ATOM    936  CB  CYS A 145      40.166  19.683  27.951  1.00 24.09           C  
ATOM    937  SG  CYS A 145      40.312  18.341  26.764  1.00 22.94           S  
ATOM    938  N   VAL A 146      38.835  22.041  29.522  1.00 22.48           N  
ATOM    939  CA  VAL A 146      38.909  22.972  30.644  1.00 24.71           C  
ATOM    940  C   VAL A 146      37.607  23.078  31.427  1.00 23.51           C  
ATOM    941  O   VAL A 146      37.624  23.299  32.642  1.00 23.38           O  
ATOM    942  CB  VAL A 146      39.350  24.384  30.191  1.00 28.18           C  
ATOM    943  CG1 VAL A 146      40.730  24.307  29.544  1.00 29.88           C  
ATOM    944  CG2 VAL A 146      38.329  24.984  29.235  1.00 29.22           C  
ATOM    945  N   THR A 147      36.476  22.917  30.751  1.00 22.38           N  
ATOM    946  CA  THR A 147      35.216  22.983  31.465  1.00 21.70           C  
ATOM    947  C   THR A 147      35.047  21.681  32.248  1.00 22.07           C  
ATOM    948  O   THR A 147      34.417  21.655  33.303  1.00 22.28           O  
ATOM    949  CB  THR A 147      34.029  23.244  30.508  1.00 21.54           C  
ATOM    950  OG1 THR A 147      34.063  22.323  29.409  1.00 23.96           O  
ATOM    951  CG2 THR A 147      34.109  24.662  29.970  1.00 21.89           C  
ATOM    952  N   GLY A 148      35.634  20.603  31.738  1.00 22.19           N  
ATOM    953  CA  GLY A 148      35.569  19.341  32.444  1.00 19.86           C  
ATOM    954  C   GLY A 148      36.386  19.462  33.719  1.00 20.69           C  
ATOM    955  O   GLY A 148      35.998  18.949  34.764  1.00 20.90           O  
ATOM    956  N   LEU A 149      37.530  20.136  33.632  1.00 20.47           N  
ATOM    957  CA  LEU A 149      38.377  20.332  34.807  1.00 20.95           C  
ATOM    958  C   LEU A 149      37.608  21.198  35.807  1.00 20.83           C  
ATOM    959  O   LEU A 149      37.641  20.959  37.022  1.00 21.57           O  
ATOM    960  CB  LEU A 149      39.686  21.036  34.416  1.00 21.92           C  
ATOM    961  CG  LEU A 149      40.624  21.428  35.570  1.00 21.27           C  
ATOM    962  CD1 LEU A 149      40.970  20.199  36.418  1.00 21.94           C  
ATOM    963  CD2 LEU A 149      41.889  22.056  35.005  1.00 23.97           C  
ATOM    964  N   ALA A 150      36.904  22.199  35.289  1.00 20.76           N  
ATOM    965  CA  ALA A 150      36.126  23.092  36.142  1.00 20.97           C  
ATOM    966  C   ALA A 150      35.039  22.317  36.879  1.00 20.93           C  
ATOM    967  O   ALA A 150      34.761  22.571  38.052  1.00 20.85           O  
ATOM    968  CB  ALA A 150      35.506  24.202  35.313  1.00 19.54           C  
ATOM    969  N   ALA A 151      34.412  21.375  36.186  1.00 22.00           N  
ATOM    970  CA  ALA A 151      33.369  20.566  36.810  1.00 20.34           C  
ATOM    971  C   ALA A 151      33.941  19.809  38.009  1.00 22.92           C  
ATOM    972  O   ALA A 151      33.313  19.738  39.068  1.00 21.66           O  
ATOM    973  CB  ALA A 151      32.787  19.585  35.789  1.00 21.28           C  
ATOM    974  N   ALA A 152      35.135  19.242  37.838  1.00 20.61           N  
ATOM    975  CA  ALA A 152      35.782  18.487  38.907  1.00 20.92           C  
ATOM    976  C   ALA A 152      36.258  19.363  40.069  1.00 21.17           C  
ATOM    977  O   ALA A 152      36.191  18.958  41.228  1.00 22.00           O  
ATOM    978  CB  ALA A 152      36.962  17.697  38.341  1.00 23.72           C  
ATOM    979  N   MET A 153      36.735  20.564  39.761  1.00 22.39           N  
ATOM    980  CA  MET A 153      37.256  21.466  40.793  1.00 20.86           C  
ATOM    981  C   MET A 153      36.218  22.298  41.544  1.00 22.86           C  
ATOM    982  O   MET A 153      36.519  22.853  42.602  1.00 20.17           O  
ATOM    983  CB  MET A 153      38.290  22.414  40.181  1.00 24.54           C  
ATOM    984  CG  MET A 153      39.516  21.720  39.610  1.00 25.55           C  
ATOM    985  SD  MET A 153      40.471  20.810  40.844  1.00 30.36           S  
ATOM    986  CE  MET A 153      39.788  19.124  40.635  1.00 27.78           C  
ATOM    987  N   THR A 154      35.005  22.396  41.002  1.00 22.27           N  
ATOM    988  CA  THR A 154      33.953  23.190  41.633  1.00 21.20           C  
ATOM    989  C   THR A 154      33.418  22.527  42.904  1.00 22.18           C  
ATOM    990  O   THR A 154      33.022  21.367  42.886  1.00 22.43           O  
ATOM    991  CB  THR A 154      32.814  23.434  40.631  1.00 22.45           C  
ATOM    992  OG1 THR A 154      33.310  24.257  39.567  1.00 21.43           O  
ATOM    993  CG2 THR A 154      31.622  24.126  41.306  1.00 21.60           C  
ATOM    994  N   THR A 155      33.403  23.274  44.006  1.00 21.41           N  
ATOM    995  CA  THR A 155      32.955  22.720  45.280  1.00 23.88           C  
ATOM    996  C   THR A 155      31.819  23.458  45.975  1.00 24.02           C  
ATOM    997  O   THR A 155      31.262  22.946  46.952  1.00 22.90           O  
ATOM    998  CB  THR A 155      34.116  22.672  46.286  1.00 27.27           C  
ATOM    999  OG1 THR A 155      34.599  24.005  46.508  1.00 29.49           O  
ATOM   1000  CG2 THR A 155      35.250  21.805  45.761  1.00 26.56           C  
ATOM   1001  N   SER A 156      31.460  24.642  45.487  1.00 22.31           N  
ATOM   1002  CA  SER A 156      30.419  25.419  46.158  1.00 22.58           C  
ATOM   1003  C   SER A 156      29.014  24.839  46.074  1.00 23.50           C  
ATOM   1004  O   SER A 156      28.263  24.884  47.053  1.00 22.81           O  
ATOM   1005  CB  SER A 156      30.420  26.872  45.656  1.00 24.44           C  
ATOM   1006  OG  SER A 156      30.023  26.960  44.297  1.00 26.05           O  
ATOM   1007  N   ALA A 157      28.653  24.290  44.917  1.00 23.49           N  
ATOM   1008  CA  ALA A 157      27.332  23.712  44.746  1.00 21.95           C  
ATOM   1009  C   ALA A 157      27.310  22.629  43.674  1.00 22.55           C  
ATOM   1010  O   ALA A 157      28.003  22.730  42.664  1.00 22.02           O  
ATOM   1011  CB  ALA A 157      26.317  24.816  44.401  1.00 25.34           C  
ATOM   1012  N   LEU A 158      26.509  21.595  43.906  1.00 20.95           N  
ATOM   1013  CA  LEU A 158      26.372  20.485  42.972  1.00 22.27           C  
ATOM   1014  C   LEU A 158      25.900  21.000  41.610  1.00 23.56           C  
ATOM   1015  O   LEU A 158      26.352  20.535  40.563  1.00 22.55           O  
ATOM   1016  CB  LEU A 158      25.371  19.459  43.529  1.00 22.80           C  
ATOM   1017  CG  LEU A 158      25.274  18.094  42.838  1.00 23.92           C  
ATOM   1018  CD1 LEU A 158      26.642  17.409  42.846  1.00 22.31           C  
ATOM   1019  CD2 LEU A 158      24.244  17.224  43.559  1.00 24.44           C  
ATOM   1020  N   LEU A 159      24.997  21.974  41.634  1.00 24.14           N  
ATOM   1021  CA  LEU A 159      24.467  22.569  40.412  1.00 22.98           C  
ATOM   1022  C   LEU A 159      25.556  23.018  39.428  1.00 22.27           C  
ATOM   1023  O   LEU A 159      25.487  22.736  38.229  1.00 21.29           O  
ATOM   1024  CB  LEU A 159      23.596  23.776  40.763  1.00 24.58           C  
ATOM   1025  CG  LEU A 159      23.257  24.709  39.595  1.00 27.86           C  
ATOM   1026  CD1 LEU A 159      22.397  23.962  38.588  1.00 29.04           C  
ATOM   1027  CD2 LEU A 159      22.538  25.953  40.109  1.00 30.98           C  
ATOM   1028  N   PHE A 160      26.556  23.728  39.933  1.00 20.64           N  
ATOM   1029  CA  PHE A 160      27.623  24.220  39.073  1.00 21.21           C  
ATOM   1030  C   PHE A 160      28.533  23.119  38.538  1.00 20.18           C  
ATOM   1031  O   PHE A 160      29.046  23.229  37.422  1.00 22.07           O  
ATOM   1032  CB  PHE A 160      28.430  25.291  39.807  1.00 19.30           C  
ATOM   1033  CG  PHE A 160      27.620  26.511  40.152  1.00 21.95           C  
ATOM   1034  CD1 PHE A 160      27.040  27.276  39.147  1.00 21.41           C  
ATOM   1035  CD2 PHE A 160      27.426  26.886  41.479  1.00 23.12           C  
ATOM   1036  CE1 PHE A 160      26.272  28.404  39.457  1.00 25.42           C  
ATOM   1037  CE2 PHE A 160      26.660  28.013  41.803  1.00 22.72           C  
ATOM   1038  CZ  PHE A 160      26.083  28.771  40.796  1.00 21.30           C  
ATOM   1039  N   ARG A 161      28.732  22.058  39.318  1.00 20.36           N  
ATOM   1040  CA  ARG A 161      29.558  20.944  38.854  1.00 20.66           C  
ATOM   1041  C   ARG A 161      28.905  20.363  37.597  1.00 20.19           C  
ATOM   1042  O   ARG A 161      29.568  20.143  36.583  1.00 20.19           O  
ATOM   1043  CB  ARG A 161      29.662  19.849  39.924  1.00 21.48           C  
ATOM   1044  CG  ARG A 161      30.477  20.229  41.153  1.00 21.11           C  
ATOM   1045  CD  ARG A 161      30.524  19.085  42.165  1.00 18.44           C  
ATOM   1046  NE  ARG A 161      31.230  17.894  41.675  1.00 20.30           N  
ATOM   1047  CZ  ARG A 161      32.554  17.749  41.672  1.00 19.30           C  
ATOM   1048  NH1 ARG A 161      33.332  18.720  42.133  1.00 21.50           N  
ATOM   1049  NH2 ARG A 161      33.106  16.629  41.216  1.00 20.35           N  
ATOM   1050  N   TRP A 162      27.599  20.128  37.662  1.00 20.22           N  
ATOM   1051  CA  TRP A 162      26.893  19.564  36.520  1.00 19.36           C  
ATOM   1052  C   TRP A 162      26.666  20.546  35.380  1.00 20.31           C  
ATOM   1053  O   TRP A 162      26.559  20.137  34.218  1.00 22.61           O  
ATOM   1054  CB  TRP A 162      25.571  18.937  36.972  1.00 20.47           C  
ATOM   1055  CG  TRP A 162      25.789  17.617  37.661  1.00 20.89           C  
ATOM   1056  CD1 TRP A 162      25.745  17.374  39.003  1.00 20.99           C  
ATOM   1057  CD2 TRP A 162      26.135  16.370  37.038  1.00 20.99           C  
ATOM   1058  NE1 TRP A 162      26.045  16.054  39.255  1.00 19.15           N  
ATOM   1059  CE2 TRP A 162      26.288  15.415  38.070  1.00 21.05           C  
ATOM   1060  CE3 TRP A 162      26.334  15.969  35.709  1.00 21.11           C  
ATOM   1061  CZ2 TRP A 162      26.633  14.076  37.816  1.00 20.10           C  
ATOM   1062  CZ3 TRP A 162      26.678  14.635  35.452  1.00 21.46           C  
ATOM   1063  CH2 TRP A 162      26.823  13.706  36.507  1.00 21.31           C  
ATOM   1064  N   ALA A 163      26.586  21.837  35.688  1.00 19.78           N  
ATOM   1065  CA  ALA A 163      26.412  22.819  34.626  1.00 18.43           C  
ATOM   1066  C   ALA A 163      27.687  22.822  33.771  1.00 19.11           C  
ATOM   1067  O   ALA A 163      27.625  22.940  32.546  1.00 20.23           O  
ATOM   1068  CB  ALA A 163      26.153  24.210  35.219  1.00 17.98           C  
ATOM   1069  N   PHE A 164      28.848  22.682  34.412  1.00 19.90           N  
ATOM   1070  CA  PHE A 164      30.106  22.644  33.664  1.00 19.11           C  
ATOM   1071  C   PHE A 164      30.156  21.364  32.823  1.00 19.89           C  
ATOM   1072  O   PHE A 164      30.636  21.369  31.684  1.00 21.63           O  
ATOM   1073  CB  PHE A 164      31.315  22.680  34.608  1.00 18.36           C  
ATOM   1074  CG  PHE A 164      31.765  24.072  34.985  1.00 19.66           C  
ATOM   1075  CD1 PHE A 164      32.127  24.994  34.003  1.00 19.86           C  
ATOM   1076  CD2 PHE A 164      31.856  24.450  36.326  1.00 20.69           C  
ATOM   1077  CE1 PHE A 164      32.580  26.277  34.350  1.00 22.34           C  
ATOM   1078  CE2 PHE A 164      32.306  25.729  36.686  1.00 20.86           C  
ATOM   1079  CZ  PHE A 164      32.668  26.642  35.696  1.00 22.81           C  
ATOM   1080  N   TYR A 165      29.665  20.269  33.394  1.00 19.25           N  
ATOM   1081  CA  TYR A 165      29.644  18.989  32.689  1.00 17.99           C  
ATOM   1082  C   TYR A 165      28.813  19.157  31.422  1.00 20.04           C  
ATOM   1083  O   TYR A 165      29.201  18.692  30.354  1.00 18.47           O  
ATOM   1084  CB  TYR A 165      29.048  17.899  33.592  1.00 18.40           C  
ATOM   1085  CG  TYR A 165      28.927  16.521  32.959  1.00 17.93           C  
ATOM   1086  CD1 TYR A 165      27.849  16.201  32.126  1.00 18.53           C  
ATOM   1087  CD2 TYR A 165      29.873  15.530  33.221  1.00 20.25           C  
ATOM   1088  CE1 TYR A 165      27.718  14.912  31.573  1.00 18.21           C  
ATOM   1089  CE2 TYR A 165      29.756  14.246  32.671  1.00 18.50           C  
ATOM   1090  CZ  TYR A 165      28.678  13.947  31.851  1.00 17.86           C  
ATOM   1091  OH  TYR A 165      28.577  12.691  31.299  1.00 19.06           O  
ATOM   1092  N   ALA A 166      27.677  19.843  31.541  1.00 20.51           N  
ATOM   1093  CA  ALA A 166      26.804  20.071  30.392  1.00 19.77           C  
ATOM   1094  C   ALA A 166      27.473  20.922  29.302  1.00 20.69           C  
ATOM   1095  O   ALA A 166      27.365  20.620  28.112  1.00 19.89           O  
ATOM   1096  CB  ALA A 166      25.486  20.737  30.861  1.00 20.89           C  
ATOM   1097  N   ILE A 167      28.149  21.997  29.697  1.00 19.71           N  
ATOM   1098  CA  ILE A 167      28.822  22.857  28.727  1.00 20.96           C  
ATOM   1099  C   ILE A 167      29.967  22.101  28.057  1.00 20.47           C  
ATOM   1100  O   ILE A 167      30.225  22.269  26.865  1.00 21.79           O  
ATOM   1101  CB  ILE A 167      29.375  24.138  29.395  1.00 23.03           C  
ATOM   1102  CG1 ILE A 167      28.219  24.998  29.905  1.00 25.77           C  
ATOM   1103  CG2 ILE A 167      30.190  24.948  28.390  1.00 26.21           C  
ATOM   1104  CD1 ILE A 167      27.306  25.511  28.802  1.00 30.94           C  
ATOM   1105  N   SER A 168      30.651  21.262  28.822  1.00 19.27           N  
ATOM   1106  CA  SER A 168      31.741  20.467  28.266  1.00 18.54           C  
ATOM   1107  C   SER A 168      31.161  19.568  27.168  1.00 19.36           C  
ATOM   1108  O   SER A 168      31.778  19.372  26.121  1.00 20.48           O  
ATOM   1109  CB  SER A 168      32.377  19.614  29.365  1.00 19.58           C  
ATOM   1110  OG  SER A 168      33.453  18.844  28.866  1.00 21.10           O  
ATOM   1111  N   CYS A 169      29.970  19.025  27.413  1.00 19.34           N  
ATOM   1112  CA  CYS A 169      29.308  18.164  26.427  1.00 19.65           C  
ATOM   1113  C   CYS A 169      29.014  18.965  25.160  1.00 19.13           C  
ATOM   1114  O   CYS A 169      29.116  18.450  24.044  1.00 18.68           O  
ATOM   1115  CB  CYS A 169      27.995  17.601  26.995  1.00 20.37           C  
ATOM   1116  SG  CYS A 169      28.178  16.243  28.203  1.00 20.96           S  
ATOM   1117  N   ALA A 170      28.642  20.229  25.330  1.00 20.26           N  
ATOM   1118  CA  ALA A 170      28.346  21.086  24.186  1.00 19.03           C  
ATOM   1119  C   ALA A 170      29.595  21.270  23.318  1.00 20.91           C  
ATOM   1120  O   ALA A 170      29.516  21.239  22.093  1.00 21.52           O  
ATOM   1121  CB  ALA A 170      27.831  22.436  24.664  1.00 21.63           C  
ATOM   1122  N   PHE A 171      30.747  21.475  23.948  1.00 19.70           N  
ATOM   1123  CA  PHE A 171      31.982  21.631  23.189  1.00 19.25           C  
ATOM   1124  C   PHE A 171      32.300  20.328  22.462  1.00 21.56           C  
ATOM   1125  O   PHE A 171      32.773  20.335  21.320  1.00 21.13           O  
ATOM   1126  CB  PHE A 171      33.146  21.995  24.111  1.00 19.77           C  
ATOM   1127  CG  PHE A 171      33.186  23.448  24.494  1.00 20.13           C  
ATOM   1128  CD1 PHE A 171      33.391  24.428  23.529  1.00 20.77           C  
ATOM   1129  CD2 PHE A 171      33.056  23.834  25.826  1.00 21.69           C  
ATOM   1130  CE1 PHE A 171      33.469  25.782  23.883  1.00 19.00           C  
ATOM   1131  CE2 PHE A 171      33.134  25.182  26.188  1.00 21.52           C  
ATOM   1132  CZ  PHE A 171      33.341  26.152  25.215  1.00 20.78           C  
ATOM   1133  N   PHE A 172      32.027  19.214  23.133  1.00 21.27           N  
ATOM   1134  CA  PHE A 172      32.275  17.890  22.570  1.00 21.58           C  
ATOM   1135  C   PHE A 172      31.468  17.735  21.287  1.00 22.26           C  
ATOM   1136  O   PHE A 172      31.955  17.180  20.297  1.00 22.26           O  
ATOM   1137  CB  PHE A 172      31.888  16.825  23.605  1.00 23.52           C  
ATOM   1138  CG  PHE A 172      32.119  15.402  23.156  1.00 24.50           C  
ATOM   1139  CD1 PHE A 172      33.200  15.070  22.343  1.00 27.39           C  
ATOM   1140  CD2 PHE A 172      31.285  14.384  23.607  1.00 26.19           C  
ATOM   1141  CE1 PHE A 172      33.451  13.738  21.985  1.00 27.67           C  
ATOM   1142  CE2 PHE A 172      31.519  13.049  23.261  1.00 29.33           C  
ATOM   1143  CZ  PHE A 172      32.606  12.725  22.448  1.00 29.69           C  
ATOM   1144  N   VAL A 173      30.238  18.241  21.300  1.00 21.53           N  
ATOM   1145  CA  VAL A 173      29.377  18.157  20.127  1.00 22.27           C  
ATOM   1146  C   VAL A 173      29.955  18.963  18.965  1.00 22.45           C  
ATOM   1147  O   VAL A 173      29.816  18.574  17.807  1.00 22.75           O  
ATOM   1148  CB  VAL A 173      27.940  18.638  20.450  1.00 24.04           C  
ATOM   1149  CG1 VAL A 173      27.130  18.803  19.165  1.00 24.09           C  
ATOM   1150  CG2 VAL A 173      27.251  17.616  21.353  1.00 23.06           C  
ATOM   1151  N   VAL A 174      30.610  20.083  19.268  1.00 22.34           N  
ATOM   1152  CA  VAL A 174      31.223  20.896  18.218  1.00 22.29           C  
ATOM   1153  C   VAL A 174      32.336  20.081  17.569  1.00 22.82           C  
ATOM   1154  O   VAL A 174      32.490  20.080  16.344  1.00 24.47           O  
ATOM   1155  CB  VAL A 174      31.830  22.195  18.775  1.00 22.46           C  
ATOM   1156  CG1 VAL A 174      32.553  22.945  17.658  1.00 20.38           C  
ATOM   1157  CG2 VAL A 174      30.735  23.067  19.377  1.00 21.70           C  
ATOM   1158  N   VAL A 175      33.111  19.387  18.397  1.00 22.44           N  
ATOM   1159  CA  VAL A 175      34.196  18.545  17.902  1.00 23.62           C  
ATOM   1160  C   VAL A 175      33.645  17.438  17.008  1.00 25.90           C  
ATOM   1161  O   VAL A 175      34.134  17.219  15.894  1.00 26.76           O  
ATOM   1162  CB  VAL A 175      34.978  17.884  19.065  1.00 23.46           C  
ATOM   1163  CG1 VAL A 175      35.937  16.829  18.523  1.00 23.62           C  
ATOM   1164  CG2 VAL A 175      35.748  18.947  19.846  1.00 22.89           C  
ATOM   1165  N   LEU A 176      32.626  16.736  17.494  1.00 25.93           N  
ATOM   1166  CA  LEU A 176      32.044  15.645  16.719  1.00 27.19           C  
ATOM   1167  C   LEU A 176      31.419  16.107  15.412  1.00 27.50           C  
ATOM   1168  O   LEU A 176      31.460  15.384  14.412  1.00 27.01           O  
ATOM   1169  CB  LEU A 176      31.004  14.894  17.557  1.00 28.32           C  
ATOM   1170  CG  LEU A 176      31.572  14.153  18.769  1.00 31.12           C  
ATOM   1171  CD1 LEU A 176      30.450  13.556  19.595  1.00 34.05           C  
ATOM   1172  CD2 LEU A 176      32.523  13.073  18.294  1.00 33.27           C  
ATOM   1173  N   SER A 177      30.853  17.312  15.410  1.00 27.10           N  
ATOM   1174  CA  SER A 177      30.206  17.845  14.214  1.00 26.89           C  
ATOM   1175  C   SER A 177      31.172  17.913  13.037  1.00 26.80           C  
ATOM   1176  O   SER A 177      30.783  17.687  11.895  1.00 26.42           O  
ATOM   1177  CB  SER A 177      29.625  19.245  14.482  1.00 29.17           C  
ATOM   1178  OG  SER A 177      30.644  20.229  14.580  1.00 31.59           O  
ATOM   1179  N   ALA A 178      32.430  18.234  13.314  1.00 26.16           N  
ATOM   1180  CA  ALA A 178      33.426  18.320  12.257  1.00 25.83           C  
ATOM   1181  C   ALA A 178      33.666  16.934  11.660  1.00 27.10           C  
ATOM   1182  O   ALA A 178      33.740  16.776  10.436  1.00 25.97           O  
ATOM   1183  CB  ALA A 178      34.729  18.893  12.811  1.00 27.16           C  
ATOM   1184  N   LEU A 179      33.767  15.927  12.524  1.00 26.81           N  
ATOM   1185  CA  LEU A 179      34.008  14.557  12.077  1.00 28.39           C  
ATOM   1186  C   LEU A 179      32.887  14.007  11.203  1.00 29.55           C  
ATOM   1187  O   LEU A 179      33.129  13.183  10.320  1.00 27.33           O  
ATOM   1188  CB  LEU A 179      34.212  13.636  13.284  1.00 29.22           C  
ATOM   1189  CG  LEU A 179      35.370  13.986  14.219  1.00 30.91           C  
ATOM   1190  CD1 LEU A 179      35.395  13.007  15.383  1.00 32.13           C  
ATOM   1191  CD2 LEU A 179      36.682  13.947  13.460  1.00 31.32           C  
ATOM   1192  N   VAL A 180      31.663  14.467  11.444  1.00 31.36           N  
ATOM   1193  CA  VAL A 180      30.512  14.006  10.677  1.00 33.74           C  
ATOM   1194  C   VAL A 180      30.236  14.848   9.438  1.00 34.30           C  
ATOM   1195  O   VAL A 180      29.407  14.472   8.604  1.00 35.98           O  
ATOM   1196  CB  VAL A 180      29.230  13.997  11.542  1.00 34.89           C  
ATOM   1197  CG1 VAL A 180      29.481  13.235  12.833  1.00 36.52           C  
ATOM   1198  CG2 VAL A 180      28.791  15.415  11.837  1.00 37.02           C  
ATOM   1199  N   THR A 181      30.917  15.983   9.309  1.00 33.17           N  
ATOM   1200  CA  THR A 181      30.681  16.838   8.153  1.00 32.68           C  
ATOM   1201  C   THR A 181      31.894  17.158   7.278  1.00 32.90           C  
ATOM   1202  O   THR A 181      32.343  16.304   6.513  1.00 31.99           O  
ATOM   1203  CB  THR A 181      29.973  18.164   8.564  1.00 33.29           C  
ATOM   1204  OG1 THR A 181      30.748  18.857   9.551  1.00 32.87           O  
ATOM   1205  CG2 THR A 181      28.590  17.870   9.128  1.00 31.60           C  
ATOM   1206  N   ASP A 182      32.430  18.372   7.387  1.00 33.39           N  
ATOM   1207  CA  ASP A 182      33.548  18.781   6.538  1.00 33.87           C  
ATOM   1208  C   ASP A 182      34.835  17.957   6.599  1.00 32.95           C  
ATOM   1209  O   ASP A 182      35.523  17.830   5.590  1.00 32.99           O  
ATOM   1210  CB  ASP A 182      33.865  20.265   6.760  1.00 37.42           C  
ATOM   1211  CG  ASP A 182      34.367  20.554   8.149  1.00 38.82           C  
ATOM   1212  OD1 ASP A 182      33.713  20.125   9.120  1.00 42.49           O  
ATOM   1213  OD2 ASP A 182      35.414  21.222   8.268  1.00 42.87           O  
ATOM   1214  N   TRP A 183      35.169  17.394   7.756  1.00 31.94           N  
ATOM   1215  CA  TRP A 183      36.379  16.582   7.849  1.00 31.58           C  
ATOM   1216  C   TRP A 183      36.227  15.305   7.024  1.00 31.92           C  
ATOM   1217  O   TRP A 183      37.206  14.779   6.493  1.00 32.77           O  
ATOM   1218  CB  TRP A 183      36.686  16.231   9.311  1.00 29.33           C  
ATOM   1219  CG  TRP A 183      37.364  17.345  10.057  1.00 28.64           C  
ATOM   1220  CD1 TRP A 183      37.123  18.684   9.928  1.00 30.16           C  
ATOM   1221  CD2 TRP A 183      38.361  17.214  11.078  1.00 27.32           C  
ATOM   1222  NE1 TRP A 183      37.906  19.392  10.805  1.00 28.17           N  
ATOM   1223  CE2 TRP A 183      38.675  18.517  11.524  1.00 27.35           C  
ATOM   1224  CE3 TRP A 183      39.017  16.124  11.661  1.00 26.68           C  
ATOM   1225  CZ2 TRP A 183      39.619  18.760  12.526  1.00 27.99           C  
ATOM   1226  CZ3 TRP A 183      39.956  16.364  12.658  1.00 24.52           C  
ATOM   1227  CH2 TRP A 183      40.248  17.672  13.080  1.00 28.23           C  
ATOM   1228  N   ALA A 184      34.995  14.815   6.913  1.00 32.79           N  
ATOM   1229  CA  ALA A 184      34.720  13.604   6.143  1.00 33.38           C  
ATOM   1230  C   ALA A 184      34.784  13.895   4.648  1.00 34.36           C  
ATOM   1231  O   ALA A 184      35.276  13.076   3.867  1.00 34.60           O  
ATOM   1232  CB  ALA A 184      33.351  13.051   6.507  1.00 33.20           C  
ATOM   1233  N   ALA A 185      34.283  15.062   4.255  1.00 35.52           N  
ATOM   1234  CA  ALA A 185      34.293  15.456   2.853  1.00 35.96           C  
ATOM   1235  C   ALA A 185      35.727  15.713   2.409  1.00 36.77           C  
ATOM   1236  O   ALA A 185      36.084  15.473   1.255  1.00 37.08           O  
ATOM   1237  CB  ALA A 185      33.446  16.706   2.653  1.00 36.93           C  
ATOM   1238  N   SER A 186      36.549  16.199   3.332  1.00 37.01           N  
ATOM   1239  CA  SER A 186      37.943  16.475   3.026  1.00 37.65           C  
ATOM   1240  C   SER A 186      38.714  15.175   2.822  1.00 38.35           C  
ATOM   1241  O   SER A 186      39.518  15.061   1.898  1.00 37.05           O  
ATOM   1242  CB  SER A 186      38.578  17.292   4.148  1.00 37.80           C  
ATOM   1243  OG  SER A 186      37.936  18.552   4.264  1.00 39.43           O  
ATOM   1244  N   ALA A 187      38.458  14.191   3.679  1.00 37.14           N  
ATOM   1245  CA  ALA A 187      39.135  12.904   3.572  1.00 37.96           C  
ATOM   1246  C   ALA A 187      38.827  12.255   2.225  1.00 38.57           C  
ATOM   1247  O   ALA A 187      39.689  11.616   1.618  1.00 37.78           O  
ATOM   1248  CB  ALA A 187      38.697  11.990   4.708  1.00 36.99           C  
ATOM   1249  N   SER A 188      37.592  12.425   1.766  1.00 40.42           N  
ATOM   1250  CA  SER A 188      37.160  11.863   0.493  1.00 42.41           C  
ATOM   1251  C   SER A 188      37.963  12.478  -0.645  1.00 43.84           C  
ATOM   1252  O   SER A 188      38.464  11.768  -1.515  1.00 43.84           O  
ATOM   1253  CB  SER A 188      35.668  12.127   0.279  1.00 44.02           C  
ATOM   1254  OG  SER A 188      35.226  11.604  -0.963  1.00 47.40           O  
ATOM   1255  N   SER A 189      38.090  13.800  -0.632  1.00 44.57           N  
ATOM   1256  CA  SER A 189      38.843  14.490  -1.673  1.00 45.43           C  
ATOM   1257  C   SER A 189      40.336  14.211  -1.516  1.00 43.96           C  
ATOM   1258  O   SER A 189      41.107  14.356  -2.463  1.00 43.70           O  
ATOM   1259  CB  SER A 189      38.587  15.998  -1.603  1.00 47.53           C  
ATOM   1260  OG  SER A 189      39.047  16.539  -0.376  1.00 51.79           O  
ATOM   1261  N   ALA A 190      40.736  13.799  -0.316  1.00 41.87           N  
ATOM   1262  CA  ALA A 190      42.135  13.508  -0.036  1.00 39.78           C  
ATOM   1263  C   ALA A 190      42.470  12.041  -0.294  1.00 38.51           C  
ATOM   1264  O   ALA A 190      43.628  11.638  -0.204  1.00 39.96           O  
ATOM   1265  CB  ALA A 190      42.460  13.872   1.408  1.00 39.93           C  
ATOM   1266  N   GLY A 191      41.452  11.251  -0.612  1.00 37.98           N  
ATOM   1267  CA  GLY A 191      41.657   9.839  -0.877  1.00 36.86           C  
ATOM   1268  C   GLY A 191      41.926   9.022   0.374  1.00 35.91           C  
ATOM   1269  O   GLY A 191      42.484   7.930   0.294  1.00 34.99           O  
ATOM   1270  N   THR A 192      41.532   9.548   1.532  1.00 34.76           N  
ATOM   1271  CA  THR A 192      41.744   8.853   2.803  1.00 33.25           C  
ATOM   1272  C   THR A 192      40.433   8.544   3.529  1.00 33.59           C  
ATOM   1273  O   THR A 192      40.420   8.344   4.749  1.00 31.41           O  
ATOM   1274  CB  THR A 192      42.629   9.689   3.749  1.00 32.61           C  
ATOM   1275  OG1 THR A 192      42.076  11.004   3.879  1.00 31.11           O  
ATOM   1276  CG2 THR A 192      44.049   9.783   3.217  1.00 33.70           C  
ATOM   1277  N   ALA A 193      39.338   8.497   2.776  1.00 33.55           N  
ATOM   1278  CA  ALA A 193      38.012   8.231   3.336  1.00 33.36           C  
ATOM   1279  C   ALA A 193      37.877   6.900   4.076  1.00 33.23           C  
ATOM   1280  O   ALA A 193      37.203   6.825   5.106  1.00 32.43           O  
ATOM   1281  CB  ALA A 193      36.966   8.312   2.237  1.00 32.26           C  
ATOM   1282  N   GLU A 194      38.508   5.855   3.549  1.00 32.43           N  
ATOM   1283  CA  GLU A 194      38.448   4.523   4.153  1.00 32.52           C  
ATOM   1284  C   GLU A 194      39.045   4.469   5.558  1.00 30.09           C  
ATOM   1285  O   GLU A 194      38.406   3.981   6.492  1.00 28.30           O  
ATOM   1286  CB  GLU A 194      39.167   3.508   3.257  1.00 35.96           C  
ATOM   1287  CG  GLU A 194      40.670   3.752   3.115  1.00 40.65           C  
ATOM   1288  CD  GLU A 194      41.001   5.168   2.658  1.00 43.91           C  
ATOM   1289  OE1 GLU A 194      40.695   5.518   1.496  1.00 43.91           O  
ATOM   1290  OE2 GLU A 194      41.564   5.935   3.469  1.00 46.05           O  
ATOM   1291  N   ILE A 195      40.272   4.959   5.709  1.00 27.41           N  
ATOM   1292  CA  ILE A 195      40.924   4.952   7.014  1.00 26.70           C  
ATOM   1293  C   ILE A 195      40.271   5.976   7.949  1.00 25.12           C  
ATOM   1294  O   ILE A 195      40.148   5.745   9.153  1.00 24.92           O  
ATOM   1295  CB  ILE A 195      42.440   5.242   6.883  1.00 24.41           C  
ATOM   1296  CG1 ILE A 195      43.095   5.243   8.267  1.00 25.93           C  
ATOM   1297  CG2 ILE A 195      42.661   6.558   6.157  1.00 26.49           C  
ATOM   1298  CD1 ILE A 195      42.958   3.916   9.011  1.00 26.78           C  
ATOM   1299  N   PHE A 196      39.843   7.103   7.390  1.00 25.23           N  
ATOM   1300  CA  PHE A 196      39.192   8.132   8.192  1.00 24.77           C  
ATOM   1301  C   PHE A 196      37.913   7.576   8.817  1.00 24.11           C  
ATOM   1302  O   PHE A 196      37.656   7.778  10.002  1.00 22.08           O  
ATOM   1303  CB  PHE A 196      38.832   9.347   7.331  1.00 26.44           C  
ATOM   1304  CG  PHE A 196      38.078  10.412   8.079  1.00 27.61           C  
ATOM   1305  CD1 PHE A 196      38.735  11.255   8.969  1.00 28.42           C  
ATOM   1306  CD2 PHE A 196      36.703  10.549   7.922  1.00 29.17           C  
ATOM   1307  CE1 PHE A 196      38.029  12.223   9.696  1.00 28.32           C  
ATOM   1308  CE2 PHE A 196      35.990  11.512   8.643  1.00 30.31           C  
ATOM   1309  CZ  PHE A 196      36.660  12.347   9.530  1.00 28.92           C  
ATOM   1310  N   ASP A 197      37.108   6.892   8.010  1.00 24.00           N  
ATOM   1311  CA  ASP A 197      35.851   6.318   8.489  1.00 26.21           C  
ATOM   1312  C   ASP A 197      36.083   5.313   9.618  1.00 25.16           C  
ATOM   1313  O   ASP A 197      35.295   5.234  10.563  1.00 24.56           O  
ATOM   1314  CB  ASP A 197      35.085   5.652   7.339  1.00 28.41           C  
ATOM   1315  CG  ASP A 197      34.490   6.661   6.368  1.00 32.80           C  
ATOM   1316  OD1 ASP A 197      34.304   7.835   6.752  1.00 34.20           O  
ATOM   1317  OD2 ASP A 197      34.186   6.279   5.219  1.00 37.06           O  
ATOM   1318  N   THR A 198      37.161   4.541   9.516  1.00 24.11           N  
ATOM   1319  CA  THR A 198      37.499   3.575  10.554  1.00 23.93           C  
ATOM   1320  C   THR A 198      37.886   4.318  11.831  1.00 23.21           C  
ATOM   1321  O   THR A 198      37.387   4.021  12.921  1.00 20.15           O  
ATOM   1322  CB  THR A 198      38.689   2.694  10.120  1.00 26.83           C  
ATOM   1323  OG1 THR A 198      38.272   1.822   9.065  1.00 28.42           O  
ATOM   1324  CG2 THR A 198      39.206   1.863  11.289  1.00 26.86           C  
ATOM   1325  N   LEU A 199      38.777   5.293  11.687  1.00 21.31           N  
ATOM   1326  CA  LEU A 199      39.255   6.062  12.833  1.00 21.43           C  
ATOM   1327  C   LEU A 199      38.162   6.912  13.461  1.00 21.75           C  
ATOM   1328  O   LEU A 199      38.172   7.152  14.671  1.00 20.72           O  
ATOM   1329  CB  LEU A 199      40.437   6.947  12.414  1.00 20.58           C  
ATOM   1330  CG  LEU A 199      41.684   6.183  11.945  1.00 22.80           C  
ATOM   1331  CD1 LEU A 199      42.763   7.167  11.520  1.00 24.32           C  
ATOM   1332  CD2 LEU A 199      42.198   5.284  13.067  1.00 22.52           C  
ATOM   1333  N   ARG A 200      37.219   7.368  12.642  1.00 20.42           N  
ATOM   1334  CA  ARG A 200      36.121   8.188  13.135  1.00 21.66           C  
ATOM   1335  C   ARG A 200      35.237   7.397  14.097  1.00 21.19           C  
ATOM   1336  O   ARG A 200      34.796   7.924  15.114  1.00 21.09           O  
ATOM   1337  CB  ARG A 200      35.287   8.707  11.961  1.00 22.93           C  
ATOM   1338  CG  ARG A 200      34.075   9.517  12.364  1.00 24.18           C  
ATOM   1339  CD  ARG A 200      33.428  10.164  11.149  1.00 26.26           C  
ATOM   1340  NE  ARG A 200      32.864   9.192  10.216  1.00 24.89           N  
ATOM   1341  CZ  ARG A 200      32.147   9.528   9.150  1.00 24.10           C  
ATOM   1342  NH1 ARG A 200      31.918  10.808   8.884  1.00 23.82           N  
ATOM   1343  NH2 ARG A 200      31.627   8.594   8.370  1.00 27.83           N  
ATOM   1344  N   VAL A 201      34.982   6.135  13.775  1.00 21.68           N  
ATOM   1345  CA  VAL A 201      34.158   5.295  14.637  1.00 21.35           C  
ATOM   1346  C   VAL A 201      34.860   5.117  15.975  1.00 21.68           C  
ATOM   1347  O   VAL A 201      34.230   5.191  17.032  1.00 22.97           O  
ATOM   1348  CB  VAL A 201      33.911   3.899  14.007  1.00 22.68           C  
ATOM   1349  CG1 VAL A 201      33.131   3.018  14.981  1.00 22.34           C  
ATOM   1350  CG2 VAL A 201      33.142   4.054  12.683  1.00 21.26           C  
ATOM   1351  N   LEU A 202      36.170   4.890  15.931  1.00 21.02           N  
ATOM   1352  CA  LEU A 202      36.939   4.706  17.153  1.00 20.80           C  
ATOM   1353  C   LEU A 202      36.889   5.939  18.043  1.00 23.17           C  
ATOM   1354  O   LEU A 202      36.732   5.823  19.260  1.00 22.29           O  
ATOM   1355  CB  LEU A 202      38.396   4.360  16.831  1.00 23.88           C  
ATOM   1356  CG  LEU A 202      38.635   2.972  16.235  1.00 26.20           C  
ATOM   1357  CD1 LEU A 202      40.133   2.758  16.025  1.00 29.11           C  
ATOM   1358  CD2 LEU A 202      38.067   1.911  17.161  1.00 29.81           C  
ATOM   1359  N   VAL A 203      37.020   7.120  17.440  1.00 22.10           N  
ATOM   1360  CA  VAL A 203      36.976   8.358  18.207  1.00 23.29           C  
ATOM   1361  C   VAL A 203      35.604   8.579  18.837  1.00 23.69           C  
ATOM   1362  O   VAL A 203      35.499   8.796  20.044  1.00 24.49           O  
ATOM   1363  CB  VAL A 203      37.309   9.594  17.334  1.00 25.27           C  
ATOM   1364  CG1 VAL A 203      37.073  10.878  18.133  1.00 24.01           C  
ATOM   1365  CG2 VAL A 203      38.759   9.529  16.872  1.00 23.76           C  
ATOM   1366  N   VAL A 204      34.549   8.517  18.029  1.00 21.65           N  
ATOM   1367  CA  VAL A 204      33.210   8.754  18.566  1.00 21.87           C  
ATOM   1368  C   VAL A 204      32.849   7.785  19.688  1.00 20.67           C  
ATOM   1369  O   VAL A 204      32.415   8.201  20.758  1.00 21.66           O  
ATOM   1370  CB  VAL A 204      32.127   8.667  17.468  1.00 22.56           C  
ATOM   1371  CG1 VAL A 204      30.734   8.823  18.096  1.00 23.47           C  
ATOM   1372  CG2 VAL A 204      32.349   9.760  16.421  1.00 23.15           C  
ATOM   1373  N   VAL A 205      33.030   6.492  19.450  1.00 21.15           N  
ATOM   1374  CA  VAL A 205      32.689   5.504  20.466  1.00 19.69           C  
ATOM   1375  C   VAL A 205      33.570   5.578  21.712  1.00 19.78           C  
ATOM   1376  O   VAL A 205      33.065   5.606  22.838  1.00 19.95           O  
ATOM   1377  CB  VAL A 205      32.750   4.071  19.883  1.00 20.07           C  
ATOM   1378  CG1 VAL A 205      32.453   3.047  20.967  1.00 21.07           C  
ATOM   1379  CG2 VAL A 205      31.737   3.941  18.757  1.00 19.72           C  
ATOM   1380  N   LEU A 206      34.882   5.614  21.525  1.00 17.76           N  
ATOM   1381  CA  LEU A 206      35.772   5.654  22.680  1.00 18.03           C  
ATOM   1382  C   LEU A 206      35.691   6.981  23.442  1.00 18.87           C  
ATOM   1383  O   LEU A 206      35.682   6.984  24.674  1.00 19.31           O  
ATOM   1384  CB  LEU A 206      37.207   5.375  22.244  1.00 19.60           C  
ATOM   1385  CG  LEU A 206      37.379   4.003  21.577  1.00 22.78           C  
ATOM   1386  CD1 LEU A 206      38.796   3.862  21.047  1.00 24.63           C  
ATOM   1387  CD2 LEU A 206      37.071   2.898  22.578  1.00 26.92           C  
ATOM   1388  N   TRP A 207      35.626   8.102  22.725  1.00 17.96           N  
ATOM   1389  CA  TRP A 207      35.550   9.394  23.408  1.00 18.66           C  
ATOM   1390  C   TRP A 207      34.273   9.521  24.244  1.00 19.40           C  
ATOM   1391  O   TRP A 207      34.265  10.198  25.279  1.00 19.41           O  
ATOM   1392  CB  TRP A 207      35.673  10.550  22.399  1.00 18.66           C  
ATOM   1393  CG  TRP A 207      37.095  10.766  21.898  1.00 18.99           C  
ATOM   1394  CD1 TRP A 207      37.997   9.796  21.539  1.00 17.07           C  
ATOM   1395  CD2 TRP A 207      37.726  12.026  21.600  1.00 18.42           C  
ATOM   1396  NE1 TRP A 207      39.138  10.375  21.032  1.00 17.82           N  
ATOM   1397  CE2 TRP A 207      38.999  11.739  21.057  1.00 17.96           C  
ATOM   1398  CE3 TRP A 207      37.333  13.367  21.735  1.00 19.45           C  
ATOM   1399  CZ2 TRP A 207      39.886  12.744  20.646  1.00 19.58           C  
ATOM   1400  CZ3 TRP A 207      38.216  14.370  21.326  1.00 20.79           C  
ATOM   1401  CH2 TRP A 207      39.477  14.050  20.788  1.00 20.73           C  
ATOM   1402  N   LEU A 208      33.197   8.868  23.812  1.00 19.26           N  
ATOM   1403  CA  LEU A 208      31.948   8.907  24.570  1.00 18.97           C  
ATOM   1404  C   LEU A 208      32.115   8.184  25.906  1.00 19.17           C  
ATOM   1405  O   LEU A 208      31.378   8.445  26.862  1.00 19.95           O  
ATOM   1406  CB  LEU A 208      30.815   8.257  23.765  1.00 19.87           C  
ATOM   1407  CG  LEU A 208      30.148   9.130  22.703  1.00 20.40           C  
ATOM   1408  CD1 LEU A 208      29.301   8.282  21.768  1.00 20.68           C  
ATOM   1409  CD2 LEU A 208      29.286  10.172  23.405  1.00 22.04           C  
ATOM   1410  N   GLY A 209      33.081   7.272  25.978  1.00 17.32           N  
ATOM   1411  CA  GLY A 209      33.306   6.552  27.217  1.00 17.80           C  
ATOM   1412  C   GLY A 209      33.775   7.448  28.358  1.00 18.71           C  
ATOM   1413  O   GLY A 209      33.453   7.198  29.521  1.00 17.94           O  
ATOM   1414  N   TYR A 210      34.531   8.499  28.046  1.00 18.23           N  
ATOM   1415  CA  TYR A 210      35.036   9.366  29.111  1.00 18.14           C  
ATOM   1416  C   TYR A 210      33.956  10.073  29.931  1.00 18.33           C  
ATOM   1417  O   TYR A 210      34.000  10.038  31.160  1.00 17.34           O  
ATOM   1418  CB  TYR A 210      36.055  10.367  28.551  1.00 18.95           C  
ATOM   1419  CG  TYR A 210      37.309   9.677  28.056  1.00 18.32           C  
ATOM   1420  CD1 TYR A 210      37.340   9.060  26.801  1.00 18.54           C  
ATOM   1421  CD2 TYR A 210      38.459   9.623  28.845  1.00 18.84           C  
ATOM   1422  CE1 TYR A 210      38.496   8.408  26.343  1.00 21.10           C  
ATOM   1423  CE2 TYR A 210      39.618   8.972  28.399  1.00 19.18           C  
ATOM   1424  CZ  TYR A 210      39.629   8.370  27.147  1.00 18.29           C  
ATOM   1425  OH  TYR A 210      40.774   7.751  26.695  1.00 19.32           O  
ATOM   1426  N   PRO A 211      32.973  10.720  29.279  1.00 18.18           N  
ATOM   1427  CA  PRO A 211      31.951  11.375  30.107  1.00 17.67           C  
ATOM   1428  C   PRO A 211      31.074  10.370  30.861  1.00 19.23           C  
ATOM   1429  O   PRO A 211      30.472  10.705  31.881  1.00 20.34           O  
ATOM   1430  CB  PRO A 211      31.166  12.221  29.100  1.00 19.79           C  
ATOM   1431  CG  PRO A 211      31.398  11.519  27.769  1.00 17.49           C  
ATOM   1432  CD  PRO A 211      32.861  11.143  27.872  1.00 16.68           C  
ATOM   1433  N   ILE A 212      31.007   9.134  30.369  1.00 19.16           N  
ATOM   1434  CA  ILE A 212      30.216   8.111  31.048  1.00 19.49           C  
ATOM   1435  C   ILE A 212      30.935   7.732  32.337  1.00 19.80           C  
ATOM   1436  O   ILE A 212      30.315   7.614  33.393  1.00 20.37           O  
ATOM   1437  CB  ILE A 212      30.039   6.857  30.160  1.00 20.15           C  
ATOM   1438  CG1 ILE A 212      29.145   7.210  28.970  1.00 22.16           C  
ATOM   1439  CG2 ILE A 212      29.435   5.710  30.966  1.00 19.19           C  
ATOM   1440  CD1 ILE A 212      28.918   6.066  27.995  1.00 23.44           C  
ATOM   1441  N   VAL A 213      32.249   7.542  32.249  1.00 18.51           N  
ATOM   1442  CA  VAL A 213      33.035   7.188  33.422  1.00 17.99           C  
ATOM   1443  C   VAL A 213      32.932   8.310  34.454  1.00 19.17           C  
ATOM   1444  O   VAL A 213      32.753   8.047  35.644  1.00 21.00           O  
ATOM   1445  CB  VAL A 213      34.530   6.976  33.066  1.00 17.51           C  
ATOM   1446  CG1 VAL A 213      35.356   6.850  34.341  1.00 18.35           C  
ATOM   1447  CG2 VAL A 213      34.698   5.707  32.229  1.00 15.56           C  
ATOM   1448  N   TRP A 214      33.042   9.555  33.999  1.00 19.77           N  
ATOM   1449  CA  TRP A 214      32.969  10.697  34.917  1.00 21.11           C  
ATOM   1450  C   TRP A 214      31.633  10.711  35.654  1.00 21.81           C  
ATOM   1451  O   TRP A 214      31.584  10.867  36.880  1.00 20.38           O  
ATOM   1452  CB  TRP A 214      33.123  12.018  34.161  1.00 22.65           C  
ATOM   1453  CG  TRP A 214      33.478  13.190  35.057  1.00 25.20           C  
ATOM   1454  CD1 TRP A 214      34.730  13.627  35.365  1.00 27.70           C  
ATOM   1455  CD2 TRP A 214      32.568  14.045  35.772  1.00 26.40           C  
ATOM   1456  NE1 TRP A 214      34.663  14.703  36.224  1.00 29.84           N  
ATOM   1457  CE2 TRP A 214      33.348  14.978  36.490  1.00 26.90           C  
ATOM   1458  CE3 TRP A 214      31.172  14.111  35.875  1.00 23.82           C  
ATOM   1459  CZ2 TRP A 214      32.777  15.971  37.303  1.00 27.33           C  
ATOM   1460  CZ3 TRP A 214      30.602  15.104  36.689  1.00 24.94           C  
ATOM   1461  CH2 TRP A 214      31.407  16.015  37.387  1.00 24.27           C  
ATOM   1462  N   ALA A 215      30.552  10.542  34.896  1.00 20.75           N  
ATOM   1463  CA  ALA A 215      29.204  10.542  35.455  1.00 21.30           C  
ATOM   1464  C   ALA A 215      28.907   9.359  36.372  1.00 23.35           C  
ATOM   1465  O   ALA A 215      28.234   9.516  37.389  1.00 22.80           O  
ATOM   1466  CB  ALA A 215      28.175  10.587  34.327  1.00 23.16           C  
ATOM   1467  N   VAL A 216      29.385   8.174  36.007  1.00 23.88           N  
ATOM   1468  CA  VAL A 216      29.138   6.984  36.816  1.00 25.53           C  
ATOM   1469  C   VAL A 216      30.060   6.913  38.033  1.00 25.46           C  
ATOM   1470  O   VAL A 216      29.662   6.419  39.097  1.00 24.84           O  
ATOM   1471  CB  VAL A 216      29.299   5.703  35.959  1.00 26.90           C  
ATOM   1472  CG1 VAL A 216      29.196   4.455  36.830  1.00 29.33           C  
ATOM   1473  CG2 VAL A 216      28.228   5.682  34.883  1.00 27.64           C  
ATOM   1474  N   GLY A 217      31.276   7.430  37.872  1.00 23.98           N  
ATOM   1475  CA  GLY A 217      32.262   7.417  38.942  1.00 24.14           C  
ATOM   1476  C   GLY A 217      32.052   8.358  40.117  1.00 23.57           C  
ATOM   1477  O   GLY A 217      31.081   9.109  40.182  1.00 22.53           O  
ATOM   1478  N   VAL A 218      33.012   8.329  41.038  1.00 25.84           N  
ATOM   1479  CA  VAL A 218      32.974   9.112  42.268  1.00 26.76           C  
ATOM   1480  C   VAL A 218      32.792  10.626  42.160  1.00 26.22           C  
ATOM   1481  O   VAL A 218      32.173  11.233  43.031  1.00 26.91           O  
ATOM   1482  CB  VAL A 218      34.238   8.821  43.126  1.00 28.61           C  
ATOM   1483  CG1 VAL A 218      35.494   9.274  42.385  1.00 30.57           C  
ATOM   1484  CG2 VAL A 218      34.127   9.514  44.473  1.00 32.10           C  
ATOM   1485  N   GLU A 219      33.316  11.242  41.108  1.00 26.59           N  
ATOM   1486  CA  GLU A 219      33.181  12.688  40.967  1.00 25.80           C  
ATOM   1487  C   GLU A 219      31.833  13.093  40.374  1.00 23.53           C  
ATOM   1488  O   GLU A 219      31.419  14.253  40.473  1.00 21.02           O  
ATOM   1489  CB  GLU A 219      34.343  13.231  40.130  1.00 28.21           C  
ATOM   1490  CG  GLU A 219      35.693  12.954  40.791  1.00 31.35           C  
ATOM   1491  CD  GLU A 219      36.885  13.448  39.993  1.00 33.43           C  
ATOM   1492  OE1 GLU A 219      37.210  14.653  40.053  1.00 31.32           O  
ATOM   1493  OE2 GLU A 219      37.502  12.615  39.301  1.00 37.49           O  
ATOM   1494  N   GLY A 220      31.146  12.123  39.775  1.00 22.46           N  
ATOM   1495  CA  GLY A 220      29.842  12.378  39.188  1.00 22.30           C  
ATOM   1496  C   GLY A 220      28.718  11.905  40.098  1.00 22.20           C  
ATOM   1497  O   GLY A 220      28.551  12.427  41.201  1.00 21.93           O  
ATOM   1498  N   LEU A 221      27.955  10.913  39.645  1.00 21.31           N  
ATOM   1499  CA  LEU A 221      26.846  10.379  40.427  1.00 22.80           C  
ATOM   1500  C   LEU A 221      27.318   9.451  41.541  1.00 22.07           C  
ATOM   1501  O   LEU A 221      26.561   9.135  42.462  1.00 23.34           O  
ATOM   1502  CB  LEU A 221      25.880   9.617  39.515  1.00 22.42           C  
ATOM   1503  CG  LEU A 221      25.176  10.405  38.403  1.00 23.91           C  
ATOM   1504  CD1 LEU A 221      24.419   9.442  37.499  1.00 24.06           C  
ATOM   1505  CD2 LEU A 221      24.227  11.435  39.009  1.00 24.80           C  
ATOM   1506  N   ALA A 222      28.567   9.007  41.443  1.00 21.34           N  
ATOM   1507  CA  ALA A 222      29.147   8.096  42.422  1.00 22.98           C  
ATOM   1508  C   ALA A 222      28.374   6.774  42.517  1.00 24.12           C  
ATOM   1509  O   ALA A 222      28.128   6.257  43.609  1.00 23.68           O  
ATOM   1510  CB  ALA A 222      29.229   8.774  43.801  1.00 22.86           C  
ATOM   1511  N   LEU A 223      27.971   6.235  41.367  1.00 22.39           N  
ATOM   1512  CA  LEU A 223      27.281   4.947  41.351  1.00 23.53           C  
ATOM   1513  C   LEU A 223      28.377   3.931  41.676  1.00 24.19           C  
ATOM   1514  O   LEU A 223      28.128   2.877  42.270  1.00 25.29           O  
ATOM   1515  CB  LEU A 223      26.676   4.673  39.970  1.00 21.62           C  
ATOM   1516  CG  LEU A 223      25.723   5.752  39.445  1.00 22.55           C  
ATOM   1517  CD1 LEU A 223      25.033   5.248  38.180  1.00 22.82           C  
ATOM   1518  CD2 LEU A 223      24.692   6.104  40.497  1.00 22.53           C  
ATOM   1519  N   VAL A 224      29.598   4.269  41.267  1.00 23.64           N  
ATOM   1520  CA  VAL A 224      30.785   3.470  41.555  1.00 23.90           C  
ATOM   1521  C   VAL A 224      31.607   4.408  42.437  1.00 26.59           C  
ATOM   1522  O   VAL A 224      32.063   5.453  41.979  1.00 27.37           O  
ATOM   1523  CB  VAL A 224      31.603   3.142  40.283  1.00 24.82           C  
ATOM   1524  CG1 VAL A 224      32.998   2.689  40.674  1.00 26.88           C  
ATOM   1525  CG2 VAL A 224      30.922   2.034  39.489  1.00 23.55           C  
ATOM   1526  N   GLN A 225      31.785   4.048  43.701  1.00 26.96           N  
ATOM   1527  CA  GLN A 225      32.523   4.902  44.622  1.00 28.80           C  
ATOM   1528  C   GLN A 225      34.008   4.593  44.758  1.00 28.82           C  
ATOM   1529  O   GLN A 225      34.708   5.255  45.522  1.00 32.62           O  
ATOM   1530  CB  GLN A 225      31.853   4.862  45.995  1.00 28.07           C  
ATOM   1531  CG  GLN A 225      30.543   5.634  46.023  1.00 31.75           C  
ATOM   1532  CD  GLN A 225      29.829   5.545  47.350  1.00 31.35           C  
ATOM   1533  OE1 GLN A 225      30.445   5.291  48.383  1.00 34.38           O  
ATOM   1534  NE2 GLN A 225      28.518   5.771  47.333  1.00 35.11           N  
ATOM   1535  N   SER A 226      34.488   3.602  44.013  1.00 28.12           N  
ATOM   1536  CA  SER A 226      35.896   3.219  44.066  1.00 27.96           C  
ATOM   1537  C   SER A 226      36.756   4.063  43.131  1.00 28.02           C  
ATOM   1538  O   SER A 226      36.569   4.038  41.914  1.00 28.55           O  
ATOM   1539  CB  SER A 226      36.051   1.737  43.707  1.00 26.44           C  
ATOM   1540  OG  SER A 226      37.407   1.403  43.452  1.00 27.98           O  
ATOM   1541  N   VAL A 227      37.697   4.812  43.704  1.00 27.18           N  
ATOM   1542  CA  VAL A 227      38.588   5.651  42.910  1.00 26.93           C  
ATOM   1543  C   VAL A 227      39.493   4.750  42.075  1.00 26.21           C  
ATOM   1544  O   VAL A 227      39.855   5.082  40.941  1.00 25.17           O  
ATOM   1545  CB  VAL A 227      39.442   6.581  43.817  1.00 29.88           C  
ATOM   1546  CG1 VAL A 227      40.319   5.753  44.756  1.00 28.42           C  
ATOM   1547  CG2 VAL A 227      40.291   7.510  42.957  1.00 31.48           C  
ATOM   1548  N   GLY A 228      39.843   3.596  42.630  1.00 24.37           N  
ATOM   1549  CA  GLY A 228      40.679   2.662  41.898  1.00 24.86           C  
ATOM   1550  C   GLY A 228      39.972   2.161  40.648  1.00 25.81           C  
ATOM   1551  O   GLY A 228      40.591   2.003  39.591  1.00 25.91           O  
ATOM   1552  N   ALA A 229      38.669   1.910  40.764  1.00 25.34           N  
ATOM   1553  CA  ALA A 229      37.885   1.419  39.636  1.00 25.53           C  
ATOM   1554  C   ALA A 229      37.711   2.499  38.569  1.00 26.06           C  
ATOM   1555  O   ALA A 229      37.846   2.228  37.374  1.00 27.36           O  
ATOM   1556  CB  ALA A 229      36.523   0.931  40.119  1.00 25.48           C  
ATOM   1557  N   THR A 230      37.403   3.716  39.001  1.00 25.44           N  
ATOM   1558  CA  THR A 230      37.225   4.827  38.068  1.00 26.89           C  
ATOM   1559  C   THR A 230      38.534   5.053  37.310  1.00 26.02           C  
ATOM   1560  O   THR A 230      38.540   5.290  36.102  1.00 25.30           O  
ATOM   1561  CB  THR A 230      36.842   6.126  38.819  1.00 27.80           C  
ATOM   1562  OG1 THR A 230      35.621   5.920  39.542  1.00 32.59           O  
ATOM   1563  CG2 THR A 230      36.647   7.274  37.839  1.00 30.08           C  
ATOM   1564  N   SER A 231      39.649   4.971  38.027  1.00 23.54           N  
ATOM   1565  CA  SER A 231      40.952   5.161  37.400  1.00 23.01           C  
ATOM   1566  C   SER A 231      41.206   4.107  36.321  1.00 21.94           C  
ATOM   1567  O   SER A 231      41.652   4.433  35.219  1.00 21.97           O  
ATOM   1568  CB  SER A 231      42.058   5.114  38.459  1.00 21.41           C  
ATOM   1569  OG  SER A 231      43.307   5.481  37.894  1.00 20.77           O  
ATOM   1570  N   TRP A 232      40.914   2.843  36.621  1.00 22.45           N  
ATOM   1571  CA  TRP A 232      41.125   1.786  35.636  1.00 22.46           C  
ATOM   1572  C   TRP A 232      40.270   1.983  34.384  1.00 23.00           C  
ATOM   1573  O   TRP A 232      40.710   1.676  33.274  1.00 21.83           O  
ATOM   1574  CB  TRP A 232      40.838   0.397  36.236  1.00 23.24           C  
ATOM   1575  CG  TRP A 232      42.091  -0.327  36.705  1.00 23.86           C  
ATOM   1576  CD1 TRP A 232      42.489  -0.525  37.998  1.00 23.22           C  
ATOM   1577  CD2 TRP A 232      43.128  -0.883  35.878  1.00 23.75           C  
ATOM   1578  NE1 TRP A 232      43.707  -1.165  38.027  1.00 23.37           N  
ATOM   1579  CE2 TRP A 232      44.121  -1.396  36.741  1.00 23.40           C  
ATOM   1580  CE3 TRP A 232      43.314  -0.995  34.490  1.00 25.44           C  
ATOM   1581  CZ2 TRP A 232      45.291  -2.012  36.264  1.00 25.29           C  
ATOM   1582  CZ3 TRP A 232      44.480  -1.608  34.013  1.00 27.05           C  
ATOM   1583  CH2 TRP A 232      45.452  -2.108  34.903  1.00 27.00           C  
ATOM   1584  N   ALA A 233      39.055   2.500  34.552  1.00 21.92           N  
ATOM   1585  CA  ALA A 233      38.179   2.711  33.405  1.00 22.64           C  
ATOM   1586  C   ALA A 233      38.831   3.701  32.439  1.00 22.92           C  
ATOM   1587  O   ALA A 233      38.901   3.450  31.233  1.00 23.44           O  
ATOM   1588  CB  ALA A 233      36.807   3.228  33.868  1.00 20.77           C  
ATOM   1589  N   TYR A 234      39.308   4.823  32.973  1.00 22.87           N  
ATOM   1590  CA  TYR A 234      39.970   5.838  32.152  1.00 21.97           C  
ATOM   1591  C   TYR A 234      41.236   5.258  31.504  1.00 21.99           C  
ATOM   1592  O   TYR A 234      41.526   5.519  30.332  1.00 21.22           O  
ATOM   1593  CB  TYR A 234      40.371   7.048  33.008  1.00 23.30           C  
ATOM   1594  CG  TYR A 234      39.240   7.956  33.463  1.00 20.28           C  
ATOM   1595  CD1 TYR A 234      38.353   8.518  32.548  1.00 21.71           C  
ATOM   1596  CD2 TYR A 234      39.118   8.326  34.807  1.00 22.21           C  
ATOM   1597  CE1 TYR A 234      37.377   9.433  32.953  1.00 22.80           C  
ATOM   1598  CE2 TYR A 234      38.147   9.241  35.221  1.00 22.19           C  
ATOM   1599  CZ  TYR A 234      37.285   9.791  34.294  1.00 23.28           C  
ATOM   1600  OH  TYR A 234      36.345  10.720  34.691  1.00 24.30           O  
ATOM   1601  N   SER A 235      41.994   4.481  32.273  1.00 21.68           N  
ATOM   1602  CA  SER A 235      43.222   3.879  31.767  1.00 20.63           C  
ATOM   1603  C   SER A 235      42.943   2.947  30.602  1.00 20.84           C  
ATOM   1604  O   SER A 235      43.672   2.956  29.615  1.00 21.17           O  
ATOM   1605  CB  SER A 235      43.954   3.125  32.880  1.00 21.50           C  
ATOM   1606  OG  SER A 235      44.476   4.043  33.829  1.00 24.13           O  
ATOM   1607  N   VAL A 236      41.892   2.141  30.709  1.00 20.23           N  
ATOM   1608  CA  VAL A 236      41.548   1.239  29.612  1.00 21.31           C  
ATOM   1609  C   VAL A 236      41.118   2.054  28.391  1.00 20.01           C  
ATOM   1610  O   VAL A 236      41.454   1.718  27.258  1.00 19.87           O  
ATOM   1611  CB  VAL A 236      40.406   0.279  29.997  1.00 21.83           C  
ATOM   1612  CG1 VAL A 236      39.922  -0.481  28.764  1.00 22.58           C  
ATOM   1613  CG2 VAL A 236      40.893  -0.698  31.058  1.00 21.49           C  
ATOM   1614  N   LEU A 237      40.364   3.125  28.616  1.00 21.73           N  
ATOM   1615  CA  LEU A 237      39.935   3.959  27.496  1.00 20.37           C  
ATOM   1616  C   LEU A 237      41.161   4.550  26.805  1.00 21.99           C  
ATOM   1617  O   LEU A 237      41.233   4.590  25.573  1.00 21.63           O  
ATOM   1618  CB  LEU A 237      39.006   5.078  27.978  1.00 20.27           C  
ATOM   1619  CG  LEU A 237      37.586   4.617  28.322  1.00 20.09           C  
ATOM   1620  CD1 LEU A 237      36.815   5.768  28.939  1.00 19.75           C  
ATOM   1621  CD2 LEU A 237      36.877   4.126  27.034  1.00 19.10           C  
ATOM   1622  N   ASP A 238      42.127   5.006  27.600  1.00 20.50           N  
ATOM   1623  CA  ASP A 238      43.357   5.581  27.054  1.00 20.70           C  
ATOM   1624  C   ASP A 238      44.107   4.572  26.182  1.00 21.56           C  
ATOM   1625  O   ASP A 238      44.667   4.937  25.144  1.00 22.57           O  
ATOM   1626  CB  ASP A 238      44.290   6.036  28.181  1.00 22.11           C  
ATOM   1627  CG  ASP A 238      43.970   7.429  28.700  1.00 23.54           C  
ATOM   1628  OD1 ASP A 238      43.026   8.080  28.204  1.00 22.28           O  
ATOM   1629  OD2 ASP A 238      44.687   7.880  29.619  1.00 24.27           O  
ATOM   1630  N   VAL A 239      44.124   3.310  26.602  1.00 20.54           N  
ATOM   1631  CA  VAL A 239      44.829   2.288  25.836  1.00 20.34           C  
ATOM   1632  C   VAL A 239      44.295   2.223  24.413  1.00 19.52           C  
ATOM   1633  O   VAL A 239      45.064   2.180  23.458  1.00 20.37           O  
ATOM   1634  CB  VAL A 239      44.705   0.887  26.491  1.00 22.35           C  
ATOM   1635  CG1 VAL A 239      45.238  -0.180  25.537  1.00 22.93           C  
ATOM   1636  CG2 VAL A 239      45.493   0.846  27.799  1.00 19.21           C  
ATOM   1637  N   PHE A 240      42.975   2.247  24.271  1.00 20.12           N  
ATOM   1638  CA  PHE A 240      42.366   2.179  22.946  1.00 21.04           C  
ATOM   1639  C   PHE A 240      42.274   3.518  22.218  1.00 22.16           C  
ATOM   1640  O   PHE A 240      42.584   3.603  21.026  1.00 22.08           O  
ATOM   1641  CB  PHE A 240      40.976   1.535  23.054  1.00 22.06           C  
ATOM   1642  CG  PHE A 240      41.023   0.075  23.413  1.00 24.05           C  
ATOM   1643  CD1 PHE A 240      41.338  -0.879  22.449  1.00 25.48           C  
ATOM   1644  CD2 PHE A 240      40.847  -0.337  24.731  1.00 23.83           C  
ATOM   1645  CE1 PHE A 240      41.486  -2.221  22.795  1.00 26.86           C  
ATOM   1646  CE2 PHE A 240      40.995  -1.679  25.089  1.00 23.37           C  
ATOM   1647  CZ  PHE A 240      41.316  -2.622  24.119  1.00 26.21           C  
ATOM   1648  N   ALA A 241      41.866   4.569  22.924  1.00 21.03           N  
ATOM   1649  CA  ALA A 241      41.726   5.873  22.283  1.00 20.52           C  
ATOM   1650  C   ALA A 241      43.057   6.504  21.899  1.00 20.54           C  
ATOM   1651  O   ALA A 241      43.104   7.384  21.036  1.00 21.21           O  
ATOM   1652  CB  ALA A 241      40.932   6.822  23.181  1.00 22.00           C  
ATOM   1653  N   LYS A 242      44.136   6.073  22.544  1.00 20.81           N  
ATOM   1654  CA  LYS A 242      45.458   6.615  22.227  1.00 22.51           C  
ATOM   1655  C   LYS A 242      46.428   5.639  21.568  1.00 22.50           C  
ATOM   1656  O   LYS A 242      46.821   5.822  20.414  1.00 22.77           O  
ATOM   1657  CB  LYS A 242      46.146   7.164  23.482  1.00 19.97           C  
ATOM   1658  CG  LYS A 242      45.601   8.477  23.990  1.00 24.68           C  
ATOM   1659  CD  LYS A 242      46.397   8.918  25.213  1.00 25.23           C  
ATOM   1660  CE  LYS A 242      46.057  10.328  25.656  1.00 26.81           C  
ATOM   1661  NZ  LYS A 242      44.681  10.455  26.113  1.00 25.56           N  
ATOM   1662  N   TYR A 243      46.824   4.608  22.307  1.00 21.57           N  
ATOM   1663  CA  TYR A 243      47.808   3.670  21.788  1.00 22.14           C  
ATOM   1664  C   TYR A 243      47.322   2.848  20.603  1.00 22.75           C  
ATOM   1665  O   TYR A 243      47.972   2.849  19.556  1.00 23.81           O  
ATOM   1666  CB  TYR A 243      48.324   2.753  22.909  1.00 20.79           C  
ATOM   1667  CG  TYR A 243      48.604   3.473  24.220  1.00 20.23           C  
ATOM   1668  CD1 TYR A 243      49.069   4.789  24.236  1.00 24.10           C  
ATOM   1669  CD2 TYR A 243      48.340   2.853  25.442  1.00 21.34           C  
ATOM   1670  CE1 TYR A 243      49.248   5.482  25.442  1.00 23.60           C  
ATOM   1671  CE2 TYR A 243      48.517   3.530  26.650  1.00 24.14           C  
ATOM   1672  CZ  TYR A 243      48.963   4.844  26.642  1.00 24.16           C  
ATOM   1673  OH  TYR A 243      49.060   5.535  27.827  1.00 24.82           O  
ATOM   1674  N   VAL A 244      46.194   2.154  20.753  1.00 22.63           N  
ATOM   1675  CA  VAL A 244      45.673   1.342  19.657  1.00 22.01           C  
ATOM   1676  C   VAL A 244      45.283   2.245  18.497  1.00 21.65           C  
ATOM   1677  O   VAL A 244      45.594   1.952  17.338  1.00 22.92           O  
ATOM   1678  CB  VAL A 244      44.453   0.479  20.109  1.00 23.16           C  
ATOM   1679  CG1 VAL A 244      43.817  -0.218  18.904  1.00 25.83           C  
ATOM   1680  CG2 VAL A 244      44.913  -0.577  21.106  1.00 20.77           C  
ATOM   1681  N   PHE A 245      44.629   3.361  18.810  1.00 20.53           N  
ATOM   1682  CA  PHE A 245      44.216   4.316  17.791  1.00 21.99           C  
ATOM   1683  C   PHE A 245      45.420   4.779  16.976  1.00 23.46           C  
ATOM   1684  O   PHE A 245      45.380   4.789  15.741  1.00 24.24           O  
ATOM   1685  CB  PHE A 245      43.537   5.525  18.451  1.00 25.21           C  
ATOM   1686  CG  PHE A 245      43.268   6.665  17.509  1.00 25.82           C  
ATOM   1687  CD1 PHE A 245      44.243   7.628  17.260  1.00 27.39           C  
ATOM   1688  CD2 PHE A 245      42.041   6.776  16.866  1.00 27.50           C  
ATOM   1689  CE1 PHE A 245      43.997   8.687  16.383  1.00 29.19           C  
ATOM   1690  CE2 PHE A 245      41.787   7.830  15.990  1.00 27.96           C  
ATOM   1691  CZ  PHE A 245      42.766   8.785  15.749  1.00 27.24           C  
ATOM   1692  N   ALA A 246      46.487   5.165  17.673  1.00 21.90           N  
ATOM   1693  CA  ALA A 246      47.706   5.640  17.014  1.00 22.23           C  
ATOM   1694  C   ALA A 246      48.346   4.539  16.178  1.00 22.92           C  
ATOM   1695  O   ALA A 246      48.874   4.802  15.097  1.00 24.11           O  
ATOM   1696  CB  ALA A 246      48.702   6.153  18.053  1.00 24.24           C  
ATOM   1697  N   PHE A 247      48.299   3.308  16.675  1.00 22.05           N  
ATOM   1698  CA  PHE A 247      48.875   2.180  15.945  1.00 24.87           C  
ATOM   1699  C   PHE A 247      48.169   1.982  14.606  1.00 24.21           C  
ATOM   1700  O   PHE A 247      48.808   1.830  13.565  1.00 25.76           O  
ATOM   1701  CB  PHE A 247      48.758   0.891  16.761  1.00 25.97           C  
ATOM   1702  CG  PHE A 247      49.243  -0.328  16.022  1.00 29.93           C  
ATOM   1703  CD1 PHE A 247      50.603  -0.522  15.796  1.00 31.48           C  
ATOM   1704  CD2 PHE A 247      48.338  -1.250  15.505  1.00 31.77           C  
ATOM   1705  CE1 PHE A 247      51.058  -1.620  15.062  1.00 31.82           C  
ATOM   1706  CE2 PHE A 247      48.781  -2.352  14.770  1.00 32.54           C  
ATOM   1707  CZ  PHE A 247      50.145  -2.536  14.548  1.00 33.05           C  
ATOM   1708  N   ILE A 248      46.841   1.971  14.645  1.00 23.91           N  
ATOM   1709  CA  ILE A 248      46.039   1.783  13.439  1.00 23.54           C  
ATOM   1710  C   ILE A 248      46.288   2.897  12.433  1.00 25.32           C  
ATOM   1711  O   ILE A 248      46.444   2.639  11.234  1.00 23.28           O  
ATOM   1712  CB  ILE A 248      44.538   1.734  13.791  1.00 24.27           C  
ATOM   1713  CG1 ILE A 248      44.252   0.480  14.624  1.00 26.15           C  
ATOM   1714  CG2 ILE A 248      43.691   1.763  12.511  1.00 23.96           C  
ATOM   1715  CD1 ILE A 248      42.843   0.411  15.183  1.00 27.93           C  
ATOM   1716  N   LEU A 249      46.323   4.136  12.922  1.00 23.46           N  
ATOM   1717  CA  LEU A 249      46.556   5.284  12.056  1.00 23.85           C  
ATOM   1718  C   LEU A 249      47.944   5.239  11.414  1.00 26.41           C  
ATOM   1719  O   LEU A 249      48.078   5.367  10.194  1.00 25.70           O  
ATOM   1720  CB  LEU A 249      46.374   6.580  12.855  1.00 25.57           C  
ATOM   1721  CG  LEU A 249      46.790   7.941  12.284  1.00 28.93           C  
ATOM   1722  CD1 LEU A 249      46.511   8.033  10.796  1.00 30.73           C  
ATOM   1723  CD2 LEU A 249      46.041   9.026  13.052  1.00 28.48           C  
ATOM   1724  N   LEU A 250      48.970   5.038  12.236  1.00 26.22           N  
ATOM   1725  CA  LEU A 250      50.343   4.998  11.751  1.00 27.12           C  
ATOM   1726  C   LEU A 250      50.602   3.850  10.773  1.00 28.03           C  
ATOM   1727  O   LEU A 250      51.259   4.037   9.744  1.00 28.16           O  
ATOM   1728  CB  LEU A 250      51.303   4.902  12.939  1.00 27.97           C  
ATOM   1729  CG  LEU A 250      52.796   5.033  12.629  1.00 28.87           C  
ATOM   1730  CD1 LEU A 250      53.045   6.284  11.797  1.00 30.20           C  
ATOM   1731  CD2 LEU A 250      53.573   5.101  13.933  1.00 29.95           C  
ATOM   1732  N   ARG A 251      50.079   2.670  11.090  1.00 28.56           N  
ATOM   1733  CA  ARG A 251      50.267   1.502  10.237  1.00 28.11           C  
ATOM   1734  C   ARG A 251      49.694   1.748   8.848  1.00 28.51           C  
ATOM   1735  O   ARG A 251      50.286   1.343   7.848  1.00 25.43           O  
ATOM   1736  CB  ARG A 251      49.602   0.266  10.856  1.00 29.38           C  
ATOM   1737  CG  ARG A 251      49.786  -1.013  10.036  1.00 32.27           C  
ATOM   1738  CD  ARG A 251      49.117  -2.226  10.680  1.00 35.32           C  
ATOM   1739  NE  ARG A 251      47.673  -2.052  10.814  1.00 38.47           N  
ATOM   1740  CZ  ARG A 251      46.853  -2.943  11.367  1.00 40.04           C  
ATOM   1741  NH1 ARG A 251      47.329  -4.088  11.843  1.00 40.92           N  
ATOM   1742  NH2 ARG A 251      45.555  -2.681  11.457  1.00 39.27           N  
ATOM   1743  N   TRP A 252      48.542   2.412   8.787  1.00 25.67           N  
ATOM   1744  CA  TRP A 252      47.908   2.694   7.506  1.00 28.33           C  
ATOM   1745  C   TRP A 252      48.769   3.673   6.716  1.00 29.06           C  
ATOM   1746  O   TRP A 252      49.007   3.481   5.524  1.00 29.66           O  
ATOM   1747  CB  TRP A 252      46.512   3.293   7.702  1.00 27.13           C  
ATOM   1748  CG  TRP A 252      45.738   3.392   6.411  1.00 27.55           C  
ATOM   1749  CD1 TRP A 252      44.936   2.432   5.857  1.00 27.28           C  
ATOM   1750  CD2 TRP A 252      45.763   4.479   5.481  1.00 26.69           C  
ATOM   1751  NE1 TRP A 252      44.461   2.856   4.635  1.00 27.33           N  
ATOM   1752  CE2 TRP A 252      44.954   4.108   4.380  1.00 27.13           C  
ATOM   1753  CE3 TRP A 252      46.394   5.731   5.466  1.00 26.62           C  
ATOM   1754  CZ2 TRP A 252      44.760   4.946   3.276  1.00 25.77           C  
ATOM   1755  CZ3 TRP A 252      46.201   6.564   4.364  1.00 26.66           C  
ATOM   1756  CH2 TRP A 252      45.390   6.165   3.286  1.00 25.83           C  
ATOM   1757  N   VAL A 253      49.227   4.726   7.386  1.00 29.18           N  
ATOM   1758  CA  VAL A 253      50.064   5.729   6.741  1.00 30.11           C  
ATOM   1759  C   VAL A 253      51.328   5.104   6.148  1.00 31.90           C  
ATOM   1760  O   VAL A 253      51.746   5.465   5.047  1.00 30.61           O  
ATOM   1761  CB  VAL A 253      50.458   6.847   7.740  1.00 31.04           C  
ATOM   1762  CG1 VAL A 253      51.491   7.776   7.117  1.00 31.55           C  
ATOM   1763  CG2 VAL A 253      49.218   7.644   8.134  1.00 29.38           C  
ATOM   1764  N   ALA A 254      51.927   4.161   6.869  1.00 32.56           N  
ATOM   1765  CA  ALA A 254      53.145   3.504   6.394  1.00 35.16           C  
ATOM   1766  C   ALA A 254      52.895   2.677   5.135  1.00 37.07           C  
ATOM   1767  O   ALA A 254      53.760   2.586   4.259  1.00 37.11           O  
ATOM   1768  CB  ALA A 254      53.726   2.618   7.493  1.00 34.21           C  
ATOM   1769  N   ASN A 255      51.708   2.081   5.043  1.00 37.90           N  
ATOM   1770  CA  ASN A 255      51.348   1.256   3.893  1.00 38.67           C  
ATOM   1771  C   ASN A 255      50.653   2.037   2.780  1.00 38.31           C  
ATOM   1772  O   ASN A 255      50.261   1.460   1.762  1.00 36.95           O  
ATOM   1773  CB  ASN A 255      50.436   0.110   4.336  1.00 41.42           C  
ATOM   1774  CG  ASN A 255      51.123  -0.845   5.288  1.00 44.10           C  
ATOM   1775  OD1 ASN A 255      52.163  -1.420   4.963  1.00 46.41           O  
ATOM   1776  ND2 ASN A 255      50.545  -1.022   6.471  1.00 45.30           N  
ATOM   1777  N   ASN A 256      50.506   3.344   2.967  1.00 37.88           N  
ATOM   1778  CA  ASN A 256      49.835   4.179   1.975  1.00 38.06           C  
ATOM   1779  C   ASN A 256      50.495   5.548   1.833  1.00 39.27           C  
ATOM   1780  O   ASN A 256      49.819   6.565   1.662  1.00 37.79           O  
ATOM   1781  CB  ASN A 256      48.361   4.337   2.363  1.00 36.40           C  
ATOM   1782  CG  ASN A 256      47.622   3.009   2.388  1.00 36.90           C  
ATOM   1783  OD1 ASN A 256      47.180   2.514   1.353  1.00 36.18           O  
ATOM   1784  ND2 ASN A 256      47.502   2.416   3.572  1.00 36.30           N  
ATOM   1785  N   GLU A 257      51.823   5.562   1.895  1.00 40.79           N  
ATOM   1786  CA  GLU A 257      52.594   6.793   1.779  1.00 44.06           C  
ATOM   1787  C   GLU A 257      52.257   7.614   0.535  1.00 45.38           C  
ATOM   1788  O   GLU A 257      52.169   8.840   0.608  1.00 45.09           O  
ATOM   1789  CB  GLU A 257      54.089   6.470   1.799  1.00 45.70           C  
ATOM   1790  CG  GLU A 257      54.638   6.168   3.187  1.00 47.79           C  
ATOM   1791  CD  GLU A 257      56.002   5.510   3.143  1.00 49.81           C  
ATOM   1792  OE1 GLU A 257      56.647   5.398   4.207  1.00 50.90           O  
ATOM   1793  OE2 GLU A 257      56.427   5.096   2.043  1.00 51.85           O  
ATOM   1794  N   ARG A 258      52.070   6.945  -0.600  1.00 47.72           N  
ATOM   1795  CA  ARG A 258      51.740   7.641  -1.844  1.00 49.90           C  
ATOM   1796  C   ARG A 258      50.485   8.493  -1.699  1.00 49.90           C  
ATOM   1797  O   ARG A 258      50.487   9.681  -2.013  1.00 48.98           O  
ATOM   1798  CB  ARG A 258      51.512   6.648  -2.987  1.00 51.66           C  
ATOM   1799  CG  ARG A 258      52.754   5.970  -3.529  1.00 55.38           C  
ATOM   1800  CD  ARG A 258      52.405   5.200  -4.799  1.00 57.39           C  
ATOM   1801  NE  ARG A 258      53.555   4.516  -5.382  1.00 59.11           N  
ATOM   1802  CZ  ARG A 258      54.188   3.496  -4.812  1.00 59.93           C  
ATOM   1803  NH1 ARG A 258      53.784   3.035  -3.635  1.00 60.76           N  
ATOM   1804  NH2 ARG A 258      55.224   2.933  -5.423  1.00 59.68           N  
ATOM   1805  N   THR A 259      49.411   7.870  -1.225  1.00 50.63           N  
ATOM   1806  CA  THR A 259      48.135   8.555  -1.057  1.00 51.41           C  
ATOM   1807  C   THR A 259      48.211   9.774  -0.139  1.00 52.20           C  
ATOM   1808  O   THR A 259      47.636  10.820  -0.442  1.00 52.38           O  
ATOM   1809  CB  THR A 259      47.061   7.586  -0.519  1.00 51.33           C  
ATOM   1810  OG1 THR A 259      46.953   6.458  -1.399  1.00 50.72           O  
ATOM   1811  CG2 THR A 259      45.710   8.280  -0.434  1.00 50.55           C  
ATOM   1812  N   VAL A 260      48.920   9.648   0.977  1.00 53.17           N  
ATOM   1813  CA  VAL A 260      49.039  10.760   1.914  1.00 54.95           C  
ATOM   1814  C   VAL A 260      50.028  11.821   1.439  1.00 56.62           C  
ATOM   1815  O   VAL A 260      49.834  13.013   1.683  1.00 57.10           O  
ATOM   1816  CB  VAL A 260      49.465  10.271   3.315  1.00 54.50           C  
ATOM   1817  CG1 VAL A 260      48.386   9.379   3.901  1.00 55.01           C  
ATOM   1818  CG2 VAL A 260      50.776   9.518   3.229  1.00 54.86           C  
ATOM   1819  N   ALA A 261      51.082  11.387   0.755  1.00 58.21           N  
ATOM   1820  CA  ALA A 261      52.096  12.308   0.254  1.00 60.50           C  
ATOM   1821  C   ALA A 261      51.558  13.178  -0.876  1.00 61.72           C  
ATOM   1822  O   ALA A 261      51.912  14.352  -0.985  1.00 62.59           O  
ATOM   1823  CB  ALA A 261      53.322  11.531  -0.222  1.00 60.34           C  
ATOM   1824  N   VAL A 262      50.700  12.601  -1.712  1.00 63.34           N  
ATOM   1825  CA  VAL A 262      50.121  13.328  -2.838  1.00 64.81           C  
ATOM   1826  C   VAL A 262      49.050  14.329  -2.413  1.00 65.80           C  
ATOM   1827  O   VAL A 262      48.294  14.829  -3.246  1.00 66.15           O  
ATOM   1828  CB  VAL A 262      49.498  12.360  -3.869  1.00 64.71           C  
ATOM   1829  CG1 VAL A 262      50.575  11.453  -4.449  1.00 64.79           C  
ATOM   1830  CG2 VAL A 262      48.402  11.538  -3.214  1.00 63.91           C  
ATOM   1831  N   ALA A 263      48.991  14.622  -1.117  1.00 66.60           N  
ATOM   1832  CA  ALA A 263      48.013  15.568  -0.593  1.00 66.69           C  
ATOM   1833  C   ALA A 263      48.534  16.997  -0.705  1.00 67.06           C  
ATOM   1834  O   ALA A 263      49.494  17.375  -0.031  1.00 67.04           O  
ATOM   1835  CB  ALA A 263      47.694  15.237   0.861  1.00 66.51           C  
