# Supplementary material for: Alignment of Helical Membrane Protein Sequences Using AlignMe
Source: PLoS One. 2013 Mar 4;8(3):e57731. doi: 10.1371/journal.pone.0057731 (PMC3587630; doi:10.1371/journal.pone.0057731)
Supplement: File S2 — Dataset of HOMEP2 homologous membrane proteins. (GZ) [file pone.0057731.s002.gz › HOMEP2010_pdbs/bacterial_rhodopsins/1H2S_A.pdb]

ATOM      1  N   MET A   1       6.698   5.779  44.186  1.00 57.19           N  
ATOM      2  CA  MET A   1       8.080   6.088  44.644  1.00 57.14           C  
ATOM      3  C   MET A   1       9.074   5.884  43.511  1.00 55.99           C  
ATOM      4  O   MET A   1       9.523   4.768  43.239  1.00 57.68           O  
ATOM      5  CB  MET A   1       8.443   5.203  45.843  1.00 58.42           C  
ATOM      6  CG  MET A   1       7.414   5.258  46.957  1.00 59.53           C  
ATOM      7  SD  MET A   1       7.037   6.945  47.480  1.00 64.51           S  
ATOM      8  CE  MET A   1       8.228   7.143  48.814  1.00 60.10           C  
ATOM      9  N   VAL A   2       9.393   6.992  42.854  1.00 54.52           N  
ATOM     10  CA  VAL A   2      10.319   7.053  41.729  1.00 51.61           C  
ATOM     11  C   VAL A   2       9.800   6.582  40.373  1.00 49.99           C  
ATOM     12  O   VAL A   2       9.932   5.412  39.995  1.00 51.59           O  
ATOM     13  CB  VAL A   2      11.635   6.321  42.025  1.00 51.04           C  
ATOM     14  CG1 VAL A   2      12.607   6.529  40.865  1.00 49.75           C  
ATOM     15  CG2 VAL A   2      12.233   6.852  43.325  1.00 50.36           C  
ATOM     16  N   GLY A   3       9.198   7.526  39.658  1.00 46.43           N  
ATOM     17  CA  GLY A   3       8.713   7.283  38.319  1.00 41.75           C  
ATOM     18  C   GLY A   3       9.865   7.790  37.458  1.00 37.16           C  
ATOM     19  O   GLY A   3       9.815   7.769  36.228  1.00 35.28           O  
ATOM     20  N   LEU A   4      10.904   8.280  38.131  1.00 34.11           N  
ATOM     21  CA  LEU A   4      12.102   8.760  37.444  1.00 31.43           C  
ATOM     22  C   LEU A   4      12.713   7.599  36.677  1.00 28.65           C  
ATOM     23  O   LEU A   4      12.997   7.714  35.479  1.00 27.00           O  
ATOM     24  CB  LEU A   4      13.151   9.278  38.441  1.00 32.40           C  
ATOM     25  CG  LEU A   4      13.041  10.737  38.882  1.00 34.46           C  
ATOM     26  CD1 LEU A   4      14.151  11.094  39.868  1.00 33.15           C  
ATOM     27  CD2 LEU A   4      13.120  11.622  37.640  1.00 32.29           C  
ATOM     28  N   THR A   5      12.919   6.486  37.385  1.00 27.73           N  
ATOM     29  CA  THR A   5      13.506   5.293  36.781  1.00 28.72           C  
ATOM     30  C   THR A   5      12.617   4.825  35.650  1.00 26.20           C  
ATOM     31  O   THR A   5      13.109   4.354  34.640  1.00 25.05           O  
ATOM     32  CB  THR A   5      13.693   4.136  37.817  1.00 31.15           C  
ATOM     33  OG1 THR A   5      12.473   3.908  38.534  1.00 34.25           O  
ATOM     34  CG2 THR A   5      14.803   4.485  38.792  1.00 32.82           C  
ATOM     35  N   THR A   6      11.304   4.974  35.817  1.00 24.91           N  
ATOM     36  CA  THR A   6      10.363   4.584  34.780  1.00 23.42           C  
ATOM     37  C   THR A   6      10.564   5.430  33.515  1.00 22.41           C  
ATOM     38  O   THR A   6      10.514   4.930  32.386  1.00 22.13           O  
ATOM     39  CB  THR A   6       8.908   4.771  35.276  1.00 26.10           C  
ATOM     40  OG1 THR A   6       8.674   3.920  36.403  1.00 27.85           O  
ATOM     41  CG2 THR A   6       7.924   4.425  34.193  1.00 26.55           C  
ATOM     42  N   LEU A   7      10.798   6.722  33.709  1.00 20.73           N  
ATOM     43  CA  LEU A   7      11.020   7.610  32.578  1.00 19.30           C  
ATOM     44  C   LEU A   7      12.332   7.240  31.904  1.00 18.39           C  
ATOM     45  O   LEU A   7      12.435   7.248  30.666  1.00 19.68           O  
ATOM     46  CB  LEU A   7      11.051   9.063  33.065  1.00 19.68           C  
ATOM     47  CG  LEU A   7       9.685   9.693  33.432  1.00 23.74           C  
ATOM     48  CD1 LEU A   7       9.861  11.098  34.020  1.00 21.81           C  
ATOM     49  CD2 LEU A   7       8.834   9.753  32.169  1.00 23.18           C  
ATOM     50  N   PHE A   8      13.347   6.913  32.703  1.00 17.24           N  
ATOM     51  CA  PHE A   8      14.638   6.542  32.096  1.00 17.49           C  
ATOM     52  C   PHE A   8      14.521   5.263  31.282  1.00 18.53           C  
ATOM     53  O   PHE A   8      15.090   5.160  30.187  1.00 19.13           O  
ATOM     54  CB  PHE A   8      15.705   6.385  33.178  1.00 17.71           C  
ATOM     55  CG  PHE A   8      16.152   7.687  33.784  1.00 18.39           C  
ATOM     56  CD1 PHE A   8      16.404   8.805  32.986  1.00 18.91           C  
ATOM     57  CD2 PHE A   8      16.381   7.777  35.153  1.00 19.10           C  
ATOM     58  CE1 PHE A   8      16.884   9.995  33.547  1.00 19.61           C  
ATOM     59  CE2 PHE A   8      16.864   8.957  35.725  1.00 18.75           C  
ATOM     60  CZ  PHE A   8      17.116  10.072  34.919  1.00 19.24           C  
ATOM     61  N   TRP A   9      13.795   4.282  31.821  1.00 20.03           N  
ATOM     62  CA  TRP A   9      13.603   3.023  31.105  1.00 21.89           C  
ATOM     63  C   TRP A   9      12.849   3.282  29.804  1.00 22.30           C  
ATOM     64  O   TRP A   9      13.146   2.662  28.787  1.00 22.35           O  
ATOM     65  CB  TRP A   9      12.836   2.028  31.976  1.00 23.59           C  
ATOM     66  CG  TRP A   9      13.703   1.309  32.962  1.00 26.10           C  
ATOM     67  CD1 TRP A   9      13.581   1.304  34.325  1.00 26.07           C  
ATOM     68  CD2 TRP A   9      14.820   0.467  32.655  1.00 25.01           C  
ATOM     69  NE1 TRP A   9      14.560   0.513  34.883  1.00 25.80           N  
ATOM     70  CE2 TRP A   9      15.331  -0.014  33.880  1.00 25.29           C  
ATOM     71  CE3 TRP A   9      15.437   0.073  31.460  1.00 25.10           C  
ATOM     72  CZ2 TRP A   9      16.438  -0.873  33.947  1.00 28.07           C  
ATOM     73  CZ3 TRP A   9      16.538  -0.780  31.522  1.00 25.22           C  
ATOM     74  CH2 TRP A   9      17.028  -1.242  32.760  1.00 27.65           C  
ATOM     75  N   LEU A  10      11.862   4.179  29.837  1.00 23.11           N  
ATOM     76  CA  LEU A  10      11.122   4.506  28.620  1.00 24.17           C  
ATOM     77  C   LEU A  10      12.061   5.129  27.578  1.00 24.52           C  
ATOM     78  O   LEU A  10      11.946   4.858  26.385  1.00 24.89           O  
ATOM     79  CB  LEU A  10       9.988   5.498  28.928  1.00 27.03           C  
ATOM     80  CG  LEU A  10       8.760   4.899  29.645  1.00 30.69           C  
ATOM     81  CD1 LEU A  10       7.739   6.005  29.913  1.00 31.05           C  
ATOM     82  CD2 LEU A  10       8.143   3.800  28.774  1.00 28.74           C  
ATOM     83  N   GLY A  11      12.985   5.973  28.042  1.00 22.44           N  
ATOM     84  CA  GLY A  11      13.940   6.588  27.133  1.00 21.93           C  
ATOM     85  C   GLY A  11      14.853   5.520  26.550  1.00 21.69           C  
ATOM     86  O   GLY A  11      15.171   5.539  25.360  1.00 22.34           O  
ATOM     87  N   ALA A  12      15.269   4.579  27.391  1.00 20.59           N  
ATOM     88  CA  ALA A  12      16.143   3.495  26.956  1.00 20.66           C  
ATOM     89  C   ALA A  12      15.470   2.644  25.892  1.00 21.98           C  
ATOM     90  O   ALA A  12      16.086   2.278  24.889  1.00 21.27           O  
ATOM     91  CB  ALA A  12      16.525   2.619  28.150  1.00 20.52           C  
ATOM     92  N   ILE A  13      14.198   2.318  26.131  1.00 23.87           N  
ATOM     93  CA  ILE A  13      13.414   1.511  25.193  1.00 24.66           C  
ATOM     94  C   ILE A  13      13.278   2.231  23.857  1.00 23.56           C  
ATOM     95  O   ILE A  13      13.484   1.630  22.804  1.00 23.98           O  
ATOM     96  CB  ILE A  13      11.997   1.224  25.755  1.00 27.38           C  
ATOM     97  CG1 ILE A  13      12.112   0.358  27.011  1.00 30.45           C  
ATOM     98  CG2 ILE A  13      11.158   0.492  24.706  1.00 28.72           C  
ATOM     99  CD1 ILE A  13      10.826   0.238  27.795  1.00 33.01           C  
ATOM    100  N   GLY A  14      12.932   3.517  23.906  1.00 22.52           N  
ATOM    101  CA  GLY A  14      12.796   4.288  22.678  1.00 22.25           C  
ATOM    102  C   GLY A  14      14.094   4.336  21.898  1.00 21.97           C  
ATOM    103  O   GLY A  14      14.108   4.152  20.674  1.00 23.09           O  
ATOM    104  N   MET A  15      15.206   4.580  22.590  1.00 21.28           N  
ATOM    105  CA  MET A  15      16.513   4.623  21.915  1.00 20.51           C  
ATOM    106  C   MET A  15      16.875   3.250  21.337  1.00 21.68           C  
ATOM    107  O   MET A  15      17.442   3.154  20.237  1.00 22.08           O  
ATOM    108  CB  MET A  15      17.605   5.083  22.891  1.00 19.20           C  
ATOM    109  CG  MET A  15      17.449   6.536  23.294  1.00 19.94           C  
ATOM    110  SD  MET A  15      17.417   7.610  21.844  1.00 21.81           S  
ATOM    111  CE  MET A  15      17.187   9.172  22.655  1.00 20.55           C  
ATOM    112  N   LEU A  16      16.557   2.189  22.074  1.00 21.50           N  
ATOM    113  CA  LEU A  16      16.845   0.817  21.621  1.00 25.33           C  
ATOM    114  C   LEU A  16      16.060   0.479  20.358  1.00 25.26           C  
ATOM    115  O   LEU A  16      16.588  -0.113  19.401  1.00 27.08           O  
ATOM    116  CB  LEU A  16      16.484  -0.198  22.734  1.00 28.49           C  
ATOM    117  CG  LEU A  16      17.371  -0.170  23.986  1.00 33.78           C  
ATOM    118  CD1 LEU A  16      16.819  -1.114  25.067  1.00 38.17           C  
ATOM    119  CD2 LEU A  16      18.803  -0.551  23.598  1.00 36.93           C  
ATOM    120  N   VAL A  17      14.789   0.854  20.353  1.00 26.13           N  
ATOM    121  CA  VAL A  17      13.947   0.594  19.201  1.00 27.00           C  
ATOM    122  C   VAL A  17      14.542   1.307  18.012  1.00 25.90           C  
ATOM    123  O   VAL A  17      14.672   0.737  16.925  1.00 26.42           O  
ATOM    124  CB  VAL A  17      12.500   1.097  19.427  1.00 27.98           C  
ATOM    125  CG1 VAL A  17      11.734   1.081  18.106  1.00 31.20           C  
ATOM    126  CG2 VAL A  17      11.801   0.197  20.429  1.00 29.02           C  
ATOM    127  N   GLY A  18      14.927   2.561  18.217  1.00 23.59           N  
ATOM    128  CA  GLY A  18      15.517   3.308  17.119  1.00 23.52           C  
ATOM    129  C   GLY A  18      16.804   2.661  16.635  1.00 22.09           C  
ATOM    130  O   GLY A  18      17.026   2.497  15.435  1.00 23.23           O  
ATOM    131  N   THR A  19      17.653   2.279  17.578  1.00 22.36           N  
ATOM    132  CA  THR A  19      18.930   1.673  17.229  1.00 22.67           C  
ATOM    133  C   THR A  19      18.745   0.423  16.353  1.00 24.02           C  
ATOM    134  O   THR A  19      19.449   0.217  15.353  1.00 25.48           O  
ATOM    135  CB  THR A  19      19.715   1.291  18.501  1.00 22.92           C  
ATOM    136  OG1 THR A  19      19.871   2.447  19.350  1.00 24.39           O  
ATOM    137  CG2 THR A  19      21.074   0.725  18.124  1.00 23.55           C  
ATOM    138  N   LEU A  20      17.797  -0.412  16.741  1.00 24.17           N  
ATOM    139  CA  LEU A  20      17.527  -1.633  16.001  1.00 27.23           C  
ATOM    140  C   LEU A  20      16.933  -1.332  14.625  1.00 26.78           C  
ATOM    141  O   LEU A  20      17.265  -1.992  13.643  1.00 27.56           O  
ATOM    142  CB  LEU A  20      16.565  -2.512  16.798  1.00 28.24           C  
ATOM    143  CG  LEU A  20      17.059  -3.034  18.144  1.00 30.42           C  
ATOM    144  CD1 LEU A  20      15.985  -3.937  18.747  1.00 33.53           C  
ATOM    145  CD2 LEU A  20      18.362  -3.802  17.952  1.00 33.15           C  
ATOM    146  N   ALA A  21      16.067  -0.321  14.561  1.00 27.66           N  
ATOM    147  CA  ALA A  21      15.426   0.057  13.301  1.00 26.85           C  
ATOM    148  C   ALA A  21      16.450   0.553  12.299  1.00 27.89           C  
ATOM    149  O   ALA A  21      16.437   0.154  11.129  1.00 27.83           O  
ATOM    150  CB  ALA A  21      14.369   1.133  13.549  1.00 26.26           C  
ATOM    151  N   PHE A  22      17.339   1.437  12.751  1.00 26.19           N  
ATOM    152  CA  PHE A  22      18.384   1.979  11.883  1.00 25.62           C  
ATOM    153  C   PHE A  22      19.363   0.894  11.435  1.00 26.08           C  
ATOM    154  O   PHE A  22      19.757   0.857  10.271  1.00 25.11           O  
ATOM    155  CB  PHE A  22      19.156   3.101  12.597  1.00 25.04           C  
ATOM    156  CG  PHE A  22      18.271   4.184  13.159  1.00 24.78           C  
ATOM    157  CD1 PHE A  22      17.088   4.553  12.509  1.00 25.26           C  
ATOM    158  CD2 PHE A  22      18.608   4.823  14.355  1.00 24.23           C  
ATOM    159  CE1 PHE A  22      16.238   5.537  13.051  1.00 26.33           C  
ATOM    160  CE2 PHE A  22      17.772   5.811  14.906  1.00 23.69           C  
ATOM    161  CZ  PHE A  22      16.586   6.169  14.256  1.00 24.79           C  
ATOM    162  N   ALA A  23      19.765   0.026  12.359  1.00 26.16           N  
ATOM    163  CA  ALA A  23      20.684  -1.064  12.034  1.00 27.93           C  
ATOM    164  C   ALA A  23      20.077  -1.961  10.939  1.00 29.91           C  
ATOM    165  O   ALA A  23      20.734  -2.297   9.955  1.00 29.62           O  
ATOM    166  CB  ALA A  23      20.969  -1.890  13.286  1.00 28.88           C  
ATOM    167  N   TRP A  24      18.817  -2.339  11.120  1.00 30.42           N  
ATOM    168  CA  TRP A  24      18.129  -3.180  10.148  1.00 33.59           C  
ATOM    169  C   TRP A  24      17.978  -2.467   8.796  1.00 33.91           C  
ATOM    170  O   TRP A  24      18.246  -3.050   7.740  1.00 32.57           O  
ATOM    171  CB  TRP A  24      16.762  -3.585  10.700  1.00 35.32           C  
ATOM    172  CG  TRP A  24      15.955  -4.426   9.770  1.00 40.14           C  
ATOM    173  CD1 TRP A  24      14.934  -4.011   8.957  1.00 41.16           C  
ATOM    174  CD2 TRP A  24      16.111  -5.826   9.538  1.00 41.23           C  
ATOM    175  NE1 TRP A  24      14.447  -5.075   8.233  1.00 43.31           N  
ATOM    176  CE2 TRP A  24      15.152  -6.200   8.571  1.00 43.04           C  
ATOM    177  CE3 TRP A  24      16.971  -6.801  10.054  1.00 42.75           C  
ATOM    178  CZ2 TRP A  24      15.028  -7.514   8.110  1.00 44.60           C  
ATOM    179  CZ3 TRP A  24      16.850  -8.107   9.597  1.00 44.70           C  
ATOM    180  CH2 TRP A  24      15.886  -8.450   8.633  1.00 44.75           C  
ATOM    181  N   ALA A  25      17.571  -1.200   8.832  1.00 34.06           N  
ATOM    182  CA  ALA A  25      17.387  -0.419   7.607  1.00 34.54           C  
ATOM    183  C   ALA A  25      18.674  -0.284   6.805  1.00 34.72           C  
ATOM    184  O   ALA A  25      18.640  -0.067   5.591  1.00 35.29           O  
ATOM    185  CB  ALA A  25      16.843   0.967   7.943  1.00 34.89           C  
ATOM    186  N   GLY A  26      19.814  -0.401   7.474  1.00 34.69           N  
ATOM    187  CA  GLY A  26      21.068  -0.284   6.761  1.00 35.83           C  
ATOM    188  C   GLY A  26      21.741  -1.610   6.454  1.00 37.61           C  
ATOM    189  O   GLY A  26      22.885  -1.618   6.015  1.00 36.23           O  
ATOM    190  N   ARG A  27      21.035  -2.720   6.674  1.00 39.34           N  
ATOM    191  CA  ARG A  27      21.592  -4.052   6.438  1.00 42.21           C  
ATOM    192  C   ARG A  27      22.131  -4.224   5.023  1.00 42.69           C  
ATOM    193  O   ARG A  27      23.206  -4.786   4.834  1.00 44.13           O  
ATOM    194  CB  ARG A  27      20.541  -5.131   6.728  1.00 42.39           C  
ATOM    195  CG  ARG A  27      19.319  -5.097   5.821  1.00 44.88           C  
ATOM    196  CD  ARG A  27      18.304  -6.158   6.240  1.00 45.96           C  
ATOM    197  NE  ARG A  27      17.144  -6.217   5.351  1.00 47.98           N  
ATOM    198  CZ  ARG A  27      16.232  -5.256   5.232  1.00 50.14           C  
ATOM    199  NH1 ARG A  27      16.330  -4.143   5.949  1.00 49.83           N  
ATOM    200  NH2 ARG A  27      15.222  -5.402   4.386  1.00 50.24           N  
ATOM    201  N   ASP A  28      21.392  -3.735   4.036  1.00 44.92           N  
ATOM    202  CA  ASP A  28      21.824  -3.854   2.649  1.00 46.48           C  
ATOM    203  C   ASP A  28      22.180  -2.499   2.046  1.00 46.96           C  
ATOM    204  O   ASP A  28      22.073  -2.299   0.836  1.00 46.02           O  
ATOM    205  CB  ASP A  28      20.729  -4.516   1.809  1.00 49.34           C  
ATOM    206  CG  ASP A  28      20.395  -5.915   2.287  1.00 51.26           C  
ATOM    207  OD1 ASP A  28      21.338  -6.679   2.596  1.00 53.10           O  
ATOM    208  OD2 ASP A  28      19.192  -6.258   2.343  1.00 53.91           O  
ATOM    209  N   ALA A  29      22.604  -1.568   2.895  1.00 46.26           N  
ATOM    210  CA  ALA A  29      22.972  -0.234   2.435  1.00 46.51           C  
ATOM    211  C   ALA A  29      24.227  -0.284   1.566  1.00 46.76           C  
ATOM    212  O   ALA A  29      25.108  -1.116   1.781  1.00 45.59           O  
ATOM    213  CB  ALA A  29      23.201   0.682   3.630  1.00 45.58           C  
ATOM    214  N   GLY A  30      24.296   0.612   0.585  1.00 47.29           N  
ATOM    215  CA  GLY A  30      25.450   0.671  -0.293  1.00 47.38           C  
ATOM    216  C   GLY A  30      26.691   1.207   0.403  1.00 47.69           C  
ATOM    217  O   GLY A  30      26.649   1.593   1.573  1.00 46.85           O  
ATOM    218  N   SER A  31      27.805   1.233  -0.323  1.00 47.19           N  
ATOM    219  CA  SER A  31      29.066   1.717   0.226  1.00 47.68           C  
ATOM    220  C   SER A  31      29.065   3.234   0.400  1.00 46.94           C  
ATOM    221  O   SER A  31      29.972   3.797   1.006  1.00 47.02           O  
ATOM    222  CB  SER A  31      30.221   1.308  -0.683  1.00 48.72           C  
ATOM    223  OG  SER A  31      31.456   1.819  -0.199  1.00 52.40           O  
ATOM    224  N   GLY A  32      28.046   3.889  -0.144  1.00 46.78           N  
ATOM    225  CA  GLY A  32      27.956   5.330  -0.029  1.00 45.36           C  
ATOM    226  C   GLY A  32      27.022   5.752   1.088  1.00 43.99           C  
ATOM    227  O   GLY A  32      27.218   6.805   1.692  1.00 44.95           O  
ATOM    228  N   GLU A  33      26.011   4.929   1.360  1.00 42.11           N  
ATOM    229  CA  GLU A  33      25.029   5.204   2.407  1.00 40.72           C  
ATOM    230  C   GLU A  33      25.463   4.635   3.762  1.00 39.15           C  
ATOM    231  O   GLU A  33      25.008   5.091   4.814  1.00 35.95           O  
ATOM    232  CB  GLU A  33      23.673   4.582   2.043  1.00 43.06           C  
ATOM    233  CG  GLU A  33      23.118   4.968   0.681  1.00 46.66           C  
ATOM    234  CD  GLU A  33      21.831   4.220   0.345  1.00 49.95           C  
ATOM    235  OE1 GLU A  33      20.824   4.365   1.082  1.00 47.67           O  
ATOM    236  OE2 GLU A  33      21.829   3.481  -0.667  1.00 52.15           O  
ATOM    237  N   ARG A  34      26.345   3.641   3.721  1.00 37.33           N  
ATOM    238  CA  ARG A  34      26.823   2.962   4.921  1.00 37.99           C  
ATOM    239  C   ARG A  34      27.125   3.843   6.141  1.00 35.68           C  
ATOM    240  O   ARG A  34      26.536   3.641   7.202  1.00 34.79           O  
ATOM    241  CB  ARG A  34      28.056   2.116   4.577  1.00 40.27           C  
ATOM    242  CG  ARG A  34      28.546   1.247   5.721  1.00 44.64           C  
ATOM    243  CD  ARG A  34      27.538   0.152   6.091  1.00 47.61           C  
ATOM    244  NE  ARG A  34      27.308  -0.812   5.008  1.00 50.58           N  
ATOM    245  CZ  ARG A  34      26.645  -1.958   5.155  1.00 50.54           C  
ATOM    246  NH1 ARG A  34      26.147  -2.292   6.340  1.00 50.58           N  
ATOM    247  NH2 ARG A  34      26.471  -2.769   4.118  1.00 51.39           N  
ATOM    248  N   ARG A  35      28.036   4.802   5.991  1.00 33.94           N  
ATOM    249  CA  ARG A  35      28.408   5.696   7.087  1.00 33.10           C  
ATOM    250  C   ARG A  35      27.196   6.343   7.765  1.00 29.66           C  
ATOM    251  O   ARG A  35      27.186   6.557   8.972  1.00 28.44           O  
ATOM    252  CB  ARG A  35      29.325   6.812   6.581  1.00 36.23           C  
ATOM    253  CG  ARG A  35      30.729   6.380   6.204  1.00 40.79           C  
ATOM    254  CD  ARG A  35      31.488   7.559   5.597  1.00 42.90           C  
ATOM    255  NE  ARG A  35      30.687   8.219   4.567  1.00 46.60           N  
ATOM    256  CZ  ARG A  35      31.111   9.218   3.796  1.00 48.13           C  
ATOM    257  NH1 ARG A  35      32.344   9.692   3.922  1.00 47.33           N  
ATOM    258  NH2 ARG A  35      30.291   9.751   2.900  1.00 49.99           N  
ATOM    259  N   TYR A  36      26.184   6.659   6.967  1.00 26.46           N  
ATOM    260  CA  TYR A  36      24.977   7.298   7.470  1.00 24.04           C  
ATOM    261  C   TYR A  36      24.233   6.400   8.449  1.00 23.43           C  
ATOM    262  O   TYR A  36      23.881   6.822   9.554  1.00 19.02           O  
ATOM    263  CB  TYR A  36      24.085   7.677   6.292  1.00 23.19           C  
ATOM    264  CG  TYR A  36      24.676   8.795   5.444  1.00 24.63           C  
ATOM    265  CD1 TYR A  36      24.574  10.126   5.847  1.00 23.16           C  
ATOM    266  CD2 TYR A  36      25.359   8.519   4.253  1.00 25.98           C  
ATOM    267  CE1 TYR A  36      25.130  11.160   5.092  1.00 23.31           C  
ATOM    268  CE2 TYR A  36      25.930   9.555   3.486  1.00 25.51           C  
ATOM    269  CZ  TYR A  36      25.806  10.872   3.918  1.00 25.93           C  
ATOM    270  OH  TYR A  36      26.356  11.916   3.201  1.00 25.44           O  
ATOM    271  N   TYR A  37      23.999   5.156   8.042  1.00 22.87           N  
ATOM    272  CA  TYR A  37      23.296   4.212   8.897  1.00 23.45           C  
ATOM    273  C   TYR A  37      24.105   3.894  10.147  1.00 22.72           C  
ATOM    274  O   TYR A  37      23.550   3.790  11.246  1.00 23.95           O  
ATOM    275  CB  TYR A  37      22.995   2.916   8.122  1.00 23.98           C  
ATOM    276  CG  TYR A  37      21.945   3.083   7.051  1.00 25.35           C  
ATOM    277  CD1 TYR A  37      20.592   3.008   7.363  1.00 26.47           C  
ATOM    278  CD2 TYR A  37      22.307   3.349   5.722  1.00 27.17           C  
ATOM    279  CE1 TYR A  37      19.622   3.191   6.392  1.00 28.95           C  
ATOM    280  CE2 TYR A  37      21.338   3.537   4.743  1.00 29.31           C  
ATOM    281  CZ  TYR A  37      19.996   3.455   5.092  1.00 29.15           C  
ATOM    282  OH  TYR A  37      19.025   3.633   4.143  1.00 32.36           O  
ATOM    283  N   VAL A  38      25.415   3.747   9.985  1.00 22.55           N  
ATOM    284  CA  VAL A  38      26.286   3.437  11.113  1.00 23.00           C  
ATOM    285  C   VAL A  38      26.266   4.570  12.134  1.00 22.65           C  
ATOM    286  O   VAL A  38      26.258   4.342  13.358  1.00 20.86           O  
ATOM    287  CB  VAL A  38      27.736   3.215  10.635  1.00 25.14           C  
ATOM    288  CG1 VAL A  38      28.680   3.072  11.838  1.00 26.31           C  
ATOM    289  CG2 VAL A  38      27.795   1.967   9.757  1.00 26.95           C  
ATOM    290  N   THR A  39      26.242   5.799  11.627  1.00 20.01           N  
ATOM    291  CA  THR A  39      26.220   6.963  12.496  1.00 20.43           C  
ATOM    292  C   THR A  39      24.936   7.012  13.301  1.00 20.22           C  
ATOM    293  O   THR A  39      24.974   7.245  14.513  1.00 20.38           O  
ATOM    294  CB  THR A  39      26.406   8.253  11.667  1.00 20.36           C  
ATOM    295  OG1 THR A  39      27.714   8.224  11.077  1.00 21.16           O  
ATOM    296  CG2 THR A  39      26.288   9.521  12.558  1.00 17.00           C  
ATOM    297  N   LEU A  40      23.803   6.776  12.641  1.00 20.80           N  
ATOM    298  CA  LEU A  40      22.506   6.786  13.324  1.00 20.41           C  
ATOM    299  C   LEU A  40      22.479   5.737  14.434  1.00 22.02           C  
ATOM    300  O   LEU A  40      21.972   5.987  15.540  1.00 22.11           O  
ATOM    301  CB  LEU A  40      21.388   6.509  12.322  1.00 21.08           C  
ATOM    302  CG  LEU A  40      21.079   7.612  11.300  1.00 23.64           C  
ATOM    303  CD1 LEU A  40      19.895   7.168  10.456  1.00 23.21           C  
ATOM    304  CD2 LEU A  40      20.766   8.947  12.018  1.00 23.52           C  
ATOM    305  N   VAL A  41      23.015   4.553  14.140  1.00 22.65           N  
ATOM    306  CA  VAL A  41      23.075   3.483  15.136  1.00 22.30           C  
ATOM    307  C   VAL A  41      23.901   3.938  16.346  1.00 22.21           C  
ATOM    308  O   VAL A  41      23.541   3.661  17.495  1.00 23.35           O  
ATOM    309  CB  VAL A  41      23.701   2.205  14.540  1.00 23.60           C  
ATOM    310  CG1 VAL A  41      23.896   1.162  15.640  1.00 24.15           C  
ATOM    311  CG2 VAL A  41      22.798   1.647  13.444  1.00 24.99           C  
ATOM    312  N   GLY A  42      25.005   4.637  16.087  1.00 20.79           N  
ATOM    313  CA  GLY A  42      25.848   5.118  17.170  1.00 20.93           C  
ATOM    314  C   GLY A  42      25.157   6.192  18.000  1.00 20.67           C  
ATOM    315  O   GLY A  42      25.275   6.218  19.221  1.00 20.95           O  
ATOM    316  N   ILE A  43      24.419   7.073  17.332  1.00 21.67           N  
ATOM    317  CA  ILE A  43      23.715   8.154  18.026  1.00 20.90           C  
ATOM    318  C   ILE A  43      22.704   7.613  19.031  1.00 22.02           C  
ATOM    319  O   ILE A  43      22.748   7.953  20.227  1.00 21.69           O  
ATOM    320  CB  ILE A  43      23.002   9.076  17.012  1.00 21.73           C  
ATOM    321  CG1 ILE A  43      24.070   9.889  16.253  1.00 20.59           C  
ATOM    322  CG2 ILE A  43      21.965   9.996  17.720  1.00 18.90           C  
ATOM    323  CD1 ILE A  43      23.549  10.549  14.987  1.00 19.15           C  
ATOM    324  N   SER A  44      21.793   6.771  18.545  1.00 20.78           N  
ATOM    325  CA  SER A  44      20.769   6.192  19.399  1.00 20.45           C  
ATOM    326  C   SER A  44      21.309   5.115  20.334  1.00 20.54           C  
ATOM    327  O   SER A  44      20.834   4.975  21.463  1.00 19.27           O  
ATOM    328  CB  SER A  44      19.602   5.649  18.547  1.00 22.91           C  
ATOM    329  OG  SER A  44      20.044   4.708  17.586  1.00 24.90           O  
ATOM    330  N   GLY A  45      22.319   4.365  19.887  1.00 20.03           N  
ATOM    331  CA  GLY A  45      22.902   3.313  20.721  1.00 18.56           C  
ATOM    332  C   GLY A  45      23.560   3.843  21.978  1.00 19.29           C  
ATOM    333  O   GLY A  45      23.366   3.309  23.078  1.00 18.99           O  
ATOM    334  N   ILE A  46      24.379   4.874  21.825  1.00 15.74           N  
ATOM    335  CA  ILE A  46      25.015   5.461  22.980  1.00 16.68           C  
ATOM    336  C   ILE A  46      23.940   6.064  23.904  1.00 17.75           C  
ATOM    337  O   ILE A  46      23.980   5.898  25.122  1.00 18.62           O  
ATOM    338  CB  ILE A  46      26.047   6.552  22.542  1.00 16.08           C  
ATOM    339  CG1 ILE A  46      27.275   5.847  21.932  1.00 16.41           C  
ATOM    340  CG2 ILE A  46      26.506   7.380  23.757  1.00 16.37           C  
ATOM    341  CD1 ILE A  46      28.309   6.773  21.215  1.00 16.60           C  
ATOM    342  N   ALA A  47      22.960   6.739  23.319  1.00 15.80           N  
ATOM    343  CA  ALA A  47      21.906   7.344  24.130  1.00 18.76           C  
ATOM    344  C   ALA A  47      21.213   6.228  24.934  1.00 18.22           C  
ATOM    345  O   ALA A  47      20.909   6.395  26.119  1.00 18.72           O  
ATOM    346  CB  ALA A  47      20.911   8.120  23.219  1.00 18.04           C  
ATOM    347  N   ALA A  48      20.953   5.090  24.287  1.00 18.50           N  
ATOM    348  CA  ALA A  48      20.321   3.953  24.958  1.00 17.78           C  
ATOM    349  C   ALA A  48      21.138   3.521  26.189  1.00 18.25           C  
ATOM    350  O   ALA A  48      20.580   3.256  27.259  1.00 18.98           O  
ATOM    351  CB  ALA A  48      20.193   2.762  23.981  1.00 19.26           C  
ATOM    352  N   VAL A  49      22.463   3.437  26.042  1.00 17.77           N  
ATOM    353  CA  VAL A  49      23.287   3.042  27.183  1.00 16.91           C  
ATOM    354  C   VAL A  49      23.162   4.043  28.337  1.00 17.13           C  
ATOM    355  O   VAL A  49      23.042   3.654  29.497  1.00 16.50           O  
ATOM    356  CB  VAL A  49      24.788   2.943  26.805  1.00 18.79           C  
ATOM    357  CG1 VAL A  49      25.624   2.664  28.068  1.00 18.68           C  
ATOM    358  CG2 VAL A  49      24.984   1.836  25.787  1.00 19.75           C  
ATOM    359  N   ALA A  50      23.225   5.329  28.013  1.00 14.66           N  
ATOM    360  CA  ALA A  50      23.115   6.370  29.030  1.00 15.37           C  
ATOM    361  C   ALA A  50      21.789   6.235  29.793  1.00 17.02           C  
ATOM    362  O   ALA A  50      21.750   6.307  31.029  1.00 17.60           O  
ATOM    363  CB  ALA A  50      23.218   7.769  28.355  1.00 17.14           C  
ATOM    364  N   TYR A  51      20.699   6.022  29.062  1.00 15.10           N  
ATOM    365  CA  TYR A  51      19.417   5.895  29.728  1.00 15.80           C  
ATOM    366  C   TYR A  51      19.350   4.660  30.619  1.00 16.91           C  
ATOM    367  O   TYR A  51      18.788   4.724  31.717  1.00 18.18           O  
ATOM    368  CB  TYR A  51      18.264   5.911  28.704  1.00 16.79           C  
ATOM    369  CG  TYR A  51      17.789   7.321  28.426  1.00 17.44           C  
ATOM    370  CD1 TYR A  51      17.114   8.052  29.413  1.00 21.42           C  
ATOM    371  CD2 TYR A  51      18.068   7.954  27.221  1.00 19.63           C  
ATOM    372  CE1 TYR A  51      16.735   9.377  29.205  1.00 20.96           C  
ATOM    373  CE2 TYR A  51      17.697   9.285  27.003  1.00 21.07           C  
ATOM    374  CZ  TYR A  51      17.030   9.988  28.010  1.00 22.86           C  
ATOM    375  OH  TYR A  51      16.692  11.311  27.839  1.00 21.92           O  
ATOM    376  N   VAL A  52      19.924   3.549  30.161  1.00 16.76           N  
ATOM    377  CA  VAL A  52      19.918   2.326  30.978  1.00 17.02           C  
ATOM    378  C   VAL A  52      20.708   2.580  32.258  1.00 17.68           C  
ATOM    379  O   VAL A  52      20.277   2.200  33.340  1.00 17.90           O  
ATOM    380  CB  VAL A  52      20.549   1.122  30.225  1.00 18.27           C  
ATOM    381  CG1 VAL A  52      20.776  -0.040  31.194  1.00 21.08           C  
ATOM    382  CG2 VAL A  52      19.635   0.664  29.107  1.00 18.68           C  
ATOM    383  N   VAL A  53      21.873   3.219  32.135  1.00 17.08           N  
ATOM    384  CA  VAL A  53      22.676   3.506  33.317  1.00 18.16           C  
ATOM    385  C   VAL A  53      21.885   4.352  34.329  1.00 18.48           C  
ATOM    386  O   VAL A  53      21.859   4.068  35.539  1.00 18.00           O  
ATOM    387  CB  VAL A  53      23.997   4.216  32.913  1.00 20.34           C  
ATOM    388  CG1 VAL A  53      24.734   4.735  34.145  1.00 18.63           C  
ATOM    389  CG2 VAL A  53      24.885   3.236  32.134  1.00 21.53           C  
ATOM    390  N   MET A  54      21.237   5.397  33.841  1.00 17.37           N  
ATOM    391  CA  MET A  54      20.454   6.246  34.732  1.00 16.89           C  
ATOM    392  C   MET A  54      19.256   5.496  35.324  1.00 19.03           C  
ATOM    393  O   MET A  54      18.931   5.675  36.509  1.00 19.85           O  
ATOM    394  CB  MET A  54      20.008   7.500  33.968  1.00 17.24           C  
ATOM    395  CG  MET A  54      21.181   8.443  33.676  1.00 18.81           C  
ATOM    396  SD  MET A  54      20.666  10.031  32.978  1.00 20.05           S  
ATOM    397  CE  MET A  54      20.105   9.542  31.310  1.00 19.01           C  
ATOM    398  N   ALA A  55      18.610   4.668  34.503  1.00 17.39           N  
ATOM    399  CA  ALA A  55      17.476   3.866  34.966  1.00 18.26           C  
ATOM    400  C   ALA A  55      17.902   2.919  36.095  1.00 20.89           C  
ATOM    401  O   ALA A  55      17.093   2.588  36.968  1.00 19.33           O  
ATOM    402  CB  ALA A  55      16.907   3.064  33.807  1.00 17.86           C  
ATOM    403  N   LEU A  56      19.158   2.475  36.065  1.00 19.74           N  
ATOM    404  CA  LEU A  56      19.690   1.593  37.101  1.00 22.20           C  
ATOM    405  C   LEU A  56      20.130   2.368  38.344  1.00 23.01           C  
ATOM    406  O   LEU A  56      20.656   1.780  39.283  1.00 23.85           O  
ATOM    407  CB  LEU A  56      20.885   0.787  36.549  1.00 20.60           C  
ATOM    408  CG  LEU A  56      20.514  -0.258  35.497  1.00 20.76           C  
ATOM    409  CD1 LEU A  56      21.772  -0.783  34.787  1.00 22.50           C  
ATOM    410  CD2 LEU A  56      19.761  -1.423  36.184  1.00 23.84           C  
ATOM    411  N   GLY A  57      19.919   3.683  38.346  1.00 24.73           N  
ATOM    412  CA  GLY A  57      20.287   4.502  39.494  1.00 23.69           C  
ATOM    413  C   GLY A  57      21.762   4.848  39.557  1.00 25.03           C  
ATOM    414  O   GLY A  57      22.295   5.144  40.626  1.00 25.93           O  
ATOM    415  N   VAL A  58      22.435   4.825  38.413  1.00 22.70           N  
ATOM    416  CA  VAL A  58      23.853   5.134  38.396  1.00 21.72           C  
ATOM    417  C   VAL A  58      24.121   6.503  37.767  1.00 22.87           C  
ATOM    418  O   VAL A  58      23.490   6.874  36.784  1.00 22.50           O  
ATOM    419  CB  VAL A  58      24.636   4.029  37.630  1.00 23.26           C  
ATOM    420  CG1 VAL A  58      26.132   4.279  37.699  1.00 24.17           C  
ATOM    421  CG2 VAL A  58      24.308   2.675  38.232  1.00 23.57           C  
ATOM    422  N   GLY A  59      25.047   7.254  38.354  1.00 23.05           N  
ATOM    423  CA  GLY A  59      25.382   8.556  37.808  1.00 25.66           C  
ATOM    424  C   GLY A  59      24.510   9.685  38.320  1.00 26.43           C  
ATOM    425  O   GLY A  59      24.521  10.779  37.761  1.00 26.40           O  
ATOM    426  N   TRP A  60      23.743   9.420  39.372  1.00 25.16           N  
ATOM    427  CA  TRP A  60      22.890  10.447  39.965  1.00 27.79           C  
ATOM    428  C   TRP A  60      23.757  11.291  40.888  1.00 30.23           C  
ATOM    429  O   TRP A  60      24.334  10.764  41.832  1.00 29.82           O  
ATOM    430  CB  TRP A  60      21.767   9.797  40.769  1.00 25.16           C  
ATOM    431  CG  TRP A  60      20.746   9.099  39.927  1.00 23.70           C  
ATOM    432  CD1 TRP A  60      20.962   8.453  38.740  1.00 22.85           C  
ATOM    433  CD2 TRP A  60      19.370   8.885  40.253  1.00 24.01           C  
ATOM    434  NE1 TRP A  60      19.811   7.849  38.313  1.00 20.62           N  
ATOM    435  CE2 TRP A  60      18.816   8.094  39.223  1.00 22.82           C  
ATOM    436  CE3 TRP A  60      18.548   9.280  41.320  1.00 24.95           C  
ATOM    437  CZ2 TRP A  60      17.476   7.690  39.227  1.00 21.34           C  
ATOM    438  CZ3 TRP A  60      17.216   8.877  41.321  1.00 23.39           C  
ATOM    439  CH2 TRP A  60      16.699   8.091  40.279  1.00 23.84           C  
ATOM    440  N   VAL A  61      23.825  12.599  40.638  1.00 34.23           N  
ATOM    441  CA  VAL A  61      24.654  13.495  41.452  1.00 38.52           C  
ATOM    442  C   VAL A  61      23.871  14.622  42.133  1.00 41.74           C  
ATOM    443  O   VAL A  61      23.529  15.632  41.527  1.00 42.10           O  
ATOM    444  CB  VAL A  61      25.795  14.115  40.601  1.00 39.48           C  
ATOM    445  CG1 VAL A  61      26.723  14.962  41.481  1.00 40.60           C  
ATOM    446  CG2 VAL A  61      26.594  13.005  39.921  1.00 36.37           C  
ATOM    447  N   PRO A  62      23.563  14.438  43.421  1.00 45.56           N  
ATOM    448  CA  PRO A  62      22.825  15.410  44.238  1.00 47.98           C  
ATOM    449  C   PRO A  62      23.621  16.687  44.532  1.00 49.79           C  
ATOM    450  O   PRO A  62      23.977  16.944  45.683  1.00 52.54           O  
ATOM    451  CB  PRO A  62      22.522  14.626  45.507  1.00 48.53           C  
ATOM    452  CG  PRO A  62      22.408  13.202  45.004  1.00 48.22           C  
ATOM    453  CD  PRO A  62      23.592  13.118  44.078  1.00 46.77           C  
ATOM    454  N   VAL A  63      23.902  17.474  43.495  1.00 50.06           N  
ATOM    455  CA  VAL A  63      24.641  18.729  43.651  1.00 48.58           C  
ATOM    456  C   VAL A  63      23.810  19.655  44.539  1.00 46.46           C  
ATOM    457  O   VAL A  63      22.597  19.534  44.576  1.00 47.27           O  
ATOM    458  CB  VAL A  63      24.867  19.418  42.269  1.00 49.17           C  
ATOM    459  CG1 VAL A  63      25.318  20.866  42.458  1.00 49.85           C  
ATOM    460  CG2 VAL A  63      25.911  18.644  41.473  1.00 48.40           C  
ATOM    461  N   ALA A  64      24.473  20.564  45.251  1.00 44.45           N  
ATOM    462  CA  ALA A  64      23.825  21.524  46.149  1.00 39.95           C  
ATOM    463  C   ALA A  64      22.297  21.632  46.102  1.00 38.20           C  
ATOM    464  O   ALA A  64      21.747  22.464  45.378  1.00 37.72           O  
ATOM    465  CB  ALA A  64      24.427  22.887  45.922  1.00 41.23           C  
ATOM    466  N   GLU A  65      21.625  20.802  46.891  1.00 35.62           N  
ATOM    467  CA  GLU A  65      20.170  20.793  46.975  1.00 35.57           C  
ATOM    468  C   GLU A  65      19.486  20.598  45.625  1.00 35.62           C  
ATOM    469  O   GLU A  65      18.344  21.010  45.437  1.00 36.34           O  
ATOM    470  CB  GLU A  65      19.664  22.085  47.625  1.00 35.72           C  
ATOM    471  CG  GLU A  65      20.310  22.397  48.973  1.00 38.98           C  
ATOM    472  CD  GLU A  65      19.947  23.785  49.490  1.00 42.62           C  
ATOM    473  OE1 GLU A  65      19.887  24.733  48.671  1.00 45.85           O  
ATOM    474  OE2 GLU A  65      19.733  23.937  50.709  1.00 44.46           O  
ATOM    475  N   ARG A  66      20.188  19.974  44.686  1.00 35.22           N  
ATOM    476  CA  ARG A  66      19.618  19.705  43.376  1.00 36.61           C  
ATOM    477  C   ARG A  66      20.120  18.358  42.867  1.00 36.78           C  
ATOM    478  O   ARG A  66      21.103  17.804  43.374  1.00 36.69           O  
ATOM    479  CB  ARG A  66      19.990  20.808  42.385  1.00 37.53           C  
ATOM    480  CG  ARG A  66      21.462  20.834  42.016  1.00 40.18           C  
ATOM    481  CD  ARG A  66      21.993  22.239  42.137  1.00 43.85           C  
ATOM    482  NE  ARG A  66      21.013  23.186  41.624  1.00 47.18           N  
ATOM    483  CZ  ARG A  66      20.902  24.445  42.024  1.00 48.25           C  
ATOM    484  NH1 ARG A  66      21.719  24.926  42.954  1.00 49.06           N  
ATOM    485  NH2 ARG A  66      19.958  25.215  41.502  1.00 49.33           N  
ATOM    486  N   THR A  67      19.443  17.823  41.861  1.00 36.17           N  
ATOM    487  CA  THR A  67      19.853  16.546  41.313  1.00 35.66           C  
ATOM    488  C   THR A  67      20.174  16.630  39.828  1.00 34.16           C  
ATOM    489  O   THR A  67      19.297  16.972  39.023  1.00 36.05           O  
ATOM    490  CB  THR A  67      18.745  15.497  41.504  1.00 36.75           C  
ATOM    491  OG1 THR A  67      18.332  15.495  42.876  1.00 39.28           O  
ATOM    492  CG2 THR A  67      19.253  14.115  41.129  1.00 37.00           C  
ATOM    493  N   VAL A  68      21.427  16.340  39.482  1.00 33.29           N  
ATOM    494  CA  VAL A  68      21.882  16.314  38.091  1.00 32.99           C  
ATOM    495  C   VAL A  68      22.304  14.890  37.701  1.00 28.88           C  
ATOM    496  O   VAL A  68      22.703  14.094  38.543  1.00 31.19           O  
ATOM    497  CB  VAL A  68      23.061  17.288  37.821  1.00 33.54           C  
ATOM    498  CG1 VAL A  68      22.503  18.639  37.433  1.00 37.53           C  
ATOM    499  CG2 VAL A  68      23.945  17.416  39.046  1.00 34.44           C  
ATOM    500  N   PHE A  69      22.216  14.593  36.417  1.00 24.54           N  
ATOM    501  CA  PHE A  69      22.508  13.248  35.944  1.00 23.09           C  
ATOM    502  C   PHE A  69      23.704  13.267  35.029  1.00 21.88           C  
ATOM    503  O   PHE A  69      23.615  13.726  33.879  1.00 21.22           O  
ATOM    504  CB  PHE A  69      21.271  12.708  35.234  1.00 23.68           C  
ATOM    505  CG  PHE A  69      20.036  12.708  36.104  1.00 24.16           C  
ATOM    506  CD1 PHE A  69      19.828  11.715  37.067  1.00 24.09           C  
ATOM    507  CD2 PHE A  69      19.102  13.724  35.982  1.00 25.41           C  
ATOM    508  CE1 PHE A  69      18.691  11.741  37.902  1.00 24.32           C  
ATOM    509  CE2 PHE A  69      17.968  13.768  36.799  1.00 26.30           C  
ATOM    510  CZ  PHE A  69      17.759  12.778  37.760  1.00 25.77           C  
ATOM    511  N   ALA A  70      24.826  12.762  35.540  1.00 20.08           N  
ATOM    512  CA  ALA A  70      26.058  12.762  34.759  1.00 20.34           C  
ATOM    513  C   ALA A  70      25.930  12.078  33.408  1.00 19.14           C  
ATOM    514  O   ALA A  70      26.379  12.630  32.418  1.00 20.57           O  
ATOM    515  CB  ALA A  70      27.218  12.127  35.575  1.00 21.16           C  
ATOM    516  N   PRO A  71      25.296  10.878  33.357  1.00 18.82           N  
ATOM    517  CA  PRO A  71      25.155  10.174  32.076  1.00 16.87           C  
ATOM    518  C   PRO A  71      24.482  11.003  30.986  1.00 16.66           C  
ATOM    519  O   PRO A  71      24.802  10.847  29.819  1.00 17.28           O  
ATOM    520  CB  PRO A  71      24.375   8.909  32.443  1.00 16.62           C  
ATOM    521  CG  PRO A  71      24.723   8.699  33.913  1.00 18.09           C  
ATOM    522  CD  PRO A  71      24.657  10.110  34.450  1.00 16.91           C  
ATOM    523  N   ARG A  72      23.548  11.875  31.369  1.00 18.12           N  
ATOM    524  CA  ARG A  72      22.856  12.727  30.401  1.00 18.48           C  
ATOM    525  C   ARG A  72      23.875  13.587  29.641  1.00 18.92           C  
ATOM    526  O   ARG A  72      23.903  13.603  28.398  1.00 18.63           O  
ATOM    527  CB  ARG A  72      21.855  13.643  31.125  1.00 20.12           C  
ATOM    528  CG  ARG A  72      21.283  14.750  30.240  1.00 22.91           C  
ATOM    529  CD  ARG A  72      20.502  15.769  31.057  1.00 25.67           C  
ATOM    530  NE  ARG A  72      19.311  15.179  31.650  1.00 25.61           N  
ATOM    531  CZ  ARG A  72      18.435  15.833  32.407  1.00 29.04           C  
ATOM    532  NH1 ARG A  72      18.609  17.122  32.679  1.00 28.61           N  
ATOM    533  NH2 ARG A  72      17.370  15.197  32.876  1.00 29.82           N  
ATOM    534  N   TYR A  73      24.715  14.298  30.388  1.00 18.70           N  
ATOM    535  CA  TYR A  73      25.725  15.174  29.784  1.00 18.91           C  
ATOM    536  C   TYR A  73      26.837  14.419  29.048  1.00 18.30           C  
ATOM    537  O   TYR A  73      27.351  14.911  28.050  1.00 18.44           O  
ATOM    538  CB  TYR A  73      26.325  16.079  30.867  1.00 19.30           C  
ATOM    539  CG  TYR A  73      25.258  16.901  31.547  1.00 22.34           C  
ATOM    540  CD1 TYR A  73      24.591  17.925  30.856  1.00 24.88           C  
ATOM    541  CD2 TYR A  73      24.847  16.602  32.838  1.00 22.92           C  
ATOM    542  CE1 TYR A  73      23.533  18.614  31.442  1.00 27.25           C  
ATOM    543  CE2 TYR A  73      23.790  17.288  33.438  1.00 25.88           C  
ATOM    544  CZ  TYR A  73      23.137  18.288  32.731  1.00 26.85           C  
ATOM    545  OH  TYR A  73      22.068  18.941  33.292  1.00 27.42           O  
ATOM    546  N   ILE A  74      27.205  13.232  29.547  1.00 18.32           N  
ATOM    547  CA  ILE A  74      28.227  12.428  28.885  1.00 19.74           C  
ATOM    548  C   ILE A  74      27.652  11.982  27.541  1.00 19.56           C  
ATOM    549  O   ILE A  74      28.318  12.033  26.501  1.00 20.27           O  
ATOM    550  CB  ILE A  74      28.620  11.187  29.735  1.00 21.22           C  
ATOM    551  CG1 ILE A  74      29.233  11.635  31.068  1.00 22.60           C  
ATOM    552  CG2 ILE A  74      29.608  10.302  28.962  1.00 20.04           C  
ATOM    553  CD1 ILE A  74      30.319  12.652  30.929  1.00 23.78           C  
ATOM    554  N   ASP A  75      26.398  11.546  27.566  1.00 19.18           N  
ATOM    555  CA  ASP A  75      25.671  11.142  26.353  1.00 20.90           C  
ATOM    556  C   ASP A  75      25.755  12.292  25.338  1.00 20.46           C  
ATOM    557  O   ASP A  75      26.171  12.103  24.195  1.00 19.85           O  
ATOM    558  CB  ASP A  75      24.191  10.908  26.705  1.00 25.08           C  
ATOM    559  CG  ASP A  75      23.279  10.742  25.475  1.00 30.08           C  
ATOM    560  OD1 ASP A  75      23.572  11.243  24.360  1.00 30.83           O  
ATOM    561  OD2 ASP A  75      22.204  10.116  25.637  1.00 33.17           O  
ATOM    562  N   TRP A  76      25.345  13.486  25.763  1.00 16.80           N  
ATOM    563  CA  TRP A  76      25.359  14.630  24.860  1.00 16.76           C  
ATOM    564  C   TRP A  76      26.731  14.917  24.259  1.00 16.27           C  
ATOM    565  O   TRP A  76      26.866  15.161  23.058  1.00 17.05           O  
ATOM    566  CB  TRP A  76      24.846  15.873  25.582  1.00 15.68           C  
ATOM    567  CG  TRP A  76      23.409  15.805  26.004  1.00 15.99           C  
ATOM    568  CD1 TRP A  76      22.517  14.801  25.744  1.00 18.43           C  
ATOM    569  CD2 TRP A  76      22.704  16.780  26.782  1.00 17.11           C  
ATOM    570  NE1 TRP A  76      21.292  15.094  26.320  1.00 17.42           N  
ATOM    571  CE2 TRP A  76      21.382  16.303  26.961  1.00 18.07           C  
ATOM    572  CE3 TRP A  76      23.062  18.012  27.344  1.00 17.79           C  
ATOM    573  CZ2 TRP A  76      20.419  17.018  27.684  1.00 18.16           C  
ATOM    574  CZ3 TRP A  76      22.106  18.728  28.065  1.00 18.33           C  
ATOM    575  CH2 TRP A  76      20.796  18.227  28.229  1.00 18.91           C  
ATOM    576  N   ILE A  77      27.740  14.909  25.114  1.00 17.28           N  
ATOM    577  CA  ILE A  77      29.099  15.179  24.667  1.00 17.78           C  
ATOM    578  C   ILE A  77      29.517  14.233  23.542  1.00 18.30           C  
ATOM    579  O   ILE A  77      30.211  14.637  22.606  1.00 16.71           O  
ATOM    580  CB  ILE A  77      30.081  15.051  25.850  1.00 19.52           C  
ATOM    581  CG1 ILE A  77      29.865  16.233  26.805  1.00 23.53           C  
ATOM    582  CG2 ILE A  77      31.525  15.002  25.347  1.00 22.43           C  
ATOM    583  CD1 ILE A  77      30.454  16.050  28.203  1.00 21.96           C  
ATOM    584  N   LEU A  78      29.093  12.974  23.649  1.00 17.14           N  
ATOM    585  CA  LEU A  78      29.449  11.945  22.654  1.00 18.90           C  
ATOM    586  C   LEU A  78      28.480  11.767  21.480  1.00 19.20           C  
ATOM    587  O   LEU A  78      28.898  11.341  20.405  1.00 20.57           O  
ATOM    588  CB  LEU A  78      29.615  10.591  23.361  1.00 21.32           C  
ATOM    589  CG  LEU A  78      30.620  10.551  24.526  1.00 21.91           C  
ATOM    590  CD1 LEU A  78      30.496   9.214  25.271  1.00 21.62           C  
ATOM    591  CD2 LEU A  78      32.037  10.753  23.989  1.00 21.41           C  
ATOM    592  N   THR A  79      27.196  12.080  21.667  1.00 16.68           N  
ATOM    593  CA  THR A  79      26.223  11.898  20.591  1.00 17.03           C  
ATOM    594  C   THR A  79      25.945  13.119  19.702  1.00 17.59           C  
ATOM    595  O   THR A  79      25.751  12.960  18.496  1.00 16.95           O  
ATOM    596  CB  THR A  79      24.849  11.380  21.118  1.00 17.78           C  
ATOM    597  OG1 THR A  79      24.246  12.326  21.992  1.00 19.26           O  
ATOM    598  CG2 THR A  79      25.052  10.057  21.854  1.00 21.64           C  
ATOM    599  N   THR A  80      25.919  14.315  20.291  1.00 17.33           N  
ATOM    600  CA  THR A  80      25.656  15.521  19.512  1.00 18.01           C  
ATOM    601  C   THR A  80      26.684  15.702  18.390  1.00 17.73           C  
ATOM    602  O   THR A  80      26.338  16.104  17.284  1.00 18.14           O  
ATOM    603  CB  THR A  80      25.521  16.793  20.431  1.00 18.84           C  
ATOM    604  OG1 THR A  80      26.670  16.979  21.257  1.00 18.44           O  
ATOM    605  CG2 THR A  80      24.310  16.631  21.327  1.00 18.34           C  
ATOM    606  N   PRO A  81      27.965  15.388  18.663  1.00 17.62           N  
ATOM    607  CA  PRO A  81      28.941  15.551  17.582  1.00 16.82           C  
ATOM    608  C   PRO A  81      28.685  14.531  16.463  1.00 15.19           C  
ATOM    609  O   PRO A  81      29.080  14.756  15.323  1.00 15.02           O  
ATOM    610  CB  PRO A  81      30.288  15.329  18.285  1.00 18.85           C  
ATOM    611  CG  PRO A  81      29.887  14.376  19.473  1.00 20.05           C  
ATOM    612  CD  PRO A  81      28.624  15.060  19.943  1.00 17.29           C  
ATOM    613  N   LEU A  82      28.035  13.411  16.774  1.00 15.71           N  
ATOM    614  CA  LEU A  82      27.737  12.442  15.721  1.00 17.65           C  
ATOM    615  C   LEU A  82      26.575  12.982  14.898  1.00 17.58           C  
ATOM    616  O   LEU A  82      26.495  12.764  13.684  1.00 17.86           O  
ATOM    617  CB  LEU A  82      27.388  11.081  16.315  1.00 18.09           C  
ATOM    618  CG  LEU A  82      28.531  10.396  17.058  1.00 20.60           C  
ATOM    619  CD1 LEU A  82      28.050   9.046  17.607  1.00 19.87           C  
ATOM    620  CD2 LEU A  82      29.713  10.224  16.097  1.00 22.16           C  
ATOM    621  N   ILE A  83      25.649  13.678  15.555  1.00 16.48           N  
ATOM    622  CA  ILE A  83      24.543  14.294  14.820  1.00 16.81           C  
ATOM    623  C   ILE A  83      25.146  15.360  13.888  1.00 16.81           C  
ATOM    624  O   ILE A  83      24.803  15.434  12.695  1.00 17.02           O  
ATOM    625  CB  ILE A  83      23.534  14.955  15.793  1.00 18.29           C  
ATOM    626  CG1 ILE A  83      22.807  13.852  16.573  1.00 17.38           C  
ATOM    627  CG2 ILE A  83      22.535  15.827  15.015  1.00 15.24           C  
ATOM    628  CD1 ILE A  83      22.035  14.311  17.784  1.00 20.46           C  
ATOM    629  N   VAL A  84      26.033  16.191  14.426  1.00 15.89           N  
ATOM    630  CA  VAL A  84      26.665  17.229  13.590  1.00 18.20           C  
ATOM    631  C   VAL A  84      27.425  16.564  12.442  1.00 17.91           C  
ATOM    632  O   VAL A  84      27.416  17.050  11.305  1.00 19.20           O  
ATOM    633  CB  VAL A  84      27.619  18.120  14.443  1.00 18.94           C  
ATOM    634  CG1 VAL A  84      28.472  19.036  13.538  1.00 21.68           C  
ATOM    635  CG2 VAL A  84      26.779  18.990  15.382  1.00 22.62           C  
ATOM    636  N   TYR A  85      28.063  15.438  12.743  1.00 18.59           N  
ATOM    637  CA  TYR A  85      28.828  14.718  11.729  1.00 20.05           C  
ATOM    638  C   TYR A  85      27.893  14.265  10.596  1.00 19.94           C  
ATOM    639  O   TYR A  85      28.196  14.431   9.415  1.00 19.17           O  
ATOM    640  CB  TYR A  85      29.516  13.513  12.382  1.00 21.88           C  
ATOM    641  CG  TYR A  85      30.214  12.598  11.397  1.00 23.50           C  
ATOM    642  CD1 TYR A  85      31.232  13.073  10.575  1.00 25.04           C  
ATOM    643  CD2 TYR A  85      29.876  11.250  11.313  1.00 25.20           C  
ATOM    644  CE1 TYR A  85      31.899  12.225   9.699  1.00 26.00           C  
ATOM    645  CE2 TYR A  85      30.536  10.391  10.444  1.00 25.43           C  
ATOM    646  CZ  TYR A  85      31.542  10.879   9.646  1.00 26.57           C  
ATOM    647  OH  TYR A  85      32.201  10.003   8.820  1.00 27.29           O  
ATOM    648  N   PHE A  86      26.747  13.704  10.973  1.00 18.37           N  
ATOM    649  CA  PHE A  86      25.761  13.241   9.993  1.00 18.33           C  
ATOM    650  C   PHE A  86      25.341  14.430   9.113  1.00 19.59           C  
ATOM    651  O   PHE A  86      25.322  14.350   7.877  1.00 19.08           O  
ATOM    652  CB  PHE A  86      24.567  12.643  10.754  1.00 17.84           C  
ATOM    653  CG  PHE A  86      23.523  11.986   9.868  1.00 19.67           C  
ATOM    654  CD1 PHE A  86      22.662  12.753   9.087  1.00 19.38           C  
ATOM    655  CD2 PHE A  86      23.428  10.590   9.816  1.00 19.70           C  
ATOM    656  CE1 PHE A  86      21.703  12.137   8.247  1.00 20.68           C  
ATOM    657  CE2 PHE A  86      22.480   9.961   8.986  1.00 20.03           C  
ATOM    658  CZ  PHE A  86      21.616  10.733   8.201  1.00 20.01           C  
ATOM    659  N   LEU A  87      25.013  15.545   9.751  1.00 17.96           N  
ATOM    660  CA  LEU A  87      24.611  16.716   8.979  1.00 19.66           C  
ATOM    661  C   LEU A  87      25.745  17.173   8.063  1.00 20.96           C  
ATOM    662  O   LEU A  87      25.498  17.549   6.911  1.00 19.48           O  
ATOM    663  CB  LEU A  87      24.196  17.851   9.917  1.00 18.15           C  
ATOM    664  CG  LEU A  87      22.912  17.617  10.722  1.00 19.43           C  
ATOM    665  CD1 LEU A  87      22.726  18.713  11.775  1.00 20.02           C  
ATOM    666  CD2 LEU A  87      21.712  17.602   9.765  1.00 21.95           C  
ATOM    667  N   GLY A  88      26.981  17.153   8.586  1.00 21.03           N  
ATOM    668  CA  GLY A  88      28.150  17.561   7.814  1.00 18.69           C  
ATOM    669  C   GLY A  88      28.395  16.665   6.608  1.00 21.14           C  
ATOM    670  O   GLY A  88      28.855  17.127   5.567  1.00 20.83           O  
ATOM    671  N   LEU A  89      28.108  15.377   6.762  1.00 20.63           N  
ATOM    672  CA  LEU A  89      28.248  14.436   5.659  1.00 22.75           C  
ATOM    673  C   LEU A  89      27.243  14.798   4.552  1.00 22.95           C  
ATOM    674  O   LEU A  89      27.584  14.795   3.377  1.00 21.91           O  
ATOM    675  CB  LEU A  89      27.986  13.006   6.140  1.00 23.31           C  
ATOM    676  CG  LEU A  89      29.128  12.312   6.870  1.00 25.24           C  
ATOM    677  CD1 LEU A  89      28.640  10.974   7.435  1.00 24.20           C  
ATOM    678  CD2 LEU A  89      30.308  12.111   5.904  1.00 24.79           C  
ATOM    679  N   LEU A  90      26.007  15.107   4.931  1.00 22.89           N  
ATOM    680  CA  LEU A  90      25.012  15.488   3.932  1.00 24.06           C  
ATOM    681  C   LEU A  90      25.423  16.777   3.231  1.00 23.58           C  
ATOM    682  O   LEU A  90      25.240  16.914   2.014  1.00 25.20           O  
ATOM    683  CB  LEU A  90      23.654  15.688   4.578  1.00 24.33           C  
ATOM    684  CG  LEU A  90      22.954  14.439   5.096  1.00 26.64           C  
ATOM    685  CD1 LEU A  90      21.640  14.887   5.730  1.00 22.31           C  
ATOM    686  CD2 LEU A  90      22.706  13.424   3.949  1.00 26.19           C  
ATOM    687  N   ALA A  91      25.962  17.727   3.999  1.00 21.09           N  
ATOM    688  CA  ALA A  91      26.401  19.011   3.437  1.00 21.55           C  
ATOM    689  C   ALA A  91      27.633  18.864   2.560  1.00 23.72           C  
ATOM    690  O   ALA A  91      27.885  19.721   1.721  1.00 25.43           O  
ATOM    691  CB  ALA A  91      26.686  20.026   4.556  1.00 20.39           C  
ATOM    692  N   GLY A  92      28.401  17.796   2.772  1.00 23.04           N  
ATOM    693  CA  GLY A  92      29.601  17.561   1.978  1.00 23.84           C  
ATOM    694  C   GLY A  92      30.800  18.354   2.463  1.00 25.81           C  
ATOM    695  O   GLY A  92      31.580  18.872   1.669  1.00 23.53           O  
ATOM    696  N   LEU A  93      30.949  18.440   3.780  1.00 24.80           N  
ATOM    697  CA  LEU A  93      32.045  19.186   4.363  1.00 25.29           C  
ATOM    698  C   LEU A  93      33.407  18.508   4.246  1.00 26.41           C  
ATOM    699  O   LEU A  93      33.498  17.286   4.093  1.00 26.92           O  
ATOM    700  CB  LEU A  93      31.748  19.453   5.848  1.00 24.26           C  
ATOM    701  CG  LEU A  93      30.459  20.159   6.255  1.00 23.00           C  
ATOM    702  CD1 LEU A  93      30.459  20.336   7.784  1.00 22.73           C  
ATOM    703  CD2 LEU A  93      30.329  21.511   5.547  1.00 25.40           C  
ATOM    704  N   ASP A  94      34.473  19.307   4.290  1.00 28.04           N  
ATOM    705  CA  ASP A  94      35.822  18.765   4.272  1.00 30.79           C  
ATOM    706  C   ASP A  94      36.311  18.691   5.732  1.00 31.03           C  
ATOM    707  O   ASP A  94      35.640  19.194   6.638  1.00 30.02           O  
ATOM    708  CB  ASP A  94      36.766  19.659   3.468  1.00 34.38           C  
ATOM    709  CG  ASP A  94      36.764  21.094   3.951  1.00 36.84           C  
ATOM    710  OD1 ASP A  94      36.803  21.329   5.172  1.00 36.20           O  
ATOM    711  OD2 ASP A  94      36.723  21.991   3.093  1.00 41.50           O  
ATOM    712  N   SER A  95      37.474  18.075   5.945  1.00 31.23           N  
ATOM    713  CA  SER A  95      38.058  17.900   7.278  1.00 32.95           C  
ATOM    714  C   SER A  95      38.078  19.185   8.109  1.00 32.47           C  
ATOM    715  O   SER A  95      37.684  19.188   9.284  1.00 31.30           O  
ATOM    716  CB  SER A  95      39.489  17.341   7.154  1.00 34.91           C  
ATOM    717  OG  SER A  95      39.466  16.005   6.673  1.00 39.99           O  
ATOM    718  N   ARG A  96      38.518  20.272   7.486  1.00 30.50           N  
ATOM    719  CA  ARG A  96      38.594  21.572   8.148  1.00 29.48           C  
ATOM    720  C   ARG A  96      37.231  22.024   8.667  1.00 28.26           C  
ATOM    721  O   ARG A  96      37.076  22.311   9.854  1.00 26.67           O  
ATOM    722  CB  ARG A  96      39.161  22.614   7.172  1.00 29.65           C  
ATOM    723  CG  ARG A  96      39.051  24.059   7.639  1.00 31.04           C  
ATOM    724  CD  ARG A  96      39.722  24.286   8.986  1.00 32.87           C  
ATOM    725  NE  ARG A  96      39.644  25.700   9.370  1.00 34.30           N  
ATOM    726  CZ  ARG A  96      39.960  26.171  10.573  1.00 32.98           C  
ATOM    727  NH1 ARG A  96      40.383  25.346  11.525  1.00 32.45           N  
ATOM    728  NH2 ARG A  96      39.816  27.456  10.829  1.00 31.22           N  
ATOM    729  N   GLU A  97      36.251  22.073   7.772  1.00 26.15           N  
ATOM    730  CA  GLU A  97      34.907  22.498   8.138  1.00 25.91           C  
ATOM    731  C   GLU A  97      34.327  21.603   9.228  1.00 24.04           C  
ATOM    732  O   GLU A  97      33.685  22.097  10.165  1.00 24.89           O  
ATOM    733  CB  GLU A  97      34.020  22.509   6.889  1.00 28.81           C  
ATOM    734  CG  GLU A  97      34.543  23.477   5.824  1.00 29.82           C  
ATOM    735  CD  GLU A  97      34.026  23.178   4.428  1.00 33.63           C  
ATOM    736  OE1 GLU A  97      33.695  22.006   4.139  1.00 32.39           O  
ATOM    737  OE2 GLU A  97      33.974  24.118   3.605  1.00 36.23           O  
ATOM    738  N   PHE A  98      34.540  20.291   9.117  1.00 22.18           N  
ATOM    739  CA  PHE A  98      34.064  19.367  10.151  1.00 23.08           C  
ATOM    740  C   PHE A  98      34.696  19.738  11.493  1.00 22.98           C  
ATOM    741  O   PHE A  98      34.023  19.763  12.520  1.00 22.11           O  
ATOM    742  CB  PHE A  98      34.454  17.919   9.828  1.00 23.49           C  
ATOM    743  CG  PHE A  98      33.400  17.154   9.074  1.00 25.27           C  
ATOM    744  CD1 PHE A  98      32.138  16.977   9.629  1.00 25.43           C  
ATOM    745  CD2 PHE A  98      33.676  16.585   7.839  1.00 25.15           C  
ATOM    746  CE1 PHE A  98      31.165  16.240   8.961  1.00 25.78           C  
ATOM    747  CE2 PHE A  98      32.703  15.842   7.157  1.00 26.52           C  
ATOM    748  CZ  PHE A  98      31.447  15.672   7.724  1.00 25.44           C  
ATOM    749  N   GLY A  99      36.000  20.007  11.486  1.00 22.90           N  
ATOM    750  CA  GLY A  99      36.680  20.359  12.723  1.00 21.91           C  
ATOM    751  C   GLY A  99      36.120  21.599  13.396  1.00 20.95           C  
ATOM    752  O   GLY A  99      36.080  21.706  14.626  1.00 20.91           O  
ATOM    753  N   ILE A 100      35.698  22.557  12.591  1.00 19.43           N  
ATOM    754  CA  ILE A 100      35.143  23.782  13.148  1.00 20.18           C  
ATOM    755  C   ILE A 100      33.831  23.503  13.877  1.00 20.51           C  
ATOM    756  O   ILE A 100      33.649  23.909  15.037  1.00 17.35           O  
ATOM    757  CB  ILE A 100      34.855  24.818  12.041  1.00 23.24           C  
ATOM    758  CG1 ILE A 100      36.179  25.375  11.474  1.00 23.36           C  
ATOM    759  CG2 ILE A 100      34.011  25.942  12.600  1.00 23.28           C  
ATOM    760  CD1 ILE A 100      35.991  26.325  10.278  1.00 25.55           C  
ATOM    761  N   VAL A 101      32.909  22.821  13.202  1.00 18.78           N  
ATOM    762  CA  VAL A 101      31.601  22.577  13.831  1.00 20.02           C  
ATOM    763  C   VAL A 101      31.646  21.632  15.012  1.00 21.02           C  
ATOM    764  O   VAL A 101      30.886  21.793  15.969  1.00 18.38           O  
ATOM    765  CB  VAL A 101      30.540  22.089  12.794  1.00 21.46           C  
ATOM    766  CG1 VAL A 101      30.160  23.250  11.898  1.00 25.59           C  
ATOM    767  CG2 VAL A 101      31.043  20.927  11.963  1.00 18.53           C  
ATOM    768  N   ILE A 102      32.543  20.647  14.938  1.00 19.52           N  
ATOM    769  CA  ILE A 102      32.687  19.705  16.036  1.00 20.87           C  
ATOM    770  C   ILE A 102      33.305  20.413  17.253  1.00 20.03           C  
ATOM    771  O   ILE A 102      32.972  20.105  18.386  1.00 21.34           O  
ATOM    772  CB  ILE A 102      33.568  18.509  15.633  1.00 21.89           C  
ATOM    773  CG1 ILE A 102      32.888  17.710  14.525  1.00 25.19           C  
ATOM    774  CG2 ILE A 102      33.820  17.629  16.851  1.00 22.24           C  
ATOM    775  CD1 ILE A 102      31.508  17.278  14.867  1.00 25.62           C  
ATOM    776  N   THR A 103      34.203  21.363  17.005  1.00 19.58           N  
ATOM    777  CA  THR A 103      34.813  22.109  18.097  1.00 18.78           C  
ATOM    778  C   THR A 103      33.724  22.936  18.794  1.00 17.82           C  
ATOM    779  O   THR A 103      33.586  22.901  20.015  1.00 17.85           O  
ATOM    780  CB  THR A 103      35.923  23.057  17.552  1.00 18.93           C  
ATOM    781  OG1 THR A 103      36.965  22.271  16.982  1.00 20.10           O  
ATOM    782  CG2 THR A 103      36.507  23.937  18.651  1.00 18.98           C  
ATOM    783  N   LEU A 104      32.948  23.675  18.014  1.00 17.87           N  
ATOM    784  CA  LEU A 104      31.898  24.488  18.611  1.00 18.29           C  
ATOM    785  C   LEU A 104      30.925  23.649  19.417  1.00 17.26           C  
ATOM    786  O   LEU A 104      30.559  24.000  20.547  1.00 17.06           O  
ATOM    787  CB  LEU A 104      31.137  25.256  17.531  1.00 19.38           C  
ATOM    788  CG  LEU A 104      31.970  26.331  16.803  1.00 23.12           C  
ATOM    789  CD1 LEU A 104      31.126  26.919  15.686  1.00 22.73           C  
ATOM    790  CD2 LEU A 104      32.413  27.418  17.789  1.00 22.22           C  
ATOM    791  N   ASN A 105      30.502  22.538  18.828  1.00 17.29           N  
ATOM    792  CA  ASN A 105      29.553  21.645  19.495  1.00 16.78           C  
ATOM    793  C   ASN A 105      30.078  21.134  20.827  1.00 16.89           C  
ATOM    794  O   ASN A 105      29.339  21.048  21.825  1.00 16.52           O  
ATOM    795  CB  ASN A 105      29.270  20.451  18.576  1.00 18.31           C  
ATOM    796  CG  ASN A 105      28.239  19.495  19.152  1.00 21.14           C  
ATOM    797  OD1 ASN A 105      27.035  19.663  18.964  1.00 22.42           O  
ATOM    798  ND2 ASN A 105      28.719  18.481  19.873  1.00 17.55           N  
ATOM    799  N   THR A 106      31.361  20.782  20.846  1.00 17.74           N  
ATOM    800  CA  THR A 106      31.955  20.233  22.050  1.00 17.91           C  
ATOM    801  C   THR A 106      31.995  21.277  23.141  1.00 17.27           C  
ATOM    802  O   THR A 106      31.780  20.957  24.308  1.00 18.02           O  
ATOM    803  CB  THR A 106      33.357  19.693  21.753  1.00 20.00           C  
ATOM    804  OG1 THR A 106      33.237  18.616  20.800  1.00 21.49           O  
ATOM    805  CG2 THR A 106      34.017  19.167  23.025  1.00 19.02           C  
ATOM    806  N   VAL A 107      32.256  22.528  22.763  1.00 16.63           N  
ATOM    807  CA  VAL A 107      32.279  23.605  23.752  1.00 16.87           C  
ATOM    808  C   VAL A 107      30.907  23.706  24.409  1.00 16.63           C  
ATOM    809  O   VAL A 107      30.780  23.817  25.629  1.00 17.13           O  
ATOM    810  CB  VAL A 107      32.646  24.957  23.105  1.00 17.39           C  
ATOM    811  CG1 VAL A 107      32.464  26.104  24.129  1.00 19.08           C  
ATOM    812  CG2 VAL A 107      34.103  24.910  22.661  1.00 19.20           C  
ATOM    813  N   VAL A 108      29.872  23.663  23.589  1.00 15.72           N  
ATOM    814  CA  VAL A 108      28.520  23.723  24.138  1.00 16.56           C  
ATOM    815  C   VAL A 108      28.279  22.613  25.187  1.00 18.07           C  
ATOM    816  O   VAL A 108      27.849  22.866  26.316  1.00 16.73           O  
ATOM    817  CB  VAL A 108      27.469  23.535  23.006  1.00 16.64           C  
ATOM    818  CG1 VAL A 108      26.052  23.520  23.606  1.00 14.92           C  
ATOM    819  CG2 VAL A 108      27.627  24.641  21.939  1.00 16.88           C  
ATOM    820  N   MET A 109      28.535  21.370  24.778  1.00 17.19           N  
ATOM    821  CA  MET A 109      28.277  20.214  25.627  1.00 19.93           C  
ATOM    822  C   MET A 109      29.116  20.191  26.896  1.00 19.71           C  
ATOM    823  O   MET A 109      28.606  19.911  28.000  1.00 19.99           O  
ATOM    824  CB  MET A 109      28.439  18.917  24.794  1.00 21.54           C  
ATOM    825  CG  MET A 109      27.093  18.304  24.311  1.00 27.20           C  
ATOM    826  SD  MET A 109      25.723  19.355  24.103  1.00 20.90           S  
ATOM    827  CE  MET A 109      25.710  19.698  22.398  1.00 22.62           C  
ATOM    828  N   LEU A 110      30.389  20.532  26.750  1.00 19.27           N  
ATOM    829  CA  LEU A 110      31.265  20.579  27.896  1.00 19.60           C  
ATOM    830  C   LEU A 110      30.856  21.674  28.880  1.00 19.87           C  
ATOM    831  O   LEU A 110      30.940  21.485  30.100  1.00 19.33           O  
ATOM    832  CB  LEU A 110      32.713  20.799  27.437  1.00 22.73           C  
ATOM    833  CG  LEU A 110      33.374  19.612  26.712  1.00 24.59           C  
ATOM    834  CD1 LEU A 110      34.775  20.039  26.271  1.00 27.59           C  
ATOM    835  CD2 LEU A 110      33.437  18.371  27.605  1.00 25.19           C  
ATOM    836  N   ALA A 111      30.430  22.819  28.353  1.00 19.71           N  
ATOM    837  CA  ALA A 111      29.973  23.936  29.180  1.00 20.86           C  
ATOM    838  C   ALA A 111      28.771  23.535  30.033  1.00 21.33           C  
ATOM    839  O   ALA A 111      28.715  23.841  31.218  1.00 21.22           O  
ATOM    840  CB  ALA A 111      29.577  25.124  28.285  1.00 22.14           C  
ATOM    841  N   GLY A 112      27.801  22.869  29.413  1.00 21.36           N  
ATOM    842  CA  GLY A 112      26.612  22.460  30.140  1.00 20.28           C  
ATOM    843  C   GLY A 112      26.923  21.462  31.241  1.00 21.28           C  
ATOM    844  O   GLY A 112      26.372  21.524  32.335  1.00 22.86           O  
ATOM    845  N   PHE A 113      27.808  20.527  30.930  1.00 20.36           N  
ATOM    846  CA  PHE A 113      28.239  19.510  31.874  1.00 20.78           C  
ATOM    847  C   PHE A 113      28.935  20.169  33.067  1.00 20.54           C  
ATOM    848  O   PHE A 113      28.534  19.992  34.221  1.00 21.46           O  
ATOM    849  CB  PHE A 113      29.199  18.537  31.172  1.00 22.22           C  
ATOM    850  CG  PHE A 113      29.730  17.441  32.063  1.00 27.27           C  
ATOM    851  CD1 PHE A 113      28.910  16.813  32.982  1.00 28.35           C  
ATOM    852  CD2 PHE A 113      31.061  17.025  31.957  1.00 31.56           C  
ATOM    853  CE1 PHE A 113      29.394  15.772  33.791  1.00 31.39           C  
ATOM    854  CE2 PHE A 113      31.561  15.984  32.763  1.00 33.58           C  
ATOM    855  CZ  PHE A 113      30.716  15.362  33.679  1.00 31.64           C  
ATOM    856  N   ALA A 114      29.982  20.943  32.785  1.00 21.09           N  
ATOM    857  CA  ALA A 114      30.706  21.623  33.855  1.00 21.08           C  
ATOM    858  C   ALA A 114      29.757  22.491  34.685  1.00 19.97           C  
ATOM    859  O   ALA A 114      29.783  22.457  35.918  1.00 23.10           O  
ATOM    860  CB  ALA A 114      31.829  22.473  33.257  1.00 20.63           C  
ATOM    861  N   GLY A 115      28.918  23.272  34.011  1.00 18.86           N  
ATOM    862  CA  GLY A 115      27.987  24.131  34.730  1.00 20.49           C  
ATOM    863  C   GLY A 115      27.035  23.363  35.649  1.00 22.42           C  
ATOM    864  O   GLY A 115      26.681  23.834  36.742  1.00 22.35           O  
ATOM    865  N   ALA A 116      26.614  22.185  35.198  1.00 22.49           N  
ATOM    866  CA  ALA A 116      25.699  21.351  35.977  1.00 25.27           C  
ATOM    867  C   ALA A 116      26.372  20.804  37.226  1.00 28.90           C  
ATOM    868  O   ALA A 116      25.718  20.577  38.245  1.00 27.56           O  
ATOM    869  CB  ALA A 116      25.183  20.188  35.123  1.00 24.01           C  
ATOM    870  N   MET A 117      27.683  20.596  37.143  1.00 31.83           N  
ATOM    871  CA  MET A 117      28.432  20.078  38.279  1.00 36.04           C  
ATOM    872  C   MET A 117      29.015  21.193  39.150  1.00 37.40           C  
ATOM    873  O   MET A 117      29.663  20.911  40.155  1.00 40.07           O  
ATOM    874  CB  MET A 117      29.576  19.179  37.794  1.00 38.30           C  
ATOM    875  CG  MET A 117      29.171  18.055  36.849  1.00 38.90           C  
ATOM    876  SD  MET A 117      28.071  16.829  37.587  1.00 47.08           S  
ATOM    877  CE  MET A 117      26.753  16.721  36.356  1.00 43.33           C  
ATOM    878  N   VAL A 118      28.785  22.451  38.781  1.00 39.08           N  
ATOM    879  CA  VAL A 118      29.321  23.585  39.543  1.00 39.49           C  
ATOM    880  C   VAL A 118      28.312  24.406  40.348  1.00 42.25           C  
ATOM    881  O   VAL A 118      27.362  24.974  39.802  1.00 41.74           O  
ATOM    882  CB  VAL A 118      30.093  24.561  38.612  1.00 39.96           C  
ATOM    883  CG1 VAL A 118      30.365  25.884  39.326  1.00 39.49           C  
ATOM    884  CG2 VAL A 118      31.401  23.925  38.172  1.00 39.48           C  
ATOM    885  N   PRO A 119      28.519  24.490  41.670  1.00 43.68           N  
ATOM    886  CA  PRO A 119      27.635  25.249  42.556  1.00 44.60           C  
ATOM    887  C   PRO A 119      27.967  26.735  42.474  1.00 44.12           C  
ATOM    888  O   PRO A 119      29.109  27.105  42.221  1.00 45.95           O  
ATOM    889  CB  PRO A 119      27.954  24.675  43.942  1.00 44.78           C  
ATOM    890  CG  PRO A 119      28.516  23.320  43.655  1.00 45.92           C  
ATOM    891  CD  PRO A 119      29.385  23.595  42.455  1.00 45.63           C  
ATOM    892  N   GLY A 120      26.977  27.593  42.677  1.00 43.85           N  
ATOM    893  CA  GLY A 120      27.252  29.016  42.638  1.00 42.71           C  
ATOM    894  C   GLY A 120      27.031  29.650  41.285  1.00 42.85           C  
ATOM    895  O   GLY A 120      26.896  28.957  40.271  1.00 42.60           O  
ATOM    896  N   ILE A 121      27.007  30.978  41.274  1.00 40.95           N  
ATOM    897  CA  ILE A 121      26.786  31.741  40.055  1.00 39.39           C  
ATOM    898  C   ILE A 121      27.798  31.478  38.949  1.00 36.25           C  
ATOM    899  O   ILE A 121      27.598  31.902  37.813  1.00 35.05           O  
ATOM    900  CB  ILE A 121      26.785  33.251  40.326  1.00 41.29           C  
ATOM    901  CG1 ILE A 121      28.174  33.708  40.781  1.00 43.24           C  
ATOM    902  CG2 ILE A 121      25.736  33.583  41.369  1.00 44.07           C  
ATOM    903  CD1 ILE A 121      28.368  35.214  40.691  1.00 45.79           C  
ATOM    904  N   GLU A 122      28.893  30.804  39.276  1.00 32.66           N  
ATOM    905  CA  GLU A 122      29.915  30.493  38.281  1.00 30.98           C  
ATOM    906  C   GLU A 122      29.355  29.582  37.187  1.00 28.48           C  
ATOM    907  O   GLU A 122      29.819  29.577  36.037  1.00 26.14           O  
ATOM    908  CB  GLU A 122      31.091  29.786  38.946  1.00 33.76           C  
ATOM    909  CG  GLU A 122      32.218  29.503  37.986  1.00 36.82           C  
ATOM    910  CD  GLU A 122      33.106  28.367  38.432  1.00 38.34           C  
ATOM    911  OE1 GLU A 122      33.552  28.374  39.597  1.00 40.83           O  
ATOM    912  OE2 GLU A 122      33.358  27.470  37.602  1.00 39.26           O  
ATOM    913  N   ARG A 123      28.361  28.789  37.560  1.00 26.23           N  
ATOM    914  CA  ARG A 123      27.777  27.873  36.602  1.00 25.03           C  
ATOM    915  C   ARG A 123      27.112  28.658  35.475  1.00 23.25           C  
ATOM    916  O   ARG A 123      27.005  28.170  34.353  1.00 23.01           O  
ATOM    917  CB  ARG A 123      26.790  26.939  37.321  1.00 25.67           C  
ATOM    918  CG  ARG A 123      25.520  27.591  37.832  1.00 27.51           C  
ATOM    919  CD  ARG A 123      24.690  26.543  38.595  1.00 30.02           C  
ATOM    920  NE  ARG A 123      23.381  27.009  39.041  1.00 29.90           N  
ATOM    921  CZ  ARG A 123      23.166  27.790  40.094  1.00 32.52           C  
ATOM    922  NH1 ARG A 123      24.182  28.215  40.834  1.00 30.65           N  
ATOM    923  NH2 ARG A 123      21.924  28.141  40.414  1.00 33.17           N  
ATOM    924  N   TYR A 124      26.696  29.892  35.762  1.00 21.71           N  
ATOM    925  CA  TYR A 124      26.065  30.714  34.729  1.00 22.49           C  
ATOM    926  C   TYR A 124      27.076  31.248  33.715  1.00 21.97           C  
ATOM    927  O   TYR A 124      26.727  31.525  32.571  1.00 20.92           O  
ATOM    928  CB  TYR A 124      25.290  31.869  35.369  1.00 24.13           C  
ATOM    929  CG  TYR A 124      24.048  31.389  36.082  1.00 25.81           C  
ATOM    930  CD1 TYR A 124      23.045  30.706  35.392  1.00 27.94           C  
ATOM    931  CD2 TYR A 124      23.885  31.591  37.451  1.00 30.49           C  
ATOM    932  CE1 TYR A 124      21.906  30.234  36.047  1.00 28.80           C  
ATOM    933  CE2 TYR A 124      22.750  31.120  38.120  1.00 30.88           C  
ATOM    934  CZ  TYR A 124      21.764  30.444  37.408  1.00 30.12           C  
ATOM    935  OH  TYR A 124      20.631  29.987  38.040  1.00 31.37           O  
ATOM    936  N   ALA A 125      28.325  31.402  34.155  1.00 18.95           N  
ATOM    937  CA  ALA A 125      29.392  31.847  33.265  1.00 19.79           C  
ATOM    938  C   ALA A 125      29.665  30.671  32.296  1.00 18.79           C  
ATOM    939  O   ALA A 125      29.868  30.856  31.087  1.00 17.87           O  
ATOM    940  CB  ALA A 125      30.646  32.184  34.092  1.00 19.35           C  
ATOM    941  N   LEU A 126      29.653  29.456  32.827  1.00 19.40           N  
ATOM    942  CA  LEU A 126      29.871  28.288  31.984  1.00 19.96           C  
ATOM    943  C   LEU A 126      28.704  28.145  31.001  1.00 19.51           C  
ATOM    944  O   LEU A 126      28.880  27.791  29.822  1.00 19.53           O  
ATOM    945  CB  LEU A 126      29.987  27.037  32.857  1.00 20.23           C  
ATOM    946  CG  LEU A 126      31.267  26.938  33.700  1.00 23.08           C  
ATOM    947  CD1 LEU A 126      31.110  25.823  34.753  1.00 24.28           C  
ATOM    948  CD2 LEU A 126      32.458  26.676  32.763  1.00 23.07           C  
ATOM    949  N   PHE A 127      27.500  28.425  31.485  1.00 19.43           N  
ATOM    950  CA  PHE A 127      26.340  28.344  30.606  1.00 19.26           C  
ATOM    951  C   PHE A 127      26.525  29.335  29.454  1.00 20.40           C  
ATOM    952  O   PHE A 127      26.254  29.028  28.285  1.00 20.33           O  
ATOM    953  CB  PHE A 127      25.080  28.693  31.378  1.00 19.79           C  
ATOM    954  CG  PHE A 127      23.873  28.828  30.495  1.00 20.35           C  
ATOM    955  CD1 PHE A 127      23.117  27.703  30.163  1.00 19.84           C  
ATOM    956  CD2 PHE A 127      23.502  30.061  29.986  1.00 20.96           C  
ATOM    957  CE1 PHE A 127      22.015  27.804  29.326  1.00 19.07           C  
ATOM    958  CE2 PHE A 127      22.399  30.181  29.143  1.00 20.72           C  
ATOM    959  CZ  PHE A 127      21.651  29.050  28.819  1.00 21.10           C  
ATOM    960  N   GLY A 128      26.970  30.544  29.799  1.00 19.91           N  
ATOM    961  CA  GLY A 128      27.195  31.574  28.783  1.00 20.53           C  
ATOM    962  C   GLY A 128      28.150  31.112  27.694  1.00 19.97           C  
ATOM    963  O   GLY A 128      27.935  31.376  26.504  1.00 21.73           O  
ATOM    964  N   MET A 129      29.227  30.447  28.106  1.00 19.24           N  
ATOM    965  CA  MET A 129      30.209  29.921  27.171  1.00 18.83           C  
ATOM    966  C   MET A 129      29.523  28.964  26.202  1.00 18.13           C  
ATOM    967  O   MET A 129      29.728  29.041  24.995  1.00 16.67           O  
ATOM    968  CB  MET A 129      31.313  29.169  27.933  1.00 19.76           C  
ATOM    969  CG  MET A 129      32.391  28.552  27.043  1.00 24.79           C  
ATOM    970  SD  MET A 129      33.741  27.784  27.971  1.00 27.12           S  
ATOM    971  CE  MET A 129      32.979  26.288  28.567  1.00 26.57           C  
ATOM    972  N   GLY A 130      28.713  28.056  26.744  1.00 19.12           N  
ATOM    973  CA  GLY A 130      27.995  27.125  25.879  1.00 18.60           C  
ATOM    974  C   GLY A 130      26.988  27.838  24.981  1.00 18.40           C  
ATOM    975  O   GLY A 130      26.883  27.521  23.792  1.00 17.34           O  
ATOM    976  N   ALA A 131      26.245  28.793  25.534  1.00 19.82           N  
ATOM    977  CA  ALA A 131      25.248  29.514  24.735  1.00 19.96           C  
ATOM    978  C   ALA A 131      25.860  30.226  23.527  1.00 20.98           C  
ATOM    979  O   ALA A 131      25.299  30.192  22.424  1.00 19.15           O  
ATOM    980  CB  ALA A 131      24.513  30.506  25.609  1.00 23.01           C  
ATOM    981  N   VAL A 132      27.005  30.875  23.740  1.00 19.93           N  
ATOM    982  CA  VAL A 132      27.679  31.583  22.639  1.00 19.74           C  
ATOM    983  C   VAL A 132      28.195  30.588  21.603  1.00 19.36           C  
ATOM    984  O   VAL A 132      28.085  30.817  20.403  1.00 20.48           O  
ATOM    985  CB  VAL A 132      28.858  32.442  23.158  1.00 20.62           C  
ATOM    986  CG1 VAL A 132      29.571  33.131  21.967  1.00 22.67           C  
ATOM    987  CG2 VAL A 132      28.341  33.479  24.143  1.00 23.30           C  
ATOM    988  N   ALA A 133      28.777  29.486  22.071  1.00 18.01           N  
ATOM    989  CA  ALA A 133      29.271  28.477  21.148  1.00 18.44           C  
ATOM    990  C   ALA A 133      28.103  27.917  20.312  1.00 18.98           C  
ATOM    991  O   ALA A 133      28.249  27.622  19.120  1.00 18.77           O  
ATOM    992  CB  ALA A 133      29.941  27.362  21.925  1.00 18.07           C  
ATOM    993  N   PHE A 134      26.947  27.760  20.953  1.00 19.07           N  
ATOM    994  CA  PHE A 134      25.750  27.243  20.275  1.00 18.56           C  
ATOM    995  C   PHE A 134      25.314  28.188  19.152  1.00 19.00           C  
ATOM    996  O   PHE A 134      24.943  27.746  18.059  1.00 18.48           O  
ATOM    997  CB  PHE A 134      24.615  27.075  21.282  1.00 19.20           C  
ATOM    998  CG  PHE A 134      23.336  26.571  20.668  1.00 19.96           C  
ATOM    999  CD1 PHE A 134      23.276  25.287  20.152  1.00 23.28           C  
ATOM   1000  CD2 PHE A 134      22.201  27.377  20.599  1.00 20.96           C  
ATOM   1001  CE1 PHE A 134      22.101  24.804  19.570  1.00 22.47           C  
ATOM   1002  CE2 PHE A 134      21.019  26.895  20.017  1.00 21.63           C  
ATOM   1003  CZ  PHE A 134      20.978  25.604  19.507  1.00 20.99           C  
ATOM   1004  N   LEU A 135      25.327  29.491  19.425  1.00 18.76           N  
ATOM   1005  CA  LEU A 135      24.959  30.449  18.384  1.00 20.88           C  
ATOM   1006  C   LEU A 135      25.944  30.338  17.224  1.00 20.38           C  
ATOM   1007  O   LEU A 135      25.568  30.494  16.069  1.00 22.33           O  
ATOM   1008  CB  LEU A 135      24.964  31.876  18.931  1.00 21.69           C  
ATOM   1009  CG  LEU A 135      23.918  32.170  19.999  1.00 24.50           C  
ATOM   1010  CD1 LEU A 135      24.118  33.586  20.571  1.00 26.86           C  
ATOM   1011  CD2 LEU A 135      22.533  32.018  19.373  1.00 25.08           C  
ATOM   1012  N   GLY A 136      27.216  30.102  17.532  1.00 21.92           N  
ATOM   1013  CA  GLY A 136      28.178  29.943  16.449  1.00 20.75           C  
ATOM   1014  C   GLY A 136      27.857  28.679  15.655  1.00 20.36           C  
ATOM   1015  O   GLY A 136      27.940  28.660  14.429  1.00 20.17           O  
ATOM   1016  N   LEU A 137      27.498  27.609  16.360  1.00 20.05           N  
ATOM   1017  CA  LEU A 137      27.160  26.369  15.675  1.00 20.69           C  
ATOM   1018  C   LEU A 137      25.932  26.589  14.766  1.00 21.32           C  
ATOM   1019  O   LEU A 137      25.935  26.192  13.607  1.00 19.73           O  
ATOM   1020  CB  LEU A 137      26.881  25.276  16.705  1.00 20.79           C  
ATOM   1021  CG  LEU A 137      26.326  23.949  16.179  1.00 20.70           C  
ATOM   1022  CD1 LEU A 137      27.313  23.305  15.216  1.00 20.34           C  
ATOM   1023  CD2 LEU A 137      26.063  23.026  17.359  1.00 20.94           C  
ATOM   1024  N   VAL A 138      24.888  27.219  15.306  1.00 19.84           N  
ATOM   1025  CA  VAL A 138      23.680  27.514  14.517  1.00 19.95           C  
ATOM   1026  C   VAL A 138      24.056  28.284  13.241  1.00 21.04           C  
ATOM   1027  O   VAL A 138      23.562  27.977  12.158  1.00 21.60           O  
ATOM   1028  CB  VAL A 138      22.682  28.348  15.343  1.00 21.34           C  
ATOM   1029  CG1 VAL A 138      21.541  28.843  14.457  1.00 23.27           C  
ATOM   1030  CG2 VAL A 138      22.145  27.510  16.470  1.00 21.04           C  
ATOM   1031  N   TYR A 139      24.907  29.301  13.379  1.00 22.74           N  
ATOM   1032  CA  TYR A 139      25.366  30.078  12.224  1.00 24.03           C  
ATOM   1033  C   TYR A 139      25.965  29.169  11.131  1.00 25.49           C  
ATOM   1034  O   TYR A 139      25.640  29.284   9.941  1.00 24.41           O  
ATOM   1035  CB  TYR A 139      26.438  31.083  12.656  1.00 25.89           C  
ATOM   1036  CG  TYR A 139      27.277  31.568  11.494  1.00 29.75           C  
ATOM   1037  CD1 TYR A 139      26.739  32.416  10.525  1.00 31.11           C  
ATOM   1038  CD2 TYR A 139      28.592  31.129  11.331  1.00 30.52           C  
ATOM   1039  CE1 TYR A 139      27.496  32.814   9.416  1.00 32.84           C  
ATOM   1040  CE2 TYR A 139      29.355  31.517  10.232  1.00 32.84           C  
ATOM   1041  CZ  TYR A 139      28.805  32.358   9.280  1.00 34.22           C  
ATOM   1042  OH  TYR A 139      29.580  32.750   8.211  1.00 37.76           O  
ATOM   1043  N   TYR A 140      26.865  28.280  11.540  1.00 24.64           N  
ATOM   1044  CA  TYR A 140      27.479  27.372  10.581  1.00 24.26           C  
ATOM   1045  C   TYR A 140      26.455  26.461   9.903  1.00 23.78           C  
ATOM   1046  O   TYR A 140      26.519  26.257   8.700  1.00 24.02           O  
ATOM   1047  CB  TYR A 140      28.570  26.542  11.261  1.00 26.17           C  
ATOM   1048  CG  TYR A 140      29.912  27.243  11.259  1.00 29.06           C  
ATOM   1049  CD1 TYR A 140      30.721  27.257  10.117  1.00 30.56           C  
ATOM   1050  CD2 TYR A 140      30.340  27.957  12.374  1.00 30.72           C  
ATOM   1051  CE1 TYR A 140      31.930  27.977  10.092  1.00 31.78           C  
ATOM   1052  CE2 TYR A 140      31.533  28.678  12.360  1.00 31.57           C  
ATOM   1053  CZ  TYR A 140      32.322  28.685  11.222  1.00 33.37           C  
ATOM   1054  OH  TYR A 140      33.500  29.410  11.243  1.00 36.02           O  
ATOM   1055  N   LEU A 141      25.508  25.930  10.675  1.00 22.81           N  
ATOM   1056  CA  LEU A 141      24.484  25.047  10.126  1.00 22.62           C  
ATOM   1057  C   LEU A 141      23.551  25.734   9.134  1.00 23.02           C  
ATOM   1058  O   LEU A 141      23.168  25.150   8.123  1.00 22.23           O  
ATOM   1059  CB  LEU A 141      23.644  24.466  11.249  1.00 21.64           C  
ATOM   1060  CG  LEU A 141      24.323  23.448  12.167  1.00 22.66           C  
ATOM   1061  CD1 LEU A 141      23.450  23.249  13.399  1.00 22.44           C  
ATOM   1062  CD2 LEU A 141      24.527  22.133  11.404  1.00 23.00           C  
ATOM   1063  N   VAL A 142      23.181  26.970   9.435  1.00 23.24           N  
ATOM   1064  CA  VAL A 142      22.257  27.704   8.569  1.00 25.77           C  
ATOM   1065  C   VAL A 142      22.955  28.477   7.458  1.00 26.40           C  
ATOM   1066  O   VAL A 142      22.336  28.804   6.437  1.00 27.52           O  
ATOM   1067  CB  VAL A 142      21.407  28.684   9.402  1.00 26.08           C  
ATOM   1068  CG1 VAL A 142      20.479  29.485   8.486  1.00 30.57           C  
ATOM   1069  CG2 VAL A 142      20.581  27.901  10.411  1.00 26.76           C  
ATOM   1070  N   GLY A 143      24.234  28.764   7.665  1.00 25.20           N  
ATOM   1071  CA  GLY A 143      25.009  29.509   6.691  1.00 26.84           C  
ATOM   1072  C   GLY A 143      25.916  28.663   5.815  1.00 27.51           C  
ATOM   1073  O   GLY A 143      25.441  28.002   4.876  1.00 28.38           O  
ATOM   1074  N   PRO A 144      27.231  28.660   6.089  1.00 28.23           N  
ATOM   1075  CA  PRO A 144      28.263  27.912   5.362  1.00 27.38           C  
ATOM   1076  C   PRO A 144      27.885  26.463   5.005  1.00 28.18           C  
ATOM   1077  O   PRO A 144      28.065  26.014   3.860  1.00 25.94           O  
ATOM   1078  CB  PRO A 144      29.459  27.976   6.318  1.00 28.71           C  
ATOM   1079  CG  PRO A 144      29.301  29.332   6.940  1.00 29.76           C  
ATOM   1080  CD  PRO A 144      27.822  29.400   7.224  1.00 27.97           C  
ATOM   1081  N   MET A 145      27.365  25.725   5.980  1.00 25.80           N  
ATOM   1082  CA  MET A 145      26.979  24.339   5.722  1.00 25.87           C  
ATOM   1083  C   MET A 145      25.764  24.209   4.809  1.00 24.79           C  
ATOM   1084  O   MET A 145      25.648  23.239   4.068  1.00 24.91           O  
ATOM   1085  CB  MET A 145      26.719  23.607   7.042  1.00 24.17           C  
ATOM   1086  CG  MET A 145      27.978  23.418   7.846  1.00 24.34           C  
ATOM   1087  SD  MET A 145      27.641  22.611   9.437  1.00 25.80           S  
ATOM   1088  CE  MET A 145      26.927  21.023   8.929  1.00 24.12           C  
ATOM   1089  N   THR A 146      24.867  25.188   4.851  1.00 25.11           N  
ATOM   1090  CA  THR A 146      23.689  25.145   3.994  1.00 26.98           C  
ATOM   1091  C   THR A 146      24.103  25.436   2.553  1.00 27.64           C  
ATOM   1092  O   THR A 146      23.552  24.869   1.610  1.00 26.80           O  
ATOM   1093  CB  THR A 146      22.629  26.170   4.465  1.00 28.38           C  
ATOM   1094  OG1 THR A 146      22.075  25.723   5.704  1.00 26.18           O  
ATOM   1095  CG2 THR A 146      21.502  26.330   3.439  1.00 28.74           C  
ATOM   1096  N   GLU A 147      25.083  26.322   2.397  1.00 28.96           N  
ATOM   1097  CA  GLU A 147      25.576  26.674   1.077  1.00 31.27           C  
ATOM   1098  C   GLU A 147      26.323  25.479   0.500  1.00 29.80           C  
ATOM   1099  O   GLU A 147      26.287  25.234  -0.705  1.00 28.60           O  
ATOM   1100  CB  GLU A 147      26.505  27.885   1.163  1.00 35.11           C  
ATOM   1101  CG  GLU A 147      25.878  29.079   1.866  1.00 42.22           C  
ATOM   1102  CD  GLU A 147      26.820  30.269   1.975  1.00 47.03           C  
ATOM   1103  OE1 GLU A 147      27.909  30.135   2.582  1.00 49.18           O  
ATOM   1104  OE2 GLU A 147      26.465  31.351   1.457  1.00 49.93           O  
ATOM   1105  N   SER A 148      27.005  24.739   1.369  1.00 27.46           N  
ATOM   1106  CA  SER A 148      27.737  23.555   0.939  1.00 27.48           C  
ATOM   1107  C   SER A 148      26.754  22.473   0.473  1.00 27.05           C  
ATOM   1108  O   SER A 148      26.962  21.807  -0.557  1.00 27.69           O  
ATOM   1109  CB  SER A 148      28.584  23.022   2.097  1.00 26.93           C  
ATOM   1110  OG  SER A 148      29.344  21.915   1.667  1.00 34.21           O  
ATOM   1111  N   ALA A 149      25.675  22.305   1.232  1.00 25.58           N  
ATOM   1112  CA  ALA A 149      24.660  21.310   0.910  1.00 26.38           C  
ATOM   1113  C   ALA A 149      23.970  21.645  -0.406  1.00 27.37           C  
ATOM   1114  O   ALA A 149      23.540  20.754  -1.130  1.00 26.72           O  
ATOM   1115  CB  ALA A 149      23.631  21.218   2.032  1.00 25.28           C  
ATOM   1116  N   SER A 150      23.863  22.937  -0.698  1.00 29.06           N  
ATOM   1117  CA  SER A 150      23.233  23.401  -1.933  1.00 30.57           C  
ATOM   1118  C   SER A 150      23.992  22.956  -3.186  1.00 31.51           C  
ATOM   1119  O   SER A 150      23.488  23.074  -4.304  1.00 33.13           O  
ATOM   1120  CB  SER A 150      23.124  24.924  -1.914  1.00 31.24           C  
ATOM   1121  OG  SER A 150      22.258  25.337  -0.876  1.00 30.93           O  
ATOM   1122  N   GLN A 151      25.206  22.454  -3.003  1.00 31.10           N  
ATOM   1123  CA  GLN A 151      25.989  21.970  -4.133  1.00 31.62           C  
ATOM   1124  C   GLN A 151      25.738  20.477  -4.390  1.00 31.45           C  
ATOM   1125  O   GLN A 151      26.285  19.894  -5.324  1.00 31.67           O  
ATOM   1126  CB  GLN A 151      27.475  22.228  -3.886  1.00 33.12           C  
ATOM   1127  CG  GLN A 151      27.810  23.708  -3.879  1.00 37.60           C  
ATOM   1128  CD  GLN A 151      27.414  24.401  -5.182  1.00 41.03           C  
ATOM   1129  OE1 GLN A 151      26.810  25.475  -5.172  1.00 43.59           O  
ATOM   1130  NE2 GLN A 151      27.763  23.786  -6.312  1.00 42.77           N  
ATOM   1131  N   ARG A 152      24.895  19.873  -3.562  1.00 30.25           N  
ATOM   1132  CA  ARG A 152      24.577  18.458  -3.682  1.00 30.48           C  
ATOM   1133  C   ARG A 152      23.281  18.349  -4.476  1.00 30.44           C  
ATOM   1134  O   ARG A 152      22.757  19.355  -4.960  1.00 29.86           O  
ATOM   1135  CB  ARG A 152      24.373  17.846  -2.282  1.00 32.00           C  
ATOM   1136  CG  ARG A 152      25.488  18.128  -1.256  1.00 35.65           C  
ATOM   1137  CD  ARG A 152      26.793  17.466  -1.629  1.00 36.40           C  
ATOM   1138  NE  ARG A 152      26.650  16.024  -1.821  1.00 37.26           N  
ATOM   1139  CZ  ARG A 152      26.787  15.115  -0.861  1.00 39.27           C  
ATOM   1140  NH1 ARG A 152      27.072  15.476   0.387  1.00 42.13           N  
ATOM   1141  NH2 ARG A 152      26.664  13.829  -1.155  1.00 39.16           N  
ATOM   1142  N   SER A 153      22.760  17.137  -4.594  1.00 28.92           N  
ATOM   1143  CA  SER A 153      21.509  16.912  -5.302  1.00 28.51           C  
ATOM   1144  C   SER A 153      20.348  17.571  -4.562  1.00 29.29           C  
ATOM   1145  O   SER A 153      20.457  17.904  -3.364  1.00 29.71           O  
ATOM   1146  CB  SER A 153      21.247  15.404  -5.420  1.00 28.78           C  
ATOM   1147  OG  SER A 153      20.897  14.850  -4.158  1.00 29.15           O  
ATOM   1148  N   SER A 154      19.226  17.753  -5.259  1.00 27.72           N  
ATOM   1149  CA  SER A 154      18.037  18.349  -4.651  1.00 28.86           C  
ATOM   1150  C   SER A 154      17.543  17.506  -3.489  1.00 28.23           C  
ATOM   1151  O   SER A 154      17.038  18.038  -2.506  1.00 28.42           O  
ATOM   1152  CB  SER A 154      16.900  18.478  -5.671  1.00 30.28           C  
ATOM   1153  OG  SER A 154      17.228  19.431  -6.665  1.00 39.71           O  
ATOM   1154  N   GLY A 155      17.676  16.189  -3.609  1.00 26.68           N  
ATOM   1155  CA  GLY A 155      17.232  15.312  -2.543  1.00 25.80           C  
ATOM   1156  C   GLY A 155      18.102  15.467  -1.306  1.00 25.06           C  
ATOM   1157  O   GLY A 155      17.596  15.456  -0.189  1.00 23.55           O  
ATOM   1158  N   ILE A 156      19.408  15.610  -1.505  1.00 24.83           N  
ATOM   1159  CA  ILE A 156      20.326  15.750  -0.380  1.00 25.19           C  
ATOM   1160  C   ILE A 156      20.120  17.096   0.308  1.00 25.90           C  
ATOM   1161  O   ILE A 156      20.051  17.178   1.542  1.00 22.91           O  
ATOM   1162  CB  ILE A 156      21.802  15.603  -0.851  1.00 26.57           C  
ATOM   1163  CG1 ILE A 156      22.060  14.142  -1.237  1.00 28.17           C  
ATOM   1164  CG2 ILE A 156      22.776  16.046   0.257  1.00 27.74           C  
ATOM   1165  CD1 ILE A 156      23.462  13.879  -1.786  1.00 32.13           C  
ATOM   1166  N   LYS A 157      20.006  18.146  -0.501  1.00 25.39           N  
ATOM   1167  CA  LYS A 157      19.799  19.489   0.011  1.00 25.57           C  
ATOM   1168  C   LYS A 157      18.493  19.518   0.768  1.00 25.85           C  
ATOM   1169  O   LYS A 157      18.405  20.096   1.852  1.00 25.10           O  
ATOM   1170  CB  LYS A 157      19.761  20.501  -1.149  1.00 28.06           C  
ATOM   1171  CG  LYS A 157      19.275  21.899  -0.766  1.00 31.19           C  
ATOM   1172  CD  LYS A 157      20.119  22.500   0.343  1.00 33.29           C  
ATOM   1173  CE  LYS A 157      19.607  23.885   0.730  1.00 36.74           C  
ATOM   1174  NZ  LYS A 157      19.603  24.828  -0.432  1.00 36.70           N  
ATOM   1175  N   SER A 158      17.477  18.875   0.208  1.00 25.28           N  
ATOM   1176  CA  SER A 158      16.172  18.847   0.842  1.00 26.86           C  
ATOM   1177  C   SER A 158      16.222  18.135   2.204  1.00 26.08           C  
ATOM   1178  O   SER A 158      15.663  18.606   3.198  1.00 26.41           O  
ATOM   1179  CB  SER A 158      15.174  18.172  -0.095  1.00 28.98           C  
ATOM   1180  OG  SER A 158      13.985  17.899   0.605  1.00 34.11           O  
ATOM   1181  N   LEU A 159      16.910  17.003   2.246  1.00 25.52           N  
ATOM   1182  CA  LEU A 159      17.054  16.261   3.483  1.00 23.62           C  
ATOM   1183  C   LEU A 159      17.863  17.065   4.513  1.00 22.31           C  
ATOM   1184  O   LEU A 159      17.524  17.118   5.706  1.00 23.82           O  
ATOM   1185  CB  LEU A 159      17.758  14.929   3.209  1.00 22.97           C  
ATOM   1186  CG  LEU A 159      18.008  14.056   4.456  1.00 23.53           C  
ATOM   1187  CD1 LEU A 159      16.686  13.847   5.211  1.00 23.18           C  
ATOM   1188  CD2 LEU A 159      18.605  12.694   4.053  1.00 22.35           C  
ATOM   1189  N   TYR A 160      18.937  17.685   4.052  1.00 22.89           N  
ATOM   1190  CA  TYR A 160      19.782  18.463   4.940  1.00 23.80           C  
ATOM   1191  C   TYR A 160      18.958  19.545   5.617  1.00 23.20           C  
ATOM   1192  O   TYR A 160      19.017  19.730   6.833  1.00 21.02           O  
ATOM   1193  CB  TYR A 160      20.940  19.119   4.164  1.00 22.62           C  
ATOM   1194  CG  TYR A 160      21.767  20.040   5.049  1.00 24.69           C  
ATOM   1195  CD1 TYR A 160      22.703  19.523   5.959  1.00 22.96           C  
ATOM   1196  CD2 TYR A 160      21.521  21.413   5.071  1.00 22.66           C  
ATOM   1197  CE1 TYR A 160      23.366  20.370   6.884  1.00 22.59           C  
ATOM   1198  CE2 TYR A 160      22.178  22.257   5.988  1.00 23.53           C  
ATOM   1199  CZ  TYR A 160      23.093  21.725   6.892  1.00 22.58           C  
ATOM   1200  OH  TYR A 160      23.702  22.553   7.816  1.00 21.37           O  
ATOM   1201  N   VAL A 161      18.176  20.255   4.812  1.00 23.32           N  
ATOM   1202  CA  VAL A 161      17.360  21.343   5.328  1.00 23.62           C  
ATOM   1203  C   VAL A 161      16.341  20.882   6.342  1.00 22.79           C  
ATOM   1204  O   VAL A 161      16.152  21.530   7.369  1.00 23.81           O  
ATOM   1205  CB  VAL A 161      16.656  22.103   4.166  1.00 25.85           C  
ATOM   1206  CG1 VAL A 161      15.583  23.050   4.723  1.00 26.48           C  
ATOM   1207  CG2 VAL A 161      17.697  22.885   3.377  1.00 24.71           C  
ATOM   1208  N   ARG A 162      15.688  19.761   6.061  1.00 23.33           N  
ATOM   1209  CA  ARG A 162      14.693  19.234   6.976  1.00 22.86           C  
ATOM   1210  C   ARG A 162      15.322  18.854   8.329  1.00 22.63           C  
ATOM   1211  O   ARG A 162      14.783  19.188   9.379  1.00 20.02           O  
ATOM   1212  CB  ARG A 162      14.020  18.012   6.359  1.00 26.94           C  
ATOM   1213  CG  ARG A 162      12.855  17.499   7.159  1.00 35.55           C  
ATOM   1214  CD  ARG A 162      11.960  16.589   6.322  1.00 41.72           C  
ATOM   1215  NE  ARG A 162      11.563  17.207   5.056  1.00 44.98           N  
ATOM   1216  CZ  ARG A 162      12.065  16.874   3.870  1.00 47.54           C  
ATOM   1217  NH1 ARG A 162      12.983  15.920   3.781  1.00 47.87           N  
ATOM   1218  NH2 ARG A 162      11.655  17.501   2.775  1.00 48.73           N  
ATOM   1219  N   LEU A 163      16.464  18.163   8.285  1.00 20.28           N  
ATOM   1220  CA  LEU A 163      17.152  17.731   9.498  1.00 21.01           C  
ATOM   1221  C   LEU A 163      17.809  18.917  10.222  1.00 20.77           C  
ATOM   1222  O   LEU A 163      17.901  18.949  11.454  1.00 21.72           O  
ATOM   1223  CB  LEU A 163      18.192  16.649   9.154  1.00 19.15           C  
ATOM   1224  CG  LEU A 163      17.653  15.324   8.583  1.00 21.66           C  
ATOM   1225  CD1 LEU A 163      18.810  14.377   8.263  1.00 22.79           C  
ATOM   1226  CD2 LEU A 163      16.688  14.657   9.596  1.00 21.71           C  
ATOM   1227  N   ARG A 164      18.264  19.888   9.444  1.00 19.75           N  
ATOM   1228  CA  ARG A 164      18.877  21.072  10.020  1.00 21.89           C  
ATOM   1229  C   ARG A 164      17.816  21.876  10.785  1.00 22.59           C  
ATOM   1230  O   ARG A 164      18.079  22.380  11.877  1.00 22.86           O  
ATOM   1231  CB  ARG A 164      19.496  21.930   8.914  1.00 22.40           C  
ATOM   1232  CG  ARG A 164      19.998  23.279   9.379  1.00 24.84           C  
ATOM   1233  CD  ARG A 164      19.038  24.341   8.923  1.00 31.82           C  
ATOM   1234  NE  ARG A 164      19.486  24.956   7.702  1.00 32.96           N  
ATOM   1235  CZ  ARG A 164      18.732  25.673   6.873  1.00 34.62           C  
ATOM   1236  NH1 ARG A 164      17.440  25.875   7.103  1.00 34.81           N  
ATOM   1237  NH2 ARG A 164      19.306  26.238   5.820  1.00 32.43           N  
ATOM   1238  N   ASN A 165      16.621  22.004  10.205  1.00 22.79           N  
ATOM   1239  CA  ASN A 165      15.555  22.760  10.870  1.00 23.68           C  
ATOM   1240  C   ASN A 165      15.114  22.090  12.151  1.00 23.48           C  
ATOM   1241  O   ASN A 165      14.887  22.751  13.162  1.00 23.64           O  
ATOM   1242  CB  ASN A 165      14.356  22.948   9.943  1.00 22.65           C  
ATOM   1243  CG  ASN A 165      14.648  23.920   8.826  1.00 24.56           C  
ATOM   1244  OD1 ASN A 165      15.664  24.612   8.844  1.00 24.90           O  
ATOM   1245  ND2 ASN A 165      13.754  23.985   7.845  1.00 25.44           N  
ATOM   1246  N   LEU A 166      14.981  20.767  12.101  1.00 23.20           N  
ATOM   1247  CA  LEU A 166      14.595  20.018  13.290  1.00 22.95           C  
ATOM   1248  C   LEU A 166      15.644  20.233  14.401  1.00 21.93           C  
ATOM   1249  O   LEU A 166      15.312  20.460  15.564  1.00 21.54           O  
ATOM   1250  CB  LEU A 166      14.510  18.531  12.956  1.00 24.56           C  
ATOM   1251  CG  LEU A 166      14.013  17.597  14.070  1.00 27.89           C  
ATOM   1252  CD1 LEU A 166      12.544  17.872  14.365  1.00 28.95           C  
ATOM   1253  CD2 LEU A 166      14.201  16.148  13.643  1.00 27.68           C  
ATOM   1254  N   THR A 167      16.908  20.134  14.016  1.00 19.92           N  
ATOM   1255  CA  THR A 167      18.029  20.283  14.945  1.00 20.84           C  
ATOM   1256  C   THR A 167      18.106  21.680  15.544  1.00 20.94           C  
ATOM   1257  O   THR A 167      18.118  21.843  16.763  1.00 21.72           O  
ATOM   1258  CB  THR A 167      19.355  19.946  14.218  1.00 20.66           C  
ATOM   1259  OG1 THR A 167      19.287  18.581  13.749  1.00 22.65           O  
ATOM   1260  CG2 THR A 167      20.583  20.123  15.139  1.00 21.11           C  
ATOM   1261  N   VAL A 168      18.144  22.696  14.693  1.00 19.34           N  
ATOM   1262  CA  VAL A 168      18.260  24.050  15.209  1.00 21.68           C  
ATOM   1263  C   VAL A 168      17.130  24.417  16.154  1.00 21.70           C  
ATOM   1264  O   VAL A 168      17.359  24.898  17.272  1.00 22.57           O  
ATOM   1265  CB  VAL A 168      18.338  25.074  14.046  1.00 22.35           C  
ATOM   1266  CG1 VAL A 168      18.312  26.511  14.595  1.00 24.16           C  
ATOM   1267  CG2 VAL A 168      19.634  24.842  13.256  1.00 23.82           C  
ATOM   1268  N   ILE A 169      15.912  24.149  15.709  1.00 21.30           N  
ATOM   1269  CA  ILE A 169      14.752  24.496  16.502  1.00 22.23           C  
ATOM   1270  C   ILE A 169      14.674  23.764  17.841  1.00 20.60           C  
ATOM   1271  O   ILE A 169      14.455  24.391  18.871  1.00 20.45           O  
ATOM   1272  CB  ILE A 169      13.453  24.236  15.691  1.00 23.00           C  
ATOM   1273  CG1 ILE A 169      13.421  25.158  14.454  1.00 26.63           C  
ATOM   1274  CG2 ILE A 169      12.234  24.494  16.552  1.00 24.36           C  
ATOM   1275  CD1 ILE A 169      12.290  24.807  13.462  1.00 30.30           C  
ATOM   1276  N   LEU A 170      14.841  22.443  17.821  1.00 18.60           N  
ATOM   1277  CA  LEU A 170      14.755  21.680  19.057  1.00 19.30           C  
ATOM   1278  C   LEU A 170      15.988  21.791  19.942  1.00 17.63           C  
ATOM   1279  O   LEU A 170      15.869  21.765  21.161  1.00 18.44           O  
ATOM   1280  CB  LEU A 170      14.462  20.209  18.738  1.00 19.83           C  
ATOM   1281  CG  LEU A 170      13.146  19.935  18.009  1.00 22.39           C  
ATOM   1282  CD1 LEU A 170      12.902  18.423  17.924  1.00 21.22           C  
ATOM   1283  CD2 LEU A 170      11.998  20.620  18.754  1.00 21.37           C  
ATOM   1284  N   TRP A 171      17.167  21.905  19.340  1.00 16.03           N  
ATOM   1285  CA  TRP A 171      18.350  22.045  20.180  1.00 16.00           C  
ATOM   1286  C   TRP A 171      18.231  23.351  20.968  1.00 17.63           C  
ATOM   1287  O   TRP A 171      18.669  23.421  22.100  1.00 17.54           O  
ATOM   1288  CB  TRP A 171      19.614  22.042  19.331  1.00 16.72           C  
ATOM   1289  CG  TRP A 171      20.047  20.675  18.923  1.00 16.91           C  
ATOM   1290  CD1 TRP A 171      19.246  19.620  18.606  1.00 14.31           C  
ATOM   1291  CD2 TRP A 171      21.396  20.251  18.682  1.00 17.64           C  
ATOM   1292  NE1 TRP A 171      20.010  18.560  18.174  1.00 17.35           N  
ATOM   1293  CE2 TRP A 171      21.336  18.922  18.211  1.00 18.50           C  
ATOM   1294  CE3 TRP A 171      22.649  20.874  18.818  1.00 18.38           C  
ATOM   1295  CZ2 TRP A 171      22.489  18.195  17.865  1.00 16.80           C  
ATOM   1296  CZ3 TRP A 171      23.792  20.153  18.475  1.00 19.42           C  
ATOM   1297  CH2 TRP A 171      23.697  18.821  18.003  1.00 19.54           C  
ATOM   1298  N   ALA A 172      17.616  24.373  20.367  1.00 18.66           N  
ATOM   1299  CA  ALA A 172      17.474  25.672  21.036  1.00 18.87           C  
ATOM   1300  C   ALA A 172      16.651  25.617  22.332  1.00 19.25           C  
ATOM   1301  O   ALA A 172      16.725  26.519  23.183  1.00 20.10           O  
ATOM   1302  CB  ALA A 172      16.868  26.677  20.072  1.00 19.89           C  
ATOM   1303  N   ILE A 173      15.864  24.558  22.487  1.00 18.17           N  
ATOM   1304  CA  ILE A 173      15.041  24.416  23.680  1.00 18.71           C  
ATOM   1305  C   ILE A 173      15.830  23.872  24.882  1.00 19.46           C  
ATOM   1306  O   ILE A 173      15.528  24.204  26.039  1.00 18.48           O  
ATOM   1307  CB  ILE A 173      13.837  23.493  23.403  1.00 20.99           C  
ATOM   1308  CG1 ILE A 173      12.968  24.102  22.302  1.00 22.36           C  
ATOM   1309  CG2 ILE A 173      12.995  23.294  24.675  1.00 21.12           C  
ATOM   1310  CD1 ILE A 173      11.781  23.238  21.968  1.00 25.55           C  
ATOM   1311  N   TYR A 174      16.839  23.043  24.623  1.00 18.03           N  
ATOM   1312  CA  TYR A 174      17.627  22.475  25.730  1.00 17.97           C  
ATOM   1313  C   TYR A 174      18.197  23.508  26.730  1.00 17.64           C  
ATOM   1314  O   TYR A 174      18.135  23.276  27.941  1.00 16.87           O  
ATOM   1315  CB  TYR A 174      18.788  21.624  25.207  1.00 16.84           C  
ATOM   1316  CG  TYR A 174      18.384  20.274  24.643  1.00 16.92           C  
ATOM   1317  CD1 TYR A 174      17.836  20.158  23.369  1.00 15.18           C  
ATOM   1318  CD2 TYR A 174      18.585  19.108  25.382  1.00 17.11           C  
ATOM   1319  CE1 TYR A 174      17.496  18.888  22.822  1.00 16.16           C  
ATOM   1320  CE2 TYR A 174      18.250  17.846  24.858  1.00 17.65           C  
ATOM   1321  CZ  TYR A 174      17.711  17.744  23.581  1.00 16.37           C  
ATOM   1322  OH  TYR A 174      17.421  16.489  23.075  1.00 15.82           O  
ATOM   1323  N   PRO A 175      18.777  24.621  26.232  1.00 17.53           N  
ATOM   1324  CA  PRO A 175      19.319  25.608  27.171  1.00 19.29           C  
ATOM   1325  C   PRO A 175      18.268  26.196  28.102  1.00 20.73           C  
ATOM   1326  O   PRO A 175      18.578  26.561  29.236  1.00 19.77           O  
ATOM   1327  CB  PRO A 175      19.938  26.683  26.260  1.00 19.26           C  
ATOM   1328  CG  PRO A 175      19.274  26.463  24.900  1.00 19.02           C  
ATOM   1329  CD  PRO A 175      19.193  24.945  24.848  1.00 16.71           C  
ATOM   1330  N   PHE A 176      17.030  26.300  27.621  1.00 21.35           N  
ATOM   1331  CA  PHE A 176      15.950  26.826  28.448  1.00 22.36           C  
ATOM   1332  C   PHE A 176      15.601  25.825  29.545  1.00 22.12           C  
ATOM   1333  O   PHE A 176      15.289  26.203  30.681  1.00 20.68           O  
ATOM   1334  CB  PHE A 176      14.721  27.103  27.581  1.00 24.64           C  
ATOM   1335  CG  PHE A 176      14.867  28.325  26.722  1.00 29.00           C  
ATOM   1336  CD1 PHE A 176      14.715  29.590  27.284  1.00 31.94           C  
ATOM   1337  CD2 PHE A 176      15.156  28.221  25.363  1.00 29.55           C  
ATOM   1338  CE1 PHE A 176      14.841  30.742  26.510  1.00 34.82           C  
ATOM   1339  CE2 PHE A 176      15.285  29.370  24.568  1.00 33.93           C  
ATOM   1340  CZ  PHE A 176      15.123  30.636  25.147  1.00 34.77           C  
ATOM   1341  N   ILE A 177      15.654  24.542  29.211  1.00 19.42           N  
ATOM   1342  CA  ILE A 177      15.365  23.536  30.220  1.00 18.74           C  
ATOM   1343  C   ILE A 177      16.508  23.497  31.234  1.00 19.75           C  
ATOM   1344  O   ILE A 177      16.305  23.257  32.426  1.00 20.73           O  
ATOM   1345  CB  ILE A 177      15.168  22.152  29.565  1.00 18.52           C  
ATOM   1346  CG1 ILE A 177      13.914  22.187  28.677  1.00 17.44           C  
ATOM   1347  CG2 ILE A 177      15.020  21.053  30.636  1.00 19.69           C  
ATOM   1348  CD1 ILE A 177      13.723  20.914  27.820  1.00 19.68           C  
ATOM   1349  N   TRP A 178      17.721  23.742  30.755  1.00 19.11           N  
ATOM   1350  CA  TRP A 178      18.871  23.755  31.641  1.00 19.28           C  
ATOM   1351  C   TRP A 178      18.732  24.926  32.619  1.00 18.85           C  
ATOM   1352  O   TRP A 178      18.909  24.760  33.821  1.00 18.52           O  
ATOM   1353  CB  TRP A 178      20.140  23.939  30.815  1.00 18.92           C  
ATOM   1354  CG  TRP A 178      21.414  23.712  31.567  1.00 18.96           C  
ATOM   1355  CD1 TRP A 178      22.165  22.575  31.581  1.00 18.98           C  
ATOM   1356  CD2 TRP A 178      22.101  24.663  32.393  1.00 18.59           C  
ATOM   1357  NE1 TRP A 178      23.288  22.760  32.359  1.00 19.63           N  
ATOM   1358  CE2 TRP A 178      23.271  24.031  32.868  1.00 19.48           C  
ATOM   1359  CE3 TRP A 178      21.843  25.987  32.773  1.00 20.62           C  
ATOM   1360  CZ2 TRP A 178      24.183  24.680  33.709  1.00 20.44           C  
ATOM   1361  CZ3 TRP A 178      22.755  26.636  33.613  1.00 22.41           C  
ATOM   1362  CH2 TRP A 178      23.910  25.975  34.068  1.00 21.48           C  
ATOM   1363  N   LEU A 179      18.418  26.109  32.092  1.00 20.16           N  
ATOM   1364  CA  LEU A 179      18.291  27.299  32.935  1.00 21.48           C  
ATOM   1365  C   LEU A 179      17.145  27.215  33.928  1.00 21.81           C  
ATOM   1366  O   LEU A 179      17.279  27.623  35.079  1.00 23.45           O  
ATOM   1367  CB  LEU A 179      18.106  28.543  32.064  1.00 22.36           C  
ATOM   1368  CG  LEU A 179      19.345  29.169  31.408  1.00 24.50           C  
ATOM   1369  CD1 LEU A 179      18.909  30.353  30.519  1.00 25.60           C  
ATOM   1370  CD2 LEU A 179      20.329  29.636  32.498  1.00 22.98           C  
ATOM   1371  N   LEU A 180      16.019  26.682  33.476  1.00 20.16           N  
ATOM   1372  CA  LEU A 180      14.853  26.594  34.350  1.00 22.22           C  
ATOM   1373  C   LEU A 180      14.845  25.332  35.195  1.00 22.66           C  
ATOM   1374  O   LEU A 180      14.163  25.271  36.220  1.00 22.70           O  
ATOM   1375  CB  LEU A 180      13.580  26.662  33.503  1.00 23.73           C  
ATOM   1376  CG  LEU A 180      13.316  27.993  32.765  1.00 24.60           C  
ATOM   1377  CD1 LEU A 180      12.168  27.825  31.769  1.00 27.21           C  
ATOM   1378  CD2 LEU A 180      12.973  29.082  33.787  1.00 25.74           C  
ATOM   1379  N   GLY A 181      15.609  24.333  34.760  1.00 21.16           N  
ATOM   1380  CA  GLY A 181      15.666  23.068  35.471  1.00 19.81           C  
ATOM   1381  C   GLY A 181      16.636  23.060  36.636  1.00 20.33           C  
ATOM   1382  O   GLY A 181      17.147  24.107  37.038  1.00 20.18           O  
ATOM   1383  N   PRO A 182      16.891  21.878  37.207  1.00 20.66           N  
ATOM   1384  CA  PRO A 182      17.803  21.689  38.340  1.00 21.60           C  
ATOM   1385  C   PRO A 182      19.172  22.357  38.189  1.00 22.08           C  
ATOM   1386  O   PRO A 182      19.707  22.879  39.170  1.00 23.87           O  
ATOM   1387  CB  PRO A 182      17.925  20.173  38.426  1.00 23.19           C  
ATOM   1388  CG  PRO A 182      16.543  19.712  38.033  1.00 22.24           C  
ATOM   1389  CD  PRO A 182      16.220  20.604  36.846  1.00 21.66           C  
ATOM   1390  N   PRO A 183      19.765  22.325  36.981  1.00 20.46           N  
ATOM   1391  CA  PRO A 183      21.085  22.954  36.796  1.00 22.41           C  
ATOM   1392  C   PRO A 183      21.066  24.457  37.059  1.00 23.00           C  
ATOM   1393  O   PRO A 183      22.036  25.024  37.577  1.00 25.02           O  
ATOM   1394  CB  PRO A 183      21.408  22.667  35.328  1.00 23.25           C  
ATOM   1395  CG  PRO A 183      20.658  21.378  35.036  1.00 22.03           C  
ATOM   1396  CD  PRO A 183      19.342  21.631  35.748  1.00 21.59           C  
ATOM   1397  N   GLY A 184      19.964  25.104  36.684  1.00 22.12           N  
ATOM   1398  CA  GLY A 184      19.832  26.541  36.851  1.00 23.29           C  
ATOM   1399  C   GLY A 184      19.065  26.989  38.088  1.00 25.09           C  
ATOM   1400  O   GLY A 184      19.510  26.753  39.207  1.00 26.00           O  
ATOM   1401  N   VAL A 185      17.912  27.626  37.888  1.00 25.82           N  
ATOM   1402  CA  VAL A 185      17.115  28.135  39.013  1.00 26.14           C  
ATOM   1403  C   VAL A 185      16.254  27.058  39.663  1.00 27.55           C  
ATOM   1404  O   VAL A 185      15.601  27.296  40.677  1.00 28.14           O  
ATOM   1405  CB  VAL A 185      16.216  29.313  38.572  1.00 26.75           C  
ATOM   1406  CG1 VAL A 185      17.085  30.464  38.053  1.00 26.26           C  
ATOM   1407  CG2 VAL A 185      15.246  28.874  37.492  1.00 23.95           C  
ATOM   1408  N   ALA A 186      16.259  25.870  39.071  1.00 26.52           N  
ATOM   1409  CA  ALA A 186      15.510  24.758  39.610  1.00 26.95           C  
ATOM   1410  C   ALA A 186      14.013  25.014  39.794  1.00 27.63           C  
ATOM   1411  O   ALA A 186      13.450  24.661  40.832  1.00 27.55           O  
ATOM   1412  CB  ALA A 186      16.130  24.319  40.939  1.00 26.95           C  
ATOM   1413  N   LEU A 187      13.379  25.632  38.805  1.00 25.90           N  
ATOM   1414  CA  LEU A 187      11.931  25.872  38.849  1.00 27.51           C  
ATOM   1415  C   LEU A 187      11.215  24.594  38.383  1.00 27.47           C  
ATOM   1416  O   LEU A 187      10.072  24.327  38.756  1.00 28.19           O  
ATOM   1417  CB  LEU A 187      11.544  27.046  37.944  1.00 29.17           C  
ATOM   1418  CG  LEU A 187      11.794  28.448  38.530  1.00 30.21           C  
ATOM   1419  CD1 LEU A 187      11.311  29.532  37.570  1.00 29.84           C  
ATOM   1420  CD2 LEU A 187      11.068  28.546  39.868  1.00 31.77           C  
ATOM   1421  N   LEU A 188      11.890  23.812  37.545  1.00 25.94           N  
ATOM   1422  CA  LEU A 188      11.335  22.555  37.076  1.00 24.92           C  
ATOM   1423  C   LEU A 188      11.871  21.460  38.003  1.00 25.85           C  
ATOM   1424  O   LEU A 188      13.060  21.451  38.334  1.00 25.47           O  
ATOM   1425  CB  LEU A 188      11.801  22.271  35.650  1.00 24.64           C  
ATOM   1426  CG  LEU A 188      11.464  23.286  34.554  1.00 23.58           C  
ATOM   1427  CD1 LEU A 188      12.215  22.862  33.307  1.00 22.83           C  
ATOM   1428  CD2 LEU A 188       9.961  23.336  34.282  1.00 21.30           C  
ATOM   1429  N   THR A 189      11.005  20.548  38.429  1.00 24.07           N  
ATOM   1430  CA  THR A 189      11.434  19.448  39.286  1.00 24.46           C  
ATOM   1431  C   THR A 189      12.192  18.412  38.437  1.00 23.59           C  
ATOM   1432  O   THR A 189      12.082  18.405  37.205  1.00 23.12           O  
ATOM   1433  CB  THR A 189      10.214  18.750  39.937  1.00 27.14           C  
ATOM   1434  OG1 THR A 189       9.381  18.210  38.905  1.00 27.19           O  
ATOM   1435  CG2 THR A 189       9.415  19.749  40.800  1.00 27.29           C  
ATOM   1436  N   PRO A 190      12.967  17.523  39.090  1.00 23.46           N  
ATOM   1437  CA  PRO A 190      13.725  16.497  38.369  1.00 23.82           C  
ATOM   1438  C   PRO A 190      12.817  15.685  37.445  1.00 24.02           C  
ATOM   1439  O   PRO A 190      13.148  15.445  36.291  1.00 23.84           O  
ATOM   1440  CB  PRO A 190      14.331  15.656  39.500  1.00 25.13           C  
ATOM   1441  CG  PRO A 190      14.545  16.662  40.585  1.00 26.33           C  
ATOM   1442  CD  PRO A 190      13.246  17.467  40.540  1.00 24.70           C  
ATOM   1443  N   THR A 191      11.650  15.291  37.949  1.00 24.42           N  
ATOM   1444  CA  THR A 191      10.719  14.509  37.138  1.00 23.85           C  
ATOM   1445  C   THR A 191      10.292  15.215  35.850  1.00 22.41           C  
ATOM   1446  O   THR A 191      10.337  14.631  34.766  1.00 20.15           O  
ATOM   1447  CB  THR A 191       9.477  14.155  37.952  1.00 26.12           C  
ATOM   1448  OG1 THR A 191       9.879  13.403  39.107  1.00 29.57           O  
ATOM   1449  CG2 THR A 191       8.501  13.337  37.114  1.00 29.26           C  
ATOM   1450  N   VAL A 192       9.868  16.467  35.979  1.00 21.85           N  
ATOM   1451  CA  VAL A 192       9.438  17.244  34.823  1.00 21.78           C  
ATOM   1452  C   VAL A 192      10.607  17.473  33.874  1.00 21.65           C  
ATOM   1453  O   VAL A 192      10.470  17.371  32.655  1.00 18.94           O  
ATOM   1454  CB  VAL A 192       8.871  18.606  35.262  1.00 23.64           C  
ATOM   1455  CG1 VAL A 192       8.726  19.534  34.056  1.00 22.50           C  
ATOM   1456  CG2 VAL A 192       7.521  18.395  35.938  1.00 25.72           C  
ATOM   1457  N   ASP A 193      11.760  17.801  34.447  1.00 21.58           N  
ATOM   1458  CA  ASP A 193      12.985  18.008  33.661  1.00 23.51           C  
ATOM   1459  C   ASP A 193      13.304  16.726  32.854  1.00 21.60           C  
ATOM   1460  O   ASP A 193      13.501  16.773  31.638  1.00 21.21           O  
ATOM   1461  CB  ASP A 193      14.138  18.352  34.622  1.00 26.82           C  
ATOM   1462  CG  ASP A 193      15.496  18.396  33.934  1.00 32.87           C  
ATOM   1463  OD1 ASP A 193      16.344  17.499  34.189  1.00 33.53           O  
ATOM   1464  OD2 ASP A 193      15.712  19.331  33.134  1.00 34.83           O  
ATOM   1465  N   VAL A 194      13.353  15.590  33.537  1.00 19.88           N  
ATOM   1466  CA  VAL A 194      13.655  14.327  32.865  1.00 20.61           C  
ATOM   1467  C   VAL A 194      12.637  13.959  31.778  1.00 21.57           C  
ATOM   1468  O   VAL A 194      13.009  13.441  30.720  1.00 22.17           O  
ATOM   1469  CB  VAL A 194      13.737  13.163  33.895  1.00 20.97           C  
ATOM   1470  CG1 VAL A 194      13.730  11.817  33.174  1.00 19.60           C  
ATOM   1471  CG2 VAL A 194      15.006  13.312  34.737  1.00 20.67           C  
ATOM   1472  N   ALA A 195      11.357  14.231  32.041  1.00 20.57           N  
ATOM   1473  CA  ALA A 195      10.293  13.923  31.078  1.00 20.18           C  
ATOM   1474  C   ALA A 195      10.466  14.754  29.816  1.00 19.22           C  
ATOM   1475  O   ALA A 195      10.371  14.232  28.710  1.00 19.71           O  
ATOM   1476  CB  ALA A 195       8.914  14.194  31.714  1.00 21.26           C  
ATOM   1477  N   LEU A 196      10.734  16.045  29.978  1.00 18.18           N  
ATOM   1478  CA  LEU A 196      10.933  16.893  28.815  1.00 19.19           C  
ATOM   1479  C   LEU A 196      12.159  16.484  27.987  1.00 19.29           C  
ATOM   1480  O   LEU A 196      12.132  16.528  26.753  1.00 19.96           O  
ATOM   1481  CB  LEU A 196      11.104  18.351  29.242  1.00 20.33           C  
ATOM   1482  CG  LEU A 196       9.850  19.026  29.819  1.00 21.35           C  
ATOM   1483  CD1 LEU A 196      10.231  20.368  30.412  1.00 21.72           C  
ATOM   1484  CD2 LEU A 196       8.817  19.190  28.715  1.00 21.12           C  
ATOM   1485  N   ILE A 197      13.234  16.106  28.666  1.00 19.01           N  
ATOM   1486  CA  ILE A 197      14.473  15.719  27.975  1.00 19.10           C  
ATOM   1487  C   ILE A 197      14.322  14.378  27.255  1.00 20.85           C  
ATOM   1488  O   ILE A 197      14.912  14.174  26.193  1.00 21.02           O  
ATOM   1489  CB  ILE A 197      15.667  15.646  28.970  1.00 19.63           C  
ATOM   1490  CG1 ILE A 197      15.935  17.024  29.573  1.00 21.66           C  
ATOM   1491  CG2 ILE A 197      16.918  15.116  28.261  1.00 17.89           C  
ATOM   1492  CD1 ILE A 197      16.251  18.063  28.586  1.00 25.42           C  
ATOM   1493  N   VAL A 198      13.553  13.468  27.847  1.00 20.85           N  
ATOM   1494  CA  VAL A 198      13.319  12.166  27.238  1.00 22.26           C  
ATOM   1495  C   VAL A 198      12.589  12.410  25.919  1.00 22.24           C  
ATOM   1496  O   VAL A 198      12.910  11.815  24.880  1.00 20.51           O  
ATOM   1497  CB  VAL A 198      12.414  11.268  28.128  1.00 24.15           C  
ATOM   1498  CG1 VAL A 198      11.900  10.093  27.307  1.00 26.87           C  
ATOM   1499  CG2 VAL A 198      13.190  10.776  29.368  1.00 25.14           C  
ATOM   1500  N   TYR A 199      11.612  13.314  25.959  1.00 21.29           N  
ATOM   1501  CA  TYR A 199      10.851  13.620  24.750  1.00 21.42           C  
ATOM   1502  C   TYR A 199      11.761  14.237  23.695  1.00 20.82           C  
ATOM   1503  O   TYR A 199      11.808  13.775  22.544  1.00 18.99           O  
ATOM   1504  CB  TYR A 199       9.683  14.550  25.112  1.00 23.25           C  
ATOM   1505  CG  TYR A 199       8.806  14.977  23.948  1.00 28.95           C  
ATOM   1506  CD1 TYR A 199       8.700  14.200  22.789  1.00 30.56           C  
ATOM   1507  CD2 TYR A 199       8.068  16.156  24.016  1.00 30.25           C  
ATOM   1508  CE1 TYR A 199       7.881  14.598  21.726  1.00 32.19           C  
ATOM   1509  CE2 TYR A 199       7.244  16.557  22.966  1.00 33.47           C  
ATOM   1510  CZ  TYR A 199       7.159  15.774  21.824  1.00 33.65           C  
ATOM   1511  OH  TYR A 199       6.346  16.182  20.787  1.00 35.27           O  
ATOM   1512  N   LEU A 200      12.498  15.276  24.088  1.00 20.35           N  
ATOM   1513  CA  LEU A 200      13.410  15.935  23.147  1.00 20.22           C  
ATOM   1514  C   LEU A 200      14.491  15.007  22.591  1.00 20.10           C  
ATOM   1515  O   LEU A 200      14.788  15.057  21.401  1.00 19.25           O  
ATOM   1516  CB  LEU A 200      14.078  17.145  23.802  1.00 19.74           C  
ATOM   1517  CG  LEU A 200      13.238  18.423  23.873  1.00 21.35           C  
ATOM   1518  CD1 LEU A 200      13.886  19.416  24.842  1.00 22.25           C  
ATOM   1519  CD2 LEU A 200      13.092  19.013  22.465  1.00 20.28           C  
ATOM   1520  N   ASP A 201      15.091  14.188  23.456  1.00 19.57           N  
ATOM   1521  CA  ASP A 201      16.143  13.263  23.026  1.00 20.31           C  
ATOM   1522  C   ASP A 201      15.604  12.266  21.988  1.00 21.12           C  
ATOM   1523  O   ASP A 201      16.270  11.962  20.998  1.00 18.30           O  
ATOM   1524  CB  ASP A 201      16.698  12.471  24.223  1.00 20.13           C  
ATOM   1525  CG  ASP A 201      17.636  13.274  25.116  1.00 23.77           C  
ATOM   1526  OD1 ASP A 201      17.980  14.449  24.812  1.00 22.23           O  
ATOM   1527  OD2 ASP A 201      18.043  12.696  26.162  1.00 22.69           O  
ATOM   1528  N   LEU A 202      14.396  11.745  22.221  1.00 19.19           N  
ATOM   1529  CA  LEU A 202      13.831  10.783  21.272  1.00 20.22           C  
ATOM   1530  C   LEU A 202      13.590  11.433  19.917  1.00 21.90           C  
ATOM   1531  O   LEU A 202      13.819  10.821  18.874  1.00 23.60           O  
ATOM   1532  CB  LEU A 202      12.528  10.186  21.811  1.00 20.15           C  
ATOM   1533  CG  LEU A 202      12.694   9.261  23.033  1.00 22.10           C  
ATOM   1534  CD1 LEU A 202      11.315   8.848  23.558  1.00 22.47           C  
ATOM   1535  CD2 LEU A 202      13.529   8.027  22.663  1.00 21.77           C  
ATOM   1536  N   VAL A 203      13.134  12.680  19.927  1.00 22.59           N  
ATOM   1537  CA  VAL A 203      12.878  13.359  18.663  1.00 21.44           C  
ATOM   1538  C   VAL A 203      14.167  13.735  17.927  1.00 21.59           C  
ATOM   1539  O   VAL A 203      14.314  13.458  16.722  1.00 21.06           O  
ATOM   1540  CB  VAL A 203      12.023  14.620  18.895  1.00 23.21           C  
ATOM   1541  CG1 VAL A 203      11.756  15.325  17.569  1.00 25.24           C  
ATOM   1542  CG2 VAL A 203      10.708  14.229  19.560  1.00 22.75           C  
ATOM   1543  N   THR A 204      15.106  14.342  18.653  1.00 19.06           N  
ATOM   1544  CA  THR A 204      16.366  14.783  18.056  1.00 20.20           C  
ATOM   1545  C   THR A 204      17.282  13.653  17.618  1.00 20.42           C  
ATOM   1546  O   THR A 204      18.217  13.876  16.838  1.00 21.68           O  
ATOM   1547  CB  THR A 204      17.160  15.712  19.014  1.00 18.70           C  
ATOM   1548  OG1 THR A 204      17.390  15.040  20.252  1.00 20.54           O  
ATOM   1549  CG2 THR A 204      16.396  17.002  19.282  1.00 20.07           C  
ATOM   1550  N   LYS A 205      17.031  12.446  18.127  1.00 19.61           N  
ATOM   1551  CA  LYS A 205      17.825  11.273  17.746  1.00 20.16           C  
ATOM   1552  C   LYS A 205      17.035  10.243  16.927  1.00 20.26           C  
ATOM   1553  O   LYS A 205      17.389   9.952  15.785  1.00 20.21           O  
ATOM   1554  CB  LYS A 205      18.415  10.605  18.999  1.00 20.03           C  
ATOM   1555  CG  LYS A 205      19.463  11.469  19.689  1.00 23.30           C  
ATOM   1556  CD  LYS A 205      19.845  10.907  21.043  1.00 26.21           C  
ATOM   1557  CE  LYS A 205      21.047  11.653  21.643  1.00 28.62           C  
ATOM   1558  NZ  LYS A 205      20.950  13.150  21.670  1.00 27.67           N  
ATOM   1559  N   VAL A 206      15.961   9.717  17.507  1.00 21.04           N  
ATOM   1560  CA  VAL A 206      15.152   8.713  16.826  1.00 21.24           C  
ATOM   1561  C   VAL A 206      14.289   9.353  15.737  1.00 22.10           C  
ATOM   1562  O   VAL A 206      14.199   8.822  14.637  1.00 21.49           O  
ATOM   1563  CB  VAL A 206      14.265   7.930  17.839  1.00 22.65           C  
ATOM   1564  CG1 VAL A 206      13.449   6.872  17.121  1.00 22.58           C  
ATOM   1565  CG2 VAL A 206      15.150   7.262  18.898  1.00 22.19           C  
ATOM   1566  N   GLY A 207      13.654  10.482  16.046  1.00 21.34           N  
ATOM   1567  CA  GLY A 207      12.845  11.139  15.032  1.00 22.10           C  
ATOM   1568  C   GLY A 207      13.745  11.538  13.880  1.00 23.48           C  
ATOM   1569  O   GLY A 207      13.446  11.304  12.702  1.00 25.10           O  
ATOM   1570  N   PHE A 208      14.868  12.155  14.237  1.00 21.42           N  
ATOM   1571  CA  PHE A 208      15.886  12.586  13.286  1.00 21.11           C  
ATOM   1572  C   PHE A 208      16.229  11.414  12.336  1.00 22.13           C  
ATOM   1573  O   PHE A 208      16.232  11.561  11.105  1.00 20.58           O  
ATOM   1574  CB  PHE A 208      17.116  13.034  14.089  1.00 20.57           C  
ATOM   1575  CG  PHE A 208      18.283  13.503  13.248  1.00 22.15           C  
ATOM   1576  CD1 PHE A 208      19.146  12.592  12.646  1.00 22.01           C  
ATOM   1577  CD2 PHE A 208      18.536  14.864  13.100  1.00 18.97           C  
ATOM   1578  CE1 PHE A 208      20.257  13.020  11.906  1.00 21.90           C  
ATOM   1579  CE2 PHE A 208      19.638  15.305  12.367  1.00 19.03           C  
ATOM   1580  CZ  PHE A 208      20.502  14.378  11.770  1.00 22.33           C  
ATOM   1581  N   GLY A 209      16.503  10.250  12.918  1.00 20.77           N  
ATOM   1582  CA  GLY A 209      16.855   9.081  12.122  1.00 21.43           C  
ATOM   1583  C   GLY A 209      15.742   8.602  11.208  1.00 22.78           C  
ATOM   1584  O   GLY A 209      15.990   8.273  10.044  1.00 24.06           O  
ATOM   1585  N   PHE A 210      14.518   8.555  11.721  1.00 22.73           N  
ATOM   1586  CA  PHE A 210      13.403   8.101  10.891  1.00 25.01           C  
ATOM   1587  C   PHE A 210      13.161   8.998   9.677  1.00 24.58           C  
ATOM   1588  O   PHE A 210      12.786   8.509   8.612  1.00 23.38           O  
ATOM   1589  CB  PHE A 210      12.132   7.980  11.728  1.00 26.48           C  
ATOM   1590  CG  PHE A 210      11.999   6.662  12.409  1.00 29.76           C  
ATOM   1591  CD1 PHE A 210      11.784   5.505  11.658  1.00 33.47           C  
ATOM   1592  CD2 PHE A 210      12.083   6.560  13.785  1.00 32.55           C  
ATOM   1593  CE1 PHE A 210      11.652   4.265  12.276  1.00 35.62           C  
ATOM   1594  CE2 PHE A 210      11.955   5.329  14.424  1.00 34.32           C  
ATOM   1595  CZ  PHE A 210      11.739   4.176  13.664  1.00 37.96           C  
ATOM   1596  N   ILE A 211      13.367  10.301   9.845  1.00 24.15           N  
ATOM   1597  CA  ILE A 211      13.224  11.241   8.739  1.00 24.13           C  
ATOM   1598  C   ILE A 211      14.276  10.868   7.669  1.00 25.42           C  
ATOM   1599  O   ILE A 211      13.972  10.808   6.470  1.00 24.41           O  
ATOM   1600  CB  ILE A 211      13.452  12.705   9.220  1.00 25.93           C  
ATOM   1601  CG1 ILE A 211      12.265  13.164  10.079  1.00 25.66           C  
ATOM   1602  CG2 ILE A 211      13.615  13.636   8.026  1.00 25.00           C  
ATOM   1603  CD1 ILE A 211      12.488  14.501  10.822  1.00 26.56           C  
ATOM   1604  N   ALA A 212      15.508  10.598   8.105  1.00 24.38           N  
ATOM   1605  CA  ALA A 212      16.553  10.207   7.157  1.00 23.90           C  
ATOM   1606  C   ALA A 212      16.180   8.882   6.474  1.00 25.16           C  
ATOM   1607  O   ALA A 212      16.313   8.738   5.253  1.00 26.59           O  
ATOM   1608  CB  ALA A 212      17.892  10.063   7.875  1.00 22.22           C  
ATOM   1609  N   LEU A 213      15.731   7.910   7.264  1.00 25.38           N  
ATOM   1610  CA  LEU A 213      15.328   6.622   6.712  1.00 27.50           C  
ATOM   1611  C   LEU A 213      14.216   6.780   5.672  1.00 29.39           C  
ATOM   1612  O   LEU A 213      14.217   6.105   4.643  1.00 31.37           O  
ATOM   1613  CB  LEU A 213      14.847   5.695   7.827  1.00 29.32           C  
ATOM   1614  CG  LEU A 213      15.828   4.619   8.300  1.00 32.31           C  
ATOM   1615  CD1 LEU A 213      17.117   5.250   8.826  1.00 33.83           C  
ATOM   1616  CD2 LEU A 213      15.133   3.788   9.376  1.00 33.53           C  
ATOM   1617  N   ASP A 214      13.272   7.676   5.940  1.00 30.42           N  
ATOM   1618  CA  ASP A 214      12.158   7.920   5.018  1.00 32.48           C  
ATOM   1619  C   ASP A 214      12.620   8.544   3.704  1.00 32.53           C  
ATOM   1620  O   ASP A 214      11.933   8.449   2.683  1.00 31.62           O  
ATOM   1621  CB  ASP A 214      11.136   8.847   5.671  1.00 35.23           C  
ATOM   1622  CG  ASP A 214       9.946   9.133   4.773  1.00 40.29           C  
ATOM   1623  OD1 ASP A 214       9.642  10.329   4.556  1.00 43.61           O  
ATOM   1624  OD2 ASP A 214       9.309   8.172   4.291  1.00 40.59           O  
ATOM   1625  N   ALA A 215      13.778   9.198   3.725  1.00 30.93           N  
ATOM   1626  CA  ALA A 215      14.285   9.836   2.511  1.00 29.92           C  
ATOM   1627  C   ALA A 215      15.212   8.932   1.693  1.00 30.07           C  
ATOM   1628  O   ALA A 215      15.434   9.181   0.504  1.00 30.08           O  
ATOM   1629  CB  ALA A 215      15.011  11.138   2.875  1.00 28.08           C  
ATOM   1630  N   ALA A 216      15.733   7.883   2.329  1.00 30.09           N  
ATOM   1631  CA  ALA A 216      16.673   6.961   1.688  1.00 31.00           C  
ATOM   1632  C   ALA A 216      16.301   6.497   0.282  1.00 31.23           C  
ATOM   1633  O   ALA A 216      17.095   6.639  -0.647  1.00 31.02           O  
ATOM   1634  CB  ALA A 216      16.904   5.743   2.589  1.00 31.73           C  
ATOM   1635  N   ALA A 217      15.102   5.941   0.136  1.00 32.08           N  
ATOM   1636  CA  ALA A 217      14.635   5.438  -1.154  1.00 32.91           C  
ATOM   1637  C   ALA A 217      14.658   6.518  -2.247  1.00 33.52           C  
ATOM   1638  O   ALA A 217      15.134   6.271  -3.356  1.00 34.32           O  
ATOM   1639  CB  ALA A 217      13.219   4.852  -1.013  1.00 32.60           C  
ATOM   1640  N   THR A 218      14.147   7.704  -1.931  1.00 33.84           N  
ATOM   1641  CA  THR A 218      14.121   8.807  -2.881  1.00 34.52           C  
ATOM   1642  C   THR A 218      15.527   9.208  -3.316  1.00 34.32           C  
ATOM   1643  O   THR A 218      15.770   9.504  -4.496  1.00 34.13           O  
ATOM   1644  CB  THR A 218      13.421  10.032  -2.275  1.00 35.77           C  
ATOM   1645  OG1 THR A 218      12.065   9.690  -1.981  1.00 38.58           O  
ATOM   1646  CG2 THR A 218      13.428  11.202  -3.245  1.00 37.10           C  
ATOM   1647  N   LEU A 219      16.455   9.228  -2.363  1.00 32.66           N  
ATOM   1648  CA  LEU A 219      17.842   9.582  -2.665  1.00 32.79           C  
ATOM   1649  C   LEU A 219      18.494   8.559  -3.588  1.00 32.96           C  
ATOM   1650  O   LEU A 219      19.317   8.919  -4.425  1.00 32.71           O  
ATOM   1651  CB  LEU A 219      18.660   9.710  -1.374  1.00 33.16           C  
ATOM   1652  CG  LEU A 219      18.330  10.954  -0.533  1.00 35.05           C  
ATOM   1653  CD1 LEU A 219      19.090  10.925   0.777  1.00 34.23           C  
ATOM   1654  CD2 LEU A 219      18.695  12.205  -1.322  1.00 35.53           C  
ATOM   1655  N   ARG A 220      18.142   7.285  -3.433  1.00 32.64           N  
ATOM   1656  CA  ARG A 220      18.714   6.252  -4.302  1.00 32.78           C  
ATOM   1657  C   ARG A 220      18.176   6.434  -5.728  1.00 32.50           C  
ATOM   1658  O   ARG A 220      18.909   6.299  -6.721  1.00 31.67           O  
ATOM   1659  CB  ARG A 220      18.352   4.859  -3.784  1.00 32.92           C  
ATOM   1660  CG  ARG A 220      19.087   4.448  -2.514  1.00 34.00           C  
ATOM   1661  CD  ARG A 220      18.927   2.961  -2.253  1.00 37.57           C  
ATOM   1662  NE  ARG A 220      17.548   2.604  -1.964  1.00 42.51           N  
ATOM   1663  CZ  ARG A 220      16.963   2.714  -0.772  1.00 44.02           C  
ATOM   1664  NH1 ARG A 220      17.633   3.173   0.278  1.00 43.04           N  
ATOM   1665  NH2 ARG A 220      15.691   2.359  -0.633  1.00 44.48           N  
ATOM   1666  N   ALA A 221      16.888   6.744  -5.819  1.00 31.97           N  
ATOM   1667  CA  ALA A 221      16.238   6.934  -7.109  1.00 32.69           C  
ATOM   1668  C   ALA A 221      16.859   8.096  -7.879  1.00 33.66           C  
ATOM   1669  O   ALA A 221      16.882   8.089  -9.118  1.00 31.56           O  
ATOM   1670  CB  ALA A 221      14.751   7.171  -6.906  1.00 33.75           C  
ATOM   1671  N   GLU A 222      17.358   9.092  -7.150  1.00 34.49           N  
ATOM   1672  CA  GLU A 222      17.993  10.252  -7.776  1.00 36.50           C  
ATOM   1673  C   GLU A 222      19.223   9.863  -8.578  1.00 36.86           C  
ATOM   1674  O   GLU A 222      19.511  10.478  -9.607  1.00 37.09           O  
ATOM   1675  CB  GLU A 222      18.430  11.286  -6.732  1.00 37.97           C  
ATOM   1676  CG  GLU A 222      17.311  12.132  -6.173  1.00 41.52           C  
ATOM   1677  CD  GLU A 222      17.829  13.306  -5.348  1.00 43.68           C  
ATOM   1678  OE1 GLU A 222      18.610  13.072  -4.398  1.00 44.24           O  
ATOM   1679  OE2 GLU A 222      17.453  14.458  -5.644  1.00 43.25           O  
ATOM   1680  N   HIS A 223      19.951   8.857  -8.107  1.00 36.56           N  
ATOM   1681  CA  HIS A 223      21.159   8.408  -8.791  1.00 38.65           C  
ATOM   1682  C   HIS A 223      20.867   7.361  -9.846  1.00 37.50           C  
ATOM   1683  O   HIS A 223      21.787   6.724 -10.360  1.00 38.59           O  
ATOM   1684  CB  HIS A 223      22.167   7.841  -7.782  1.00 42.62           C  
ATOM   1685  CG  HIS A 223      22.859   8.885  -6.973  1.00 45.99           C  
ATOM   1686  ND1 HIS A 223      23.749   9.789  -7.520  1.00 48.44           N  
ATOM   1687  CD2 HIS A 223      22.770   9.200  -5.656  1.00 48.60           C  
ATOM   1688  CE1 HIS A 223      24.172  10.614  -6.578  1.00 48.45           C  
ATOM   1689  NE2 HIS A 223      23.595  10.279  -5.442  1.00 49.28           N  
ATOM   1690  N   GLY A 224      19.590   7.179 -10.159  1.00 35.38           N  
ATOM   1691  CA  GLY A 224      19.207   6.213 -11.175  1.00 36.58           C  
ATOM   1692  C   GLY A 224      18.929   4.809 -10.672  1.00 38.02           C  
ATOM   1693  O   GLY A 224      18.798   3.888 -11.473  1.00 35.47           O  
ATOM   1694  N   GLU A 225      18.843   4.639  -9.355  1.00 39.66           N  
ATOM   1695  CA  GLU A 225      18.571   3.323  -8.786  1.00 43.02           C  
ATOM   1696  C   GLU A 225      17.081   2.986  -8.869  1.00 44.67           C  
ATOM   1697  O   GLU A 225      16.735   1.999  -9.550  1.00 46.02           O  
ATOM   1698  CB  GLU A 225      19.031   3.273  -7.327  1.00 44.81           C  
ATOM   1699  CG  GLU A 225      20.514   3.554  -7.146  1.00 47.18           C  
ATOM   1700  CD  GLU A 225      21.005   3.205  -5.756  1.00 48.36           C  
ATOM   1701  OE1 GLU A 225      20.800   2.044  -5.333  1.00 47.38           O  
ATOM   1702  OE2 GLU A 225      21.597   4.088  -5.097  1.00 48.31           O  
ATOM   1703  OXT GLU A 225      16.270   3.713  -8.256  1.00 47.16           O  
