# Supplementary material for: Alignment of Helical Membrane Protein Sequences Using AlignMe
Source: PLoS One. 2013 Mar 4;8(3):e57731. doi: 10.1371/journal.pone.0057731 (PMC3587630; doi:10.1371/journal.pone.0057731)
Supplement: File S2 — Dataset of HOMEP2 homologous membrane proteins. (GZ) [file pone.0057731.s002.gz › HOMEP2010_pdbs/bacterial_rhodopsins/2EI4_A.pdb]

ATOM      1  N   GLN A   1      29.656   3.057   8.485  1.00 66.45           N  
ATOM      2  CA  GLN A   1      29.147   3.583   9.786  1.00 66.19           C  
ATOM      3  C   GLN A   1      29.643   5.007  10.038  1.00 65.59           C  
ATOM      4  O   GLN A   1      30.851   5.256  10.092  1.00 65.75           O  
ATOM      5  CB  GLN A   1      29.598   2.671  10.928  1.00 66.63           C  
ATOM      6  CG  GLN A   1      29.177   1.216  10.767  1.00 67.74           C  
ATOM      7  CD  GLN A   1      27.670   1.040  10.709  1.00 68.33           C  
ATOM      8  OE1 GLN A   1      26.950   1.422  11.634  1.00 68.58           O  
ATOM      9  NE2 GLN A   1      27.185   0.454   9.620  1.00 68.77           N  
ATOM     10  N   ALA A   2      28.707   5.939  10.192  1.00 64.89           N  
ATOM     11  CA  ALA A   2      29.057   7.336  10.432  1.00 63.93           C  
ATOM     12  C   ALA A   2      28.051   8.030  11.343  1.00 63.10           C  
ATOM     13  O   ALA A   2      28.096   7.874  12.564  1.00 63.17           O  
ATOM     14  CB  ALA A   2      29.160   8.083   9.102  1.00 64.13           C  
ATOM     15  N   GLY A   3      27.150   8.800  10.740  1.00 61.90           N  
ATOM     16  CA  GLY A   3      26.144   9.517  11.501  1.00 60.18           C  
ATOM     17  C   GLY A   3      25.360  10.457  10.606  1.00 58.86           C  
ATOM     18  O   GLY A   3      24.935  10.071   9.516  1.00 59.28           O  
ATOM     19  N   PHE A   4      25.167  11.693  11.051  1.00 57.26           N  
ATOM     20  CA  PHE A   4      24.430  12.661  10.254  1.00 55.92           C  
ATOM     21  C   PHE A   4      25.223  13.953  10.073  1.00 54.60           C  
ATOM     22  O   PHE A   4      25.782  14.490  11.030  1.00 54.24           O  
ATOM     23  CB  PHE A   4      23.078  12.957  10.904  1.00 56.94           C  
ATOM     24  CG  PHE A   4      22.055  13.489   9.947  1.00 57.32           C  
ATOM     25  CD1 PHE A   4      22.163  14.775   9.436  1.00 57.75           C  
ATOM     26  CD2 PHE A   4      21.000  12.686   9.528  1.00 58.09           C  
ATOM     27  CE1 PHE A   4      21.234  15.255   8.517  1.00 58.42           C  
ATOM     28  CE2 PHE A   4      20.067  13.156   8.609  1.00 58.21           C  
ATOM     29  CZ  PHE A   4      20.184  14.442   8.102  1.00 58.22           C  
ATOM     30  N   ASP A   5      25.264  14.442   8.836  1.00 52.82           N  
ATOM     31  CA  ASP A   5      25.994  15.658   8.501  1.00 51.50           C  
ATOM     32  C   ASP A   5      25.172  16.906   8.821  1.00 50.51           C  
ATOM     33  O   ASP A   5      24.597  17.541   7.935  1.00 49.85           O  
ATOM     34  CB  ASP A   5      26.382  15.625   7.021  1.00 51.61           C  
ATOM     35  CG  ASP A   5      27.157  16.854   6.589  1.00 51.56           C  
ATOM     36  OD1 ASP A   5      27.829  17.473   7.441  1.00 51.77           O  
ATOM     37  OD2 ASP A   5      27.104  17.192   5.390  1.00 51.53           O  
ATOM     38  N   LEU A   6      25.150  17.253  10.104  1.00 49.12           N  
ATOM     39  CA  LEU A   6      24.396  18.390  10.619  1.00 48.65           C  
ATOM     40  C   LEU A   6      24.650  19.778  10.022  1.00 48.64           C  
ATOM     41  O   LEU A   6      23.745  20.614  10.027  1.00 48.43           O  
ATOM     42  CB  LEU A   6      24.570  18.466  12.139  1.00 47.93           C  
ATOM     43  CG  LEU A   6      23.994  17.307  12.958  1.00 47.21           C  
ATOM     44  CD1 LEU A   6      24.272  17.539  14.428  1.00 46.67           C  
ATOM     45  CD2 LEU A   6      22.501  17.191  12.711  1.00 46.48           C  
ATOM     46  N   LEU A   7      25.853  20.037   9.515  1.00 48.26           N  
ATOM     47  CA  LEU A   7      26.152  21.355   8.949  1.00 48.86           C  
ATOM     48  C   LEU A   7      26.275  21.395   7.420  1.00 48.62           C  
ATOM     49  O   LEU A   7      26.750  22.380   6.851  1.00 48.67           O  
ATOM     50  CB  LEU A   7      27.425  21.922   9.589  1.00 49.11           C  
ATOM     51  CG  LEU A   7      27.400  22.057  11.118  1.00 49.64           C  
ATOM     52  CD1 LEU A   7      28.732  22.588  11.615  1.00 49.31           C  
ATOM     53  CD2 LEU A   7      26.275  22.988  11.538  1.00 49.71           C  
ATOM     54  N   ASN A   8      25.838  20.329   6.761  1.00 48.56           N  
ATOM     55  CA  ASN A   8      25.888  20.250   5.304  1.00 48.49           C  
ATOM     56  C   ASN A   8      27.305  20.511   4.787  1.00 47.67           C  
ATOM     57  O   ASN A   8      27.487  21.020   3.679  1.00 47.82           O  
ATOM     58  CB  ASN A   8      24.919  21.274   4.694  1.00 49.43           C  
ATOM     59  CG  ASN A   8      24.503  20.923   3.271  1.00 50.39           C  
ATOM     60  OD1 ASN A   8      25.339  20.624   2.415  1.00 50.56           O  
ATOM     61  ND2 ASN A   8      23.201  20.974   3.011  1.00 51.04           N  
ATOM     62  N   ASP A   9      28.310  20.169   5.589  1.00 46.45           N  
ATOM     63  CA  ASP A   9      29.689  20.382   5.169  1.00 45.30           C  
ATOM     64  C   ASP A   9      30.430  19.078   4.905  1.00 44.53           C  
ATOM     65  O   ASP A   9      31.655  19.061   4.805  1.00 44.89           O  
ATOM     66  CB  ASP A   9      30.455  21.232   6.196  1.00 44.62           C  
ATOM     67  CG  ASP A   9      30.392  20.666   7.602  1.00 44.46           C  
ATOM     68  OD1 ASP A   9      30.235  19.435   7.760  1.00 43.85           O  
ATOM     69  OD2 ASP A   9      30.522  21.461   8.557  1.00 44.22           O  
ATOM     70  N   GLY A  10      29.674  17.992   4.783  1.00 43.62           N  
ATOM     71  CA  GLY A  10      30.269  16.695   4.511  1.00 42.44           C  
ATOM     72  C   GLY A  10      30.946  16.032   5.695  1.00 41.85           C  
ATOM     73  O   GLY A  10      31.902  15.275   5.523  1.00 41.83           O  
ATOM     74  N   ARG A  11      30.451  16.304   6.897  1.00 40.64           N  
ATOM     75  CA  ARG A  11      31.021  15.722   8.106  1.00 39.48           C  
ATOM     76  C   ARG A  11      29.920  15.090   8.948  1.00 38.83           C  
ATOM     77  O   ARG A  11      29.376  15.729   9.847  1.00 39.08           O  
ATOM     78  CB  ARG A  11      31.731  16.805   8.917  1.00 39.47           C  
ATOM     79  CG  ARG A  11      32.831  17.534   8.161  1.00 39.07           C  
ATOM     80  CD  ARG A  11      33.048  18.918   8.751  1.00 38.86           C  
ATOM     81  NE  ARG A  11      33.420  18.841  10.157  1.00 39.00           N  
ATOM     82  CZ  ARG A  11      32.932  19.630  11.107  1.00 37.89           C  
ATOM     83  NH1 ARG A  11      32.041  20.566  10.810  1.00 37.16           N  
ATOM     84  NH2 ARG A  11      33.336  19.477  12.356  1.00 37.77           N  
ATOM     85  N   PRO A  12      29.576  13.822   8.670  1.00 38.02           N  
ATOM     86  CA  PRO A  12      28.525  13.141   9.431  1.00 37.35           C  
ATOM     87  C   PRO A  12      28.814  13.003  10.923  1.00 36.93           C  
ATOM     88  O   PRO A  12      27.892  12.853  11.725  1.00 36.73           O  
ATOM     89  CB  PRO A  12      28.407  11.790   8.725  1.00 37.69           C  
ATOM     90  CG  PRO A  12      29.784  11.563   8.191  1.00 37.94           C  
ATOM     91  CD  PRO A  12      30.152  12.925   7.654  1.00 37.97           C  
ATOM     92  N   GLU A  13      30.087  13.056  11.304  1.00 36.07           N  
ATOM     93  CA  GLU A  13      30.430  12.930  12.716  1.00 35.44           C  
ATOM     94  C   GLU A  13      29.938  14.124  13.542  1.00 33.95           C  
ATOM     95  O   GLU A  13      29.906  14.056  14.769  1.00 33.71           O  
ATOM     96  CB  GLU A  13      31.944  12.754  12.908  1.00 36.21           C  
ATOM     97  CG  GLU A  13      32.809  13.960  12.534  1.00 37.12           C  
ATOM     98  CD  GLU A  13      33.129  14.032  11.050  1.00 37.60           C  
ATOM     99  OE1 GLU A  13      34.046  14.793  10.683  1.00 37.81           O  
ATOM    100  OE2 GLU A  13      32.468  13.337  10.250  1.00 38.42           O  
ATOM    101  N   THR A  14      29.548  15.208  12.875  1.00 32.59           N  
ATOM    102  CA  THR A  14      29.052  16.386  13.587  1.00 31.07           C  
ATOM    103  C   THR A  14      27.824  16.038  14.435  1.00 30.77           C  
ATOM    104  O   THR A  14      27.517  16.726  15.410  1.00 30.66           O  
ATOM    105  CB  THR A  14      28.687  17.546  12.618  1.00 30.21           C  
ATOM    106  OG1 THR A  14      27.822  17.067  11.582  1.00 29.61           O  
ATOM    107  CG2 THR A  14      29.948  18.144  12.001  1.00 30.24           C  
ATOM    108  N   LEU A  15      27.129  14.963  14.068  1.00 30.07           N  
ATOM    109  CA  LEU A  15      25.951  14.529  14.813  1.00 30.04           C  
ATOM    110  C   LEU A  15      26.381  14.096  16.216  1.00 30.16           C  
ATOM    111  O   LEU A  15      25.684  14.350  17.197  1.00 28.95           O  
ATOM    112  CB  LEU A  15      25.262  13.369  14.074  1.00 30.76           C  
ATOM    113  CG  LEU A  15      23.937  12.763  14.566  1.00 32.41           C  
ATOM    114  CD1 LEU A  15      24.199  11.477  15.327  1.00 33.03           C  
ATOM    115  CD2 LEU A  15      23.166  13.773  15.412  1.00 31.97           C  
ATOM    116  N   TRP A  16      27.544  13.452  16.309  1.00 30.02           N  
ATOM    117  CA  TRP A  16      28.050  13.001  17.602  1.00 29.85           C  
ATOM    118  C   TRP A  16      28.653  14.175  18.368  1.00 28.96           C  
ATOM    119  O   TRP A  16      28.542  14.254  19.584  1.00 29.07           O  
ATOM    120  CB  TRP A  16      29.101  11.914  17.409  1.00 30.89           C  
ATOM    121  CG  TRP A  16      28.624  10.786  16.559  1.00 32.10           C  
ATOM    122  CD1 TRP A  16      29.183  10.348  15.397  1.00 32.08           C  
ATOM    123  CD2 TRP A  16      27.477   9.960  16.794  1.00 32.13           C  
ATOM    124  NE1 TRP A  16      28.454   9.300  14.889  1.00 33.68           N  
ATOM    125  CE2 TRP A  16      27.401   9.043  15.725  1.00 32.92           C  
ATOM    126  CE3 TRP A  16      26.504   9.907  17.802  1.00 32.92           C  
ATOM    127  CZ2 TRP A  16      26.389   8.080  15.632  1.00 33.37           C  
ATOM    128  CZ3 TRP A  16      25.497   8.949  17.712  1.00 33.08           C  
ATOM    129  CH2 TRP A  16      25.448   8.049  16.631  1.00 33.13           C  
ATOM    130  N   LEU A  17      29.293  15.086  17.649  1.00 28.77           N  
ATOM    131  CA  LEU A  17      29.886  16.259  18.282  1.00 28.54           C  
ATOM    132  C   LEU A  17      28.747  17.119  18.835  1.00 28.26           C  
ATOM    133  O   LEU A  17      28.816  17.623  19.954  1.00 28.38           O  
ATOM    134  CB  LEU A  17      30.708  17.042  17.252  1.00 28.78           C  
ATOM    135  CG  LEU A  17      31.912  16.271  16.688  1.00 29.19           C  
ATOM    136  CD1 LEU A  17      32.536  17.020  15.501  1.00 27.92           C  
ATOM    137  CD2 LEU A  17      32.931  16.066  17.797  1.00 27.73           C  
ATOM    138  N   GLY A  18      27.689  17.264  18.049  1.00 28.84           N  
ATOM    139  CA  GLY A  18      26.549  18.044  18.492  1.00 30.10           C  
ATOM    140  C   GLY A  18      25.948  17.471  19.758  1.00 30.56           C  
ATOM    141  O   GLY A  18      25.679  18.203  20.708  1.00 31.08           O  
ATOM    142  N   ILE A  19      25.722  16.159  19.784  1.00 30.84           N  
ATOM    143  CA  ILE A  19      25.166  15.538  20.979  1.00 31.07           C  
ATOM    144  C   ILE A  19      26.165  15.697  22.126  1.00 31.28           C  
ATOM    145  O   ILE A  19      25.783  15.974  23.264  1.00 32.25           O  
ATOM    146  CB  ILE A  19      24.863  14.039  20.758  1.00 31.02           C  
ATOM    147  CG1 ILE A  19      23.747  13.881  19.721  1.00 31.70           C  
ATOM    148  CG2 ILE A  19      24.435  13.402  22.069  1.00 30.67           C  
ATOM    149  CD1 ILE A  19      23.568  12.468  19.218  1.00 32.24           C  
ATOM    150  N   GLY A  20      27.447  15.521  21.822  1.00 30.72           N  
ATOM    151  CA  GLY A  20      28.459  15.683  22.846  1.00 30.22           C  
ATOM    152  C   GLY A  20      28.374  17.085  23.429  1.00 30.18           C  
ATOM    153  O   GLY A  20      28.420  17.259  24.644  1.00 30.58           O  
ATOM    154  N   THR A  21      28.247  18.087  22.562  1.00 29.07           N  
ATOM    155  CA  THR A  21      28.145  19.472  23.013  1.00 28.81           C  
ATOM    156  C   THR A  21      26.956  19.644  23.963  1.00 28.59           C  
ATOM    157  O   THR A  21      27.118  20.101  25.091  1.00 27.48           O  
ATOM    158  CB  THR A  21      27.956  20.443  21.831  1.00 28.26           C  
ATOM    159  OG1 THR A  21      29.010  20.256  20.876  1.00 29.68           O  
ATOM    160  CG2 THR A  21      27.978  21.887  22.328  1.00 27.83           C  
ATOM    161  N   LEU A  22      25.764  19.284  23.487  1.00 29.68           N  
ATOM    162  CA  LEU A  22      24.539  19.387  24.284  1.00 30.24           C  
ATOM    163  C   LEU A  22      24.671  18.744  25.657  1.00 29.73           C  
ATOM    164  O   LEU A  22      24.262  19.320  26.664  1.00 29.54           O  
ATOM    165  CB  LEU A  22      23.365  18.720  23.555  1.00 31.85           C  
ATOM    166  CG  LEU A  22      22.525  19.566  22.596  1.00 33.35           C  
ATOM    167  CD1 LEU A  22      21.956  20.755  23.364  1.00 33.83           C  
ATOM    168  CD2 LEU A  22      23.367  20.026  21.418  1.00 34.19           C  
ATOM    169  N   LEU A  23      25.233  17.540  25.685  1.00 30.17           N  
ATOM    170  CA  LEU A  23      25.406  16.801  26.926  1.00 30.34           C  
ATOM    171  C   LEU A  23      26.364  17.468  27.912  1.00 30.56           C  
ATOM    172  O   LEU A  23      26.136  17.425  29.122  1.00 31.28           O  
ATOM    173  CB  LEU A  23      25.871  15.372  26.619  1.00 30.43           C  
ATOM    174  CG  LEU A  23      24.851  14.475  25.905  1.00 30.22           C  
ATOM    175  CD1 LEU A  23      25.448  13.108  25.646  1.00 30.24           C  
ATOM    176  CD2 LEU A  23      23.603  14.340  26.758  1.00 30.85           C  
ATOM    177  N   MET A  24      27.436  18.071  27.403  1.00 29.76           N  
ATOM    178  CA  MET A  24      28.404  18.747  28.265  1.00 30.04           C  
ATOM    179  C   MET A  24      27.805  20.013  28.859  1.00 30.36           C  
ATOM    180  O   MET A  24      28.155  20.415  29.968  1.00 30.49           O  
ATOM    181  CB  MET A  24      29.666  19.117  27.480  1.00 30.10           C  
ATOM    182  CG  MET A  24      30.501  17.931  27.055  1.00 31.23           C  
ATOM    183  SD  MET A  24      31.118  17.028  28.467  1.00 32.25           S  
ATOM    184  CE  MET A  24      29.868  15.717  28.577  1.00 34.60           C  
ATOM    185  N   LEU A  25      26.902  20.638  28.110  1.00 31.18           N  
ATOM    186  CA  LEU A  25      26.250  21.856  28.561  1.00 31.82           C  
ATOM    187  C   LEU A  25      25.242  21.593  29.668  1.00 32.47           C  
ATOM    188  O   LEU A  25      25.284  22.252  30.709  1.00 32.41           O  
ATOM    189  CB  LEU A  25      25.568  22.560  27.385  1.00 32.10           C  
ATOM    190  CG  LEU A  25      26.515  23.240  26.389  1.00 33.02           C  
ATOM    191  CD1 LEU A  25      25.707  23.800  25.228  1.00 33.12           C  
ATOM    192  CD2 LEU A  25      27.295  24.360  27.090  1.00 32.64           C  
ATOM    193  N   ILE A  26      24.338  20.635  29.464  1.00 33.78           N  
ATOM    194  CA  ILE A  26      23.347  20.349  30.498  1.00 34.84           C  
ATOM    195  C   ILE A  26      24.060  19.797  31.722  1.00 34.71           C  
ATOM    196  O   ILE A  26      23.576  19.921  32.846  1.00 35.10           O  
ATOM    197  CB  ILE A  26      22.264  19.333  30.036  1.00 36.27           C  
ATOM    198  CG1 ILE A  26      22.854  17.931  29.930  1.00 37.06           C  
ATOM    199  CG2 ILE A  26      21.668  19.773  28.701  1.00 35.75           C  
ATOM    200  CD1 ILE A  26      21.800  16.863  29.672  1.00 39.63           C  
ATOM    201  N   GLY A  27      25.221  19.192  31.498  1.00 34.36           N  
ATOM    202  CA  GLY A  27      25.982  18.657  32.607  1.00 33.86           C  
ATOM    203  C   GLY A  27      26.561  19.803  33.416  1.00 33.13           C  
ATOM    204  O   GLY A  27      26.578  19.759  34.644  1.00 32.83           O  
ATOM    205  N   THR A  28      27.021  20.843  32.719  1.00 32.79           N  
ATOM    206  CA  THR A  28      27.607  22.008  33.371  1.00 32.11           C  
ATOM    207  C   THR A  28      26.561  22.778  34.171  1.00 32.31           C  
ATOM    208  O   THR A  28      26.814  23.188  35.303  1.00 31.89           O  
ATOM    209  CB  THR A  28      28.239  22.978  32.340  1.00 31.77           C  
ATOM    210  OG1 THR A  28      29.204  22.278  31.545  1.00 29.36           O  
ATOM    211  CG2 THR A  28      28.920  24.153  33.050  1.00 31.00           C  
ATOM    212  N   PHE A  29      25.384  22.971  33.588  1.00 32.57           N  
ATOM    213  CA  PHE A  29      24.341  23.721  34.282  1.00 33.60           C  
ATOM    214  C   PHE A  29      23.550  22.910  35.293  1.00 32.67           C  
ATOM    215  O   PHE A  29      22.796  23.464  36.087  1.00 33.06           O  
ATOM    216  CB  PHE A  29      23.413  24.401  33.273  1.00 34.16           C  
ATOM    217  CG  PHE A  29      24.055  25.571  32.576  1.00 35.62           C  
ATOM    218  CD1 PHE A  29      25.020  25.369  31.596  1.00 36.16           C  
ATOM    219  CD2 PHE A  29      23.734  26.875  32.938  1.00 36.03           C  
ATOM    220  CE1 PHE A  29      25.657  26.452  30.988  1.00 36.78           C  
ATOM    221  CE2 PHE A  29      24.365  27.963  32.338  1.00 36.49           C  
ATOM    222  CZ  PHE A  29      25.328  27.752  31.362  1.00 36.24           C  
ATOM    223  N   TYR A  30      23.720  21.596  35.271  1.00 32.58           N  
ATOM    224  CA  TYR A  30      23.038  20.765  36.246  1.00 32.30           C  
ATOM    225  C   TYR A  30      23.880  20.872  37.512  1.00 31.85           C  
ATOM    226  O   TYR A  30      23.362  21.052  38.618  1.00 31.91           O  
ATOM    227  CB  TYR A  30      22.986  19.312  35.781  1.00 33.99           C  
ATOM    228  CG  TYR A  30      22.568  18.357  36.875  1.00 36.13           C  
ATOM    229  CD1 TYR A  30      21.281  18.401  37.412  1.00 36.32           C  
ATOM    230  CD2 TYR A  30      23.466  17.423  37.390  1.00 36.84           C  
ATOM    231  CE1 TYR A  30      20.898  17.534  38.433  1.00 37.32           C  
ATOM    232  CE2 TYR A  30      23.093  16.554  38.412  1.00 37.79           C  
ATOM    233  CZ  TYR A  30      21.811  16.614  38.928  1.00 37.46           C  
ATOM    234  OH  TYR A  30      21.445  15.754  39.940  1.00 38.16           O  
ATOM    235  N   PHE A  31      25.195  20.778  37.331  1.00 30.79           N  
ATOM    236  CA  PHE A  31      26.129  20.862  38.440  1.00 30.10           C  
ATOM    237  C   PHE A  31      26.058  22.236  39.096  1.00 29.61           C  
ATOM    238  O   PHE A  31      26.133  22.347  40.313  1.00 29.49           O  
ATOM    239  CB  PHE A  31      27.560  20.583  37.956  1.00 30.61           C  
ATOM    240  CG  PHE A  31      27.790  19.166  37.476  1.00 30.56           C  
ATOM    241  CD1 PHE A  31      28.956  18.836  36.797  1.00 31.06           C  
ATOM    242  CD2 PHE A  31      26.854  18.161  37.713  1.00 31.26           C  
ATOM    243  CE1 PHE A  31      29.193  17.525  36.358  1.00 32.12           C  
ATOM    244  CE2 PHE A  31      27.083  16.844  37.277  1.00 30.95           C  
ATOM    245  CZ  PHE A  31      28.251  16.529  36.601  1.00 31.40           C  
ATOM    246  N   ILE A  32      25.912  23.285  38.294  1.00 29.87           N  
ATOM    247  CA  ILE A  32      25.830  24.630  38.854  1.00 30.33           C  
ATOM    248  C   ILE A  32      24.571  24.755  39.712  1.00 30.98           C  
ATOM    249  O   ILE A  32      24.619  25.255  40.837  1.00 31.45           O  
ATOM    250  CB  ILE A  32      25.819  25.701  37.739  1.00 30.19           C  
ATOM    251  CG1 ILE A  32      27.165  25.683  37.005  1.00 30.09           C  
ATOM    252  CG2 ILE A  32      25.571  27.082  38.336  1.00 28.09           C  
ATOM    253  CD1 ILE A  32      27.180  26.477  35.719  1.00 30.69           C  
ATOM    254  N   ALA A  33      23.445  24.288  39.183  1.00 31.75           N  
ATOM    255  CA  ALA A  33      22.186  24.340  39.920  1.00 32.77           C  
ATOM    256  C   ALA A  33      22.279  23.529  41.210  1.00 33.28           C  
ATOM    257  O   ALA A  33      22.019  24.041  42.298  1.00 32.41           O  
ATOM    258  CB  ALA A  33      21.060  23.806  39.053  1.00 33.32           C  
ATOM    259  N   ARG A  34      22.653  22.260  41.077  1.00 34.97           N  
ATOM    260  CA  ARG A  34      22.776  21.357  42.219  1.00 36.38           C  
ATOM    261  C   ARG A  34      23.691  21.891  43.321  1.00 36.74           C  
ATOM    262  O   ARG A  34      23.433  21.676  44.506  1.00 37.04           O  
ATOM    263  CB  ARG A  34      23.273  19.981  41.745  1.00 37.42           C  
ATOM    264  CG  ARG A  34      23.443  18.930  42.847  1.00 39.18           C  
ATOM    265  CD  ARG A  34      22.116  18.553  43.513  1.00 41.69           C  
ATOM    266  NE  ARG A  34      22.298  17.557  44.571  1.00 43.61           N  
ATOM    267  CZ  ARG A  34      22.584  16.273  44.361  1.00 44.53           C  
ATOM    268  NH1 ARG A  34      22.715  15.809  43.125  1.00 44.44           N  
ATOM    269  NH2 ARG A  34      22.765  15.455  45.390  1.00 45.28           N  
ATOM    270  N   GLY A  35      24.755  22.591  42.939  1.00 37.38           N  
ATOM    271  CA  GLY A  35      25.667  23.124  43.937  1.00 37.79           C  
ATOM    272  C   GLY A  35      25.494  24.605  44.225  1.00 38.43           C  
ATOM    273  O   GLY A  35      26.258  25.185  44.998  1.00 38.40           O  
ATOM    274  N   TRP A  36      24.483  25.220  43.624  1.00 38.84           N  
ATOM    275  CA  TRP A  36      24.252  26.646  43.811  1.00 39.54           C  
ATOM    276  C   TRP A  36      24.080  27.087  45.262  1.00 40.02           C  
ATOM    277  O   TRP A  36      24.566  28.148  45.645  1.00 40.16           O  
ATOM    278  CB  TRP A  36      23.049  27.103  42.980  1.00 38.82           C  
ATOM    279  CG  TRP A  36      22.907  28.596  42.920  1.00 38.58           C  
ATOM    280  CD1 TRP A  36      22.306  29.403  43.847  1.00 39.13           C  
ATOM    281  CD2 TRP A  36      23.421  29.469  41.903  1.00 38.19           C  
ATOM    282  NE1 TRP A  36      22.416  30.724  43.469  1.00 38.55           N  
ATOM    283  CE2 TRP A  36      23.095  30.791  42.281  1.00 38.43           C  
ATOM    284  CE3 TRP A  36      24.129  29.262  40.711  1.00 38.53           C  
ATOM    285  CZ2 TRP A  36      23.451  31.903  41.507  1.00 38.03           C  
ATOM    286  CZ3 TRP A  36      24.484  30.372  39.939  1.00 37.95           C  
ATOM    287  CH2 TRP A  36      24.142  31.673  40.344  1.00 38.02           C  
ATOM    288  N   GLY A  37      23.404  26.277  46.071  1.00 40.95           N  
ATOM    289  CA  GLY A  37      23.194  26.648  47.461  1.00 41.78           C  
ATOM    290  C   GLY A  37      24.209  26.112  48.456  1.00 42.53           C  
ATOM    291  O   GLY A  37      24.047  26.290  49.665  1.00 42.98           O  
ATOM    292  N   VAL A  38      25.261  25.461  47.966  1.00 42.52           N  
ATOM    293  CA  VAL A  38      26.278  24.900  48.849  1.00 41.94           C  
ATOM    294  C   VAL A  38      27.150  25.962  49.515  1.00 42.25           C  
ATOM    295  O   VAL A  38      27.796  26.772  48.846  1.00 40.89           O  
ATOM    296  CB  VAL A  38      27.192  23.921  48.090  1.00 42.54           C  
ATOM    297  CG1 VAL A  38      28.266  23.382  49.024  1.00 42.03           C  
ATOM    298  CG2 VAL A  38      26.358  22.778  47.516  1.00 42.69           C  
ATOM    299  N   THR A  39      27.170  25.937  50.843  1.00 42.66           N  
ATOM    300  CA  THR A  39      27.952  26.890  51.617  1.00 43.45           C  
ATOM    301  C   THR A  39      29.248  26.269  52.132  1.00 43.85           C  
ATOM    302  O   THR A  39      30.195  26.986  52.458  1.00 43.63           O  
ATOM    303  CB  THR A  39      27.143  27.426  52.817  1.00 43.30           C  
ATOM    304  OG1 THR A  39      26.896  26.363  53.745  1.00 43.83           O  
ATOM    305  CG2 THR A  39      25.812  27.991  52.346  1.00 43.56           C  
ATOM    306  N   ASP A  40      29.285  24.939  52.201  1.00 44.64           N  
ATOM    307  CA  ASP A  40      30.470  24.214  52.671  1.00 45.30           C  
ATOM    308  C   ASP A  40      31.669  24.572  51.787  1.00 45.34           C  
ATOM    309  O   ASP A  40      31.637  24.364  50.574  1.00 45.52           O  
ATOM    310  CB  ASP A  40      30.213  22.705  52.618  1.00 45.80           C  
ATOM    311  CG  ASP A  40      31.229  21.909  53.418  1.00 46.74           C  
ATOM    312  OD1 ASP A  40      32.445  22.080  53.191  1.00 46.94           O  
ATOM    313  OD2 ASP A  40      30.807  21.105  54.277  1.00 47.55           O  
ATOM    314  N   LYS A  41      32.726  25.101  52.396  1.00 45.31           N  
ATOM    315  CA  LYS A  41      33.913  25.509  51.644  1.00 45.49           C  
ATOM    316  C   LYS A  41      34.622  24.363  50.933  1.00 45.15           C  
ATOM    317  O   LYS A  41      35.131  24.536  49.828  1.00 44.84           O  
ATOM    318  CB  LYS A  41      34.904  26.223  52.562  1.00 45.64           C  
ATOM    319  CG  LYS A  41      36.096  26.817  51.835  1.00 46.46           C  
ATOM    320  CD  LYS A  41      36.934  27.671  52.766  1.00 47.65           C  
ATOM    321  CE  LYS A  41      38.124  28.270  52.040  1.00 48.20           C  
ATOM    322  NZ  LYS A  41      39.000  27.216  51.450  1.00 48.65           N  
ATOM    323  N   GLU A  42      34.659  23.198  51.568  1.00 45.05           N  
ATOM    324  CA  GLU A  42      35.305  22.031  50.981  1.00 44.93           C  
ATOM    325  C   GLU A  42      34.493  21.524  49.787  1.00 43.64           C  
ATOM    326  O   GLU A  42      35.054  21.115  48.764  1.00 43.33           O  
ATOM    327  CB  GLU A  42      35.424  20.920  52.027  1.00 46.65           C  
ATOM    328  CG  GLU A  42      36.197  19.698  51.565  1.00 48.83           C  
ATOM    329  CD  GLU A  42      37.699  19.908  51.602  1.00 50.20           C  
ATOM    330  OE1 GLU A  42      38.204  20.814  50.899  1.00 50.70           O  
ATOM    331  OE2 GLU A  42      38.373  19.159  52.342  1.00 50.96           O  
ATOM    332  N   ALA A  43      33.170  21.560  49.927  1.00 41.81           N  
ATOM    333  CA  ALA A  43      32.262  21.098  48.880  1.00 40.28           C  
ATOM    334  C   ALA A  43      32.202  22.030  47.672  1.00 39.03           C  
ATOM    335  O   ALA A  43      32.147  21.571  46.532  1.00 37.94           O  
ATOM    336  CB  ALA A  43      30.858  20.900  49.459  1.00 40.70           C  
ATOM    337  N   ARG A  44      32.206  23.338  47.915  1.00 38.24           N  
ATOM    338  CA  ARG A  44      32.148  24.298  46.819  1.00 37.00           C  
ATOM    339  C   ARG A  44      33.403  24.137  45.976  1.00 35.44           C  
ATOM    340  O   ARG A  44      33.394  24.367  44.775  1.00 35.19           O  
ATOM    341  CB  ARG A  44      32.045  25.720  47.367  1.00 38.85           C  
ATOM    342  CG  ARG A  44      33.315  26.241  48.008  1.00 41.98           C  
ATOM    343  CD  ARG A  44      33.017  27.333  49.021  1.00 44.91           C  
ATOM    344  NE  ARG A  44      32.039  28.299  48.536  1.00 46.59           N  
ATOM    345  CZ  ARG A  44      31.855  29.498  49.076  1.00 48.76           C  
ATOM    346  NH1 ARG A  44      32.588  29.877  50.115  1.00 49.50           N  
ATOM    347  NH2 ARG A  44      30.938  30.320  48.582  1.00 49.91           N  
ATOM    348  N   GLU A  45      34.484  23.727  46.623  1.00 34.63           N  
ATOM    349  CA  GLU A  45      35.753  23.503  45.946  1.00 33.71           C  
ATOM    350  C   GLU A  45      35.603  22.360  44.941  1.00 32.30           C  
ATOM    351  O   GLU A  45      36.057  22.460  43.801  1.00 31.19           O  
ATOM    352  CB  GLU A  45      36.827  23.178  46.981  1.00 34.52           C  
ATOM    353  CG  GLU A  45      38.132  22.698  46.408  1.00 37.36           C  
ATOM    354  CD  GLU A  45      39.189  22.558  47.477  1.00 39.16           C  
ATOM    355  OE1 GLU A  45      39.818  23.578  47.825  1.00 39.64           O  
ATOM    356  OE2 GLU A  45      39.375  21.432  47.981  1.00 40.60           O  
ATOM    357  N   TYR A  46      34.964  21.270  45.364  1.00 30.56           N  
ATOM    358  CA  TYR A  46      34.746  20.142  44.466  1.00 29.30           C  
ATOM    359  C   TYR A  46      33.795  20.606  43.361  1.00 28.91           C  
ATOM    360  O   TYR A  46      34.019  20.344  42.181  1.00 28.94           O  
ATOM    361  CB  TYR A  46      34.145  18.950  45.224  1.00 28.39           C  
ATOM    362  CG  TYR A  46      35.141  18.182  46.077  1.00 28.55           C  
ATOM    363  CD1 TYR A  46      36.182  17.450  45.489  1.00 29.24           C  
ATOM    364  CD2 TYR A  46      35.054  18.197  47.468  1.00 28.03           C  
ATOM    365  CE1 TYR A  46      37.112  16.748  46.275  1.00 27.83           C  
ATOM    366  CE2 TYR A  46      35.977  17.504  48.261  1.00 28.19           C  
ATOM    367  CZ  TYR A  46      37.001  16.782  47.658  1.00 28.83           C  
ATOM    368  OH  TYR A  46      37.900  16.090  48.447  1.00 27.88           O  
ATOM    369  N   TYR A  47      32.741  21.316  43.746  1.00 27.18           N  
ATOM    370  CA  TYR A  47      31.786  21.812  42.768  1.00 26.83           C  
ATOM    371  C   TYR A  47      32.441  22.748  41.763  1.00 25.89           C  
ATOM    372  O   TYR A  47      32.260  22.601  40.551  1.00 25.09           O  
ATOM    373  CB  TYR A  47      30.626  22.536  43.464  1.00 26.82           C  
ATOM    374  CG  TYR A  47      29.475  21.624  43.815  1.00 27.62           C  
ATOM    375  CD1 TYR A  47      29.342  21.087  45.092  1.00 28.02           C  
ATOM    376  CD2 TYR A  47      28.524  21.285  42.856  1.00 27.91           C  
ATOM    377  CE1 TYR A  47      28.283  20.235  45.403  1.00 29.16           C  
ATOM    378  CE2 TYR A  47      27.472  20.436  43.154  1.00 28.76           C  
ATOM    379  CZ  TYR A  47      27.352  19.917  44.426  1.00 28.40           C  
ATOM    380  OH  TYR A  47      26.292  19.090  44.716  1.00 30.32           O  
ATOM    381  N   ALA A  48      33.203  23.712  42.267  1.00 25.73           N  
ATOM    382  CA  ALA A  48      33.884  24.670  41.403  1.00 27.05           C  
ATOM    383  C   ALA A  48      34.715  23.929  40.362  1.00 27.44           C  
ATOM    384  O   ALA A  48      34.458  24.031  39.163  1.00 27.11           O  
ATOM    385  CB  ALA A  48      34.776  25.588  42.235  1.00 26.71           C  
ATOM    386  N   ILE A  49      35.703  23.174  40.838  1.00 28.16           N  
ATOM    387  CA  ILE A  49      36.586  22.401  39.972  1.00 29.25           C  
ATOM    388  C   ILE A  49      35.822  21.505  39.006  1.00 29.57           C  
ATOM    389  O   ILE A  49      36.113  21.475  37.810  1.00 29.39           O  
ATOM    390  CB  ILE A  49      37.521  21.493  40.799  1.00 29.71           C  
ATOM    391  CG1 ILE A  49      38.428  22.341  41.683  1.00 30.75           C  
ATOM    392  CG2 ILE A  49      38.362  20.627  39.869  1.00 30.76           C  
ATOM    393  CD1 ILE A  49      39.126  21.547  42.765  1.00 31.31           C  
ATOM    394  N   THR A  50      34.840  20.782  39.532  1.00 29.35           N  
ATOM    395  CA  THR A  50      34.061  19.857  38.715  1.00 30.01           C  
ATOM    396  C   THR A  50      33.137  20.512  37.689  1.00 30.07           C  
ATOM    397  O   THR A  50      32.830  19.913  36.662  1.00 31.24           O  
ATOM    398  CB  THR A  50      33.254  18.902  39.616  1.00 29.42           C  
ATOM    399  OG1 THR A  50      34.136  18.309  40.577  1.00 26.33           O  
ATOM    400  CG2 THR A  50      32.602  17.805  38.793  1.00 29.63           C  
ATOM    401  N   ILE A  51      32.697  21.736  37.949  1.00 30.09           N  
ATOM    402  CA  ILE A  51      31.821  22.427  37.004  1.00 29.04           C  
ATOM    403  C   ILE A  51      32.635  22.894  35.799  1.00 28.21           C  
ATOM    404  O   ILE A  51      32.180  22.817  34.663  1.00 27.53           O  
ATOM    405  CB  ILE A  51      31.120  23.650  37.668  1.00 28.94           C  
ATOM    406  CG1 ILE A  51      30.097  23.164  38.704  1.00 29.13           C  
ATOM    407  CG2 ILE A  51      30.421  24.497  36.612  1.00 30.33           C  
ATOM    408  CD1 ILE A  51      29.486  24.264  39.561  1.00 29.26           C  
ATOM    409  N   LEU A  52      33.851  23.362  36.062  1.00 28.28           N  
ATOM    410  CA  LEU A  52      34.736  23.848  35.012  1.00 27.87           C  
ATOM    411  C   LEU A  52      35.067  22.787  33.969  1.00 26.41           C  
ATOM    412  O   LEU A  52      35.274  23.111  32.804  1.00 26.90           O  
ATOM    413  CB  LEU A  52      36.036  24.389  35.623  1.00 29.28           C  
ATOM    414  CG  LEU A  52      35.923  25.652  36.481  1.00 30.49           C  
ATOM    415  CD1 LEU A  52      37.294  26.046  37.010  1.00 31.52           C  
ATOM    416  CD2 LEU A  52      35.344  26.776  35.651  1.00 31.47           C  
ATOM    417  N   VAL A  53      35.117  21.525  34.386  1.00 25.35           N  
ATOM    418  CA  VAL A  53      35.430  20.428  33.470  1.00 24.32           C  
ATOM    419  C   VAL A  53      34.434  20.299  32.314  1.00 24.33           C  
ATOM    420  O   VAL A  53      34.809  20.438  31.156  1.00 24.95           O  
ATOM    421  CB  VAL A  53      35.543  19.090  34.242  1.00 23.11           C  
ATOM    422  CG1 VAL A  53      35.625  17.912  33.275  1.00 23.81           C  
ATOM    423  CG2 VAL A  53      36.775  19.126  35.116  1.00 22.60           C  
ATOM    424  N   PRO A  54      33.148  20.039  32.603  1.00 24.52           N  
ATOM    425  CA  PRO A  54      32.233  19.932  31.464  1.00 24.40           C  
ATOM    426  C   PRO A  54      32.086  21.277  30.752  1.00 24.24           C  
ATOM    427  O   PRO A  54      31.760  21.339  29.565  1.00 25.16           O  
ATOM    428  CB  PRO A  54      30.940  19.448  32.112  1.00 24.07           C  
ATOM    429  CG  PRO A  54      30.992  20.062  33.462  1.00 24.94           C  
ATOM    430  CD  PRO A  54      32.430  19.854  33.875  1.00 24.61           C  
ATOM    431  N   GLY A  55      32.344  22.353  31.484  1.00 23.67           N  
ATOM    432  CA  GLY A  55      32.244  23.683  30.900  1.00 23.34           C  
ATOM    433  C   GLY A  55      33.232  23.887  29.763  1.00 23.60           C  
ATOM    434  O   GLY A  55      32.859  24.327  28.673  1.00 22.35           O  
ATOM    435  N   ILE A  56      34.496  23.562  30.013  1.00 23.56           N  
ATOM    436  CA  ILE A  56      35.526  23.718  28.991  1.00 25.51           C  
ATOM    437  C   ILE A  56      35.327  22.697  27.873  1.00 25.15           C  
ATOM    438  O   ILE A  56      35.585  22.986  26.706  1.00 25.48           O  
ATOM    439  CB  ILE A  56      36.953  23.554  29.584  1.00 26.26           C  
ATOM    440  CG1 ILE A  56      37.968  23.396  28.454  1.00 27.26           C  
ATOM    441  CG2 ILE A  56      37.003  22.351  30.508  1.00 29.25           C  
ATOM    442  CD1 ILE A  56      39.340  22.950  28.920  1.00 29.72           C  
ATOM    443  N   ALA A  57      34.877  21.500  28.233  1.00 25.12           N  
ATOM    444  CA  ALA A  57      34.635  20.466  27.237  1.00 24.87           C  
ATOM    445  C   ALA A  57      33.556  20.960  26.285  1.00 24.69           C  
ATOM    446  O   ALA A  57      33.613  20.696  25.087  1.00 24.84           O  
ATOM    447  CB  ALA A  57      34.185  19.162  27.911  1.00 24.72           C  
ATOM    448  N   SER A  58      32.564  21.661  26.830  1.00 25.40           N  
ATOM    449  CA  SER A  58      31.469  22.209  26.026  1.00 26.31           C  
ATOM    450  C   SER A  58      32.058  23.073  24.912  1.00 25.91           C  
ATOM    451  O   SER A  58      31.701  22.943  23.737  1.00 25.89           O  
ATOM    452  CB  SER A  58      30.552  23.087  26.887  1.00 27.10           C  
ATOM    453  OG  SER A  58      30.012  22.367  27.981  1.00 30.70           O  
ATOM    454  N   ALA A  59      32.957  23.967  25.300  1.00 24.61           N  
ATOM    455  CA  ALA A  59      33.597  24.860  24.351  1.00 24.19           C  
ATOM    456  C   ALA A  59      34.339  24.069  23.290  1.00 23.66           C  
ATOM    457  O   ALA A  59      34.234  24.361  22.098  1.00 22.44           O  
ATOM    458  CB  ALA A  59      34.553  25.784  25.080  1.00 24.17           C  
ATOM    459  N   ALA A  60      35.097  23.068  23.729  1.00 24.37           N  
ATOM    460  CA  ALA A  60      35.857  22.237  22.800  1.00 24.79           C  
ATOM    461  C   ALA A  60      34.929  21.522  21.812  1.00 24.61           C  
ATOM    462  O   ALA A  60      35.160  21.563  20.606  1.00 24.21           O  
ATOM    463  CB  ALA A  60      36.689  21.220  23.563  1.00 25.52           C  
ATOM    464  N   TYR A  61      33.879  20.877  22.314  1.00 24.07           N  
ATOM    465  CA  TYR A  61      32.943  20.174  21.430  1.00 24.00           C  
ATOM    466  C   TYR A  61      32.232  21.099  20.451  1.00 23.36           C  
ATOM    467  O   TYR A  61      32.076  20.768  19.271  1.00 23.40           O  
ATOM    468  CB  TYR A  61      31.913  19.377  22.243  1.00 24.59           C  
ATOM    469  CG  TYR A  61      32.334  17.935  22.454  1.00 25.79           C  
ATOM    470  CD1 TYR A  61      33.273  17.591  23.433  1.00 25.88           C  
ATOM    471  CD2 TYR A  61      31.862  16.926  21.611  1.00 26.11           C  
ATOM    472  CE1 TYR A  61      33.732  16.274  23.560  1.00 26.03           C  
ATOM    473  CE2 TYR A  61      32.317  15.611  21.730  1.00 25.36           C  
ATOM    474  CZ  TYR A  61      33.249  15.293  22.701  1.00 25.62           C  
ATOM    475  OH  TYR A  61      33.699  13.994  22.799  1.00 26.46           O  
ATOM    476  N   LEU A  62      31.799  22.259  20.932  1.00 23.07           N  
ATOM    477  CA  LEU A  62      31.122  23.214  20.065  1.00 23.88           C  
ATOM    478  C   LEU A  62      32.088  23.603  18.940  1.00 24.23           C  
ATOM    479  O   LEU A  62      31.690  23.719  17.777  1.00 24.26           O  
ATOM    480  CB  LEU A  62      30.708  24.455  20.863  1.00 24.90           C  
ATOM    481  CG  LEU A  62      29.953  25.540  20.092  1.00 26.20           C  
ATOM    482  CD1 LEU A  62      28.683  24.944  19.518  1.00 27.12           C  
ATOM    483  CD2 LEU A  62      29.645  26.713  21.003  1.00 25.28           C  
ATOM    484  N   ALA A  63      33.363  23.778  19.286  1.00 24.11           N  
ATOM    485  CA  ALA A  63      34.364  24.148  18.293  1.00 24.34           C  
ATOM    486  C   ALA A  63      34.559  23.034  17.256  1.00 25.26           C  
ATOM    487  O   ALA A  63      34.683  23.302  16.057  1.00 25.17           O  
ATOM    488  CB  ALA A  63      35.687  24.485  18.976  1.00 24.61           C  
ATOM    489  N   MET A  64      34.591  21.784  17.708  1.00 24.89           N  
ATOM    490  CA  MET A  64      34.747  20.674  16.775  1.00 25.85           C  
ATOM    491  C   MET A  64      33.475  20.566  15.938  1.00 26.66           C  
ATOM    492  O   MET A  64      33.519  20.250  14.745  1.00 25.27           O  
ATOM    493  CB  MET A  64      34.998  19.371  17.529  1.00 26.77           C  
ATOM    494  CG  MET A  64      36.338  19.333  18.247  1.00 27.16           C  
ATOM    495  SD  MET A  64      36.718  17.697  18.921  1.00 30.59           S  
ATOM    496  CE  MET A  64      36.048  17.856  20.588  1.00 29.18           C  
ATOM    497  N   PHE A  65      32.344  20.835  16.583  1.00 27.38           N  
ATOM    498  CA  PHE A  65      31.049  20.810  15.914  1.00 27.78           C  
ATOM    499  C   PHE A  65      31.084  21.754  14.713  1.00 27.71           C  
ATOM    500  O   PHE A  65      30.885  21.324  13.576  1.00 28.37           O  
ATOM    501  CB  PHE A  65      29.943  21.246  16.888  1.00 27.55           C  
ATOM    502  CG  PHE A  65      28.572  21.339  16.259  1.00 28.74           C  
ATOM    503  CD1 PHE A  65      27.938  20.202  15.759  1.00 27.36           C  
ATOM    504  CD2 PHE A  65      27.916  22.567  16.172  1.00 27.44           C  
ATOM    505  CE1 PHE A  65      26.665  20.288  15.179  1.00 28.65           C  
ATOM    506  CE2 PHE A  65      26.644  22.662  15.593  1.00 28.59           C  
ATOM    507  CZ  PHE A  65      26.019  21.520  15.097  1.00 28.39           C  
ATOM    508  N   PHE A  66      31.353  23.035  14.966  1.00 27.41           N  
ATOM    509  CA  PHE A  66      31.394  24.029  13.891  1.00 27.74           C  
ATOM    510  C   PHE A  66      32.473  23.793  12.847  1.00 27.90           C  
ATOM    511  O   PHE A  66      32.402  24.343  11.750  1.00 27.93           O  
ATOM    512  CB  PHE A  66      31.553  25.446  14.457  1.00 27.38           C  
ATOM    513  CG  PHE A  66      30.317  25.978  15.109  1.00 26.94           C  
ATOM    514  CD1 PHE A  66      29.066  25.788  14.520  1.00 27.06           C  
ATOM    515  CD2 PHE A  66      30.396  26.685  16.303  1.00 27.29           C  
ATOM    516  CE1 PHE A  66      27.910  26.297  15.120  1.00 28.22           C  
ATOM    517  CE2 PHE A  66      29.252  27.198  16.910  1.00 26.47           C  
ATOM    518  CZ  PHE A  66      28.007  27.004  16.320  1.00 26.81           C  
ATOM    519  N   GLY A  67      33.473  22.985  13.179  1.00 27.82           N  
ATOM    520  CA  GLY A  67      34.528  22.712  12.220  1.00 29.94           C  
ATOM    521  C   GLY A  67      35.782  23.519  12.493  1.00 31.20           C  
ATOM    522  O   GLY A  67      36.831  23.295  11.886  1.00 31.50           O  
ATOM    523  N   ILE A  68      35.667  24.462  13.419  1.00 32.64           N  
ATOM    524  CA  ILE A  68      36.777  25.320  13.800  1.00 33.65           C  
ATOM    525  C   ILE A  68      37.850  24.526  14.547  1.00 33.49           C  
ATOM    526  O   ILE A  68      39.036  24.815  14.433  1.00 32.40           O  
ATOM    527  CB  ILE A  68      36.278  26.450  14.699  1.00 34.28           C  
ATOM    528  CG1 ILE A  68      35.040  27.089  14.057  1.00 36.86           C  
ATOM    529  CG2 ILE A  68      37.373  27.488  14.889  1.00 36.55           C  
ATOM    530  CD1 ILE A  68      34.299  28.085  14.946  1.00 36.17           C  
ATOM    531  N   GLY A  69      37.417  23.520  15.301  1.00 34.19           N  
ATOM    532  CA  GLY A  69      38.347  22.711  16.070  1.00 35.10           C  
ATOM    533  C   GLY A  69      38.906  21.489  15.364  1.00 34.88           C  
ATOM    534  O   GLY A  69      39.312  20.528  16.016  1.00 34.86           O  
ATOM    535  N   VAL A  70      38.923  21.514  14.037  1.00 35.55           N  
ATOM    536  CA  VAL A  70      39.459  20.397  13.268  1.00 36.45           C  
ATOM    537  C   VAL A  70      40.360  20.901  12.141  1.00 37.47           C  
ATOM    538  O   VAL A  70      40.071  21.923  11.519  1.00 37.05           O  
ATOM    539  CB  VAL A  70      38.335  19.529  12.662  1.00 35.81           C  
ATOM    540  CG1 VAL A  70      37.519  20.343  11.668  1.00 35.52           C  
ATOM    541  CG2 VAL A  70      38.937  18.307  11.989  1.00 34.86           C  
ATOM    542  N   THR A  71      41.452  20.178  11.891  1.00 37.91           N  
ATOM    543  CA  THR A  71      42.399  20.550  10.843  1.00 39.03           C  
ATOM    544  C   THR A  71      42.847  19.335  10.021  1.00 39.75           C  
ATOM    545  O   THR A  71      42.858  18.205  10.513  1.00 38.83           O  
ATOM    546  CB  THR A  71      43.645  21.241  11.448  1.00 39.52           C  
ATOM    547  OG1 THR A  71      44.456  21.783  10.399  1.00 40.82           O  
ATOM    548  CG2 THR A  71      44.471  20.254  12.256  1.00 38.78           C  
ATOM    549  N   GLU A  72      43.218  19.585   8.768  1.00 40.95           N  
ATOM    550  CA  GLU A  72      43.658  18.537   7.851  1.00 42.01           C  
ATOM    551  C   GLU A  72      45.177  18.363   7.871  1.00 42.60           C  
ATOM    552  O   GLU A  72      45.919  19.242   7.440  1.00 43.30           O  
ATOM    553  CB  GLU A  72      43.200  18.870   6.428  1.00 43.25           C  
ATOM    554  CG  GLU A  72      41.685  18.941   6.258  1.00 46.51           C  
ATOM    555  CD  GLU A  72      41.267  19.572   4.941  1.00 48.69           C  
ATOM    556  OE1 GLU A  72      41.544  20.779   4.743  1.00 50.04           O  
ATOM    557  OE2 GLU A  72      40.663  18.865   4.103  1.00 49.67           O  
ATOM    558  N   VAL A  73      45.631  17.223   8.378  1.00 42.58           N  
ATOM    559  CA  VAL A  73      47.055  16.933   8.444  1.00 42.73           C  
ATOM    560  C   VAL A  73      47.438  15.983   7.315  1.00 43.04           C  
ATOM    561  O   VAL A  73      46.926  14.866   7.223  1.00 42.75           O  
ATOM    562  CB  VAL A  73      47.429  16.292   9.792  1.00 42.81           C  
ATOM    563  CG1 VAL A  73      48.920  15.992   9.833  1.00 42.40           C  
ATOM    564  CG2 VAL A  73      47.043  17.224  10.926  1.00 42.96           C  
ATOM    565  N   GLU A  74      48.336  16.434   6.450  1.00 42.70           N  
ATOM    566  CA  GLU A  74      48.769  15.617   5.330  1.00 43.28           C  
ATOM    567  C   GLU A  74      49.960  14.760   5.728  1.00 43.33           C  
ATOM    568  O   GLU A  74      51.006  15.276   6.103  1.00 43.99           O  
ATOM    569  CB  GLU A  74      49.129  16.509   4.143  1.00 43.32           C  
ATOM    570  CG  GLU A  74      49.467  15.752   2.877  1.00 44.00           C  
ATOM    571  CD  GLU A  74      49.700  16.679   1.704  1.00 44.75           C  
ATOM    572  OE1 GLU A  74      48.772  17.444   1.362  1.00 44.18           O  
ATOM    573  OE2 GLU A  74      50.808  16.643   1.129  1.00 45.46           O  
ATOM    574  N   LEU A  75      49.789  13.445   5.650  1.00 43.70           N  
ATOM    575  CA  LEU A  75      50.847  12.507   6.005  1.00 44.27           C  
ATOM    576  C   LEU A  75      51.914  12.507   4.912  1.00 44.33           C  
ATOM    577  O   LEU A  75      51.673  12.960   3.793  1.00 44.44           O  
ATOM    578  CB  LEU A  75      50.265  11.096   6.161  1.00 44.99           C  
ATOM    579  CG  LEU A  75      51.083  10.053   6.935  1.00 46.26           C  
ATOM    580  CD1 LEU A  75      50.964  10.324   8.432  1.00 46.35           C  
ATOM    581  CD2 LEU A  75      50.574   8.651   6.623  1.00 46.65           C  
ATOM    582  N   ALA A  76      53.093  11.996   5.239  1.00 44.44           N  
ATOM    583  CA  ALA A  76      54.191  11.937   4.284  1.00 44.39           C  
ATOM    584  C   ALA A  76      53.778  11.183   3.020  1.00 44.50           C  
ATOM    585  O   ALA A  76      54.242  11.496   1.920  1.00 43.82           O  
ATOM    586  CB  ALA A  76      55.399  11.264   4.926  1.00 44.54           C  
ATOM    587  N   SER A  77      52.901  10.195   3.180  1.00 44.23           N  
ATOM    588  CA  SER A  77      52.436   9.397   2.050  1.00 43.91           C  
ATOM    589  C   SER A  77      51.368  10.117   1.233  1.00 43.11           C  
ATOM    590  O   SER A  77      50.935   9.621   0.195  1.00 43.61           O  
ATOM    591  CB  SER A  77      51.880   8.059   2.538  1.00 44.01           C  
ATOM    592  OG  SER A  77      50.773   8.255   3.393  1.00 44.96           O  
ATOM    593  N   GLY A  78      50.943  11.285   1.704  1.00 41.94           N  
ATOM    594  CA  GLY A  78      49.932  12.035   0.986  1.00 40.43           C  
ATOM    595  C   GLY A  78      48.545  11.758   1.517  1.00 40.26           C  
ATOM    596  O   GLY A  78      47.571  12.366   1.078  1.00 39.45           O  
ATOM    597  N   THR A  79      48.450  10.822   2.456  1.00 39.77           N  
ATOM    598  CA  THR A  79      47.171  10.479   3.058  1.00 38.88           C  
ATOM    599  C   THR A  79      46.754  11.638   3.958  1.00 38.02           C  
ATOM    600  O   THR A  79      47.544  12.105   4.778  1.00 37.69           O  
ATOM    601  CB  THR A  79      47.280   9.204   3.915  1.00 39.50           C  
ATOM    602  OG1 THR A  79      47.746   8.117   3.105  1.00 40.39           O  
ATOM    603  CG2 THR A  79      45.926   8.847   4.504  1.00 40.87           C  
ATOM    604  N   VAL A  80      45.520  12.101   3.807  1.00 37.08           N  
ATOM    605  CA  VAL A  80      45.033  13.211   4.617  1.00 37.00           C  
ATOM    606  C   VAL A  80      44.069  12.783   5.722  1.00 36.68           C  
ATOM    607  O   VAL A  80      43.030  12.174   5.467  1.00 35.87           O  
ATOM    608  CB  VAL A  80      44.337  14.281   3.746  1.00 37.68           C  
ATOM    609  CG1 VAL A  80      43.139  13.679   3.035  1.00 37.89           C  
ATOM    610  CG2 VAL A  80      43.912  15.459   4.615  1.00 38.63           C  
ATOM    611  N   LEU A  81      44.436  13.118   6.953  1.00 36.13           N  
ATOM    612  CA  LEU A  81      43.635  12.807   8.123  1.00 35.92           C  
ATOM    613  C   LEU A  81      42.998  14.081   8.655  1.00 35.99           C  
ATOM    614  O   LEU A  81      43.558  15.176   8.537  1.00 36.04           O  
ATOM    615  CB  LEU A  81      44.510  12.209   9.226  1.00 36.37           C  
ATOM    616  CG  LEU A  81      44.988  10.760   9.156  1.00 36.48           C  
ATOM    617  CD1 LEU A  81      45.364  10.371   7.748  1.00 37.58           C  
ATOM    618  CD2 LEU A  81      46.164  10.608  10.102  1.00 37.35           C  
ATOM    619  N   ASP A  82      41.821  13.932   9.241  1.00 35.68           N  
ATOM    620  CA  ASP A  82      41.127  15.056   9.829  1.00 35.50           C  
ATOM    621  C   ASP A  82      41.338  14.939  11.321  1.00 34.41           C  
ATOM    622  O   ASP A  82      40.697  14.135  11.996  1.00 34.06           O  
ATOM    623  CB  ASP A  82      39.643  15.016   9.476  1.00 37.05           C  
ATOM    624  CG  ASP A  82      39.390  15.405   8.038  1.00 38.06           C  
ATOM    625  OD1 ASP A  82      39.731  16.550   7.671  1.00 39.32           O  
ATOM    626  OD2 ASP A  82      38.864  14.570   7.275  1.00 39.73           O  
ATOM    627  N   ILE A  83      42.268  15.747  11.819  1.00 33.50           N  
ATOM    628  CA  ILE A  83      42.628  15.760  13.225  1.00 31.76           C  
ATOM    629  C   ILE A  83      41.833  16.787  14.017  1.00 31.66           C  
ATOM    630  O   ILE A  83      41.951  17.991  13.788  1.00 31.82           O  
ATOM    631  CB  ILE A  83      44.136  16.061  13.387  1.00 31.31           C  
ATOM    632  CG1 ILE A  83      44.956  14.975  12.689  1.00 30.94           C  
ATOM    633  CG2 ILE A  83      44.501  16.159  14.856  1.00 31.95           C  
ATOM    634  CD1 ILE A  83      44.688  13.578  13.203  1.00 30.41           C  
ATOM    635  N   TYR A  84      41.015  16.301  14.946  1.00 30.22           N  
ATOM    636  CA  TYR A  84      40.230  17.178  15.799  1.00 29.03           C  
ATOM    637  C   TYR A  84      41.143  17.564  16.966  1.00 28.05           C  
ATOM    638  O   TYR A  84      41.043  17.039  18.070  1.00 27.60           O  
ATOM    639  CB  TYR A  84      38.961  16.446  16.260  1.00 28.98           C  
ATOM    640  CG  TYR A  84      37.847  16.482  15.225  1.00 29.56           C  
ATOM    641  CD1 TYR A  84      36.869  17.480  15.261  1.00 29.87           C  
ATOM    642  CD2 TYR A  84      37.789  15.547  14.186  1.00 29.70           C  
ATOM    643  CE1 TYR A  84      35.861  17.552  14.290  1.00 28.73           C  
ATOM    644  CE2 TYR A  84      36.783  15.611  13.207  1.00 28.65           C  
ATOM    645  CZ  TYR A  84      35.822  16.618  13.266  1.00 29.68           C  
ATOM    646  OH  TYR A  84      34.836  16.711  12.297  1.00 27.35           O  
ATOM    647  N   TYR A  85      42.046  18.498  16.685  1.00 27.95           N  
ATOM    648  CA  TYR A  85      43.034  18.975  17.646  1.00 26.88           C  
ATOM    649  C   TYR A  85      42.436  19.614  18.894  1.00 26.90           C  
ATOM    650  O   TYR A  85      43.059  19.615  19.962  1.00 26.05           O  
ATOM    651  CB  TYR A  85      43.967  19.954  16.947  1.00 28.45           C  
ATOM    652  CG  TYR A  85      43.300  21.252  16.556  1.00 30.44           C  
ATOM    653  CD1 TYR A  85      43.245  22.315  17.448  1.00 31.08           C  
ATOM    654  CD2 TYR A  85      42.699  21.406  15.305  1.00 30.09           C  
ATOM    655  CE1 TYR A  85      42.616  23.495  17.113  1.00 32.38           C  
ATOM    656  CE2 TYR A  85      42.060  22.590  14.959  1.00 30.33           C  
ATOM    657  CZ  TYR A  85      42.026  23.629  15.872  1.00 31.74           C  
ATOM    658  OH  TYR A  85      41.404  24.814  15.569  1.00 32.55           O  
ATOM    659  N   ALA A  86      41.226  20.152  18.759  1.00 25.61           N  
ATOM    660  CA  ALA A  86      40.543  20.793  19.872  1.00 25.78           C  
ATOM    661  C   ALA A  86      40.455  19.886  21.099  1.00 25.44           C  
ATOM    662  O   ALA A  86      40.431  20.370  22.226  1.00 24.47           O  
ATOM    663  CB  ALA A  86      39.139  21.224  19.444  1.00 24.82           C  
ATOM    664  N   ARG A  87      40.395  18.574  20.874  1.00 26.14           N  
ATOM    665  CA  ARG A  87      40.306  17.623  21.977  1.00 26.86           C  
ATOM    666  C   ARG A  87      41.474  17.826  22.931  1.00 26.14           C  
ATOM    667  O   ARG A  87      41.289  17.874  24.141  1.00 25.95           O  
ATOM    668  CB  ARG A  87      40.329  16.172  21.463  1.00 29.25           C  
ATOM    669  CG  ARG A  87      39.176  15.793  20.535  1.00 30.79           C  
ATOM    670  CD  ARG A  87      39.283  14.335  20.075  1.00 32.04           C  
ATOM    671  NE  ARG A  87      38.218  13.988  19.131  1.00 33.33           N  
ATOM    672  CZ  ARG A  87      36.931  13.914  19.454  1.00 32.81           C  
ATOM    673  NH1 ARG A  87      36.546  14.151  20.695  1.00 34.07           N  
ATOM    674  NH2 ARG A  87      36.026  13.632  18.532  1.00 34.14           N  
ATOM    675  N   TYR A  88      42.676  17.943  22.371  1.00 25.34           N  
ATOM    676  CA  TYR A  88      43.881  18.134  23.174  1.00 24.84           C  
ATOM    677  C   TYR A  88      43.827  19.426  23.989  1.00 24.44           C  
ATOM    678  O   TYR A  88      44.254  19.451  25.144  1.00 24.82           O  
ATOM    679  CB  TYR A  88      45.119  18.109  22.268  1.00 25.43           C  
ATOM    680  CG  TYR A  88      45.191  16.842  21.439  1.00 25.80           C  
ATOM    681  CD1 TYR A  88      44.529  16.750  20.218  1.00 26.33           C  
ATOM    682  CD2 TYR A  88      45.813  15.698  21.936  1.00 25.62           C  
ATOM    683  CE1 TYR A  88      44.468  15.548  19.515  1.00 25.96           C  
ATOM    684  CE2 TYR A  88      45.759  14.490  21.244  1.00 26.10           C  
ATOM    685  CZ  TYR A  88      45.079  14.421  20.038  1.00 25.99           C  
ATOM    686  OH  TYR A  88      44.965  13.216  19.380  1.00 24.77           O  
ATOM    687  N   ALA A  89      43.303  20.498  23.390  1.00 24.07           N  
ATOM    688  CA  ALA A  89      43.175  21.767  24.094  1.00 23.65           C  
ATOM    689  C   ALA A  89      42.258  21.514  25.288  1.00 23.53           C  
ATOM    690  O   ALA A  89      42.510  21.982  26.400  1.00 22.34           O  
ATOM    691  CB  ALA A  89      42.568  22.818  23.172  1.00 23.78           C  
ATOM    692  N   ASP A  90      41.194  20.755  25.032  1.00 24.05           N  
ATOM    693  CA  ASP A  90      40.205  20.378  26.045  1.00 25.35           C  
ATOM    694  C   ASP A  90      40.920  19.640  27.182  1.00 24.64           C  
ATOM    695  O   ASP A  90      40.907  20.076  28.334  1.00 22.72           O  
ATOM    696  CB  ASP A  90      39.164  19.451  25.402  1.00 26.84           C  
ATOM    697  CG  ASP A  90      38.069  18.999  26.365  1.00 28.89           C  
ATOM    698  OD1 ASP A  90      38.347  18.717  27.551  1.00 29.93           O  
ATOM    699  OD2 ASP A  90      36.910  18.895  25.907  1.00 31.52           O  
ATOM    700  N   TRP A  91      41.556  18.529  26.830  1.00 25.18           N  
ATOM    701  CA  TRP A  91      42.265  17.691  27.794  1.00 25.02           C  
ATOM    702  C   TRP A  91      43.359  18.392  28.598  1.00 25.08           C  
ATOM    703  O   TRP A  91      43.535  18.106  29.779  1.00 24.82           O  
ATOM    704  CB  TRP A  91      42.840  16.458  27.079  1.00 24.92           C  
ATOM    705  CG  TRP A  91      41.781  15.661  26.333  1.00 24.07           C  
ATOM    706  CD1 TRP A  91      40.431  15.715  26.535  1.00 24.02           C  
ATOM    707  CD2 TRP A  91      41.988  14.712  25.274  1.00 23.74           C  
ATOM    708  NE1 TRP A  91      39.786  14.871  25.671  1.00 23.68           N  
ATOM    709  CE2 TRP A  91      40.714  14.239  24.887  1.00 23.77           C  
ATOM    710  CE3 TRP A  91      43.124  14.214  24.617  1.00 25.32           C  
ATOM    711  CZ2 TRP A  91      40.536  13.292  23.863  1.00 24.68           C  
ATOM    712  CZ3 TRP A  91      42.952  13.272  23.598  1.00 26.23           C  
ATOM    713  CH2 TRP A  91      41.661  12.820  23.233  1.00 25.02           C  
ATOM    714  N   LEU A  92      44.088  19.313  27.976  1.00 25.79           N  
ATOM    715  CA  LEU A  92      45.159  20.023  28.681  1.00 26.30           C  
ATOM    716  C   LEU A  92      44.656  20.624  29.988  1.00 25.99           C  
ATOM    717  O   LEU A  92      45.376  20.687  30.982  1.00 24.99           O  
ATOM    718  CB  LEU A  92      45.737  21.140  27.805  1.00 27.74           C  
ATOM    719  CG  LEU A  92      46.846  21.974  28.461  1.00 28.63           C  
ATOM    720  CD1 LEU A  92      48.068  21.105  28.718  1.00 28.82           C  
ATOM    721  CD2 LEU A  92      47.214  23.142  27.565  1.00 29.50           C  
ATOM    722  N   PHE A  93      43.403  21.060  29.985  1.00 26.16           N  
ATOM    723  CA  PHE A  93      42.823  21.657  31.176  1.00 26.64           C  
ATOM    724  C   PHE A  93      41.931  20.726  31.988  1.00 25.91           C  
ATOM    725  O   PHE A  93      41.977  20.750  33.211  1.00 26.32           O  
ATOM    726  CB  PHE A  93      42.051  22.919  30.781  1.00 27.30           C  
ATOM    727  CG  PHE A  93      42.923  23.992  30.219  1.00 28.52           C  
ATOM    728  CD1 PHE A  93      43.740  24.729  31.057  1.00 29.30           C  
ATOM    729  CD2 PHE A  93      42.979  24.222  28.851  1.00 29.40           C  
ATOM    730  CE1 PHE A  93      44.608  25.696  30.540  1.00 29.72           C  
ATOM    731  CE2 PHE A  93      43.824  25.159  28.323  1.00 29.49           C  
ATOM    732  CZ  PHE A  93      44.644  25.899  29.164  1.00 30.15           C  
ATOM    733  N   THR A  94      41.136  19.903  31.315  1.00 26.25           N  
ATOM    734  CA  THR A  94      40.221  18.997  32.013  1.00 27.07           C  
ATOM    735  C   THR A  94      40.870  17.872  32.820  1.00 27.18           C  
ATOM    736  O   THR A  94      40.490  17.651  33.969  1.00 27.03           O  
ATOM    737  CB  THR A  94      39.197  18.370  31.037  1.00 27.34           C  
ATOM    738  OG1 THR A  94      39.881  17.657  30.001  1.00 27.57           O  
ATOM    739  CG2 THR A  94      38.338  19.454  30.413  1.00 27.81           C  
ATOM    740  N   THR A  95      41.833  17.161  32.229  1.00 27.16           N  
ATOM    741  CA  THR A  95      42.495  16.065  32.937  1.00 26.82           C  
ATOM    742  C   THR A  95      43.150  16.508  34.246  1.00 26.03           C  
ATOM    743  O   THR A  95      43.047  15.816  35.259  1.00 24.94           O  
ATOM    744  CB  THR A  95      43.547  15.330  32.039  1.00 28.07           C  
ATOM    745  OG1 THR A  95      44.330  16.275  31.304  1.00 28.55           O  
ATOM    746  CG2 THR A  95      42.845  14.394  31.069  1.00 28.21           C  
ATOM    747  N   PRO A  96      43.837  17.663  34.248  1.00 25.53           N  
ATOM    748  CA  PRO A  96      44.468  18.124  35.491  1.00 24.93           C  
ATOM    749  C   PRO A  96      43.405  18.419  36.547  1.00 25.12           C  
ATOM    750  O   PRO A  96      43.595  18.144  37.732  1.00 24.92           O  
ATOM    751  CB  PRO A  96      45.204  19.388  35.058  1.00 25.83           C  
ATOM    752  CG  PRO A  96      45.562  19.095  33.637  1.00 26.05           C  
ATOM    753  CD  PRO A  96      44.292  18.471  33.103  1.00 25.67           C  
ATOM    754  N   LEU A  97      42.282  18.984  36.104  1.00 25.43           N  
ATOM    755  CA  LEU A  97      41.178  19.318  37.006  1.00 25.38           C  
ATOM    756  C   LEU A  97      40.585  18.042  37.607  1.00 24.49           C  
ATOM    757  O   LEU A  97      40.346  17.972  38.807  1.00 23.63           O  
ATOM    758  CB  LEU A  97      40.099  20.114  36.258  1.00 25.69           C  
ATOM    759  CG  LEU A  97      40.495  21.547  35.860  1.00 27.45           C  
ATOM    760  CD1 LEU A  97      39.385  22.213  35.041  1.00 27.46           C  
ATOM    761  CD2 LEU A  97      40.760  22.343  37.120  1.00 28.00           C  
ATOM    762  N   LEU A  98      40.349  17.033  36.772  1.00 24.92           N  
ATOM    763  CA  LEU A  98      39.820  15.767  37.273  1.00 25.25           C  
ATOM    764  C   LEU A  98      40.845  15.204  38.263  1.00 25.80           C  
ATOM    765  O   LEU A  98      40.500  14.728  39.345  1.00 24.01           O  
ATOM    766  CB  LEU A  98      39.613  14.767  36.128  1.00 25.52           C  
ATOM    767  CG  LEU A  98      38.326  14.797  35.295  1.00 26.39           C  
ATOM    768  CD1 LEU A  98      37.123  14.795  36.239  1.00 26.26           C  
ATOM    769  CD2 LEU A  98      38.291  16.004  34.397  1.00 27.72           C  
ATOM    770  N   LEU A  99      42.112  15.260  37.875  1.00 25.93           N  
ATOM    771  CA  LEU A  99      43.184  14.776  38.734  1.00 27.08           C  
ATOM    772  C   LEU A  99      43.132  15.549  40.046  1.00 27.31           C  
ATOM    773  O   LEU A  99      43.319  14.978  41.122  1.00 27.92           O  
ATOM    774  CB  LEU A  99      44.538  14.981  38.047  1.00 26.71           C  
ATOM    775  CG  LEU A  99      45.284  13.737  37.554  1.00 26.95           C  
ATOM    776  CD1 LEU A  99      44.314  12.679  37.093  1.00 27.21           C  
ATOM    777  CD2 LEU A  99      46.249  14.133  36.443  1.00 27.43           C  
ATOM    778  N   LEU A 100      42.854  16.849  39.948  1.00 27.60           N  
ATOM    779  CA  LEU A 100      42.760  17.707  41.121  1.00 27.07           C  
ATOM    780  C   LEU A 100      41.633  17.241  42.050  1.00 27.20           C  
ATOM    781  O   LEU A 100      41.775  17.283  43.271  1.00 26.84           O  
ATOM    782  CB  LEU A 100      42.535  19.160  40.689  1.00 27.97           C  
ATOM    783  CG  LEU A 100      42.476  20.225  41.792  1.00 29.78           C  
ATOM    784  CD1 LEU A 100      43.744  20.157  42.655  1.00 29.46           C  
ATOM    785  CD2 LEU A 100      42.318  21.611  41.159  1.00 28.65           C  
ATOM    786  N   ASP A 101      40.512  16.798  41.482  1.00 26.27           N  
ATOM    787  CA  ASP A 101      39.413  16.317  42.316  1.00 25.44           C  
ATOM    788  C   ASP A 101      39.874  15.118  43.142  1.00 25.34           C  
ATOM    789  O   ASP A 101      39.537  15.006  44.320  1.00 24.68           O  
ATOM    790  CB  ASP A 101      38.211  15.882  41.474  1.00 25.32           C  
ATOM    791  CG  ASP A 101      37.218  17.004  41.226  1.00 25.59           C  
ATOM    792  OD1 ASP A 101      37.026  17.866  42.113  1.00 26.07           O  
ATOM    793  OD2 ASP A 101      36.605  17.000  40.142  1.00 25.10           O  
ATOM    794  N   LEU A 102      40.634  14.223  42.509  1.00 25.64           N  
ATOM    795  CA  LEU A 102      41.142  13.017  43.170  1.00 26.76           C  
ATOM    796  C   LEU A 102      42.189  13.372  44.223  1.00 26.65           C  
ATOM    797  O   LEU A 102      42.247  12.760  45.286  1.00 27.35           O  
ATOM    798  CB  LEU A 102      41.762  12.062  42.138  1.00 26.56           C  
ATOM    799  CG  LEU A 102      40.861  11.551  41.003  1.00 27.45           C  
ATOM    800  CD1 LEU A 102      41.676  10.697  40.046  1.00 27.43           C  
ATOM    801  CD2 LEU A 102      39.704  10.751  41.584  1.00 27.83           C  
ATOM    802  N   ALA A 103      43.013  14.363  43.913  1.00 26.95           N  
ATOM    803  CA  ALA A 103      44.060  14.808  44.824  1.00 26.98           C  
ATOM    804  C   ALA A 103      43.438  15.333  46.116  1.00 27.14           C  
ATOM    805  O   ALA A 103      43.875  14.985  47.214  1.00 26.48           O  
ATOM    806  CB  ALA A 103      44.888  15.891  44.157  1.00 26.39           C  
ATOM    807  N   LEU A 104      42.416  16.173  45.971  1.00 27.65           N  
ATOM    808  CA  LEU A 104      41.708  16.749  47.112  1.00 29.62           C  
ATOM    809  C   LEU A 104      41.079  15.672  47.985  1.00 29.61           C  
ATOM    810  O   LEU A 104      41.156  15.726  49.211  1.00 29.69           O  
ATOM    811  CB  LEU A 104      40.612  17.703  46.626  1.00 29.94           C  
ATOM    812  CG  LEU A 104      40.994  19.161  46.343  1.00 31.95           C  
ATOM    813  CD1 LEU A 104      42.284  19.244  45.557  1.00 31.81           C  
ATOM    814  CD2 LEU A 104      39.854  19.824  45.581  1.00 32.30           C  
ATOM    815  N   LEU A 105      40.447  14.700  47.336  1.00 30.09           N  
ATOM    816  CA  LEU A 105      39.792  13.595  48.025  1.00 30.36           C  
ATOM    817  C   LEU A 105      40.807  12.813  48.856  1.00 30.96           C  
ATOM    818  O   LEU A 105      40.506  12.343  49.958  1.00 30.65           O  
ATOM    819  CB  LEU A 105      39.141  12.682  46.980  1.00 30.48           C  
ATOM    820  CG  LEU A 105      37.755  12.098  47.240  1.00 30.57           C  
ATOM    821  CD1 LEU A 105      36.815  13.147  47.797  1.00 30.12           C  
ATOM    822  CD2 LEU A 105      37.223  11.541  45.930  1.00 31.25           C  
ATOM    823  N   ALA A 106      42.018  12.680  48.327  1.00 31.68           N  
ATOM    824  CA  ALA A 106      43.072  11.956  49.024  1.00 32.73           C  
ATOM    825  C   ALA A 106      43.743  12.819  50.095  1.00 33.83           C  
ATOM    826  O   ALA A 106      44.279  12.296  51.071  1.00 34.16           O  
ATOM    827  CB  ALA A 106      44.115  11.455  48.018  1.00 32.30           C  
ATOM    828  N   LYS A 107      43.697  14.135  49.917  1.00 34.78           N  
ATOM    829  CA  LYS A 107      44.324  15.062  50.857  1.00 36.37           C  
ATOM    830  C   LYS A 107      45.846  14.946  50.800  1.00 36.70           C  
ATOM    831  O   LYS A 107      46.514  14.933  51.832  1.00 37.89           O  
ATOM    832  CB  LYS A 107      43.846  14.797  52.289  1.00 36.69           C  
ATOM    833  CG  LYS A 107      42.510  15.431  52.647  1.00 38.26           C  
ATOM    834  CD  LYS A 107      42.623  16.943  52.662  1.00 39.94           C  
ATOM    835  CE  LYS A 107      41.373  17.605  53.222  1.00 40.18           C  
ATOM    836  NZ  LYS A 107      41.546  19.090  53.300  1.00 41.31           N  
ATOM    837  N   VAL A 108      46.387  14.859  49.590  1.00 36.87           N  
ATOM    838  CA  VAL A 108      47.828  14.754  49.395  1.00 37.17           C  
ATOM    839  C   VAL A 108      48.445  16.151  49.296  1.00 37.65           C  
ATOM    840  O   VAL A 108      47.776  17.105  48.898  1.00 37.70           O  
ATOM    841  CB  VAL A 108      48.155  13.965  48.108  1.00 37.65           C  
ATOM    842  CG1 VAL A 108      47.770  12.500  48.285  1.00 36.96           C  
ATOM    843  CG2 VAL A 108      47.403  14.569  46.917  1.00 37.75           C  
ATOM    844  N   ASP A 109      49.722  16.262  49.650  1.00 37.80           N  
ATOM    845  CA  ASP A 109      50.428  17.545  49.617  1.00 38.40           C  
ATOM    846  C   ASP A 109      50.498  18.182  48.227  1.00 38.18           C  
ATOM    847  O   ASP A 109      50.253  17.527  47.216  1.00 37.70           O  
ATOM    848  CB  ASP A 109      51.840  17.374  50.197  1.00 38.94           C  
ATOM    849  CG  ASP A 109      52.699  16.418  49.388  1.00 39.46           C  
ATOM    850  OD1 ASP A 109      53.519  15.706  50.000  1.00 40.87           O  
ATOM    851  OD2 ASP A 109      52.573  16.382  48.147  1.00 39.65           O  
ATOM    852  N   ARG A 110      50.842  19.468  48.189  1.00 38.40           N  
ATOM    853  CA  ARG A 110      50.924  20.219  46.939  1.00 38.62           C  
ATOM    854  C   ARG A 110      51.944  19.696  45.934  1.00 37.52           C  
ATOM    855  O   ARG A 110      51.758  19.849  44.727  1.00 37.33           O  
ATOM    856  CB  ARG A 110      51.222  21.697  47.224  1.00 40.32           C  
ATOM    857  CG  ARG A 110      52.591  21.949  47.840  1.00 43.40           C  
ATOM    858  CD  ARG A 110      52.669  21.362  49.240  1.00 44.51           C  
ATOM    859  NE  ARG A 110      51.617  21.912  50.088  1.00 45.80           N  
ATOM    860  CZ  ARG A 110      51.286  21.431  51.279  1.00 45.89           C  
ATOM    861  NH1 ARG A 110      51.924  20.382  51.769  1.00 45.78           N  
ATOM    862  NH2 ARG A 110      50.312  22.004  51.978  1.00 46.89           N  
ATOM    863  N   VAL A 111      53.019  19.082  46.416  1.00 36.34           N  
ATOM    864  CA  VAL A 111      54.035  18.567  45.508  1.00 34.63           C  
ATOM    865  C   VAL A 111      53.479  17.402  44.697  1.00 33.17           C  
ATOM    866  O   VAL A 111      53.779  17.263  43.509  1.00 32.02           O  
ATOM    867  CB  VAL A 111      55.300  18.105  46.263  1.00 34.91           C  
ATOM    868  CG1 VAL A 111      56.423  17.862  45.273  1.00 35.48           C  
ATOM    869  CG2 VAL A 111      55.721  19.156  47.275  1.00 36.10           C  
ATOM    870  N   THR A 112      52.675  16.565  45.343  1.00 31.68           N  
ATOM    871  CA  THR A 112      52.063  15.427  44.659  1.00 31.69           C  
ATOM    872  C   THR A 112      51.126  15.941  43.565  1.00 30.78           C  
ATOM    873  O   THR A 112      51.086  15.396  42.467  1.00 30.32           O  
ATOM    874  CB  THR A 112      51.258  14.550  45.638  1.00 31.67           C  
ATOM    875  OG1 THR A 112      52.120  14.107  46.692  1.00 32.06           O  
ATOM    876  CG2 THR A 112      50.690  13.330  44.921  1.00 30.70           C  
ATOM    877  N   ILE A 113      50.388  17.005  43.875  1.00 30.46           N  
ATOM    878  CA  ILE A 113      49.459  17.613  42.927  1.00 29.99           C  
ATOM    879  C   ILE A 113      50.214  18.242  41.762  1.00 30.25           C  
ATOM    880  O   ILE A 113      49.818  18.104  40.607  1.00 29.95           O  
ATOM    881  CB  ILE A 113      48.599  18.704  43.611  1.00 30.04           C  
ATOM    882  CG1 ILE A 113      47.704  18.063  44.672  1.00 30.24           C  
ATOM    883  CG2 ILE A 113      47.752  19.443  42.565  1.00 29.77           C  
ATOM    884  CD1 ILE A 113      46.931  19.061  45.498  1.00 30.63           C  
ATOM    885  N   GLY A 114      51.303  18.942  42.070  1.00 31.62           N  
ATOM    886  CA  GLY A 114      52.091  19.563  41.023  1.00 31.05           C  
ATOM    887  C   GLY A 114      52.638  18.506  40.084  1.00 31.16           C  
ATOM    888  O   GLY A 114      52.599  18.657  38.864  1.00 31.91           O  
ATOM    889  N   THR A 115      53.144  17.423  40.655  1.00 30.91           N  
ATOM    890  CA  THR A 115      53.701  16.343  39.858  1.00 30.73           C  
ATOM    891  C   THR A 115      52.660  15.762  38.902  1.00 30.04           C  
ATOM    892  O   THR A 115      52.927  15.613  37.710  1.00 30.43           O  
ATOM    893  CB  THR A 115      54.252  15.224  40.764  1.00 31.04           C  
ATOM    894  OG1 THR A 115      55.382  15.723  41.490  1.00 31.68           O  
ATOM    895  CG2 THR A 115      54.671  14.013  39.934  1.00 31.27           C  
ATOM    896  N   LEU A 116      51.478  15.448  39.421  1.00 28.67           N  
ATOM    897  CA  LEU A 116      50.414  14.888  38.599  1.00 28.62           C  
ATOM    898  C   LEU A 116      50.034  15.796  37.437  1.00 28.50           C  
ATOM    899  O   LEU A 116      49.949  15.346  36.292  1.00 28.04           O  
ATOM    900  CB  LEU A 116      49.176  14.600  39.449  1.00 27.39           C  
ATOM    901  CG  LEU A 116      49.278  13.405  40.395  1.00 28.60           C  
ATOM    902  CD1 LEU A 116      47.980  13.270  41.189  1.00 27.70           C  
ATOM    903  CD2 LEU A 116      49.554  12.138  39.591  1.00 27.58           C  
ATOM    904  N   ILE A 117      49.797  17.072  37.735  1.00 28.82           N  
ATOM    905  CA  ILE A 117      49.437  18.040  36.709  1.00 28.94           C  
ATOM    906  C   ILE A 117      50.556  18.192  35.684  1.00 27.72           C  
ATOM    907  O   ILE A 117      50.303  18.256  34.484  1.00 27.65           O  
ATOM    908  CB  ILE A 117      49.103  19.424  37.334  1.00 29.44           C  
ATOM    909  CG1 ILE A 117      47.644  19.454  37.793  1.00 30.35           C  
ATOM    910  CG2 ILE A 117      49.315  20.538  36.316  1.00 30.66           C  
ATOM    911  CD1 ILE A 117      47.306  18.442  38.864  1.00 30.55           C  
ATOM    912  N   GLY A 118      51.795  18.246  36.161  1.00 27.92           N  
ATOM    913  CA  GLY A 118      52.922  18.383  35.255  1.00 26.07           C  
ATOM    914  C   GLY A 118      53.026  17.221  34.282  1.00 25.34           C  
ATOM    915  O   GLY A 118      53.097  17.422  33.071  1.00 25.80           O  
ATOM    916  N   VAL A 119      53.029  15.998  34.807  1.00 24.68           N  
ATOM    917  CA  VAL A 119      53.130  14.809  33.965  1.00 23.80           C  
ATOM    918  C   VAL A 119      51.913  14.648  33.056  1.00 23.16           C  
ATOM    919  O   VAL A 119      52.043  14.319  31.880  1.00 21.95           O  
ATOM    920  CB  VAL A 119      53.320  13.534  34.825  1.00 23.46           C  
ATOM    921  CG1 VAL A 119      53.368  12.312  33.941  1.00 23.96           C  
ATOM    922  CG2 VAL A 119      54.621  13.640  35.620  1.00 24.08           C  
ATOM    923  N   ASP A 120      50.727  14.888  33.604  1.00 24.79           N  
ATOM    924  CA  ASP A 120      49.500  14.788  32.821  1.00 24.49           C  
ATOM    925  C   ASP A 120      49.600  15.726  31.622  1.00 24.98           C  
ATOM    926  O   ASP A 120      49.346  15.327  30.479  1.00 24.52           O  
ATOM    927  CB  ASP A 120      48.300  15.188  33.674  1.00 26.00           C  
ATOM    928  CG  ASP A 120      46.993  15.109  32.912  1.00 27.25           C  
ATOM    929  OD1 ASP A 120      46.469  13.985  32.732  1.00 26.96           O  
ATOM    930  OD2 ASP A 120      46.501  16.170  32.486  1.00 26.71           O  
ATOM    931  N   ALA A 121      49.969  16.982  31.889  1.00 24.44           N  
ATOM    932  CA  ALA A 121      50.111  17.983  30.832  1.00 23.43           C  
ATOM    933  C   ALA A 121      51.107  17.526  29.767  1.00 22.73           C  
ATOM    934  O   ALA A 121      50.895  17.744  28.574  1.00 23.59           O  
ATOM    935  CB  ALA A 121      50.558  19.324  31.425  1.00 23.81           C  
ATOM    936  N   LEU A 122      52.203  16.920  30.197  1.00 21.80           N  
ATOM    937  CA  LEU A 122      53.206  16.424  29.257  1.00 22.17           C  
ATOM    938  C   LEU A 122      52.551  15.331  28.403  1.00 21.82           C  
ATOM    939  O   LEU A 122      52.827  15.201  27.219  1.00 22.20           O  
ATOM    940  CB  LEU A 122      54.409  15.864  30.023  1.00 22.23           C  
ATOM    941  CG  LEU A 122      55.623  15.298  29.278  1.00 22.79           C  
ATOM    942  CD1 LEU A 122      56.216  16.344  28.340  1.00 24.01           C  
ATOM    943  CD2 LEU A 122      56.665  14.862  30.297  1.00 21.54           C  
ATOM    944  N   MET A 123      51.663  14.553  29.011  1.00 22.72           N  
ATOM    945  CA  MET A 123      50.973  13.499  28.277  1.00 23.51           C  
ATOM    946  C   MET A 123      50.108  14.056  27.137  1.00 22.93           C  
ATOM    947  O   MET A 123      50.192  13.599  26.000  1.00 22.50           O  
ATOM    948  CB  MET A 123      50.107  12.686  29.236  1.00 24.07           C  
ATOM    949  CG  MET A 123      49.300  11.589  28.573  1.00 25.73           C  
ATOM    950  SD  MET A 123      48.214  10.771  29.749  1.00 27.85           S  
ATOM    951  CE  MET A 123      47.113  12.147  30.188  1.00 25.66           C  
ATOM    952  N   ILE A 124      49.294  15.061  27.445  1.00 22.92           N  
ATOM    953  CA  ILE A 124      48.410  15.661  26.453  1.00 22.13           C  
ATOM    954  C   ILE A 124      49.183  16.371  25.346  1.00 21.17           C  
ATOM    955  O   ILE A 124      48.897  16.191  24.159  1.00 20.56           O  
ATOM    956  CB  ILE A 124      47.443  16.664  27.118  1.00 22.22           C  
ATOM    957  CG1 ILE A 124      46.651  15.964  28.221  1.00 22.60           C  
ATOM    958  CG2 ILE A 124      46.510  17.266  26.073  1.00 22.99           C  
ATOM    959  CD1 ILE A 124      45.836  14.769  27.747  1.00 23.40           C  
ATOM    960  N   VAL A 125      50.164  17.177  25.730  1.00 20.50           N  
ATOM    961  CA  VAL A 125      50.954  17.893  24.735  1.00 20.85           C  
ATOM    962  C   VAL A 125      51.647  16.946  23.756  1.00 20.65           C  
ATOM    963  O   VAL A 125      51.563  17.131  22.540  1.00 20.33           O  
ATOM    964  CB  VAL A 125      52.023  18.756  25.388  1.00 20.92           C  
ATOM    965  CG1 VAL A 125      52.888  19.376  24.323  1.00 20.00           C  
ATOM    966  CG2 VAL A 125      51.367  19.818  26.246  1.00 21.73           C  
ATOM    967  N   THR A 126      52.335  15.938  24.279  1.00 20.97           N  
ATOM    968  CA  THR A 126      53.014  15.001  23.395  1.00 21.83           C  
ATOM    969  C   THR A 126      51.976  14.281  22.549  1.00 21.95           C  
ATOM    970  O   THR A 126      52.229  13.965  21.393  1.00 22.57           O  
ATOM    971  CB  THR A 126      53.878  13.979  24.175  1.00 21.21           C  
ATOM    972  OG1 THR A 126      53.126  13.425  25.259  1.00 21.50           O  
ATOM    973  CG2 THR A 126      55.130  14.654  24.721  1.00 22.14           C  
ATOM    974  N   GLY A 127      50.804  14.032  23.121  1.00 22.96           N  
ATOM    975  CA  GLY A 127      49.756  13.377  22.361  1.00 23.84           C  
ATOM    976  C   GLY A 127      49.345  14.226  21.164  1.00 23.95           C  
ATOM    977  O   GLY A 127      49.065  13.700  20.089  1.00 23.83           O  
ATOM    978  N   LEU A 128      49.308  15.543  21.356  1.00 24.34           N  
ATOM    979  CA  LEU A 128      48.926  16.473  20.293  1.00 24.62           C  
ATOM    980  C   LEU A 128      49.987  16.530  19.199  1.00 24.76           C  
ATOM    981  O   LEU A 128      49.664  16.577  18.014  1.00 25.34           O  
ATOM    982  CB  LEU A 128      48.707  17.874  20.877  1.00 25.64           C  
ATOM    983  CG  LEU A 128      48.555  19.020  19.873  1.00 26.48           C  
ATOM    984  CD1 LEU A 128      47.337  18.768  18.985  1.00 27.14           C  
ATOM    985  CD2 LEU A 128      48.434  20.340  20.615  1.00 27.47           C  
ATOM    986  N   ILE A 129      51.258  16.532  19.602  1.00 24.71           N  
ATOM    987  CA  ILE A 129      52.361  16.562  18.643  1.00 24.98           C  
ATOM    988  C   ILE A 129      52.287  15.315  17.765  1.00 24.96           C  
ATOM    989  O   ILE A 129      52.425  15.390  16.542  1.00 24.51           O  
ATOM    990  CB  ILE A 129      53.727  16.607  19.362  1.00 25.04           C  
ATOM    991  CG1 ILE A 129      53.815  17.881  20.219  1.00 26.14           C  
ATOM    992  CG2 ILE A 129      54.857  16.572  18.343  1.00 25.45           C  
ATOM    993  CD1 ILE A 129      55.077  17.987  21.057  1.00 26.43           C  
ATOM    994  N   GLY A 130      52.053  14.166  18.398  1.00 25.37           N  
ATOM    995  CA  GLY A 130      51.942  12.928  17.648  1.00 25.30           C  
ATOM    996  C   GLY A 130      50.765  12.984  16.689  1.00 24.65           C  
ATOM    997  O   GLY A 130      50.828  12.445  15.584  1.00 25.45           O  
ATOM    998  N   ALA A 131      49.693  13.647  17.109  1.00 24.16           N  
ATOM    999  CA  ALA A 131      48.495  13.772  16.279  1.00 24.90           C  
ATOM   1000  C   ALA A 131      48.746  14.604  15.028  1.00 25.45           C  
ATOM   1001  O   ALA A 131      48.158  14.359  13.975  1.00 25.95           O  
ATOM   1002  CB  ALA A 131      47.351  14.394  17.095  1.00 24.10           C  
ATOM   1003  N   LEU A 132      49.628  15.587  15.146  1.00 26.17           N  
ATOM   1004  CA  LEU A 132      49.938  16.471  14.029  1.00 27.23           C  
ATOM   1005  C   LEU A 132      51.208  16.085  13.279  1.00 28.02           C  
ATOM   1006  O   LEU A 132      51.643  16.817  12.391  1.00 27.63           O  
ATOM   1007  CB  LEU A 132      50.063  17.912  14.534  1.00 27.05           C  
ATOM   1008  CG  LEU A 132      48.829  18.475  15.254  1.00 28.07           C  
ATOM   1009  CD1 LEU A 132      49.202  19.759  15.996  1.00 29.03           C  
ATOM   1010  CD2 LEU A 132      47.715  18.730  14.256  1.00 27.56           C  
ATOM   1011  N   SER A 133      51.809  14.949  13.630  1.00 27.98           N  
ATOM   1012  CA  SER A 133      53.032  14.535  12.952  1.00 28.95           C  
ATOM   1013  C   SER A 133      52.707  14.022  11.568  1.00 29.67           C  
ATOM   1014  O   SER A 133      51.594  13.565  11.316  1.00 30.13           O  
ATOM   1015  CB  SER A 133      53.773  13.464  13.754  1.00 29.16           C  
ATOM   1016  OG  SER A 133      54.284  14.013  14.957  1.00 29.77           O  
ATOM   1017  N   LYS A 134      53.686  14.106  10.675  1.00 31.09           N  
ATOM   1018  CA  LYS A 134      53.514  13.683   9.292  1.00 32.78           C  
ATOM   1019  C   LYS A 134      54.123  12.312   8.994  1.00 32.67           C  
ATOM   1020  O   LYS A 134      53.728  11.647   8.041  1.00 32.07           O  
ATOM   1021  CB  LYS A 134      54.120  14.746   8.367  1.00 33.73           C  
ATOM   1022  CG  LYS A 134      53.823  14.540   6.895  1.00 36.27           C  
ATOM   1023  CD  LYS A 134      54.096  15.811   6.085  1.00 37.74           C  
ATOM   1024  CE  LYS A 134      53.629  15.651   4.634  1.00 37.91           C  
ATOM   1025  NZ  LYS A 134      53.795  16.895   3.832  1.00 37.70           N  
ATOM   1026  N   THR A 135      55.082  11.899   9.816  1.00 33.33           N  
ATOM   1027  CA  THR A 135      55.758  10.610   9.646  1.00 34.27           C  
ATOM   1028  C   THR A 135      55.227   9.559  10.622  1.00 34.29           C  
ATOM   1029  O   THR A 135      54.892   9.872  11.765  1.00 33.23           O  
ATOM   1030  CB  THR A 135      57.291  10.744   9.894  1.00 34.60           C  
ATOM   1031  OG1 THR A 135      57.879  11.554   8.869  1.00 35.92           O  
ATOM   1032  CG2 THR A 135      57.958   9.382   9.899  1.00 36.28           C  
ATOM   1033  N   PRO A 136      55.140   8.295  10.178  1.00 34.90           N  
ATOM   1034  CA  PRO A 136      54.651   7.237  11.065  1.00 34.67           C  
ATOM   1035  C   PRO A 136      55.627   7.043  12.219  1.00 34.50           C  
ATOM   1036  O   PRO A 136      55.216   6.794  13.353  1.00 34.04           O  
ATOM   1037  CB  PRO A 136      54.576   6.017  10.145  1.00 35.28           C  
ATOM   1038  CG  PRO A 136      55.611   6.300   9.101  1.00 35.20           C  
ATOM   1039  CD  PRO A 136      55.386   7.768   8.825  1.00 35.84           C  
ATOM   1040  N   LEU A 137      56.920   7.173  11.920  1.00 34.08           N  
ATOM   1041  CA  LEU A 137      57.964   7.030  12.930  1.00 33.56           C  
ATOM   1042  C   LEU A 137      57.718   8.040  14.038  1.00 33.07           C  
ATOM   1043  O   LEU A 137      57.777   7.712  15.221  1.00 32.64           O  
ATOM   1044  CB  LEU A 137      59.348   7.284  12.321  1.00 33.53           C  
ATOM   1045  CG  LEU A 137      60.484   7.493  13.330  1.00 34.17           C  
ATOM   1046  CD1 LEU A 137      60.776   6.193  14.072  1.00 34.13           C  
ATOM   1047  CD2 LEU A 137      61.727   7.992  12.611  1.00 34.34           C  
ATOM   1048  N   ALA A 138      57.447   9.277  13.636  1.00 33.08           N  
ATOM   1049  CA  ALA A 138      57.189  10.352  14.582  1.00 32.79           C  
ATOM   1050  C   ALA A 138      55.844  10.171  15.276  1.00 31.92           C  
ATOM   1051  O   ALA A 138      55.764  10.262  16.497  1.00 32.06           O  
ATOM   1052  CB  ALA A 138      57.234  11.708  13.866  1.00 33.46           C  
ATOM   1053  N   ARG A 139      54.793   9.911  14.502  1.00 31.37           N  
ATOM   1054  CA  ARG A 139      53.458   9.732  15.073  1.00 30.80           C  
ATOM   1055  C   ARG A 139      53.385   8.659  16.162  1.00 30.05           C  
ATOM   1056  O   ARG A 139      52.773   8.877  17.201  1.00 29.58           O  
ATOM   1057  CB  ARG A 139      52.435   9.420  13.975  1.00 30.94           C  
ATOM   1058  CG  ARG A 139      52.138  10.599  13.041  1.00 31.58           C  
ATOM   1059  CD  ARG A 139      51.134  10.208  11.956  1.00 30.95           C  
ATOM   1060  NE  ARG A 139      49.802   9.996  12.511  1.00 30.14           N  
ATOM   1061  CZ  ARG A 139      48.973  10.976  12.844  1.00 29.41           C  
ATOM   1062  NH1 ARG A 139      49.333  12.240  12.668  1.00 30.28           N  
ATOM   1063  NH2 ARG A 139      47.793  10.696  13.374  1.00 30.19           N  
ATOM   1064  N   TYR A 140      54.006   7.507  15.940  1.00 29.40           N  
ATOM   1065  CA  TYR A 140      53.951   6.465  16.955  1.00 29.63           C  
ATOM   1066  C   TYR A 140      54.973   6.649  18.073  1.00 28.37           C  
ATOM   1067  O   TYR A 140      54.773   6.165  19.185  1.00 27.63           O  
ATOM   1068  CB  TYR A 140      54.078   5.080  16.312  1.00 31.77           C  
ATOM   1069  CG  TYR A 140      52.885   4.740  15.450  1.00 32.90           C  
ATOM   1070  CD1 TYR A 140      52.878   5.037  14.090  1.00 34.16           C  
ATOM   1071  CD2 TYR A 140      51.729   4.197  16.009  1.00 34.69           C  
ATOM   1072  CE1 TYR A 140      51.755   4.809  13.306  1.00 34.53           C  
ATOM   1073  CE2 TYR A 140      50.589   3.965  15.230  1.00 34.91           C  
ATOM   1074  CZ  TYR A 140      50.614   4.275  13.878  1.00 35.14           C  
ATOM   1075  OH  TYR A 140      49.504   4.056  13.091  1.00 36.73           O  
ATOM   1076  N   THR A 141      56.059   7.359  17.789  1.00 27.44           N  
ATOM   1077  CA  THR A 141      57.055   7.611  18.821  1.00 26.64           C  
ATOM   1078  C   THR A 141      56.412   8.519  19.873  1.00 24.99           C  
ATOM   1079  O   THR A 141      56.613   8.325  21.070  1.00 24.14           O  
ATOM   1080  CB  THR A 141      58.314   8.303  18.250  1.00 27.71           C  
ATOM   1081  OG1 THR A 141      59.077   7.360  17.485  1.00 29.36           O  
ATOM   1082  CG2 THR A 141      59.181   8.845  19.378  1.00 28.14           C  
ATOM   1083  N   TRP A 142      55.629   9.499  19.418  1.00 23.70           N  
ATOM   1084  CA  TRP A 142      54.955  10.423  20.329  1.00 22.34           C  
ATOM   1085  C   TRP A 142      53.880   9.697  21.126  1.00 22.22           C  
ATOM   1086  O   TRP A 142      53.691   9.971  22.305  1.00 21.68           O  
ATOM   1087  CB  TRP A 142      54.346  11.608  19.561  1.00 21.40           C  
ATOM   1088  CG  TRP A 142      55.378  12.605  19.108  1.00 20.90           C  
ATOM   1089  CD1 TRP A 142      55.730  12.903  17.819  1.00 20.44           C  
ATOM   1090  CD2 TRP A 142      56.236  13.395  19.949  1.00 21.02           C  
ATOM   1091  NE1 TRP A 142      56.754  13.824  17.807  1.00 20.77           N  
ATOM   1092  CE2 TRP A 142      57.084  14.142  19.098  1.00 20.75           C  
ATOM   1093  CE3 TRP A 142      56.367  13.541  21.336  1.00 20.29           C  
ATOM   1094  CZ2 TRP A 142      58.055  15.023  19.591  1.00 20.54           C  
ATOM   1095  CZ3 TRP A 142      57.335  14.421  21.829  1.00 21.69           C  
ATOM   1096  CH2 TRP A 142      58.166  15.150  20.952  1.00 21.04           C  
ATOM   1097  N   TRP A 143      53.181   8.766  20.481  1.00 22.99           N  
ATOM   1098  CA  TRP A 143      52.156   7.989  21.175  1.00 23.15           C  
ATOM   1099  C   TRP A 143      52.827   7.255  22.339  1.00 23.48           C  
ATOM   1100  O   TRP A 143      52.343   7.284  23.468  1.00 22.39           O  
ATOM   1101  CB  TRP A 143      51.520   6.960  20.234  1.00 22.97           C  
ATOM   1102  CG  TRP A 143      50.486   6.102  20.907  1.00 22.55           C  
ATOM   1103  CD1 TRP A 143      49.161   6.392  21.082  1.00 22.58           C  
ATOM   1104  CD2 TRP A 143      50.708   4.844  21.556  1.00 23.26           C  
ATOM   1105  NE1 TRP A 143      48.544   5.394  21.802  1.00 20.89           N  
ATOM   1106  CE2 TRP A 143      49.469   4.432  22.103  1.00 23.45           C  
ATOM   1107  CE3 TRP A 143      51.832   4.026  21.728  1.00 24.41           C  
ATOM   1108  CZ2 TRP A 143      49.327   3.235  22.815  1.00 23.21           C  
ATOM   1109  CZ3 TRP A 143      51.688   2.833  22.439  1.00 25.31           C  
ATOM   1110  CH2 TRP A 143      50.442   2.453  22.970  1.00 25.47           C  
ATOM   1111  N   LEU A 144      53.951   6.594  22.057  1.00 24.46           N  
ATOM   1112  CA  LEU A 144      54.669   5.865  23.100  1.00 25.19           C  
ATOM   1113  C   LEU A 144      55.150   6.838  24.185  1.00 25.28           C  
ATOM   1114  O   LEU A 144      55.071   6.543  25.375  1.00 25.68           O  
ATOM   1115  CB  LEU A 144      55.862   5.115  22.497  1.00 26.26           C  
ATOM   1116  CG  LEU A 144      56.307   3.818  23.194  1.00 28.12           C  
ATOM   1117  CD1 LEU A 144      57.539   3.253  22.484  1.00 28.75           C  
ATOM   1118  CD2 LEU A 144      56.617   4.078  24.649  1.00 27.66           C  
ATOM   1119  N   PHE A 145      55.636   8.000  23.761  1.00 25.44           N  
ATOM   1120  CA  PHE A 145      56.133   9.029  24.679  1.00 25.57           C  
ATOM   1121  C   PHE A 145      55.025   9.466  25.637  1.00 25.61           C  
ATOM   1122  O   PHE A 145      55.226   9.521  26.853  1.00 25.81           O  
ATOM   1123  CB  PHE A 145      56.645  10.223  23.858  1.00 25.56           C  
ATOM   1124  CG  PHE A 145      57.399  11.258  24.659  1.00 26.30           C  
ATOM   1125  CD1 PHE A 145      58.530  11.863  24.122  1.00 25.51           C  
ATOM   1126  CD2 PHE A 145      56.956  11.670  25.915  1.00 26.43           C  
ATOM   1127  CE1 PHE A 145      59.202  12.856  24.813  1.00 25.04           C  
ATOM   1128  CE2 PHE A 145      57.623  12.668  26.616  1.00 26.20           C  
ATOM   1129  CZ  PHE A 145      58.747  13.262  26.065  1.00 26.46           C  
ATOM   1130  N   SER A 146      53.855   9.776  25.085  1.00 24.85           N  
ATOM   1131  CA  SER A 146      52.721  10.198  25.892  1.00 24.98           C  
ATOM   1132  C   SER A 146      52.235   9.061  26.799  1.00 25.13           C  
ATOM   1133  O   SER A 146      51.828   9.295  27.939  1.00 23.95           O  
ATOM   1134  CB  SER A 146      51.568  10.658  24.984  1.00 24.60           C  
ATOM   1135  OG  SER A 146      50.396  10.935  25.741  1.00 23.85           O  
ATOM   1136  N   THR A 147      52.280   7.833  26.286  1.00 25.13           N  
ATOM   1137  CA  THR A 147      51.836   6.671  27.046  1.00 26.14           C  
ATOM   1138  C   THR A 147      52.655   6.505  28.319  1.00 26.89           C  
ATOM   1139  O   THR A 147      52.100   6.211  29.378  1.00 27.30           O  
ATOM   1140  CB  THR A 147      51.928   5.377  26.203  1.00 27.04           C  
ATOM   1141  OG1 THR A 147      50.972   5.432  25.140  1.00 27.65           O  
ATOM   1142  CG2 THR A 147      51.648   4.156  27.054  1.00 27.67           C  
ATOM   1143  N   ILE A 148      53.970   6.697  28.211  1.00 26.88           N  
ATOM   1144  CA  ILE A 148      54.851   6.581  29.368  1.00 27.45           C  
ATOM   1145  C   ILE A 148      54.397   7.552  30.453  1.00 27.25           C  
ATOM   1146  O   ILE A 148      54.302   7.184  31.622  1.00 27.28           O  
ATOM   1147  CB  ILE A 148      56.323   6.905  29.012  1.00 26.68           C  
ATOM   1148  CG1 ILE A 148      56.822   5.972  27.908  1.00 27.79           C  
ATOM   1149  CG2 ILE A 148      57.189   6.784  30.251  1.00 25.80           C  
ATOM   1150  CD1 ILE A 148      56.678   4.494  28.221  1.00 28.25           C  
ATOM   1151  N   ALA A 149      54.130   8.797  30.060  1.00 27.58           N  
ATOM   1152  CA  ALA A 149      53.672   9.809  31.008  1.00 27.72           C  
ATOM   1153  C   ALA A 149      52.388   9.309  31.667  1.00 27.52           C  
ATOM   1154  O   ALA A 149      52.224   9.411  32.881  1.00 27.91           O  
ATOM   1155  CB  ALA A 149      53.409  11.146  30.288  1.00 26.86           C  
ATOM   1156  N   PHE A 150      51.485   8.768  30.856  1.00 27.46           N  
ATOM   1157  CA  PHE A 150      50.218   8.246  31.365  1.00 28.18           C  
ATOM   1158  C   PHE A 150      50.480   7.165  32.407  1.00 27.67           C  
ATOM   1159  O   PHE A 150      49.760   7.049  33.397  1.00 26.79           O  
ATOM   1160  CB  PHE A 150      49.385   7.669  30.214  1.00 27.84           C  
ATOM   1161  CG  PHE A 150      48.054   7.115  30.643  1.00 29.61           C  
ATOM   1162  CD1 PHE A 150      47.231   7.832  31.510  1.00 29.09           C  
ATOM   1163  CD2 PHE A 150      47.598   5.902  30.137  1.00 29.35           C  
ATOM   1164  CE1 PHE A 150      45.977   7.351  31.861  1.00 30.13           C  
ATOM   1165  CE2 PHE A 150      46.343   5.417  30.482  1.00 30.93           C  
ATOM   1166  CZ  PHE A 150      45.530   6.143  31.346  1.00 30.19           C  
ATOM   1167  N   LEU A 151      51.525   6.376  32.175  1.00 28.28           N  
ATOM   1168  CA  LEU A 151      51.893   5.304  33.089  1.00 28.21           C  
ATOM   1169  C   LEU A 151      52.249   5.893  34.459  1.00 27.57           C  
ATOM   1170  O   LEU A 151      51.779   5.415  35.488  1.00 27.17           O  
ATOM   1171  CB  LEU A 151      53.073   4.520  32.501  1.00 29.69           C  
ATOM   1172  CG  LEU A 151      53.284   3.081  32.985  1.00 32.29           C  
ATOM   1173  CD1 LEU A 151      54.166   2.330  31.981  1.00 33.86           C  
ATOM   1174  CD2 LEU A 151      53.900   3.077  34.376  1.00 31.55           C  
ATOM   1175  N   PHE A 152      53.075   6.936  34.473  1.00 27.00           N  
ATOM   1176  CA  PHE A 152      53.451   7.570  35.730  1.00 27.38           C  
ATOM   1177  C   PHE A 152      52.207   8.135  36.413  1.00 27.62           C  
ATOM   1178  O   PHE A 152      52.053   8.044  37.629  1.00 27.11           O  
ATOM   1179  CB  PHE A 152      54.472   8.692  35.493  1.00 27.57           C  
ATOM   1180  CG  PHE A 152      55.886   8.202  35.283  1.00 29.40           C  
ATOM   1181  CD1 PHE A 152      56.342   7.853  34.018  1.00 29.01           C  
ATOM   1182  CD2 PHE A 152      56.753   8.061  36.367  1.00 30.19           C  
ATOM   1183  CE1 PHE A 152      57.642   7.368  33.831  1.00 30.39           C  
ATOM   1184  CE2 PHE A 152      58.052   7.575  36.192  1.00 29.85           C  
ATOM   1185  CZ  PHE A 152      58.496   7.228  34.922  1.00 29.58           C  
ATOM   1186  N   VAL A 153      51.316   8.717  35.619  1.00 27.83           N  
ATOM   1187  CA  VAL A 153      50.085   9.284  36.150  1.00 28.03           C  
ATOM   1188  C   VAL A 153      49.291   8.210  36.885  1.00 28.28           C  
ATOM   1189  O   VAL A 153      48.930   8.375  38.049  1.00 28.36           O  
ATOM   1190  CB  VAL A 153      49.227   9.872  35.017  1.00 28.03           C  
ATOM   1191  CG1 VAL A 153      47.867  10.303  35.551  1.00 30.03           C  
ATOM   1192  CG2 VAL A 153      49.952  11.048  34.394  1.00 27.92           C  
ATOM   1193  N   LEU A 154      49.023   7.103  36.201  1.00 28.48           N  
ATOM   1194  CA  LEU A 154      48.276   6.010  36.810  1.00 28.42           C  
ATOM   1195  C   LEU A 154      49.029   5.465  38.017  1.00 28.00           C  
ATOM   1196  O   LEU A 154      48.430   5.143  39.042  1.00 27.49           O  
ATOM   1197  CB  LEU A 154      48.053   4.887  35.796  1.00 28.74           C  
ATOM   1198  CG  LEU A 154      47.108   5.210  34.642  1.00 29.80           C  
ATOM   1199  CD1 LEU A 154      47.083   4.052  33.652  1.00 29.81           C  
ATOM   1200  CD2 LEU A 154      45.715   5.489  35.194  1.00 30.52           C  
ATOM   1201  N   TYR A 155      50.348   5.376  37.893  1.00 27.41           N  
ATOM   1202  CA  TYR A 155      51.165   4.856  38.975  1.00 28.24           C  
ATOM   1203  C   TYR A 155      50.999   5.638  40.274  1.00 28.17           C  
ATOM   1204  O   TYR A 155      50.702   5.053  41.310  1.00 27.47           O  
ATOM   1205  CB  TYR A 155      52.642   4.816  38.561  1.00 28.95           C  
ATOM   1206  CG  TYR A 155      53.567   4.422  39.689  1.00 29.83           C  
ATOM   1207  CD1 TYR A 155      54.119   5.383  40.533  1.00 30.88           C  
ATOM   1208  CD2 TYR A 155      53.844   3.084  39.947  1.00 31.19           C  
ATOM   1209  CE1 TYR A 155      54.924   5.017  41.613  1.00 32.35           C  
ATOM   1210  CE2 TYR A 155      54.644   2.706  41.022  1.00 31.87           C  
ATOM   1211  CZ  TYR A 155      55.177   3.672  41.850  1.00 31.88           C  
ATOM   1212  OH  TYR A 155      55.940   3.293  42.926  1.00 33.94           O  
ATOM   1213  N   TYR A 156      51.188   6.952  40.230  1.00 28.78           N  
ATOM   1214  CA  TYR A 156      51.043   7.754  41.447  1.00 29.84           C  
ATOM   1215  C   TYR A 156      49.601   7.805  41.941  1.00 29.67           C  
ATOM   1216  O   TYR A 156      49.340   8.022  43.126  1.00 30.02           O  
ATOM   1217  CB  TYR A 156      51.595   9.169  41.223  1.00 30.29           C  
ATOM   1218  CG  TYR A 156      53.101   9.178  41.079  1.00 31.12           C  
ATOM   1219  CD1 TYR A 156      53.923   8.855  42.156  1.00 31.87           C  
ATOM   1220  CD2 TYR A 156      53.703   9.451  39.853  1.00 32.50           C  
ATOM   1221  CE1 TYR A 156      55.304   8.794  42.017  1.00 32.02           C  
ATOM   1222  CE2 TYR A 156      55.089   9.396  39.700  1.00 32.45           C  
ATOM   1223  CZ  TYR A 156      55.884   9.068  40.786  1.00 33.24           C  
ATOM   1224  OH  TYR A 156      57.257   9.015  40.644  1.00 34.42           O  
ATOM   1225  N   LEU A 157      48.665   7.592  41.028  1.00 29.94           N  
ATOM   1226  CA  LEU A 157      47.252   7.587  41.372  1.00 30.73           C  
ATOM   1227  C   LEU A 157      46.936   6.342  42.208  1.00 31.52           C  
ATOM   1228  O   LEU A 157      46.251   6.419  43.227  1.00 31.12           O  
ATOM   1229  CB  LEU A 157      46.423   7.585  40.087  1.00 31.87           C  
ATOM   1230  CG  LEU A 157      44.906   7.418  40.136  1.00 33.36           C  
ATOM   1231  CD1 LEU A 157      44.283   8.473  41.047  1.00 33.59           C  
ATOM   1232  CD2 LEU A 157      44.360   7.540  38.711  1.00 33.41           C  
ATOM   1233  N   LEU A 158      47.469   5.202  41.779  1.00 31.25           N  
ATOM   1234  CA  LEU A 158      47.227   3.933  42.454  1.00 31.97           C  
ATOM   1235  C   LEU A 158      48.133   3.656  43.660  1.00 32.09           C  
ATOM   1236  O   LEU A 158      47.939   2.668  44.367  1.00 32.26           O  
ATOM   1237  CB  LEU A 158      47.344   2.790  41.437  1.00 32.23           C  
ATOM   1238  CG  LEU A 158      46.469   2.926  40.183  1.00 32.79           C  
ATOM   1239  CD1 LEU A 158      46.857   1.846  39.184  1.00 33.62           C  
ATOM   1240  CD2 LEU A 158      44.980   2.825  40.543  1.00 32.18           C  
ATOM   1241  N   THR A 159      49.118   4.520  43.895  1.00 31.99           N  
ATOM   1242  CA  THR A 159      50.016   4.346  45.031  1.00 30.77           C  
ATOM   1243  C   THR A 159      49.952   5.528  45.996  1.00 31.09           C  
ATOM   1244  O   THR A 159      49.336   5.433  47.056  1.00 31.59           O  
ATOM   1245  CB  THR A 159      51.483   4.159  44.575  1.00 31.02           C  
ATOM   1246  OG1 THR A 159      51.891   5.283  43.788  1.00 30.25           O  
ATOM   1247  CG2 THR A 159      51.631   2.877  43.748  1.00 30.62           C  
ATOM   1248  N   SER A 160      50.577   6.644  45.627  1.00 30.40           N  
ATOM   1249  CA  SER A 160      50.591   7.826  46.485  1.00 30.46           C  
ATOM   1250  C   SER A 160      49.199   8.304  46.881  1.00 30.58           C  
ATOM   1251  O   SER A 160      48.903   8.444  48.063  1.00 31.24           O  
ATOM   1252  CB  SER A 160      51.347   8.968  45.802  1.00 30.84           C  
ATOM   1253  OG  SER A 160      52.691   8.590  45.536  1.00 32.15           O  
ATOM   1254  N   LEU A 161      48.349   8.563  45.894  1.00 30.80           N  
ATOM   1255  CA  LEU A 161      46.996   9.028  46.172  1.00 31.80           C  
ATOM   1256  C   LEU A 161      46.163   7.959  46.878  1.00 32.31           C  
ATOM   1257  O   LEU A 161      45.445   8.258  47.829  1.00 32.23           O  
ATOM   1258  CB  LEU A 161      46.304   9.452  44.873  1.00 31.13           C  
ATOM   1259  CG  LEU A 161      46.627  10.832  44.279  1.00 31.27           C  
ATOM   1260  CD1 LEU A 161      46.029  11.909  45.157  1.00 31.23           C  
ATOM   1261  CD2 LEU A 161      48.129  11.017  44.136  1.00 30.34           C  
ATOM   1262  N   ARG A 162      46.273   6.714  46.424  1.00 33.28           N  
ATOM   1263  CA  ARG A 162      45.506   5.622  47.021  1.00 34.70           C  
ATOM   1264  C   ARG A 162      45.821   5.436  48.504  1.00 35.05           C  
ATOM   1265  O   ARG A 162      44.913   5.370  49.333  1.00 34.87           O  
ATOM   1266  CB  ARG A 162      45.772   4.307  46.282  1.00 35.68           C  
ATOM   1267  CG  ARG A 162      44.537   3.421  46.151  1.00 37.34           C  
ATOM   1268  CD  ARG A 162      44.899   1.944  46.151  1.00 39.15           C  
ATOM   1269  NE  ARG A 162      44.916   1.398  47.505  1.00 40.37           N  
ATOM   1270  CZ  ARG A 162      43.826   1.204  48.240  1.00 41.67           C  
ATOM   1271  NH1 ARG A 162      43.925   0.708  49.466  1.00 42.92           N  
ATOM   1272  NH2 ARG A 162      42.631   1.499  47.743  1.00 42.90           N  
ATOM   1273  N   SER A 163      47.108   5.354  48.837  1.00 35.35           N  
ATOM   1274  CA  SER A 163      47.516   5.170  50.226  1.00 36.02           C  
ATOM   1275  C   SER A 163      47.053   6.325  51.114  1.00 35.97           C  
ATOM   1276  O   SER A 163      46.651   6.110  52.260  1.00 35.92           O  
ATOM   1277  CB  SER A 163      49.035   5.033  50.321  1.00 37.11           C  
ATOM   1278  OG  SER A 163      49.674   6.239  49.934  1.00 39.65           O  
ATOM   1279  N   ALA A 164      47.112   7.546  50.589  1.00 35.65           N  
ATOM   1280  CA  ALA A 164      46.687   8.719  51.357  1.00 34.85           C  
ATOM   1281  C   ALA A 164      45.186   8.635  51.623  1.00 34.38           C  
ATOM   1282  O   ALA A 164      44.738   8.784  52.758  1.00 33.11           O  
ATOM   1283  CB  ALA A 164      47.011   9.999  50.596  1.00 34.34           C  
ATOM   1284  N   ALA A 165      44.422   8.376  50.568  1.00 34.21           N  
ATOM   1285  CA  ALA A 165      42.971   8.270  50.679  1.00 35.19           C  
ATOM   1286  C   ALA A 165      42.532   7.115  51.578  1.00 35.29           C  
ATOM   1287  O   ALA A 165      41.436   7.139  52.127  1.00 35.26           O  
ATOM   1288  CB  ALA A 165      42.355   8.108  49.293  1.00 34.73           C  
ATOM   1289  N   ALA A 166      43.387   6.107  51.723  1.00 36.28           N  
ATOM   1290  CA  ALA A 166      43.067   4.947  52.552  1.00 36.84           C  
ATOM   1291  C   ALA A 166      43.161   5.286  54.036  1.00 37.76           C  
ATOM   1292  O   ALA A 166      42.692   4.530  54.889  1.00 37.94           O  
ATOM   1293  CB  ALA A 166      44.008   3.795  52.218  1.00 36.45           C  
ATOM   1294  N   LYS A 167      43.768   6.430  54.342  1.00 38.58           N  
ATOM   1295  CA  LYS A 167      43.915   6.864  55.723  1.00 39.07           C  
ATOM   1296  C   LYS A 167      42.729   7.719  56.148  1.00 39.41           C  
ATOM   1297  O   LYS A 167      42.541   7.991  57.335  1.00 39.86           O  
ATOM   1298  CB  LYS A 167      45.209   7.662  55.892  1.00 39.73           C  
ATOM   1299  CG  LYS A 167      46.440   6.923  55.400  1.00 40.74           C  
ATOM   1300  CD  LYS A 167      47.727   7.569  55.866  1.00 41.48           C  
ATOM   1301  CE  LYS A 167      48.930   6.751  55.407  1.00 42.28           C  
ATOM   1302  NZ  LYS A 167      50.177   7.132  56.133  1.00 43.09           N  
ATOM   1303  N   ARG A 168      41.924   8.135  55.178  1.00 39.25           N  
ATOM   1304  CA  ARG A 168      40.767   8.972  55.469  1.00 39.22           C  
ATOM   1305  C   ARG A 168      39.553   8.152  55.878  1.00 39.55           C  
ATOM   1306  O   ARG A 168      39.629   6.929  55.976  1.00 39.42           O  
ATOM   1307  CB  ARG A 168      40.429   9.837  54.258  1.00 38.16           C  
ATOM   1308  CG  ARG A 168      41.551  10.782  53.857  1.00 39.00           C  
ATOM   1309  CD  ARG A 168      41.012  11.912  53.015  1.00 38.20           C  
ATOM   1310  NE  ARG A 168      40.008  12.664  53.758  1.00 38.21           N  
ATOM   1311  CZ  ARG A 168      39.313  13.682  53.262  1.00 37.42           C  
ATOM   1312  NH1 ARG A 168      39.515  14.073  52.012  1.00 35.76           N  
ATOM   1313  NH2 ARG A 168      38.421  14.305  54.022  1.00 36.79           N  
ATOM   1314  N   SER A 169      38.431   8.829  56.108  1.00 39.73           N  
ATOM   1315  CA  SER A 169      37.212   8.149  56.520  1.00 41.00           C  
ATOM   1316  C   SER A 169      36.756   7.128  55.486  1.00 41.85           C  
ATOM   1317  O   SER A 169      37.177   7.164  54.328  1.00 42.53           O  
ATOM   1318  CB  SER A 169      36.089   9.164  56.783  1.00 40.48           C  
ATOM   1319  OG  SER A 169      35.719   9.853  55.604  1.00 41.06           O  
ATOM   1320  N   GLU A 170      35.894   6.214  55.917  1.00 42.37           N  
ATOM   1321  CA  GLU A 170      35.369   5.176  55.042  1.00 42.92           C  
ATOM   1322  C   GLU A 170      34.558   5.788  53.905  1.00 42.54           C  
ATOM   1323  O   GLU A 170      34.561   5.284  52.782  1.00 41.84           O  
ATOM   1324  CB  GLU A 170      34.506   4.198  55.854  1.00 44.32           C  
ATOM   1325  CG  GLU A 170      33.707   4.847  56.988  1.00 46.71           C  
ATOM   1326  CD  GLU A 170      34.558   5.174  58.213  1.00 47.62           C  
ATOM   1327  OE1 GLU A 170      34.062   5.882  59.112  1.00 48.72           O  
ATOM   1328  OE2 GLU A 170      35.718   4.717  58.284  1.00 48.76           O  
ATOM   1329  N   GLU A 171      33.877   6.888  54.206  1.00 42.42           N  
ATOM   1330  CA  GLU A 171      33.061   7.589  53.223  1.00 41.96           C  
ATOM   1331  C   GLU A 171      33.950   8.162  52.123  1.00 40.88           C  
ATOM   1332  O   GLU A 171      33.688   7.979  50.934  1.00 40.16           O  
ATOM   1333  CB  GLU A 171      32.299   8.729  53.895  1.00 42.95           C  
ATOM   1334  CG  GLU A 171      30.927   8.977  53.308  1.00 44.56           C  
ATOM   1335  CD  GLU A 171      29.948   7.887  53.686  1.00 45.76           C  
ATOM   1336  OE1 GLU A 171      28.786   7.939  53.234  1.00 47.09           O  
ATOM   1337  OE2 GLU A 171      30.342   6.979  54.444  1.00 45.92           O  
ATOM   1338  N   VAL A 172      35.001   8.861  52.534  1.00 40.30           N  
ATOM   1339  CA  VAL A 172      35.935   9.457  51.592  1.00 39.98           C  
ATOM   1340  C   VAL A 172      36.705   8.386  50.832  1.00 40.05           C  
ATOM   1341  O   VAL A 172      36.804   8.446  49.606  1.00 40.29           O  
ATOM   1342  CB  VAL A 172      36.945  10.386  52.306  1.00 39.85           C  
ATOM   1343  CG1 VAL A 172      37.955  10.925  51.302  1.00 39.49           C  
ATOM   1344  CG2 VAL A 172      36.206  11.542  52.984  1.00 38.68           C  
ATOM   1345  N   ARG A 173      37.240   7.400  51.545  1.00 40.05           N  
ATOM   1346  CA  ARG A 173      38.003   6.349  50.884  1.00 40.08           C  
ATOM   1347  C   ARG A 173      37.124   5.593  49.895  1.00 39.27           C  
ATOM   1348  O   ARG A 173      37.589   5.155  48.841  1.00 39.11           O  
ATOM   1349  CB  ARG A 173      38.595   5.367  51.904  1.00 41.56           C  
ATOM   1350  CG  ARG A 173      37.617   4.342  52.464  1.00 43.83           C  
ATOM   1351  CD  ARG A 173      38.365   3.189  53.130  1.00 45.83           C  
ATOM   1352  NE  ARG A 173      39.185   3.640  54.249  1.00 47.60           N  
ATOM   1353  CZ  ARG A 173      38.765   3.689  55.508  1.00 48.61           C  
ATOM   1354  NH1 ARG A 173      39.575   4.122  56.466  1.00 48.87           N  
ATOM   1355  NH2 ARG A 173      37.539   3.284  55.812  1.00 49.77           N  
ATOM   1356  N   SER A 174      35.848   5.451  50.236  1.00 38.44           N  
ATOM   1357  CA  SER A 174      34.909   4.745  49.377  1.00 37.42           C  
ATOM   1358  C   SER A 174      34.757   5.438  48.023  1.00 36.30           C  
ATOM   1359  O   SER A 174      34.878   4.806  46.969  1.00 36.02           O  
ATOM   1360  CB  SER A 174      33.550   4.649  50.067  1.00 38.45           C  
ATOM   1361  OG  SER A 174      32.662   3.827  49.334  1.00 40.20           O  
ATOM   1362  N   THR A 175      34.497   6.740  48.059  1.00 34.59           N  
ATOM   1363  CA  THR A 175      34.316   7.520  46.840  1.00 32.90           C  
ATOM   1364  C   THR A 175      35.606   7.609  46.033  1.00 31.65           C  
ATOM   1365  O   THR A 175      35.579   7.573  44.803  1.00 31.36           O  
ATOM   1366  CB  THR A 175      33.819   8.944  47.168  1.00 32.97           C  
ATOM   1367  OG1 THR A 175      32.553   8.857  47.837  1.00 32.37           O  
ATOM   1368  CG2 THR A 175      33.663   9.771  45.892  1.00 32.49           C  
ATOM   1369  N   PHE A 176      36.737   7.723  46.720  1.00 30.44           N  
ATOM   1370  CA  PHE A 176      38.009   7.796  46.018  1.00 30.14           C  
ATOM   1371  C   PHE A 176      38.157   6.562  45.127  1.00 29.65           C  
ATOM   1372  O   PHE A 176      38.381   6.680  43.928  1.00 29.19           O  
ATOM   1373  CB  PHE A 176      39.182   7.861  47.004  1.00 27.97           C  
ATOM   1374  CG  PHE A 176      40.523   7.953  46.333  1.00 26.70           C  
ATOM   1375  CD1 PHE A 176      41.010   9.177  45.879  1.00 26.41           C  
ATOM   1376  CD2 PHE A 176      41.285   6.809  46.116  1.00 25.82           C  
ATOM   1377  CE1 PHE A 176      42.237   9.261  45.215  1.00 26.65           C  
ATOM   1378  CE2 PHE A 176      42.513   6.882  45.452  1.00 27.63           C  
ATOM   1379  CZ  PHE A 176      42.989   8.113  44.999  1.00 25.74           C  
ATOM   1380  N   ASN A 177      38.021   5.380  45.717  1.00 30.53           N  
ATOM   1381  CA  ASN A 177      38.150   4.139  44.958  1.00 31.50           C  
ATOM   1382  C   ASN A 177      37.219   4.073  43.750  1.00 31.28           C  
ATOM   1383  O   ASN A 177      37.646   3.673  42.666  1.00 30.24           O  
ATOM   1384  CB  ASN A 177      37.906   2.933  45.873  1.00 33.45           C  
ATOM   1385  CG  ASN A 177      38.983   2.780  46.930  1.00 34.80           C  
ATOM   1386  OD1 ASN A 177      38.888   1.924  47.811  1.00 37.29           O  
ATOM   1387  ND2 ASN A 177      40.018   3.606  46.847  1.00 35.36           N  
ATOM   1388  N   THR A 178      35.957   4.469  43.930  1.00 32.16           N  
ATOM   1389  CA  THR A 178      34.978   4.453  42.839  1.00 33.72           C  
ATOM   1390  C   THR A 178      35.071   5.688  41.927  1.00 34.86           C  
ATOM   1391  O   THR A 178      34.056   6.245  41.483  1.00 37.12           O  
ATOM   1392  CB  THR A 178      33.524   4.364  43.363  1.00 35.13           C  
ATOM   1393  OG1 THR A 178      33.425   3.341  44.364  1.00 36.32           O  
ATOM   1394  CG2 THR A 178      32.578   4.016  42.219  1.00 34.85           C  
ATOM   1395  N   LEU A 179      36.289   6.131  41.677  1.00 33.10           N  
ATOM   1396  CA  LEU A 179      36.544   7.257  40.791  1.00 31.92           C  
ATOM   1397  C   LEU A 179      37.884   6.942  40.170  1.00 30.59           C  
ATOM   1398  O   LEU A 179      38.083   7.113  38.974  1.00 30.91           O  
ATOM   1399  CB  LEU A 179      36.620   8.583  41.555  1.00 32.03           C  
ATOM   1400  CG  LEU A 179      35.299   9.226  41.987  1.00 31.83           C  
ATOM   1401  CD1 LEU A 179      35.590  10.612  42.543  1.00 31.45           C  
ATOM   1402  CD2 LEU A 179      34.340   9.316  40.803  1.00 32.45           C  
ATOM   1403  N   THR A 180      38.794   6.453  41.003  1.00 30.28           N  
ATOM   1404  CA  THR A 180      40.127   6.083  40.546  1.00 30.28           C  
ATOM   1405  C   THR A 180      39.983   4.879  39.616  1.00 29.89           C  
ATOM   1406  O   THR A 180      40.664   4.786  38.596  1.00 29.76           O  
ATOM   1407  CB  THR A 180      41.043   5.716  41.738  1.00 29.94           C  
ATOM   1408  OG1 THR A 180      41.147   6.840  42.621  1.00 30.38           O  
ATOM   1409  CG2 THR A 180      42.430   5.333  41.255  1.00 29.62           C  
ATOM   1410  N   ALA A 181      39.086   3.964  39.974  1.00 29.22           N  
ATOM   1411  CA  ALA A 181      38.840   2.779  39.159  1.00 29.35           C  
ATOM   1412  C   ALA A 181      38.185   3.233  37.855  1.00 29.27           C  
ATOM   1413  O   ALA A 181      38.528   2.757  36.771  1.00 28.88           O  
ATOM   1414  CB  ALA A 181      37.921   1.800  39.908  1.00 28.88           C  
ATOM   1415  N   LEU A 182      37.237   4.159  37.975  1.00 29.79           N  
ATOM   1416  CA  LEU A 182      36.541   4.703  36.816  1.00 30.14           C  
ATOM   1417  C   LEU A 182      37.580   5.337  35.898  1.00 30.13           C  
ATOM   1418  O   LEU A 182      37.585   5.096  34.689  1.00 30.64           O  
ATOM   1419  CB  LEU A 182      35.523   5.760  37.261  1.00 31.01           C  
ATOM   1420  CG  LEU A 182      34.539   6.248  36.198  1.00 31.89           C  
ATOM   1421  CD1 LEU A 182      33.819   5.045  35.587  1.00 32.28           C  
ATOM   1422  CD2 LEU A 182      33.535   7.218  36.826  1.00 31.63           C  
ATOM   1423  N   VAL A 183      38.466   6.140  36.488  1.00 28.82           N  
ATOM   1424  CA  VAL A 183      39.529   6.810  35.740  1.00 28.39           C  
ATOM   1425  C   VAL A 183      40.452   5.802  35.060  1.00 28.00           C  
ATOM   1426  O   VAL A 183      40.694   5.876  33.861  1.00 26.67           O  
ATOM   1427  CB  VAL A 183      40.407   7.706  36.664  1.00 27.83           C  
ATOM   1428  CG1 VAL A 183      41.607   8.233  35.887  1.00 27.61           C  
ATOM   1429  CG2 VAL A 183      39.596   8.875  37.206  1.00 27.84           C  
ATOM   1430  N   ALA A 184      40.966   4.862  35.843  1.00 28.52           N  
ATOM   1431  CA  ALA A 184      41.882   3.849  35.335  1.00 30.04           C  
ATOM   1432  C   ALA A 184      41.372   3.137  34.088  1.00 30.28           C  
ATOM   1433  O   ALA A 184      42.118   2.942  33.134  1.00 30.12           O  
ATOM   1434  CB  ALA A 184      42.185   2.827  36.432  1.00 30.11           C  
ATOM   1435  N   VAL A 185      40.102   2.745  34.093  1.00 31.13           N  
ATOM   1436  CA  VAL A 185      39.548   2.047  32.945  1.00 32.07           C  
ATOM   1437  C   VAL A 185      39.140   2.986  31.805  1.00 31.79           C  
ATOM   1438  O   VAL A 185      39.451   2.730  30.639  1.00 31.38           O  
ATOM   1439  CB  VAL A 185      38.343   1.177  33.360  1.00 32.93           C  
ATOM   1440  CG1 VAL A 185      37.279   2.035  34.007  1.00 33.86           C  
ATOM   1441  CG2 VAL A 185      37.783   0.448  32.143  1.00 34.20           C  
ATOM   1442  N   LEU A 186      38.449   4.070  32.129  1.00 31.31           N  
ATOM   1443  CA  LEU A 186      38.025   5.011  31.097  1.00 30.59           C  
ATOM   1444  C   LEU A 186      39.226   5.654  30.405  1.00 29.92           C  
ATOM   1445  O   LEU A 186      39.386   5.539  29.185  1.00 30.45           O  
ATOM   1446  CB  LEU A 186      37.120   6.092  31.701  1.00 31.07           C  
ATOM   1447  CG  LEU A 186      35.619   5.784  31.659  1.00 32.33           C  
ATOM   1448  CD1 LEU A 186      35.365   4.392  32.214  1.00 33.53           C  
ATOM   1449  CD2 LEU A 186      34.846   6.834  32.452  1.00 32.69           C  
ATOM   1450  N   TRP A 187      40.080   6.304  31.185  1.00 28.07           N  
ATOM   1451  CA  TRP A 187      41.257   6.973  30.640  1.00 27.73           C  
ATOM   1452  C   TRP A 187      42.122   6.068  29.750  1.00 27.46           C  
ATOM   1453  O   TRP A 187      42.629   6.505  28.711  1.00 26.61           O  
ATOM   1454  CB  TRP A 187      42.099   7.566  31.785  1.00 25.12           C  
ATOM   1455  CG  TRP A 187      41.460   8.767  32.454  1.00 25.04           C  
ATOM   1456  CD1 TRP A 187      40.137   8.925  32.764  1.00 25.52           C  
ATOM   1457  CD2 TRP A 187      42.122   9.961  32.913  1.00 25.11           C  
ATOM   1458  NE1 TRP A 187      39.933  10.140  33.389  1.00 25.22           N  
ATOM   1459  CE2 TRP A 187      41.132  10.793  33.494  1.00 25.60           C  
ATOM   1460  CE3 TRP A 187      43.453  10.406  32.896  1.00 24.85           C  
ATOM   1461  CZ2 TRP A 187      41.434  12.055  34.047  1.00 24.76           C  
ATOM   1462  CZ3 TRP A 187      43.753  11.658  33.446  1.00 25.49           C  
ATOM   1463  CH2 TRP A 187      42.746  12.464  34.016  1.00 24.61           C  
ATOM   1464  N   THR A 188      42.285   4.808  30.137  1.00 27.35           N  
ATOM   1465  CA  THR A 188      43.108   3.908  29.336  1.00 28.17           C  
ATOM   1466  C   THR A 188      42.525   3.684  27.946  1.00 27.66           C  
ATOM   1467  O   THR A 188      43.247   3.358  27.004  1.00 28.75           O  
ATOM   1468  CB  THR A 188      43.309   2.549  30.034  1.00 28.86           C  
ATOM   1469  OG1 THR A 188      43.910   2.762  31.318  1.00 29.73           O  
ATOM   1470  CG2 THR A 188      44.235   1.659  29.210  1.00 29.33           C  
ATOM   1471  N   ALA A 189      41.218   3.883  27.817  1.00 27.90           N  
ATOM   1472  CA  ALA A 189      40.539   3.708  26.539  1.00 27.16           C  
ATOM   1473  C   ALA A 189      40.919   4.773  25.499  1.00 26.45           C  
ATOM   1474  O   ALA A 189      40.714   4.570  24.299  1.00 27.04           O  
ATOM   1475  CB  ALA A 189      39.028   3.710  26.756  1.00 27.54           C  
ATOM   1476  N   TYR A 190      41.468   5.901  25.941  1.00 25.04           N  
ATOM   1477  CA  TYR A 190      41.852   6.950  24.995  1.00 24.10           C  
ATOM   1478  C   TYR A 190      43.049   6.565  24.131  1.00 23.09           C  
ATOM   1479  O   TYR A 190      42.988   6.668  22.910  1.00 23.10           O  
ATOM   1480  CB  TYR A 190      42.134   8.272  25.716  1.00 24.21           C  
ATOM   1481  CG  TYR A 190      40.889   8.943  26.245  1.00 24.96           C  
ATOM   1482  CD1 TYR A 190      40.208   8.421  27.343  1.00 25.11           C  
ATOM   1483  CD2 TYR A 190      40.377  10.089  25.634  1.00 24.84           C  
ATOM   1484  CE1 TYR A 190      39.046   9.022  27.818  1.00 27.05           C  
ATOM   1485  CE2 TYR A 190      39.214  10.701  26.104  1.00 26.72           C  
ATOM   1486  CZ  TYR A 190      38.554  10.162  27.194  1.00 26.53           C  
ATOM   1487  OH  TYR A 190      37.403  10.761  27.666  1.00 29.12           O  
ATOM   1488  N   PRO A 191      44.159   6.132  24.745  1.00 23.23           N  
ATOM   1489  CA  PRO A 191      45.292   5.765  23.892  1.00 24.26           C  
ATOM   1490  C   PRO A 191      44.964   4.649  22.905  1.00 24.61           C  
ATOM   1491  O   PRO A 191      45.517   4.608  21.811  1.00 24.31           O  
ATOM   1492  CB  PRO A 191      46.389   5.382  24.897  1.00 24.37           C  
ATOM   1493  CG  PRO A 191      45.642   5.058  26.165  1.00 24.14           C  
ATOM   1494  CD  PRO A 191      44.537   6.094  26.166  1.00 23.99           C  
ATOM   1495  N   ILE A 192      44.045   3.763  23.294  1.00 25.95           N  
ATOM   1496  CA  ILE A 192      43.619   2.633  22.460  1.00 27.09           C  
ATOM   1497  C   ILE A 192      42.857   3.138  21.245  1.00 26.81           C  
ATOM   1498  O   ILE A 192      43.225   2.865  20.108  1.00 27.68           O  
ATOM   1499  CB  ILE A 192      42.673   1.678  23.245  1.00 28.55           C  
ATOM   1500  CG1 ILE A 192      43.351   1.207  24.529  1.00 29.47           C  
ATOM   1501  CG2 ILE A 192      42.291   0.489  22.379  1.00 28.44           C  
ATOM   1502  CD1 ILE A 192      42.374   0.673  25.570  1.00 31.02           C  
ATOM   1503  N   LEU A 193      41.772   3.857  21.500  1.00 27.09           N  
ATOM   1504  CA  LEU A 193      40.949   4.416  20.433  1.00 27.36           C  
ATOM   1505  C   LEU A 193      41.815   5.228  19.472  1.00 27.83           C  
ATOM   1506  O   LEU A 193      41.578   5.251  18.263  1.00 27.58           O  
ATOM   1507  CB  LEU A 193      39.875   5.316  21.039  1.00 27.59           C  
ATOM   1508  CG  LEU A 193      38.724   5.688  20.117  1.00 29.54           C  
ATOM   1509  CD1 LEU A 193      38.034   4.399  19.645  1.00 29.17           C  
ATOM   1510  CD2 LEU A 193      37.751   6.607  20.860  1.00 29.12           C  
ATOM   1511  N   TRP A 194      42.830   5.888  20.025  1.00 28.03           N  
ATOM   1512  CA  TRP A 194      43.748   6.704  19.242  1.00 27.66           C  
ATOM   1513  C   TRP A 194      44.565   5.850  18.271  1.00 28.16           C  
ATOM   1514  O   TRP A 194      44.642   6.136  17.072  1.00 26.83           O  
ATOM   1515  CB  TRP A 194      44.699   7.440  20.191  1.00 27.99           C  
ATOM   1516  CG  TRP A 194      45.423   8.615  19.598  1.00 27.72           C  
ATOM   1517  CD1 TRP A 194      45.087   9.943  19.730  1.00 28.74           C  
ATOM   1518  CD2 TRP A 194      46.621   8.583  18.815  1.00 27.70           C  
ATOM   1519  NE1 TRP A 194      46.010  10.730  19.083  1.00 28.04           N  
ATOM   1520  CE2 TRP A 194      46.962   9.924  18.515  1.00 27.42           C  
ATOM   1521  CE3 TRP A 194      47.447   7.552  18.340  1.00 27.67           C  
ATOM   1522  CZ2 TRP A 194      48.093  10.260  17.758  1.00 28.06           C  
ATOM   1523  CZ3 TRP A 194      48.572   7.887  17.586  1.00 27.71           C  
ATOM   1524  CH2 TRP A 194      48.885   9.230  17.306  1.00 28.93           C  
ATOM   1525  N   ILE A 195      45.176   4.791  18.789  1.00 29.32           N  
ATOM   1526  CA  ILE A 195      46.013   3.946  17.949  1.00 30.58           C  
ATOM   1527  C   ILE A 195      45.222   3.084  16.972  1.00 30.67           C  
ATOM   1528  O   ILE A 195      45.782   2.574  16.010  1.00 31.75           O  
ATOM   1529  CB  ILE A 195      46.947   3.054  18.810  1.00 31.14           C  
ATOM   1530  CG1 ILE A 195      48.201   2.709  18.005  1.00 32.18           C  
ATOM   1531  CG2 ILE A 195      46.205   1.796  19.262  1.00 31.45           C  
ATOM   1532  CD1 ILE A 195      49.330   2.124  18.819  1.00 31.67           C  
ATOM   1533  N   VAL A 196      43.923   2.922  17.211  1.00 31.44           N  
ATOM   1534  CA  VAL A 196      43.096   2.128  16.304  1.00 31.87           C  
ATOM   1535  C   VAL A 196      42.236   3.027  15.414  1.00 32.44           C  
ATOM   1536  O   VAL A 196      41.631   2.559  14.448  1.00 32.41           O  
ATOM   1537  CB  VAL A 196      42.160   1.153  17.073  1.00 32.52           C  
ATOM   1538  CG1 VAL A 196      42.980   0.279  18.017  1.00 32.39           C  
ATOM   1539  CG2 VAL A 196      41.086   1.929  17.826  1.00 31.30           C  
ATOM   1540  N   GLY A 197      42.181   4.315  15.752  1.00 31.99           N  
ATOM   1541  CA  GLY A 197      41.396   5.262  14.979  1.00 32.26           C  
ATOM   1542  C   GLY A 197      42.158   5.868  13.814  1.00 32.72           C  
ATOM   1543  O   GLY A 197      43.241   5.397  13.461  1.00 31.60           O  
ATOM   1544  N   THR A 198      41.599   6.918  13.213  1.00 33.29           N  
ATOM   1545  CA  THR A 198      42.240   7.570  12.070  1.00 34.56           C  
ATOM   1546  C   THR A 198      43.619   8.139  12.389  1.00 34.67           C  
ATOM   1547  O   THR A 198      44.411   8.402  11.484  1.00 34.86           O  
ATOM   1548  CB  THR A 198      41.375   8.720  11.504  1.00 35.43           C  
ATOM   1549  OG1 THR A 198      41.048   9.633  12.556  1.00 37.21           O  
ATOM   1550  CG2 THR A 198      40.097   8.178  10.881  1.00 36.55           C  
ATOM   1551  N   GLU A 199      43.912   8.331  13.669  1.00 34.98           N  
ATOM   1552  CA  GLU A 199      45.209   8.869  14.046  1.00 36.01           C  
ATOM   1553  C   GLU A 199      46.269   7.777  14.072  1.00 35.28           C  
ATOM   1554  O   GLU A 199      47.449   8.066  14.245  1.00 34.71           O  
ATOM   1555  CB  GLU A 199      45.137   9.552  15.414  1.00 37.33           C  
ATOM   1556  CG  GLU A 199      44.100  10.663  15.510  1.00 39.65           C  
ATOM   1557  CD  GLU A 199      42.746  10.156  15.970  1.00 40.83           C  
ATOM   1558  OE1 GLU A 199      42.197   9.238  15.329  1.00 41.93           O  
ATOM   1559  OE2 GLU A 199      42.233  10.674  16.983  1.00 41.93           O  
ATOM   1560  N   GLY A 200      45.839   6.528  13.900  1.00 35.00           N  
ATOM   1561  CA  GLY A 200      46.766   5.407  13.910  1.00 34.11           C  
ATOM   1562  C   GLY A 200      46.484   4.368  12.836  1.00 33.93           C  
ATOM   1563  O   GLY A 200      46.410   4.698  11.653  1.00 33.72           O  
ATOM   1564  N   ALA A 201      46.317   3.113  13.241  1.00 32.91           N  
ATOM   1565  CA  ALA A 201      46.059   2.030  12.288  1.00 33.41           C  
ATOM   1566  C   ALA A 201      44.840   2.304  11.408  1.00 32.93           C  
ATOM   1567  O   ALA A 201      44.771   1.848  10.263  1.00 32.67           O  
ATOM   1568  CB  ALA A 201      45.884   0.702  13.031  1.00 31.61           C  
ATOM   1569  N   GLY A 202      43.877   3.036  11.951  1.00 32.42           N  
ATOM   1570  CA  GLY A 202      42.687   3.365  11.192  1.00 33.11           C  
ATOM   1571  C   GLY A 202      41.727   2.227  10.880  1.00 33.31           C  
ATOM   1572  O   GLY A 202      41.219   2.139   9.759  1.00 32.52           O  
ATOM   1573  N   VAL A 203      41.474   1.357  11.852  1.00 33.90           N  
ATOM   1574  CA  VAL A 203      40.536   0.252  11.652  1.00 34.87           C  
ATOM   1575  C   VAL A 203      39.150   0.761  12.030  1.00 35.98           C  
ATOM   1576  O   VAL A 203      38.132   0.180  11.659  1.00 36.77           O  
ATOM   1577  CB  VAL A 203      40.861  -0.961  12.551  1.00 34.68           C  
ATOM   1578  CG1 VAL A 203      42.158  -1.616  12.104  1.00 35.11           C  
ATOM   1579  CG2 VAL A 203      40.952  -0.518  13.998  1.00 34.28           C  
ATOM   1580  N   VAL A 204      39.136   1.855  12.784  1.00 36.79           N  
ATOM   1581  CA  VAL A 204      37.905   2.482  13.234  1.00 37.76           C  
ATOM   1582  C   VAL A 204      37.686   3.727  12.386  1.00 37.87           C  
ATOM   1583  O   VAL A 204      38.635   4.448  12.084  1.00 38.32           O  
ATOM   1584  CB  VAL A 204      38.006   2.898  14.716  1.00 38.04           C  
ATOM   1585  CG1 VAL A 204      36.723   3.558  15.162  1.00 38.96           C  
ATOM   1586  CG2 VAL A 204      38.307   1.688  15.573  1.00 39.08           C  
ATOM   1587  N   GLY A 205      36.437   3.971  12.001  1.00 37.96           N  
ATOM   1588  CA  GLY A 205      36.127   5.133  11.190  1.00 37.47           C  
ATOM   1589  C   GLY A 205      36.098   6.410  12.007  1.00 37.37           C  
ATOM   1590  O   GLY A 205      36.077   6.368  13.237  1.00 37.17           O  
ATOM   1591  N   LEU A 206      36.095   7.551  11.323  1.00 37.08           N  
ATOM   1592  CA  LEU A 206      36.069   8.842  11.999  1.00 36.50           C  
ATOM   1593  C   LEU A 206      34.704   9.050  12.652  1.00 35.20           C  
ATOM   1594  O   LEU A 206      34.590   9.739  13.665  1.00 35.65           O  
ATOM   1595  CB  LEU A 206      36.365   9.962  10.993  1.00 37.58           C  
ATOM   1596  CG  LEU A 206      36.870  11.313  11.520  1.00 38.75           C  
ATOM   1597  CD1 LEU A 206      37.355  12.159  10.349  1.00 39.26           C  
ATOM   1598  CD2 LEU A 206      35.768  12.037  12.276  1.00 39.28           C  
ATOM   1599  N   GLY A 207      33.675   8.438  12.073  1.00 34.10           N  
ATOM   1600  CA  GLY A 207      32.330   8.559  12.614  1.00 32.19           C  
ATOM   1601  C   GLY A 207      32.164   7.775  13.901  1.00 31.67           C  
ATOM   1602  O   GLY A 207      31.614   8.278  14.885  1.00 30.81           O  
ATOM   1603  N   ILE A 208      32.642   6.533  13.896  1.00 31.03           N  
ATOM   1604  CA  ILE A 208      32.560   5.671  15.070  1.00 30.81           C  
ATOM   1605  C   ILE A 208      33.491   6.200  16.162  1.00 29.99           C  
ATOM   1606  O   ILE A 208      33.131   6.248  17.344  1.00 28.29           O  
ATOM   1607  CB  ILE A 208      32.981   4.227  14.727  1.00 31.87           C  
ATOM   1608  CG1 ILE A 208      32.048   3.654  13.655  1.00 32.48           C  
ATOM   1609  CG2 ILE A 208      32.989   3.370  15.991  1.00 31.99           C  
ATOM   1610  CD1 ILE A 208      30.588   3.562  14.077  1.00 32.28           C  
ATOM   1611  N   GLU A 209      34.688   6.598  15.749  1.00 30.10           N  
ATOM   1612  CA  GLU A 209      35.687   7.126  16.671  1.00 30.84           C  
ATOM   1613  C   GLU A 209      35.114   8.304  17.449  1.00 29.67           C  
ATOM   1614  O   GLU A 209      35.209   8.358  18.673  1.00 28.72           O  
ATOM   1615  CB  GLU A 209      36.925   7.582  15.899  1.00 32.62           C  
ATOM   1616  CG  GLU A 209      38.101   7.980  16.785  1.00 36.33           C  
ATOM   1617  CD  GLU A 209      39.221   8.654  16.009  1.00 37.19           C  
ATOM   1618  OE1 GLU A 209      39.484   8.244  14.864  1.00 39.42           O  
ATOM   1619  OE2 GLU A 209      39.850   9.588  16.546  1.00 39.93           O  
ATOM   1620  N   THR A 210      34.514   9.242  16.723  1.00 29.24           N  
ATOM   1621  CA  THR A 210      33.926  10.433  17.330  1.00 29.19           C  
ATOM   1622  C   THR A 210      32.838  10.052  18.324  1.00 29.44           C  
ATOM   1623  O   THR A 210      32.709  10.660  19.391  1.00 29.45           O  
ATOM   1624  CB  THR A 210      33.312  11.356  16.259  1.00 28.88           C  
ATOM   1625  OG1 THR A 210      34.317  11.720  15.302  1.00 28.59           O  
ATOM   1626  CG2 THR A 210      32.747  12.619  16.906  1.00 28.82           C  
ATOM   1627  N   LEU A 211      32.042   9.051  17.957  1.00 29.00           N  
ATOM   1628  CA  LEU A 211      30.962   8.574  18.810  1.00 28.19           C  
ATOM   1629  C   LEU A 211      31.590   8.011  20.084  1.00 27.79           C  
ATOM   1630  O   LEU A 211      31.132   8.280  21.196  1.00 27.69           O  
ATOM   1631  CB  LEU A 211      30.187   7.464  18.095  1.00 27.57           C  
ATOM   1632  CG  LEU A 211      28.726   7.176  18.450  1.00 28.85           C  
ATOM   1633  CD1 LEU A 211      28.406   5.735  18.024  1.00 26.97           C  
ATOM   1634  CD2 LEU A 211      28.470   7.361  19.941  1.00 28.79           C  
ATOM   1635  N   ALA A 212      32.643   7.218  19.906  1.00 27.41           N  
ATOM   1636  CA  ALA A 212      33.337   6.604  21.031  1.00 27.60           C  
ATOM   1637  C   ALA A 212      33.893   7.672  21.972  1.00 26.94           C  
ATOM   1638  O   ALA A 212      33.614   7.656  23.171  1.00 27.39           O  
ATOM   1639  CB  ALA A 212      34.467   5.691  20.519  1.00 26.18           C  
ATOM   1640  N   PHE A 213      34.674   8.602  21.433  1.00 26.96           N  
ATOM   1641  CA  PHE A 213      35.237   9.665  22.258  1.00 27.77           C  
ATOM   1642  C   PHE A 213      34.142  10.443  22.983  1.00 28.02           C  
ATOM   1643  O   PHE A 213      34.322  10.860  24.121  1.00 29.05           O  
ATOM   1644  CB  PHE A 213      36.085  10.623  21.406  1.00 26.81           C  
ATOM   1645  CG  PHE A 213      37.506  10.172  21.235  1.00 26.04           C  
ATOM   1646  CD1 PHE A 213      38.330  10.005  22.343  1.00 25.83           C  
ATOM   1647  CD2 PHE A 213      38.020   9.898  19.973  1.00 26.73           C  
ATOM   1648  CE1 PHE A 213      39.645   9.571  22.198  1.00 25.20           C  
ATOM   1649  CE2 PHE A 213      39.338   9.462  19.821  1.00 26.99           C  
ATOM   1650  CZ  PHE A 213      40.148   9.299  20.939  1.00 25.88           C  
ATOM   1651  N   MET A 214      33.002  10.614  22.332  1.00 28.70           N  
ATOM   1652  CA  MET A 214      31.894  11.348  22.932  1.00 29.43           C  
ATOM   1653  C   MET A 214      31.316  10.587  24.129  1.00 29.77           C  
ATOM   1654  O   MET A 214      30.947  11.193  25.140  1.00 29.37           O  
ATOM   1655  CB  MET A 214      30.821  11.611  21.875  1.00 31.04           C  
ATOM   1656  CG  MET A 214      29.671  12.479  22.346  1.00 32.54           C  
ATOM   1657  SD  MET A 214      28.373  11.525  23.130  1.00 34.57           S  
ATOM   1658  CE  MET A 214      27.270  11.322  21.744  1.00 33.32           C  
ATOM   1659  N   VAL A 215      31.244   9.260  24.015  1.00 28.60           N  
ATOM   1660  CA  VAL A 215      30.745   8.425  25.108  1.00 27.61           C  
ATOM   1661  C   VAL A 215      31.791   8.410  26.225  1.00 27.14           C  
ATOM   1662  O   VAL A 215      31.456   8.448  27.406  1.00 26.74           O  
ATOM   1663  CB  VAL A 215      30.493   6.969  24.647  1.00 26.61           C  
ATOM   1664  CG1 VAL A 215      30.067   6.110  25.830  1.00 27.16           C  
ATOM   1665  CG2 VAL A 215      29.418   6.944  23.584  1.00 27.85           C  
ATOM   1666  N   LEU A 216      33.063   8.353  25.846  1.00 27.04           N  
ATOM   1667  CA  LEU A 216      34.131   8.355  26.836  1.00 27.48           C  
ATOM   1668  C   LEU A 216      34.142   9.682  27.586  1.00 27.72           C  
ATOM   1669  O   LEU A 216      34.153   9.707  28.813  1.00 27.72           O  
ATOM   1670  CB  LEU A 216      35.491   8.144  26.168  1.00 27.38           C  
ATOM   1671  CG  LEU A 216      35.733   6.779  25.526  1.00 27.58           C  
ATOM   1672  CD1 LEU A 216      37.128   6.741  24.918  1.00 27.53           C  
ATOM   1673  CD2 LEU A 216      35.582   5.698  26.574  1.00 27.36           C  
ATOM   1674  N   ASP A 217      34.120  10.784  26.839  1.00 27.68           N  
ATOM   1675  CA  ASP A 217      34.152  12.108  27.449  1.00 28.15           C  
ATOM   1676  C   ASP A 217      32.983  12.377  28.387  1.00 27.64           C  
ATOM   1677  O   ASP A 217      33.186  12.801  29.522  1.00 27.11           O  
ATOM   1678  CB  ASP A 217      34.206  13.205  26.373  1.00 28.59           C  
ATOM   1679  CG  ASP A 217      35.507  13.211  25.604  1.00 29.22           C  
ATOM   1680  OD1 ASP A 217      36.577  13.069  26.233  1.00 31.52           O  
ATOM   1681  OD2 ASP A 217      35.471  13.379  24.368  1.00 30.78           O  
ATOM   1682  N   VAL A 218      31.761  12.135  27.919  1.00 27.87           N  
ATOM   1683  CA  VAL A 218      30.588  12.376  28.753  1.00 28.79           C  
ATOM   1684  C   VAL A 218      30.651  11.567  30.052  1.00 28.21           C  
ATOM   1685  O   VAL A 218      30.334  12.082  31.126  1.00 28.07           O  
ATOM   1686  CB  VAL A 218      29.263  12.056  27.985  1.00 30.39           C  
ATOM   1687  CG1 VAL A 218      29.181  10.569  27.661  1.00 30.78           C  
ATOM   1688  CG2 VAL A 218      28.056  12.491  28.819  1.00 30.59           C  
ATOM   1689  N   THR A 219      31.078  10.309  29.969  1.00 27.97           N  
ATOM   1690  CA  THR A 219      31.168   9.479  31.171  1.00 27.62           C  
ATOM   1691  C   THR A 219      32.271   9.991  32.096  1.00 28.16           C  
ATOM   1692  O   THR A 219      32.051  10.173  33.298  1.00 27.91           O  
ATOM   1693  CB  THR A 219      31.454   7.993  30.829  1.00 27.80           C  
ATOM   1694  OG1 THR A 219      30.547   7.546  29.819  1.00 28.75           O  
ATOM   1695  CG2 THR A 219      31.264   7.121  32.058  1.00 27.19           C  
ATOM   1696  N   ALA A 220      33.458  10.233  31.541  1.00 28.65           N  
ATOM   1697  CA  ALA A 220      34.576  10.723  32.348  1.00 29.00           C  
ATOM   1698  C   ALA A 220      34.340  12.133  32.885  1.00 29.18           C  
ATOM   1699  O   ALA A 220      34.990  12.549  33.842  1.00 27.77           O  
ATOM   1700  CB  ALA A 220      35.863  10.682  31.542  1.00 28.96           C  
ATOM   1701  N   LYS A 221      33.408  12.856  32.267  1.00 29.97           N  
ATOM   1702  CA  LYS A 221      33.072  14.224  32.677  1.00 31.45           C  
ATOM   1703  C   LYS A 221      31.846  14.265  33.575  1.00 31.29           C  
ATOM   1704  O   LYS A 221      31.947  14.432  34.792  1.00 31.92           O  
ATOM   1705  CB  LYS A 221      32.782  15.105  31.457  1.00 32.16           C  
ATOM   1706  CG  LYS A 221      33.896  16.029  31.046  1.00 33.59           C  
ATOM   1707  CD  LYS A 221      34.920  15.301  30.235  1.00 32.84           C  
ATOM   1708  CE  LYS A 221      36.023  16.244  29.810  1.00 33.41           C  
ATOM   1709  NZ  LYS A 221      37.109  15.543  29.135  1.00 32.47           N  
ATOM   1710  N   VAL A 222      30.680  14.133  32.949  1.00 30.87           N  
ATOM   1711  CA  VAL A 222      29.412  14.157  33.665  1.00 30.97           C  
ATOM   1712  C   VAL A 222      29.281  12.977  34.624  1.00 30.38           C  
ATOM   1713  O   VAL A 222      28.911  13.158  35.782  1.00 30.85           O  
ATOM   1714  CB  VAL A 222      28.221  14.147  32.677  1.00 30.67           C  
ATOM   1715  CG1 VAL A 222      26.926  14.426  33.415  1.00 31.20           C  
ATOM   1716  CG2 VAL A 222      28.441  15.185  31.604  1.00 32.06           C  
ATOM   1717  N   GLY A 223      29.585  11.772  34.146  1.00 30.25           N  
ATOM   1718  CA  GLY A 223      29.485  10.594  34.998  1.00 29.64           C  
ATOM   1719  C   GLY A 223      30.359  10.707  36.236  1.00 30.07           C  
ATOM   1720  O   GLY A 223      29.905  10.504  37.366  1.00 29.14           O  
ATOM   1721  N   PHE A 224      31.630  11.023  36.019  1.00 29.93           N  
ATOM   1722  CA  PHE A 224      32.574  11.192  37.116  1.00 30.21           C  
ATOM   1723  C   PHE A 224      32.004  12.258  38.053  1.00 30.00           C  
ATOM   1724  O   PHE A 224      31.876  12.044  39.256  1.00 29.76           O  
ATOM   1725  CB  PHE A 224      33.927  11.651  36.552  1.00 30.60           C  
ATOM   1726  CG  PHE A 224      34.982  11.891  37.593  1.00 30.13           C  
ATOM   1727  CD1 PHE A 224      35.946  10.928  37.855  1.00 30.58           C  
ATOM   1728  CD2 PHE A 224      35.038  13.098  38.285  1.00 30.47           C  
ATOM   1729  CE1 PHE A 224      36.957  11.162  38.784  1.00 29.94           C  
ATOM   1730  CE2 PHE A 224      36.043  13.342  39.217  1.00 30.21           C  
ATOM   1731  CZ  PHE A 224      37.007  12.369  39.464  1.00 30.65           C  
ATOM   1732  N   GLY A 225      31.642  13.403  37.483  1.00 30.60           N  
ATOM   1733  CA  GLY A 225      31.102  14.485  38.286  1.00 31.24           C  
ATOM   1734  C   GLY A 225      29.849  14.116  39.058  1.00 31.27           C  
ATOM   1735  O   GLY A 225      29.649  14.567  40.185  1.00 30.99           O  
ATOM   1736  N   PHE A 226      28.998  13.296  38.453  1.00 31.98           N  
ATOM   1737  CA  PHE A 226      27.764  12.891  39.103  1.00 32.21           C  
ATOM   1738  C   PHE A 226      28.070  12.069  40.345  1.00 31.19           C  
ATOM   1739  O   PHE A 226      27.569  12.360  41.427  1.00 30.78           O  
ATOM   1740  CB  PHE A 226      26.896  12.098  38.128  1.00 34.23           C  
ATOM   1741  CG  PHE A 226      25.505  11.856  38.622  1.00 35.86           C  
ATOM   1742  CD1 PHE A 226      25.210  10.745  39.401  1.00 36.63           C  
ATOM   1743  CD2 PHE A 226      24.484  12.748  38.311  1.00 37.00           C  
ATOM   1744  CE1 PHE A 226      23.910  10.525  39.863  1.00 37.28           C  
ATOM   1745  CE2 PHE A 226      23.186  12.539  38.768  1.00 36.87           C  
ATOM   1746  CZ  PHE A 226      22.898  11.428  39.543  1.00 36.95           C  
ATOM   1747  N   VAL A 227      28.917  11.058  40.191  1.00 30.47           N  
ATOM   1748  CA  VAL A 227      29.289  10.198  41.309  1.00 30.33           C  
ATOM   1749  C   VAL A 227      29.937  10.995  42.439  1.00 30.95           C  
ATOM   1750  O   VAL A 227      29.671  10.760  43.622  1.00 30.44           O  
ATOM   1751  CB  VAL A 227      30.279   9.101  40.855  1.00 30.50           C  
ATOM   1752  CG1 VAL A 227      30.584   8.164  42.008  1.00 30.08           C  
ATOM   1753  CG2 VAL A 227      29.695   8.325  39.685  1.00 30.03           C  
ATOM   1754  N   LEU A 228      30.784  11.952  42.063  1.00 31.08           N  
ATOM   1755  CA  LEU A 228      31.500  12.775  43.030  1.00 31.70           C  
ATOM   1756  C   LEU A 228      30.618  13.770  43.775  1.00 33.21           C  
ATOM   1757  O   LEU A 228      30.576  13.782  45.008  1.00 32.95           O  
ATOM   1758  CB  LEU A 228      32.623  13.541  42.322  1.00 31.22           C  
ATOM   1759  CG  LEU A 228      33.454  14.485  43.198  1.00 30.78           C  
ATOM   1760  CD1 LEU A 228      34.308  13.672  44.165  1.00 29.15           C  
ATOM   1761  CD2 LEU A 228      34.332  15.366  42.309  1.00 30.77           C  
ATOM   1762  N   LEU A 229      29.931  14.617  43.017  1.00 34.76           N  
ATOM   1763  CA  LEU A 229      29.071  15.637  43.597  1.00 37.16           C  
ATOM   1764  C   LEU A 229      27.872  15.062  44.340  1.00 38.59           C  
ATOM   1765  O   LEU A 229      27.184  15.779  45.069  1.00 38.40           O  
ATOM   1766  CB  LEU A 229      28.597  16.600  42.501  1.00 37.70           C  
ATOM   1767  CG  LEU A 229      29.578  17.699  42.066  1.00 38.52           C  
ATOM   1768  CD1 LEU A 229      30.981  17.140  41.930  1.00 38.05           C  
ATOM   1769  CD2 LEU A 229      29.109  18.316  40.757  1.00 37.59           C  
ATOM   1770  N   ARG A 230      27.639  13.765  44.168  1.00 40.43           N  
ATOM   1771  CA  ARG A 230      26.515  13.091  44.808  1.00 42.79           C  
ATOM   1772  C   ARG A 230      26.910  12.498  46.155  1.00 44.03           C  
ATOM   1773  O   ARG A 230      26.073  12.332  47.040  1.00 44.21           O  
ATOM   1774  CB  ARG A 230      26.004  11.969  43.902  1.00 43.56           C  
ATOM   1775  CG  ARG A 230      24.515  11.714  44.004  1.00 45.31           C  
ATOM   1776  CD  ARG A 230      23.734  12.804  43.287  1.00 45.89           C  
ATOM   1777  NE  ARG A 230      22.294  12.662  43.474  1.00 46.72           N  
ATOM   1778  CZ  ARG A 230      21.589  11.603  43.095  1.00 47.03           C  
ATOM   1779  NH1 ARG A 230      22.189  10.578  42.500  1.00 47.54           N  
ATOM   1780  NH2 ARG A 230      20.281  11.572  43.307  1.00 47.15           N  
ATOM   1781  N   SER A 231      28.191  12.178  46.299  1.00 45.61           N  
ATOM   1782  CA  SER A 231      28.706  11.571  47.519  1.00 47.41           C  
ATOM   1783  C   SER A 231      28.813  12.526  48.698  1.00 48.41           C  
ATOM   1784  O   SER A 231      28.912  13.741  48.531  1.00 48.48           O  
ATOM   1785  CB  SER A 231      30.080  10.957  47.250  1.00 47.73           C  
ATOM   1786  OG  SER A 231      30.038  10.112  46.115  1.00 49.55           O  
ATOM   1787  N   ARG A 232      28.801  11.954  49.896  1.00 49.63           N  
ATOM   1788  CA  ARG A 232      28.910  12.724  51.126  1.00 51.12           C  
ATOM   1789  C   ARG A 232      30.384  13.016  51.395  1.00 51.55           C  
ATOM   1790  O   ARG A 232      30.720  13.810  52.273  1.00 51.53           O  
ATOM   1791  CB  ARG A 232      28.328  11.918  52.286  1.00 51.64           C  
ATOM   1792  CG  ARG A 232      26.953  11.339  52.004  1.00 52.72           C  
ATOM   1793  CD  ARG A 232      26.613  10.254  53.006  1.00 53.24           C  
ATOM   1794  NE  ARG A 232      26.692  10.745  54.378  1.00 54.94           N  
ATOM   1795  CZ  ARG A 232      26.584   9.974  55.455  1.00 55.19           C  
ATOM   1796  NH1 ARG A 232      26.394   8.667  55.321  1.00 55.40           N  
ATOM   1797  NH2 ARG A 232      26.663  10.511  56.665  1.00 55.06           N  
ATOM   1798  N   ALA A 233      31.254  12.365  50.629  1.00 52.40           N  
ATOM   1799  CA  ALA A 233      32.698  12.525  50.773  1.00 53.66           C  
ATOM   1800  C   ALA A 233      33.191  13.945  50.514  1.00 54.51           C  
ATOM   1801  O   ALA A 233      34.273  14.318  50.965  1.00 54.97           O  
ATOM   1802  CB  ALA A 233      33.420  11.555  49.848  1.00 52.92           C  
ATOM   1803  N   ILE A 234      32.407  14.735  49.787  1.00 56.04           N  
ATOM   1804  CA  ILE A 234      32.799  16.107  49.482  1.00 57.67           C  
ATOM   1805  C   ILE A 234      32.417  17.080  50.595  1.00 59.17           C  
ATOM   1806  O   ILE A 234      32.775  18.256  50.549  1.00 59.28           O  
ATOM   1807  CB  ILE A 234      32.159  16.600  48.161  1.00 57.08           C  
ATOM   1808  CG1 ILE A 234      30.635  16.620  48.289  1.00 56.98           C  
ATOM   1809  CG2 ILE A 234      32.594  15.705  47.010  1.00 57.20           C  
ATOM   1810  CD1 ILE A 234      29.925  17.276  47.124  1.00 55.57           C  
ATOM   1811  N   LEU A 235      31.699  16.583  51.598  1.00 61.17           N  
ATOM   1812  CA  LEU A 235      31.260  17.417  52.713  1.00 63.23           C  
ATOM   1813  C   LEU A 235      32.119  17.229  53.966  1.00 64.43           C  
ATOM   1814  O   LEU A 235      31.809  16.394  54.814  1.00 64.62           O  
ATOM   1815  CB  LEU A 235      29.798  17.105  53.045  1.00 63.21           C  
ATOM   1816  CG  LEU A 235      28.835  17.031  51.856  1.00 63.47           C  
ATOM   1817  CD1 LEU A 235      27.443  16.654  52.346  1.00 63.49           C  
ATOM   1818  CD2 LEU A 235      28.805  18.366  51.132  1.00 63.65           C  
ATOM   1819  N   GLY A 236      33.190  18.012  54.076  1.00 65.81           N  
ATOM   1820  CA  GLY A 236      34.074  17.924  55.229  1.00 67.44           C  
ATOM   1821  C   GLY A 236      34.608  16.530  55.512  1.00 68.82           C  
ATOM   1822  O   GLY A 236      35.374  15.981  54.720  1.00 68.91           O  
ATOM   1823  N   GLU A 237      34.211  15.964  56.651  1.00 70.17           N  
ATOM   1824  CA  GLU A 237      34.633  14.622  57.053  1.00 71.36           C  
ATOM   1825  C   GLU A 237      34.033  14.240  58.409  1.00 71.94           C  
ATOM   1826  O   GLU A 237      33.642  15.107  59.193  1.00 71.83           O  
ATOM   1827  CB  GLU A 237      36.165  14.536  57.119  1.00 71.62           C  
ATOM   1828  CG  GLU A 237      36.703  13.110  57.218  1.00 71.98           C  
ATOM   1829  CD  GLU A 237      38.203  13.016  56.973  1.00 72.08           C  
ATOM   1830  OE1 GLU A 237      38.735  11.887  56.979  1.00 71.60           O  
ATOM   1831  OE2 GLU A 237      38.849  14.066  56.773  1.00 72.89           O  
ATOM   1832  N   THR A 238      33.961  12.939  58.678  1.00 72.63           N  
ATOM   1833  CA  THR A 238      33.407  12.439  59.933  1.00 73.17           C  
ATOM   1834  C   THR A 238      34.508  12.183  60.960  1.00 73.48           C  
ATOM   1835  O   THR A 238      35.130  11.119  60.969  1.00 73.76           O  
ATOM   1836  CB  THR A 238      32.629  11.126  59.713  1.00 73.28           C  
ATOM   1837  OG1 THR A 238      31.675  11.307  58.659  1.00 73.67           O  
ATOM   1838  CG2 THR A 238      31.898  10.718  60.986  1.00 73.24           C  
