# Supplementary material for: Alignment of Helical Membrane Protein Sequences Using AlignMe
Source: PLoS One. 2013 Mar 4;8(3):e57731. doi: 10.1371/journal.pone.0057731 (PMC3587630; doi:10.1371/journal.pone.0057731)
Supplement: File S2 — Dataset of HOMEP2 homologous membrane proteins. (GZ) [file pone.0057731.s002.gz › HOMEP2010_pdbs/aquaporins/3KLY_C.pdb]

ATOM   3917  N   THR C  21     102.418  61.903 149.205  1.00155.01           N  
ATOM   3918  CA  THR C  21     102.673  62.701 148.011  1.00153.75           C  
ATOM   3919  C   THR C  21     101.934  62.139 146.798  1.00153.19           C  
ATOM   3920  O   THR C  21     100.972  62.735 146.313  1.00150.45           O  
ATOM   3921  CB  THR C  21     104.181  62.791 147.703  1.00153.60           C  
ATOM   3922  OG1 THR C  21     104.737  61.472 147.627  1.00153.84           O  
ATOM   3923  CG2 THR C  21     104.901  63.571 148.792  1.00153.29           C  
ATOM   3924  N   GLY C  22     102.389  60.986 146.315  1.00155.36           N  
ATOM   3925  CA  GLY C  22     101.773  60.340 145.171  1.00154.99           C  
ATOM   3926  C   GLY C  22     101.230  58.965 145.506  1.00155.00           C  
ATOM   3927  O   GLY C  22     100.179  58.566 145.004  1.00155.09           O  
ATOM   3928  N   GLU C  23     101.949  58.238 146.356  1.00154.92           N  
ATOM   3929  CA  GLU C  23     101.536  56.899 146.765  1.00154.54           C  
ATOM   3930  C   GLU C  23     100.365  56.957 147.739  1.00155.15           C  
ATOM   3931  O   GLU C  23      99.477  56.103 147.710  1.00155.09           O  
ATOM   3932  CB  GLU C  23     102.704  56.139 147.396  1.00153.53           C  
ATOM   3933  CG  GLU C  23     102.333  54.751 147.898  1.00151.46           C  
ATOM   3934  CD  GLU C  23     103.521  53.991 148.456  1.00146.72           C  
ATOM   3935  OE1 GLU C  23     104.623  54.576 148.532  1.00144.31           O  
ATOM   3936  OE2 GLU C  23     103.351  52.808 148.819  1.00143.18           O  
ATOM   3937  N   GLY C  24     100.373  57.965 148.605  1.00155.90           N  
ATOM   3938  CA  GLY C  24      99.284  58.169 149.541  1.00158.47           C  
ATOM   3939  C   GLY C  24      97.979  58.445 148.818  1.00160.97           C  
ATOM   3940  O   GLY C  24      96.914  57.994 149.241  1.00158.97           O  
ATOM   3941  N   LYS C  25      98.064  59.190 147.720  1.00162.72           N  
ATOM   3942  CA  LYS C  25      96.888  59.498 146.915  1.00161.68           C  
ATOM   3943  C   LYS C  25      96.414  58.266 146.151  1.00155.44           C  
ATOM   3944  O   LYS C  25      96.514  57.145 146.649  1.00157.83           O  
ATOM   3945  CB  LYS C  25      97.169  60.654 145.950  1.00167.07           C  
ATOM   3946  CG  LYS C  25      97.535  61.962 146.638  1.00170.34           C  
ATOM   3947  CD  LYS C  25      97.403  63.147 145.693  1.00172.96           C  
ATOM   3948  CE  LYS C  25      98.286  62.990 144.466  1.00174.82           C  
ATOM   3949  NZ  LYS C  25      98.134  64.140 143.532  1.00175.67           N  
ATOM   3950  N   ALA C  26      95.901  58.483 144.944  1.00148.18           N  
ATOM   3951  CA  ALA C  26      95.321  57.411 144.136  1.00143.68           C  
ATOM   3952  C   ALA C  26      94.014  56.893 144.739  1.00141.09           C  
ATOM   3953  O   ALA C  26      93.204  56.276 144.048  1.00144.21           O  
ATOM   3954  CB  ALA C  26      96.318  56.276 143.940  1.00143.63           C  
ATOM   3955  N   LYS C  27      93.820  57.142 146.032  1.00135.17           N  
ATOM   3956  CA  LYS C  27      92.550  56.865 146.693  1.00128.78           C  
ATOM   3957  C   LYS C  27      91.530  57.884 146.200  1.00131.39           C  
ATOM   3958  O   LYS C  27      90.319  57.673 146.270  1.00120.62           O  
ATOM   3959  CB  LYS C  27      92.708  56.985 148.207  1.00123.42           C  
ATOM   3960  CG  LYS C  27      91.432  56.744 148.988  1.00125.56           C  
ATOM   3961  CD  LYS C  27      91.454  57.492 150.311  1.00127.60           C  
ATOM   3962  CE  LYS C  27      91.539  58.994 150.084  1.00127.45           C  
ATOM   3963  NZ  LYS C  27      91.510  59.760 151.361  1.00128.13           N  
ATOM   3964  N   LYS C  28      92.049  59.001 145.706  1.00 82.59           N  
ATOM   3965  CA  LYS C  28      91.245  60.028 145.080  1.00 83.08           C  
ATOM   3966  C   LYS C  28      90.606  59.463 143.820  1.00 84.88           C  
ATOM   3967  O   LYS C  28      89.616  60.001 143.323  1.00 80.98           O  
ATOM   3968  CB  LYS C  28      92.114  61.245 144.744  1.00 93.00           C  
ATOM   3969  CG  LYS C  28      93.272  60.946 143.801  1.00105.88           C  
ATOM   3970  CD  LYS C  28      94.421  61.943 143.973  1.00116.94           C  
ATOM   3971  CE  LYS C  28      94.010  63.360 143.597  1.00118.73           C  
ATOM   3972  NZ  LYS C  28      95.149  64.317 143.694  1.00121.14           N  
ATOM   3973  N   ALA C  29      91.168  58.372 143.305  1.00 83.68           N  
ATOM   3974  CA  ALA C  29      90.571  57.705 142.150  1.00 79.99           C  
ATOM   3975  C   ALA C  29      89.286  56.988 142.560  1.00 78.13           C  
ATOM   3976  O   ALA C  29      88.352  56.856 141.763  1.00 78.74           O  
ATOM   3977  CB  ALA C  29      91.549  56.738 141.517  1.00 73.08           C  
ATOM   3978  N   ALA C  30      89.250  56.537 143.811  1.00 78.52           N  
ATOM   3979  CA  ALA C  30      88.061  55.908 144.380  1.00 78.22           C  
ATOM   3980  C   ALA C  30      86.954  56.939 144.548  1.00 73.68           C  
ATOM   3981  O   ALA C  30      85.807  56.702 144.164  1.00 79.04           O  
ATOM   3982  CB  ALA C  30      88.393  55.262 145.719  1.00 76.62           C  
ATOM   3983  N   TYR C  31      87.304  58.085 145.128  1.00 69.37           N  
ATOM   3984  CA  TYR C  31      86.362  59.193 145.257  1.00 71.41           C  
ATOM   3985  C   TYR C  31      85.878  59.682 143.892  1.00 60.75           C  
ATOM   3986  O   TYR C  31      84.715  60.041 143.728  1.00 62.57           O  
ATOM   3987  CB  TYR C  31      86.979  60.346 146.051  1.00 79.53           C  
ATOM   3988  CG  TYR C  31      86.950  60.125 147.543  1.00 94.76           C  
ATOM   3989  CD1 TYR C  31      85.754  60.176 148.246  1.00 97.39           C  
ATOM   3990  CD2 TYR C  31      88.116  59.868 148.253  1.00105.70           C  
ATOM   3991  CE1 TYR C  31      85.717  59.975 149.615  1.00101.43           C  
ATOM   3992  CE2 TYR C  31      88.090  59.666 149.623  1.00109.27           C  
ATOM   3993  CZ  TYR C  31      86.888  59.720 150.297  1.00107.76           C  
ATOM   3994  OH  TYR C  31      86.854  59.521 151.659  1.00112.66           O  
ATOM   3995  N   LYS C  32      86.773  59.688 142.911  1.00 60.98           N  
ATOM   3996  CA  LYS C  32      86.390  60.059 141.562  1.00 62.32           C  
ATOM   3997  C   LYS C  32      85.353  59.089 141.027  1.00 61.85           C  
ATOM   3998  O   LYS C  32      84.337  59.510 140.472  1.00 63.81           O  
ATOM   3999  CB  LYS C  32      87.600  60.110 140.633  1.00 72.49           C  
ATOM   4000  CG  LYS C  32      87.258  60.561 139.221  1.00 71.35           C  
ATOM   4001  CD  LYS C  32      88.496  60.576 138.340  1.00 81.99           C  
ATOM   4002  CE  LYS C  32      88.144  60.767 136.869  1.00 86.73           C  
ATOM   4003  NZ  LYS C  32      87.471  59.562 136.303  1.00 98.85           N  
ATOM   4004  N   SER C  33      85.590  57.790 141.196  1.00 59.43           N  
ATOM   4005  CA  SER C  33      84.588  56.807 140.774  1.00 61.24           C  
ATOM   4006  C   SER C  33      83.257  56.981 141.507  1.00 59.60           C  
ATOM   4007  O   SER C  33      82.192  56.822 140.908  1.00 55.66           O  
ATOM   4008  CB  SER C  33      85.095  55.377 140.933  1.00 67.54           C  
ATOM   4009  OG  SER C  33      85.937  55.031 139.847  1.00 85.05           O  
ATOM   4010  N   PHE C  34      83.330  57.302 142.797  1.00 57.20           N  
ATOM   4011  CA  PHE C  34      82.144  57.503 143.629  1.00 55.26           C  
ATOM   4012  C   PHE C  34      81.315  58.675 143.107  1.00 58.30           C  
ATOM   4013  O   PHE C  34      80.108  58.542 142.919  1.00 53.39           O  
ATOM   4014  CB  PHE C  34      82.536  57.714 145.096  1.00 61.45           C  
ATOM   4015  CG  PHE C  34      81.370  57.745 146.059  1.00 58.67           C  
ATOM   4016  CD1 PHE C  34      80.530  56.651 146.198  1.00 59.87           C  
ATOM   4017  CD2 PHE C  34      81.148  58.858 146.859  1.00 59.48           C  
ATOM   4018  CE1 PHE C  34      79.465  56.680 147.091  1.00 61.84           C  
ATOM   4019  CE2 PHE C  34      80.088  58.896 147.759  1.00 63.77           C  
ATOM   4020  CZ  PHE C  34      79.241  57.808 147.872  1.00 60.76           C  
ATOM   4021  N   LEU C  35      81.958  59.811 142.852  1.00 55.57           N  
ATOM   4022  CA  LEU C  35      81.234  60.972 142.332  1.00 55.78           C  
ATOM   4023  C   LEU C  35      80.594  60.708 140.969  1.00 53.51           C  
ATOM   4024  O   LEU C  35      79.463  61.119 140.730  1.00 46.14           O  
ATOM   4025  CB  LEU C  35      82.130  62.217 142.260  1.00 62.96           C  
ATOM   4026  CG  LEU C  35      82.497  62.838 143.613  1.00 80.50           C  
ATOM   4027  CD1 LEU C  35      83.374  64.077 143.439  1.00 82.88           C  
ATOM   4028  CD2 LEU C  35      81.242  63.167 144.417  1.00 74.52           C  
ATOM   4029  N   LEU C  36      81.324  60.045 140.072  1.00 56.04           N  
ATOM   4030  CA  LEU C  36      80.802  59.750 138.735  1.00 51.27           C  
ATOM   4031  C   LEU C  36      79.685  58.724 138.809  1.00 47.71           C  
ATOM   4032  O   LEU C  36      78.816  58.675 137.947  1.00 47.75           O  
ATOM   4033  CB  LEU C  36      81.918  59.255 137.808  1.00 52.17           C  
ATOM   4034  CG  LEU C  36      82.952  60.321 137.431  1.00 59.20           C  
ATOM   4035  CD1 LEU C  36      84.163  59.712 136.730  1.00 56.15           C  
ATOM   4036  CD2 LEU C  36      82.291  61.394 136.563  1.00 55.41           C  
ATOM   4037  N   ALA C  37      79.717  57.904 139.854  1.00 52.84           N  
ATOM   4038  CA  ALA C  37      78.683  56.906 140.085  1.00 48.21           C  
ATOM   4039  C   ALA C  37      77.404  57.565 140.619  1.00 54.24           C  
ATOM   4040  O   ALA C  37      76.299  57.262 140.159  1.00 46.60           O  
ATOM   4041  CB  ALA C  37      79.191  55.827 141.047  1.00 53.61           C  
ATOM   4042  N   ILE C  38      77.555  58.472 141.583  1.00 49.16           N  
ATOM   4043  CA  ILE C  38      76.428  59.289 142.027  1.00 41.87           C  
ATOM   4044  C   ILE C  38      75.807  60.004 140.826  1.00 47.09           C  
ATOM   4045  O   ILE C  38      74.602  59.979 140.620  1.00 43.03           O  
ATOM   4046  CB  ILE C  38      76.863  60.349 143.078  1.00 55.00           C  
ATOM   4047  CG1 ILE C  38      77.230  59.678 144.408  1.00 49.34           C  
ATOM   4048  CG2 ILE C  38      75.758  61.392 143.272  1.00 48.30           C  
ATOM   4049  CD1 ILE C  38      77.668  60.657 145.507  1.00 51.20           C  
ATOM   4050  N   SER C  39      76.648  60.644 140.024  1.00 48.99           N  
ATOM   4051  CA  SER C  39      76.174  61.339 138.836  1.00 42.42           C  
ATOM   4052  C   SER C  39      75.324  60.428 137.944  1.00 46.56           C  
ATOM   4053  O   SER C  39      74.250  60.827 137.481  1.00 48.41           O  
ATOM   4054  CB  SER C  39      77.368  61.912 138.057  1.00 46.51           C  
ATOM   4055  OG  SER C  39      76.931  62.482 136.844  1.00 56.52           O  
ATOM   4056  N   ALA C  40      75.799  59.201 137.709  1.00 48.66           N  
ATOM   4057  CA  ALA C  40      75.098  58.255 136.832  1.00 45.92           C  
ATOM   4058  C   ALA C  40      73.762  57.771 137.419  1.00 39.60           C  
ATOM   4059  O   ALA C  40      72.818  57.534 136.686  1.00 42.40           O  
ATOM   4060  CB  ALA C  40      75.996  57.064 136.486  1.00 43.74           C  
ATOM   4061  N   GLY C  41      73.695  57.617 138.738  1.00 43.28           N  
ATOM   4062  CA  GLY C  41      72.451  57.249 139.396  1.00 36.04           C  
ATOM   4063  C   GLY C  41      71.363  58.301 139.190  1.00 38.93           C  
ATOM   4064  O   GLY C  41      70.215  57.981 138.903  1.00 43.83           O  
ATOM   4065  N   ILE C  42      71.730  59.566 139.331  1.00 40.84           N  
ATOM   4066  CA  ILE C  42      70.804  60.671 139.071  1.00 43.44           C  
ATOM   4067  C   ILE C  42      70.339  60.695 137.611  1.00 43.58           C  
ATOM   4068  O   ILE C  42      69.152  60.874 137.309  1.00 38.41           O  
ATOM   4069  CB  ILE C  42      71.475  62.010 139.450  1.00 42.17           C  
ATOM   4070  CG1 ILE C  42      71.704  62.058 140.976  1.00 44.59           C  
ATOM   4071  CG2 ILE C  42      70.651  63.217 138.927  1.00 39.22           C  
ATOM   4072  CD1 ILE C  42      72.553  63.264 141.456  1.00 46.04           C  
ATOM   4073  N   GLN C  43      71.284  60.503 136.698  1.00 38.07           N  
ATOM   4074  CA  GLN C  43      70.998  60.591 135.273  1.00 37.02           C  
ATOM   4075  C   GLN C  43      70.045  59.487 134.820  1.00 39.57           C  
ATOM   4076  O   GLN C  43      69.115  59.736 134.057  1.00 40.26           O  
ATOM   4077  CB  GLN C  43      72.318  60.579 134.471  1.00 35.01           C  
ATOM   4078  CG  GLN C  43      73.100  61.897 134.655  1.00 34.18           C  
ATOM   4079  CD  GLN C  43      74.502  61.837 134.077  1.00 42.01           C  
ATOM   4080  OE1 GLN C  43      74.978  60.774 133.694  1.00 41.63           O  
ATOM   4081  NE2 GLN C  43      75.158  62.978 133.992  1.00 42.54           N  
ATOM   4082  N   ILE C  44      70.263  58.270 135.303  1.00 39.98           N  
ATOM   4083  CA  ILE C  44      69.349  57.178 134.985  1.00 39.11           C  
ATOM   4084  C   ILE C  44      68.009  57.348 135.710  1.00 46.07           C  
ATOM   4085  O   ILE C  44      66.973  56.937 135.193  1.00 42.32           O  
ATOM   4086  CB  ILE C  44      69.955  55.784 135.309  1.00 42.68           C  
ATOM   4087  CG1 ILE C  44      71.202  55.532 134.457  1.00 45.05           C  
ATOM   4088  CG2 ILE C  44      68.931  54.695 135.031  1.00 40.84           C  
ATOM   4089  CD1 ILE C  44      70.918  55.468 132.924  1.00 46.47           C  
ATOM   4090  N   GLY C  45      68.028  57.946 136.903  1.00 39.67           N  
ATOM   4091  CA  GLY C  45      66.786  58.263 137.594  1.00 39.63           C  
ATOM   4092  C   GLY C  45      65.956  59.244 136.773  1.00 40.69           C  
ATOM   4093  O   GLY C  45      64.744  59.113 136.620  1.00 37.42           O  
ATOM   4094  N   ILE C  46      66.629  60.238 136.221  1.00 37.65           N  
ATOM   4095  CA  ILE C  46      65.979  61.233 135.391  1.00 35.83           C  
ATOM   4096  C   ILE C  46      65.215  60.599 134.210  1.00 38.73           C  
ATOM   4097  O   ILE C  46      64.118  61.043 133.840  1.00 37.57           O  
ATOM   4098  CB  ILE C  46      67.027  62.259 134.891  1.00 35.99           C  
ATOM   4099  CG1 ILE C  46      67.315  63.279 135.997  1.00 37.07           C  
ATOM   4100  CG2 ILE C  46      66.555  62.947 133.615  1.00 35.35           C  
ATOM   4101  CD1 ILE C  46      68.482  64.226 135.693  1.00 37.42           C  
ATOM   4102  N   ALA C  47      65.798  59.555 133.631  1.00 35.86           N  
ATOM   4103  CA  ALA C  47      65.163  58.812 132.545  1.00 38.14           C  
ATOM   4104  C   ALA C  47      63.832  58.155 132.957  1.00 36.13           C  
ATOM   4105  O   ALA C  47      62.913  58.078 132.152  1.00 37.22           O  
ATOM   4106  CB  ALA C  47      66.133  57.735 132.009  1.00 38.01           C  
ATOM   4107  N   PHE C  48      63.753  57.629 134.180  1.00 36.26           N  
ATOM   4108  CA  PHE C  48      62.503  57.034 134.668  1.00 34.02           C  
ATOM   4109  C   PHE C  48      61.448  58.093 135.004  1.00 39.39           C  
ATOM   4110  O   PHE C  48      60.232  57.862 134.836  1.00 38.67           O  
ATOM   4111  CB  PHE C  48      62.728  56.103 135.869  1.00 33.93           C  
ATOM   4112  CG  PHE C  48      62.336  54.661 135.600  1.00 39.59           C  
ATOM   4113  CD1 PHE C  48      61.104  54.361 135.016  1.00 41.45           C  
ATOM   4114  CD2 PHE C  48      63.207  53.613 135.893  1.00 42.92           C  
ATOM   4115  CE1 PHE C  48      60.740  53.033 134.742  1.00 40.99           C  
ATOM   4116  CE2 PHE C  48      62.851  52.279 135.630  1.00 44.68           C  
ATOM   4117  CZ  PHE C  48      61.624  51.992 135.049  1.00 45.44           C  
ATOM   4118  N   VAL C  49      61.900  59.251 135.475  1.00 34.02           N  
ATOM   4119  CA  VAL C  49      60.983  60.384 135.664  1.00 35.54           C  
ATOM   4120  C   VAL C  49      60.343  60.754 134.319  1.00 37.61           C  
ATOM   4121  O   VAL C  49      59.127  60.955 134.242  1.00 36.79           O  
ATOM   4122  CB  VAL C  49      61.697  61.620 136.285  1.00 36.66           C  
ATOM   4123  CG1 VAL C  49      60.764  62.859 136.309  1.00 34.28           C  
ATOM   4124  CG2 VAL C  49      62.203  61.285 137.707  1.00 35.21           C  
ATOM   4125  N   PHE C  50      61.179  60.863 133.281  1.00 30.65           N  
ATOM   4126  CA  PHE C  50      60.747  61.197 131.924  1.00 35.69           C  
ATOM   4127  C   PHE C  50      59.746  60.123 131.440  1.00 36.12           C  
ATOM   4128  O   PHE C  50      58.661  60.445 130.966  1.00 38.76           O  
ATOM   4129  CB  PHE C  50      61.978  61.224 131.009  1.00 30.10           C  
ATOM   4130  CG  PHE C  50      61.812  62.018 129.726  1.00 35.18           C  
ATOM   4131  CD1 PHE C  50      60.618  62.658 129.405  1.00 28.22           C  
ATOM   4132  CD2 PHE C  50      62.871  62.093 128.822  1.00 36.51           C  
ATOM   4133  CE1 PHE C  50      60.493  63.402 128.229  1.00 29.69           C  
ATOM   4134  CE2 PHE C  50      62.766  62.822 127.635  1.00 35.42           C  
ATOM   4135  CZ  PHE C  50      61.573  63.472 127.324  1.00 35.25           C  
ATOM   4136  N   TYR C  51      60.136  58.852 131.560  1.00 34.54           N  
ATOM   4137  CA  TYR C  51      59.274  57.711 131.223  1.00 34.41           C  
ATOM   4138  C   TYR C  51      57.883  57.804 131.876  1.00 36.33           C  
ATOM   4139  O   TYR C  51      56.843  57.618 131.214  1.00 38.88           O  
ATOM   4140  CB  TYR C  51      59.948  56.370 131.620  1.00 31.33           C  
ATOM   4141  CG  TYR C  51      59.082  55.145 131.294  1.00 35.13           C  
ATOM   4142  CD1 TYR C  51      58.091  54.712 132.174  1.00 32.61           C  
ATOM   4143  CD2 TYR C  51      59.238  54.445 130.090  1.00 34.90           C  
ATOM   4144  CE1 TYR C  51      57.270  53.588 131.885  1.00 36.44           C  
ATOM   4145  CE2 TYR C  51      58.423  53.312 129.795  1.00 37.94           C  
ATOM   4146  CZ  TYR C  51      57.445  52.903 130.683  1.00 41.97           C  
ATOM   4147  OH  TYR C  51      56.647  51.802 130.373  1.00 38.51           O  
ATOM   4148  N   THR C  52      57.868  58.102 133.174  1.00 34.19           N  
ATOM   4149  CA  THR C  52      56.628  58.166 133.934  1.00 31.96           C  
ATOM   4150  C   THR C  52      55.710  59.274 133.436  1.00 38.31           C  
ATOM   4151  O   THR C  52      54.513  59.079 133.287  1.00 37.94           O  
ATOM   4152  CB  THR C  52      56.931  58.331 135.442  1.00 39.86           C  
ATOM   4153  OG1 THR C  52      57.754  57.241 135.865  1.00 36.92           O  
ATOM   4154  CG2 THR C  52      55.626  58.326 136.289  1.00 34.26           C  
ATOM   4155  N   VAL C  53      56.279  60.450 133.185  1.00 34.95           N  
ATOM   4156  CA  VAL C  53      55.510  61.540 132.627  1.00 33.18           C  
ATOM   4157  C   VAL C  53      54.867  61.128 131.300  1.00 33.59           C  
ATOM   4158  O   VAL C  53      53.648  61.214 131.109  1.00 33.30           O  
ATOM   4159  CB  VAL C  53      56.405  62.792 132.399  1.00 36.30           C  
ATOM   4160  CG1 VAL C  53      55.653  63.812 131.544  1.00 39.00           C  
ATOM   4161  CG2 VAL C  53      56.783  63.401 133.738  1.00 33.77           C  
ATOM   4162  N   VAL C  54      55.699  60.665 130.389  1.00 32.50           N  
ATOM   4163  CA  VAL C  54      55.268  60.404 129.026  1.00 37.46           C  
ATOM   4164  C   VAL C  54      54.127  59.375 128.938  1.00 39.45           C  
ATOM   4165  O   VAL C  54      53.220  59.499 128.110  1.00 34.71           O  
ATOM   4166  CB  VAL C  54      56.495  60.004 128.162  1.00 42.14           C  
ATOM   4167  CG1 VAL C  54      56.059  59.395 126.853  1.00 48.21           C  
ATOM   4168  CG2 VAL C  54      57.400  61.257 127.934  1.00 30.76           C  
ATOM   4169  N   THR C  55      54.175  58.366 129.800  1.00 32.66           N  
ATOM   4170  CA  THR C  55      53.178  57.310 129.814  1.00 35.42           C  
ATOM   4171  C   THR C  55      51.980  57.576 130.744  1.00 36.69           C  
ATOM   4172  O   THR C  55      51.143  56.725 130.895  1.00 37.54           O  
ATOM   4173  CB  THR C  55      53.815  55.946 130.193  1.00 41.62           C  
ATOM   4174  OG1 THR C  55      54.367  56.012 131.516  1.00 35.45           O  
ATOM   4175  CG2 THR C  55      54.934  55.583 129.182  1.00 34.01           C  
ATOM   4176  N   THR C  56      51.896  58.749 131.357  1.00 36.52           N  
ATOM   4177  CA  THR C  56      50.750  59.067 132.226  1.00 37.63           C  
ATOM   4178  C   THR C  56      49.502  59.404 131.392  1.00 41.05           C  
ATOM   4179  O   THR C  56      49.600  60.117 130.389  1.00 34.85           O  
ATOM   4180  CB  THR C  56      51.088  60.254 133.163  1.00 38.01           C  
ATOM   4181  OG1 THR C  56      52.127  59.871 134.082  1.00 38.81           O  
ATOM   4182  CG2 THR C  56      49.864  60.722 133.946  1.00 32.49           C  
ATOM   4183  N   GLY C  57      48.345  58.881 131.794  1.00 37.28           N  
ATOM   4184  CA  GLY C  57      47.080  59.188 131.136  1.00 33.21           C  
ATOM   4185  C   GLY C  57      46.913  58.470 129.804  1.00 43.43           C  
ATOM   4186  O   GLY C  57      46.092  58.846 128.987  1.00 49.22           O  
ATOM   4187  N   ALA C  58      47.697  57.422 129.591  1.00 41.22           N  
ATOM   4188  CA  ALA C  58      47.680  56.688 128.329  1.00 41.05           C  
ATOM   4189  C   ALA C  58      46.756  55.463 128.350  1.00 51.45           C  
ATOM   4190  O   ALA C  58      46.893  54.569 127.518  1.00 51.34           O  
ATOM   4191  CB  ALA C  58      49.099  56.253 127.983  1.00 42.28           C  
ATOM   4192  N   HIS C  59      45.822  55.421 129.295  1.00 53.45           N  
ATOM   4193  CA  HIS C  59      44.946  54.261 129.459  1.00 63.90           C  
ATOM   4194  C   HIS C  59      44.279  53.820 128.153  1.00 63.42           C  
ATOM   4195  O   HIS C  59      44.174  52.629 127.876  1.00 72.37           O  
ATOM   4196  CB  HIS C  59      43.885  54.519 130.542  1.00 75.03           C  
ATOM   4197  CG  HIS C  59      42.986  55.683 130.249  1.00 88.96           C  
ATOM   4198  ND1 HIS C  59      43.430  56.989 130.261  1.00 91.83           N  
ATOM   4199  CD2 HIS C  59      41.667  55.737 129.950  1.00 96.34           C  
ATOM   4200  CE1 HIS C  59      42.424  57.796 129.971  1.00 97.58           C  
ATOM   4201  NE2 HIS C  59      41.343  57.062 129.779  1.00101.02           N  
ATOM   4202  N   ASP C  60      43.850  54.780 127.344  1.00 58.36           N  
ATOM   4203  CA  ASP C  60      43.147  54.466 126.106  1.00 57.75           C  
ATOM   4204  C   ASP C  60      44.039  54.270 124.865  1.00 58.79           C  
ATOM   4205  O   ASP C  60      43.539  53.904 123.805  1.00 60.95           O  
ATOM   4206  CB  ASP C  60      42.094  55.533 125.825  1.00 66.04           C  
ATOM   4207  CG  ASP C  60      40.992  55.557 126.878  1.00 82.40           C  
ATOM   4208  OD1 ASP C  60      40.681  54.488 127.459  1.00 82.78           O  
ATOM   4209  OD2 ASP C  60      40.437  56.651 127.120  1.00 85.82           O  
ATOM   4210  N   MET C  61      45.340  54.517 124.987  1.00 47.10           N  
ATOM   4211  CA  MET C  61      46.258  54.337 123.856  1.00 46.12           C  
ATOM   4212  C   MET C  61      46.642  52.859 123.752  1.00 46.92           C  
ATOM   4213  O   MET C  61      46.624  52.159 124.755  1.00 43.81           O  
ATOM   4214  CB  MET C  61      47.526  55.161 124.059  1.00 48.99           C  
ATOM   4215  CG  MET C  61      47.433  56.639 123.663  1.00 51.14           C  
ATOM   4216  SD  MET C  61      49.070  57.218 123.116  1.00 62.94           S  
ATOM   4217  CE  MET C  61      50.058  56.919 124.577  1.00 50.13           C  
ATOM   4218  N   PRO C  62      47.016  52.389 122.549  1.00 45.52           N  
ATOM   4219  CA  PRO C  62      47.471  51.001 122.413  1.00 47.32           C  
ATOM   4220  C   PRO C  62      48.678  50.734 123.310  1.00 47.68           C  
ATOM   4221  O   PRO C  62      49.539  51.607 123.470  1.00 40.92           O  
ATOM   4222  CB  PRO C  62      47.873  50.899 120.936  1.00 51.72           C  
ATOM   4223  CG  PRO C  62      47.182  52.031 120.263  1.00 53.09           C  
ATOM   4224  CD  PRO C  62      47.103  53.125 121.276  1.00 48.75           C  
ATOM   4225  N   TYR C  63      48.713  49.538 123.896  1.00 43.05           N  
ATOM   4226  CA  TYR C  63      49.782  49.117 124.800  1.00 40.79           C  
ATOM   4227  C   TYR C  63      51.183  49.323 124.208  1.00 43.36           C  
ATOM   4228  O   TYR C  63      52.027  49.954 124.825  1.00 44.17           O  
ATOM   4229  CB  TYR C  63      49.579  47.640 125.164  1.00 43.71           C  
ATOM   4230  CG  TYR C  63      50.687  47.006 125.987  1.00 48.83           C  
ATOM   4231  CD1 TYR C  63      51.810  46.463 125.370  1.00 46.55           C  
ATOM   4232  CD2 TYR C  63      50.599  46.931 127.383  1.00 47.10           C  
ATOM   4233  CE1 TYR C  63      52.825  45.872 126.113  1.00 46.50           C  
ATOM   4234  CE2 TYR C  63      51.602  46.336 128.133  1.00 47.87           C  
ATOM   4235  CZ  TYR C  63      52.713  45.809 127.487  1.00 50.99           C  
ATOM   4236  OH  TYR C  63      53.723  45.222 128.210  1.00 49.94           O  
ATOM   4237  N   GLY C  64      51.431  48.766 123.023  1.00 43.14           N  
ATOM   4238  CA  GLY C  64      52.738  48.864 122.388  1.00 38.94           C  
ATOM   4239  C   GLY C  64      53.209  50.270 122.042  1.00 41.24           C  
ATOM   4240  O   GLY C  64      54.384  50.594 122.203  1.00 37.01           O  
ATOM   4241  N   VAL C  65      52.305  51.113 121.554  1.00 38.83           N  
ATOM   4242  CA  VAL C  65      52.643  52.509 121.282  1.00 40.48           C  
ATOM   4243  C   VAL C  65      53.079  53.258 122.559  1.00 43.92           C  
ATOM   4244  O   VAL C  65      54.027  54.037 122.546  1.00 37.20           O  
ATOM   4245  CB  VAL C  65      51.440  53.253 120.614  1.00 43.02           C  
ATOM   4246  CG1 VAL C  65      51.679  54.747 120.571  1.00 43.94           C  
ATOM   4247  CG2 VAL C  65      51.163  52.689 119.222  1.00 45.83           C  
ATOM   4248  N   THR C  66      52.366  53.033 123.656  1.00 41.36           N  
ATOM   4249  CA  THR C  66      52.682  53.678 124.929  1.00 37.76           C  
ATOM   4250  C   THR C  66      54.079  53.283 125.431  1.00 40.34           C  
ATOM   4251  O   THR C  66      54.875  54.136 125.828  1.00 35.32           O  
ATOM   4252  CB  THR C  66      51.652  53.257 126.016  1.00 44.18           C  
ATOM   4253  OG1 THR C  66      50.329  53.625 125.597  1.00 39.10           O  
ATOM   4254  CG2 THR C  66      51.986  53.907 127.363  1.00 38.60           C  
ATOM   4255  N   LYS C  67      54.370  51.988 125.422  1.00 39.03           N  
ATOM   4256  CA  LYS C  67      55.689  51.498 125.846  1.00 37.50           C  
ATOM   4257  C   LYS C  67      56.829  52.050 124.973  1.00 41.66           C  
ATOM   4258  O   LYS C  67      57.909  52.407 125.472  1.00 40.50           O  
ATOM   4259  CB  LYS C  67      55.704  49.966 125.816  1.00 36.34           C  
ATOM   4260  CG  LYS C  67      54.721  49.306 126.795  1.00 43.82           C  
ATOM   4261  CD  LYS C  67      55.215  49.419 128.230  1.00 48.91           C  
ATOM   4262  CE  LYS C  67      54.354  48.617 129.210  1.00 49.99           C  
ATOM   4263  NZ  LYS C  67      53.230  49.406 129.804  1.00 43.56           N  
ATOM   4264  N   LEU C  68      56.588  52.119 123.670  1.00 41.75           N  
ATOM   4265  CA  LEU C  68      57.577  52.659 122.733  1.00 42.96           C  
ATOM   4266  C   LEU C  68      57.900  54.126 123.057  1.00 43.01           C  
ATOM   4267  O   LEU C  68      59.067  54.530 123.149  1.00 38.98           O  
ATOM   4268  CB  LEU C  68      57.079  52.518 121.283  1.00 36.96           C  
ATOM   4269  CG  LEU C  68      57.931  53.189 120.180  1.00 45.54           C  
ATOM   4270  CD1 LEU C  68      59.330  52.559 120.117  1.00 32.30           C  
ATOM   4271  CD2 LEU C  68      57.250  53.121 118.801  1.00 36.25           C  
ATOM   4272  N   LEU C  69      56.866  54.936 123.227  1.00 39.06           N  
ATOM   4273  CA  LEU C  69      57.083  56.354 123.540  1.00 38.71           C  
ATOM   4274  C   LEU C  69      57.904  56.537 124.827  1.00 35.31           C  
ATOM   4275  O   LEU C  69      58.830  57.358 124.889  1.00 38.04           O  
ATOM   4276  CB  LEU C  69      55.748  57.086 123.648  1.00 39.98           C  
ATOM   4277  CG  LEU C  69      55.005  57.255 122.310  1.00 57.87           C  
ATOM   4278  CD1 LEU C  69      53.622  57.881 122.509  1.00 46.56           C  
ATOM   4279  CD2 LEU C  69      55.823  58.088 121.318  1.00 61.62           C  
ATOM   4280  N   GLY C  70      57.548  55.778 125.858  1.00 35.90           N  
ATOM   4281  CA  GLY C  70      58.291  55.807 127.103  1.00 42.90           C  
ATOM   4282  C   GLY C  70      59.740  55.384 126.894  1.00 41.28           C  
ATOM   4283  O   GLY C  70      60.660  55.983 127.446  1.00 37.58           O  
ATOM   4284  N   GLY C  71      59.942  54.339 126.099  1.00 37.21           N  
ATOM   4285  CA  GLY C  71      61.277  53.811 125.854  1.00 34.60           C  
ATOM   4286  C   GLY C  71      62.140  54.812 125.114  1.00 38.79           C  
ATOM   4287  O   GLY C  71      63.323  54.973 125.436  1.00 38.84           O  
ATOM   4288  N   LEU C  72      61.552  55.494 124.126  1.00 32.46           N  
ATOM   4289  CA  LEU C  72      62.268  56.530 123.375  1.00 30.61           C  
ATOM   4290  C   LEU C  72      62.727  57.650 124.305  1.00 43.11           C  
ATOM   4291  O   LEU C  72      63.861  58.133 124.218  1.00 36.26           O  
ATOM   4292  CB  LEU C  72      61.379  57.088 122.239  1.00 33.16           C  
ATOM   4293  CG  LEU C  72      61.143  56.072 121.092  1.00 37.02           C  
ATOM   4294  CD1 LEU C  72      60.071  56.567 120.102  1.00 34.74           C  
ATOM   4295  CD2 LEU C  72      62.470  55.816 120.333  1.00 37.08           C  
ATOM   4296  N   ALA C  73      61.843  58.065 125.206  1.00 35.58           N  
ATOM   4297  CA  ALA C  73      62.173  59.126 126.151  1.00 38.51           C  
ATOM   4298  C   ALA C  73      63.272  58.656 127.123  1.00 36.84           C  
ATOM   4299  O   ALA C  73      64.181  59.411 127.470  1.00 35.59           O  
ATOM   4300  CB  ALA C  73      60.934  59.540 126.920  1.00 32.88           C  
ATOM   4301  N   PHE C  74      63.187  57.399 127.544  1.00 29.97           N  
ATOM   4302  CA  PHE C  74      64.142  56.839 128.507  1.00 37.15           C  
ATOM   4303  C   PHE C  74      65.584  56.920 127.977  1.00 41.20           C  
ATOM   4304  O   PHE C  74      66.541  56.938 128.756  1.00 38.62           O  
ATOM   4305  CB  PHE C  74      63.778  55.380 128.827  1.00 32.21           C  
ATOM   4306  CG  PHE C  74      64.465  54.826 130.072  1.00 36.94           C  
ATOM   4307  CD1 PHE C  74      65.796  54.414 130.031  1.00 39.10           C  
ATOM   4308  CD2 PHE C  74      63.772  54.713 131.268  1.00 38.08           C  
ATOM   4309  CE1 PHE C  74      66.435  53.912 131.162  1.00 35.85           C  
ATOM   4310  CE2 PHE C  74      64.393  54.201 132.404  1.00 43.92           C  
ATOM   4311  CZ  PHE C  74      65.725  53.806 132.353  1.00 37.42           C  
ATOM   4312  N   SER C  75      65.738  56.986 126.655  1.00 34.49           N  
ATOM   4313  CA  SER C  75      67.079  56.942 126.053  1.00 35.79           C  
ATOM   4314  C   SER C  75      67.958  58.074 126.572  1.00 42.40           C  
ATOM   4315  O   SER C  75      69.184  57.948 126.640  1.00 39.04           O  
ATOM   4316  CB  SER C  75      67.008  56.952 124.512  1.00 32.92           C  
ATOM   4317  OG  SER C  75      66.619  58.218 124.007  1.00 37.48           O  
ATOM   4318  N   LEU C  76      67.328  59.179 126.959  1.00 36.86           N  
ATOM   4319  CA  LEU C  76      68.062  60.299 127.551  1.00 35.34           C  
ATOM   4320  C   LEU C  76      69.053  59.850 128.638  1.00 39.02           C  
ATOM   4321  O   LEU C  76      70.169  60.354 128.707  1.00 40.45           O  
ATOM   4322  CB  LEU C  76      67.088  61.313 128.151  1.00 34.58           C  
ATOM   4323  CG  LEU C  76      67.697  62.424 129.003  1.00 36.84           C  
ATOM   4324  CD1 LEU C  76      68.594  63.332 128.163  1.00 36.83           C  
ATOM   4325  CD2 LEU C  76      66.586  63.234 129.698  1.00 38.88           C  
ATOM   4326  N   GLY C  77      68.632  58.926 129.498  1.00 38.39           N  
ATOM   4327  CA  GLY C  77      69.455  58.521 130.627  1.00 35.97           C  
ATOM   4328  C   GLY C  77      70.828  57.999 130.224  1.00 42.70           C  
ATOM   4329  O   GLY C  77      71.843  58.388 130.801  1.00 44.15           O  
ATOM   4330  N   LEU C  78      70.853  57.103 129.243  1.00 37.60           N  
ATOM   4331  CA  LEU C  78      72.101  56.486 128.788  1.00 40.20           C  
ATOM   4332  C   LEU C  78      72.916  57.461 127.973  1.00 38.06           C  
ATOM   4333  O   LEU C  78      74.149  57.439 128.006  1.00 43.00           O  
ATOM   4334  CB  LEU C  78      71.821  55.215 127.974  1.00 37.97           C  
ATOM   4335  CG  LEU C  78      73.024  54.284 127.754  1.00 55.55           C  
ATOM   4336  CD1 LEU C  78      73.783  53.965 129.066  1.00 50.80           C  
ATOM   4337  CD2 LEU C  78      72.598  52.996 127.062  1.00 53.00           C  
ATOM   4338  N   ILE C  79      72.230  58.337 127.247  1.00 34.81           N  
ATOM   4339  CA  ILE C  79      72.906  59.411 126.498  1.00 36.83           C  
ATOM   4340  C   ILE C  79      73.678  60.320 127.447  1.00 44.19           C  
ATOM   4341  O   ILE C  79      74.819  60.698 127.180  1.00 43.06           O  
ATOM   4342  CB  ILE C  79      71.881  60.263 125.681  1.00 35.85           C  
ATOM   4343  CG1 ILE C  79      71.376  59.456 124.465  1.00 35.92           C  
ATOM   4344  CG2 ILE C  79      72.489  61.622 125.272  1.00 31.94           C  
ATOM   4345  CD1 ILE C  79      70.119  60.063 123.758  1.00 38.08           C  
ATOM   4346  N   LEU C  80      73.035  60.693 128.548  1.00 41.66           N  
ATOM   4347  CA  LEU C  80      73.682  61.503 129.571  1.00 39.99           C  
ATOM   4348  C   LEU C  80      74.895  60.758 130.141  1.00 38.97           C  
ATOM   4349  O   LEU C  80      76.012  61.281 130.162  1.00 43.71           O  
ATOM   4350  CB  LEU C  80      72.699  61.815 130.701  1.00 33.96           C  
ATOM   4351  CG  LEU C  80      71.577  62.821 130.413  1.00 39.74           C  
ATOM   4352  CD1 LEU C  80      70.552  62.882 131.589  1.00 36.12           C  
ATOM   4353  CD2 LEU C  80      72.181  64.205 130.144  1.00 38.12           C  
ATOM   4354  N   VAL C  81      74.678  59.529 130.595  1.00 38.33           N  
ATOM   4355  CA  VAL C  81      75.772  58.739 131.158  1.00 41.31           C  
ATOM   4356  C   VAL C  81      76.959  58.617 130.211  1.00 45.84           C  
ATOM   4357  O   VAL C  81      78.101  58.877 130.591  1.00 46.49           O  
ATOM   4358  CB  VAL C  81      75.320  57.328 131.589  1.00 38.60           C  
ATOM   4359  CG1 VAL C  81      76.540  56.472 131.965  1.00 45.70           C  
ATOM   4360  CG2 VAL C  81      74.388  57.439 132.803  1.00 37.24           C  
ATOM   4361  N   VAL C  82      76.694  58.196 128.982  1.00 43.50           N  
ATOM   4362  CA  VAL C  82      77.777  57.980 128.039  1.00 43.17           C  
ATOM   4363  C   VAL C  82      78.515  59.282 127.736  1.00 50.07           C  
ATOM   4364  O   VAL C  82      79.733  59.310 127.735  1.00 47.97           O  
ATOM   4365  CB  VAL C  82      77.285  57.316 126.743  1.00 47.03           C  
ATOM   4366  CG1 VAL C  82      78.363  57.404 125.634  1.00 44.42           C  
ATOM   4367  CG2 VAL C  82      76.899  55.862 127.029  1.00 41.86           C  
ATOM   4368  N   ILE C  83      77.792  60.372 127.505  1.00 42.59           N  
ATOM   4369  CA  ILE C  83      78.475  61.584 127.056  1.00 48.50           C  
ATOM   4370  C   ILE C  83      79.177  62.341 128.176  1.00 48.21           C  
ATOM   4371  O   ILE C  83      80.216  62.957 127.943  1.00 42.79           O  
ATOM   4372  CB  ILE C  83      77.538  62.531 126.243  1.00 41.43           C  
ATOM   4373  CG1 ILE C  83      77.134  61.848 124.925  1.00 45.14           C  
ATOM   4374  CG2 ILE C  83      78.228  63.883 125.987  1.00 41.51           C  
ATOM   4375  CD1 ILE C  83      76.087  62.613 124.121  1.00 48.87           C  
ATOM   4376  N   THR C  84      78.635  62.286 129.392  1.00 45.73           N  
ATOM   4377  CA  THR C  84      79.277  62.988 130.513  1.00 43.42           C  
ATOM   4378  C   THR C  84      80.356  62.156 131.209  1.00 51.14           C  
ATOM   4379  O   THR C  84      81.060  62.666 132.075  1.00 53.81           O  
ATOM   4380  CB  THR C  84      78.257  63.492 131.577  1.00 47.54           C  
ATOM   4381  OG1 THR C  84      77.590  62.379 132.184  1.00 45.13           O  
ATOM   4382  CG2 THR C  84      77.217  64.405 130.947  1.00 44.42           C  
ATOM   4383  N   GLY C  85      80.483  60.883 130.842  1.00 50.48           N  
ATOM   4384  CA  GLY C  85      81.462  60.009 131.477  1.00 54.35           C  
ATOM   4385  C   GLY C  85      81.039  59.432 132.827  1.00 57.42           C  
ATOM   4386  O   GLY C  85      81.882  59.074 133.643  1.00 57.71           O  
ATOM   4387  N   GLY C  86      79.735  59.330 133.074  1.00 44.78           N  
ATOM   4388  CA  GLY C  86      79.253  58.760 134.325  1.00 46.98           C  
ATOM   4389  C   GLY C  86      79.644  57.299 134.481  1.00 52.78           C  
ATOM   4390  O   GLY C  86      79.875  56.607 133.488  1.00 53.04           O  
ATOM   4391  N   GLU C  87      79.751  56.824 135.722  1.00 46.61           N  
ATOM   4392  CA  GLU C  87      80.063  55.410 135.946  1.00 49.28           C  
ATOM   4393  C   GLU C  87      78.816  54.632 136.353  1.00 56.28           C  
ATOM   4394  O   GLU C  87      78.312  54.767 137.472  1.00 50.94           O  
ATOM   4395  CB  GLU C  87      81.188  55.240 136.967  1.00 45.65           C  
ATOM   4396  CG  GLU C  87      82.513  55.806 136.458  1.00 61.58           C  
ATOM   4397  CD  GLU C  87      83.715  55.340 137.250  1.00 67.94           C  
ATOM   4398  OE1 GLU C  87      83.655  54.254 137.861  1.00 80.27           O  
ATOM   4399  OE2 GLU C  87      84.734  56.061 137.254  1.00 72.42           O  
ATOM   4400  N   LEU C  88      78.316  53.824 135.424  1.00 54.50           N  
ATOM   4401  CA  LEU C  88      77.068  53.104 135.621  1.00 53.76           C  
ATOM   4402  C   LEU C  88      77.381  51.644 135.860  1.00 56.08           C  
ATOM   4403  O   LEU C  88      78.008  51.003 135.023  1.00 54.09           O  
ATOM   4404  CB  LEU C  88      76.176  53.258 134.388  1.00 44.52           C  
ATOM   4405  CG  LEU C  88      74.797  52.596 134.378  1.00 50.42           C  
ATOM   4406  CD1 LEU C  88      74.006  53.009 135.600  1.00 49.93           C  
ATOM   4407  CD2 LEU C  88      74.057  52.983 133.095  1.00 43.15           C  
ATOM   4408  N   PHE C  89      76.936  51.121 136.998  1.00 65.51           N  
ATOM   4409  CA  PHE C  89      77.265  49.757 137.385  1.00 74.50           C  
ATOM   4410  C   PHE C  89      77.200  48.784 136.222  1.00 87.83           C  
ATOM   4411  O   PHE C  89      78.181  48.111 135.935  1.00 95.15           O  
ATOM   4412  CB  PHE C  89      76.369  49.261 138.519  1.00 74.48           C  
ATOM   4413  CG  PHE C  89      76.543  47.795 138.823  1.00 78.83           C  
ATOM   4414  CD1 PHE C  89      77.753  47.313 139.308  1.00 79.71           C  
ATOM   4415  CD2 PHE C  89      75.498  46.900 138.621  1.00 76.54           C  
ATOM   4416  CE1 PHE C  89      77.917  45.964 139.585  1.00 85.04           C  
ATOM   4417  CE2 PHE C  89      75.650  45.555 138.899  1.00 73.01           C  
ATOM   4418  CZ  PHE C  89      76.862  45.083 139.380  1.00 88.03           C  
ATOM   4419  N   THR C  90      76.052  48.707 135.554  1.00 68.43           N  
ATOM   4420  CA  THR C  90      75.877  47.761 134.453  1.00 84.33           C  
ATOM   4421  C   THR C  90      76.941  47.846 133.340  1.00 89.90           C  
ATOM   4422  O   THR C  90      77.341  46.823 132.780  1.00 87.93           O  
ATOM   4423  CB  THR C  90      74.462  47.866 133.829  1.00 84.13           C  
ATOM   4424  OG1 THR C  90      74.260  49.184 133.309  1.00 68.78           O  
ATOM   4425  CG2 THR C  90      73.390  47.560 134.874  1.00 81.03           C  
ATOM   4426  N   SER C  91      77.394  49.054 133.017  1.00 99.34           N  
ATOM   4427  CA  SER C  91      78.356  49.234 131.926  1.00112.91           C  
ATOM   4428  C   SER C  91      79.777  49.514 132.415  1.00122.64           C  
ATOM   4429  O   SER C  91      80.696  48.743 132.142  1.00120.86           O  
ATOM   4430  CB  SER C  91      77.897  50.345 130.981  1.00117.17           C  
ATOM   4431  OG  SER C  91      76.607  50.074 130.466  1.00125.09           O  
ATOM   4432  N   SER C  92      79.957  50.631 133.114  1.00132.83           N  
ATOM   4433  CA  SER C  92      81.237  50.939 133.741  1.00139.82           C  
ATOM   4434  C   SER C  92      81.484  49.934 134.860  1.00142.22           C  
ATOM   4435  O   SER C  92      81.201  50.199 136.031  1.00126.08           O  
ATOM   4436  CB  SER C  92      81.246  52.365 134.293  1.00142.96           C  
ATOM   4437  OG  SER C  92      82.535  52.730 134.758  1.00146.36           O  
ATOM   4438  N   VAL C  93      82.010  48.774 134.484  1.00156.17           N  
ATOM   4439  CA  VAL C  93      82.157  47.666 135.412  1.00166.78           C  
ATOM   4440  C   VAL C  93      82.884  46.520 134.725  1.00171.27           C  
ATOM   4441  O   VAL C  93      83.198  45.504 135.348  1.00174.59           O  
ATOM   4442  CB  VAL C  93      80.781  47.167 135.872  1.00171.82           C  
ATOM   4443  CG1 VAL C  93      80.271  46.075 134.938  1.00174.03           C  
ATOM   4444  CG2 VAL C  93      80.840  46.673 137.302  1.00174.84           C  
ATOM   4445  N   LEU C  94      83.151  46.693 133.434  1.00169.79           N  
ATOM   4446  CA  LEU C  94      83.777  45.649 132.632  1.00166.88           C  
ATOM   4447  C   LEU C  94      85.024  46.130 131.891  1.00165.35           C  
ATOM   4448  O   LEU C  94      85.888  45.327 131.539  1.00167.42           O  
ATOM   4449  CB  LEU C  94      82.762  45.050 131.651  1.00164.23           C  
ATOM   4450  CG  LEU C  94      81.735  45.993 131.011  1.00160.45           C  
ATOM   4451  CD1 LEU C  94      82.398  47.011 130.097  1.00158.61           C  
ATOM   4452  CD2 LEU C  94      80.687  45.200 130.247  1.00160.47           C  
ATOM   4453  N   ILE C  95      85.118  47.438 131.664  1.00190.06           N  
ATOM   4454  CA  ILE C  95      86.231  48.003 130.903  1.00186.03           C  
ATOM   4455  C   ILE C  95      87.587  47.532 131.432  1.00178.10           C  
ATOM   4456  O   ILE C  95      88.406  47.007 130.678  1.00175.48           O  
ATOM   4457  CB  ILE C  95      86.170  49.558 130.843  1.00 98.88           C  
ATOM   4458  CG1 ILE C  95      87.316  50.119 129.990  1.00 95.93           C  
ATOM   4459  CG2 ILE C  95      86.180  50.164 132.244  1.00102.07           C  
ATOM   4460  CD1 ILE C  95      88.668  50.213 130.719  1.00 89.02           C  
ATOM   4461  N   LEU C  96      87.815  47.718 132.728  1.00173.17           N  
ATOM   4462  CA  LEU C  96      89.083  47.342 133.342  1.00166.43           C  
ATOM   4463  C   LEU C  96      89.171  45.836 133.563  1.00168.10           C  
ATOM   4464  O   LEU C  96      90.240  45.308 133.872  1.00166.23           O  
ATOM   4465  CB  LEU C  96      89.275  48.083 134.666  1.00157.09           C  
ATOM   4466  CG  LEU C  96      89.296  49.610 134.583  1.00150.04           C  
ATOM   4467  CD1 LEU C  96      89.360  50.215 135.973  1.00147.49           C  
ATOM   4468  CD2 LEU C  96      90.463  50.088 133.732  1.00146.16           C  
ATOM   4469  N   VAL C  97      88.043  45.148 133.402  1.00170.22           N  
ATOM   4470  CA  VAL C  97      88.003  43.700 133.573  1.00168.51           C  
ATOM   4471  C   VAL C  97      88.632  42.998 132.374  1.00168.45           C  
ATOM   4472  O   VAL C  97      87.932  42.451 131.521  1.00167.82           O  
ATOM   4473  CB  VAL C  97      86.567  43.183 133.774  1.00166.39           C  
ATOM   4474  CG1 VAL C  97      86.578  41.691 134.078  1.00163.60           C  
ATOM   4475  CG2 VAL C  97      85.884  43.948 134.893  1.00165.62           C  
ATOM   4476  N   ALA C  98      89.959  43.025 132.318  1.00168.70           N  
ATOM   4477  CA  ALA C  98      90.697  42.407 131.225  1.00170.02           C  
ATOM   4478  C   ALA C  98      92.152  42.166 131.616  1.00170.01           C  
ATOM   4479  O   ALA C  98      92.644  41.039 131.547  1.00170.01           O  
ATOM   4480  CB  ALA C  98      90.614  43.270 129.975  1.00170.45           C  
ATOM   4481  N   LYS C  99      92.834  43.230 132.030  1.00169.26           N  
ATOM   4482  CA  LYS C  99      94.234  43.138 132.434  1.00166.13           C  
ATOM   4483  C   LYS C  99      94.531  44.035 133.634  1.00166.49           C  
ATOM   4484  O   LYS C  99      94.496  45.260 133.529  1.00167.05           O  
ATOM   4485  CB  LYS C  99      95.156  43.499 131.266  1.00162.88           C  
ATOM   4486  CG  LYS C  99      96.629  43.560 131.636  1.00159.40           C  
ATOM   4487  CD  LYS C  99      97.126  42.221 132.156  1.00157.18           C  
ATOM   4488  CE  LYS C  99      98.554  42.325 132.671  1.00155.27           C  
ATOM   4489  NZ  LYS C  99      98.676  43.310 133.784  1.00154.33           N  
ATOM   4490  N   ALA C 100      94.823  43.415 134.773  1.00166.05           N  
ATOM   4491  CA  ALA C 100      94.859  41.960 134.869  1.00165.69           C  
ATOM   4492  C   ALA C 100      93.507  41.395 135.297  1.00163.22           C  
ATOM   4493  O   ALA C 100      93.061  41.620 136.422  1.00163.81           O  
ATOM   4494  CB  ALA C 100      95.952  41.519 135.833  1.00164.70           C  
ATOM   4495  N   SER C 101      92.867  40.663 134.389  1.00241.24           N  
ATOM   4496  CA  SER C 101      91.570  40.041 134.650  1.00231.95           C  
ATOM   4497  C   SER C 101      90.622  40.975 135.393  1.00228.79           C  
ATOM   4498  O   SER C 101      89.927  41.782 134.780  1.00228.23           O  
ATOM   4499  CB  SER C 101      91.743  38.736 135.429  1.00228.11           C  
ATOM   4500  OG  SER C 101      92.446  37.776 134.660  1.00226.31           O  
ATOM   4501  N   GLY C 102      90.595  40.856 136.715  1.00227.76           N  
ATOM   4502  CA  GLY C 102      89.772  41.722 137.536  1.00228.97           C  
ATOM   4503  C   GLY C 102      90.444  43.051 137.827  1.00231.38           C  
ATOM   4504  O   GLY C 102      90.912  43.284 138.940  1.00235.17           O  
ATOM   4505  N   LYS C 103      90.484  43.923 136.823  1.00228.27           N  
ATOM   4506  CA  LYS C 103      91.155  45.217 136.934  1.00228.14           C  
ATOM   4507  C   LYS C 103      92.664  45.041 137.091  1.00226.73           C  
ATOM   4508  O   LYS C 103      93.415  45.190 136.129  1.00227.82           O  
ATOM   4509  CB  LYS C 103      90.582  46.040 138.091  1.00230.44           C  
ATOM   4510  CG  LYS C 103      91.084  47.475 138.129  1.00236.76           C  
ATOM   4511  CD  LYS C 103      90.344  48.303 139.170  1.00238.82           C  
ATOM   4512  CE  LYS C 103      90.634  47.812 140.577  1.00239.16           C  
ATOM   4513  NZ  LYS C 103      92.086  47.886 140.903  1.00241.33           N  
ATOM   4514  N   ILE C 104      93.102  44.736 138.308  1.00223.63           N  
ATOM   4515  CA  ILE C 104      94.494  44.378 138.555  1.00218.88           C  
ATOM   4516  C   ILE C 104      94.550  43.050 139.296  1.00217.22           C  
ATOM   4517  O   ILE C 104      95.600  42.654 139.798  1.00220.55           O  
ATOM   4518  CB  ILE C 104      95.234  45.442 139.389  1.00216.56           C  
ATOM   4519  CG1 ILE C 104      94.801  45.373 140.855  1.00213.06           C  
ATOM   4520  CG2 ILE C 104      95.009  46.831 138.811  1.00217.71           C  
ATOM   4521  CD1 ILE C 104      95.593  46.283 141.768  1.00214.10           C  
ATOM   4522  N   SER C 105      93.408  42.371 139.357  1.00215.59           N  
ATOM   4523  CA  SER C 105      93.287  41.094 140.055  1.00217.06           C  
ATOM   4524  C   SER C 105      93.529  41.241 141.555  1.00220.15           C  
ATOM   4525  O   SER C 105      94.634  41.571 141.985  1.00225.94           O  
ATOM   4526  CB  SER C 105      94.249  40.058 139.466  1.00217.83           C  
ATOM   4527  OG  SER C 105      93.958  39.803 138.104  1.00217.71           O  
ATOM   4528  N   TRP C 106      92.492  40.999 142.351  1.00214.84           N  
ATOM   4529  CA  TRP C 106      91.171  40.662 141.835  1.00207.58           C  
ATOM   4530  C   TRP C 106      90.093  41.194 142.766  1.00197.23           C  
ATOM   4531  O   TRP C 106      89.035  41.634 142.316  1.00197.83           O  
ATOM   4532  CB  TRP C 106      91.012  39.150 141.678  1.00211.45           C  
ATOM   4533  CG  TRP C 106      89.611  38.743 141.344  1.00215.37           C  
ATOM   4534  CD1 TRP C 106      89.102  38.500 140.102  1.00215.90           C  
ATOM   4535  CD2 TRP C 106      88.533  38.544 142.266  1.00218.66           C  
ATOM   4536  NE1 TRP C 106      87.775  38.155 140.194  1.00216.81           N  
ATOM   4537  CE2 TRP C 106      87.402  38.176 141.513  1.00219.12           C  
ATOM   4538  CE3 TRP C 106      88.416  38.638 143.657  1.00220.60           C  
ATOM   4539  CZ2 TRP C 106      86.169  37.903 142.103  1.00220.17           C  
ATOM   4540  CZ3 TRP C 106      87.192  38.367 144.241  1.00220.62           C  
ATOM   4541  CH2 TRP C 106      86.085  38.004 143.465  1.00220.20           C  
ATOM   4542  N   LYS C 107      90.361  41.144 144.067  1.00187.20           N  
ATOM   4543  CA  LYS C 107      89.436  41.690 145.050  1.00179.77           C  
ATOM   4544  C   LYS C 107      89.245  43.168 144.759  1.00178.80           C  
ATOM   4545  O   LYS C 107      88.231  43.759 145.125  1.00178.12           O  
ATOM   4546  CB  LYS C 107      89.966  41.503 146.472  1.00175.97           C  
ATOM   4547  CG  LYS C 107      90.966  42.562 146.913  1.00176.38           C  
ATOM   4548  CD  LYS C 107      92.348  42.321 146.327  1.00177.54           C  
ATOM   4549  CE  LYS C 107      93.290  43.471 146.655  1.00176.67           C  
ATOM   4550  NZ  LYS C 107      93.265  43.823 148.102  1.00174.42           N  
ATOM   4551  N   GLU C 108      90.238  43.757 144.100  1.00180.28           N  
ATOM   4552  CA  GLU C 108      90.172  45.149 143.678  1.00183.09           C  
ATOM   4553  C   GLU C 108      89.000  45.350 142.725  1.00177.19           C  
ATOM   4554  O   GLU C 108      88.245  46.314 142.847  1.00180.52           O  
ATOM   4555  CB  GLU C 108      91.477  45.561 142.994  1.00189.17           C  
ATOM   4556  CG  GLU C 108      92.696  45.552 143.902  1.00196.62           C  
ATOM   4557  CD  GLU C 108      92.729  46.733 144.856  1.00202.49           C  
ATOM   4558  OE1 GLU C 108      91.796  47.562 144.814  1.00202.30           O  
ATOM   4559  OE2 GLU C 108      93.693  46.832 145.645  1.00205.46           O  
ATOM   4560  N   LEU C 109      88.855  44.430 141.776  1.00110.59           N  
ATOM   4561  CA  LEU C 109      87.756  44.477 140.825  1.00113.44           C  
ATOM   4562  C   LEU C 109      86.433  44.474 141.578  1.00113.47           C  
ATOM   4563  O   LEU C 109      85.435  45.022 141.107  1.00111.37           O  
ATOM   4564  CB  LEU C 109      87.832  43.281 139.876  1.00119.28           C  
ATOM   4565  CG  LEU C 109      86.944  43.289 138.632  1.00111.76           C  
ATOM   4566  CD1 LEU C 109      85.537  42.834 138.964  1.00125.26           C  
ATOM   4567  CD2 LEU C 109      86.936  44.678 138.017  1.00120.45           C  
ATOM   4568  N   VAL C 110      86.436  43.853 142.753  1.00116.39           N  
ATOM   4569  CA  VAL C 110      85.249  43.814 143.597  1.00119.84           C  
ATOM   4570  C   VAL C 110      85.068  45.151 144.308  1.00111.10           C  
ATOM   4571  O   VAL C 110      83.956  45.672 144.391  1.00105.27           O  
ATOM   4572  CB  VAL C 110      85.317  42.668 144.628  1.00120.15           C  
ATOM   4573  CG1 VAL C 110      84.068  42.661 145.503  1.00114.78           C  
ATOM   4574  CG2 VAL C 110      85.482  41.332 143.919  1.00124.34           C  
ATOM   4575  N   ARG C 111      86.169  45.705 144.807  1.00101.89           N  
ATOM   4576  CA  ARG C 111      86.145  47.006 145.466  1.00103.39           C  
ATOM   4577  C   ARG C 111      85.633  48.083 144.510  1.00 99.53           C  
ATOM   4578  O   ARG C 111      84.816  48.930 144.887  1.00 88.97           O  
ATOM   4579  CB  ARG C 111      87.540  47.368 145.990  1.00118.93           C  
ATOM   4580  CG  ARG C 111      87.588  48.613 146.870  1.00126.22           C  
ATOM   4581  CD  ARG C 111      88.280  49.775 146.166  1.00135.27           C  
ATOM   4582  NE  ARG C 111      88.271  50.996 146.972  1.00132.67           N  
ATOM   4583  CZ  ARG C 111      89.261  51.367 147.778  1.00130.32           C  
ATOM   4584  NH1 ARG C 111      90.347  50.614 147.889  1.00128.54           N  
ATOM   4585  NH2 ARG C 111      89.166  52.493 148.474  1.00126.39           N  
ATOM   4586  N   ASN C 112      86.109  48.043 143.269  1.00101.44           N  
ATOM   4587  CA  ASN C 112      85.642  48.975 142.252  1.00104.29           C  
ATOM   4588  C   ASN C 112      84.131  48.905 142.067  1.00 83.48           C  
ATOM   4589  O   ASN C 112      83.450  49.924 142.124  1.00 79.54           O  
ATOM   4590  CB  ASN C 112      86.341  48.733 140.911  1.00117.54           C  
ATOM   4591  CG  ASN C 112      85.730  49.554 139.781  1.00121.67           C  
ATOM   4592  OD1 ASN C 112      85.943  50.767 139.690  1.00118.63           O  
ATOM   4593  ND2 ASN C 112      84.960  48.894 138.918  1.00121.25           N  
ATOM   4594  N   TRP C 113      83.619  47.697 141.841  1.00 90.98           N  
ATOM   4595  CA  TRP C 113      82.187  47.468 141.675  1.00 93.26           C  
ATOM   4596  C   TRP C 113      81.407  47.984 142.873  1.00 92.71           C  
ATOM   4597  O   TRP C 113      80.388  48.646 142.729  1.00 93.02           O  
ATOM   4598  CB  TRP C 113      81.899  45.974 141.504  1.00101.41           C  
ATOM   4599  CG  TRP C 113      82.270  45.414 140.169  1.00115.79           C  
ATOM   4600  CD1 TRP C 113      83.274  45.840 139.348  1.00127.53           C  
ATOM   4601  CD2 TRP C 113      81.657  44.300 139.508  1.00120.13           C  
ATOM   4602  NE1 TRP C 113      83.315  45.069 138.211  1.00133.68           N  
ATOM   4603  CE2 TRP C 113      82.333  44.115 138.286  1.00129.34           C  
ATOM   4604  CE3 TRP C 113      80.600  43.443 139.831  1.00118.19           C  
ATOM   4605  CZ2 TRP C 113      81.984  43.113 137.384  1.00132.77           C  
ATOM   4606  CZ3 TRP C 113      80.255  42.449 138.934  1.00122.49           C  
ATOM   4607  CH2 TRP C 113      80.944  42.292 137.726  1.00129.97           C  
ATOM   4608  N   THR C 114      81.892  47.660 144.061  1.00 76.33           N  
ATOM   4609  CA  THR C 114      81.223  48.040 145.294  1.00 76.03           C  
ATOM   4610  C   THR C 114      81.048  49.549 145.367  1.00 71.46           C  
ATOM   4611  O   THR C 114      80.021  50.040 145.823  1.00 77.86           O  
ATOM   4612  CB  THR C 114      82.012  47.542 146.513  1.00 75.50           C  
ATOM   4613  OG1 THR C 114      82.168  46.123 146.414  1.00 87.80           O  
ATOM   4614  CG2 THR C 114      81.292  47.878 147.824  1.00 72.53           C  
ATOM   4615  N   VAL C 115      82.051  50.283 144.903  1.00 66.66           N  
ATOM   4616  CA  VAL C 115      82.021  51.732 144.993  1.00 65.69           C  
ATOM   4617  C   VAL C 115      81.028  52.326 144.002  1.00 60.67           C  
ATOM   4618  O   VAL C 115      80.290  53.248 144.342  1.00 54.82           O  
ATOM   4619  CB  VAL C 115      83.414  52.341 144.780  1.00 66.94           C  
ATOM   4620  CG1 VAL C 115      83.321  53.842 144.590  1.00 58.63           C  
ATOM   4621  CG2 VAL C 115      84.333  51.990 145.968  1.00 69.81           C  
ATOM   4622  N   VAL C 116      81.016  51.788 142.785  1.00 54.48           N  
ATOM   4623  CA  VAL C 116      80.131  52.266 141.733  1.00 50.58           C  
ATOM   4624  C   VAL C 116      78.670  51.933 142.053  1.00 54.19           C  
ATOM   4625  O   VAL C 116      77.784  52.750 141.842  1.00 56.49           O  
ATOM   4626  CB  VAL C 116      80.525  51.675 140.358  1.00 56.27           C  
ATOM   4627  CG1 VAL C 116      79.502  52.037 139.293  1.00 52.16           C  
ATOM   4628  CG2 VAL C 116      81.934  52.149 139.944  1.00 57.70           C  
ATOM   4629  N   TYR C 117      78.430  50.728 142.556  1.00 51.91           N  
ATOM   4630  CA  TYR C 117      77.082  50.296 142.923  1.00 55.40           C  
ATOM   4631  C   TYR C 117      76.540  51.191 144.036  1.00 55.96           C  
ATOM   4632  O   TYR C 117      75.440  51.729 143.925  1.00 50.34           O  
ATOM   4633  CB  TYR C 117      77.112  48.834 143.383  1.00 54.71           C  
ATOM   4634  CG  TYR C 117      75.775  48.106 143.414  1.00 53.46           C  
ATOM   4635  CD1 TYR C 117      75.151  47.694 142.241  1.00 56.17           C  
ATOM   4636  CD2 TYR C 117      75.167  47.786 144.624  1.00 61.93           C  
ATOM   4637  CE1 TYR C 117      73.940  47.005 142.271  1.00 54.82           C  
ATOM   4638  CE2 TYR C 117      73.967  47.095 144.665  1.00 59.41           C  
ATOM   4639  CZ  TYR C 117      73.359  46.707 143.489  1.00 59.77           C  
ATOM   4640  OH  TYR C 117      72.164  46.020 143.538  1.00 58.65           O  
ATOM   4641  N   PHE C 118      77.319  51.347 145.105  1.00 50.74           N  
ATOM   4642  CA  PHE C 118      76.952  52.239 146.209  1.00 59.66           C  
ATOM   4643  C   PHE C 118      76.750  53.695 145.760  1.00 57.33           C  
ATOM   4644  O   PHE C 118      75.795  54.357 146.177  1.00 55.08           O  
ATOM   4645  CB  PHE C 118      77.985  52.156 147.347  1.00 59.42           C  
ATOM   4646  CG  PHE C 118      77.641  53.002 148.547  1.00 69.54           C  
ATOM   4647  CD1 PHE C 118      76.438  52.829 149.212  1.00 71.40           C  
ATOM   4648  CD2 PHE C 118      78.518  53.969 149.010  1.00 72.06           C  
ATOM   4649  CE1 PHE C 118      76.114  53.610 150.307  1.00 70.33           C  
ATOM   4650  CE2 PHE C 118      78.202  54.748 150.109  1.00 72.70           C  
ATOM   4651  CZ  PHE C 118      76.998  54.569 150.755  1.00 73.36           C  
ATOM   4652  N   GLY C 119      77.642  54.192 144.905  1.00 52.41           N  
ATOM   4653  CA  GLY C 119      77.493  55.536 144.370  1.00 47.94           C  
ATOM   4654  C   GLY C 119      76.221  55.668 143.539  1.00 51.52           C  
ATOM   4655  O   GLY C 119      75.506  56.687 143.609  1.00 46.69           O  
ATOM   4656  N   ASN C 120      75.940  54.647 142.730  1.00 44.71           N  
ATOM   4657  CA  ASN C 120      74.729  54.639 141.906  1.00 45.73           C  
ATOM   4658  C   ASN C 120      73.496  54.696 142.813  1.00 45.51           C  
ATOM   4659  O   ASN C 120      72.523  55.387 142.516  1.00 49.22           O  
ATOM   4660  CB  ASN C 120      74.669  53.372 141.051  1.00 48.57           C  
ATOM   4661  CG  ASN C 120      75.590  53.413 139.847  1.00 49.66           C  
ATOM   4662  OD1 ASN C 120      76.081  54.466 139.433  1.00 51.42           O  
ATOM   4663  ND2 ASN C 120      75.812  52.253 139.264  1.00 47.62           N  
ATOM   4664  N   LEU C 121      73.550  53.955 143.922  1.00 50.33           N  
ATOM   4665  CA  LEU C 121      72.451  53.930 144.891  1.00 51.95           C  
ATOM   4666  C   LEU C 121      72.240  55.305 145.519  1.00 51.49           C  
ATOM   4667  O   LEU C 121      71.112  55.781 145.613  1.00 52.28           O  
ATOM   4668  CB  LEU C 121      72.699  52.872 145.986  1.00 48.06           C  
ATOM   4669  CG  LEU C 121      71.722  52.906 147.175  1.00 51.82           C  
ATOM   4670  CD1 LEU C 121      70.275  52.701 146.709  1.00 52.44           C  
ATOM   4671  CD2 LEU C 121      72.088  51.882 148.230  1.00 51.45           C  
ATOM   4672  N   CYS C 122      73.333  55.943 145.939  1.00 53.71           N  
ATOM   4673  CA  CYS C 122      73.256  57.251 146.593  1.00 47.55           C  
ATOM   4674  C   CYS C 122      72.608  58.300 145.702  1.00 49.80           C  
ATOM   4675  O   CYS C 122      71.730  59.036 146.144  1.00 48.28           O  
ATOM   4676  CB  CYS C 122      74.635  57.727 147.060  1.00 51.31           C  
ATOM   4677  SG  CYS C 122      75.278  56.801 148.454  1.00 57.18           S  
ATOM   4678  N   GLY C 123      73.042  58.369 144.450  1.00 43.74           N  
ATOM   4679  CA  GLY C 123      72.479  59.320 143.505  1.00 39.96           C  
ATOM   4680  C   GLY C 123      70.996  59.070 143.219  1.00 41.42           C  
ATOM   4681  O   GLY C 123      70.225  60.009 143.046  1.00 42.79           O  
ATOM   4682  N   SER C 124      70.607  57.802 143.151  1.00 44.19           N  
ATOM   4683  CA  SER C 124      69.208  57.421 142.955  1.00 41.23           C  
ATOM   4684  C   SER C 124      68.349  57.956 144.094  1.00 40.29           C  
ATOM   4685  O   SER C 124      67.271  58.495 143.868  1.00 44.54           O  
ATOM   4686  CB  SER C 124      69.080  55.892 142.932  1.00 42.33           C  
ATOM   4687  OG  SER C 124      69.629  55.338 141.746  1.00 45.31           O  
ATOM   4688  N   ILE C 125      68.836  57.780 145.321  1.00 40.80           N  
ATOM   4689  CA  ILE C 125      68.100  58.176 146.507  1.00 43.23           C  
ATOM   4690  C   ILE C 125      68.015  59.692 146.643  1.00 49.47           C  
ATOM   4691  O   ILE C 125      66.982  60.229 147.044  1.00 50.08           O  
ATOM   4692  CB  ILE C 125      68.702  57.559 147.784  1.00 47.61           C  
ATOM   4693  CG1 ILE C 125      68.514  56.042 147.764  1.00 56.81           C  
ATOM   4694  CG2 ILE C 125      68.052  58.155 149.034  1.00 48.94           C  
ATOM   4695  CD1 ILE C 125      67.138  55.602 147.311  1.00 53.35           C  
ATOM   4696  N   ILE C 126      69.102  60.380 146.309  1.00 51.82           N  
ATOM   4697  CA  ILE C 126      69.091  61.835 146.282  1.00 48.87           C  
ATOM   4698  C   ILE C 126      67.987  62.343 145.340  1.00 46.57           C  
ATOM   4699  O   ILE C 126      67.240  63.259 145.684  1.00 43.68           O  
ATOM   4700  CB  ILE C 126      70.470  62.390 145.859  1.00 49.04           C  
ATOM   4701  CG1 ILE C 126      71.493  62.192 146.986  1.00 50.43           C  
ATOM   4702  CG2 ILE C 126      70.379  63.864 145.491  1.00 44.92           C  
ATOM   4703  CD1 ILE C 126      72.917  62.590 146.590  1.00 49.50           C  
ATOM   4704  N   LEU C 127      67.886  61.753 144.152  1.00 41.14           N  
ATOM   4705  CA  LEU C 127      66.846  62.164 143.196  1.00 46.77           C  
ATOM   4706  C   LEU C 127      65.426  61.872 143.722  1.00 32.28           C  
ATOM   4707  O   LEU C 127      64.507  62.644 143.494  1.00 42.03           O  
ATOM   4708  CB  LEU C 127      67.054  61.488 141.838  1.00 42.78           C  
ATOM   4709  CG  LEU C 127      66.085  61.927 140.729  1.00 37.73           C  
ATOM   4710  CD1 LEU C 127      66.226  63.428 140.423  1.00 36.48           C  
ATOM   4711  CD2 LEU C 127      66.293  61.112 139.460  1.00 40.50           C  
ATOM   4712  N   VAL C 128      65.267  60.761 144.437  1.00 38.82           N  
ATOM   4713  CA  VAL C 128      63.975  60.418 145.024  1.00 43.15           C  
ATOM   4714  C   VAL C 128      63.514  61.533 145.950  1.00 47.29           C  
ATOM   4715  O   VAL C 128      62.391  62.038 145.841  1.00 43.62           O  
ATOM   4716  CB  VAL C 128      64.031  59.094 145.801  1.00 47.97           C  
ATOM   4717  CG1 VAL C 128      62.773  58.921 146.652  1.00 46.27           C  
ATOM   4718  CG2 VAL C 128      64.212  57.915 144.841  1.00 40.04           C  
ATOM   4719  N   PHE C 129      64.394  61.946 146.849  1.00 45.53           N  
ATOM   4720  CA  PHE C 129      64.039  63.009 147.780  1.00 40.92           C  
ATOM   4721  C   PHE C 129      63.709  64.332 147.094  1.00 45.67           C  
ATOM   4722  O   PHE C 129      62.748  64.997 147.472  1.00 47.31           O  
ATOM   4723  CB  PHE C 129      65.107  63.174 148.856  1.00 47.45           C  
ATOM   4724  CG  PHE C 129      64.978  62.172 149.969  1.00 60.66           C  
ATOM   4725  CD1 PHE C 129      63.956  62.286 150.901  1.00 66.70           C  
ATOM   4726  CD2 PHE C 129      65.850  61.105 150.068  1.00 58.19           C  
ATOM   4727  CE1 PHE C 129      63.821  61.362 151.924  1.00 74.85           C  
ATOM   4728  CE2 PHE C 129      65.725  60.177 151.091  1.00 66.26           C  
ATOM   4729  CZ  PHE C 129      64.708  60.304 152.018  1.00 75.53           C  
ATOM   4730  N   ILE C 130      64.493  64.721 146.092  1.00 40.99           N  
ATOM   4731  CA  ILE C 130      64.199  65.960 145.370  1.00 44.24           C  
ATOM   4732  C   ILE C 130      62.868  65.843 144.611  1.00 43.88           C  
ATOM   4733  O   ILE C 130      62.075  66.776 144.604  1.00 40.03           O  
ATOM   4734  CB  ILE C 130      65.321  66.315 144.371  1.00 48.22           C  
ATOM   4735  CG1 ILE C 130      66.655  66.510 145.107  1.00 51.81           C  
ATOM   4736  CG2 ILE C 130      64.964  67.574 143.573  1.00 43.82           C  
ATOM   4737  CD1 ILE C 130      67.835  66.643 144.160  1.00 48.69           C  
ATOM   4738  N   MET C 131      62.622  64.692 143.980  1.00 39.19           N  
ATOM   4739  CA  MET C 131      61.394  64.504 143.198  1.00 37.55           C  
ATOM   4740  C   MET C 131      60.142  64.477 144.086  1.00 38.69           C  
ATOM   4741  O   MET C 131      59.101  65.002 143.705  1.00 39.83           O  
ATOM   4742  CB  MET C 131      61.482  63.249 142.316  1.00 39.51           C  
ATOM   4743  CG  MET C 131      62.485  63.369 141.160  1.00 32.27           C  
ATOM   4744  SD  MET C 131      62.106  64.755 140.063  1.00 41.20           S  
ATOM   4745  CE  MET C 131      60.378  64.417 139.648  1.00 39.47           C  
ATOM   4746  N   LEU C 132      60.246  63.880 145.272  1.00 39.15           N  
ATOM   4747  CA  LEU C 132      59.140  63.925 146.229  1.00 40.99           C  
ATOM   4748  C   LEU C 132      58.817  65.369 146.587  1.00 48.01           C  
ATOM   4749  O   LEU C 132      57.650  65.756 146.681  1.00 47.70           O  
ATOM   4750  CB  LEU C 132      59.473  63.136 147.501  1.00 41.45           C  
ATOM   4751  CG  LEU C 132      59.442  61.610 147.347  1.00 42.25           C  
ATOM   4752  CD1 LEU C 132      59.993  60.908 148.592  1.00 40.36           C  
ATOM   4753  CD2 LEU C 132      58.002  61.154 147.059  1.00 45.89           C  
ATOM   4754  N   ALA C 133      59.856  66.179 146.765  1.00 43.75           N  
ATOM   4755  CA  ALA C 133      59.657  67.578 147.130  1.00 43.29           C  
ATOM   4756  C   ALA C 133      58.971  68.402 146.015  1.00 40.48           C  
ATOM   4757  O   ALA C 133      58.286  69.378 146.303  1.00 49.04           O  
ATOM   4758  CB  ALA C 133      60.981  68.212 147.550  1.00 42.70           C  
ATOM   4759  N   THR C 134      59.143  68.009 144.753  1.00 41.78           N  
ATOM   4760  CA  THR C 134      58.455  68.689 143.649  1.00 40.84           C  
ATOM   4761  C   THR C 134      56.947  68.420 143.693  1.00 43.90           C  
ATOM   4762  O   THR C 134      56.179  69.137 143.071  1.00 42.32           O  
ATOM   4763  CB  THR C 134      58.963  68.240 142.257  1.00 39.91           C  
ATOM   4764  OG1 THR C 134      58.665  66.850 142.054  1.00 36.92           O  
ATOM   4765  CG2 THR C 134      60.488  68.473 142.091  1.00 34.76           C  
ATOM   4766  N   ARG C 135      56.535  67.371 144.408  1.00 43.27           N  
ATOM   4767  CA  ARG C 135      55.130  66.941 144.413  1.00 49.85           C  
ATOM   4768  C   ARG C 135      54.573  66.653 143.009  1.00 47.75           C  
ATOM   4769  O   ARG C 135      53.354  66.703 142.768  1.00 42.30           O  
ATOM   4770  CB  ARG C 135      54.254  67.956 145.147  1.00 48.50           C  
ATOM   4771  CG  ARG C 135      54.837  68.353 146.502  1.00 59.10           C  
ATOM   4772  CD  ARG C 135      53.924  69.300 147.268  1.00 65.00           C  
ATOM   4773  NE  ARG C 135      52.710  68.631 147.714  1.00 73.20           N  
ATOM   4774  CZ  ARG C 135      52.669  67.731 148.691  1.00 79.38           C  
ATOM   4775  NH1 ARG C 135      53.783  67.377 149.321  1.00 80.89           N  
ATOM   4776  NH2 ARG C 135      51.514  67.179 149.030  1.00 75.54           N  
ATOM   4777  N   GLN C 136      55.468  66.320 142.091  1.00 42.33           N  
ATOM   4778  CA  GLN C 136      55.060  65.931 140.746  1.00 45.35           C  
ATOM   4779  C   GLN C 136      53.998  64.816 140.741  1.00 43.39           C  
ATOM   4780  O   GLN C 136      53.099  64.809 139.889  1.00 44.11           O  
ATOM   4781  CB  GLN C 136      56.275  65.512 139.911  1.00 43.44           C  
ATOM   4782  CG  GLN C 136      56.017  65.559 138.407  1.00 42.39           C  
ATOM   4783  CD  GLN C 136      57.136  64.934 137.602  1.00 41.70           C  
ATOM   4784  OE1 GLN C 136      57.740  65.578 136.746  1.00 46.55           O  
ATOM   4785  NE2 GLN C 136      57.401  63.676 137.860  1.00 34.82           N  
ATOM   4786  N   PHE C 137      54.083  63.896 141.700  1.00 36.92           N  
ATOM   4787  CA  PHE C 137      53.090  62.808 141.821  1.00 44.23           C  
ATOM   4788  C   PHE C 137      51.613  63.262 141.878  1.00 44.50           C  
ATOM   4789  O   PHE C 137      50.701  62.470 141.594  1.00 40.22           O  
ATOM   4790  CB  PHE C 137      53.419  61.881 143.003  1.00 45.26           C  
ATOM   4791  CG  PHE C 137      53.334  62.556 144.368  1.00 40.40           C  
ATOM   4792  CD1 PHE C 137      52.127  62.646 145.039  1.00 40.71           C  
ATOM   4793  CD2 PHE C 137      54.478  63.064 144.981  1.00 41.77           C  
ATOM   4794  CE1 PHE C 137      52.047  63.256 146.294  1.00 48.58           C  
ATOM   4795  CE2 PHE C 137      54.414  63.678 146.233  1.00 40.99           C  
ATOM   4796  CZ  PHE C 137      53.194  63.774 146.889  1.00 48.77           C  
ATOM   4797  N   MET C 138      51.374  64.528 142.220  1.00 40.22           N  
ATOM   4798  CA  MET C 138      50.013  65.059 142.264  1.00 43.49           C  
ATOM   4799  C   MET C 138      49.486  65.407 140.871  1.00 48.75           C  
ATOM   4800  O   MET C 138      48.298  65.679 140.703  1.00 45.73           O  
ATOM   4801  CB  MET C 138      49.949  66.324 143.142  1.00 49.96           C  
ATOM   4802  CG  MET C 138      50.396  66.105 144.585  1.00 50.77           C  
ATOM   4803  SD  MET C 138      49.182  65.170 145.539  1.00 51.60           S  
ATOM   4804  CE  MET C 138      47.933  66.434 145.790  1.00 46.73           C  
ATOM   4805  N   GLU C 139      50.365  65.417 139.873  1.00 44.36           N  
ATOM   4806  CA  GLU C 139      49.970  65.901 138.554  1.00 48.69           C  
ATOM   4807  C   GLU C 139      48.879  65.051 137.895  1.00 44.09           C  
ATOM   4808  O   GLU C 139      48.757  63.850 138.160  1.00 39.04           O  
ATOM   4809  CB  GLU C 139      51.183  66.011 137.623  1.00 47.20           C  
ATOM   4810  CG  GLU C 139      52.013  67.273 137.826  1.00 49.37           C  
ATOM   4811  CD  GLU C 139      51.207  68.538 137.582  1.00 66.31           C  
ATOM   4812  OE1 GLU C 139      50.879  68.824 136.406  1.00 78.56           O  
ATOM   4813  OE2 GLU C 139      50.901  69.243 138.565  1.00 61.94           O  
ATOM   4814  N   ASP C 140      48.124  65.695 137.012  1.00 43.71           N  
ATOM   4815  CA  ASP C 140      47.042  65.070 136.256  1.00 43.62           C  
ATOM   4816  C   ASP C 140      45.992  64.451 137.191  1.00 41.93           C  
ATOM   4817  O   ASP C 140      45.609  63.298 137.022  1.00 47.06           O  
ATOM   4818  CB  ASP C 140      47.606  64.018 135.300  1.00 40.86           C  
ATOM   4819  CG  ASP C 140      46.580  63.563 134.265  1.00 44.65           C  
ATOM   4820  OD1 ASP C 140      45.636  64.326 133.997  1.00 43.17           O  
ATOM   4821  OD2 ASP C 140      46.713  62.450 133.725  1.00 46.32           O  
ATOM   4822  N   GLY C 141      45.543  65.222 138.176  1.00 41.55           N  
ATOM   4823  CA  GLY C 141      44.593  64.743 139.171  1.00 43.13           C  
ATOM   4824  C   GLY C 141      45.143  63.543 139.940  1.00 50.43           C  
ATOM   4825  O   GLY C 141      44.396  62.664 140.357  1.00 49.68           O  
ATOM   4826  N   GLY C 142      46.460  63.501 140.112  1.00 48.97           N  
ATOM   4827  CA  GLY C 142      47.114  62.406 140.819  1.00 40.19           C  
ATOM   4828  C   GLY C 142      47.408  61.177 139.975  1.00 41.39           C  
ATOM   4829  O   GLY C 142      48.026  60.231 140.453  1.00 40.69           O  
ATOM   4830  N   GLN C 143      46.958  61.169 138.724  1.00 40.06           N  
ATOM   4831  CA  GLN C 143      47.231  60.037 137.839  1.00 35.60           C  
ATOM   4832  C   GLN C 143      48.736  59.832 137.601  1.00 36.26           C  
ATOM   4833  O   GLN C 143      49.201  58.702 137.407  1.00 42.47           O  
ATOM   4834  CB  GLN C 143      46.483  60.195 136.515  1.00 38.19           C  
ATOM   4835  CG  GLN C 143      44.942  60.238 136.677  1.00 45.47           C  
ATOM   4836  CD  GLN C 143      44.380  58.893 137.097  1.00 49.68           C  
ATOM   4837  OE1 GLN C 143      44.904  57.850 136.713  1.00 51.05           O  
ATOM   4838  NE2 GLN C 143      43.324  58.910 137.893  1.00 51.81           N  
ATOM   4839  N   LEU C 144      49.524  60.899 137.639  1.00 38.94           N  
ATOM   4840  CA  LEU C 144      50.977  60.674 137.509  1.00 35.81           C  
ATOM   4841  C   LEU C 144      51.503  59.815 138.659  1.00 38.33           C  
ATOM   4842  O   LEU C 144      52.243  58.860 138.436  1.00 41.48           O  
ATOM   4843  CB  LEU C 144      51.751  61.987 137.417  1.00 36.66           C  
ATOM   4844  CG  LEU C 144      53.224  61.867 136.990  1.00 39.12           C  
ATOM   4845  CD1 LEU C 144      53.636  63.137 136.243  1.00 36.09           C  
ATOM   4846  CD2 LEU C 144      54.157  61.573 138.188  1.00 37.83           C  
ATOM   4847  N   GLY C 145      51.124  60.149 139.891  1.00 37.94           N  
ATOM   4848  CA  GLY C 145      51.549  59.357 141.041  1.00 40.14           C  
ATOM   4849  C   GLY C 145      51.039  57.923 141.004  1.00 35.06           C  
ATOM   4850  O   GLY C 145      51.754  56.981 141.344  1.00 39.64           O  
ATOM   4851  N   LEU C 146      49.795  57.748 140.571  1.00 43.98           N  
ATOM   4852  CA  LEU C 146      49.237  56.408 140.382  1.00 38.78           C  
ATOM   4853  C   LEU C 146      49.999  55.611 139.334  1.00 45.28           C  
ATOM   4854  O   LEU C 146      50.180  54.402 139.470  1.00 42.02           O  
ATOM   4855  CB  LEU C 146      47.774  56.510 139.962  1.00 38.96           C  
ATOM   4856  CG  LEU C 146      46.742  56.931 141.008  1.00 47.45           C  
ATOM   4857  CD1 LEU C 146      45.342  56.738 140.400  1.00 48.21           C  
ATOM   4858  CD2 LEU C 146      46.881  56.124 142.309  1.00 44.78           C  
ATOM   4859  N   ASN C 147      50.440  56.286 138.276  1.00 40.48           N  
ATOM   4860  CA  ASN C 147      51.277  55.639 137.267  1.00 35.37           C  
ATOM   4861  C   ASN C 147      52.628  55.194 137.836  1.00 33.66           C  
ATOM   4862  O   ASN C 147      53.078  54.061 137.611  1.00 39.53           O  
ATOM   4863  CB  ASN C 147      51.514  56.604 136.085  1.00 33.35           C  
ATOM   4864  CG  ASN C 147      52.095  55.904 134.864  1.00 40.33           C  
ATOM   4865  OD1 ASN C 147      51.903  54.708 134.666  1.00 41.25           O  
ATOM   4866  ND2 ASN C 147      52.782  56.658 134.028  1.00 37.20           N  
ATOM   4867  N   ALA C 148      53.296  56.092 138.559  1.00 37.19           N  
ATOM   4868  CA  ALA C 148      54.599  55.762 139.154  1.00 38.02           C  
ATOM   4869  C   ALA C 148      54.490  54.531 140.061  1.00 42.80           C  
ATOM   4870  O   ALA C 148      55.343  53.644 140.026  1.00 42.98           O  
ATOM   4871  CB  ALA C 148      55.141  56.953 139.940  1.00 34.79           C  
ATOM   4872  N   MET C 149      53.427  54.477 140.869  1.00 38.33           N  
ATOM   4873  CA  MET C 149      53.205  53.339 141.748  1.00 40.99           C  
ATOM   4874  C   MET C 149      52.883  52.052 140.980  1.00 46.34           C  
ATOM   4875  O   MET C 149      53.383  50.992 141.336  1.00 49.86           O  
ATOM   4876  CB  MET C 149      52.119  53.663 142.796  1.00 42.27           C  
ATOM   4877  CG  MET C 149      52.599  54.689 143.855  1.00 38.67           C  
ATOM   4878  SD  MET C 149      51.538  54.852 145.312  1.00 47.14           S  
ATOM   4879  CE  MET C 149      50.036  55.499 144.576  1.00 39.54           C  
ATOM   4880  N   ALA C 150      52.054  52.135 139.935  1.00 45.50           N  
ATOM   4881  CA  ALA C 150      51.723  50.939 139.160  1.00 42.86           C  
ATOM   4882  C   ALA C 150      52.962  50.413 138.434  1.00 33.20           C  
ATOM   4883  O   ALA C 150      53.190  49.212 138.391  1.00 40.50           O  
ATOM   4884  CB  ALA C 150      50.588  51.201 138.178  1.00 38.76           C  
ATOM   4885  N   ILE C 151      53.771  51.307 137.879  1.00 39.05           N  
ATOM   4886  CA  ILE C 151      55.036  50.876 137.276  1.00 37.99           C  
ATOM   4887  C   ILE C 151      55.880  50.078 138.274  1.00 45.35           C  
ATOM   4888  O   ILE C 151      56.396  49.007 137.960  1.00 43.28           O  
ATOM   4889  CB  ILE C 151      55.865  52.059 136.769  1.00 42.88           C  
ATOM   4890  CG1 ILE C 151      55.164  52.733 135.579  1.00 40.56           C  
ATOM   4891  CG2 ILE C 151      57.278  51.589 136.371  1.00 39.91           C  
ATOM   4892  CD1 ILE C 151      55.701  54.151 135.267  1.00 36.87           C  
ATOM   4893  N   SER C 152      56.000  50.581 139.492  1.00 43.76           N  
ATOM   4894  CA  SER C 152      56.872  49.924 140.465  1.00 43.15           C  
ATOM   4895  C   SER C 152      56.271  48.649 141.054  1.00 43.70           C  
ATOM   4896  O   SER C 152      56.996  47.673 141.299  1.00 43.95           O  
ATOM   4897  CB  SER C 152      57.285  50.900 141.560  1.00 43.66           C  
ATOM   4898  OG  SER C 152      58.025  51.973 140.998  1.00 47.59           O  
ATOM   4899  N   GLN C 153      54.956  48.633 141.256  1.00 43.97           N  
ATOM   4900  CA  GLN C 153      54.285  47.410 141.720  1.00 42.97           C  
ATOM   4901  C   GLN C 153      54.506  46.261 140.757  1.00 49.74           C  
ATOM   4902  O   GLN C 153      54.669  45.114 141.175  1.00 48.60           O  
ATOM   4903  CB  GLN C 153      52.776  47.613 141.826  1.00 50.46           C  
ATOM   4904  CG  GLN C 153      52.289  48.330 143.046  1.00 53.39           C  
ATOM   4905  CD  GLN C 153      50.797  48.611 142.957  1.00 68.01           C  
ATOM   4906  OE1 GLN C 153      50.337  49.304 142.043  1.00 73.16           O  
ATOM   4907  NE2 GLN C 153      50.032  48.064 143.897  1.00 57.27           N  
ATOM   4908  N   HIS C 154      54.475  46.564 139.462  1.00 50.23           N  
ATOM   4909  CA  HIS C 154      54.618  45.527 138.453  1.00 55.68           C  
ATOM   4910  C   HIS C 154      56.020  44.908 138.516  1.00 48.21           C  
ATOM   4911  O   HIS C 154      56.202  43.740 138.213  1.00 54.63           O  
ATOM   4912  CB  HIS C 154      54.331  46.082 137.050  1.00 56.71           C  
ATOM   4913  CG  HIS C 154      54.456  45.055 135.968  1.00 56.06           C  
ATOM   4914  ND1 HIS C 154      55.554  44.973 135.138  1.00 60.98           N  
ATOM   4915  CD2 HIS C 154      53.633  44.043 135.596  1.00 52.34           C  
ATOM   4916  CE1 HIS C 154      55.399  43.969 134.297  1.00 58.56           C  
ATOM   4917  NE2 HIS C 154      54.237  43.390 134.551  1.00 59.60           N  
ATOM   4918  N   LYS C 155      57.005  45.700 138.920  1.00 40.77           N  
ATOM   4919  CA  LYS C 155      58.376  45.203 139.082  1.00 43.61           C  
ATOM   4920  C   LYS C 155      58.527  44.306 140.304  1.00 50.70           C  
ATOM   4921  O   LYS C 155      59.571  43.674 140.488  1.00 47.68           O  
ATOM   4922  CB  LYS C 155      59.361  46.364 139.201  1.00 47.78           C  
ATOM   4923  CG  LYS C 155      59.586  47.129 137.903  1.00 43.82           C  
ATOM   4924  CD  LYS C 155      60.479  48.348 138.111  1.00 42.82           C  
ATOM   4925  CE  LYS C 155      60.774  49.023 136.769  1.00 43.55           C  
ATOM   4926  NZ  LYS C 155      61.331  48.015 135.808  1.00 48.71           N  
ATOM   4927  N   LEU C 156      57.500  44.256 141.149  1.00 44.57           N  
ATOM   4928  CA  LEU C 156      57.618  43.512 142.410  1.00 48.61           C  
ATOM   4929  C   LEU C 156      56.930  42.143 142.413  1.00 52.74           C  
ATOM   4930  O   LEU C 156      56.925  41.438 143.430  1.00 54.60           O  
ATOM   4931  CB  LEU C 156      57.119  44.360 143.585  1.00 46.61           C  
ATOM   4932  CG  LEU C 156      57.849  45.676 143.852  1.00 53.16           C  
ATOM   4933  CD1 LEU C 156      57.654  46.115 145.290  1.00 53.42           C  
ATOM   4934  CD2 LEU C 156      59.332  45.542 143.547  1.00 53.30           C  
ATOM   4935  N   HIS C 157      56.369  41.742 141.280  1.00 45.97           N  
ATOM   4936  CA  HIS C 157      55.648  40.480 141.269  1.00 49.94           C  
ATOM   4937  C   HIS C 157      56.128  39.492 140.218  1.00 50.35           C  
ATOM   4938  O   HIS C 157      55.362  38.632 139.793  1.00 53.47           O  
ATOM   4939  CB  HIS C 157      54.141  40.733 141.167  1.00 50.22           C  
ATOM   4940  CG  HIS C 157      53.598  41.536 142.307  1.00 50.14           C  
ATOM   4941  ND1 HIS C 157      53.331  40.987 143.548  1.00 54.01           N  
ATOM   4942  CD2 HIS C 157      53.290  42.849 142.409  1.00 47.74           C  
ATOM   4943  CE1 HIS C 157      52.870  41.921 144.352  1.00 56.36           C  
ATOM   4944  NE2 HIS C 157      52.833  43.065 143.686  1.00 55.19           N  
ATOM   4945  N   HIS C 158      57.396  39.602 139.819  1.00 50.09           N  
ATOM   4946  CA  HIS C 158      58.032  38.566 138.990  1.00 54.41           C  
ATOM   4947  C   HIS C 158      58.445  37.387 139.871  1.00 56.73           C  
ATOM   4948  O   HIS C 158      58.756  37.578 141.049  1.00 55.73           O  
ATOM   4949  CB  HIS C 158      59.319  39.073 138.308  1.00 50.87           C  
ATOM   4950  CG  HIS C 158      59.191  40.389 137.600  1.00 49.69           C  
ATOM   4951  ND1 HIS C 158      58.216  40.647 136.657  1.00 52.41           N  
ATOM   4952  CD2 HIS C 158      59.954  41.508 137.660  1.00 47.93           C  
ATOM   4953  CE1 HIS C 158      58.367  41.873 136.190  1.00 49.49           C  
ATOM   4954  NE2 HIS C 158      59.418  42.418 136.781  1.00 50.42           N  
ATOM   4955  N   THR C 159      58.478  36.177 139.309  1.00 55.41           N  
ATOM   4956  CA  THR C 159      59.198  35.082 139.955  1.00 59.15           C  
ATOM   4957  C   THR C 159      60.687  35.406 139.881  1.00 56.53           C  
ATOM   4958  O   THR C 159      61.095  36.277 139.120  1.00 57.36           O  
ATOM   4959  CB  THR C 159      58.988  33.722 139.255  1.00 60.99           C  
ATOM   4960  OG1 THR C 159      59.610  33.750 137.965  1.00 59.77           O  
ATOM   4961  CG2 THR C 159      57.500  33.378 139.117  1.00 61.54           C  
ATOM   4962  N   PHE C 160      61.499  34.699 140.658  1.00 57.19           N  
ATOM   4963  CA  PHE C 160      62.935  34.966 140.702  1.00 62.30           C  
ATOM   4964  C   PHE C 160      63.584  34.753 139.331  1.00 62.72           C  
ATOM   4965  O   PHE C 160      64.365  35.586 138.877  1.00 60.76           O  
ATOM   4966  CB  PHE C 160      63.609  34.079 141.760  1.00 71.56           C  
ATOM   4967  CG  PHE C 160      65.047  34.437 142.039  1.00 69.94           C  
ATOM   4968  CD1 PHE C 160      66.059  34.038 141.173  1.00 70.29           C  
ATOM   4969  CD2 PHE C 160      65.388  35.159 143.175  1.00 67.79           C  
ATOM   4970  CE1 PHE C 160      67.386  34.364 141.427  1.00 66.81           C  
ATOM   4971  CE2 PHE C 160      66.713  35.487 143.440  1.00 70.62           C  
ATOM   4972  CZ  PHE C 160      67.714  35.087 142.565  1.00 71.89           C  
ATOM   4973  N   LEU C 161      63.263  33.637 138.682  1.00 63.31           N  
ATOM   4974  CA  LEU C 161      63.799  33.332 137.356  1.00 61.23           C  
ATOM   4975  C   LEU C 161      63.399  34.414 136.359  1.00 58.97           C  
ATOM   4976  O   LEU C 161      64.223  34.931 135.601  1.00 60.86           O  
ATOM   4977  CB  LEU C 161      63.294  31.960 136.890  1.00 62.00           C  
ATOM   4978  CG  LEU C 161      63.634  31.488 135.468  1.00 68.62           C  
ATOM   4979  CD1 LEU C 161      65.135  31.523 135.200  1.00 63.75           C  
ATOM   4980  CD2 LEU C 161      63.086  30.083 135.229  1.00 66.68           C  
ATOM   4981  N   GLN C 162      62.120  34.768 136.378  1.00 64.41           N  
ATOM   4982  CA  GLN C 162      61.607  35.821 135.520  1.00 55.92           C  
ATOM   4983  C   GLN C 162      62.413  37.105 135.692  1.00 55.04           C  
ATOM   4984  O   GLN C 162      62.889  37.688 134.707  1.00 51.89           O  
ATOM   4985  CB  GLN C 162      60.127  36.056 135.817  1.00 60.84           C  
ATOM   4986  CG  GLN C 162      59.497  37.196 135.043  1.00 51.21           C  
ATOM   4987  CD  GLN C 162      58.028  37.344 135.373  1.00 63.39           C  
ATOM   4988  OE1 GLN C 162      57.557  36.801 136.372  1.00 65.06           O  
ATOM   4989  NE2 GLN C 162      57.290  38.072 134.532  1.00 59.41           N  
ATOM   4990  N   ALA C 163      62.582  37.547 136.937  1.00 51.01           N  
ATOM   4991  CA  ALA C 163      63.346  38.774 137.191  1.00 51.98           C  
ATOM   4992  C   ALA C 163      64.792  38.659 136.709  1.00 49.20           C  
ATOM   4993  O   ALA C 163      65.342  39.609 136.137  1.00 50.10           O  
ATOM   4994  CB  ALA C 163      63.308  39.143 138.667  1.00 50.93           C  
ATOM   4995  N   PHE C 164      65.405  37.500 136.952  1.00 53.87           N  
ATOM   4996  CA  PHE C 164      66.772  37.234 136.488  1.00 49.42           C  
ATOM   4997  C   PHE C 164      66.876  37.357 134.963  1.00 51.60           C  
ATOM   4998  O   PHE C 164      67.761  38.043 134.442  1.00 53.86           O  
ATOM   4999  CB  PHE C 164      67.229  35.841 136.944  1.00 55.17           C  
ATOM   5000  CG  PHE C 164      68.559  35.406 136.370  1.00 62.11           C  
ATOM   5001  CD1 PHE C 164      69.753  35.829 136.941  1.00 63.51           C  
ATOM   5002  CD2 PHE C 164      68.614  34.552 135.276  1.00 68.88           C  
ATOM   5003  CE1 PHE C 164      70.985  35.421 136.422  1.00 60.19           C  
ATOM   5004  CE2 PHE C 164      69.840  34.134 134.754  1.00 69.84           C  
ATOM   5005  CZ  PHE C 164      71.025  34.576 135.327  1.00 64.55           C  
ATOM   5006  N   ALA C 165      65.966  36.690 134.255  1.00 54.10           N  
ATOM   5007  CA  ALA C 165      65.956  36.718 132.797  1.00 55.35           C  
ATOM   5008  C   ALA C 165      65.730  38.137 132.253  1.00 50.29           C  
ATOM   5009  O   ALA C 165      66.371  38.544 131.274  1.00 50.01           O  
ATOM   5010  CB  ALA C 165      64.916  35.743 132.253  1.00 56.83           C  
ATOM   5011  N   LEU C 166      64.848  38.904 132.894  1.00 48.92           N  
ATOM   5012  CA  LEU C 166      64.644  40.314 132.496  1.00 45.16           C  
ATOM   5013  C   LEU C 166      65.904  41.162 132.719  1.00 49.25           C  
ATOM   5014  O   LEU C 166      66.197  42.088 131.950  1.00 44.95           O  
ATOM   5015  CB  LEU C 166      63.434  40.930 133.230  1.00 41.73           C  
ATOM   5016  CG  LEU C 166      62.070  40.332 132.851  1.00 44.67           C  
ATOM   5017  CD1 LEU C 166      60.984  40.695 133.855  1.00 42.64           C  
ATOM   5018  CD2 LEU C 166      61.672  40.767 131.434  1.00 41.27           C  
ATOM   5019  N   GLY C 167      66.659  40.846 133.769  1.00 46.81           N  
ATOM   5020  CA  GLY C 167      67.898  41.565 134.024  1.00 43.37           C  
ATOM   5021  C   GLY C 167      68.970  41.184 133.016  1.00 47.43           C  
ATOM   5022  O   GLY C 167      69.729  42.026 132.533  1.00 50.07           O  
ATOM   5023  N   LEU C 168      69.020  39.902 132.687  1.00 54.04           N  
ATOM   5024  CA  LEU C 168      69.954  39.403 131.690  1.00 49.32           C  
ATOM   5025  C   LEU C 168      69.728  40.106 130.342  1.00 51.63           C  
ATOM   5026  O   LEU C 168      70.656  40.666 129.763  1.00 49.99           O  
ATOM   5027  CB  LEU C 168      69.826  37.873 131.590  1.00 51.54           C  
ATOM   5028  CG  LEU C 168      70.565  37.021 130.541  1.00 54.81           C  
ATOM   5029  CD1 LEU C 168      71.834  37.667 130.068  1.00 62.93           C  
ATOM   5030  CD2 LEU C 168      70.863  35.648 131.122  1.00 62.03           C  
ATOM   5031  N   MET C 169      68.492  40.098 129.854  1.00 52.85           N  
ATOM   5032  CA  MET C 169      68.178  40.746 128.581  1.00 46.25           C  
ATOM   5033  C   MET C 169      68.464  42.251 128.607  1.00 43.59           C  
ATOM   5034  O   MET C 169      68.920  42.832 127.613  1.00 50.33           O  
ATOM   5035  CB  MET C 169      66.719  40.484 128.187  1.00 49.12           C  
ATOM   5036  CG  MET C 169      66.424  39.060 127.730  1.00 46.52           C  
ATOM   5037  SD  MET C 169      67.501  38.528 126.384  1.00 56.82           S  
ATOM   5038  CE  MET C 169      67.265  39.885 125.229  1.00 48.08           C  
ATOM   5039  N   CYS C 170      68.193  42.891 129.738  1.00 47.38           N  
ATOM   5040  CA  CYS C 170      68.486  44.321 129.874  1.00 43.85           C  
ATOM   5041  C   CYS C 170      69.951  44.643 129.587  1.00 46.24           C  
ATOM   5042  O   CYS C 170      70.252  45.501 128.762  1.00 44.55           O  
ATOM   5043  CB  CYS C 170      68.126  44.841 131.267  1.00 40.93           C  
ATOM   5044  SG  CYS C 170      68.738  46.521 131.568  1.00 47.10           S  
ATOM   5045  N   ASN C 171      70.860  43.947 130.268  1.00 49.27           N  
ATOM   5046  CA  ASN C 171      72.270  44.281 130.146  1.00 49.23           C  
ATOM   5047  C   ASN C 171      72.910  43.824 128.832  1.00 54.33           C  
ATOM   5048  O   ASN C 171      73.919  44.391 128.395  1.00 50.04           O  
ATOM   5049  CB  ASN C 171      73.064  43.814 131.363  1.00 45.85           C  
ATOM   5050  CG  ASN C 171      74.204  44.751 131.682  1.00 55.12           C  
ATOM   5051  OD1 ASN C 171      74.195  45.908 131.263  1.00 59.22           O  
ATOM   5052  ND2 ASN C 171      75.194  44.263 132.413  1.00 57.08           N  
ATOM   5053  N   ILE C 172      72.315  42.820 128.190  1.00 52.51           N  
ATOM   5054  CA  ILE C 172      72.711  42.479 126.826  1.00 51.36           C  
ATOM   5055  C   ILE C 172      72.464  43.677 125.892  1.00 49.54           C  
ATOM   5056  O   ILE C 172      73.341  44.057 125.124  1.00 48.61           O  
ATOM   5057  CB  ILE C 172      71.997  41.207 126.320  1.00 50.23           C  
ATOM   5058  CG1 ILE C 172      72.693  39.961 126.874  1.00 60.40           C  
ATOM   5059  CG2 ILE C 172      71.984  41.159 124.794  1.00 52.28           C  
ATOM   5060  CD1 ILE C 172      71.946  38.679 126.614  1.00 61.06           C  
ATOM   5061  N   LEU C 173      71.280  44.285 125.986  1.00 45.73           N  
ATOM   5062  CA  LEU C 173      70.952  45.475 125.197  1.00 46.10           C  
ATOM   5063  C   LEU C 173      71.826  46.697 125.541  1.00 46.24           C  
ATOM   5064  O   LEU C 173      72.252  47.442 124.658  1.00 41.26           O  
ATOM   5065  CB  LEU C 173      69.456  45.838 125.345  1.00 44.90           C  
ATOM   5066  CG  LEU C 173      68.460  45.205 124.360  1.00 43.90           C  
ATOM   5067  CD1 LEU C 173      68.751  45.647 122.902  1.00 40.72           C  
ATOM   5068  CD2 LEU C 173      68.483  43.681 124.469  1.00 44.57           C  
ATOM   5069  N   VAL C 174      72.065  46.921 126.826  1.00 42.42           N  
ATOM   5070  CA  VAL C 174      72.822  48.092 127.250  1.00 44.03           C  
ATOM   5071  C   VAL C 174      74.310  47.958 126.866  1.00 48.59           C  
ATOM   5072  O   VAL C 174      74.944  48.931 126.442  1.00 45.88           O  
ATOM   5073  CB  VAL C 174      72.713  48.302 128.775  1.00 47.81           C  
ATOM   5074  CG1 VAL C 174      73.699  49.371 129.242  1.00 43.97           C  
ATOM   5075  CG2 VAL C 174      71.279  48.663 129.161  1.00 46.32           C  
ATOM   5076  N   CYS C 175      74.868  46.759 127.020  1.00 45.40           N  
ATOM   5077  CA  CYS C 175      76.261  46.529 126.619  1.00 46.79           C  
ATOM   5078  C   CYS C 175      76.439  46.674 125.114  1.00 44.65           C  
ATOM   5079  O   CYS C 175      77.381  47.317 124.655  1.00 50.36           O  
ATOM   5080  CB  CYS C 175      76.758  45.166 127.096  1.00 53.20           C  
ATOM   5081  SG  CYS C 175      77.143  45.167 128.861  1.00 57.54           S  
ATOM   5082  N   LEU C 176      75.520  46.093 124.349  1.00 52.01           N  
ATOM   5083  CA  LEU C 176      75.485  46.315 122.906  1.00 49.41           C  
ATOM   5084  C   LEU C 176      75.441  47.801 122.562  1.00 51.97           C  
ATOM   5085  O   LEU C 176      76.176  48.261 121.688  1.00 47.00           O  
ATOM   5086  CB  LEU C 176      74.285  45.594 122.279  1.00 47.90           C  
ATOM   5087  CG  LEU C 176      74.414  44.076 122.124  1.00 53.40           C  
ATOM   5088  CD1 LEU C 176      73.096  43.480 121.668  1.00 52.64           C  
ATOM   5089  CD2 LEU C 176      75.516  43.750 121.132  1.00 61.36           C  
ATOM   5090  N   ALA C 177      74.566  48.553 123.229  1.00 47.28           N  
ATOM   5091  CA  ALA C 177      74.464  49.998 122.972  1.00 45.82           C  
ATOM   5092  C   ALA C 177      75.767  50.754 123.267  1.00 48.13           C  
ATOM   5093  O   ALA C 177      76.269  51.491 122.427  1.00 50.04           O  
ATOM   5094  CB  ALA C 177      73.321  50.606 123.771  1.00 44.30           C  
ATOM   5095  N   VAL C 178      76.289  50.594 124.479  1.00 46.09           N  
ATOM   5096  CA  VAL C 178      77.528  51.253 124.872  1.00 47.23           C  
ATOM   5097  C   VAL C 178      78.694  50.818 123.952  1.00 50.44           C  
ATOM   5098  O   VAL C 178      79.443  51.650 123.428  1.00 50.22           O  
ATOM   5099  CB  VAL C 178      77.862  50.962 126.356  1.00 51.05           C  
ATOM   5100  CG1 VAL C 178      79.261  51.473 126.714  1.00 58.89           C  
ATOM   5101  CG2 VAL C 178      76.804  51.585 127.271  1.00 44.13           C  
ATOM   5102  N   TRP C 179      78.820  49.517 123.732  1.00 48.59           N  
ATOM   5103  CA  TRP C 179      79.819  49.005 122.793  1.00 53.23           C  
ATOM   5104  C   TRP C 179      79.804  49.769 121.465  1.00 58.83           C  
ATOM   5105  O   TRP C 179      80.846  50.227 121.011  1.00 52.34           O  
ATOM   5106  CB  TRP C 179      79.617  47.520 122.533  1.00 53.29           C  
ATOM   5107  CG  TRP C 179      80.389  47.023 121.337  1.00 75.12           C  
ATOM   5108  CD1 TRP C 179      79.908  46.823 120.075  1.00 87.67           C  
ATOM   5109  CD2 TRP C 179      81.778  46.685 121.294  1.00 78.57           C  
ATOM   5110  NE1 TRP C 179      80.910  46.374 119.251  1.00 95.54           N  
ATOM   5111  CE2 TRP C 179      82.069  46.281 119.975  1.00 86.68           C  
ATOM   5112  CE3 TRP C 179      82.803  46.682 122.241  1.00 84.05           C  
ATOM   5113  CZ2 TRP C 179      83.338  45.879 119.583  1.00100.30           C  
ATOM   5114  CZ3 TRP C 179      84.064  46.283 121.850  1.00102.85           C  
ATOM   5115  CH2 TRP C 179      84.322  45.885 120.532  1.00108.37           C  
ATOM   5116  N   MET C 180      78.626  49.914 120.855  1.00 52.31           N  
ATOM   5117  CA  MET C 180      78.508  50.609 119.568  1.00 51.15           C  
ATOM   5118  C   MET C 180      79.088  52.019 119.617  1.00 44.99           C  
ATOM   5119  O   MET C 180      79.608  52.513 118.626  1.00 50.36           O  
ATOM   5120  CB  MET C 180      77.046  50.640 119.057  1.00 46.43           C  
ATOM   5121  CG  MET C 180      76.537  49.291 118.546  1.00 48.51           C  
ATOM   5122  SD  MET C 180      74.989  49.358 117.610  1.00 49.53           S  
ATOM   5123  CE  MET C 180      73.845  49.881 118.904  1.00 46.26           C  
ATOM   5124  N   THR C 181      79.011  52.671 120.770  1.00 41.29           N  
ATOM   5125  CA  THR C 181      79.491  54.042 120.858  1.00 42.12           C  
ATOM   5126  C   THR C 181      81.027  54.097 120.832  1.00 51.42           C  
ATOM   5127  O   THR C 181      81.604  55.160 120.624  1.00 47.17           O  
ATOM   5128  CB  THR C 181      78.967  54.763 122.113  1.00 49.41           C  
ATOM   5129  OG1 THR C 181      79.630  54.247 123.270  1.00 50.77           O  
ATOM   5130  CG2 THR C 181      77.437  54.573 122.273  1.00 40.98           C  
ATOM   5131  N   PHE C 182      81.690  52.961 121.032  1.00 48.50           N  
ATOM   5132  CA  PHE C 182      83.160  52.953 120.992  1.00 59.32           C  
ATOM   5133  C   PHE C 182      83.714  53.277 119.599  1.00 61.21           C  
ATOM   5134  O   PHE C 182      84.831  53.768 119.470  1.00 60.80           O  
ATOM   5135  CB  PHE C 182      83.739  51.628 121.491  1.00 58.78           C  
ATOM   5136  CG  PHE C 182      83.477  51.358 122.946  1.00 64.90           C  
ATOM   5137  CD1 PHE C 182      83.178  52.390 123.813  1.00 65.43           C  
ATOM   5138  CD2 PHE C 182      83.536  50.064 123.447  1.00 70.66           C  
ATOM   5139  CE1 PHE C 182      82.927  52.139 125.156  1.00 63.10           C  
ATOM   5140  CE2 PHE C 182      83.291  49.807 124.786  1.00 65.50           C  
ATOM   5141  CZ  PHE C 182      82.986  50.849 125.640  1.00 58.31           C  
ATOM   5142  N   SER C 183      82.932  53.010 118.559  1.00 59.39           N  
ATOM   5143  CA  SER C 183      83.361  53.325 117.200  1.00 68.03           C  
ATOM   5144  C   SER C 183      82.846  54.694 116.738  1.00 62.55           C  
ATOM   5145  O   SER C 183      82.998  55.057 115.571  1.00 65.75           O  
ATOM   5146  CB  SER C 183      82.929  52.222 116.228  1.00 68.77           C  
ATOM   5147  OG  SER C 183      81.558  51.890 116.416  1.00 76.48           O  
ATOM   5148  N   ALA C 184      82.250  55.451 117.659  1.00 55.87           N  
ATOM   5149  CA  ALA C 184      81.680  56.767 117.334  1.00 56.21           C  
ATOM   5150  C   ALA C 184      82.737  57.841 117.039  1.00 63.11           C  
ATOM   5151  O   ALA C 184      83.823  57.832 117.616  1.00 63.33           O  
ATOM   5152  CB  ALA C 184      80.765  57.235 118.445  1.00 44.77           C  
ATOM   5153  N   ARG C 185      82.404  58.774 116.148  1.00 58.44           N  
ATOM   5154  CA  ARG C 185      83.307  59.875 115.824  1.00 61.43           C  
ATOM   5155  C   ARG C 185      82.698  61.239 116.140  1.00 63.83           C  
ATOM   5156  O   ARG C 185      83.302  62.268 115.861  1.00 73.34           O  
ATOM   5157  CB  ARG C 185      83.698  59.821 114.346  1.00 74.87           C  
ATOM   5158  CG  ARG C 185      83.639  58.424 113.744  1.00 93.80           C  
ATOM   5159  CD  ARG C 185      84.505  58.309 112.505  1.00107.64           C  
ATOM   5160  NE  ARG C 185      85.926  58.249 112.838  1.00117.56           N  
ATOM   5161  CZ  ARG C 185      86.894  58.086 111.942  1.00123.58           C  
ATOM   5162  NH1 ARG C 185      86.594  57.969 110.656  1.00124.73           N  
ATOM   5163  NH2 ARG C 185      88.161  58.040 112.331  1.00125.82           N  
ATOM   5164  N   SER C 186      81.499  61.247 116.713  1.00 52.20           N  
ATOM   5165  CA  SER C 186      80.822  62.499 117.048  1.00 44.56           C  
ATOM   5166  C   SER C 186      79.775  62.191 118.095  1.00 47.43           C  
ATOM   5167  O   SER C 186      79.515  61.018 118.371  1.00 43.10           O  
ATOM   5168  CB  SER C 186      80.163  63.097 115.803  1.00 48.64           C  
ATOM   5169  OG  SER C 186      79.029  62.335 115.407  1.00 50.80           O  
ATOM   5170  N   LEU C 187      79.170  63.224 118.685  1.00 43.11           N  
ATOM   5171  CA  LEU C 187      78.083  62.990 119.635  1.00 45.20           C  
ATOM   5172  C   LEU C 187      76.836  62.470 118.923  1.00 44.95           C  
ATOM   5173  O   LEU C 187      76.064  61.676 119.476  1.00 45.41           O  
ATOM   5174  CB  LEU C 187      77.742  64.278 120.397  1.00 52.25           C  
ATOM   5175  CG  LEU C 187      78.860  64.902 121.237  1.00 53.68           C  
ATOM   5176  CD1 LEU C 187      78.312  66.086 122.027  1.00 42.68           C  
ATOM   5177  CD2 LEU C 187      79.526  63.875 122.160  1.00 46.05           C  
ATOM   5178  N   THR C 188      76.614  62.931 117.698  1.00 39.57           N  
ATOM   5179  CA  THR C 188      75.440  62.475 116.947  1.00 43.14           C  
ATOM   5180  C   THR C 188      75.559  60.962 116.737  1.00 45.13           C  
ATOM   5181  O   THR C 188      74.602  60.228 116.947  1.00 43.48           O  
ATOM   5182  CB  THR C 188      75.319  63.238 115.631  1.00 48.49           C  
ATOM   5183  OG1 THR C 188      75.110  64.622 115.934  1.00 47.00           O  
ATOM   5184  CG2 THR C 188      74.162  62.707 114.765  1.00 41.38           C  
ATOM   5185  N   ASP C 189      76.756  60.502 116.373  1.00 41.39           N  
ATOM   5186  CA  ASP C 189      77.030  59.073 116.261  1.00 46.62           C  
ATOM   5187  C   ASP C 189      76.579  58.341 117.519  1.00 45.72           C  
ATOM   5188  O   ASP C 189      75.996  57.256 117.437  1.00 43.63           O  
ATOM   5189  CB  ASP C 189      78.534  58.813 116.066  1.00 47.75           C  
ATOM   5190  CG  ASP C 189      78.993  58.998 114.623  1.00 51.17           C  
ATOM   5191  OD1 ASP C 189      78.184  59.364 113.735  1.00 48.20           O  
ATOM   5192  OD2 ASP C 189      80.190  58.783 114.383  1.00 53.89           O  
ATOM   5193  N   LYS C 190      76.864  58.922 118.682  1.00 37.98           N  
ATOM   5194  CA  LYS C 190      76.549  58.257 119.953  1.00 43.75           C  
ATOM   5195  C   LYS C 190      75.051  58.279 120.263  1.00 42.91           C  
ATOM   5196  O   LYS C 190      74.495  57.276 120.688  1.00 44.52           O  
ATOM   5197  CB  LYS C 190      77.351  58.859 121.113  1.00 49.22           C  
ATOM   5198  CG  LYS C 190      78.866  58.726 120.933  1.00 50.29           C  
ATOM   5199  CD  LYS C 190      79.634  59.173 122.165  1.00 45.89           C  
ATOM   5200  CE  LYS C 190      81.145  59.200 121.878  1.00 61.04           C  
ATOM   5201  NZ  LYS C 190      81.941  59.423 123.117  1.00 63.48           N  
ATOM   5202  N   VAL C 191      74.401  59.417 120.054  1.00 43.89           N  
ATOM   5203  CA  VAL C 191      72.945  59.494 120.234  1.00 42.57           C  
ATOM   5204  C   VAL C 191      72.240  58.486 119.338  1.00 44.45           C  
ATOM   5205  O   VAL C 191      71.345  57.758 119.782  1.00 44.49           O  
ATOM   5206  CB  VAL C 191      72.406  60.918 119.926  1.00 44.16           C  
ATOM   5207  CG1 VAL C 191      70.863  60.939 119.840  1.00 42.88           C  
ATOM   5208  CG2 VAL C 191      72.885  61.874 120.984  1.00 37.65           C  
ATOM   5209  N   MET C 192      72.669  58.427 118.081  1.00 42.94           N  
ATOM   5210  CA  MET C 192      71.995  57.622 117.073  1.00 39.23           C  
ATOM   5211  C   MET C 192      72.111  56.109 117.266  1.00 46.08           C  
ATOM   5212  O   MET C 192      71.262  55.357 116.792  1.00 46.85           O  
ATOM   5213  CB  MET C 192      72.465  58.039 115.676  1.00 44.63           C  
ATOM   5214  CG  MET C 192      72.083  59.474 115.372  1.00 58.59           C  
ATOM   5215  SD  MET C 192      70.293  59.621 115.131  1.00 63.09           S  
ATOM   5216  CE  MET C 192      70.260  58.766 113.569  1.00 49.25           C  
ATOM   5217  N   VAL C 193      73.160  55.646 117.934  1.00 39.07           N  
ATOM   5218  CA  VAL C 193      73.247  54.209 118.206  1.00 38.10           C  
ATOM   5219  C   VAL C 193      72.657  53.843 119.565  1.00 39.96           C  
ATOM   5220  O   VAL C 193      72.357  52.681 119.805  1.00 48.19           O  
ATOM   5221  CB  VAL C 193      74.687  53.634 118.088  1.00 41.92           C  
ATOM   5222  CG1 VAL C 193      75.224  53.834 116.663  1.00 50.88           C  
ATOM   5223  CG2 VAL C 193      75.604  54.257 119.105  1.00 39.08           C  
ATOM   5224  N   LEU C 194      72.501  54.828 120.448  1.00 37.67           N  
ATOM   5225  CA  LEU C 194      71.937  54.580 121.784  1.00 38.47           C  
ATOM   5226  C   LEU C 194      70.398  54.543 121.810  1.00 44.63           C  
ATOM   5227  O   LEU C 194      69.803  53.810 122.597  1.00 43.72           O  
ATOM   5228  CB  LEU C 194      72.435  55.627 122.790  1.00 35.43           C  
ATOM   5229  CG  LEU C 194      73.914  55.572 123.190  1.00 38.47           C  
ATOM   5230  CD1 LEU C 194      74.296  56.769 124.063  1.00 42.78           C  
ATOM   5231  CD2 LEU C 194      74.255  54.237 123.868  1.00 38.90           C  
ATOM   5232  N   ILE C 195      69.752  55.333 120.965  1.00 39.92           N  
ATOM   5233  CA  ILE C 195      68.289  55.470 121.060  1.00 41.75           C  
ATOM   5234  C   ILE C 195      67.492  54.147 120.986  1.00 47.60           C  
ATOM   5235  O   ILE C 195      66.753  53.828 121.914  1.00 45.65           O  
ATOM   5236  CB  ILE C 195      67.730  56.513 120.087  1.00 43.44           C  
ATOM   5237  CG1 ILE C 195      68.315  57.877 120.431  1.00 58.48           C  
ATOM   5238  CG2 ILE C 195      66.169  56.602 120.206  1.00 39.63           C  
ATOM   5239  CD1 ILE C 195      67.832  59.005 119.552  1.00 61.55           C  
ATOM   5240  N   LEU C 196      67.648  53.378 119.904  1.00 41.55           N  
ATOM   5241  CA  LEU C 196      66.860  52.145 119.708  1.00 34.13           C  
ATOM   5242  C   LEU C 196      67.134  50.992 120.670  1.00 41.40           C  
ATOM   5243  O   LEU C 196      66.194  50.329 121.108  1.00 46.94           O  
ATOM   5244  CB  LEU C 196      66.941  51.653 118.267  1.00 41.56           C  
ATOM   5245  CG  LEU C 196      66.279  52.572 117.237  1.00 48.33           C  
ATOM   5246  CD1 LEU C 196      66.471  52.017 115.838  1.00 53.29           C  
ATOM   5247  CD2 LEU C 196      64.795  52.755 117.545  1.00 49.74           C  
ATOM   5248  N   PRO C 197      68.415  50.711 120.978  1.00 42.34           N  
ATOM   5249  CA  PRO C 197      68.602  49.611 121.935  1.00 39.29           C  
ATOM   5250  C   PRO C 197      67.959  49.955 123.282  1.00 37.35           C  
ATOM   5251  O   PRO C 197      67.425  49.066 123.946  1.00 41.65           O  
ATOM   5252  CB  PRO C 197      70.139  49.493 122.090  1.00 41.18           C  
ATOM   5253  CG  PRO C 197      70.737  50.312 120.991  1.00 39.49           C  
ATOM   5254  CD  PRO C 197      69.685  51.237 120.432  1.00 34.59           C  
ATOM   5255  N   VAL C 198      68.017  51.220 123.683  1.00 37.82           N  
ATOM   5256  CA  VAL C 198      67.407  51.619 124.950  1.00 46.11           C  
ATOM   5257  C   VAL C 198      65.872  51.562 124.873  1.00 43.08           C  
ATOM   5258  O   VAL C 198      65.246  51.016 125.756  1.00 37.65           O  
ATOM   5259  CB  VAL C 198      67.851  53.036 125.449  1.00 44.02           C  
ATOM   5260  CG1 VAL C 198      67.010  53.426 126.669  1.00 39.70           C  
ATOM   5261  CG2 VAL C 198      69.334  53.052 125.833  1.00 42.73           C  
ATOM   5262  N   ALA C 199      65.275  52.113 123.817  1.00 36.73           N  
ATOM   5263  CA  ALA C 199      63.818  52.049 123.669  1.00 41.40           C  
ATOM   5264  C   ALA C 199      63.331  50.627 123.639  1.00 42.29           C  
ATOM   5265  O   ALA C 199      62.245  50.320 124.139  1.00 43.87           O  
ATOM   5266  CB  ALA C 199      63.346  52.794 122.418  1.00 34.15           C  
ATOM   5267  N   MET C 200      64.138  49.745 123.051  1.00 37.60           N  
ATOM   5268  CA  MET C 200      63.786  48.343 122.991  1.00 38.44           C  
ATOM   5269  C   MET C 200      63.785  47.673 124.374  1.00 45.12           C  
ATOM   5270  O   MET C 200      62.867  46.929 124.707  1.00 41.66           O  
ATOM   5271  CB  MET C 200      64.730  47.584 122.052  1.00 40.99           C  
ATOM   5272  CG  MET C 200      64.322  46.156 121.809  1.00 34.97           C  
ATOM   5273  SD  MET C 200      64.848  45.054 123.108  1.00 47.13           S  
ATOM   5274  CE  MET C 200      63.991  43.536 122.681  1.00 46.75           C  
ATOM   5275  N   PHE C 201      64.815  47.900 125.175  1.00 42.68           N  
ATOM   5276  CA  PHE C 201      64.867  47.182 126.440  1.00 41.45           C  
ATOM   5277  C   PHE C 201      63.775  47.697 127.391  1.00 37.38           C  
ATOM   5278  O   PHE C 201      63.124  46.925 128.079  1.00 43.53           O  
ATOM   5279  CB  PHE C 201      66.289  47.148 127.040  1.00 40.42           C  
ATOM   5280  CG  PHE C 201      66.568  48.175 128.126  1.00 45.05           C  
ATOM   5281  CD1 PHE C 201      65.915  48.117 129.354  1.00 38.60           C  
ATOM   5282  CD2 PHE C 201      67.564  49.133 127.947  1.00 42.47           C  
ATOM   5283  CE1 PHE C 201      66.204  49.036 130.358  1.00 44.72           C  
ATOM   5284  CE2 PHE C 201      67.863  50.066 128.948  1.00 41.86           C  
ATOM   5285  CZ  PHE C 201      67.179  50.018 130.154  1.00 45.94           C  
ATOM   5286  N   VAL C 202      63.538  48.998 127.349  1.00 37.67           N  
ATOM   5287  CA  VAL C 202      62.551  49.619 128.207  1.00 42.09           C  
ATOM   5288  C   VAL C 202      61.108  49.248 127.790  1.00 46.62           C  
ATOM   5289  O   VAL C 202      60.322  48.803 128.615  1.00 41.43           O  
ATOM   5290  CB  VAL C 202      62.765  51.142 128.236  1.00 40.29           C  
ATOM   5291  CG1 VAL C 202      61.629  51.851 129.011  1.00 42.20           C  
ATOM   5292  CG2 VAL C 202      64.138  51.470 128.845  1.00 41.48           C  
ATOM   5293  N   SER C 203      60.777  49.394 126.508  1.00 40.43           N  
ATOM   5294  CA  SER C 203      59.443  49.038 126.011  1.00 37.34           C  
ATOM   5295  C   SER C 203      59.163  47.570 126.253  1.00 42.63           C  
ATOM   5296  O   SER C 203      58.016  47.161 126.443  1.00 48.44           O  
ATOM   5297  CB  SER C 203      59.301  49.378 124.518  1.00 44.45           C  
ATOM   5298  OG  SER C 203      59.980  48.423 123.722  1.00 46.38           O  
ATOM   5299  N   SER C 204      60.224  46.773 126.283  1.00 39.62           N  
ATOM   5300  CA  SER C 204      60.092  45.352 126.554  1.00 44.38           C  
ATOM   5301  C   SER C 204      59.942  45.012 128.042  1.00 48.14           C  
ATOM   5302  O   SER C 204      59.664  43.870 128.378  1.00 46.91           O  
ATOM   5303  CB  SER C 204      61.296  44.582 125.981  1.00 49.81           C  
ATOM   5304  OG  SER C 204      60.969  43.947 124.755  1.00 49.79           O  
ATOM   5305  N   GLY C 205      60.147  45.982 128.932  1.00 49.43           N  
ATOM   5306  CA  GLY C 205      60.087  45.693 130.355  1.00 42.06           C  
ATOM   5307  C   GLY C 205      61.314  44.970 130.891  1.00 48.47           C  
ATOM   5308  O   GLY C 205      61.244  44.352 131.950  1.00 40.88           O  
ATOM   5309  N   PHE C 206      62.441  45.020 130.175  1.00 42.69           N  
ATOM   5310  CA  PHE C 206      63.661  44.397 130.707  1.00 48.51           C  
ATOM   5311  C   PHE C 206      64.083  45.231 131.916  1.00 46.70           C  
ATOM   5312  O   PHE C 206      63.728  46.392 131.988  1.00 45.15           O  
ATOM   5313  CB  PHE C 206      64.772  44.318 129.651  1.00 44.05           C  
ATOM   5314  CG  PHE C 206      64.436  43.431 128.472  1.00 47.24           C  
ATOM   5315  CD1 PHE C 206      63.512  42.410 128.596  1.00 43.65           C  
ATOM   5316  CD2 PHE C 206      65.060  43.619 127.239  1.00 50.55           C  
ATOM   5317  CE1 PHE C 206      63.208  41.577 127.511  1.00 42.90           C  
ATOM   5318  CE2 PHE C 206      64.760  42.812 126.150  1.00 43.22           C  
ATOM   5319  CZ  PHE C 206      63.832  41.781 126.289  1.00 48.57           C  
ATOM   5320  N   GLU C 207      64.813  44.650 132.865  1.00 45.43           N  
ATOM   5321  CA  GLU C 207      65.016  45.292 134.171  1.00 44.84           C  
ATOM   5322  C   GLU C 207      66.438  45.781 134.362  1.00 50.60           C  
ATOM   5323  O   GLU C 207      67.394  45.026 134.165  1.00 48.10           O  
ATOM   5324  CB  GLU C 207      64.695  44.305 135.312  1.00 44.69           C  
ATOM   5325  CG  GLU C 207      63.242  43.832 135.393  1.00 46.60           C  
ATOM   5326  CD  GLU C 207      62.324  44.787 136.177  1.00 51.82           C  
ATOM   5327  OE1 GLU C 207      62.824  45.773 136.744  1.00 55.04           O  
ATOM   5328  OE2 GLU C 207      61.099  44.544 136.222  1.00 52.77           O  
ATOM   5329  N   HIS C 208      66.577  47.037 134.776  1.00 47.27           N  
ATOM   5330  CA  HIS C 208      67.888  47.601 135.060  1.00 46.14           C  
ATOM   5331  C   HIS C 208      68.006  47.897 136.554  1.00 48.00           C  
ATOM   5332  O   HIS C 208      67.233  48.689 137.090  1.00 42.43           O  
ATOM   5333  CB  HIS C 208      68.124  48.876 134.238  1.00 43.61           C  
ATOM   5334  CG  HIS C 208      69.546  49.350 134.273  1.00 58.25           C  
ATOM   5335  ND1 HIS C 208      70.042  50.141 135.287  1.00 61.75           N  
ATOM   5336  CD2 HIS C 208      70.584  49.117 133.436  1.00 63.04           C  
ATOM   5337  CE1 HIS C 208      71.322  50.382 135.068  1.00 65.18           C  
ATOM   5338  NE2 HIS C 208      71.675  49.774 133.951  1.00 64.06           N  
ATOM   5339  N   CYS C 209      68.970  47.266 137.225  1.00 41.28           N  
ATOM   5340  CA  CYS C 209      69.050  47.352 138.683  1.00 44.33           C  
ATOM   5341  C   CYS C 209      69.219  48.786 139.190  1.00 46.83           C  
ATOM   5342  O   CYS C 209      68.608  49.170 140.193  1.00 47.22           O  
ATOM   5343  CB  CYS C 209      70.139  46.420 139.258  1.00 48.07           C  
ATOM   5344  SG  CYS C 209      71.862  46.866 138.846  1.00 52.41           S  
ATOM   5345  N   ILE C 210      70.029  49.580 138.494  1.00 42.27           N  
ATOM   5346  CA  ILE C 210      70.279  50.961 138.917  1.00 40.18           C  
ATOM   5347  C   ILE C 210      69.045  51.844 138.693  1.00 45.53           C  
ATOM   5348  O   ILE C 210      68.697  52.664 139.546  1.00 46.02           O  
ATOM   5349  CB  ILE C 210      71.499  51.575 138.201  1.00 45.15           C  
ATOM   5350  CG1 ILE C 210      72.742  50.705 138.420  1.00 45.41           C  
ATOM   5351  CG2 ILE C 210      71.773  52.987 138.709  1.00 44.10           C  
ATOM   5352  CD1 ILE C 210      72.928  50.242 139.873  1.00 45.02           C  
ATOM   5353  N   ALA C 211      68.381  51.678 137.551  1.00 43.44           N  
ATOM   5354  CA  ALA C 211      67.160  52.443 137.279  1.00 44.89           C  
ATOM   5355  C   ALA C 211      66.098  52.127 138.346  1.00 41.51           C  
ATOM   5356  O   ALA C 211      65.362  53.001 138.776  1.00 40.51           O  
ATOM   5357  CB  ALA C 211      66.623  52.125 135.874  1.00 39.28           C  
ATOM   5358  N   ASN C 212      66.031  50.870 138.771  1.00 39.53           N  
ATOM   5359  CA  ASN C 212      65.055  50.459 139.779  1.00 42.02           C  
ATOM   5360  C   ASN C 212      65.344  51.027 141.169  1.00 46.50           C  
ATOM   5361  O   ASN C 212      64.429  51.167 141.983  1.00 43.32           O  
ATOM   5362  CB  ASN C 212      64.978  48.940 139.864  1.00 42.68           C  
ATOM   5363  CG  ASN C 212      64.439  48.305 138.596  1.00 46.21           C  
ATOM   5364  OD1 ASN C 212      64.033  48.997 137.665  1.00 47.31           O  
ATOM   5365  ND2 ASN C 212      64.435  46.969 138.557  1.00 43.48           N  
ATOM   5366  N   MET C 213      66.618  51.329 141.440  1.00 42.85           N  
ATOM   5367  CA  MET C 213      67.035  51.987 142.684  1.00 42.54           C  
ATOM   5368  C   MET C 213      66.420  53.373 142.836  1.00 45.86           C  
ATOM   5369  O   MET C 213      66.287  53.892 143.946  1.00 42.81           O  
ATOM   5370  CB  MET C 213      68.552  52.161 142.718  1.00 42.32           C  
ATOM   5371  CG  MET C 213      69.342  50.879 142.988  1.00 49.06           C  
ATOM   5372  SD  MET C 213      71.113  51.272 142.921  1.00 50.87           S  
ATOM   5373  CE  MET C 213      71.780  49.745 143.610  1.00 49.03           C  
ATOM   5374  N   PHE C 214      66.098  54.006 141.717  1.00 41.73           N  
ATOM   5375  CA  PHE C 214      65.301  55.219 141.800  1.00 35.52           C  
ATOM   5376  C   PHE C 214      63.806  54.903 141.797  1.00 40.33           C  
ATOM   5377  O   PHE C 214      63.064  55.411 142.627  1.00 41.39           O  
ATOM   5378  CB  PHE C 214      65.590  56.203 140.661  1.00 37.83           C  
ATOM   5379  CG  PHE C 214      64.531  57.273 140.545  1.00 37.44           C  
ATOM   5380  CD1 PHE C 214      64.558  58.374 141.380  1.00 34.56           C  
ATOM   5381  CD2 PHE C 214      63.460  57.125 139.666  1.00 37.94           C  
ATOM   5382  CE1 PHE C 214      63.565  59.334 141.306  1.00 41.45           C  
ATOM   5383  CE2 PHE C 214      62.456  58.092 139.592  1.00 36.92           C  
ATOM   5384  CZ  PHE C 214      62.509  59.185 140.408  1.00 37.25           C  
ATOM   5385  N   GLN C 215      63.372  54.065 140.856  1.00 38.78           N  
ATOM   5386  CA  GLN C 215      61.953  53.964 140.531  1.00 40.49           C  
ATOM   5387  C   GLN C 215      61.100  53.316 141.625  1.00 39.97           C  
ATOM   5388  O   GLN C 215      59.991  53.761 141.888  1.00 40.92           O  
ATOM   5389  CB  GLN C 215      61.752  53.233 139.198  1.00 39.14           C  
ATOM   5390  CG  GLN C 215      60.291  53.004 138.834  1.00 39.34           C  
ATOM   5391  CD  GLN C 215      59.522  54.289 138.672  1.00 50.18           C  
ATOM   5392  OE1 GLN C 215      60.072  55.301 138.220  1.00 42.16           O  
ATOM   5393  NE2 GLN C 215      58.230  54.263 139.034  1.00 47.28           N  
ATOM   5394  N   VAL C 216      61.601  52.257 142.247  1.00 38.68           N  
ATOM   5395  CA  VAL C 216      60.804  51.553 143.255  1.00 42.28           C  
ATOM   5396  C   VAL C 216      60.783  52.332 144.570  1.00 39.95           C  
ATOM   5397  O   VAL C 216      59.709  52.534 145.156  1.00 43.36           O  
ATOM   5398  CB  VAL C 216      61.235  50.080 143.451  1.00 46.14           C  
ATOM   5399  CG1 VAL C 216      60.427  49.416 144.584  1.00 39.08           C  
ATOM   5400  CG2 VAL C 216      61.058  49.305 142.150  1.00 41.59           C  
ATOM   5401  N   PRO C 217      61.959  52.784 145.041  1.00 43.55           N  
ATOM   5402  CA  PRO C 217      61.920  53.687 146.202  1.00 39.47           C  
ATOM   5403  C   PRO C 217      61.072  54.944 145.952  1.00 46.85           C  
ATOM   5404  O   PRO C 217      60.430  55.428 146.887  1.00 40.87           O  
ATOM   5405  CB  PRO C 217      63.405  54.067 146.412  1.00 40.94           C  
ATOM   5406  CG  PRO C 217      64.161  52.868 145.902  1.00 41.62           C  
ATOM   5407  CD  PRO C 217      63.339  52.370 144.701  1.00 40.24           C  
ATOM   5408  N   MET C 218      61.081  55.483 144.735  1.00 45.27           N  
ATOM   5409  CA  MET C 218      60.235  56.655 144.436  1.00 45.85           C  
ATOM   5410  C   MET C 218      58.760  56.338 144.698  1.00 40.47           C  
ATOM   5411  O   MET C 218      58.041  57.102 145.347  1.00 41.72           O  
ATOM   5412  CB  MET C 218      60.407  57.119 142.982  1.00 40.61           C  
ATOM   5413  CG  MET C 218      59.583  58.380 142.635  1.00 41.49           C  
ATOM   5414  SD  MET C 218      60.191  59.850 143.503  1.00 42.95           S  
ATOM   5415  CE  MET C 218      58.738  60.904 143.537  1.00 44.99           C  
ATOM   5416  N   ALA C 219      58.315  55.194 144.194  1.00 41.22           N  
ATOM   5417  CA  ALA C 219      56.920  54.783 144.351  1.00 34.65           C  
ATOM   5418  C   ALA C 219      56.587  54.538 145.834  1.00 40.43           C  
ATOM   5419  O   ALA C 219      55.485  54.858 146.307  1.00 42.80           O  
ATOM   5420  CB  ALA C 219      56.679  53.523 143.529  1.00 36.28           C  
ATOM   5421  N   ILE C 220      57.536  53.948 146.558  1.00 41.98           N  
ATOM   5422  CA  ILE C 220      57.377  53.731 147.997  1.00 41.41           C  
ATOM   5423  C   ILE C 220      57.217  55.075 148.700  1.00 43.77           C  
ATOM   5424  O   ILE C 220      56.333  55.246 149.550  1.00 45.74           O  
ATOM   5425  CB  ILE C 220      58.560  52.914 148.602  1.00 48.37           C  
ATOM   5426  CG1 ILE C 220      58.580  51.491 148.021  1.00 41.85           C  
ATOM   5427  CG2 ILE C 220      58.458  52.855 150.127  1.00 45.65           C  
ATOM   5428  CD1 ILE C 220      59.882  50.683 148.298  1.00 43.28           C  
ATOM   5429  N   GLY C 221      58.027  56.051 148.300  1.00 45.16           N  
ATOM   5430  CA  GLY C 221      57.906  57.390 148.852  1.00 44.15           C  
ATOM   5431  C   GLY C 221      56.560  58.037 148.562  1.00 47.01           C  
ATOM   5432  O   GLY C 221      55.964  58.694 149.429  1.00 45.34           O  
ATOM   5433  N   ILE C 222      56.071  57.885 147.333  1.00 47.91           N  
ATOM   5434  CA  ILE C 222      54.762  58.449 146.991  1.00 48.20           C  
ATOM   5435  C   ILE C 222      53.663  57.827 147.874  1.00 42.19           C  
ATOM   5436  O   ILE C 222      52.789  58.516 148.381  1.00 45.09           O  
ATOM   5437  CB  ILE C 222      54.417  58.235 145.497  1.00 46.11           C  
ATOM   5438  CG1 ILE C 222      55.336  59.084 144.603  1.00 34.70           C  
ATOM   5439  CG2 ILE C 222      52.959  58.590 145.238  1.00 42.72           C  
ATOM   5440  CD1 ILE C 222      55.348  58.647 143.126  1.00 40.40           C  
ATOM   5441  N   LYS C 223      53.732  56.516 148.062  1.00 43.87           N  
ATOM   5442  CA  LYS C 223      52.718  55.811 148.837  1.00 48.34           C  
ATOM   5443  C   LYS C 223      52.613  56.353 150.260  1.00 55.54           C  
ATOM   5444  O   LYS C 223      51.510  56.534 150.781  1.00 55.23           O  
ATOM   5445  CB  LYS C 223      53.012  54.308 148.832  1.00 45.70           C  
ATOM   5446  CG  LYS C 223      52.208  53.458 149.823  1.00 48.92           C  
ATOM   5447  CD  LYS C 223      52.874  52.052 149.967  1.00 46.48           C  
ATOM   5448  CE  LYS C 223      52.211  51.203 151.064  1.00 42.06           C  
ATOM   5449  NZ  LYS C 223      52.897  49.895 151.244  1.00 49.09           N  
ATOM   5450  N   TYR C 224      53.751  56.629 150.888  1.00 58.34           N  
ATOM   5451  CA  TYR C 224      53.730  57.086 152.276  1.00 58.15           C  
ATOM   5452  C   TYR C 224      53.657  58.587 152.444  1.00 58.67           C  
ATOM   5453  O   TYR C 224      53.165  59.064 153.458  1.00 59.41           O  
ATOM   5454  CB  TYR C 224      54.905  56.514 153.074  1.00 58.21           C  
ATOM   5455  CG  TYR C 224      54.782  55.026 153.255  1.00 54.53           C  
ATOM   5456  CD1 TYR C 224      53.824  54.487 154.117  1.00 57.22           C  
ATOM   5457  CD2 TYR C 224      55.591  54.155 152.539  1.00 47.63           C  
ATOM   5458  CE1 TYR C 224      53.696  53.118 154.275  1.00 58.68           C  
ATOM   5459  CE2 TYR C 224      55.467  52.791 152.684  1.00 49.05           C  
ATOM   5460  CZ  TYR C 224      54.523  52.275 153.557  1.00 62.35           C  
ATOM   5461  OH  TYR C 224      54.407  50.910 153.695  1.00 58.17           O  
ATOM   5462  N   PHE C 225      54.122  59.344 151.460  1.00 60.07           N  
ATOM   5463  CA  PHE C 225      54.120  60.800 151.621  1.00 59.10           C  
ATOM   5464  C   PHE C 225      52.939  61.518 150.979  1.00 54.86           C  
ATOM   5465  O   PHE C 225      52.690  62.677 151.286  1.00 56.14           O  
ATOM   5466  CB  PHE C 225      55.450  61.415 151.171  1.00 65.00           C  
ATOM   5467  CG  PHE C 225      56.620  60.974 152.003  1.00 76.76           C  
ATOM   5468  CD1 PHE C 225      56.538  60.985 153.391  1.00 83.70           C  
ATOM   5469  CD2 PHE C 225      57.793  60.534 151.407  1.00 79.32           C  
ATOM   5470  CE1 PHE C 225      57.601  60.570 154.169  1.00 85.82           C  
ATOM   5471  CE2 PHE C 225      58.867  60.121 152.180  1.00 83.00           C  
ATOM   5472  CZ  PHE C 225      58.770  60.136 153.561  1.00 86.65           C  
ATOM   5473  N   ALA C 226      52.204  60.840 150.103  1.00 59.10           N  
ATOM   5474  CA  ALA C 226      51.009  61.452 149.507  1.00 60.44           C  
ATOM   5475  C   ALA C 226      50.048  61.939 150.592  1.00 63.63           C  
ATOM   5476  O   ALA C 226      49.817  61.225 151.572  1.00 54.57           O  
ATOM   5477  CB  ALA C 226      50.301  60.460 148.590  1.00 55.64           C  
ATOM   5478  N   PRO C 227      49.480  63.150 150.416  1.00 61.67           N  
ATOM   5479  CA  PRO C 227      48.485  63.676 151.358  1.00 60.28           C  
ATOM   5480  C   PRO C 227      47.152  62.985 151.141  1.00 58.70           C  
ATOM   5481  O   PRO C 227      46.958  62.320 150.129  1.00 59.91           O  
ATOM   5482  CB  PRO C 227      48.340  65.155 150.961  1.00 56.83           C  
ATOM   5483  CG  PRO C 227      49.215  65.354 149.735  1.00 61.57           C  
ATOM   5484  CD  PRO C 227      49.645  64.015 149.236  1.00 53.01           C  
ATOM   5485  N   GLU C 228      46.243  63.145 152.089  1.00 54.82           N  
ATOM   5486  CA  GLU C 228      44.903  62.590 151.970  1.00 65.78           C  
ATOM   5487  C   GLU C 228      44.171  63.130 150.740  1.00 63.77           C  
ATOM   5488  O   GLU C 228      43.303  62.458 150.187  1.00 64.22           O  
ATOM   5489  CB  GLU C 228      44.095  62.906 153.227  1.00 74.71           C  
ATOM   5490  CG  GLU C 228      42.614  62.570 153.108  1.00 89.55           C  
ATOM   5491  CD  GLU C 228      42.372  61.143 152.639  1.00101.48           C  
ATOM   5492  OE1 GLU C 228      43.086  60.222 153.106  1.00106.75           O  
ATOM   5493  OE2 GLU C 228      41.463  60.945 151.801  1.00 99.74           O  
ATOM   5494  N   SER C 229      44.499  64.349 150.323  1.00 60.02           N  
ATOM   5495  CA  SER C 229      43.859  64.913 149.141  1.00 63.94           C  
ATOM   5496  C   SER C 229      44.188  64.071 147.903  1.00 64.39           C  
ATOM   5497  O   SER C 229      43.391  64.004 146.964  1.00 68.92           O  
ATOM   5498  CB  SER C 229      44.242  66.387 148.937  1.00 67.70           C  
ATOM   5499  OG  SER C 229      45.617  66.547 148.620  1.00 70.49           O  
ATOM   5500  N   PHE C 230      45.350  63.416 147.914  1.00 54.69           N  
ATOM   5501  CA  PHE C 230      45.770  62.572 146.797  1.00 49.92           C  
ATOM   5502  C   PHE C 230      44.846  61.365 146.649  1.00 59.53           C  
ATOM   5503  O   PHE C 230      44.372  61.058 145.553  1.00 50.80           O  
ATOM   5504  CB  PHE C 230      47.199  62.079 147.008  1.00 45.48           C  
ATOM   5505  CG  PHE C 230      47.677  61.123 145.952  1.00 47.53           C  
ATOM   5506  CD1 PHE C 230      48.147  61.593 144.729  1.00 47.80           C  
ATOM   5507  CD2 PHE C 230      47.674  59.759 146.180  1.00 50.18           C  
ATOM   5508  CE1 PHE C 230      48.614  60.711 143.746  1.00 39.74           C  
ATOM   5509  CE2 PHE C 230      48.134  58.868 145.211  1.00 52.35           C  
ATOM   5510  CZ  PHE C 230      48.602  59.348 143.989  1.00 50.01           C  
ATOM   5511  N   TRP C 231      44.603  60.685 147.763  1.00 56.63           N  
ATOM   5512  CA  TRP C 231      43.743  59.512 147.781  1.00 58.90           C  
ATOM   5513  C   TRP C 231      42.296  59.876 147.452  1.00 64.46           C  
ATOM   5514  O   TRP C 231      41.597  59.130 146.765  1.00 68.75           O  
ATOM   5515  CB  TRP C 231      43.826  58.822 149.146  1.00 62.69           C  
ATOM   5516  CG  TRP C 231      45.222  58.382 149.486  1.00 59.34           C  
ATOM   5517  CD1 TRP C 231      46.023  58.873 150.485  1.00 56.85           C  
ATOM   5518  CD2 TRP C 231      45.995  57.383 148.808  1.00 54.27           C  
ATOM   5519  NE1 TRP C 231      47.241  58.232 150.473  1.00 56.57           N  
ATOM   5520  CE2 TRP C 231      47.250  57.314 149.456  1.00 54.13           C  
ATOM   5521  CE3 TRP C 231      45.749  56.542 147.718  1.00 53.92           C  
ATOM   5522  CZ2 TRP C 231      48.254  56.430 149.051  1.00 50.53           C  
ATOM   5523  CZ3 TRP C 231      46.749  55.655 147.324  1.00 50.71           C  
ATOM   5524  CH2 TRP C 231      47.983  55.608 147.991  1.00 50.65           C  
ATOM   5525  N   ALA C 232      41.849  61.027 147.938  1.00 56.47           N  
ATOM   5526  CA  ALA C 232      40.492  61.466 147.669  1.00 61.49           C  
ATOM   5527  C   ALA C 232      40.257  61.783 146.183  1.00 63.86           C  
ATOM   5528  O   ALA C 232      39.219  61.429 145.634  1.00 71.85           O  
ATOM   5529  CB  ALA C 232      40.130  62.659 148.543  1.00 63.52           C  
ATOM   5530  N   MET C 233      41.206  62.441 145.525  1.00 62.89           N  
ATOM   5531  CA  MET C 233      40.971  62.827 144.132  1.00 68.01           C  
ATOM   5532  C   MET C 233      41.180  61.665 143.158  1.00 66.21           C  
ATOM   5533  O   MET C 233      40.631  61.663 142.052  1.00 67.69           O  
ATOM   5534  CB  MET C 233      41.808  64.052 143.721  1.00 68.01           C  
ATOM   5535  CG  MET C 233      43.300  63.803 143.613  1.00 75.44           C  
ATOM   5536  SD  MET C 233      44.159  65.251 142.960  1.00 74.76           S  
ATOM   5537  CE  MET C 233      45.837  64.820 143.369  1.00 60.04           C  
ATOM   5538  N   THR C 234      41.965  60.676 143.568  1.00 58.84           N  
ATOM   5539  CA  THR C 234      42.210  59.517 142.718  1.00 58.51           C  
ATOM   5540  C   THR C 234      41.169  58.419 142.944  1.00 60.61           C  
ATOM   5541  O   THR C 234      40.969  57.558 142.089  1.00 63.13           O  
ATOM   5542  CB  THR C 234      43.614  58.912 142.950  1.00 49.00           C  
ATOM   5543  OG1 THR C 234      43.762  58.548 144.330  1.00 47.44           O  
ATOM   5544  CG2 THR C 234      44.721  59.895 142.559  1.00 47.90           C  
ATOM   5545  N   GLY C 235      40.517  58.447 144.100  1.00 65.90           N  
ATOM   5546  CA  GLY C 235      39.631  57.367 144.498  1.00 57.82           C  
ATOM   5547  C   GLY C 235      40.393  56.110 144.892  1.00 63.24           C  
ATOM   5548  O   GLY C 235      39.810  55.041 145.060  1.00 63.85           O  
ATOM   5549  N   ALA C 236      41.707  56.229 145.043  1.00 54.75           N  
ATOM   5550  CA  ALA C 236      42.513  55.090 145.451  1.00 49.31           C  
ATOM   5551  C   ALA C 236      42.687  55.111 146.952  1.00 53.14           C  
ATOM   5552  O   ALA C 236      42.305  56.074 147.607  1.00 55.66           O  
ATOM   5553  CB  ALA C 236      43.889  55.138 144.763  1.00 46.77           C  
ATOM   5554  N   ASN C 237      43.284  54.059 147.500  1.00 56.44           N  
ATOM   5555  CA  ASN C 237      43.653  54.064 148.913  1.00 65.79           C  
ATOM   5556  C   ASN C 237      44.916  53.254 149.165  1.00 60.51           C  
ATOM   5557  O   ASN C 237      45.299  52.404 148.361  1.00 58.27           O  
ATOM   5558  CB  ASN C 237      42.495  53.605 149.813  1.00 67.92           C  
ATOM   5559  CG  ASN C 237      42.252  52.123 149.735  1.00 67.72           C  
ATOM   5560  OD1 ASN C 237      43.046  51.328 150.235  1.00 72.14           O  
ATOM   5561  ND2 ASN C 237      41.147  51.735 149.110  1.00 72.72           N  
ATOM   5562  N   ILE C 238      45.561  53.528 150.291  1.00 59.72           N  
ATOM   5563  CA  ILE C 238      46.904  53.030 150.529  1.00 51.44           C  
ATOM   5564  C   ILE C 238      46.962  51.506 150.654  1.00 59.75           C  
ATOM   5565  O   ILE C 238      48.003  50.894 150.381  1.00 56.70           O  
ATOM   5566  CB  ILE C 238      47.532  53.707 151.760  1.00 56.20           C  
ATOM   5567  CG1 ILE C 238      49.035  53.410 151.828  1.00 56.10           C  
ATOM   5568  CG2 ILE C 238      46.808  53.268 153.057  1.00 57.13           C  
ATOM   5569  CD1 ILE C 238      49.766  54.190 152.901  1.00 62.41           C  
ATOM   5570  N   ALA C 239      45.850  50.895 151.060  1.00 60.06           N  
ATOM   5571  CA  ALA C 239      45.785  49.439 151.191  1.00 64.35           C  
ATOM   5572  C   ALA C 239      45.900  48.739 149.836  1.00 66.34           C  
ATOM   5573  O   ALA C 239      46.269  47.567 149.773  1.00 70.67           O  
ATOM   5574  CB  ALA C 239      44.513  49.007 151.917  1.00 69.14           C  
ATOM   5575  N   GLN C 240      45.594  49.461 148.759  1.00 55.75           N  
ATOM   5576  CA  GLN C 240      45.756  48.933 147.405  1.00 58.96           C  
ATOM   5577  C   GLN C 240      47.235  48.799 147.030  1.00 60.78           C  
ATOM   5578  O   GLN C 240      47.574  48.226 145.991  1.00 54.00           O  
ATOM   5579  CB  GLN C 240      45.032  49.825 146.381  1.00 59.41           C  
ATOM   5580  CG  GLN C 240      43.506  49.871 146.548  1.00 60.28           C  
ATOM   5581  CD  GLN C 240      42.821  50.796 145.547  1.00 65.66           C  
ATOM   5582  OE1 GLN C 240      43.169  51.970 145.420  1.00 61.53           O  
ATOM   5583  NE2 GLN C 240      41.825  50.267 144.843  1.00 75.55           N  
ATOM   5584  N   TYR C 241      48.116  49.322 147.879  1.00 59.53           N  
ATOM   5585  CA  TYR C 241      49.543  49.325 147.568  1.00 56.55           C  
ATOM   5586  C   TYR C 241      50.372  48.645 148.652  1.00 51.01           C  
ATOM   5587  O   TYR C 241      51.544  48.952 148.843  1.00 59.12           O  
ATOM   5588  CB  TYR C 241      50.023  50.756 147.298  1.00 48.60           C  
ATOM   5589  CG  TYR C 241      49.290  51.358 146.126  1.00 51.93           C  
ATOM   5590  CD1 TYR C 241      49.784  51.234 144.834  1.00 46.04           C  
ATOM   5591  CD2 TYR C 241      48.074  52.006 146.304  1.00 54.53           C  
ATOM   5592  CE1 TYR C 241      49.092  51.762 143.755  1.00 42.43           C  
ATOM   5593  CE2 TYR C 241      47.377  52.525 145.236  1.00 46.86           C  
ATOM   5594  CZ  TYR C 241      47.891  52.403 143.965  1.00 47.57           C  
ATOM   5595  OH  TYR C 241      47.201  52.940 142.902  1.00 54.40           O  
ATOM   5596  N   ALA C 242      49.752  47.701 149.343  1.00 54.94           N  
ATOM   5597  CA  ALA C 242      50.417  46.980 150.418  1.00 61.47           C  
ATOM   5598  C   ALA C 242      51.710  46.287 149.948  1.00 65.77           C  
ATOM   5599  O   ALA C 242      52.654  46.147 150.727  1.00 72.17           O  
ATOM   5600  CB  ALA C 242      49.456  45.982 151.047  1.00 62.35           C  
ATOM   5601  N   ASP C 243      51.752  45.877 148.678  1.00 58.33           N  
ATOM   5602  CA  ASP C 243      52.905  45.162 148.101  1.00 56.43           C  
ATOM   5603  C   ASP C 243      54.156  46.038 147.966  1.00 54.24           C  
ATOM   5604  O   ASP C 243      55.282  45.555 147.796  1.00 53.32           O  
ATOM   5605  CB  ASP C 243      52.535  44.586 146.725  1.00 66.76           C  
ATOM   5606  CG  ASP C 243      52.002  45.649 145.738  1.00 73.70           C  
ATOM   5607  OD1 ASP C 243      51.811  46.826 146.105  1.00 67.57           O  
ATOM   5608  OD2 ASP C 243      51.765  45.296 144.569  1.00 86.70           O  
ATOM   5609  N   LEU C 244      53.942  47.339 148.042  1.00 47.77           N  
ATOM   5610  CA  LEU C 244      54.967  48.312 147.750  1.00 50.47           C  
ATOM   5611  C   LEU C 244      55.760  48.679 149.013  1.00 52.10           C  
ATOM   5612  O   LEU C 244      55.326  49.522 149.796  1.00 53.41           O  
ATOM   5613  CB  LEU C 244      54.266  49.533 147.160  1.00 51.86           C  
ATOM   5614  CG  LEU C 244      54.983  50.530 146.273  1.00 55.22           C  
ATOM   5615  CD1 LEU C 244      55.925  49.853 145.261  1.00 40.33           C  
ATOM   5616  CD2 LEU C 244      53.916  51.357 145.583  1.00 42.65           C  
ATOM   5617  N   ASN C 245      56.911  48.029 149.207  1.00 47.61           N  
ATOM   5618  CA  ASN C 245      57.755  48.229 150.391  1.00 45.49           C  
ATOM   5619  C   ASN C 245      59.200  47.805 150.115  1.00 46.58           C  
ATOM   5620  O   ASN C 245      59.472  47.166 149.098  1.00 50.05           O  
ATOM   5621  CB  ASN C 245      57.187  47.485 151.618  1.00 44.90           C  
ATOM   5622  CG  ASN C 245      56.970  45.998 151.365  1.00 45.82           C  
ATOM   5623  OD1 ASN C 245      57.912  45.247 151.105  1.00 52.87           O  
ATOM   5624  ND2 ASN C 245      55.718  45.570 151.432  1.00 49.22           N  
ATOM   5625  N   PHE C 246      60.128  48.166 151.002  1.00 44.45           N  
ATOM   5626  CA  PHE C 246      61.554  47.914 150.743  1.00 47.13           C  
ATOM   5627  C   PHE C 246      61.929  46.432 150.717  1.00 49.40           C  
ATOM   5628  O   PHE C 246      62.749  46.009 149.900  1.00 49.46           O  
ATOM   5629  CB  PHE C 246      62.460  48.694 151.711  1.00 52.80           C  
ATOM   5630  CG  PHE C 246      62.583  50.159 151.374  1.00 55.76           C  
ATOM   5631  CD1 PHE C 246      63.375  50.577 150.313  1.00 52.19           C  
ATOM   5632  CD2 PHE C 246      61.897  51.115 152.109  1.00 55.62           C  
ATOM   5633  CE1 PHE C 246      63.483  51.933 149.988  1.00 57.85           C  
ATOM   5634  CE2 PHE C 246      62.001  52.474 151.792  1.00 65.02           C  
ATOM   5635  CZ  PHE C 246      62.795  52.881 150.731  1.00 57.47           C  
ATOM   5636  N   VAL C 247      61.324  45.646 151.603  1.00 49.99           N  
ATOM   5637  CA  VAL C 247      61.552  44.202 151.620  1.00 48.18           C  
ATOM   5638  C   VAL C 247      61.277  43.578 150.255  1.00 49.00           C  
ATOM   5639  O   VAL C 247      62.140  42.913 149.684  1.00 52.10           O  
ATOM   5640  CB  VAL C 247      60.677  43.507 152.677  1.00 54.85           C  
ATOM   5641  CG1 VAL C 247      60.640  41.999 152.423  1.00 50.46           C  
ATOM   5642  CG2 VAL C 247      61.184  43.841 154.099  1.00 50.20           C  
ATOM   5643  N   ASN C 248      60.077  43.806 149.725  1.00 48.42           N  
ATOM   5644  CA  ASN C 248      59.739  43.289 148.400  1.00 49.31           C  
ATOM   5645  C   ASN C 248      60.633  43.823 147.293  1.00 47.33           C  
ATOM   5646  O   ASN C 248      60.994  43.077 146.385  1.00 50.55           O  
ATOM   5647  CB  ASN C 248      58.274  43.553 148.067  1.00 51.23           C  
ATOM   5648  CG  ASN C 248      57.344  42.706 148.897  1.00 55.70           C  
ATOM   5649  OD1 ASN C 248      57.760  41.708 149.482  1.00 58.43           O  
ATOM   5650  ND2 ASN C 248      56.087  43.094 148.959  1.00 52.76           N  
ATOM   5651  N   PHE C 249      60.988  45.106 147.351  1.00 44.55           N  
ATOM   5652  CA  PHE C 249      61.921  45.656 146.357  1.00 45.27           C  
ATOM   5653  C   PHE C 249      63.215  44.824 146.307  1.00 50.41           C  
ATOM   5654  O   PHE C 249      63.599  44.289 145.260  1.00 48.19           O  
ATOM   5655  CB  PHE C 249      62.249  47.120 146.662  1.00 46.72           C  
ATOM   5656  CG  PHE C 249      63.348  47.697 145.798  1.00 49.07           C  
ATOM   5657  CD1 PHE C 249      63.453  47.347 144.459  1.00 48.47           C  
ATOM   5658  CD2 PHE C 249      64.263  48.594 146.324  1.00 48.34           C  
ATOM   5659  CE1 PHE C 249      64.442  47.876 143.662  1.00 45.02           C  
ATOM   5660  CE2 PHE C 249      65.274  49.124 145.531  1.00 50.49           C  
ATOM   5661  CZ  PHE C 249      65.363  48.764 144.203  1.00 49.95           C  
ATOM   5662  N   ILE C 250      63.869  44.698 147.453  1.00 47.69           N  
ATOM   5663  CA  ILE C 250      65.163  44.026 147.518  1.00 48.35           C  
ATOM   5664  C   ILE C 250      65.091  42.522 147.206  1.00 52.30           C  
ATOM   5665  O   ILE C 250      65.888  41.992 146.424  1.00 49.35           O  
ATOM   5666  CB  ILE C 250      65.809  44.227 148.896  1.00 52.46           C  
ATOM   5667  CG1 ILE C 250      66.022  45.721 149.160  1.00 60.57           C  
ATOM   5668  CG2 ILE C 250      67.132  43.451 148.991  1.00 54.64           C  
ATOM   5669  CD1 ILE C 250      66.625  46.009 150.511  1.00 72.17           C  
ATOM   5670  N   VAL C 251      64.130  41.846 147.819  1.00 51.69           N  
ATOM   5671  CA  VAL C 251      63.977  40.409 147.650  1.00 52.50           C  
ATOM   5672  C   VAL C 251      63.440  40.018 146.271  1.00 55.21           C  
ATOM   5673  O   VAL C 251      64.015  39.167 145.592  1.00 51.89           O  
ATOM   5674  CB  VAL C 251      63.062  39.835 148.733  1.00 49.15           C  
ATOM   5675  CG1 VAL C 251      62.664  38.404 148.390  1.00 51.05           C  
ATOM   5676  CG2 VAL C 251      63.761  39.898 150.097  1.00 50.31           C  
ATOM   5677  N   ASN C 252      62.338  40.637 145.860  1.00 47.95           N  
ATOM   5678  CA  ASN C 252      61.678  40.246 144.622  1.00 49.23           C  
ATOM   5679  C   ASN C 252      62.343  40.846 143.395  1.00 49.00           C  
ATOM   5680  O   ASN C 252      62.135  40.367 142.285  1.00 47.63           O  
ATOM   5681  CB  ASN C 252      60.195  40.650 144.640  1.00 52.11           C  
ATOM   5682  CG  ASN C 252      59.437  40.030 145.795  1.00 54.38           C  
ATOM   5683  OD1 ASN C 252      59.970  39.187 146.512  1.00 52.59           O  
ATOM   5684  ND2 ASN C 252      58.188  40.447 145.981  1.00 50.27           N  
ATOM   5685  N   ASN C 253      63.126  41.906 143.578  1.00 47.81           N  
ATOM   5686  CA  ASN C 253      63.633  42.637 142.412  1.00 45.01           C  
ATOM   5687  C   ASN C 253      65.145  42.870 142.390  1.00 48.53           C  
ATOM   5688  O   ASN C 253      65.845  42.332 141.535  1.00 54.38           O  
ATOM   5689  CB  ASN C 253      62.866  43.965 142.207  1.00 39.89           C  
ATOM   5690  CG  ASN C 253      63.219  44.650 140.882  1.00 45.87           C  
ATOM   5691  OD1 ASN C 253      62.456  44.599 139.913  1.00 53.29           O  
ATOM   5692  ND2 ASN C 253      64.382  45.273 140.835  1.00 38.49           N  
ATOM   5693  N   LEU C 254      65.652  43.673 143.317  1.00 47.96           N  
ATOM   5694  CA  LEU C 254      67.055  44.090 143.251  1.00 44.67           C  
ATOM   5695  C   LEU C 254      68.029  42.918 143.138  1.00 48.06           C  
ATOM   5696  O   LEU C 254      68.923  42.938 142.289  1.00 52.31           O  
ATOM   5697  CB  LEU C 254      67.423  44.955 144.446  1.00 46.91           C  
ATOM   5698  CG  LEU C 254      68.152  46.287 144.232  1.00 58.54           C  
ATOM   5699  CD1 LEU C 254      69.281  46.380 145.217  1.00 43.71           C  
ATOM   5700  CD2 LEU C 254      68.644  46.551 142.788  1.00 46.90           C  
ATOM   5701  N   ILE C 255      67.864  41.908 143.992  1.00 47.75           N  
ATOM   5702  CA  ILE C 255      68.776  40.758 144.009  1.00 53.85           C  
ATOM   5703  C   ILE C 255      68.771  39.975 142.684  1.00 52.90           C  
ATOM   5704  O   ILE C 255      69.800  39.879 142.014  1.00 51.63           O  
ATOM   5705  CB  ILE C 255      68.500  39.810 145.214  1.00 54.57           C  
ATOM   5706  CG1 ILE C 255      68.789  40.516 146.542  1.00 58.03           C  
ATOM   5707  CG2 ILE C 255      69.330  38.530 145.121  1.00 55.51           C  
ATOM   5708  CD1 ILE C 255      68.464  39.650 147.776  1.00 57.45           C  
ATOM   5709  N   PRO C 256      67.608  39.436 142.288  1.00 56.34           N  
ATOM   5710  CA  PRO C 256      67.537  38.712 141.009  1.00 56.35           C  
ATOM   5711  C   PRO C 256      67.901  39.597 139.801  1.00 58.71           C  
ATOM   5712  O   PRO C 256      68.531  39.114 138.864  1.00 52.65           O  
ATOM   5713  CB  PRO C 256      66.063  38.306 140.901  1.00 49.38           C  
ATOM   5714  CG  PRO C 256      65.416  38.703 142.187  1.00 55.41           C  
ATOM   5715  CD  PRO C 256      66.280  39.677 142.877  1.00 56.94           C  
ATOM   5716  N   VAL C 257      67.490  40.862 139.810  1.00 53.35           N  
ATOM   5717  CA  VAL C 257      67.777  41.751 138.681  1.00 52.94           C  
ATOM   5718  C   VAL C 257      69.272  42.067 138.596  1.00 52.59           C  
ATOM   5719  O   VAL C 257      69.865  42.008 137.521  1.00 51.13           O  
ATOM   5720  CB  VAL C 257      66.918  43.042 138.704  1.00 45.67           C  
ATOM   5721  CG1 VAL C 257      67.433  44.084 137.695  1.00 39.11           C  
ATOM   5722  CG2 VAL C 257      65.444  42.706 138.408  1.00 40.00           C  
ATOM   5723  N   THR C 258      69.885  42.370 139.735  1.00 46.45           N  
ATOM   5724  CA  THR C 258      71.320  42.631 139.771  1.00 51.15           C  
ATOM   5725  C   THR C 258      72.115  41.409 139.284  1.00 57.02           C  
ATOM   5726  O   THR C 258      73.059  41.545 138.512  1.00 61.11           O  
ATOM   5727  CB  THR C 258      71.791  43.007 141.189  1.00 53.78           C  
ATOM   5728  OG1 THR C 258      71.174  44.238 141.592  1.00 51.07           O  
ATOM   5729  CG2 THR C 258      73.296  43.168 141.221  1.00 55.43           C  
ATOM   5730  N   LEU C 259      71.722  40.223 139.737  1.00 53.63           N  
ATOM   5731  CA  LEU C 259      72.339  38.979 139.279  1.00 59.03           C  
ATOM   5732  C   LEU C 259      72.222  38.803 137.762  1.00 60.65           C  
ATOM   5733  O   LEU C 259      73.197  38.452 137.098  1.00 56.19           O  
ATOM   5734  CB  LEU C 259      71.726  37.773 139.995  1.00 63.55           C  
ATOM   5735  CG  LEU C 259      72.139  37.532 141.446  1.00 72.46           C  
ATOM   5736  CD1 LEU C 259      71.379  36.334 142.026  1.00 73.97           C  
ATOM   5737  CD2 LEU C 259      73.652  37.328 141.559  1.00 70.84           C  
ATOM   5738  N   GLY C 260      71.028  39.048 137.223  1.00 55.41           N  
ATOM   5739  CA  GLY C 260      70.798  38.998 135.786  1.00 48.68           C  
ATOM   5740  C   GLY C 260      71.657  39.996 135.032  1.00 57.03           C  
ATOM   5741  O   GLY C 260      72.274  39.661 134.018  1.00 52.79           O  
ATOM   5742  N   ASN C 261      71.693  41.230 135.521  1.00 52.34           N  
ATOM   5743  CA  ASN C 261      72.531  42.261 134.921  1.00 48.98           C  
ATOM   5744  C   ASN C 261      73.990  41.810 134.848  1.00 53.25           C  
ATOM   5745  O   ASN C 261      74.636  41.929 133.816  1.00 56.29           O  
ATOM   5746  CB  ASN C 261      72.432  43.571 135.709  1.00 41.36           C  
ATOM   5747  CG  ASN C 261      71.100  44.298 135.490  1.00 56.80           C  
ATOM   5748  OD1 ASN C 261      70.349  44.000 134.551  1.00 54.61           O  
ATOM   5749  ND2 ASN C 261      70.811  45.268 136.360  1.00 49.09           N  
ATOM   5750  N   ILE C 262      74.507  41.292 135.954  1.00 51.61           N  
ATOM   5751  CA  ILE C 262      75.877  40.790 135.976  1.00 56.32           C  
ATOM   5752  C   ILE C 262      76.106  39.685 134.938  1.00 61.42           C  
ATOM   5753  O   ILE C 262      77.034  39.761 134.128  1.00 62.63           O  
ATOM   5754  CB  ILE C 262      76.256  40.266 137.367  1.00 57.98           C  
ATOM   5755  CG1 ILE C 262      76.148  41.380 138.408  1.00 53.86           C  
ATOM   5756  CG2 ILE C 262      77.676  39.676 137.362  1.00 63.30           C  
ATOM   5757  CD1 ILE C 262      76.348  40.867 139.846  1.00 47.10           C  
ATOM   5758  N   VAL C 263      75.268  38.654 134.962  1.00 59.59           N  
ATOM   5759  CA  VAL C 263      75.427  37.551 134.021  1.00 65.73           C  
ATOM   5760  C   VAL C 263      75.330  38.065 132.587  1.00 63.92           C  
ATOM   5761  O   VAL C 263      76.032  37.588 131.695  1.00 69.05           O  
ATOM   5762  CB  VAL C 263      74.405  36.414 134.268  1.00 65.55           C  
ATOM   5763  CG1 VAL C 263      74.415  35.418 133.114  1.00 64.46           C  
ATOM   5764  CG2 VAL C 263      74.704  35.700 135.588  1.00 61.19           C  
ATOM   5765  N   GLY C 264      74.470  39.055 132.378  1.00 59.34           N  
ATOM   5766  CA  GLY C 264      74.304  39.663 131.069  1.00 56.36           C  
ATOM   5767  C   GLY C 264      75.538  40.397 130.573  1.00 66.21           C  
ATOM   5768  O   GLY C 264      75.843  40.374 129.376  1.00 66.73           O  
ATOM   5769  N   GLY C 265      76.243  41.060 131.488  1.00 64.97           N  
ATOM   5770  CA  GLY C 265      77.484  41.739 131.154  1.00 69.64           C  
ATOM   5771  C   GLY C 265      78.644  40.766 130.985  1.00 75.14           C  
ATOM   5772  O   GLY C 265      79.549  41.004 130.189  1.00 77.89           O  
ATOM   5773  N   GLY C 266      78.614  39.669 131.738  1.00 73.60           N  
ATOM   5774  CA  GLY C 266      79.651  38.652 131.667  1.00 83.37           C  
ATOM   5775  C   GLY C 266      79.586  37.884 130.361  1.00 84.39           C  
ATOM   5776  O   GLY C 266      80.606  37.605 129.738  1.00 83.81           O  
ATOM   5777  N   VAL C 267      78.369  37.541 129.953  1.00 80.91           N  
ATOM   5778  CA  VAL C 267      78.126  36.918 128.661  1.00 75.50           C  
ATOM   5779  C   VAL C 267      78.625  37.806 127.527  1.00 78.22           C  
ATOM   5780  O   VAL C 267      79.252  37.326 126.584  1.00 79.76           O  
ATOM   5781  CB  VAL C 267      76.625  36.650 128.459  1.00 81.85           C  
ATOM   5782  CG1 VAL C 267      76.305  36.457 126.986  1.00 79.94           C  
ATOM   5783  CG2 VAL C 267      76.187  35.444 129.291  1.00 86.83           C  
ATOM   5784  N   PHE C 268      78.342  39.102 127.612  1.00 66.72           N  
ATOM   5785  CA  PHE C 268      78.830  40.033 126.600  1.00 64.27           C  
ATOM   5786  C   PHE C 268      80.359  40.059 126.595  1.00 77.92           C  
ATOM   5787  O   PHE C 268      80.989  39.918 125.547  1.00 79.58           O  
ATOM   5788  CB  PHE C 268      78.271  41.439 126.819  1.00 60.51           C  
ATOM   5789  CG  PHE C 268      78.594  42.390 125.708  1.00 64.71           C  
ATOM   5790  CD1 PHE C 268      79.803  43.078 125.695  1.00 66.65           C  
ATOM   5791  CD2 PHE C 268      77.703  42.584 124.662  1.00 60.86           C  
ATOM   5792  CE1 PHE C 268      80.119  43.951 124.656  1.00 57.86           C  
ATOM   5793  CE2 PHE C 268      78.005  43.457 123.619  1.00 64.18           C  
ATOM   5794  CZ  PHE C 268      79.214  44.143 123.619  1.00 68.69           C  
ATOM   5795  N   VAL C 269      80.945  40.221 127.776  1.00 81.46           N  
ATOM   5796  CA  VAL C 269      82.392  40.320 127.928  1.00 83.79           C  
ATOM   5797  C   VAL C 269      83.110  39.043 127.485  1.00 97.20           C  
ATOM   5798  O   VAL C 269      84.121  39.098 126.778  1.00 94.96           O  
ATOM   5799  CB  VAL C 269      82.770  40.658 129.389  1.00 83.30           C  
ATOM   5800  CG1 VAL C 269      84.248  40.407 129.643  1.00 82.41           C  
ATOM   5801  CG2 VAL C 269      82.403  42.107 129.705  1.00 87.93           C  
ATOM   5802  N   GLY C 270      82.588  37.897 127.908  1.00 97.63           N  
ATOM   5803  CA  GLY C 270      83.147  36.619 127.513  1.00 98.11           C  
ATOM   5804  C   GLY C 270      83.092  36.452 126.008  1.00 95.04           C  
ATOM   5805  O   GLY C 270      84.030  35.943 125.391  1.00 96.85           O  
ATOM   5806  N   MET C 271      81.981  36.885 125.418  1.00124.09           N  
ATOM   5807  CA  MET C 271      81.811  36.853 123.972  1.00111.48           C  
ATOM   5808  C   MET C 271      82.879  37.719 123.319  1.00100.77           C  
ATOM   5809  O   MET C 271      83.581  37.285 122.403  1.00 97.96           O  
ATOM   5810  CB  MET C 271      80.423  37.367 123.589  1.00113.46           C  
ATOM   5811  CG  MET C 271      80.010  37.047 122.162  1.00112.76           C  
ATOM   5812  SD  MET C 271      79.694  35.289 121.915  1.00133.19           S  
ATOM   5813  CE  MET C 271      79.299  35.258 120.169  1.00239.00           C  
ATOM   5814  N   TRP C 272      82.993  38.948 123.806  1.00 97.30           N  
ATOM   5815  CA  TRP C 272      83.997  39.885 123.322  1.00103.65           C  
ATOM   5816  C   TRP C 272      85.388  39.262 123.379  1.00111.52           C  
ATOM   5817  O   TRP C 272      86.152  39.337 122.417  1.00107.49           O  
ATOM   5818  CB  TRP C 272      83.964  41.165 124.158  1.00104.97           C  
ATOM   5819  CG  TRP C 272      84.951  42.214 123.728  1.00115.26           C  
ATOM   5820  CD1 TRP C 272      84.710  43.284 122.912  1.00113.32           C  
ATOM   5821  CD2 TRP C 272      86.331  42.300 124.104  1.00126.02           C  
ATOM   5822  NE1 TRP C 272      85.855  44.026 122.753  1.00114.91           N  
ATOM   5823  CE2 TRP C 272      86.865  43.444 123.473  1.00125.15           C  
ATOM   5824  CE3 TRP C 272      87.169  41.521 124.910  1.00134.34           C  
ATOM   5825  CZ2 TRP C 272      88.198  43.827 123.624  1.00133.22           C  
ATOM   5826  CZ3 TRP C 272      88.493  41.902 125.057  1.00139.72           C  
ATOM   5827  CH2 TRP C 272      88.994  43.045 124.417  1.00139.15           C  
ATOM   5828  N   TYR C 273      85.704  38.643 124.512  1.00120.02           N  
ATOM   5829  CA  TYR C 273      87.020  38.053 124.732  1.00124.73           C  
ATOM   5830  C   TYR C 273      87.330  36.962 123.713  1.00117.97           C  
ATOM   5831  O   TYR C 273      88.385  36.978 123.082  1.00118.76           O  
ATOM   5832  CB  TYR C 273      87.130  37.500 126.153  1.00135.74           C  
ATOM   5833  CG  TYR C 273      88.426  36.775 126.423  1.00148.79           C  
ATOM   5834  CD1 TYR C 273      89.600  37.477 126.654  1.00157.68           C  
ATOM   5835  CD2 TYR C 273      88.476  35.387 126.447  1.00152.09           C  
ATOM   5836  CE1 TYR C 273      90.790  36.816 126.900  1.00163.71           C  
ATOM   5837  CE2 TYR C 273      89.660  34.718 126.692  1.00156.82           C  
ATOM   5838  CZ  TYR C 273      90.814  35.438 126.918  1.00161.55           C  
ATOM   5839  OH  TYR C 273      91.996  34.778 127.163  1.00163.47           O  
ATOM   5840  N   TRP C 274      86.409  36.015 123.560  1.00108.97           N  
ATOM   5841  CA  TRP C 274      86.568  34.951 122.578  1.00103.22           C  
ATOM   5842  C   TRP C 274      86.869  35.517 121.197  1.00104.30           C  
ATOM   5843  O   TRP C 274      87.774  35.047 120.510  1.00107.97           O  
ATOM   5844  CB  TRP C 274      85.317  34.074 122.518  1.00 97.71           C  
ATOM   5845  CG  TRP C 274      85.360  32.920 123.459  1.00101.59           C  
ATOM   5846  CD1 TRP C 274      84.750  32.828 124.674  1.00102.70           C  
ATOM   5847  CD2 TRP C 274      86.063  31.688 123.267  1.00108.01           C  
ATOM   5848  NE1 TRP C 274      85.025  31.612 125.252  1.00103.71           N  
ATOM   5849  CE2 TRP C 274      85.829  30.892 124.408  1.00111.19           C  
ATOM   5850  CE3 TRP C 274      86.865  31.177 122.241  1.00101.91           C  
ATOM   5851  CZ2 TRP C 274      86.370  29.615 124.552  1.00113.01           C  
ATOM   5852  CZ3 TRP C 274      87.399  29.911 122.386  1.00110.10           C  
ATOM   5853  CH2 TRP C 274      87.150  29.143 123.533  1.00112.98           C  
ATOM   5854  N   LEU C 275      86.106  36.529 120.799  1.00100.11           N  
ATOM   5855  CA  LEU C 275      86.271  37.137 119.485  1.00100.08           C  
ATOM   5856  C   LEU C 275      87.683  37.677 119.270  1.00109.20           C  
ATOM   5857  O   LEU C 275      88.319  37.368 118.263  1.00110.63           O  
ATOM   5858  CB  LEU C 275      85.226  38.235 119.261  1.00 94.57           C  
ATOM   5859  CG  LEU C 275      83.793  37.723 119.088  1.00 90.96           C  
ATOM   5860  CD1 LEU C 275      82.797  38.871 119.061  1.00 95.84           C  
ATOM   5861  CD2 LEU C 275      83.683  36.876 117.827  1.00 92.04           C  
ATOM   5862  N   ILE C 276      88.176  38.474 120.213  1.00116.45           N  
ATOM   5863  CA  ILE C 276      89.521  39.037 120.095  1.00124.69           C  
ATOM   5864  C   ILE C 276      90.596  37.958 120.199  1.00134.00           C  
ATOM   5865  O   ILE C 276      91.714  38.133 119.715  1.00134.19           O  
ATOM   5866  CB  ILE C 276      89.784  40.146 121.139  1.00123.31           C  
ATOM   5867  CG1 ILE C 276      89.846  39.565 122.555  1.00125.78           C  
ATOM   5868  CG2 ILE C 276      88.727  41.233 121.036  1.00119.74           C  
ATOM   5869  CD1 ILE C 276      91.226  39.084 122.975  1.00127.97           C  
ATOM   5870  N   TYR C 277      90.253  36.845 120.840  1.00140.31           N  
ATOM   5871  CA  TYR C 277      91.172  35.721 120.954  1.00147.97           C  
ATOM   5872  C   TYR C 277      91.380  35.057 119.599  1.00144.56           C  
ATOM   5873  O   TYR C 277      92.499  34.688 119.243  1.00146.55           O  
ATOM   5874  CB  TYR C 277      90.653  34.695 121.961  1.00156.23           C  
ATOM   5875  CG  TYR C 277      91.271  33.326 121.789  1.00166.99           C  
ATOM   5876  CD1 TYR C 277      92.541  33.050 122.278  1.00175.59           C  
ATOM   5877  CD2 TYR C 277      90.588  32.312 121.130  1.00168.17           C  
ATOM   5878  CE1 TYR C 277      93.112  31.800 122.119  1.00179.02           C  
ATOM   5879  CE2 TYR C 277      91.151  31.059 120.967  1.00171.70           C  
ATOM   5880  CZ  TYR C 277      92.413  30.809 121.463  1.00176.84           C  
ATOM   5881  OH  TYR C 277      92.978  29.564 121.304  1.00178.21           O  
ATOM   5882  N   LEU C 278      90.293  34.908 118.848  1.00137.57           N  
ATOM   5883  CA  LEU C 278      90.347  34.276 117.534  1.00132.60           C  
ATOM   5884  C   LEU C 278      90.940  35.219 116.488  1.00137.47           C  
ATOM   5885  O   LEU C 278      90.852  34.964 115.286  1.00133.13           O  
ATOM   5886  CB  LEU C 278      88.957  33.793 117.115  1.00121.35           C  
ATOM   5887  CG  LEU C 278      88.361  32.699 118.007  1.00111.19           C  
ATOM   5888  CD1 LEU C 278      86.860  32.551 117.788  1.00100.53           C  
ATOM   5889  CD2 LEU C 278      89.075  31.375 117.784  1.00110.09           C  
ATOM   5890  N   LYS C 279      91.539  36.306 116.970  1.00147.06           N  
ATOM   5891  CA  LYS C 279      92.282  37.256 116.143  1.00153.31           C  
ATOM   5892  C   LYS C 279      91.783  37.322 114.701  1.00148.65           C  
ATOM   5893  O   LYS C 279      92.401  37.958 113.847  1.00147.69           O  
ATOM   5894  CB  LYS C 279      93.778  36.920 116.170  1.00161.80           C  
ATOM   5895  CG  LYS C 279      94.694  38.100 115.884  1.00168.18           C  
ATOM   5896  CD  LYS C 279      94.584  39.164 116.969  1.00172.42           C  
ATOM   5897  CE  LYS C 279      95.014  38.626 118.327  1.00174.31           C  
ATOM   5898  NZ  LYS C 279      94.907  39.658 119.397  1.00174.72           N  
