# Supplementary material for: Alignment of Helical Membrane Protein Sequences Using AlignMe
Source: PLoS One. 2013 Mar 4;8(3):e57731. doi: 10.1371/journal.pone.0057731 (PMC3587630; doi:10.1371/journal.pone.0057731)
Supplement: File S2 — Dataset of HOMEP2 homologous membrane proteins. (GZ) [file pone.0057731.s002.gz › HOMEP2010_pdbs/aquaporins/2F2B_A.pdb]

ATOM      1  N   MET A   1     -17.675 -15.931 -11.223  1.00 40.82           N  
ATOM      2  CA  MET A   1     -18.749 -15.125 -10.576  1.00 39.73           C  
ATOM      3  C   MET A   1     -19.951 -14.964 -11.500  1.00 36.68           C  
ATOM      4  O   MET A   1     -21.095 -15.001 -11.052  1.00 37.57           O  
ATOM      5  CB  MET A   1     -18.210 -13.746 -10.185  1.00 42.98           C  
ATOM      6  CG  MET A   1     -17.161 -13.779  -9.085  1.00 46.41           C  
ATOM      7  SD  MET A   1     -17.839 -14.267  -7.483  1.00 51.85           S  
ATOM      8  CE  MET A   1     -17.880 -12.690  -6.638  1.00 50.17           C  
ATOM      9  N   VAL A   2     -19.689 -14.782 -12.790  1.00 32.85           N  
ATOM     10  CA  VAL A   2     -20.759 -14.626 -13.769  1.00 28.74           C  
ATOM     11  C   VAL A   2     -21.294 -16.005 -14.150  1.00 26.14           C  
ATOM     12  O   VAL A   2     -20.523 -16.951 -14.319  1.00 25.64           O  
ATOM     13  CB  VAL A   2     -20.251 -13.900 -15.039  1.00 27.86           C  
ATOM     14  CG1 VAL A   2     -21.374 -13.751 -16.046  1.00 26.45           C  
ATOM     15  CG2 VAL A   2     -19.697 -12.533 -14.664  1.00 28.34           C  
ATOM     16  N   SER A   3     -22.613 -16.118 -14.280  1.00 23.54           N  
ATOM     17  CA  SER A   3     -23.239 -17.392 -14.630  1.00 22.20           C  
ATOM     18  C   SER A   3     -22.742 -17.913 -15.970  1.00 22.01           C  
ATOM     19  O   SER A   3     -22.298 -17.138 -16.823  1.00 20.80           O  
ATOM     20  CB  SER A   3     -24.761 -17.249 -14.690  1.00 21.72           C  
ATOM     21  OG  SER A   3     -25.165 -16.501 -15.827  1.00 22.46           O  
ATOM     22  N   LEU A   4     -22.837 -19.226 -16.156  1.00 20.10           N  
ATOM     23  CA  LEU A   4     -22.406 -19.857 -17.398  1.00 19.41           C  
ATOM     24  C   LEU A   4     -23.252 -19.361 -18.565  1.00 19.40           C  
ATOM     25  O   LEU A   4     -22.759 -19.221 -19.684  1.00 17.80           O  
ATOM     26  CB  LEU A   4     -22.513 -21.382 -17.285  1.00 19.84           C  
ATOM     27  CG  LEU A   4     -22.053 -22.221 -18.483  1.00 20.90           C  
ATOM     28  CD1 LEU A   4     -20.604 -21.894 -18.834  1.00 18.72           C  
ATOM     29  CD2 LEU A   4     -22.191 -23.705 -18.145  1.00 20.81           C  
ATOM     30  N   THR A   5     -24.530 -19.097 -18.306  1.00 18.74           N  
ATOM     31  CA  THR A   5     -25.418 -18.602 -19.351  1.00 19.98           C  
ATOM     32  C   THR A   5     -24.904 -17.268 -19.892  1.00 18.24           C  
ATOM     33  O   THR A   5     -24.783 -17.085 -21.102  1.00 18.91           O  
ATOM     34  CB  THR A   5     -26.857 -18.406 -18.822  1.00 21.28           C  
ATOM     35  OG1 THR A   5     -27.427 -19.685 -18.517  1.00 24.10           O  
ATOM     36  CG2 THR A   5     -27.723 -17.709 -19.863  1.00 22.42           C  
ATOM     37  N   LYS A   6     -24.597 -16.343 -18.991  1.00 17.87           N  
ATOM     38  CA  LYS A   6     -24.095 -15.036 -19.399  1.00 18.16           C  
ATOM     39  C   LYS A   6     -22.698 -15.134 -20.005  1.00 18.31           C  
ATOM     40  O   LYS A   6     -22.358 -14.382 -20.923  1.00 16.83           O  
ATOM     41  CB  LYS A   6     -24.097 -14.081 -18.206  1.00 19.83           C  
ATOM     42  CG  LYS A   6     -25.503 -13.639 -17.814  1.00 20.90           C  
ATOM     43  CD  LYS A   6     -25.499 -12.750 -16.586  1.00 23.82           C  
ATOM     44  CE  LYS A   6     -26.899 -12.219 -16.304  1.00 25.50           C  
ATOM     45  NZ  LYS A   6     -26.935 -11.393 -15.067  1.00 28.08           N  
ATOM     46  N   ARG A   7     -21.889 -16.058 -19.498  1.00 15.89           N  
ATOM     47  CA  ARG A   7     -20.543 -16.233 -20.026  1.00 16.11           C  
ATOM     48  C   ARG A   7     -20.589 -16.804 -21.440  1.00 15.94           C  
ATOM     49  O   ARG A   7     -19.763 -16.451 -22.282  1.00 15.09           O  
ATOM     50  CB  ARG A   7     -19.716 -17.120 -19.091  1.00 15.60           C  
ATOM     51  CG  ARG A   7     -19.264 -16.370 -17.842  1.00 17.02           C  
ATOM     52  CD  ARG A   7     -18.279 -17.160 -17.008  1.00 18.08           C  
ATOM     53  NE  ARG A   7     -18.917 -18.246 -16.268  1.00 19.52           N  
ATOM     54  CZ  ARG A   7     -18.586 -19.525 -16.391  1.00 21.35           C  
ATOM     55  NH1 ARG A   7     -17.624 -19.883 -17.232  1.00 19.88           N  
ATOM     56  NH2 ARG A   7     -19.203 -20.447 -15.659  1.00 19.93           N  
ATOM     57  N   CYS A   8     -21.558 -17.674 -21.710  1.00 15.44           N  
ATOM     58  CA  CYS A   8     -21.696 -18.239 -23.048  1.00 15.50           C  
ATOM     59  C   CYS A   8     -22.201 -17.157 -24.001  1.00 15.09           C  
ATOM     60  O   CYS A   8     -21.808 -17.115 -25.168  1.00 13.62           O  
ATOM     61  CB  CYS A   8     -22.652 -19.434 -23.039  1.00 17.00           C  
ATOM     62  SG  CYS A   8     -21.893 -20.957 -22.421  1.00 20.47           S  
ATOM     63  N   ILE A   9     -23.073 -16.283 -23.510  1.00 13.85           N  
ATOM     64  CA  ILE A   9     -23.572 -15.194 -24.342  1.00 14.58           C  
ATOM     65  C   ILE A   9     -22.379 -14.298 -24.695  1.00 14.73           C  
ATOM     66  O   ILE A   9     -22.250 -13.835 -25.830  1.00 13.56           O  
ATOM     67  CB  ILE A   9     -24.650 -14.363 -23.607  1.00 16.25           C  
ATOM     68  CG1 ILE A   9     -25.917 -15.202 -23.425  1.00 17.78           C  
ATOM     69  CG2 ILE A   9     -24.967 -13.095 -24.398  1.00 17.36           C  
ATOM     70  CD1 ILE A   9     -26.980 -14.528 -22.563  1.00 17.46           C  
ATOM     71  N   ALA A  10     -21.499 -14.075 -23.722  1.00 13.16           N  
ATOM     72  CA  ALA A  10     -20.313 -13.252 -23.945  1.00 13.23           C  
ATOM     73  C   ALA A  10     -19.397 -13.901 -24.986  1.00 12.90           C  
ATOM     74  O   ALA A  10     -18.863 -13.216 -25.853  1.00 13.03           O  
ATOM     75  CB  ALA A  10     -19.556 -13.048 -22.636  1.00 12.59           C  
ATOM     76  N   GLU A  11     -19.210 -15.215 -24.898  1.00 11.90           N  
ATOM     77  CA  GLU A  11     -18.363 -15.915 -25.866  1.00 12.37           C  
ATOM     78  C   GLU A  11     -18.972 -15.820 -27.269  1.00 13.08           C  
ATOM     79  O   GLU A  11     -18.253 -15.712 -28.262  1.00 13.54           O  
ATOM     80  CB  GLU A  11     -18.186 -17.386 -25.461  1.00 12.68           C  
ATOM     81  CG  GLU A  11     -17.271 -17.597 -24.257  1.00 12.38           C  
ATOM     82  CD  GLU A  11     -15.828 -17.195 -24.535  1.00 14.01           C  
ATOM     83  OE1 GLU A  11     -15.269 -17.658 -25.549  1.00 12.49           O  
ATOM     84  OE2 GLU A  11     -15.249 -16.426 -23.737  1.00 16.55           O  
ATOM     85  N   PHE A  12     -20.299 -15.859 -27.344  1.00 12.78           N  
ATOM     86  CA  PHE A  12     -21.004 -15.752 -28.620  1.00 12.74           C  
ATOM     87  C   PHE A  12     -20.738 -14.369 -29.217  1.00 12.50           C  
ATOM     88  O   PHE A  12     -20.367 -14.244 -30.386  1.00 12.43           O  
ATOM     89  CB  PHE A  12     -22.512 -15.955 -28.402  1.00 13.54           C  
ATOM     90  CG  PHE A  12     -23.354 -15.726 -29.633  1.00 13.47           C  
ATOM     91  CD1 PHE A  12     -23.726 -14.439 -30.013  1.00 15.46           C  
ATOM     92  CD2 PHE A  12     -23.793 -16.804 -30.401  1.00 14.71           C  
ATOM     93  CE1 PHE A  12     -24.527 -14.225 -31.142  1.00 15.76           C  
ATOM     94  CE2 PHE A  12     -24.592 -16.604 -31.528  1.00 13.54           C  
ATOM     95  CZ  PHE A  12     -24.960 -15.313 -31.898  1.00 15.60           C  
ATOM     96  N   ILE A  13     -20.927 -13.335 -28.403  1.00 12.29           N  
ATOM     97  CA  ILE A  13     -20.708 -11.960 -28.845  1.00 11.62           C  
ATOM     98  C   ILE A  13     -19.257 -11.736 -29.266  1.00 11.40           C  
ATOM     99  O   ILE A  13     -18.989 -11.143 -30.316  1.00 11.24           O  
ATOM    100  CB  ILE A  13     -21.075 -10.959 -27.726  1.00 12.26           C  
ATOM    101  CG1 ILE A  13     -22.587 -10.990 -27.486  1.00 13.78           C  
ATOM    102  CG2 ILE A  13     -20.626  -9.545 -28.107  1.00 13.14           C  
ATOM    103  CD1 ILE A  13     -23.034 -10.220 -26.257  1.00 14.96           C  
ATOM    104  N   GLY A  14     -18.327 -12.219 -28.449  1.00  9.61           N  
ATOM    105  CA  GLY A  14     -16.916 -12.050 -28.751  1.00 11.01           C  
ATOM    106  C   GLY A  14     -16.492 -12.709 -30.048  1.00 10.69           C  
ATOM    107  O   GLY A  14     -15.720 -12.137 -30.817  1.00  9.83           O  
ATOM    108  N   THR A  15     -16.987 -13.915 -30.303  1.00  9.79           N  
ATOM    109  CA  THR A  15     -16.613 -14.608 -31.527  1.00 10.15           C  
ATOM    110  C   THR A  15     -17.323 -13.979 -32.726  1.00  9.92           C  
ATOM    111  O   THR A  15     -16.788 -13.959 -33.831  1.00  9.52           O  
ATOM    112  CB  THR A  15     -16.931 -16.111 -31.431  1.00 10.97           C  
ATOM    113  OG1 THR A  15     -16.467 -16.609 -30.167  1.00 12.22           O  
ATOM    114  CG2 THR A  15     -16.216 -16.868 -32.538  1.00 12.01           C  
ATOM    115  N   PHE A  16     -18.526 -13.463 -32.498  1.00 10.62           N  
ATOM    116  CA  PHE A  16     -19.284 -12.784 -33.544  1.00 10.95           C  
ATOM    117  C   PHE A  16     -18.442 -11.579 -33.991  1.00 10.19           C  
ATOM    118  O   PHE A  16     -18.258 -11.339 -35.184  1.00 11.14           O  
ATOM    119  CB  PHE A  16     -20.636 -12.315 -32.971  1.00 11.65           C  
ATOM    120  CG  PHE A  16     -21.433 -11.424 -33.896  1.00 13.19           C  
ATOM    121  CD1 PHE A  16     -21.034 -10.114 -34.149  1.00 14.99           C  
ATOM    122  CD2 PHE A  16     -22.595 -11.892 -34.499  1.00 14.09           C  
ATOM    123  CE1 PHE A  16     -21.780  -9.283 -34.990  1.00 14.22           C  
ATOM    124  CE2 PHE A  16     -23.348 -11.069 -35.341  1.00 14.74           C  
ATOM    125  CZ  PHE A  16     -22.938  -9.764 -35.585  1.00 14.03           C  
ATOM    126  N   ILE A  17     -17.933 -10.832 -33.017  1.00 10.57           N  
ATOM    127  CA  ILE A  17     -17.114  -9.649 -33.288  1.00 10.27           C  
ATOM    128  C   ILE A  17     -15.840 -10.017 -34.040  1.00 10.25           C  
ATOM    129  O   ILE A  17     -15.476  -9.375 -35.033  1.00  9.57           O  
ATOM    130  CB  ILE A  17     -16.746  -8.930 -31.966  1.00 10.32           C  
ATOM    131  CG1 ILE A  17     -17.998  -8.254 -31.393  1.00 10.79           C  
ATOM    132  CG2 ILE A  17     -15.627  -7.907 -32.208  1.00 10.84           C  
ATOM    133  CD1 ILE A  17     -17.853  -7.783 -29.954  1.00 14.74           C  
ATOM    134  N   LEU A  18     -15.168 -11.058 -33.565  1.00 10.19           N  
ATOM    135  CA  LEU A  18     -13.933 -11.519 -34.188  1.00 11.17           C  
ATOM    136  C   LEU A  18     -14.125 -11.806 -35.681  1.00 11.95           C  
ATOM    137  O   LEU A  18     -13.345 -11.346 -36.516  1.00 10.38           O  
ATOM    138  CB  LEU A  18     -13.437 -12.775 -33.457  1.00 13.16           C  
ATOM    139  CG  LEU A  18     -12.083 -13.377 -33.846  1.00 17.67           C  
ATOM    140  CD1 LEU A  18     -11.534 -14.194 -32.676  1.00 21.05           C  
ATOM    141  CD2 LEU A  18     -12.237 -14.240 -35.083  1.00 17.82           C  
ATOM    142  N   VAL A  19     -15.175 -12.551 -36.015  1.00 10.47           N  
ATOM    143  CA  VAL A  19     -15.446 -12.910 -37.404  1.00 10.74           C  
ATOM    144  C   VAL A  19     -16.017 -11.769 -38.248  1.00 10.86           C  
ATOM    145  O   VAL A  19     -15.599 -11.565 -39.391  1.00 11.22           O  
ATOM    146  CB  VAL A  19     -16.395 -14.133 -37.465  1.00 11.24           C  
ATOM    147  CG1 VAL A  19     -16.728 -14.478 -38.911  1.00 12.02           C  
ATOM    148  CG2 VAL A  19     -15.726 -15.325 -36.782  1.00 11.46           C  
ATOM    149  N   PHE A  20     -16.969 -11.026 -37.695  1.00 10.09           N  
ATOM    150  CA  PHE A  20     -17.563  -9.913 -38.428  1.00 10.31           C  
ATOM    151  C   PHE A  20     -16.495  -8.909 -38.868  1.00 10.85           C  
ATOM    152  O   PHE A  20     -16.395  -8.569 -40.044  1.00 10.41           O  
ATOM    153  CB  PHE A  20     -18.622  -9.215 -37.559  1.00  9.53           C  
ATOM    154  CG  PHE A  20     -19.303  -8.048 -38.237  1.00 10.93           C  
ATOM    155  CD1 PHE A  20     -18.669  -6.809 -38.332  1.00 10.75           C  
ATOM    156  CD2 PHE A  20     -20.574  -8.192 -38.787  1.00 11.94           C  
ATOM    157  CE1 PHE A  20     -19.288  -5.730 -38.963  1.00 12.71           C  
ATOM    158  CE2 PHE A  20     -21.207  -7.120 -39.422  1.00 10.52           C  
ATOM    159  CZ  PHE A  20     -20.561  -5.884 -39.511  1.00 11.81           C  
ATOM    160  N   PHE A  21     -15.679  -8.454 -37.924  1.00 10.17           N  
ATOM    161  CA  PHE A  21     -14.652  -7.467 -38.238  1.00 10.55           C  
ATOM    162  C   PHE A  21     -13.386  -8.014 -38.890  1.00 10.91           C  
ATOM    163  O   PHE A  21     -12.901  -7.446 -39.872  1.00 11.37           O  
ATOM    164  CB  PHE A  21     -14.311  -6.680 -36.970  1.00 11.53           C  
ATOM    165  CG  PHE A  21     -15.426  -5.784 -36.516  1.00 12.21           C  
ATOM    166  CD1 PHE A  21     -15.645  -4.557 -37.142  1.00 12.80           C  
ATOM    167  CD2 PHE A  21     -16.309  -6.197 -35.522  1.00 11.16           C  
ATOM    168  CE1 PHE A  21     -16.734  -3.759 -36.787  1.00 12.39           C  
ATOM    169  CE2 PHE A  21     -17.400  -5.406 -35.162  1.00 12.83           C  
ATOM    170  CZ  PHE A  21     -17.611  -4.183 -35.799  1.00 10.94           C  
ATOM    171  N   GLY A  22     -12.858  -9.114 -38.359  1.00 10.63           N  
ATOM    172  CA  GLY A  22     -11.648  -9.692 -38.920  1.00 10.11           C  
ATOM    173  C   GLY A  22     -11.829 -10.298 -40.301  1.00 10.54           C  
ATOM    174  O   GLY A  22     -11.213  -9.854 -41.274  1.00 10.17           O  
ATOM    175  N   ALA A  23     -12.668 -11.324 -40.395  1.00 11.02           N  
ATOM    176  CA  ALA A  23     -12.906 -11.978 -41.677  1.00 11.64           C  
ATOM    177  C   ALA A  23     -13.532 -10.983 -42.647  1.00 12.43           C  
ATOM    178  O   ALA A  23     -13.333 -11.070 -43.862  1.00 12.54           O  
ATOM    179  CB  ALA A  23     -13.819 -13.188 -41.489  1.00 12.79           C  
ATOM    180  N   GLY A  24     -14.286 -10.032 -42.103  1.00 11.70           N  
ATOM    181  CA  GLY A  24     -14.921  -9.029 -42.938  1.00 11.68           C  
ATOM    182  C   GLY A  24     -13.916  -8.153 -43.664  1.00 12.48           C  
ATOM    183  O   GLY A  24     -14.111  -7.815 -44.836  1.00 11.41           O  
ATOM    184  N   SER A  25     -12.830  -7.788 -42.986  1.00 11.14           N  
ATOM    185  CA  SER A  25     -11.816  -6.940 -43.608  1.00 11.11           C  
ATOM    186  C   SER A  25     -11.156  -7.641 -44.793  1.00 11.14           C  
ATOM    187  O   SER A  25     -10.797  -6.995 -45.776  1.00 10.88           O  
ATOM    188  CB  SER A  25     -10.747  -6.532 -42.586  1.00  9.42           C  
ATOM    189  OG  SER A  25      -9.934  -7.631 -42.205  1.00 10.25           O  
ATOM    190  N   ALA A  26     -11.001  -8.959 -44.700  1.00 11.18           N  
ATOM    191  CA  ALA A  26     -10.393  -9.724 -45.782  1.00 12.12           C  
ATOM    192  C   ALA A  26     -11.332  -9.740 -46.989  1.00 11.58           C  
ATOM    193  O   ALA A  26     -10.891  -9.599 -48.128  1.00 12.00           O  
ATOM    194  CB  ALA A  26     -10.096 -11.147 -45.325  1.00 11.26           C  
ATOM    195  N   ALA A  27     -12.625  -9.914 -46.737  1.00 11.76           N  
ATOM    196  CA  ALA A  27     -13.601  -9.922 -47.824  1.00 12.27           C  
ATOM    197  C   ALA A  27     -13.600  -8.554 -48.512  1.00 12.90           C  
ATOM    198  O   ALA A  27     -13.626  -8.467 -49.739  1.00 12.96           O  
ATOM    199  CB  ALA A  27     -14.992 -10.245 -47.280  1.00 13.03           C  
ATOM    200  N   VAL A  28     -13.560  -7.485 -47.719  1.00 11.84           N  
ATOM    201  CA  VAL A  28     -13.546  -6.133 -48.272  1.00 11.52           C  
ATOM    202  C   VAL A  28     -12.319  -5.898 -49.150  1.00 11.32           C  
ATOM    203  O   VAL A  28     -12.417  -5.286 -50.211  1.00 12.56           O  
ATOM    204  CB  VAL A  28     -13.572  -5.063 -47.152  1.00 12.33           C  
ATOM    205  CG1 VAL A  28     -13.330  -3.680 -47.742  1.00 13.31           C  
ATOM    206  CG2 VAL A  28     -14.916  -5.095 -46.438  1.00 12.40           C  
ATOM    207  N   THR A  29     -11.163  -6.385 -48.709  1.00 10.78           N  
ATOM    208  CA  THR A  29      -9.932  -6.216 -49.478  1.00 11.41           C  
ATOM    209  C   THR A  29     -10.100  -6.803 -50.879  1.00 12.18           C  
ATOM    210  O   THR A  29      -9.749  -6.174 -51.882  1.00 12.56           O  
ATOM    211  CB  THR A  29      -8.748  -6.919 -48.788  1.00 12.59           C  
ATOM    212  OG1 THR A  29      -8.604  -6.411 -47.457  1.00 12.64           O  
ATOM    213  CG2 THR A  29      -7.454  -6.685 -49.564  1.00 13.16           C  
ATOM    214  N   LEU A  30     -10.642  -8.013 -50.941  1.00 11.59           N  
ATOM    215  CA  LEU A  30     -10.848  -8.681 -52.221  1.00 12.84           C  
ATOM    216  C   LEU A  30     -11.888  -7.950 -53.064  1.00 14.31           C  
ATOM    217  O   LEU A  30     -11.784  -7.905 -54.293  1.00 14.41           O  
ATOM    218  CB  LEU A  30     -11.269 -10.136 -51.990  1.00 12.83           C  
ATOM    219  CG  LEU A  30     -10.157 -11.058 -51.467  1.00 12.46           C  
ATOM    220  CD1 LEU A  30     -10.736 -12.414 -51.082  1.00 15.84           C  
ATOM    221  CD2 LEU A  30      -9.082 -11.218 -52.538  1.00 15.00           C  
ATOM    222  N   MET A  31     -12.888  -7.369 -52.408  1.00 13.55           N  
ATOM    223  CA  MET A  31     -13.925  -6.637 -53.126  1.00 14.85           C  
ATOM    224  C   MET A  31     -13.386  -5.360 -53.772  1.00 15.36           C  
ATOM    225  O   MET A  31     -13.755  -5.031 -54.901  1.00 16.14           O  
ATOM    226  CB  MET A  31     -15.083  -6.302 -52.182  1.00 14.38           C  
ATOM    227  CG  MET A  31     -15.873  -7.522 -51.723  1.00 16.22           C  
ATOM    228  SD  MET A  31     -17.057  -7.133 -50.415  1.00 18.97           S  
ATOM    229  CE  MET A  31     -18.417  -6.428 -51.376  1.00 19.30           C  
ATOM    230  N   ILE A  32     -12.512  -4.638 -53.074  1.00 14.85           N  
ATOM    231  CA  ILE A  32     -11.970  -3.409 -53.647  1.00 13.86           C  
ATOM    232  C   ILE A  32     -10.830  -3.667 -54.629  1.00 14.36           C  
ATOM    233  O   ILE A  32     -10.448  -2.777 -55.384  1.00 14.81           O  
ATOM    234  CB  ILE A  32     -11.480  -2.417 -52.557  1.00 15.89           C  
ATOM    235  CG1 ILE A  32     -10.311  -3.014 -51.775  1.00 15.15           C  
ATOM    236  CG2 ILE A  32     -12.635  -2.059 -51.632  1.00 16.23           C  
ATOM    237  CD1 ILE A  32      -9.640  -2.021 -50.833  1.00 18.62           C  
ATOM    238  N   ALA A  33     -10.294  -4.884 -54.625  1.00 13.80           N  
ATOM    239  CA  ALA A  33      -9.207  -5.235 -55.535  1.00 15.53           C  
ATOM    240  C   ALA A  33      -9.734  -5.983 -56.762  1.00 17.03           C  
ATOM    241  O   ALA A  33      -9.000  -6.197 -57.727  1.00 17.26           O  
ATOM    242  CB  ALA A  33      -8.179  -6.094 -54.816  1.00 16.56           C  
ATOM    243  N   SER A  34     -11.002  -6.377 -56.715  1.00 18.51           N  
ATOM    244  CA  SER A  34     -11.621  -7.119 -57.815  1.00 20.40           C  
ATOM    245  C   SER A  34     -11.460  -6.399 -59.151  1.00 20.79           C  
ATOM    246  O   SER A  34     -11.762  -5.211 -59.269  1.00 20.60           O  
ATOM    247  CB  SER A  34     -13.107  -7.342 -57.526  1.00 21.37           C  
ATOM    248  OG  SER A  34     -13.705  -8.154 -58.524  1.00 23.45           O  
ATOM    249  N   GLY A  35     -10.982  -7.129 -60.154  1.00 21.93           N  
ATOM    250  CA  GLY A  35     -10.786  -6.539 -61.465  1.00 22.41           C  
ATOM    251  C   GLY A  35      -9.335  -6.185 -61.725  1.00 23.81           C  
ATOM    252  O   GLY A  35      -8.938  -5.964 -62.870  1.00 23.82           O  
ATOM    253  N   GLY A  36      -8.535  -6.128 -60.664  1.00 22.28           N  
ATOM    254  CA  GLY A  36      -7.130  -5.798 -60.821  1.00 23.09           C  
ATOM    255  C   GLY A  36      -6.321  -6.969 -61.346  1.00 23.79           C  
ATOM    256  O   GLY A  36      -6.777  -8.109 -61.316  1.00 24.11           O  
ATOM    257  N   THR A  37      -5.116  -6.688 -61.829  1.00 24.84           N  
ATOM    258  CA  THR A  37      -4.245  -7.729 -62.362  1.00 26.22           C  
ATOM    259  C   THR A  37      -3.123  -8.045 -61.381  1.00 25.89           C  
ATOM    260  O   THR A  37      -2.361  -7.163 -60.995  1.00 26.44           O  
ATOM    261  CB  THR A  37      -3.618  -7.297 -63.706  1.00 28.03           C  
ATOM    262  OG1 THR A  37      -4.659  -6.993 -64.642  1.00 30.77           O  
ATOM    263  CG2 THR A  37      -2.743  -8.410 -64.273  1.00 28.73           C  
ATOM    264  N   SER A  38      -3.032  -9.309 -60.981  1.00 25.85           N  
ATOM    265  CA  SER A  38      -2.007  -9.758 -60.043  1.00 26.48           C  
ATOM    266  C   SER A  38      -0.720 -10.145 -60.771  1.00 25.72           C  
ATOM    267  O   SER A  38      -0.765 -10.678 -61.880  1.00 25.63           O  
ATOM    268  CB  SER A  38      -2.525 -10.957 -59.247  1.00 27.05           C  
ATOM    269  OG  SER A  38      -1.491 -11.541 -58.478  1.00 28.77           O  
ATOM    270  N   PRO A  39       0.447  -9.883 -60.153  1.00 24.79           N  
ATOM    271  CA  PRO A  39       1.741 -10.214 -60.762  1.00 23.97           C  
ATOM    272  C   PRO A  39       2.002 -11.713 -60.896  1.00 23.15           C  
ATOM    273  O   PRO A  39       2.763 -12.137 -61.767  1.00 22.53           O  
ATOM    274  CB  PRO A  39       2.743  -9.522 -59.838  1.00 24.82           C  
ATOM    275  CG  PRO A  39       2.061  -9.581 -58.507  1.00 24.74           C  
ATOM    276  CD  PRO A  39       0.639  -9.207 -58.857  1.00 25.00           C  
ATOM    277  N   ASN A  40       1.389 -12.509 -60.023  1.00 22.19           N  
ATOM    278  CA  ASN A  40       1.537 -13.961 -60.065  1.00 21.39           C  
ATOM    279  C   ASN A  40       0.407 -14.644 -59.286  1.00 21.81           C  
ATOM    280  O   ASN A  40      -0.247 -14.020 -58.449  1.00 21.42           O  
ATOM    281  CB  ASN A  40       2.907 -14.395 -59.520  1.00 21.93           C  
ATOM    282  CG  ASN A  40       3.038 -14.196 -58.025  1.00 23.47           C  
ATOM    283  OD1 ASN A  40       3.450 -13.133 -57.557  1.00 24.96           O  
ATOM    284  ND2 ASN A  40       2.681 -15.222 -57.264  1.00 22.24           N  
ATOM    285  N   PRO A  41       0.163 -15.940 -59.558  1.00 21.54           N  
ATOM    286  CA  PRO A  41      -0.878 -16.759 -58.925  1.00 21.26           C  
ATOM    287  C   PRO A  41      -0.924 -16.796 -57.399  1.00 19.99           C  
ATOM    288  O   PRO A  41      -1.999 -16.941 -56.820  1.00 19.45           O  
ATOM    289  CB  PRO A  41      -0.632 -18.144 -59.520  1.00 22.99           C  
ATOM    290  CG  PRO A  41      -0.132 -17.821 -60.887  1.00 23.37           C  
ATOM    291  CD  PRO A  41       0.858 -16.716 -60.601  1.00 23.07           C  
ATOM    292  N   PHE A  42       0.234 -16.680 -56.755  1.00 18.17           N  
ATOM    293  CA  PHE A  42       0.306 -16.719 -55.292  1.00 17.66           C  
ATOM    294  C   PHE A  42      -0.435 -15.519 -54.695  1.00 17.88           C  
ATOM    295  O   PHE A  42      -0.976 -15.597 -53.590  1.00 17.22           O  
ATOM    296  CB  PHE A  42       1.773 -16.711 -54.848  1.00 16.86           C  
ATOM    297  CG  PHE A  42       1.980 -17.068 -53.399  1.00 17.65           C  
ATOM    298  CD1 PHE A  42       2.756 -16.255 -52.579  1.00 16.77           C  
ATOM    299  CD2 PHE A  42       1.435 -18.234 -52.866  1.00 17.51           C  
ATOM    300  CE1 PHE A  42       2.991 -16.597 -51.246  1.00 16.92           C  
ATOM    301  CE2 PHE A  42       1.665 -18.587 -51.531  1.00 18.55           C  
ATOM    302  CZ  PHE A  42       2.445 -17.766 -50.721  1.00 16.10           C  
ATOM    303  N   ASN A  43      -0.449 -14.415 -55.437  1.00 17.09           N  
ATOM    304  CA  ASN A  43      -1.131 -13.187 -55.029  1.00 17.23           C  
ATOM    305  C   ASN A  43      -2.554 -13.298 -55.590  1.00 18.40           C  
ATOM    306  O   ASN A  43      -2.770 -13.142 -56.793  1.00 19.01           O  
ATOM    307  CB  ASN A  43      -0.383 -11.976 -55.616  1.00 17.25           C  
ATOM    308  CG  ASN A  43      -0.920 -10.637 -55.121  1.00 16.16           C  
ATOM    309  OD1 ASN A  43      -0.170  -9.663 -55.011  1.00 18.82           O  
ATOM    310  ND2 ASN A  43      -2.215 -10.575 -54.843  1.00 14.65           N  
ATOM    311  N   ILE A  44      -3.517 -13.587 -54.718  1.00 18.01           N  
ATOM    312  CA  ILE A  44      -4.909 -13.762 -55.136  1.00 19.35           C  
ATOM    313  C   ILE A  44      -5.768 -12.504 -55.115  1.00 19.29           C  
ATOM    314  O   ILE A  44      -6.951 -12.552 -55.454  1.00 19.40           O  
ATOM    315  CB  ILE A  44      -5.626 -14.815 -54.263  1.00 20.17           C  
ATOM    316  CG1 ILE A  44      -5.818 -14.271 -52.843  1.00 21.70           C  
ATOM    317  CG2 ILE A  44      -4.815 -16.102 -54.228  1.00 21.59           C  
ATOM    318  CD1 ILE A  44      -6.720 -15.122 -51.978  1.00 23.98           C  
ATOM    319  N   GLY A  45      -5.183 -11.381 -54.721  1.00 17.89           N  
ATOM    320  CA  GLY A  45      -5.947 -10.150 -54.655  1.00 18.46           C  
ATOM    321  C   GLY A  45      -5.604  -9.410 -53.381  1.00 17.40           C  
ATOM    322  O   GLY A  45      -5.595  -8.182 -53.345  1.00 17.61           O  
ATOM    323  N   ILE A  46      -5.345 -10.164 -52.318  1.00 17.28           N  
ATOM    324  CA  ILE A  46      -4.945  -9.554 -51.056  1.00 15.56           C  
ATOM    325  C   ILE A  46      -3.459  -9.292 -51.267  1.00 14.85           C  
ATOM    326  O   ILE A  46      -2.674 -10.225 -51.445  1.00 16.09           O  
ATOM    327  CB  ILE A  46      -5.156 -10.514 -49.869  1.00 15.36           C  
ATOM    328  CG1 ILE A  46      -6.657 -10.760 -49.673  1.00 15.07           C  
ATOM    329  CG2 ILE A  46      -4.529  -9.924 -48.600  1.00 14.79           C  
ATOM    330  CD1 ILE A  46      -6.987 -11.818 -48.639  1.00 16.41           C  
ATOM    331  N   GLY A  47      -3.085  -8.019 -51.279  1.00 14.18           N  
ATOM    332  CA  GLY A  47      -1.699  -7.656 -51.505  1.00 13.87           C  
ATOM    333  C   GLY A  47      -1.525  -7.070 -52.896  1.00 14.69           C  
ATOM    334  O   GLY A  47      -0.480  -6.512 -53.219  1.00 15.24           O  
ATOM    335  N   LEU A  48      -2.558  -7.187 -53.722  1.00 15.11           N  
ATOM    336  CA  LEU A  48      -2.494  -6.669 -55.086  1.00 16.51           C  
ATOM    337  C   LEU A  48      -2.359  -5.146 -55.083  1.00 16.47           C  
ATOM    338  O   LEU A  48      -1.535  -4.587 -55.810  1.00 16.22           O  
ATOM    339  CB  LEU A  48      -3.747  -7.099 -55.859  1.00 18.88           C  
ATOM    340  CG  LEU A  48      -3.822  -6.913 -57.381  1.00 23.30           C  
ATOM    341  CD1 LEU A  48      -5.022  -7.686 -57.907  1.00 24.23           C  
ATOM    342  CD2 LEU A  48      -3.938  -5.443 -57.745  1.00 24.32           C  
ATOM    343  N   LEU A  49      -3.151  -4.477 -54.248  1.00 14.75           N  
ATOM    344  CA  LEU A  49      -3.118  -3.021 -54.174  1.00 13.54           C  
ATOM    345  C   LEU A  49      -2.252  -2.472 -53.046  1.00 13.41           C  
ATOM    346  O   LEU A  49      -1.702  -1.385 -53.169  1.00 11.92           O  
ATOM    347  CB  LEU A  49      -4.539  -2.470 -54.017  1.00 15.09           C  
ATOM    348  CG  LEU A  49      -5.533  -2.809 -55.133  1.00 16.73           C  
ATOM    349  CD1 LEU A  49      -6.920  -2.289 -54.767  1.00 19.95           C  
ATOM    350  CD2 LEU A  49      -5.053  -2.198 -56.440  1.00 20.49           C  
ATOM    351  N   GLY A  50      -2.131  -3.216 -51.951  1.00 12.74           N  
ATOM    352  CA  GLY A  50      -1.341  -2.723 -50.836  1.00 12.97           C  
ATOM    353  C   GLY A  50      -0.175  -3.582 -50.389  1.00 13.28           C  
ATOM    354  O   GLY A  50       0.429  -3.301 -49.351  1.00 11.77           O  
ATOM    355  N   GLY A  51       0.149  -4.620 -51.154  1.00 12.73           N  
ATOM    356  CA  GLY A  51       1.257  -5.490 -50.787  1.00 11.69           C  
ATOM    357  C   GLY A  51       1.066  -6.106 -49.409  1.00 10.76           C  
ATOM    358  O   GLY A  51      -0.056  -6.449 -49.031  1.00 11.36           O  
ATOM    359  N   LEU A  52       2.149  -6.252 -48.651  1.00 11.16           N  
ATOM    360  CA  LEU A  52       2.026  -6.834 -47.317  1.00 10.78           C  
ATOM    361  C   LEU A  52       1.224  -5.877 -46.438  1.00 11.11           C  
ATOM    362  O   LEU A  52       0.754  -6.257 -45.364  1.00 10.22           O  
ATOM    363  CB  LEU A  52       3.403  -7.104 -46.694  1.00 11.16           C  
ATOM    364  CG  LEU A  52       3.358  -8.088 -45.514  1.00 11.09           C  
ATOM    365  CD1 LEU A  52       3.061  -9.491 -46.041  1.00 13.13           C  
ATOM    366  CD2 LEU A  52       4.687  -8.078 -44.755  1.00 12.48           C  
ATOM    367  N   GLY A  53       1.072  -4.636 -46.902  1.00  9.34           N  
ATOM    368  CA  GLY A  53       0.285  -3.657 -46.169  1.00  9.70           C  
ATOM    369  C   GLY A  53      -1.152  -4.141 -46.034  1.00 11.07           C  
ATOM    370  O   GLY A  53      -1.823  -3.871 -45.030  1.00  9.42           O  
ATOM    371  N   ASP A  54      -1.638  -4.846 -47.055  1.00  9.93           N  
ATOM    372  CA  ASP A  54      -2.995  -5.391 -47.031  1.00 10.25           C  
ATOM    373  C   ASP A  54      -3.105  -6.442 -45.935  1.00  8.66           C  
ATOM    374  O   ASP A  54      -4.117  -6.531 -45.243  1.00  8.34           O  
ATOM    375  CB  ASP A  54      -3.341  -6.058 -48.367  1.00 11.47           C  
ATOM    376  CG  ASP A  54      -3.768  -5.066 -49.429  1.00 14.83           C  
ATOM    377  OD1 ASP A  54      -3.738  -5.442 -50.625  1.00 15.97           O  
ATOM    378  OD2 ASP A  54      -4.144  -3.927 -49.078  1.00 14.43           O  
ATOM    379  N   TRP A  55      -2.061  -7.251 -45.793  1.00  8.78           N  
ATOM    380  CA  TRP A  55      -2.061  -8.299 -44.790  1.00  8.33           C  
ATOM    381  C   TRP A  55      -1.976  -7.778 -43.364  1.00  9.20           C  
ATOM    382  O   TRP A  55      -2.643  -8.309 -42.480  1.00  9.39           O  
ATOM    383  CB  TRP A  55      -0.937  -9.302 -45.065  1.00 10.39           C  
ATOM    384  CG  TRP A  55      -1.341 -10.342 -46.081  1.00 11.47           C  
ATOM    385  CD1 TRP A  55      -0.782 -10.560 -47.309  1.00 12.74           C  
ATOM    386  CD2 TRP A  55      -2.400 -11.299 -45.947  1.00 11.26           C  
ATOM    387  NE1 TRP A  55      -1.427 -11.596 -47.947  1.00 12.54           N  
ATOM    388  CE2 TRP A  55      -2.423 -12.067 -47.132  1.00 12.52           C  
ATOM    389  CE3 TRP A  55      -3.332 -11.581 -44.939  1.00 10.68           C  
ATOM    390  CZ2 TRP A  55      -3.344 -13.102 -47.338  1.00 11.96           C  
ATOM    391  CZ3 TRP A  55      -4.250 -12.608 -45.144  1.00 12.77           C  
ATOM    392  CH2 TRP A  55      -4.246 -13.357 -46.338  1.00 11.26           C  
ATOM    393  N   VAL A  56      -1.175  -6.744 -43.122  1.00  9.08           N  
ATOM    394  CA  VAL A  56      -1.111  -6.223 -41.755  1.00  9.24           C  
ATOM    395  C   VAL A  56      -2.414  -5.481 -41.440  1.00  9.24           C  
ATOM    396  O   VAL A  56      -2.842  -5.423 -40.283  1.00  9.04           O  
ATOM    397  CB  VAL A  56       0.126  -5.301 -41.530  1.00  9.15           C  
ATOM    398  CG1 VAL A  56      -0.071  -3.955 -42.199  1.00  9.65           C  
ATOM    399  CG2 VAL A  56       0.389  -5.147 -40.030  1.00  9.18           C  
ATOM    400  N   ALA A  57      -3.058  -4.925 -42.467  1.00  8.75           N  
ATOM    401  CA  ALA A  57      -4.329  -4.230 -42.263  1.00  9.13           C  
ATOM    402  C   ALA A  57      -5.384  -5.255 -41.841  1.00  9.04           C  
ATOM    403  O   ALA A  57      -6.151  -5.019 -40.904  1.00  8.65           O  
ATOM    404  CB  ALA A  57      -4.762  -3.515 -43.550  1.00 10.33           C  
ATOM    405  N   ILE A  58      -5.431  -6.394 -42.530  1.00  7.62           N  
ATOM    406  CA  ILE A  58      -6.385  -7.441 -42.166  1.00  6.64           C  
ATOM    407  C   ILE A  58      -6.011  -7.947 -40.775  1.00  7.72           C  
ATOM    408  O   ILE A  58      -6.875  -8.131 -39.914  1.00  8.31           O  
ATOM    409  CB  ILE A  58      -6.353  -8.615 -43.183  1.00  7.89           C  
ATOM    410  CG1 ILE A  58      -6.932  -8.138 -44.522  1.00  8.47           C  
ATOM    411  CG2 ILE A  58      -7.139  -9.813 -42.636  1.00  8.24           C  
ATOM    412  CD1 ILE A  58      -6.655  -9.072 -45.695  1.00 10.87           C  
ATOM    413  N   GLY A  59      -4.717  -8.156 -40.552  1.00  7.80           N  
ATOM    414  CA  GLY A  59      -4.267  -8.621 -39.250  1.00  8.57           C  
ATOM    415  C   GLY A  59      -4.711  -7.696 -38.126  1.00  8.85           C  
ATOM    416  O   GLY A  59      -5.117  -8.155 -37.053  1.00  8.72           O  
ATOM    417  N   LEU A  60      -4.647  -6.391 -38.365  1.00  7.40           N  
ATOM    418  CA  LEU A  60      -5.047  -5.424 -37.347  1.00  8.30           C  
ATOM    419  C   LEU A  60      -6.562  -5.327 -37.194  1.00  9.71           C  
ATOM    420  O   LEU A  60      -7.056  -5.023 -36.109  1.00  9.10           O  
ATOM    421  CB  LEU A  60      -4.437  -4.050 -37.658  1.00  8.34           C  
ATOM    422  CG  LEU A  60      -2.907  -4.026 -37.511  1.00 11.16           C  
ATOM    423  CD1 LEU A  60      -2.338  -2.745 -38.105  1.00 12.65           C  
ATOM    424  CD2 LEU A  60      -2.532  -4.151 -36.030  1.00 12.55           C  
ATOM    425  N   ALA A  61      -7.309  -5.569 -38.270  1.00  7.88           N  
ATOM    426  CA  ALA A  61      -8.763  -5.535 -38.156  1.00  8.22           C  
ATOM    427  C   ALA A  61      -9.125  -6.648 -37.165  1.00  9.48           C  
ATOM    428  O   ALA A  61     -10.011  -6.489 -36.322  1.00  9.61           O  
ATOM    429  CB  ALA A  61      -9.418  -5.784 -39.519  1.00 10.30           C  
ATOM    430  N   PHE A  62      -8.416  -7.770 -37.264  1.00  8.52           N  
ATOM    431  CA  PHE A  62      -8.626  -8.896 -36.355  1.00  8.22           C  
ATOM    432  C   PHE A  62      -8.114  -8.516 -34.970  1.00  7.88           C  
ATOM    433  O   PHE A  62      -8.829  -8.635 -33.976  1.00  9.13           O  
ATOM    434  CB  PHE A  62      -7.837 -10.123 -36.824  1.00  9.36           C  
ATOM    435  CG  PHE A  62      -8.612 -11.056 -37.701  1.00 10.70           C  
ATOM    436  CD1 PHE A  62      -9.488 -11.986 -37.148  1.00 11.34           C  
ATOM    437  CD2 PHE A  62      -8.445 -11.029 -39.082  1.00  9.18           C  
ATOM    438  CE1 PHE A  62     -10.187 -12.880 -37.964  1.00 11.77           C  
ATOM    439  CE2 PHE A  62      -9.138 -11.918 -39.902  1.00 11.54           C  
ATOM    440  CZ  PHE A  62     -10.008 -12.843 -39.339  1.00 10.83           C  
ATOM    441  N   GLY A  63      -6.867  -8.059 -34.928  1.00  8.66           N  
ATOM    442  CA  GLY A  63      -6.221  -7.704 -33.674  1.00  9.05           C  
ATOM    443  C   GLY A  63      -6.904  -6.661 -32.812  1.00  9.51           C  
ATOM    444  O   GLY A  63      -7.004  -6.835 -31.594  1.00  9.26           O  
ATOM    445  N   PHE A  64      -7.356  -5.570 -33.424  1.00  8.03           N  
ATOM    446  CA  PHE A  64      -8.023  -4.517 -32.668  1.00  9.11           C  
ATOM    447  C   PHE A  64      -9.394  -4.992 -32.186  1.00  8.24           C  
ATOM    448  O   PHE A  64      -9.834  -4.629 -31.092  1.00  9.49           O  
ATOM    449  CB  PHE A  64      -8.172  -3.241 -33.514  1.00  7.72           C  
ATOM    450  CG  PHE A  64      -6.859  -2.593 -33.896  1.00  8.75           C  
ATOM    451  CD1 PHE A  64      -5.736  -2.692 -33.072  1.00  8.19           C  
ATOM    452  CD2 PHE A  64      -6.767  -1.830 -35.057  1.00  8.55           C  
ATOM    453  CE1 PHE A  64      -4.542  -2.035 -33.404  1.00  8.22           C  
ATOM    454  CE2 PHE A  64      -5.586  -1.172 -35.399  1.00  9.03           C  
ATOM    455  CZ  PHE A  64      -4.467  -1.274 -34.570  1.00  9.77           C  
ATOM    456  N   ALA A  65     -10.068  -5.811 -32.990  1.00  8.69           N  
ATOM    457  CA  ALA A  65     -11.376  -6.323 -32.594  1.00  9.03           C  
ATOM    458  C   ALA A  65     -11.202  -7.314 -31.440  1.00  9.88           C  
ATOM    459  O   ALA A  65     -12.026  -7.366 -30.522  1.00  9.18           O  
ATOM    460  CB  ALA A  65     -12.066  -6.998 -33.781  1.00 10.67           C  
ATOM    461  N   ILE A  66     -10.124  -8.094 -31.487  1.00  8.85           N  
ATOM    462  CA  ILE A  66      -9.839  -9.066 -30.427  1.00 10.23           C  
ATOM    463  C   ILE A  66      -9.501  -8.335 -29.126  1.00 10.35           C  
ATOM    464  O   ILE A  66      -9.995  -8.696 -28.052  1.00 10.87           O  
ATOM    465  CB  ILE A  66      -8.666 -10.003 -30.836  1.00  9.70           C  
ATOM    466  CG1 ILE A  66      -9.152 -10.987 -31.907  1.00 10.25           C  
ATOM    467  CG2 ILE A  66      -8.132 -10.763 -29.613  1.00 12.27           C  
ATOM    468  CD1 ILE A  66      -8.045 -11.720 -32.641  1.00 11.10           C  
ATOM    469  N   ALA A  67      -8.667  -7.302 -29.220  1.00  8.86           N  
ATOM    470  CA  ALA A  67      -8.296  -6.524 -28.041  1.00  8.82           C  
ATOM    471  C   ALA A  67      -9.551  -5.902 -27.435  1.00  9.26           C  
ATOM    472  O   ALA A  67      -9.790  -6.007 -26.226  1.00  9.95           O  
ATOM    473  CB  ALA A  67      -7.293  -5.426 -28.419  1.00  8.20           C  
ATOM    474  N   ALA A  68     -10.363  -5.270 -28.277  1.00  9.34           N  
ATOM    475  CA  ALA A  68     -11.601  -4.645 -27.809  1.00 10.49           C  
ATOM    476  C   ALA A  68     -12.473  -5.669 -27.079  1.00 11.84           C  
ATOM    477  O   ALA A  68     -13.000  -5.398 -25.991  1.00 12.18           O  
ATOM    478  CB  ALA A  68     -12.364  -4.054 -28.989  1.00 10.06           C  
ATOM    479  N   SER A  69     -12.613  -6.848 -27.673  1.00 10.60           N  
ATOM    480  CA  SER A  69     -13.423  -7.912 -27.081  1.00 11.45           C  
ATOM    481  C   SER A  69     -12.900  -8.369 -25.720  1.00 10.61           C  
ATOM    482  O   SER A  69     -13.678  -8.590 -24.792  1.00 10.92           O  
ATOM    483  CB  SER A  69     -13.503  -9.109 -28.035  1.00 11.14           C  
ATOM    484  OG  SER A  69     -14.239  -8.778 -29.206  1.00 12.43           O  
ATOM    485  N   ILE A  70     -11.585  -8.515 -25.603  1.00  9.89           N  
ATOM    486  CA  ILE A  70     -10.994  -8.944 -24.343  1.00 10.83           C  
ATOM    487  C   ILE A  70     -11.200  -7.902 -23.239  1.00 12.09           C  
ATOM    488  O   ILE A  70     -11.488  -8.253 -22.090  1.00 11.95           O  
ATOM    489  CB  ILE A  70      -9.488  -9.256 -24.519  1.00 10.14           C  
ATOM    490  CG1 ILE A  70      -9.330 -10.493 -25.415  1.00 10.26           C  
ATOM    491  CG2 ILE A  70      -8.832  -9.491 -23.156  1.00 11.08           C  
ATOM    492  CD1 ILE A  70      -7.888 -10.828 -25.775  1.00 10.56           C  
ATOM    493  N   TYR A  71     -11.066  -6.622 -23.570  1.00 12.18           N  
ATOM    494  CA  TYR A  71     -11.271  -5.589 -22.557  1.00 12.41           C  
ATOM    495  C   TYR A  71     -12.743  -5.484 -22.178  1.00 14.30           C  
ATOM    496  O   TYR A  71     -13.078  -5.165 -21.037  1.00 15.28           O  
ATOM    497  CB  TYR A  71     -10.735  -4.241 -23.053  1.00 12.56           C  
ATOM    498  CG  TYR A  71      -9.223  -4.178 -23.010  1.00 11.57           C  
ATOM    499  CD1 TYR A  71      -8.540  -4.158 -21.790  1.00 11.93           C  
ATOM    500  CD2 TYR A  71      -8.470  -4.212 -24.183  1.00 11.48           C  
ATOM    501  CE1 TYR A  71      -7.143  -4.178 -21.742  1.00 13.05           C  
ATOM    502  CE2 TYR A  71      -7.083  -4.239 -24.148  1.00 10.09           C  
ATOM    503  CZ  TYR A  71      -6.422  -4.225 -22.929  1.00 10.66           C  
ATOM    504  OH  TYR A  71      -5.049  -4.292 -22.893  1.00 10.56           O  
ATOM    505  N   ALA A  72     -13.625  -5.782 -23.122  1.00 13.15           N  
ATOM    506  CA  ALA A  72     -15.058  -5.707 -22.853  1.00 15.00           C  
ATOM    507  C   ALA A  72     -15.623  -6.961 -22.191  1.00 14.58           C  
ATOM    508  O   ALA A  72     -16.487  -6.870 -21.317  1.00 15.31           O  
ATOM    509  CB  ALA A  72     -15.818  -5.437 -24.158  1.00 14.57           C  
ATOM    510  N   LEU A  73     -15.119  -8.123 -22.591  1.00 13.27           N  
ATOM    511  CA  LEU A  73     -15.645  -9.390 -22.088  1.00 14.09           C  
ATOM    512  C   LEU A  73     -14.704 -10.252 -21.263  1.00 14.91           C  
ATOM    513  O   LEU A  73     -15.133 -11.266 -20.702  1.00 15.26           O  
ATOM    514  CB  LEU A  73     -16.159 -10.209 -23.278  1.00 14.04           C  
ATOM    515  CG  LEU A  73     -17.024  -9.438 -24.273  1.00 14.24           C  
ATOM    516  CD1 LEU A  73     -17.205 -10.264 -25.535  1.00 13.92           C  
ATOM    517  CD2 LEU A  73     -18.375  -9.088 -23.652  1.00 14.65           C  
ATOM    518  N   GLY A  74     -13.433  -9.871 -21.189  1.00 14.38           N  
ATOM    519  CA  GLY A  74     -12.481 -10.660 -20.430  1.00 15.95           C  
ATOM    520  C   GLY A  74     -12.883 -10.927 -18.987  1.00 17.80           C  
ATOM    521  O   GLY A  74     -12.730 -12.049 -18.496  1.00 18.16           O  
ATOM    522  N   ASN A  75     -13.394  -9.899 -18.316  1.00 18.53           N  
ATOM    523  CA  ASN A  75     -13.822 -10.002 -16.919  1.00 21.29           C  
ATOM    524  C   ASN A  75     -15.158 -10.717 -16.768  1.00 20.75           C  
ATOM    525  O   ASN A  75     -15.644 -10.916 -15.650  1.00 22.02           O  
ATOM    526  CB  ASN A  75     -13.952  -8.606 -16.307  1.00 25.58           C  
ATOM    527  CG  ASN A  75     -12.627  -7.894 -16.187  1.00 30.76           C  
ATOM    528  OD1 ASN A  75     -12.580  -6.693 -15.912  1.00 33.57           O  
ATOM    529  ND2 ASN A  75     -11.538  -8.627 -16.389  1.00 33.69           N  
ATOM    530  N   ILE A  76     -15.760 -11.091 -17.889  1.00 18.01           N  
ATOM    531  CA  ILE A  76     -17.040 -11.775 -17.857  1.00 17.65           C  
ATOM    532  C   ILE A  76     -16.868 -13.271 -18.097  1.00 17.95           C  
ATOM    533  O   ILE A  76     -17.129 -14.077 -17.205  1.00 17.17           O  
ATOM    534  CB  ILE A  76     -18.009 -11.171 -18.905  1.00 17.59           C  
ATOM    535  CG1 ILE A  76     -18.292  -9.705 -18.552  1.00 18.88           C  
ATOM    536  CG2 ILE A  76     -19.313 -11.961 -18.942  1.00 19.08           C  
ATOM    537  CD1 ILE A  76     -19.133  -8.970 -19.579  1.00 17.73           C  
ATOM    538  N   SER A  77     -16.398 -13.641 -19.286  1.00 17.10           N  
ATOM    539  CA  SER A  77     -16.224 -15.051 -19.627  1.00 17.07           C  
ATOM    540  C   SER A  77     -14.774 -15.492 -19.743  1.00 17.33           C  
ATOM    541  O   SER A  77     -14.490 -16.691 -19.801  1.00 17.64           O  
ATOM    542  CB  SER A  77     -16.916 -15.348 -20.956  1.00 18.28           C  
ATOM    543  OG  SER A  77     -16.240 -14.694 -22.024  1.00 17.33           O  
ATOM    544  N   GLY A  78     -13.864 -14.525 -19.781  1.00 15.64           N  
ATOM    545  CA  GLY A  78     -12.457 -14.836 -19.946  1.00 17.18           C  
ATOM    546  C   GLY A  78     -12.100 -14.554 -21.398  1.00 17.47           C  
ATOM    547  O   GLY A  78     -10.931 -14.543 -21.780  1.00 17.96           O  
ATOM    548  N   CYS A  79     -13.139 -14.324 -22.199  1.00 16.09           N  
ATOM    549  CA  CYS A  79     -13.025 -14.028 -23.629  1.00 15.07           C  
ATOM    550  C   CYS A  79     -12.074 -14.949 -24.393  1.00 15.25           C  
ATOM    551  O   CYS A  79     -11.066 -14.500 -24.944  1.00 15.42           O  
ATOM    552  CB  CYS A  79     -12.611 -12.563 -23.834  1.00 14.72           C  
ATOM    553  SG  CYS A  79     -12.857 -11.950 -25.527  1.00 15.57           S  
ATOM    554  N   HIS A  80     -12.400 -16.240 -24.426  1.00 13.20           N  
ATOM    555  CA  HIS A  80     -11.587 -17.217 -25.147  1.00 13.18           C  
ATOM    556  C   HIS A  80     -11.801 -17.030 -26.648  1.00 12.09           C  
ATOM    557  O   HIS A  80     -10.841 -17.002 -27.423  1.00 11.36           O  
ATOM    558  CB  HIS A  80     -12.002 -18.652 -24.794  1.00 13.50           C  
ATOM    559  CG  HIS A  80     -11.825 -19.014 -23.351  1.00 14.48           C  
ATOM    560  ND1 HIS A  80     -12.029 -20.295 -22.884  1.00 14.47           N  
ATOM    561  CD2 HIS A  80     -11.495 -18.267 -22.271  1.00 14.16           C  
ATOM    562  CE1 HIS A  80     -11.834 -20.321 -21.577  1.00 14.82           C  
ATOM    563  NE2 HIS A  80     -11.509 -19.105 -21.180  1.00 15.10           N  
ATOM    564  N   ILE A  81     -13.076 -16.930 -27.028  1.00 12.37           N  
ATOM    565  CA  ILE A  81     -13.536 -16.762 -28.412  1.00 11.68           C  
ATOM    566  C   ILE A  81     -12.738 -17.566 -29.434  1.00 12.62           C  
ATOM    567  O   ILE A  81     -12.577 -17.157 -30.590  1.00 11.50           O  
ATOM    568  CB  ILE A  81     -13.567 -15.258 -28.814  1.00 12.80           C  
ATOM    569  CG1 ILE A  81     -12.161 -14.647 -28.764  1.00 12.21           C  
ATOM    570  CG2 ILE A  81     -14.505 -14.504 -27.866  1.00 10.62           C  
ATOM    571  CD1 ILE A  81     -12.098 -13.199 -29.259  1.00 15.75           C  
ATOM    572  N   ASN A  82     -12.291 -18.743 -29.003  1.00 11.67           N  
ATOM    573  CA  ASN A  82     -11.477 -19.628 -29.827  1.00 10.80           C  
ATOM    574  C   ASN A  82     -11.475 -21.029 -29.198  1.00 10.60           C  
ATOM    575  O   ASN A  82     -10.963 -21.213 -28.100  1.00 11.19           O  
ATOM    576  CB  ASN A  82     -10.047 -19.083 -29.856  1.00 10.45           C  
ATOM    577  CG  ASN A  82      -9.134 -19.862 -30.774  1.00 10.45           C  
ATOM    578  OD1 ASN A  82      -9.383 -21.028 -31.085  1.00 11.19           O  
ATOM    579  ND2 ASN A  82      -8.052 -19.219 -31.204  1.00 10.75           N  
ATOM    580  N   PRO A  83     -12.046 -22.028 -29.888  1.00 11.70           N  
ATOM    581  CA  PRO A  83     -12.077 -23.393 -29.347  1.00 13.20           C  
ATOM    582  C   PRO A  83     -10.693 -23.930 -28.979  1.00 12.59           C  
ATOM    583  O   PRO A  83     -10.549 -24.691 -28.018  1.00 12.71           O  
ATOM    584  CB  PRO A  83     -12.728 -24.195 -30.474  1.00 12.80           C  
ATOM    585  CG  PRO A  83     -13.675 -23.195 -31.076  1.00 12.69           C  
ATOM    586  CD  PRO A  83     -12.831 -21.937 -31.133  1.00 11.53           C  
ATOM    587  N   ALA A  84      -9.675 -23.538 -29.744  1.00 11.70           N  
ATOM    588  CA  ALA A  84      -8.317 -23.996 -29.470  1.00 12.03           C  
ATOM    589  C   ALA A  84      -7.777 -23.420 -28.158  1.00 12.72           C  
ATOM    590  O   ALA A  84      -6.991 -24.071 -27.465  1.00 12.37           O  
ATOM    591  CB  ALA A  84      -7.393 -23.628 -30.631  1.00 11.26           C  
ATOM    592  N   VAL A  85      -8.190 -22.201 -27.818  1.00 11.88           N  
ATOM    593  CA  VAL A  85      -7.747 -21.576 -26.574  1.00 12.81           C  
ATOM    594  C   VAL A  85      -8.444 -22.260 -25.400  1.00 13.37           C  
ATOM    595  O   VAL A  85      -7.819 -22.567 -24.384  1.00 13.79           O  
ATOM    596  CB  VAL A  85      -8.071 -20.062 -26.559  1.00 14.32           C  
ATOM    597  CG1 VAL A  85      -7.825 -19.480 -25.165  1.00 14.71           C  
ATOM    598  CG2 VAL A  85      -7.201 -19.346 -27.590  1.00 14.63           C  
ATOM    599  N   THR A  86      -9.741 -22.504 -25.553  1.00 13.24           N  
ATOM    600  CA  THR A  86     -10.525 -23.169 -24.513  1.00 13.42           C  
ATOM    601  C   THR A  86      -9.918 -24.542 -24.213  1.00 14.42           C  
ATOM    602  O   THR A  86      -9.729 -24.907 -23.050  1.00 15.08           O  
ATOM    603  CB  THR A  86     -11.997 -23.339 -24.960  1.00 14.08           C  
ATOM    604  OG1 THR A  86     -12.576 -22.049 -25.191  1.00 12.10           O  
ATOM    605  CG2 THR A  86     -12.816 -24.061 -23.885  1.00 12.12           C  
ATOM    606  N   ILE A  87      -9.601 -25.292 -25.264  1.00 14.76           N  
ATOM    607  CA  ILE A  87      -9.010 -26.619 -25.105  1.00 15.89           C  
ATOM    608  C   ILE A  87      -7.591 -26.516 -24.543  1.00 16.42           C  
ATOM    609  O   ILE A  87      -7.185 -27.324 -23.706  1.00 16.18           O  
ATOM    610  CB  ILE A  87      -9.013 -27.383 -26.454  1.00 15.73           C  
ATOM    611  CG1 ILE A  87     -10.461 -27.704 -26.845  1.00 16.31           C  
ATOM    612  CG2 ILE A  87      -8.185 -28.663 -26.350  1.00 17.37           C  
ATOM    613  CD1 ILE A  87     -10.625 -28.306 -28.225  1.00 16.57           C  
ATOM    614  N   GLY A  88      -6.844 -25.511 -24.992  1.00 15.67           N  
ATOM    615  CA  GLY A  88      -5.494 -25.322 -24.492  1.00 15.38           C  
ATOM    616  C   GLY A  88      -5.485 -25.076 -22.992  1.00 15.18           C  
ATOM    617  O   GLY A  88      -4.672 -25.653 -22.265  1.00 15.91           O  
ATOM    618  N   LEU A  89      -6.389 -24.219 -22.525  1.00 14.14           N  
ATOM    619  CA  LEU A  89      -6.493 -23.903 -21.102  1.00 15.14           C  
ATOM    620  C   LEU A  89      -6.910 -25.150 -20.328  1.00 16.24           C  
ATOM    621  O   LEU A  89      -6.403 -25.421 -19.238  1.00 16.91           O  
ATOM    622  CB  LEU A  89      -7.519 -22.787 -20.879  1.00 14.96           C  
ATOM    623  CG  LEU A  89      -7.150 -21.411 -21.443  1.00 14.81           C  
ATOM    624  CD1 LEU A  89      -8.348 -20.472 -21.354  1.00 14.62           C  
ATOM    625  CD2 LEU A  89      -5.961 -20.849 -20.673  1.00 15.03           C  
ATOM    626  N   TRP A  90      -7.841 -25.903 -20.899  1.00 16.17           N  
ATOM    627  CA  TRP A  90      -8.317 -27.133 -20.273  1.00 17.80           C  
ATOM    628  C   TRP A  90      -7.177 -28.142 -20.107  1.00 18.40           C  
ATOM    629  O   TRP A  90      -7.059 -28.787 -19.061  1.00 19.11           O  
ATOM    630  CB  TRP A  90      -9.428 -27.755 -21.123  1.00 17.88           C  
ATOM    631  CG  TRP A  90      -9.748 -29.174 -20.749  1.00 21.28           C  
ATOM    632  CD1 TRP A  90     -10.457 -29.600 -19.660  1.00 22.13           C  
ATOM    633  CD2 TRP A  90      -9.331 -30.354 -21.445  1.00 22.96           C  
ATOM    634  NE1 TRP A  90     -10.507 -30.977 -19.637  1.00 23.22           N  
ATOM    635  CE2 TRP A  90      -9.825 -31.464 -20.721  1.00 23.82           C  
ATOM    636  CE3 TRP A  90      -8.586 -30.582 -22.612  1.00 23.40           C  
ATOM    637  CZ2 TRP A  90      -9.597 -32.784 -21.125  1.00 24.92           C  
ATOM    638  CZ3 TRP A  90      -8.359 -31.898 -23.014  1.00 26.15           C  
ATOM    639  CH2 TRP A  90      -8.866 -32.981 -22.271  1.00 25.73           C  
ATOM    640  N   SER A  91      -6.335 -28.268 -21.131  1.00 17.55           N  
ATOM    641  CA  SER A  91      -5.229 -29.224 -21.095  1.00 19.80           C  
ATOM    642  C   SER A  91      -4.257 -29.014 -19.936  1.00 20.27           C  
ATOM    643  O   SER A  91      -3.580 -29.954 -19.522  1.00 22.92           O  
ATOM    644  CB  SER A  91      -4.462 -29.221 -22.429  1.00 18.75           C  
ATOM    645  OG  SER A  91      -3.666 -28.059 -22.583  1.00 20.39           O  
ATOM    646  N   VAL A  92      -4.181 -27.795 -19.409  1.00 20.37           N  
ATOM    647  CA  VAL A  92      -3.292 -27.527 -18.285  1.00 21.00           C  
ATOM    648  C   VAL A  92      -4.070 -27.184 -17.014  1.00 21.35           C  
ATOM    649  O   VAL A  92      -3.560 -26.511 -16.118  1.00 21.05           O  
ATOM    650  CB  VAL A  92      -2.281 -26.391 -18.606  1.00 21.70           C  
ATOM    651  CG1 VAL A  92      -1.268 -26.884 -19.628  1.00 20.40           C  
ATOM    652  CG2 VAL A  92      -3.010 -25.164 -19.132  1.00 20.88           C  
ATOM    653  N   LYS A  93      -5.313 -27.655 -16.955  1.00 22.45           N  
ATOM    654  CA  LYS A  93      -6.187 -27.451 -15.801  1.00 23.63           C  
ATOM    655  C   LYS A  93      -6.445 -25.993 -15.439  1.00 24.11           C  
ATOM    656  O   LYS A  93      -6.494 -25.636 -14.260  1.00 23.88           O  
ATOM    657  CB  LYS A  93      -5.607 -28.186 -14.586  1.00 26.12           C  
ATOM    658  CG  LYS A  93      -5.225 -29.629 -14.879  1.00 28.81           C  
ATOM    659  CD  LYS A  93      -6.390 -30.404 -15.479  1.00 33.68           C  
ATOM    660  CE  LYS A  93      -5.964 -31.795 -15.928  1.00 35.64           C  
ATOM    661  NZ  LYS A  93      -7.078 -32.523 -16.603  1.00 38.83           N  
ATOM    662  N   LYS A  94      -6.621 -25.151 -16.452  1.00 22.53           N  
ATOM    663  CA  LYS A  94      -6.885 -23.737 -16.222  1.00 22.85           C  
ATOM    664  C   LYS A  94      -8.319 -23.381 -16.604  1.00 21.81           C  
ATOM    665  O   LYS A  94      -8.717 -22.220 -16.545  1.00 23.25           O  
ATOM    666  CB  LYS A  94      -5.900 -22.880 -17.020  1.00 23.41           C  
ATOM    667  CG  LYS A  94      -4.450 -23.044 -16.588  1.00 24.22           C  
ATOM    668  CD  LYS A  94      -4.238 -22.543 -15.171  1.00 26.71           C  
ATOM    669  CE  LYS A  94      -2.787 -22.694 -14.740  1.00 27.79           C  
ATOM    670  NZ  LYS A  94      -2.588 -22.182 -13.357  1.00 28.94           N  
ATOM    671  N   PHE A  95      -9.086 -24.391 -17.003  1.00 21.21           N  
ATOM    672  CA  PHE A  95     -10.487 -24.211 -17.377  1.00 20.27           C  
ATOM    673  C   PHE A  95     -11.172 -25.560 -17.184  1.00 20.51           C  
ATOM    674  O   PHE A  95     -10.665 -26.589 -17.631  1.00 19.94           O  
ATOM    675  CB  PHE A  95     -10.614 -23.764 -18.838  1.00 18.78           C  
ATOM    676  CG  PHE A  95     -11.998 -23.298 -19.212  1.00 16.75           C  
ATOM    677  CD1 PHE A  95     -12.527 -22.133 -18.666  1.00 17.39           C  
ATOM    678  CD2 PHE A  95     -12.772 -24.027 -20.105  1.00 17.19           C  
ATOM    679  CE1 PHE A  95     -13.812 -21.700 -19.007  1.00 16.48           C  
ATOM    680  CE2 PHE A  95     -14.058 -23.603 -20.451  1.00 16.79           C  
ATOM    681  CZ  PHE A  95     -14.576 -22.438 -19.900  1.00 15.97           C  
ATOM    682  N   PRO A  96     -12.336 -25.572 -16.514  1.00 21.22           N  
ATOM    683  CA  PRO A  96     -13.072 -26.817 -16.266  1.00 21.86           C  
ATOM    684  C   PRO A  96     -13.578 -27.544 -17.506  1.00 20.86           C  
ATOM    685  O   PRO A  96     -14.165 -26.940 -18.404  1.00 20.14           O  
ATOM    686  CB  PRO A  96     -14.205 -26.369 -15.341  1.00 22.24           C  
ATOM    687  CG  PRO A  96     -14.456 -24.963 -15.769  1.00 23.30           C  
ATOM    688  CD  PRO A  96     -13.058 -24.413 -15.958  1.00 21.56           C  
ATOM    689  N   GLY A  97     -13.350 -28.853 -17.543  1.00 20.60           N  
ATOM    690  CA  GLY A  97     -13.793 -29.649 -18.672  1.00 20.17           C  
ATOM    691  C   GLY A  97     -15.294 -29.591 -18.889  1.00 20.97           C  
ATOM    692  O   GLY A  97     -15.765 -29.679 -20.022  1.00 21.02           O  
ATOM    693  N   ARG A  98     -16.050 -29.434 -17.806  1.00 21.63           N  
ATOM    694  CA  ARG A  98     -17.504 -29.376 -17.897  1.00 21.72           C  
ATOM    695  C   ARG A  98     -18.025 -28.158 -18.661  1.00 21.71           C  
ATOM    696  O   ARG A  98     -19.187 -28.134 -19.070  1.00 20.64           O  
ATOM    697  CB  ARG A  98     -18.123 -29.395 -16.495  1.00 22.90           C  
ATOM    698  CG  ARG A  98     -17.668 -28.257 -15.603  1.00 24.18           C  
ATOM    699  CD  ARG A  98     -18.383 -28.286 -14.262  1.00 25.05           C  
ATOM    700  NE  ARG A  98     -17.926 -27.214 -13.385  1.00 27.58           N  
ATOM    701  CZ  ARG A  98     -16.757 -27.208 -12.754  1.00 27.90           C  
ATOM    702  NH1 ARG A  98     -15.916 -28.224 -12.893  1.00 30.56           N  
ATOM    703  NH2 ARG A  98     -16.424 -26.179 -11.989  1.00 28.80           N  
ATOM    704  N   GLU A  99     -17.176 -27.152 -18.857  1.00 20.75           N  
ATOM    705  CA  GLU A  99     -17.596 -25.948 -19.572  1.00 20.28           C  
ATOM    706  C   GLU A  99     -16.983 -25.829 -20.967  1.00 19.74           C  
ATOM    707  O   GLU A  99     -17.268 -24.878 -21.693  1.00 18.92           O  
ATOM    708  CB  GLU A  99     -17.244 -24.697 -18.761  1.00 21.57           C  
ATOM    709  CG  GLU A  99     -17.741 -24.729 -17.325  1.00 25.29           C  
ATOM    710  CD  GLU A  99     -17.589 -23.397 -16.619  1.00 26.71           C  
ATOM    711  OE1 GLU A  99     -16.593 -22.689 -16.882  1.00 27.15           O  
ATOM    712  OE2 GLU A  99     -18.460 -23.062 -15.789  1.00 29.43           O  
ATOM    713  N   VAL A 100     -16.147 -26.792 -21.341  1.00 18.58           N  
ATOM    714  CA  VAL A 100     -15.507 -26.769 -22.653  1.00 17.60           C  
ATOM    715  C   VAL A 100     -16.515 -26.817 -23.802  1.00 17.92           C  
ATOM    716  O   VAL A 100     -16.489 -25.965 -24.693  1.00 17.36           O  
ATOM    717  CB  VAL A 100     -14.503 -27.937 -22.804  1.00 16.20           C  
ATOM    718  CG1 VAL A 100     -14.064 -28.073 -24.262  1.00 17.50           C  
ATOM    719  CG2 VAL A 100     -13.296 -27.692 -21.914  1.00 16.75           C  
ATOM    720  N   VAL A 101     -17.406 -27.805 -23.790  1.00 17.63           N  
ATOM    721  CA  VAL A 101     -18.392 -27.913 -24.860  1.00 17.88           C  
ATOM    722  C   VAL A 101     -19.324 -26.698 -24.918  1.00 17.34           C  
ATOM    723  O   VAL A 101     -19.615 -26.189 -26.000  1.00 17.52           O  
ATOM    724  CB  VAL A 101     -19.218 -29.214 -24.736  1.00 18.10           C  
ATOM    725  CG1 VAL A 101     -20.315 -29.242 -25.789  1.00 18.46           C  
ATOM    726  CG2 VAL A 101     -18.298 -30.418 -24.913  1.00 19.49           C  
ATOM    727  N   PRO A 102     -19.815 -26.224 -23.760  1.00 17.75           N  
ATOM    728  CA  PRO A 102     -20.702 -25.056 -23.769  1.00 17.79           C  
ATOM    729  C   PRO A 102     -20.024 -23.850 -24.431  1.00 17.11           C  
ATOM    730  O   PRO A 102     -20.629 -23.162 -25.253  1.00 15.45           O  
ATOM    731  CB  PRO A 102     -20.975 -24.824 -22.288  1.00 19.07           C  
ATOM    732  CG  PRO A 102     -20.999 -26.221 -21.747  1.00 19.99           C  
ATOM    733  CD  PRO A 102     -19.806 -26.863 -22.430  1.00 19.00           C  
ATOM    734  N   TYR A 103     -18.768 -23.601 -24.072  1.00 15.42           N  
ATOM    735  CA  TYR A 103     -18.033 -22.479 -24.659  1.00 14.63           C  
ATOM    736  C   TYR A 103     -17.827 -22.655 -26.160  1.00 14.14           C  
ATOM    737  O   TYR A 103     -18.039 -21.720 -26.932  1.00 13.26           O  
ATOM    738  CB  TYR A 103     -16.665 -22.307 -23.990  1.00 14.31           C  
ATOM    739  CG  TYR A 103     -16.632 -21.295 -22.867  1.00 15.11           C  
ATOM    740  CD1 TYR A 103     -15.521 -20.471 -22.688  1.00 14.59           C  
ATOM    741  CD2 TYR A 103     -17.693 -21.176 -21.967  1.00 14.92           C  
ATOM    742  CE1 TYR A 103     -15.462 -19.556 -21.642  1.00 14.76           C  
ATOM    743  CE2 TYR A 103     -17.645 -20.264 -20.917  1.00 14.95           C  
ATOM    744  CZ  TYR A 103     -16.526 -19.458 -20.759  1.00 14.66           C  
ATOM    745  OH  TYR A 103     -16.460 -18.566 -19.717  1.00 15.74           O  
ATOM    746  N   ILE A 104     -17.416 -23.850 -26.579  1.00 13.55           N  
ATOM    747  CA  ILE A 104     -17.178 -24.096 -27.998  1.00 14.33           C  
ATOM    748  C   ILE A 104     -18.445 -23.926 -28.830  1.00 15.51           C  
ATOM    749  O   ILE A 104     -18.404 -23.361 -29.924  1.00 13.89           O  
ATOM    750  CB  ILE A 104     -16.566 -25.503 -28.229  1.00 14.44           C  
ATOM    751  CG1 ILE A 104     -15.168 -25.558 -27.602  1.00 14.84           C  
ATOM    752  CG2 ILE A 104     -16.491 -25.812 -29.725  1.00 13.39           C  
ATOM    753  CD1 ILE A 104     -14.429 -26.870 -27.825  1.00 16.51           C  
ATOM    754  N   ILE A 105     -19.576 -24.406 -28.321  1.00 15.27           N  
ATOM    755  CA  ILE A 105     -20.825 -24.258 -29.060  1.00 15.45           C  
ATOM    756  C   ILE A 105     -21.155 -22.776 -29.222  1.00 13.85           C  
ATOM    757  O   ILE A 105     -21.542 -22.333 -30.303  1.00 14.67           O  
ATOM    758  CB  ILE A 105     -21.995 -24.977 -28.347  1.00 17.18           C  
ATOM    759  CG1 ILE A 105     -21.791 -26.492 -28.439  1.00 20.18           C  
ATOM    760  CG2 ILE A 105     -23.327 -24.577 -28.980  1.00 18.54           C  
ATOM    761  CD1 ILE A 105     -22.864 -27.307 -27.734  1.00 22.30           C  
ATOM    762  N   ALA A 106     -20.986 -22.009 -28.148  1.00 13.72           N  
ATOM    763  CA  ALA A 106     -21.263 -20.577 -28.189  1.00 13.04           C  
ATOM    764  C   ALA A 106     -20.358 -19.890 -29.208  1.00 12.54           C  
ATOM    765  O   ALA A 106     -20.794 -18.992 -29.927  1.00 12.72           O  
ATOM    766  CB  ALA A 106     -21.054 -19.957 -26.805  1.00 12.88           C  
ATOM    767  N   GLN A 107     -19.099 -20.319 -29.260  1.00 12.18           N  
ATOM    768  CA  GLN A 107     -18.122 -19.747 -30.186  1.00 12.44           C  
ATOM    769  C   GLN A 107     -18.477 -20.077 -31.636  1.00 12.88           C  
ATOM    770  O   GLN A 107     -18.434 -19.204 -32.506  1.00 11.61           O  
ATOM    771  CB  GLN A 107     -16.716 -20.266 -29.844  1.00 11.85           C  
ATOM    772  CG  GLN A 107     -16.219 -19.835 -28.457  1.00 11.88           C  
ATOM    773  CD  GLN A 107     -15.095 -20.716 -27.930  1.00 11.38           C  
ATOM    774  OE1 GLN A 107     -14.723 -21.707 -28.558  1.00 13.09           O  
ATOM    775  NE2 GLN A 107     -14.557 -20.362 -26.769  1.00 11.59           N  
ATOM    776  N   LEU A 108     -18.836 -21.331 -31.901  1.00 12.94           N  
ATOM    777  CA  LEU A 108     -19.204 -21.732 -33.258  1.00 14.09           C  
ATOM    778  C   LEU A 108     -20.433 -20.957 -33.739  1.00 14.49           C  
ATOM    779  O   LEU A 108     -20.482 -20.491 -34.881  1.00 13.49           O  
ATOM    780  CB  LEU A 108     -19.484 -23.239 -33.307  1.00 14.21           C  
ATOM    781  CG  LEU A 108     -18.280 -24.157 -33.078  1.00 15.50           C  
ATOM    782  CD1 LEU A 108     -18.756 -25.604 -32.935  1.00 15.28           C  
ATOM    783  CD2 LEU A 108     -17.303 -24.025 -34.238  1.00 15.19           C  
ATOM    784  N   LEU A 109     -21.421 -20.818 -32.860  1.00 14.11           N  
ATOM    785  CA  LEU A 109     -22.645 -20.092 -33.186  1.00 15.32           C  
ATOM    786  C   LEU A 109     -22.354 -18.610 -33.424  1.00 13.98           C  
ATOM    787  O   LEU A 109     -22.866 -18.010 -34.369  1.00 14.95           O  
ATOM    788  CB  LEU A 109     -23.665 -20.245 -32.052  1.00 16.45           C  
ATOM    789  CG  LEU A 109     -24.256 -21.647 -31.860  1.00 18.67           C  
ATOM    790  CD1 LEU A 109     -25.158 -21.662 -30.630  1.00 19.98           C  
ATOM    791  CD2 LEU A 109     -25.036 -22.048 -33.105  1.00 20.15           C  
ATOM    792  N   GLY A 110     -21.529 -18.024 -32.562  1.00 13.61           N  
ATOM    793  CA  GLY A 110     -21.184 -16.620 -32.713  1.00 13.13           C  
ATOM    794  C   GLY A 110     -20.480 -16.348 -34.029  1.00 12.78           C  
ATOM    795  O   GLY A 110     -20.749 -15.346 -34.695  1.00 12.49           O  
ATOM    796  N   ALA A 111     -19.570 -17.240 -34.405  1.00 12.27           N  
ATOM    797  CA  ALA A 111     -18.825 -17.095 -35.652  1.00 12.17           C  
ATOM    798  C   ALA A 111     -19.761 -17.180 -36.852  1.00 13.22           C  
ATOM    799  O   ALA A 111     -19.640 -16.407 -37.805  1.00 12.48           O  
ATOM    800  CB  ALA A 111     -17.756 -18.173 -35.749  1.00 12.47           C  
ATOM    801  N   ALA A 112     -20.693 -18.126 -36.809  1.00 13.82           N  
ATOM    802  CA  ALA A 112     -21.644 -18.293 -37.902  1.00 14.18           C  
ATOM    803  C   ALA A 112     -22.527 -17.054 -38.054  1.00 13.09           C  
ATOM    804  O   ALA A 112     -22.767 -16.591 -39.167  1.00 12.91           O  
ATOM    805  CB  ALA A 112     -22.513 -19.533 -37.660  1.00 15.09           C  
ATOM    806  N   PHE A 113     -23.006 -16.514 -36.937  1.00 13.90           N  
ATOM    807  CA  PHE A 113     -23.864 -15.334 -36.982  1.00 15.26           C  
ATOM    808  C   PHE A 113     -23.067 -14.093 -37.401  1.00 15.27           C  
ATOM    809  O   PHE A 113     -23.571 -13.238 -38.128  1.00 14.97           O  
ATOM    810  CB  PHE A 113     -24.512 -15.097 -35.614  1.00 18.01           C  
ATOM    811  CG  PHE A 113     -25.711 -14.189 -35.657  1.00 23.93           C  
ATOM    812  CD1 PHE A 113     -25.877 -13.193 -34.698  1.00 25.63           C  
ATOM    813  CD2 PHE A 113     -26.688 -14.343 -36.639  1.00 26.08           C  
ATOM    814  CE1 PHE A 113     -26.997 -12.358 -34.717  1.00 28.01           C  
ATOM    815  CE2 PHE A 113     -27.813 -13.514 -36.667  1.00 27.44           C  
ATOM    816  CZ  PHE A 113     -27.966 -12.520 -35.702  1.00 28.45           C  
ATOM    817  N   GLY A 114     -21.823 -13.996 -36.939  1.00 14.65           N  
ATOM    818  CA  GLY A 114     -21.001 -12.852 -37.301  1.00 14.81           C  
ATOM    819  C   GLY A 114     -20.791 -12.779 -38.802  1.00 15.00           C  
ATOM    820  O   GLY A 114     -20.888 -11.708 -39.410  1.00 15.17           O  
ATOM    821  N   SER A 115     -20.504 -13.929 -39.403  1.00 13.53           N  
ATOM    822  CA  SER A 115     -20.282 -14.010 -40.843  1.00 14.32           C  
ATOM    823  C   SER A 115     -21.576 -13.682 -41.591  1.00 14.66           C  
ATOM    824  O   SER A 115     -21.565 -12.963 -42.586  1.00 14.81           O  
ATOM    825  CB  SER A 115     -19.806 -15.419 -41.217  1.00 14.99           C  
ATOM    826  OG  SER A 115     -19.498 -15.505 -42.596  1.00 17.44           O  
ATOM    827  N   PHE A 116     -22.691 -14.212 -41.099  1.00 15.37           N  
ATOM    828  CA  PHE A 116     -23.990 -13.975 -41.723  1.00 14.77           C  
ATOM    829  C   PHE A 116     -24.383 -12.500 -41.710  1.00 15.06           C  
ATOM    830  O   PHE A 116     -24.819 -11.952 -42.725  1.00 14.75           O  
ATOM    831  CB  PHE A 116     -25.073 -14.783 -41.009  1.00 16.36           C  
ATOM    832  CG  PHE A 116     -26.456 -14.523 -41.530  1.00 18.43           C  
ATOM    833  CD1 PHE A 116     -26.827 -14.951 -42.802  1.00 19.13           C  
ATOM    834  CD2 PHE A 116     -27.380 -13.827 -40.758  1.00 19.97           C  
ATOM    835  CE1 PHE A 116     -28.104 -14.688 -43.299  1.00 20.26           C  
ATOM    836  CE2 PHE A 116     -28.659 -13.558 -41.245  1.00 21.29           C  
ATOM    837  CZ  PHE A 116     -29.020 -13.989 -42.517  1.00 21.03           C  
ATOM    838  N   ILE A 117     -24.236 -11.859 -40.556  1.00 14.28           N  
ATOM    839  CA  ILE A 117     -24.593 -10.453 -40.437  1.00 13.89           C  
ATOM    840  C   ILE A 117     -23.660  -9.581 -41.274  1.00 13.62           C  
ATOM    841  O   ILE A 117     -24.089  -8.573 -41.830  1.00 13.66           O  
ATOM    842  CB  ILE A 117     -24.592 -10.002 -38.956  1.00 14.26           C  
ATOM    843  CG1 ILE A 117     -25.709 -10.735 -38.198  1.00 14.22           C  
ATOM    844  CG2 ILE A 117     -24.806  -8.491 -38.857  1.00 14.35           C  
ATOM    845  CD1 ILE A 117     -27.122 -10.440 -38.721  1.00 15.97           C  
ATOM    846  N   PHE A 118     -22.391  -9.964 -41.381  1.00 13.22           N  
ATOM    847  CA  PHE A 118     -21.482  -9.176 -42.203  1.00 11.79           C  
ATOM    848  C   PHE A 118     -21.940  -9.267 -43.659  1.00 11.78           C  
ATOM    849  O   PHE A 118     -21.934  -8.278 -44.394  1.00 12.16           O  
ATOM    850  CB  PHE A 118     -20.045  -9.681 -42.110  1.00 11.99           C  
ATOM    851  CG  PHE A 118     -19.090  -8.868 -42.926  1.00 12.39           C  
ATOM    852  CD1 PHE A 118     -18.656  -7.626 -42.472  1.00 11.69           C  
ATOM    853  CD2 PHE A 118     -18.704  -9.292 -44.192  1.00 13.22           C  
ATOM    854  CE1 PHE A 118     -17.854  -6.812 -43.274  1.00 13.13           C  
ATOM    855  CE2 PHE A 118     -17.904  -8.486 -45.000  1.00 14.07           C  
ATOM    856  CZ  PHE A 118     -17.482  -7.243 -44.539  1.00 13.12           C  
ATOM    857  N   LEU A 119     -22.333 -10.465 -44.072  1.00 12.91           N  
ATOM    858  CA  LEU A 119     -22.799 -10.680 -45.436  1.00 14.46           C  
ATOM    859  C   LEU A 119     -23.988  -9.764 -45.734  1.00 14.12           C  
ATOM    860  O   LEU A 119     -24.110  -9.230 -46.837  1.00 15.32           O  
ATOM    861  CB  LEU A 119     -23.203 -12.144 -45.618  1.00 15.97           C  
ATOM    862  CG  LEU A 119     -23.803 -12.551 -46.964  1.00 17.02           C  
ATOM    863  CD1 LEU A 119     -22.790 -12.355 -48.083  1.00 18.37           C  
ATOM    864  CD2 LEU A 119     -24.232 -14.006 -46.878  1.00 20.39           C  
ATOM    865  N   GLN A 120     -24.859  -9.582 -44.746  1.00 15.60           N  
ATOM    866  CA  GLN A 120     -26.028  -8.723 -44.921  1.00 17.96           C  
ATOM    867  C   GLN A 120     -25.618  -7.263 -45.110  1.00 18.23           C  
ATOM    868  O   GLN A 120     -26.225  -6.544 -45.903  1.00 18.73           O  
ATOM    869  CB  GLN A 120     -26.966  -8.847 -43.717  1.00 20.27           C  
ATOM    870  CG  GLN A 120     -27.493 -10.252 -43.500  1.00 24.59           C  
ATOM    871  CD  GLN A 120     -28.225 -10.788 -44.714  1.00 27.34           C  
ATOM    872  OE1 GLN A 120     -28.001 -11.923 -45.135  1.00 32.82           O  
ATOM    873  NE2 GLN A 120     -29.106  -9.977 -45.282  1.00 27.51           N  
ATOM    874  N   CYS A 121     -24.586  -6.833 -44.385  1.00 18.04           N  
ATOM    875  CA  CYS A 121     -24.089  -5.455 -44.473  1.00 17.14           C  
ATOM    876  C   CYS A 121     -23.329  -5.157 -45.760  1.00 17.04           C  
ATOM    877  O   CYS A 121     -23.547  -4.127 -46.398  1.00 16.94           O  
ATOM    878  CB  CYS A 121     -23.137  -5.136 -43.309  1.00 19.77           C  
ATOM    879  SG  CYS A 121     -23.856  -5.082 -41.668  1.00 23.85           S  
ATOM    880  N   ALA A 122     -22.418  -6.056 -46.120  1.00 16.40           N  
ATOM    881  CA  ALA A 122     -21.570  -5.874 -47.291  1.00 16.36           C  
ATOM    882  C   ALA A 122     -22.172  -6.266 -48.632  1.00 16.68           C  
ATOM    883  O   ALA A 122     -21.727  -5.784 -49.670  1.00 17.25           O  
ATOM    884  CB  ALA A 122     -20.252  -6.622 -47.086  1.00 14.91           C  
ATOM    885  N   GLY A 123     -23.172  -7.140 -48.612  1.00 17.60           N  
ATOM    886  CA  GLY A 123     -23.783  -7.576 -49.854  1.00 18.47           C  
ATOM    887  C   GLY A 123     -23.258  -8.937 -50.273  1.00 18.95           C  
ATOM    888  O   GLY A 123     -22.238  -9.404 -49.762  1.00 17.43           O  
ATOM    889  N   ILE A 124     -23.945  -9.570 -51.219  1.00 18.72           N  
ATOM    890  CA  ILE A 124     -23.557 -10.897 -51.687  1.00 18.85           C  
ATOM    891  C   ILE A 124     -22.109 -10.991 -52.169  1.00 17.02           C  
ATOM    892  O   ILE A 124     -21.484 -12.049 -52.066  1.00 16.82           O  
ATOM    893  CB  ILE A 124     -24.502 -11.380 -52.818  1.00 20.41           C  
ATOM    894  CG1 ILE A 124     -24.247 -12.862 -53.108  1.00 20.63           C  
ATOM    895  CG2 ILE A 124     -24.290 -10.546 -54.070  1.00 20.52           C  
ATOM    896  CD1 ILE A 124     -24.561 -13.777 -51.932  1.00 21.84           C  
ATOM    897  N   GLY A 125     -21.572  -9.888 -52.682  1.00 16.01           N  
ATOM    898  CA  GLY A 125     -20.198  -9.884 -53.159  1.00 15.76           C  
ATOM    899  C   GLY A 125     -19.175 -10.239 -52.090  1.00 15.02           C  
ATOM    900  O   GLY A 125     -18.073 -10.701 -52.399  1.00 16.33           O  
ATOM    901  N   ALA A 126     -19.530 -10.030 -50.827  1.00 15.57           N  
ATOM    902  CA  ALA A 126     -18.618 -10.346 -49.731  1.00 14.80           C  
ATOM    903  C   ALA A 126     -18.320 -11.842 -49.726  1.00 15.79           C  
ATOM    904  O   ALA A 126     -17.274 -12.277 -49.246  1.00 13.66           O  
ATOM    905  CB  ALA A 126     -19.233  -9.930 -48.402  1.00 14.69           C  
ATOM    906  N   ALA A 127     -19.248 -12.627 -50.268  1.00 15.66           N  
ATOM    907  CA  ALA A 127     -19.085 -14.071 -50.326  1.00 17.04           C  
ATOM    908  C   ALA A 127     -18.628 -14.547 -51.704  1.00 17.05           C  
ATOM    909  O   ALA A 127     -17.686 -15.329 -51.810  1.00 17.18           O  
ATOM    910  CB  ALA A 127     -20.396 -14.760 -49.940  1.00 17.07           C  
ATOM    911  N   THR A 128     -19.283 -14.066 -52.758  1.00 17.92           N  
ATOM    912  CA  THR A 128     -18.936 -14.487 -54.114  1.00 19.33           C  
ATOM    913  C   THR A 128     -17.582 -13.974 -54.593  1.00 19.44           C  
ATOM    914  O   THR A 128     -16.928 -14.617 -55.412  1.00 19.40           O  
ATOM    915  CB  THR A 128     -20.030 -14.072 -55.135  1.00 20.40           C  
ATOM    916  OG1 THR A 128     -20.200 -12.649 -55.127  1.00 20.80           O  
ATOM    917  CG2 THR A 128     -21.352 -14.742 -54.791  1.00 20.54           C  
ATOM    918  N   VAL A 129     -17.161 -12.819 -54.082  1.00 17.62           N  
ATOM    919  CA  VAL A 129     -15.875 -12.242 -54.457  1.00 17.30           C  
ATOM    920  C   VAL A 129     -14.890 -12.339 -53.287  1.00 17.14           C  
ATOM    921  O   VAL A 129     -13.742 -12.755 -53.459  1.00 17.11           O  
ATOM    922  CB  VAL A 129     -16.030 -10.755 -54.872  1.00 18.47           C  
ATOM    923  CG1 VAL A 129     -14.664 -10.140 -55.160  1.00 18.46           C  
ATOM    924  CG2 VAL A 129     -16.920 -10.652 -56.102  1.00 19.14           C  
ATOM    925  N   GLY A 130     -15.356 -11.977 -52.095  1.00 17.12           N  
ATOM    926  CA  GLY A 130     -14.498 -12.011 -50.920  1.00 16.67           C  
ATOM    927  C   GLY A 130     -14.429 -13.324 -50.157  1.00 17.06           C  
ATOM    928  O   GLY A 130     -13.593 -13.471 -49.265  1.00 16.37           O  
ATOM    929  N   GLY A 131     -15.297 -14.275 -50.494  1.00 15.71           N  
ATOM    930  CA  GLY A 131     -15.294 -15.557 -49.808  1.00 15.39           C  
ATOM    931  C   GLY A 131     -15.491 -15.431 -48.308  1.00 14.92           C  
ATOM    932  O   GLY A 131     -15.131 -16.333 -47.547  1.00 15.57           O  
ATOM    933  N   LEU A 132     -16.067 -14.306 -47.892  1.00 14.23           N  
ATOM    934  CA  LEU A 132     -16.323 -14.011 -46.485  1.00 13.23           C  
ATOM    935  C   LEU A 132     -15.082 -14.223 -45.623  1.00 12.83           C  
ATOM    936  O   LEU A 132     -15.181 -14.549 -44.441  1.00 12.09           O  
ATOM    937  CB  LEU A 132     -17.494 -14.856 -45.966  1.00 14.81           C  
ATOM    938  CG  LEU A 132     -18.873 -14.430 -46.502  1.00 14.94           C  
ATOM    939  CD1 LEU A 132     -19.949 -15.409 -46.039  1.00 17.14           C  
ATOM    940  CD2 LEU A 132     -19.193 -13.022 -46.010  1.00 17.09           C  
ATOM    941  N   GLY A 133     -13.917 -14.021 -46.229  1.00 12.53           N  
ATOM    942  CA  GLY A 133     -12.662 -14.186 -45.516  1.00 13.07           C  
ATOM    943  C   GLY A 133     -12.397 -15.594 -45.013  1.00 13.47           C  
ATOM    944  O   GLY A 133     -11.741 -15.772 -43.986  1.00 13.94           O  
ATOM    945  N   ALA A 134     -12.895 -16.602 -45.725  1.00 12.60           N  
ATOM    946  CA  ALA A 134     -12.679 -17.987 -45.316  1.00 13.78           C  
ATOM    947  C   ALA A 134     -11.204 -18.365 -45.464  1.00 13.95           C  
ATOM    948  O   ALA A 134     -10.545 -17.973 -46.427  1.00 16.44           O  
ATOM    949  CB  ALA A 134     -13.547 -18.927 -46.157  1.00 14.01           C  
ATOM    950  N   THR A 135     -10.689 -19.129 -44.507  1.00 14.49           N  
ATOM    951  CA  THR A 135      -9.293 -19.557 -44.543  1.00 14.02           C  
ATOM    952  C   THR A 135      -9.120 -20.876 -45.298  1.00 15.21           C  
ATOM    953  O   THR A 135      -9.816 -21.854 -45.023  1.00 15.64           O  
ATOM    954  CB  THR A 135      -8.727 -19.749 -43.116  1.00 13.89           C  
ATOM    955  OG1 THR A 135      -9.542 -20.687 -42.400  1.00 15.35           O  
ATOM    956  CG2 THR A 135      -8.708 -18.419 -42.361  1.00 13.05           C  
ATOM    957  N   ALA A 136      -8.189 -20.893 -46.247  1.00 14.97           N  
ATOM    958  CA  ALA A 136      -7.894 -22.094 -47.029  1.00 16.32           C  
ATOM    959  C   ALA A 136      -6.460 -22.003 -47.533  1.00 16.04           C  
ATOM    960  O   ALA A 136      -5.916 -20.908 -47.675  1.00 16.36           O  
ATOM    961  CB  ALA A 136      -8.862 -22.216 -48.210  1.00 16.50           C  
ATOM    962  N   PRO A 137      -5.820 -23.154 -47.800  1.00 15.85           N  
ATOM    963  CA  PRO A 137      -4.441 -23.112 -48.290  1.00 16.14           C  
ATOM    964  C   PRO A 137      -4.346 -22.249 -49.547  1.00 16.17           C  
ATOM    965  O   PRO A 137      -5.201 -22.329 -50.432  1.00 16.85           O  
ATOM    966  CB  PRO A 137      -4.127 -24.583 -48.570  1.00 16.69           C  
ATOM    967  CG  PRO A 137      -4.962 -25.302 -47.555  1.00 15.29           C  
ATOM    968  CD  PRO A 137      -6.274 -24.545 -47.621  1.00 16.07           C  
ATOM    969  N   PHE A 138      -3.316 -21.415 -49.619  1.00 14.86           N  
ATOM    970  CA  PHE A 138      -3.133 -20.557 -50.781  1.00 15.41           C  
ATOM    971  C   PHE A 138      -2.514 -21.344 -51.938  1.00 16.23           C  
ATOM    972  O   PHE A 138      -2.101 -22.489 -51.762  1.00 15.64           O  
ATOM    973  CB  PHE A 138      -2.287 -19.336 -50.404  1.00 15.09           C  
ATOM    974  CG  PHE A 138      -3.102 -18.195 -49.849  1.00 13.89           C  
ATOM    975  CD1 PHE A 138      -3.844 -18.354 -48.680  1.00 14.10           C  
ATOM    976  CD2 PHE A 138      -3.173 -16.982 -50.529  1.00 13.71           C  
ATOM    977  CE1 PHE A 138      -4.654 -17.321 -48.196  1.00 13.58           C  
ATOM    978  CE2 PHE A 138      -3.979 -15.938 -50.055  1.00 15.04           C  
ATOM    979  CZ  PHE A 138      -4.721 -16.109 -48.888  1.00 13.89           C  
ATOM    980  N   PRO A 139      -2.458 -20.748 -53.141  1.00 17.83           N  
ATOM    981  CA  PRO A 139      -1.887 -21.442 -54.303  1.00 19.10           C  
ATOM    982  C   PRO A 139      -0.500 -22.038 -54.078  1.00 19.67           C  
ATOM    983  O   PRO A 139       0.427 -21.348 -53.654  1.00 20.35           O  
ATOM    984  CB  PRO A 139      -1.894 -20.363 -55.384  1.00 18.95           C  
ATOM    985  CG  PRO A 139      -3.121 -19.568 -55.034  1.00 18.44           C  
ATOM    986  CD  PRO A 139      -2.977 -19.424 -53.532  1.00 17.52           C  
ATOM    987  N   GLY A 140      -0.367 -23.330 -54.366  1.00 19.96           N  
ATOM    988  CA  GLY A 140       0.913 -23.998 -54.199  1.00 19.62           C  
ATOM    989  C   GLY A 140       1.165 -24.541 -52.804  1.00 19.86           C  
ATOM    990  O   GLY A 140       2.135 -25.265 -52.584  1.00 20.12           O  
ATOM    991  N   ILE A 141       0.297 -24.201 -51.856  1.00 17.72           N  
ATOM    992  CA  ILE A 141       0.458 -24.669 -50.483  1.00 17.38           C  
ATOM    993  C   ILE A 141      -0.329 -25.961 -50.265  1.00 16.71           C  
ATOM    994  O   ILE A 141      -1.537 -26.008 -50.491  1.00 16.77           O  
ATOM    995  CB  ILE A 141      -0.027 -23.594 -49.475  1.00 15.84           C  
ATOM    996  CG1 ILE A 141       0.756 -22.289 -49.686  1.00 16.34           C  
ATOM    997  CG2 ILE A 141       0.119 -24.107 -48.050  1.00 16.04           C  
ATOM    998  CD1 ILE A 141       2.269 -22.411 -49.508  1.00 15.98           C  
ATOM    999  N   SER A 142       0.360 -27.008 -49.819  1.00 17.58           N  
ATOM   1000  CA  SER A 142      -0.286 -28.299 -49.592  1.00 19.05           C  
ATOM   1001  C   SER A 142      -1.010 -28.378 -48.254  1.00 19.93           C  
ATOM   1002  O   SER A 142      -0.850 -27.517 -47.387  1.00 19.10           O  
ATOM   1003  CB  SER A 142       0.740 -29.431 -49.659  1.00 19.95           C  
ATOM   1004  OG  SER A 142       1.546 -29.444 -48.495  1.00 20.17           O  
ATOM   1005  N   TYR A 143      -1.807 -29.430 -48.100  1.00 19.16           N  
ATOM   1006  CA  TYR A 143      -2.568 -29.665 -46.884  1.00 19.77           C  
ATOM   1007  C   TYR A 143      -1.672 -29.678 -45.649  1.00 19.55           C  
ATOM   1008  O   TYR A 143      -1.992 -29.051 -44.639  1.00 18.80           O  
ATOM   1009  CB  TYR A 143      -3.326 -30.997 -47.007  1.00 20.16           C  
ATOM   1010  CG  TYR A 143      -4.031 -31.459 -45.749  1.00 20.17           C  
ATOM   1011  CD1 TYR A 143      -3.323 -32.053 -44.702  1.00 20.90           C  
ATOM   1012  CD2 TYR A 143      -5.408 -31.302 -45.604  1.00 19.85           C  
ATOM   1013  CE1 TYR A 143      -3.970 -32.477 -43.542  1.00 21.17           C  
ATOM   1014  CE2 TYR A 143      -6.063 -31.720 -44.451  1.00 21.15           C  
ATOM   1015  CZ  TYR A 143      -5.340 -32.305 -43.425  1.00 20.87           C  
ATOM   1016  OH  TYR A 143      -5.987 -32.709 -42.282  1.00 23.48           O  
ATOM   1017  N   TRP A 144      -0.549 -30.385 -45.730  1.00 17.92           N  
ATOM   1018  CA  TRP A 144       0.358 -30.472 -44.592  1.00 18.96           C  
ATOM   1019  C   TRP A 144       1.130 -29.187 -44.324  1.00 17.14           C  
ATOM   1020  O   TRP A 144       1.468 -28.899 -43.178  1.00 16.33           O  
ATOM   1021  CB  TRP A 144       1.315 -31.656 -44.763  1.00 22.76           C  
ATOM   1022  CG  TRP A 144       0.601 -32.969 -44.635  1.00 26.96           C  
ATOM   1023  CD1 TRP A 144       0.344 -33.866 -45.631  1.00 30.12           C  
ATOM   1024  CD2 TRP A 144      -0.014 -33.497 -43.452  1.00 29.26           C  
ATOM   1025  NE1 TRP A 144      -0.398 -34.918 -45.144  1.00 31.37           N  
ATOM   1026  CE2 TRP A 144      -0.631 -34.716 -43.809  1.00 31.10           C  
ATOM   1027  CE3 TRP A 144      -0.107 -33.054 -42.124  1.00 29.86           C  
ATOM   1028  CZ2 TRP A 144      -1.332 -35.502 -42.886  1.00 31.73           C  
ATOM   1029  CZ3 TRP A 144      -0.804 -33.835 -41.205  1.00 31.23           C  
ATOM   1030  CH2 TRP A 144      -1.408 -35.047 -41.593  1.00 32.10           C  
ATOM   1031  N   GLN A 145       1.409 -28.414 -45.370  1.00 15.24           N  
ATOM   1032  CA  GLN A 145       2.113 -27.148 -45.180  1.00 15.42           C  
ATOM   1033  C   GLN A 145       1.204 -26.180 -44.426  1.00 15.10           C  
ATOM   1034  O   GLN A 145       1.653 -25.462 -43.534  1.00 16.25           O  
ATOM   1035  CB  GLN A 145       2.501 -26.538 -46.524  1.00 15.78           C  
ATOM   1036  CG  GLN A 145       3.695 -27.194 -47.175  1.00 18.35           C  
ATOM   1037  CD  GLN A 145       3.952 -26.644 -48.557  1.00 20.78           C  
ATOM   1038  OE1 GLN A 145       3.187 -26.894 -49.486  1.00 21.51           O  
ATOM   1039  NE2 GLN A 145       5.025 -25.874 -48.698  1.00 22.99           N  
ATOM   1040  N   ALA A 146      -0.073 -26.165 -44.792  1.00 15.12           N  
ATOM   1041  CA  ALA A 146      -1.048 -25.293 -44.138  1.00 14.53           C  
ATOM   1042  C   ALA A 146      -1.227 -25.741 -42.693  1.00 15.31           C  
ATOM   1043  O   ALA A 146      -1.374 -24.922 -41.783  1.00 13.69           O  
ATOM   1044  CB  ALA A 146      -2.385 -25.349 -44.882  1.00 14.59           C  
ATOM   1045  N   MET A 147      -1.214 -27.053 -42.488  1.00 14.93           N  
ATOM   1046  CA  MET A 147      -1.352 -27.620 -41.156  1.00 16.54           C  
ATOM   1047  C   MET A 147      -0.193 -27.153 -40.277  1.00 15.35           C  
ATOM   1048  O   MET A 147      -0.397 -26.714 -39.147  1.00 13.51           O  
ATOM   1049  CB  MET A 147      -1.347 -29.150 -41.240  1.00 19.92           C  
ATOM   1050  CG  MET A 147      -1.413 -29.850 -39.895  1.00 24.48           C  
ATOM   1051  SD  MET A 147      -3.044 -29.739 -39.156  1.00 29.82           S  
ATOM   1052  CE  MET A 147      -3.867 -31.105 -39.990  1.00 26.67           C  
ATOM   1053  N   LEU A 148       1.026 -27.255 -40.800  1.00 13.91           N  
ATOM   1054  CA  LEU A 148       2.205 -26.838 -40.048  1.00 14.28           C  
ATOM   1055  C   LEU A 148       2.122 -25.353 -39.700  1.00 14.32           C  
ATOM   1056  O   LEU A 148       2.482 -24.949 -38.598  1.00 14.31           O  
ATOM   1057  CB  LEU A 148       3.483 -27.125 -40.851  1.00 14.66           C  
ATOM   1058  CG  LEU A 148       4.820 -26.765 -40.188  1.00 15.68           C  
ATOM   1059  CD1 LEU A 148       4.964 -27.489 -38.859  1.00 16.51           C  
ATOM   1060  CD2 LEU A 148       5.967 -27.136 -41.126  1.00 18.32           C  
ATOM   1061  N   ALA A 149       1.638 -24.544 -40.639  1.00 13.40           N  
ATOM   1062  CA  ALA A 149       1.503 -23.107 -40.407  1.00 13.75           C  
ATOM   1063  C   ALA A 149       0.541 -22.830 -39.253  1.00 13.58           C  
ATOM   1064  O   ALA A 149       0.823 -22.003 -38.380  1.00 13.53           O  
ATOM   1065  CB  ALA A 149       1.011 -22.413 -41.679  1.00 12.66           C  
ATOM   1066  N   GLU A 150      -0.593 -23.525 -39.243  1.00 12.50           N  
ATOM   1067  CA  GLU A 150      -1.578 -23.336 -38.182  1.00 10.99           C  
ATOM   1068  C   GLU A 150      -1.033 -23.782 -36.823  1.00 11.23           C  
ATOM   1069  O   GLU A 150      -1.333 -23.171 -35.798  1.00 10.92           O  
ATOM   1070  CB  GLU A 150      -2.872 -24.082 -38.522  1.00 13.44           C  
ATOM   1071  CG  GLU A 150      -3.622 -23.471 -39.710  1.00 14.04           C  
ATOM   1072  CD  GLU A 150      -4.206 -22.091 -39.403  1.00 15.85           C  
ATOM   1073  OE1 GLU A 150      -4.280 -21.246 -40.327  1.00 15.17           O  
ATOM   1074  OE2 GLU A 150      -4.605 -21.856 -38.242  1.00 16.27           O  
ATOM   1075  N   VAL A 151      -0.230 -24.841 -36.805  1.00  9.90           N  
ATOM   1076  CA  VAL A 151       0.349 -25.296 -35.544  1.00 10.88           C  
ATOM   1077  C   VAL A 151       1.309 -24.246 -34.980  1.00 11.10           C  
ATOM   1078  O   VAL A 151       1.215 -23.877 -33.806  1.00 12.39           O  
ATOM   1079  CB  VAL A 151       1.126 -26.628 -35.711  1.00 11.99           C  
ATOM   1080  CG1 VAL A 151       1.887 -26.955 -34.419  1.00 12.19           C  
ATOM   1081  CG2 VAL A 151       0.161 -27.755 -36.033  1.00 12.81           C  
ATOM   1082  N   VAL A 152       2.232 -23.765 -35.811  1.00 10.04           N  
ATOM   1083  CA  VAL A 152       3.209 -22.772 -35.358  1.00 11.22           C  
ATOM   1084  C   VAL A 152       2.525 -21.463 -34.967  1.00  9.65           C  
ATOM   1085  O   VAL A 152       2.835 -20.871 -33.930  1.00  9.61           O  
ATOM   1086  CB  VAL A 152       4.274 -22.496 -36.450  1.00 11.54           C  
ATOM   1087  CG1 VAL A 152       5.299 -21.476 -35.940  1.00 12.84           C  
ATOM   1088  CG2 VAL A 152       4.978 -23.800 -36.826  1.00 12.36           C  
ATOM   1089  N   GLY A 153       1.589 -21.015 -35.795  1.00 10.37           N  
ATOM   1090  CA  GLY A 153       0.878 -19.784 -35.496  1.00 11.04           C  
ATOM   1091  C   GLY A 153       0.085 -19.859 -34.201  1.00 11.16           C  
ATOM   1092  O   GLY A 153       0.141 -18.947 -33.378  1.00  9.74           O  
ATOM   1093  N   THR A 154      -0.650 -20.949 -33.998  1.00  9.91           N  
ATOM   1094  CA  THR A 154      -1.447 -21.068 -32.786  1.00 10.29           C  
ATOM   1095  C   THR A 154      -0.556 -21.298 -31.566  1.00  9.90           C  
ATOM   1096  O   THR A 154      -0.929 -20.951 -30.447  1.00 10.34           O  
ATOM   1097  CB  THR A 154      -2.493 -22.196 -32.912  1.00 11.20           C  
ATOM   1098  OG1 THR A 154      -3.193 -22.057 -34.159  1.00 10.17           O  
ATOM   1099  CG2 THR A 154      -3.513 -22.095 -31.782  1.00 11.84           C  
ATOM   1100  N   PHE A 155       0.623 -21.877 -31.784  1.00 10.12           N  
ATOM   1101  CA  PHE A 155       1.566 -22.093 -30.692  1.00 10.88           C  
ATOM   1102  C   PHE A 155       1.959 -20.722 -30.134  1.00 10.27           C  
ATOM   1103  O   PHE A 155       1.936 -20.503 -28.921  1.00 10.09           O  
ATOM   1104  CB  PHE A 155       2.819 -22.822 -31.198  1.00 12.01           C  
ATOM   1105  CG  PHE A 155       3.873 -23.032 -30.142  1.00 13.57           C  
ATOM   1106  CD1 PHE A 155       3.895 -24.198 -29.379  1.00 15.74           C  
ATOM   1107  CD2 PHE A 155       4.840 -22.059 -29.905  1.00 16.08           C  
ATOM   1108  CE1 PHE A 155       4.870 -24.392 -28.393  1.00 17.43           C  
ATOM   1109  CE2 PHE A 155       5.818 -22.242 -28.921  1.00 17.29           C  
ATOM   1110  CZ  PHE A 155       5.831 -23.412 -28.166  1.00 17.67           C  
ATOM   1111  N   LEU A 156       2.320 -19.793 -31.018  1.00 10.06           N  
ATOM   1112  CA  LEU A 156       2.704 -18.455 -30.564  1.00  8.84           C  
ATOM   1113  C   LEU A 156       1.546 -17.777 -29.841  1.00  9.33           C  
ATOM   1114  O   LEU A 156       1.730 -17.181 -28.778  1.00  7.80           O  
ATOM   1115  CB  LEU A 156       3.154 -17.578 -31.740  1.00  9.27           C  
ATOM   1116  CG  LEU A 156       3.489 -16.132 -31.342  1.00  8.27           C  
ATOM   1117  CD1 LEU A 156       4.591 -16.132 -30.286  1.00  8.62           C  
ATOM   1118  CD2 LEU A 156       3.924 -15.334 -32.564  1.00  8.93           C  
ATOM   1119  N   LEU A 157       0.352 -17.863 -30.421  1.00  8.40           N  
ATOM   1120  CA  LEU A 157      -0.823 -17.258 -29.802  1.00  9.32           C  
ATOM   1121  C   LEU A 157      -1.042 -17.788 -28.387  1.00  9.81           C  
ATOM   1122  O   LEU A 157      -1.175 -17.015 -27.439  1.00  8.51           O  
ATOM   1123  CB  LEU A 157      -2.076 -17.535 -30.640  1.00 10.28           C  
ATOM   1124  CG  LEU A 157      -3.420 -17.170 -29.989  1.00  9.70           C  
ATOM   1125  CD1 LEU A 157      -3.441 -15.686 -29.617  1.00 11.11           C  
ATOM   1126  CD2 LEU A 157      -4.559 -17.498 -30.947  1.00 12.04           C  
ATOM   1127  N   MET A 158      -1.068 -19.109 -28.245  1.00  9.93           N  
ATOM   1128  CA  MET A 158      -1.314 -19.717 -26.939  1.00 10.60           C  
ATOM   1129  C   MET A 158      -0.217 -19.482 -25.899  1.00 10.57           C  
ATOM   1130  O   MET A 158      -0.518 -19.246 -24.728  1.00 10.38           O  
ATOM   1131  CB  MET A 158      -1.556 -21.220 -27.100  1.00 11.06           C  
ATOM   1132  CG  MET A 158      -2.140 -21.900 -25.858  1.00 12.96           C  
ATOM   1133  SD  MET A 158      -3.845 -21.384 -25.483  1.00 16.61           S  
ATOM   1134  CE  MET A 158      -3.751 -21.159 -23.731  1.00 17.48           C  
ATOM   1135  N   ILE A 159       1.048 -19.544 -26.304  1.00  9.68           N  
ATOM   1136  CA  ILE A 159       2.117 -19.331 -25.331  1.00 10.82           C  
ATOM   1137  C   ILE A 159       2.089 -17.881 -24.841  1.00 10.48           C  
ATOM   1138  O   ILE A 159       2.431 -17.592 -23.693  1.00 10.45           O  
ATOM   1139  CB  ILE A 159       3.513 -19.708 -25.910  1.00 11.47           C  
ATOM   1140  CG1 ILE A 159       4.476 -20.008 -24.751  1.00 13.90           C  
ATOM   1141  CG2 ILE A 159       4.065 -18.583 -26.787  1.00 12.80           C  
ATOM   1142  CD1 ILE A 159       5.794 -20.628 -25.175  1.00 15.40           C  
ATOM   1143  N   THR A 160       1.643 -16.969 -25.702  1.00 10.12           N  
ATOM   1144  CA  THR A 160       1.541 -15.566 -25.324  1.00  8.32           C  
ATOM   1145  C   THR A 160       0.386 -15.436 -24.325  1.00 10.16           C  
ATOM   1146  O   THR A 160       0.507 -14.758 -23.305  1.00 10.34           O  
ATOM   1147  CB  THR A 160       1.275 -14.677 -26.563  1.00  9.70           C  
ATOM   1148  OG1 THR A 160       2.372 -14.811 -27.476  1.00  9.91           O  
ATOM   1149  CG2 THR A 160       1.136 -13.207 -26.160  1.00 10.00           C  
ATOM   1150  N   ILE A 161      -0.727 -16.108 -24.610  1.00 10.10           N  
ATOM   1151  CA  ILE A 161      -1.880 -16.068 -23.715  1.00  9.81           C  
ATOM   1152  C   ILE A 161      -1.483 -16.597 -22.332  1.00 11.10           C  
ATOM   1153  O   ILE A 161      -1.881 -16.041 -21.311  1.00 10.51           O  
ATOM   1154  CB  ILE A 161      -3.058 -16.902 -24.292  1.00 10.25           C  
ATOM   1155  CG1 ILE A 161      -3.694 -16.138 -25.463  1.00 10.06           C  
ATOM   1156  CG2 ILE A 161      -4.098 -17.192 -23.200  1.00 10.17           C  
ATOM   1157  CD1 ILE A 161      -4.751 -16.929 -26.228  1.00 10.91           C  
ATOM   1158  N   MET A 162      -0.681 -17.656 -22.305  1.00 12.11           N  
ATOM   1159  CA  MET A 162      -0.238 -18.232 -21.035  1.00 13.75           C  
ATOM   1160  C   MET A 162       0.582 -17.219 -20.236  1.00 13.97           C  
ATOM   1161  O   MET A 162       0.370 -17.039 -19.035  1.00 14.79           O  
ATOM   1162  CB  MET A 162       0.618 -19.481 -21.279  1.00 14.91           C  
ATOM   1163  CG  MET A 162      -0.140 -20.687 -21.819  1.00 15.19           C  
ATOM   1164  SD  MET A 162      -1.397 -21.301 -20.661  1.00 17.21           S  
ATOM   1165  CE  MET A 162      -0.363 -21.987 -19.356  1.00 19.86           C  
ATOM   1166  N   GLY A 163       1.513 -16.553 -20.910  1.00 12.30           N  
ATOM   1167  CA  GLY A 163       2.363 -15.592 -20.229  1.00 13.35           C  
ATOM   1168  C   GLY A 163       1.742 -14.272 -19.811  1.00 14.48           C  
ATOM   1169  O   GLY A 163       2.074 -13.743 -18.746  1.00 15.19           O  
ATOM   1170  N   ILE A 164       0.826 -13.743 -20.620  1.00 13.42           N  
ATOM   1171  CA  ILE A 164       0.221 -12.449 -20.319  1.00 13.04           C  
ATOM   1172  C   ILE A 164      -1.189 -12.467 -19.715  1.00 13.71           C  
ATOM   1173  O   ILE A 164      -1.614 -11.481 -19.117  1.00 14.69           O  
ATOM   1174  CB  ILE A 164       0.211 -11.553 -21.592  1.00 14.34           C  
ATOM   1175  CG1 ILE A 164       0.075 -10.078 -21.201  1.00 16.05           C  
ATOM   1176  CG2 ILE A 164      -0.948 -11.944 -22.505  1.00 13.48           C  
ATOM   1177  CD1 ILE A 164       1.212  -9.560 -20.348  1.00 19.33           C  
ATOM   1178  N   ALA A 165      -1.916 -13.572 -19.856  1.00 14.58           N  
ATOM   1179  CA  ALA A 165      -3.271 -13.631 -19.313  1.00 15.69           C  
ATOM   1180  C   ALA A 165      -3.480 -14.689 -18.232  1.00 17.55           C  
ATOM   1181  O   ALA A 165      -4.258 -14.481 -17.299  1.00 20.02           O  
ATOM   1182  CB  ALA A 165      -4.274 -13.850 -20.442  1.00 15.37           C  
ATOM   1183  N   VAL A 166      -2.791 -15.818 -18.359  1.00 17.46           N  
ATOM   1184  CA  VAL A 166      -2.930 -16.915 -17.402  1.00 18.73           C  
ATOM   1185  C   VAL A 166      -1.988 -16.807 -16.207  1.00 20.05           C  
ATOM   1186  O   VAL A 166      -2.418 -16.926 -15.055  1.00 20.27           O  
ATOM   1187  CB  VAL A 166      -2.700 -18.281 -18.101  1.00 18.06           C  
ATOM   1188  CG1 VAL A 166      -2.811 -19.425 -17.090  1.00 19.07           C  
ATOM   1189  CG2 VAL A 166      -3.723 -18.467 -19.211  1.00 17.28           C  
ATOM   1190  N   ASP A 167      -0.709 -16.576 -16.482  1.00 20.38           N  
ATOM   1191  CA  ASP A 167       0.298 -16.472 -15.432  1.00 22.41           C  
ATOM   1192  C   ASP A 167      -0.022 -15.393 -14.402  1.00 23.66           C  
ATOM   1193  O   ASP A 167      -0.294 -14.244 -14.746  1.00 22.15           O  
ATOM   1194  CB  ASP A 167       1.671 -16.186 -16.040  1.00 23.72           C  
ATOM   1195  CG  ASP A 167       2.805 -16.575 -15.113  1.00 24.64           C  
ATOM   1196  OD1 ASP A 167       3.262 -17.730 -15.197  1.00 27.22           O  
ATOM   1197  OD2 ASP A 167       3.226 -15.736 -14.294  1.00 26.17           O  
ATOM   1198  N   GLU A 168       0.028 -15.773 -13.131  1.00 25.06           N  
ATOM   1199  CA  GLU A 168      -0.249 -14.858 -12.031  1.00 27.85           C  
ATOM   1200  C   GLU A 168       0.731 -13.686 -11.943  1.00 26.83           C  
ATOM   1201  O   GLU A 168       0.444 -12.683 -11.293  1.00 27.95           O  
ATOM   1202  CB  GLU A 168      -0.247 -15.633 -10.708  1.00 30.54           C  
ATOM   1203  CG  GLU A 168       0.721 -16.810 -10.692  1.00 35.82           C  
ATOM   1204  CD  GLU A 168       0.258 -17.954 -11.585  1.00 38.03           C  
ATOM   1205  OE1 GLU A 168       1.053 -18.886 -11.831  1.00 39.21           O  
ATOM   1206  OE2 GLU A 168      -0.906 -17.921 -12.037  1.00 40.30           O  
ATOM   1207  N   ARG A 169       1.881 -13.808 -12.599  1.00 26.58           N  
ATOM   1208  CA  ARG A 169       2.890 -12.751 -12.576  1.00 26.63           C  
ATOM   1209  C   ARG A 169       2.705 -11.743 -13.711  1.00 24.97           C  
ATOM   1210  O   ARG A 169       3.389 -10.721 -13.760  1.00 24.88           O  
ATOM   1211  CB  ARG A 169       4.288 -13.363 -12.682  1.00 29.36           C  
ATOM   1212  CG  ARG A 169       4.556 -14.483 -11.691  1.00 33.91           C  
ATOM   1213  CD  ARG A 169       5.769 -15.302 -12.110  1.00 37.55           C  
ATOM   1214  NE  ARG A 169       5.674 -15.729 -13.505  1.00 41.31           N  
ATOM   1215  CZ  ARG A 169       6.460 -16.642 -14.067  1.00 43.30           C  
ATOM   1216  NH1 ARG A 169       7.405 -17.237 -13.353  1.00 45.41           N  
ATOM   1217  NH2 ARG A 169       6.308 -16.956 -15.347  1.00 44.44           N  
ATOM   1218  N   ALA A 170       1.778 -12.033 -14.616  1.00 22.29           N  
ATOM   1219  CA  ALA A 170       1.520 -11.162 -15.762  1.00 22.47           C  
ATOM   1220  C   ALA A 170       1.128  -9.740 -15.369  1.00 21.87           C  
ATOM   1221  O   ALA A 170       0.323  -9.536 -14.457  1.00 21.27           O  
ATOM   1222  CB  ALA A 170       0.431 -11.774 -16.639  1.00 20.85           C  
ATOM   1223  N   PRO A 171       1.693  -8.734 -16.058  1.00 21.04           N  
ATOM   1224  CA  PRO A 171       1.372  -7.336 -15.755  1.00 21.40           C  
ATOM   1225  C   PRO A 171      -0.094  -7.075 -16.081  1.00 22.54           C  
ATOM   1226  O   PRO A 171      -0.539  -7.300 -17.207  1.00 20.87           O  
ATOM   1227  CB  PRO A 171       2.330  -6.560 -16.655  1.00 21.39           C  
ATOM   1228  CG  PRO A 171       2.461  -7.461 -17.845  1.00 20.96           C  
ATOM   1229  CD  PRO A 171       2.613  -8.824 -17.206  1.00 21.31           C  
ATOM   1230  N   LYS A 172      -0.842  -6.611 -15.086  1.00 23.09           N  
ATOM   1231  CA  LYS A 172      -2.265  -6.352 -15.258  1.00 23.22           C  
ATOM   1232  C   LYS A 172      -2.622  -5.300 -16.300  1.00 21.39           C  
ATOM   1233  O   LYS A 172      -1.962  -4.266 -16.416  1.00 20.51           O  
ATOM   1234  CB  LYS A 172      -2.895  -5.966 -13.916  1.00 27.42           C  
ATOM   1235  CG  LYS A 172      -3.041  -7.136 -12.953  1.00 32.59           C  
ATOM   1236  CD  LYS A 172      -3.718  -6.720 -11.656  1.00 35.91           C  
ATOM   1237  CE  LYS A 172      -4.019  -7.932 -10.785  1.00 37.33           C  
ATOM   1238  NZ  LYS A 172      -2.794  -8.734 -10.509  1.00 39.47           N  
ATOM   1239  N   GLY A 173      -3.676  -5.588 -17.059  1.00 18.43           N  
ATOM   1240  CA  GLY A 173      -4.155  -4.663 -18.068  1.00 17.15           C  
ATOM   1241  C   GLY A 173      -3.637  -4.843 -19.483  1.00 15.73           C  
ATOM   1242  O   GLY A 173      -4.288  -4.408 -20.428  1.00 16.09           O  
ATOM   1243  N   PHE A 174      -2.485  -5.487 -19.637  1.00 13.38           N  
ATOM   1244  CA  PHE A 174      -1.880  -5.680 -20.957  1.00 12.98           C  
ATOM   1245  C   PHE A 174      -2.405  -6.836 -21.801  1.00 13.26           C  
ATOM   1246  O   PHE A 174      -2.230  -6.838 -23.021  1.00 11.62           O  
ATOM   1247  CB  PHE A 174      -0.365  -5.848 -20.806  1.00 13.05           C  
ATOM   1248  CG  PHE A 174       0.357  -4.568 -20.518  1.00 13.76           C  
ATOM   1249  CD1 PHE A 174       0.755  -3.733 -21.557  1.00 15.81           C  
ATOM   1250  CD2 PHE A 174       0.613  -4.179 -19.208  1.00 15.25           C  
ATOM   1251  CE1 PHE A 174       1.397  -2.524 -21.296  1.00 16.29           C  
ATOM   1252  CE2 PHE A 174       1.254  -2.970 -18.938  1.00 15.46           C  
ATOM   1253  CZ  PHE A 174       1.645  -2.143 -19.983  1.00 16.00           C  
ATOM   1254  N   ALA A 175      -3.048  -7.813 -21.174  1.00 12.75           N  
ATOM   1255  CA  ALA A 175      -3.521  -8.987 -21.911  1.00 13.17           C  
ATOM   1256  C   ALA A 175      -4.269  -8.724 -23.217  1.00 11.38           C  
ATOM   1257  O   ALA A 175      -3.905  -9.258 -24.267  1.00 10.84           O  
ATOM   1258  CB  ALA A 175      -4.368  -9.867 -20.999  1.00 14.53           C  
ATOM   1259  N   GLY A 176      -5.309  -7.903 -23.161  1.00 10.14           N  
ATOM   1260  CA  GLY A 176      -6.087  -7.638 -24.360  1.00 10.03           C  
ATOM   1261  C   GLY A 176      -5.302  -7.115 -25.550  1.00  9.68           C  
ATOM   1262  O   GLY A 176      -5.372  -7.678 -26.647  1.00  8.65           O  
ATOM   1263  N   ILE A 177      -4.543  -6.045 -25.343  1.00  7.58           N  
ATOM   1264  CA  ILE A 177      -3.803  -5.463 -26.452  1.00  9.30           C  
ATOM   1265  C   ILE A 177      -2.675  -6.358 -26.958  1.00  8.50           C  
ATOM   1266  O   ILE A 177      -2.465  -6.464 -28.165  1.00  8.61           O  
ATOM   1267  CB  ILE A 177      -3.264  -4.040 -26.094  1.00 10.57           C  
ATOM   1268  CG1 ILE A 177      -2.691  -3.375 -27.353  1.00  9.56           C  
ATOM   1269  CG2 ILE A 177      -2.208  -4.117 -25.000  1.00 10.82           C  
ATOM   1270  CD1 ILE A 177      -3.702  -3.236 -28.480  1.00 13.40           C  
ATOM   1271  N   ILE A 178      -1.969  -7.033 -26.055  1.00  7.92           N  
ATOM   1272  CA  ILE A 178      -0.879  -7.896 -26.495  1.00  9.28           C  
ATOM   1273  C   ILE A 178      -1.395  -9.102 -27.281  1.00  9.13           C  
ATOM   1274  O   ILE A 178      -0.822  -9.470 -28.307  1.00 10.02           O  
ATOM   1275  CB  ILE A 178      -0.027  -8.364 -25.290  1.00 10.42           C  
ATOM   1276  CG1 ILE A 178       0.606  -7.137 -24.617  1.00  9.78           C  
ATOM   1277  CG2 ILE A 178       1.042  -9.353 -25.741  1.00 11.25           C  
ATOM   1278  CD1 ILE A 178       1.295  -6.165 -25.596  1.00 10.82           C  
ATOM   1279  N   ILE A 179      -2.475  -9.717 -26.809  1.00  9.07           N  
ATOM   1280  CA  ILE A 179      -3.031 -10.866 -27.512  1.00  8.73           C  
ATOM   1281  C   ILE A 179      -3.513 -10.445 -28.903  1.00  8.72           C  
ATOM   1282  O   ILE A 179      -3.245 -11.127 -29.895  1.00  9.40           O  
ATOM   1283  CB  ILE A 179      -4.189 -11.502 -26.704  1.00  8.62           C  
ATOM   1284  CG1 ILE A 179      -3.626 -12.128 -25.423  1.00  9.45           C  
ATOM   1285  CG2 ILE A 179      -4.899 -12.567 -27.541  1.00 10.10           C  
ATOM   1286  CD1 ILE A 179      -4.686 -12.628 -24.447  1.00  7.96           C  
ATOM   1287  N   GLY A 180      -4.206  -9.314 -28.980  1.00  7.81           N  
ATOM   1288  CA  GLY A 180      -4.685  -8.844 -30.269  1.00  9.49           C  
ATOM   1289  C   GLY A 180      -3.561  -8.538 -31.250  1.00  8.32           C  
ATOM   1290  O   GLY A 180      -3.619  -8.935 -32.418  1.00  8.47           O  
ATOM   1291  N   LEU A 181      -2.531  -7.829 -30.792  1.00  8.97           N  
ATOM   1292  CA  LEU A 181      -1.422  -7.492 -31.677  1.00  8.75           C  
ATOM   1293  C   LEU A 181      -0.643  -8.739 -32.090  1.00  8.29           C  
ATOM   1294  O   LEU A 181      -0.127  -8.816 -33.202  1.00  7.85           O  
ATOM   1295  CB  LEU A 181      -0.492  -6.471 -31.008  1.00  9.02           C  
ATOM   1296  CG  LEU A 181      -1.131  -5.103 -30.743  1.00  9.45           C  
ATOM   1297  CD1 LEU A 181      -0.112  -4.181 -30.084  1.00  9.24           C  
ATOM   1298  CD2 LEU A 181      -1.631  -4.490 -32.063  1.00 10.54           C  
ATOM   1299  N   THR A 182      -0.569  -9.725 -31.203  1.00  7.91           N  
ATOM   1300  CA  THR A 182       0.135 -10.958 -31.538  1.00  7.90           C  
ATOM   1301  C   THR A 182      -0.584 -11.634 -32.708  1.00  7.99           C  
ATOM   1302  O   THR A 182       0.051 -12.116 -33.645  1.00  8.37           O  
ATOM   1303  CB  THR A 182       0.196 -11.899 -30.325  1.00  8.12           C  
ATOM   1304  OG1 THR A 182       0.944 -11.262 -29.284  1.00 10.52           O  
ATOM   1305  CG2 THR A 182       0.887 -13.210 -30.691  1.00  9.19           C  
ATOM   1306  N   VAL A 183      -1.912 -11.651 -32.659  1.00  7.95           N  
ATOM   1307  CA  VAL A 183      -2.687 -12.242 -33.743  1.00  7.54           C  
ATOM   1308  C   VAL A 183      -2.447 -11.449 -35.031  1.00  7.77           C  
ATOM   1309  O   VAL A 183      -2.270 -12.034 -36.099  1.00  7.00           O  
ATOM   1310  CB  VAL A 183      -4.205 -12.260 -33.418  1.00  7.99           C  
ATOM   1311  CG1 VAL A 183      -5.009 -12.631 -34.667  1.00  9.57           C  
ATOM   1312  CG2 VAL A 183      -4.483 -13.276 -32.314  1.00  8.45           C  
ATOM   1313  N   ALA A 184      -2.423 -10.122 -34.931  1.00  7.94           N  
ATOM   1314  CA  ALA A 184      -2.192  -9.287 -36.115  1.00  7.82           C  
ATOM   1315  C   ALA A 184      -0.862  -9.658 -36.770  1.00  8.65           C  
ATOM   1316  O   ALA A 184      -0.769  -9.764 -37.996  1.00  7.96           O  
ATOM   1317  CB  ALA A 184      -2.196  -7.800 -35.734  1.00  7.30           C  
ATOM   1318  N   GLY A 185       0.161  -9.866 -35.944  1.00  7.22           N  
ATOM   1319  CA  GLY A 185       1.474 -10.229 -36.459  1.00  8.19           C  
ATOM   1320  C   GLY A 185       1.507 -11.601 -37.106  1.00  7.63           C  
ATOM   1321  O   GLY A 185       2.148 -11.794 -38.137  1.00  8.27           O  
ATOM   1322  N   ILE A 186       0.823 -12.562 -36.501  1.00  7.39           N  
ATOM   1323  CA  ILE A 186       0.777 -13.917 -37.039  1.00  8.30           C  
ATOM   1324  C   ILE A 186       0.067 -13.915 -38.394  1.00  9.20           C  
ATOM   1325  O   ILE A 186       0.515 -14.574 -39.335  1.00  9.88           O  
ATOM   1326  CB  ILE A 186       0.063 -14.877 -36.047  1.00  7.28           C  
ATOM   1327  CG1 ILE A 186       0.900 -14.993 -34.767  1.00  8.07           C  
ATOM   1328  CG2 ILE A 186      -0.118 -16.270 -36.681  1.00  7.13           C  
ATOM   1329  CD1 ILE A 186       0.164 -15.629 -33.588  1.00  7.65           C  
ATOM   1330  N   ILE A 187      -1.021 -13.158 -38.504  1.00  8.30           N  
ATOM   1331  CA  ILE A 187      -1.761 -13.084 -39.764  1.00  8.35           C  
ATOM   1332  C   ILE A 187      -0.914 -12.415 -40.848  1.00  9.33           C  
ATOM   1333  O   ILE A 187      -0.949 -12.811 -42.016  1.00 10.36           O  
ATOM   1334  CB  ILE A 187      -3.096 -12.304 -39.580  1.00  7.90           C  
ATOM   1335  CG1 ILE A 187      -4.075 -13.156 -38.767  1.00  8.49           C  
ATOM   1336  CG2 ILE A 187      -3.701 -11.937 -40.943  1.00 10.15           C  
ATOM   1337  CD1 ILE A 187      -5.322 -12.401 -38.302  1.00  9.39           C  
ATOM   1338  N   THR A 188      -0.144 -11.404 -40.466  1.00  8.66           N  
ATOM   1339  CA  THR A 188       0.695 -10.712 -41.435  1.00  9.13           C  
ATOM   1340  C   THR A 188       1.661 -11.694 -42.102  1.00  9.82           C  
ATOM   1341  O   THR A 188       1.877 -11.642 -43.314  1.00 11.15           O  
ATOM   1342  CB  THR A 188       1.484  -9.567 -40.754  1.00  9.16           C  
ATOM   1343  OG1 THR A 188       0.559  -8.656 -40.150  1.00  9.02           O  
ATOM   1344  CG2 THR A 188       2.331  -8.808 -41.772  1.00 10.37           C  
ATOM   1345  N   THR A 189       2.217 -12.608 -41.313  1.00  9.41           N  
ATOM   1346  CA  THR A 189       3.166 -13.590 -41.834  1.00 10.63           C  
ATOM   1347  C   THR A 189       2.522 -14.795 -42.526  1.00 10.24           C  
ATOM   1348  O   THR A 189       2.886 -15.148 -43.649  1.00 11.34           O  
ATOM   1349  CB  THR A 189       4.066 -14.146 -40.705  1.00 11.72           C  
ATOM   1350  OG1 THR A 189       4.757 -13.066 -40.059  1.00 12.84           O  
ATOM   1351  CG2 THR A 189       5.101 -15.126 -41.274  1.00 11.84           C  
ATOM   1352  N   LEU A 190       1.562 -15.411 -41.845  1.00  9.09           N  
ATOM   1353  CA  LEU A 190       0.901 -16.627 -42.328  1.00  9.96           C  
ATOM   1354  C   LEU A 190      -0.380 -16.480 -43.152  1.00 10.87           C  
ATOM   1355  O   LEU A 190      -0.891 -17.471 -43.678  1.00 10.71           O  
ATOM   1356  CB  LEU A 190       0.620 -17.536 -41.123  1.00 11.06           C  
ATOM   1357  CG  LEU A 190       1.579 -18.674 -40.734  1.00 17.39           C  
ATOM   1358  CD1 LEU A 190       2.966 -18.463 -41.299  1.00 15.68           C  
ATOM   1359  CD2 LEU A 190       1.602 -18.812 -39.222  1.00 12.85           C  
ATOM   1360  N   GLY A 191      -0.895 -15.263 -43.268  1.00  9.30           N  
ATOM   1361  CA  GLY A 191      -2.121 -15.060 -44.020  1.00 10.71           C  
ATOM   1362  C   GLY A 191      -2.086 -15.625 -45.430  1.00 11.35           C  
ATOM   1363  O   GLY A 191      -3.012 -16.324 -45.847  1.00 11.48           O  
ATOM   1364  N   ASN A 192      -1.012 -15.339 -46.159  1.00 11.72           N  
ATOM   1365  CA  ASN A 192      -0.890 -15.800 -47.539  1.00 12.40           C  
ATOM   1366  C   ASN A 192      -0.417 -17.246 -47.675  1.00 13.91           C  
ATOM   1367  O   ASN A 192      -0.081 -17.697 -48.774  1.00 13.57           O  
ATOM   1368  CB  ASN A 192       0.047 -14.878 -48.322  1.00 10.66           C  
ATOM   1369  CG  ASN A 192      -0.443 -14.618 -49.738  1.00 12.72           C  
ATOM   1370  OD1 ASN A 192      -1.096 -13.613 -50.003  1.00 13.25           O  
ATOM   1371  ND2 ASN A 192      -0.143 -15.537 -50.650  1.00 12.38           N  
ATOM   1372  N   ILE A 193      -0.386 -17.972 -46.563  1.00 12.47           N  
ATOM   1373  CA  ILE A 193       0.011 -19.374 -46.598  1.00 13.99           C  
ATOM   1374  C   ILE A 193      -1.205 -20.253 -46.308  1.00 14.34           C  
ATOM   1375  O   ILE A 193      -1.628 -21.036 -47.161  1.00 13.51           O  
ATOM   1376  CB  ILE A 193       1.142 -19.674 -45.580  1.00 15.35           C  
ATOM   1377  CG1 ILE A 193       2.408 -18.907 -45.987  1.00 17.94           C  
ATOM   1378  CG2 ILE A 193       1.441 -21.169 -45.547  1.00 16.10           C  
ATOM   1379  CD1 ILE A 193       3.582 -19.099 -45.049  1.00 21.19           C  
ATOM   1380  N   SER A 194      -1.791 -20.098 -45.122  1.00 13.03           N  
ATOM   1381  CA  SER A 194      -2.953 -20.898 -44.729  1.00 12.67           C  
ATOM   1382  C   SER A 194      -4.191 -20.056 -44.442  1.00 13.12           C  
ATOM   1383  O   SER A 194      -5.261 -20.594 -44.160  1.00 13.76           O  
ATOM   1384  CB  SER A 194      -2.629 -21.685 -43.465  1.00 13.54           C  
ATOM   1385  OG  SER A 194      -2.447 -20.788 -42.379  1.00 15.22           O  
ATOM   1386  N   GLY A 195      -4.042 -18.738 -44.496  1.00 12.82           N  
ATOM   1387  CA  GLY A 195      -5.157 -17.864 -44.182  1.00 12.29           C  
ATOM   1388  C   GLY A 195      -5.027 -17.450 -42.725  1.00 11.65           C  
ATOM   1389  O   GLY A 195      -5.725 -16.554 -42.255  1.00 12.39           O  
ATOM   1390  N   SER A 196      -4.125 -18.123 -42.012  1.00 11.15           N  
ATOM   1391  CA  SER A 196      -3.843 -17.848 -40.599  1.00 11.70           C  
ATOM   1392  C   SER A 196      -5.084 -17.782 -39.714  1.00 11.41           C  
ATOM   1393  O   SER A 196      -5.378 -16.747 -39.107  1.00 10.76           O  
ATOM   1394  CB  SER A 196      -3.050 -16.543 -40.467  1.00 11.20           C  
ATOM   1395  OG  SER A 196      -2.685 -16.307 -39.115  1.00 11.17           O  
ATOM   1396  N   SER A 197      -5.804 -18.896 -39.637  1.00 10.28           N  
ATOM   1397  CA  SER A 197      -7.015 -18.987 -38.825  1.00 11.07           C  
ATOM   1398  C   SER A 197      -6.741 -18.986 -37.322  1.00 11.08           C  
ATOM   1399  O   SER A 197      -7.276 -18.149 -36.591  1.00 11.39           O  
ATOM   1400  CB  SER A 197      -7.782 -20.262 -39.177  1.00 12.04           C  
ATOM   1401  OG  SER A 197      -8.735 -20.550 -38.171  1.00 13.10           O  
ATOM   1402  N   LEU A 198      -5.929 -19.947 -36.878  1.00 10.96           N  
ATOM   1403  CA  LEU A 198      -5.562 -20.115 -35.467  1.00 10.70           C  
ATOM   1404  C   LEU A 198      -6.803 -20.347 -34.619  1.00 11.66           C  
ATOM   1405  O   LEU A 198      -6.718 -20.384 -33.392  1.00 11.66           O  
ATOM   1406  CB  LEU A 198      -4.874 -18.850 -34.934  1.00 12.12           C  
ATOM   1407  CG  LEU A 198      -3.906 -18.074 -35.829  1.00 12.37           C  
ATOM   1408  CD1 LEU A 198      -3.384 -16.855 -35.055  1.00 13.58           C  
ATOM   1409  CD2 LEU A 198      -2.754 -18.977 -36.265  1.00 11.40           C  
ATOM   1410  N   ASN A 199      -7.940 -20.559 -35.272  1.00 12.13           N  
ATOM   1411  CA  ASN A 199      -9.210 -20.639 -34.558  1.00 12.14           C  
ATOM   1412  C   ASN A 199     -10.264 -21.468 -35.304  1.00 11.88           C  
ATOM   1413  O   ASN A 199     -10.767 -21.044 -36.343  1.00 11.01           O  
ATOM   1414  CB  ASN A 199      -9.685 -19.189 -34.416  1.00 11.45           C  
ATOM   1415  CG  ASN A 199     -10.893 -19.032 -33.537  1.00 10.78           C  
ATOM   1416  OD1 ASN A 199     -11.793 -19.871 -33.522  1.00 11.13           O  
ATOM   1417  ND2 ASN A 199     -10.936 -17.920 -32.814  1.00 11.49           N  
ATOM   1418  N   PRO A 200     -10.633 -22.646 -34.770  1.00 10.73           N  
ATOM   1419  CA  PRO A 200     -11.635 -23.488 -35.436  1.00 11.54           C  
ATOM   1420  C   PRO A 200     -12.985 -22.804 -35.689  1.00 11.91           C  
ATOM   1421  O   PRO A 200     -13.633 -23.063 -36.702  1.00 13.42           O  
ATOM   1422  CB  PRO A 200     -11.760 -24.687 -34.493  1.00 11.67           C  
ATOM   1423  CG  PRO A 200     -10.380 -24.785 -33.893  1.00 13.51           C  
ATOM   1424  CD  PRO A 200     -10.075 -23.329 -33.590  1.00 11.27           C  
ATOM   1425  N   ALA A 201     -13.408 -21.935 -34.774  1.00 10.73           N  
ATOM   1426  CA  ALA A 201     -14.687 -21.242 -34.932  1.00 10.78           C  
ATOM   1427  C   ALA A 201     -14.594 -20.152 -35.996  1.00 11.99           C  
ATOM   1428  O   ALA A 201     -15.517 -19.972 -36.800  1.00 12.50           O  
ATOM   1429  CB  ALA A 201     -15.129 -20.639 -33.592  1.00 12.62           C  
ATOM   1430  N   ARG A 202     -13.479 -19.426 -35.998  1.00 11.46           N  
ATOM   1431  CA  ARG A 202     -13.262 -18.354 -36.966  1.00 11.59           C  
ATOM   1432  C   ARG A 202     -13.265 -18.892 -38.398  1.00 12.54           C  
ATOM   1433  O   ARG A 202     -13.534 -18.154 -39.349  1.00 12.42           O  
ATOM   1434  CB  ARG A 202     -11.944 -17.628 -36.653  1.00 11.30           C  
ATOM   1435  CG  ARG A 202     -11.477 -16.635 -37.717  1.00 11.45           C  
ATOM   1436  CD  ARG A 202     -10.468 -17.290 -38.653  1.00 11.14           C  
ATOM   1437  NE  ARG A 202      -9.949 -16.373 -39.669  1.00 11.41           N  
ATOM   1438  CZ  ARG A 202     -10.556 -16.103 -40.820  1.00 12.09           C  
ATOM   1439  NH1 ARG A 202     -11.716 -16.675 -41.114  1.00 13.10           N  
ATOM   1440  NH2 ARG A 202      -9.997 -15.272 -41.690  1.00 10.55           N  
ATOM   1441  N   THR A 203     -12.966 -20.179 -38.552  1.00 12.21           N  
ATOM   1442  CA  THR A 203     -12.980 -20.793 -39.875  1.00 12.56           C  
ATOM   1443  C   THR A 203     -14.378 -21.350 -40.156  1.00 12.75           C  
ATOM   1444  O   THR A 203     -14.891 -21.233 -41.268  1.00 12.06           O  
ATOM   1445  CB  THR A 203     -11.940 -21.934 -39.988  1.00 13.71           C  
ATOM   1446  OG1 THR A 203     -10.618 -21.389 -39.862  1.00 13.22           O  
ATOM   1447  CG2 THR A 203     -12.060 -22.631 -41.342  1.00 13.08           C  
ATOM   1448  N   PHE A 204     -14.993 -21.936 -39.134  1.00 13.88           N  
ATOM   1449  CA  PHE A 204     -16.335 -22.517 -39.244  1.00 14.33           C  
ATOM   1450  C   PHE A 204     -17.395 -21.540 -39.767  1.00 14.05           C  
ATOM   1451  O   PHE A 204     -18.164 -21.870 -40.677  1.00 13.89           O  
ATOM   1452  CB  PHE A 204     -16.775 -23.047 -37.877  1.00 13.79           C  
ATOM   1453  CG  PHE A 204     -18.200 -23.530 -37.838  1.00 15.66           C  
ATOM   1454  CD1 PHE A 204     -18.546 -24.765 -38.375  1.00 17.51           C  
ATOM   1455  CD2 PHE A 204     -19.199 -22.742 -37.267  1.00 16.67           C  
ATOM   1456  CE1 PHE A 204     -19.872 -25.213 -38.345  1.00 18.75           C  
ATOM   1457  CE2 PHE A 204     -20.525 -23.178 -37.231  1.00 19.18           C  
ATOM   1458  CZ  PHE A 204     -20.860 -24.417 -37.772  1.00 17.73           C  
ATOM   1459  N   GLY A 205     -17.443 -20.347 -39.181  1.00 13.17           N  
ATOM   1460  CA  GLY A 205     -18.428 -19.355 -39.591  1.00 14.06           C  
ATOM   1461  C   GLY A 205     -18.433 -19.063 -41.080  1.00 14.35           C  
ATOM   1462  O   GLY A 205     -19.459 -19.221 -41.749  1.00 15.15           O  
ATOM   1463  N   PRO A 206     -17.300 -18.606 -41.629  1.00 13.83           N  
ATOM   1464  CA  PRO A 206     -17.198 -18.298 -43.058  1.00 14.21           C  
ATOM   1465  C   PRO A 206     -17.460 -19.529 -43.935  1.00 14.55           C  
ATOM   1466  O   PRO A 206     -18.092 -19.424 -44.984  1.00 14.71           O  
ATOM   1467  CB  PRO A 206     -15.770 -17.777 -43.189  1.00 15.30           C  
ATOM   1468  CG  PRO A 206     -15.564 -17.080 -41.874  1.00 14.91           C  
ATOM   1469  CD  PRO A 206     -16.131 -18.084 -40.896  1.00 14.79           C  
ATOM   1470  N   TYR A 207     -16.969 -20.690 -43.508  1.00 14.50           N  
ATOM   1471  CA  TYR A 207     -17.181 -21.924 -44.270  1.00 14.67           C  
ATOM   1472  C   TYR A 207     -18.674 -22.199 -44.422  1.00 15.71           C  
ATOM   1473  O   TYR A 207     -19.151 -22.494 -45.519  1.00 16.44           O  
ATOM   1474  CB  TYR A 207     -16.521 -23.113 -43.564  1.00 15.02           C  
ATOM   1475  CG  TYR A 207     -15.077 -23.371 -43.951  1.00 14.50           C  
ATOM   1476  CD1 TYR A 207     -14.227 -22.328 -44.332  1.00 14.33           C  
ATOM   1477  CD2 TYR A 207     -14.553 -24.663 -43.906  1.00 13.68           C  
ATOM   1478  CE1 TYR A 207     -12.890 -22.573 -44.660  1.00 14.06           C  
ATOM   1479  CE2 TYR A 207     -13.227 -24.917 -44.227  1.00 15.05           C  
ATOM   1480  CZ  TYR A 207     -12.399 -23.872 -44.603  1.00 14.77           C  
ATOM   1481  OH  TYR A 207     -11.086 -24.135 -44.919  1.00 16.42           O  
ATOM   1482  N   LEU A 208     -19.405 -22.103 -43.316  1.00 15.60           N  
ATOM   1483  CA  LEU A 208     -20.845 -22.351 -43.328  1.00 17.58           C  
ATOM   1484  C   LEU A 208     -21.580 -21.382 -44.250  1.00 17.96           C  
ATOM   1485  O   LEU A 208     -22.356 -21.798 -45.116  1.00 17.90           O  
ATOM   1486  CB  LEU A 208     -21.416 -22.245 -41.911  1.00 18.59           C  
ATOM   1487  CG  LEU A 208     -22.923 -22.496 -41.761  1.00 19.62           C  
ATOM   1488  CD1 LEU A 208     -23.256 -23.894 -42.266  1.00 21.52           C  
ATOM   1489  CD2 LEU A 208     -23.340 -22.342 -40.305  1.00 20.88           C  
ATOM   1490  N   ASN A 209     -21.332 -20.089 -44.076  1.00 16.46           N  
ATOM   1491  CA  ASN A 209     -21.995 -19.096 -44.902  1.00 16.21           C  
ATOM   1492  C   ASN A 209     -21.570 -19.134 -46.370  1.00 16.74           C  
ATOM   1493  O   ASN A 209     -22.387 -18.868 -47.256  1.00 17.55           O  
ATOM   1494  CB  ASN A 209     -21.799 -17.701 -44.303  1.00 16.55           C  
ATOM   1495  CG  ASN A 209     -22.599 -17.508 -43.022  1.00 15.87           C  
ATOM   1496  OD1 ASN A 209     -22.152 -17.860 -41.927  1.00 18.06           O  
ATOM   1497  ND2 ASN A 209     -23.801 -16.972 -43.161  1.00 14.95           N  
ATOM   1498  N   ASP A 210     -20.309 -19.469 -46.638  1.00 16.50           N  
ATOM   1499  CA  ASP A 210     -19.844 -19.560 -48.020  1.00 18.13           C  
ATOM   1500  C   ASP A 210     -20.583 -20.692 -48.725  1.00 19.73           C  
ATOM   1501  O   ASP A 210     -20.922 -20.593 -49.906  1.00 19.71           O  
ATOM   1502  CB  ASP A 210     -18.339 -19.839 -48.089  1.00 17.67           C  
ATOM   1503  CG  ASP A 210     -17.504 -18.577 -48.010  1.00 19.26           C  
ATOM   1504  OD1 ASP A 210     -18.042 -17.491 -48.302  1.00 19.60           O  
ATOM   1505  OD2 ASP A 210     -16.304 -18.675 -47.675  1.00 19.10           O  
ATOM   1506  N   MET A 211     -20.820 -21.773 -47.992  1.00 21.25           N  
ATOM   1507  CA  MET A 211     -21.521 -22.923 -48.543  1.00 24.60           C  
ATOM   1508  C   MET A 211     -22.963 -22.562 -48.884  1.00 26.15           C  
ATOM   1509  O   MET A 211     -23.448 -22.861 -49.975  1.00 26.61           O  
ATOM   1510  CB  MET A 211     -21.502 -24.074 -47.535  1.00 25.54           C  
ATOM   1511  CG  MET A 211     -22.455 -25.211 -47.867  1.00 30.55           C  
ATOM   1512  SD  MET A 211     -22.421 -26.507 -46.617  1.00 36.16           S  
ATOM   1513  CE  MET A 211     -23.465 -25.798 -45.355  1.00 34.36           C  
ATOM   1514  N   ILE A 212     -23.635 -21.907 -47.945  1.00 26.89           N  
ATOM   1515  CA  ILE A 212     -25.032 -21.519 -48.112  1.00 29.07           C  
ATOM   1516  C   ILE A 212     -25.289 -20.388 -49.103  1.00 30.59           C  
ATOM   1517  O   ILE A 212     -26.266 -20.431 -49.854  1.00 31.55           O  
ATOM   1518  CB  ILE A 212     -25.646 -21.103 -46.756  1.00 29.55           C  
ATOM   1519  CG1 ILE A 212     -25.554 -22.263 -45.764  1.00 30.23           C  
ATOM   1520  CG2 ILE A 212     -27.098 -20.674 -46.947  1.00 31.33           C  
ATOM   1521  CD1 ILE A 212     -25.968 -21.894 -44.352  1.00 30.34           C  
ATOM   1522  N   PHE A 213     -24.416 -19.385 -49.116  1.00 30.24           N  
ATOM   1523  CA  PHE A 213     -24.607 -18.231 -49.989  1.00 30.64           C  
ATOM   1524  C   PHE A 213     -23.666 -18.081 -51.181  1.00 30.68           C  
ATOM   1525  O   PHE A 213     -23.960 -17.329 -52.109  1.00 32.67           O  
ATOM   1526  CB  PHE A 213     -24.570 -16.958 -49.139  1.00 29.67           C  
ATOM   1527  CG  PHE A 213     -25.605 -16.935 -48.050  1.00 30.59           C  
ATOM   1528  CD1 PHE A 213     -26.949 -16.738 -48.353  1.00 31.55           C  
ATOM   1529  CD2 PHE A 213     -25.243 -17.149 -46.724  1.00 30.36           C  
ATOM   1530  CE1 PHE A 213     -27.919 -16.755 -47.350  1.00 31.28           C  
ATOM   1531  CE2 PHE A 213     -26.201 -17.168 -45.715  1.00 31.02           C  
ATOM   1532  CZ  PHE A 213     -27.543 -16.971 -46.028  1.00 31.83           C  
ATOM   1533  N   ALA A 214     -22.539 -18.783 -51.170  1.00 29.83           N  
ATOM   1534  CA  ALA A 214     -21.600 -18.686 -52.283  1.00 29.33           C  
ATOM   1535  C   ALA A 214     -21.483 -20.010 -53.029  1.00 28.11           C  
ATOM   1536  O   ALA A 214     -20.821 -20.090 -54.064  1.00 28.70           O  
ATOM   1537  CB  ALA A 214     -20.229 -18.249 -51.779  1.00 29.79           C  
ATOM   1538  N   GLY A 215     -22.129 -21.045 -52.503  1.00 27.65           N  
ATOM   1539  CA  GLY A 215     -22.067 -22.348 -53.140  1.00 25.77           C  
ATOM   1540  C   GLY A 215     -20.654 -22.901 -53.125  1.00 25.91           C  
ATOM   1541  O   GLY A 215     -20.313 -23.792 -53.907  1.00 24.82           O  
ATOM   1542  N   THR A 216     -19.827 -22.368 -52.230  1.00 24.77           N  
ATOM   1543  CA  THR A 216     -18.443 -22.807 -52.111  1.00 25.02           C  
ATOM   1544  C   THR A 216     -18.323 -23.838 -50.995  1.00 24.41           C  
ATOM   1545  O   THR A 216     -18.744 -23.595 -49.863  1.00 24.45           O  
ATOM   1546  CB  THR A 216     -17.506 -21.620 -51.805  1.00 26.67           C  
ATOM   1547  OG1 THR A 216     -17.731 -20.576 -52.762  1.00 28.93           O  
ATOM   1548  CG2 THR A 216     -16.052 -22.058 -51.881  1.00 27.57           C  
ATOM   1549  N   ASP A 217     -17.741 -24.985 -51.328  1.00 22.98           N  
ATOM   1550  CA  ASP A 217     -17.561 -26.087 -50.390  1.00 23.88           C  
ATOM   1551  C   ASP A 217     -16.082 -26.223 -50.018  1.00 23.14           C  
ATOM   1552  O   ASP A 217     -15.289 -26.778 -50.779  1.00 22.40           O  
ATOM   1553  CB  ASP A 217     -18.078 -27.374 -51.044  1.00 26.02           C  
ATOM   1554  CG  ASP A 217     -17.896 -28.601 -50.175  1.00 28.51           C  
ATOM   1555  OD1 ASP A 217     -17.464 -28.480 -49.007  1.00 27.50           O  
ATOM   1556  OD2 ASP A 217     -18.198 -29.703 -50.679  1.00 30.86           O  
ATOM   1557  N   LEU A 218     -15.721 -25.716 -48.843  1.00 22.04           N  
ATOM   1558  CA  LEU A 218     -14.336 -25.763 -48.375  1.00 21.17           C  
ATOM   1559  C   LEU A 218     -14.139 -26.760 -47.232  1.00 20.47           C  
ATOM   1560  O   LEU A 218     -13.036 -26.892 -46.700  1.00 19.67           O  
ATOM   1561  CB  LEU A 218     -13.906 -24.368 -47.898  1.00 20.85           C  
ATOM   1562  CG  LEU A 218     -14.016 -23.207 -48.892  1.00 21.19           C  
ATOM   1563  CD1 LEU A 218     -13.825 -21.877 -48.164  1.00 21.08           C  
ATOM   1564  CD2 LEU A 218     -12.978 -23.373 -49.990  1.00 21.31           C  
ATOM   1565  N   TRP A 219     -15.202 -27.469 -46.868  1.00 19.27           N  
ATOM   1566  CA  TRP A 219     -15.146 -28.417 -45.759  1.00 20.00           C  
ATOM   1567  C   TRP A 219     -14.037 -29.462 -45.813  1.00 19.94           C  
ATOM   1568  O   TRP A 219     -13.621 -29.985 -44.781  1.00 19.26           O  
ATOM   1569  CB  TRP A 219     -16.506 -29.096 -45.594  1.00 20.59           C  
ATOM   1570  CG  TRP A 219     -17.575 -28.123 -45.208  1.00 21.04           C  
ATOM   1571  CD1 TRP A 219     -18.617 -27.698 -45.981  1.00 21.30           C  
ATOM   1572  CD2 TRP A 219     -17.688 -27.426 -43.961  1.00 20.36           C  
ATOM   1573  NE1 TRP A 219     -19.373 -26.778 -45.291  1.00 21.95           N  
ATOM   1574  CE2 TRP A 219     -18.825 -26.593 -44.049  1.00 20.58           C  
ATOM   1575  CE3 TRP A 219     -16.938 -27.425 -42.777  1.00 19.90           C  
ATOM   1576  CZ2 TRP A 219     -19.231 -25.766 -42.997  1.00 20.41           C  
ATOM   1577  CZ3 TRP A 219     -17.343 -26.602 -41.730  1.00 20.05           C  
ATOM   1578  CH2 TRP A 219     -18.481 -25.785 -41.849  1.00 18.91           C  
ATOM   1579  N   ASN A 220     -13.555 -29.761 -47.011  1.00 20.59           N  
ATOM   1580  CA  ASN A 220     -12.485 -30.735 -47.175  1.00 21.73           C  
ATOM   1581  C   ASN A 220     -11.179 -30.239 -46.549  1.00 21.06           C  
ATOM   1582  O   ASN A 220     -10.257 -31.021 -46.312  1.00 20.64           O  
ATOM   1583  CB  ASN A 220     -12.298 -31.026 -48.665  1.00 25.81           C  
ATOM   1584  CG  ASN A 220     -12.664 -29.837 -49.536  1.00 30.38           C  
ATOM   1585  OD1 ASN A 220     -11.922 -28.859 -49.622  1.00 34.46           O  
ATOM   1586  ND2 ASN A 220     -13.828 -29.909 -50.176  1.00 34.72           N  
ATOM   1587  N   TYR A 221     -11.114 -28.941 -46.267  1.00 19.48           N  
ATOM   1588  CA  TYR A 221      -9.924 -28.339 -45.665  1.00 19.59           C  
ATOM   1589  C   TYR A 221     -10.106 -28.073 -44.173  1.00 18.52           C  
ATOM   1590  O   TYR A 221      -9.140 -27.767 -43.468  1.00 17.70           O  
ATOM   1591  CB  TYR A 221      -9.601 -26.999 -46.335  1.00 19.55           C  
ATOM   1592  CG  TYR A 221      -9.269 -27.065 -47.806  1.00 23.03           C  
ATOM   1593  CD1 TYR A 221      -8.123 -27.720 -48.257  1.00 24.63           C  
ATOM   1594  CD2 TYR A 221     -10.084 -26.437 -48.748  1.00 24.79           C  
ATOM   1595  CE1 TYR A 221      -7.793 -27.745 -49.613  1.00 26.30           C  
ATOM   1596  CE2 TYR A 221      -9.765 -26.456 -50.104  1.00 27.52           C  
ATOM   1597  CZ  TYR A 221      -8.619 -27.110 -50.528  1.00 27.66           C  
ATOM   1598  OH  TYR A 221      -8.295 -27.116 -51.867  1.00 31.17           O  
ATOM   1599  N   TYR A 222     -11.339 -28.189 -43.690  1.00 18.27           N  
ATOM   1600  CA  TYR A 222     -11.625 -27.893 -42.293  1.00 16.83           C  
ATOM   1601  C   TYR A 222     -10.755 -28.596 -41.249  1.00 16.70           C  
ATOM   1602  O   TYR A 222     -10.439 -27.998 -40.220  1.00 15.98           O  
ATOM   1603  CB  TYR A 222     -13.114 -28.128 -41.988  1.00 16.03           C  
ATOM   1604  CG  TYR A 222     -13.562 -27.484 -40.690  1.00 16.33           C  
ATOM   1605  CD1 TYR A 222     -13.327 -26.128 -40.448  1.00 16.12           C  
ATOM   1606  CD2 TYR A 222     -14.183 -28.233 -39.687  1.00 16.73           C  
ATOM   1607  CE1 TYR A 222     -13.690 -25.535 -39.238  1.00 14.70           C  
ATOM   1608  CE2 TYR A 222     -14.553 -27.648 -38.474  1.00 16.67           C  
ATOM   1609  CZ  TYR A 222     -14.299 -26.299 -38.257  1.00 16.01           C  
ATOM   1610  OH  TYR A 222     -14.636 -25.719 -37.056  1.00 16.87           O  
ATOM   1611  N   SER A 223     -10.359 -29.845 -41.494  1.00 16.49           N  
ATOM   1612  CA  SER A 223      -9.528 -30.560 -40.524  1.00 16.18           C  
ATOM   1613  C   SER A 223      -8.223 -29.810 -40.235  1.00 15.24           C  
ATOM   1614  O   SER A 223      -7.679 -29.893 -39.134  1.00 16.12           O  
ATOM   1615  CB  SER A 223      -9.224 -31.985 -41.013  1.00 17.00           C  
ATOM   1616  OG  SER A 223      -8.576 -31.975 -42.270  1.00 19.48           O  
ATOM   1617  N   ILE A 224      -7.723 -29.080 -41.226  1.00 14.63           N  
ATOM   1618  CA  ILE A 224      -6.495 -28.305 -41.059  1.00 15.14           C  
ATOM   1619  C   ILE A 224      -6.679 -27.289 -39.935  1.00 15.76           C  
ATOM   1620  O   ILE A 224      -5.812 -27.119 -39.076  1.00 14.79           O  
ATOM   1621  CB  ILE A 224      -6.157 -27.511 -42.342  1.00 16.00           C  
ATOM   1622  CG1 ILE A 224      -5.742 -28.468 -43.458  1.00 16.25           C  
ATOM   1623  CG2 ILE A 224      -5.063 -26.478 -42.057  1.00 16.53           C  
ATOM   1624  CD1 ILE A 224      -5.597 -27.793 -44.804  1.00 16.32           C  
ATOM   1625  N   TYR A 225      -7.831 -26.628 -39.958  1.00 14.94           N  
ATOM   1626  CA  TYR A 225      -8.163 -25.576 -39.006  1.00 14.03           C  
ATOM   1627  C   TYR A 225      -8.757 -26.035 -37.683  1.00 14.84           C  
ATOM   1628  O   TYR A 225      -9.146 -25.219 -36.845  1.00 13.45           O  
ATOM   1629  CB  TYR A 225      -9.068 -24.573 -39.719  1.00 13.47           C  
ATOM   1630  CG  TYR A 225      -8.412 -24.085 -40.988  1.00 12.77           C  
ATOM   1631  CD1 TYR A 225      -7.315 -23.223 -40.936  1.00 11.92           C  
ATOM   1632  CD2 TYR A 225      -8.809 -24.572 -42.240  1.00 12.97           C  
ATOM   1633  CE1 TYR A 225      -6.625 -22.863 -42.090  1.00 12.48           C  
ATOM   1634  CE2 TYR A 225      -8.122 -24.218 -43.402  1.00 13.01           C  
ATOM   1635  CZ  TYR A 225      -7.030 -23.364 -43.318  1.00 12.59           C  
ATOM   1636  OH  TYR A 225      -6.330 -23.023 -44.449  1.00 12.99           O  
ATOM   1637  N   VAL A 226      -8.829 -27.349 -37.502  1.00 14.37           N  
ATOM   1638  CA  VAL A 226      -9.317 -27.919 -36.258  1.00 14.82           C  
ATOM   1639  C   VAL A 226      -8.100 -28.537 -35.581  1.00 14.65           C  
ATOM   1640  O   VAL A 226      -7.740 -28.168 -34.465  1.00 15.38           O  
ATOM   1641  CB  VAL A 226     -10.374 -29.023 -36.499  1.00 15.48           C  
ATOM   1642  CG1 VAL A 226     -10.762 -29.665 -35.174  1.00 16.16           C  
ATOM   1643  CG2 VAL A 226     -11.604 -28.427 -37.167  1.00 15.68           C  
ATOM   1644  N   ILE A 227      -7.449 -29.460 -36.284  1.00 15.25           N  
ATOM   1645  CA  ILE A 227      -6.277 -30.142 -35.751  1.00 15.95           C  
ATOM   1646  C   ILE A 227      -5.087 -29.204 -35.547  1.00 15.35           C  
ATOM   1647  O   ILE A 227      -4.455 -29.220 -34.493  1.00 15.73           O  
ATOM   1648  CB  ILE A 227      -5.843 -31.300 -36.680  1.00 18.11           C  
ATOM   1649  CG1 ILE A 227      -7.009 -32.272 -36.884  1.00 19.53           C  
ATOM   1650  CG2 ILE A 227      -4.661 -32.043 -36.069  1.00 18.39           C  
ATOM   1651  CD1 ILE A 227      -6.719 -33.387 -37.876  1.00 22.43           C  
ATOM   1652  N   GLY A 228      -4.785 -28.393 -36.557  1.00 14.38           N  
ATOM   1653  CA  GLY A 228      -3.660 -27.476 -36.459  1.00 14.46           C  
ATOM   1654  C   GLY A 228      -3.697 -26.583 -35.230  1.00 13.71           C  
ATOM   1655  O   GLY A 228      -2.768 -26.598 -34.412  1.00 13.71           O  
ATOM   1656  N   PRO A 229      -4.758 -25.780 -35.071  1.00 13.21           N  
ATOM   1657  CA  PRO A 229      -4.865 -24.890 -33.910  1.00 11.99           C  
ATOM   1658  C   PRO A 229      -4.884 -25.622 -32.570  1.00 13.27           C  
ATOM   1659  O   PRO A 229      -4.214 -25.215 -31.621  1.00 12.57           O  
ATOM   1660  CB  PRO A 229      -6.164 -24.131 -34.181  1.00 13.39           C  
ATOM   1661  CG  PRO A 229      -6.177 -24.043 -35.685  1.00 13.19           C  
ATOM   1662  CD  PRO A 229      -5.784 -25.454 -36.077  1.00 12.56           C  
ATOM   1663  N   ILE A 230      -5.644 -26.706 -32.483  1.00 12.65           N  
ATOM   1664  CA  ILE A 230      -5.709 -27.437 -31.225  1.00 14.24           C  
ATOM   1665  C   ILE A 230      -4.350 -28.016 -30.838  1.00 14.04           C  
ATOM   1666  O   ILE A 230      -3.942 -27.924 -29.681  1.00 14.09           O  
ATOM   1667  CB  ILE A 230      -6.779 -28.556 -31.287  1.00 15.26           C  
ATOM   1668  CG1 ILE A 230      -8.169 -27.920 -31.397  1.00 17.72           C  
ATOM   1669  CG2 ILE A 230      -6.705 -29.427 -30.039  1.00 17.62           C  
ATOM   1670  CD1 ILE A 230      -9.312 -28.918 -31.539  1.00 18.93           C  
ATOM   1671  N   VAL A 231      -3.640 -28.593 -31.802  1.00 14.37           N  
ATOM   1672  CA  VAL A 231      -2.323 -29.161 -31.523  1.00 14.90           C  
ATOM   1673  C   VAL A 231      -1.347 -28.064 -31.097  1.00 14.83           C  
ATOM   1674  O   VAL A 231      -0.619 -28.212 -30.114  1.00 14.51           O  
ATOM   1675  CB  VAL A 231      -1.760 -29.894 -32.759  1.00 15.34           C  
ATOM   1676  CG1 VAL A 231      -0.296 -30.251 -32.538  1.00 15.72           C  
ATOM   1677  CG2 VAL A 231      -2.581 -31.157 -33.024  1.00 16.58           C  
ATOM   1678  N   GLY A 232      -1.331 -26.963 -31.842  1.00 14.60           N  
ATOM   1679  CA  GLY A 232      -0.440 -25.870 -31.498  1.00 13.60           C  
ATOM   1680  C   GLY A 232      -0.733 -25.304 -30.120  1.00 13.03           C  
ATOM   1681  O   GLY A 232       0.185 -25.031 -29.348  1.00 14.13           O  
ATOM   1682  N   ALA A 233      -2.012 -25.129 -29.801  1.00 12.42           N  
ATOM   1683  CA  ALA A 233      -2.396 -24.579 -28.506  1.00 12.86           C  
ATOM   1684  C   ALA A 233      -1.997 -25.485 -27.344  1.00 13.15           C  
ATOM   1685  O   ALA A 233      -1.429 -25.024 -26.357  1.00 14.05           O  
ATOM   1686  CB  ALA A 233      -3.905 -24.317 -28.469  1.00 12.12           C  
ATOM   1687  N   VAL A 234      -2.298 -26.774 -27.453  1.00 13.80           N  
ATOM   1688  CA  VAL A 234      -1.951 -27.693 -26.380  1.00 14.61           C  
ATOM   1689  C   VAL A 234      -0.437 -27.793 -26.224  1.00 14.69           C  
ATOM   1690  O   VAL A 234       0.075 -27.791 -25.107  1.00 15.38           O  
ATOM   1691  CB  VAL A 234      -2.562 -29.091 -26.625  1.00 14.41           C  
ATOM   1692  CG1 VAL A 234      -2.055 -30.077 -25.578  1.00 15.06           C  
ATOM   1693  CG2 VAL A 234      -4.082 -28.999 -26.551  1.00 14.57           C  
ATOM   1694  N   LEU A 235       0.283 -27.864 -27.341  1.00 15.42           N  
ATOM   1695  CA  LEU A 235       1.740 -27.938 -27.281  1.00 16.33           C  
ATOM   1696  C   LEU A 235       2.313 -26.715 -26.564  1.00 15.92           C  
ATOM   1697  O   LEU A 235       3.253 -26.835 -25.778  1.00 15.27           O  
ATOM   1698  CB  LEU A 235       2.339 -28.035 -28.690  1.00 18.32           C  
ATOM   1699  CG  LEU A 235       2.142 -29.353 -29.450  1.00 21.33           C  
ATOM   1700  CD1 LEU A 235       2.790 -29.253 -30.827  1.00 22.81           C  
ATOM   1701  CD2 LEU A 235       2.758 -30.501 -28.661  1.00 22.88           C  
ATOM   1702  N   ALA A 236       1.742 -25.542 -26.831  1.00 14.13           N  
ATOM   1703  CA  ALA A 236       2.204 -24.302 -26.203  1.00 13.29           C  
ATOM   1704  C   ALA A 236       1.890 -24.282 -24.711  1.00 14.15           C  
ATOM   1705  O   ALA A 236       2.722 -23.879 -23.895  1.00 14.57           O  
ATOM   1706  CB  ALA A 236       1.554 -23.090 -26.889  1.00 14.42           C  
ATOM   1707  N   ALA A 237       0.684 -24.711 -24.357  1.00 14.51           N  
ATOM   1708  CA  ALA A 237       0.275 -24.737 -22.957  1.00 15.53           C  
ATOM   1709  C   ALA A 237       1.190 -25.668 -22.163  1.00 15.87           C  
ATOM   1710  O   ALA A 237       1.656 -25.316 -21.080  1.00 15.27           O  
ATOM   1711  CB  ALA A 237      -1.178 -25.195 -22.845  1.00 15.28           C  
ATOM   1712  N   LEU A 238       1.453 -26.852 -22.714  1.00 16.18           N  
ATOM   1713  CA  LEU A 238       2.319 -27.827 -22.053  1.00 16.65           C  
ATOM   1714  C   LEU A 238       3.762 -27.334 -21.956  1.00 16.57           C  
ATOM   1715  O   LEU A 238       4.446 -27.580 -20.961  1.00 15.34           O  
ATOM   1716  CB  LEU A 238       2.272 -29.161 -22.804  1.00 18.31           C  
ATOM   1717  CG  LEU A 238       0.925 -29.890 -22.741  1.00 18.95           C  
ATOM   1718  CD1 LEU A 238       0.947 -31.098 -23.656  1.00 20.34           C  
ATOM   1719  CD2 LEU A 238       0.636 -30.305 -21.308  1.00 20.04           C  
ATOM   1720  N   THR A 239       4.217 -26.637 -22.992  1.00 14.41           N  
ATOM   1721  CA  THR A 239       5.570 -26.094 -23.022  1.00 14.62           C  
ATOM   1722  C   THR A 239       5.729 -25.011 -21.957  1.00 15.69           C  
ATOM   1723  O   THR A 239       6.725 -24.978 -21.236  1.00 16.07           O  
ATOM   1724  CB  THR A 239       5.897 -25.486 -24.405  1.00 14.42           C  
ATOM   1725  OG1 THR A 239       5.870 -26.517 -25.398  1.00 15.21           O  
ATOM   1726  CG2 THR A 239       7.273 -24.835 -24.396  1.00 16.40           C  
ATOM   1727  N   TYR A 240       4.741 -24.127 -21.854  1.00 14.28           N  
ATOM   1728  CA  TYR A 240       4.809 -23.058 -20.868  1.00 14.97           C  
ATOM   1729  C   TYR A 240       4.842 -23.647 -19.461  1.00 16.24           C  
ATOM   1730  O   TYR A 240       5.621 -23.212 -18.613  1.00 16.50           O  
ATOM   1731  CB  TYR A 240       3.608 -22.121 -21.010  1.00 14.93           C  
ATOM   1732  CG  TYR A 240       3.721 -20.879 -20.163  1.00 13.84           C  
ATOM   1733  CD1 TYR A 240       3.215 -20.846 -18.861  1.00 15.46           C  
ATOM   1734  CD2 TYR A 240       4.371 -19.745 -20.648  1.00 14.68           C  
ATOM   1735  CE1 TYR A 240       3.356 -19.711 -18.065  1.00 15.86           C  
ATOM   1736  CE2 TYR A 240       4.519 -18.607 -19.860  1.00 15.01           C  
ATOM   1737  CZ  TYR A 240       4.012 -18.598 -18.573  1.00 15.56           C  
ATOM   1738  OH  TYR A 240       4.169 -17.480 -17.789  1.00 16.36           O  
ATOM   1739  N   GLN A 241       3.990 -24.639 -19.227  1.00 16.36           N  
ATOM   1740  CA  GLN A 241       3.907 -25.311 -17.934  1.00 18.95           C  
ATOM   1741  C   GLN A 241       5.262 -25.910 -17.563  1.00 19.35           C  
ATOM   1742  O   GLN A 241       5.693 -25.837 -16.412  1.00 20.05           O  
ATOM   1743  CB  GLN A 241       2.842 -26.411 -18.002  1.00 21.18           C  
ATOM   1744  CG  GLN A 241       2.568 -27.132 -16.692  1.00 25.43           C  
ATOM   1745  CD  GLN A 241       1.507 -28.210 -16.843  1.00 26.64           C  
ATOM   1746  OE1 GLN A 241       1.692 -29.183 -17.575  1.00 27.78           O  
ATOM   1747  NE2 GLN A 241       0.385 -28.036 -16.154  1.00 28.23           N  
ATOM   1748  N   TYR A 242       5.929 -26.499 -18.550  1.00 19.95           N  
ATOM   1749  CA  TYR A 242       7.236 -27.113 -18.344  1.00 21.27           C  
ATOM   1750  C   TYR A 242       8.308 -26.080 -17.995  1.00 21.29           C  
ATOM   1751  O   TYR A 242       9.043 -26.241 -17.020  1.00 21.46           O  
ATOM   1752  CB  TYR A 242       7.651 -27.881 -19.603  1.00 23.39           C  
ATOM   1753  CG  TYR A 242       9.117 -28.251 -19.649  1.00 26.77           C  
ATOM   1754  CD1 TYR A 242       9.651 -29.199 -18.774  1.00 28.50           C  
ATOM   1755  CD2 TYR A 242       9.975 -27.638 -20.560  1.00 28.46           C  
ATOM   1756  CE1 TYR A 242      11.008 -29.526 -18.808  1.00 30.97           C  
ATOM   1757  CE2 TYR A 242      11.329 -27.955 -20.601  1.00 31.29           C  
ATOM   1758  CZ  TYR A 242      11.839 -28.898 -19.726  1.00 32.02           C  
ATOM   1759  OH  TYR A 242      13.181 -29.209 -19.774  1.00 35.00           O  
ATOM   1760  N   LEU A 243       8.392 -25.020 -18.795  1.00 19.89           N  
ATOM   1761  CA  LEU A 243       9.383 -23.968 -18.579  1.00 19.92           C  
ATOM   1762  C   LEU A 243       9.247 -23.247 -17.241  1.00 21.21           C  
ATOM   1763  O   LEU A 243      10.244 -22.806 -16.665  1.00 20.91           O  
ATOM   1764  CB  LEU A 243       9.315 -22.938 -19.714  1.00 18.55           C  
ATOM   1765  CG  LEU A 243       9.695 -23.430 -21.113  1.00 18.73           C  
ATOM   1766  CD1 LEU A 243       9.494 -22.302 -22.124  1.00 18.34           C  
ATOM   1767  CD2 LEU A 243      11.147 -23.908 -21.121  1.00 19.06           C  
ATOM   1768  N   THR A 244       8.019 -23.132 -16.747  1.00 21.65           N  
ATOM   1769  CA  THR A 244       7.770 -22.444 -15.486  1.00 23.07           C  
ATOM   1770  C   THR A 244       7.564 -23.395 -14.311  1.00 25.07           C  
ATOM   1771  O   THR A 244       7.250 -22.956 -13.207  1.00 26.30           O  
ATOM   1772  CB  THR A 244       6.530 -21.537 -15.588  1.00 22.74           C  
ATOM   1773  OG1 THR A 244       5.390 -22.329 -15.944  1.00 21.58           O  
ATOM   1774  CG2 THR A 244       6.743 -20.454 -16.645  1.00 21.64           C  
ATOM   1775  N   SER A 245       7.739 -24.691 -14.547  1.00 26.64           N  
ATOM   1776  CA  SER A 245       7.560 -25.683 -13.490  1.00 29.92           C  
ATOM   1777  C   SER A 245       8.711 -25.629 -12.492  1.00 30.86           C  
ATOM   1778  O   SER A 245       9.826 -25.234 -12.836  1.00 32.14           O  
ATOM   1779  CB  SER A 245       7.463 -27.090 -14.089  1.00 30.72           C  
ATOM   1780  OG  SER A 245       8.674 -27.466 -14.721  1.00 33.40           O  
