# Supplementary material for: Alignment of Helical Membrane Protein Sequences Using AlignMe
Source: PLoS One. 2013 Mar 4;8(3):e57731. doi: 10.1371/journal.pone.0057731 (PMC3587630; doi:10.1371/journal.pone.0057731)
Supplement: File S2 — Dataset of HOMEP2 homologous membrane proteins. (GZ) [file pone.0057731.s002.gz › HOMEP2010_pdbs/aquaporins/1LDF_A.pdb]

ATOM      1  N   THR A   6      30.931  71.304 180.323  1.00 57.50           N  
ATOM      2  CA  THR A   6      29.886  72.261 179.858  1.00 58.54           C  
ATOM      3  C   THR A   6      29.394  71.872 178.462  1.00 58.25           C  
ATOM      4  O   THR A   6      30.172  71.394 177.633  1.00 58.05           O  
ATOM      5  CB  THR A   6      30.436  73.708 179.826  1.00 58.80           C  
ATOM      6  OG1 THR A   6      29.377  74.616 179.508  1.00 62.14           O  
ATOM      7  CG2 THR A   6      31.534  73.847 178.783  1.00 59.08           C  
ATOM      8  N   LEU A   7      28.104  72.073 178.210  1.00 57.12           N  
ATOM      9  CA  LEU A   7      27.510  71.729 176.922  1.00 56.13           C  
ATOM     10  C   LEU A   7      28.165  72.480 175.765  1.00 56.19           C  
ATOM     11  O   LEU A   7      28.372  71.916 174.688  1.00 55.99           O  
ATOM     12  CB  LEU A   7      26.006  72.018 176.937  1.00 54.92           C  
ATOM     13  CG  LEU A   7      25.235  71.683 175.656  1.00 56.56           C  
ATOM     14  CD1 LEU A   7      25.403  70.205 175.312  1.00 55.16           C  
ATOM     15  CD2 LEU A   7      23.766  72.021 175.849  1.00 55.93           C  
ATOM     16  N   LYS A   8      28.482  73.750 175.990  1.00 54.88           N  
ATOM     17  CA  LYS A   8      29.117  74.570 174.966  1.00 54.68           C  
ATOM     18  C   LYS A   8      30.476  73.980 174.586  1.00 52.93           C  
ATOM     19  O   LYS A   8      30.861  73.982 173.414  1.00 51.84           O  
ATOM     20  CB  LYS A   8      29.305  76.000 175.476  1.00 56.65           C  
ATOM     21  CG  LYS A   8      29.982  76.929 174.483  1.00 58.98           C  
ATOM     22  CD  LYS A   8      30.184  78.318 175.074  1.00 61.93           C  
ATOM     23  CE  LYS A   8      30.868  79.248 174.078  1.00 63.98           C  
ATOM     24  NZ  LYS A   8      31.095  80.615 174.633  1.00 65.48           N  
ATOM     25  N   GLY A   9      31.197  73.485 175.587  1.00 49.83           N  
ATOM     26  CA  GLY A   9      32.496  72.891 175.343  1.00 48.06           C  
ATOM     27  C   GLY A   9      32.366  71.579 174.589  1.00 48.26           C  
ATOM     28  O   GLY A   9      33.182  71.267 173.721  1.00 48.69           O  
ATOM     29  N   GLN A  10      31.328  70.816 174.912  1.00 45.92           N  
ATOM     30  CA  GLN A  10      31.096  69.533 174.266  1.00 45.81           C  
ATOM     31  C   GLN A  10      30.686  69.691 172.805  1.00 44.94           C  
ATOM     32  O   GLN A  10      31.070  68.888 171.958  1.00 45.26           O  
ATOM     33  CB  GLN A  10      30.025  68.754 175.020  1.00 43.84           C  
ATOM     34  CG  GLN A  10      30.390  68.470 176.464  1.00 43.55           C  
ATOM     35  CD  GLN A  10      29.445  67.486 177.100  1.00 44.08           C  
ATOM     36  OE1 GLN A  10      28.228  67.635 177.006  1.00 45.77           O  
ATOM     37  NE2 GLN A  10      29.995  66.467 177.750  1.00 44.54           N  
ATOM     38  N   CYS A  11      29.905  70.724 172.518  1.00 43.20           N  
ATOM     39  CA  CYS A  11      29.461  70.989 171.158  1.00 43.34           C  
ATOM     40  C   CYS A  11      30.653  71.392 170.298  1.00 43.02           C  
ATOM     41  O   CYS A  11      30.740  71.035 169.124  1.00 42.64           O  
ATOM     42  CB  CYS A  11      28.416  72.103 171.148  1.00 41.59           C  
ATOM     43  SG  CYS A  11      26.804  71.582 171.748  1.00 45.17           S  
ATOM     44  N   ILE A  12      31.565  72.147 170.892  1.00 42.35           N  
ATOM     45  CA  ILE A  12      32.758  72.581 170.191  1.00 41.64           C  
ATOM     46  C   ILE A  12      33.606  71.355 169.856  1.00 41.81           C  
ATOM     47  O   ILE A  12      34.151  71.251 168.756  1.00 41.44           O  
ATOM     48  CB  ILE A  12      33.569  73.561 171.063  1.00 41.16           C  
ATOM     49  CG1 ILE A  12      32.899  74.936 171.028  1.00 40.34           C  
ATOM     50  CG2 ILE A  12      35.024  73.619 170.599  1.00 39.42           C  
ATOM     51  CD1 ILE A  12      33.553  75.958 171.930  1.00 39.82           C  
ATOM     52  N   ALA A  13      33.703  70.427 170.803  1.00 40.90           N  
ATOM     53  CA  ALA A  13      34.482  69.214 170.603  1.00 40.99           C  
ATOM     54  C   ALA A  13      33.855  68.331 169.519  1.00 39.89           C  
ATOM     55  O   ALA A  13      34.567  67.751 168.703  1.00 39.69           O  
ATOM     56  CB  ALA A  13      34.599  68.443 171.918  1.00 41.10           C  
ATOM     57  N   GLU A  14      32.528  68.237 169.508  1.00 38.69           N  
ATOM     58  CA  GLU A  14      31.833  67.427 168.514  1.00 39.33           C  
ATOM     59  C   GLU A  14      31.982  68.032 167.128  1.00 38.83           C  
ATOM     60  O   GLU A  14      32.024  67.319 166.124  1.00 39.01           O  
ATOM     61  CB  GLU A  14      30.350  67.307 168.864  1.00 39.05           C  
ATOM     62  CG  GLU A  14      30.065  66.386 170.036  1.00 38.78           C  
ATOM     63  CD  GLU A  14      30.324  64.929 169.703  1.00 39.80           C  
ATOM     64  OE1 GLU A  14      29.735  64.429 168.713  1.00 39.29           O  
ATOM     65  OE2 GLU A  14      31.107  64.283 170.433  1.00 37.04           O  
ATOM     66  N   PHE A  15      32.058  69.355 167.090  1.00 38.98           N  
ATOM     67  CA  PHE A  15      32.217  70.107 165.851  1.00 38.16           C  
ATOM     68  C   PHE A  15      33.609  69.848 165.262  1.00 39.07           C  
ATOM     69  O   PHE A  15      33.755  69.598 164.062  1.00 36.62           O  
ATOM     70  CB  PHE A  15      32.052  71.601 166.144  1.00 37.51           C  
ATOM     71  CG  PHE A  15      32.344  72.493 164.971  1.00 35.19           C  
ATOM     72  CD1 PHE A  15      31.350  72.802 164.049  1.00 35.94           C  
ATOM     73  CD2 PHE A  15      33.619  73.020 164.788  1.00 34.64           C  
ATOM     74  CE1 PHE A  15      31.618  73.625 162.959  1.00 35.13           C  
ATOM     75  CE2 PHE A  15      33.902  73.844 163.700  1.00 36.34           C  
ATOM     76  CZ  PHE A  15      32.899  74.148 162.782  1.00 36.71           C  
ATOM     77  N   LEU A  16      34.623  69.917 166.121  1.00 38.18           N  
ATOM     78  CA  LEU A  16      36.007  69.706 165.712  1.00 39.32           C  
ATOM     79  C   LEU A  16      36.299  68.257 165.337  1.00 39.03           C  
ATOM     80  O   LEU A  16      36.965  67.993 164.334  1.00 38.01           O  
ATOM     81  CB  LEU A  16      36.958  70.131 166.833  1.00 40.26           C  
ATOM     82  CG  LEU A  16      37.029  71.625 167.150  1.00 42.53           C  
ATOM     83  CD1 LEU A  16      37.895  71.836 168.386  1.00 41.93           C  
ATOM     84  CD2 LEU A  16      37.599  72.380 165.952  1.00 41.27           C  
ATOM     85  N   GLY A  17      35.806  67.331 166.156  1.00 37.97           N  
ATOM     86  CA  GLY A  17      36.020  65.915 165.920  1.00 36.46           C  
ATOM     87  C   GLY A  17      35.377  65.422 164.638  1.00 35.98           C  
ATOM     88  O   GLY A  17      35.995  64.679 163.875  1.00 36.44           O  
ATOM     89  N   THR A  18      34.134  65.821 164.399  1.00 34.03           N  
ATOM     90  CA  THR A  18      33.438  65.404 163.187  1.00 34.31           C  
ATOM     91  C   THR A  18      34.107  66.067 161.990  1.00 33.70           C  
ATOM     92  O   THR A  18      34.166  65.490 160.906  1.00 34.64           O  
ATOM     93  CB  THR A  18      31.954  65.808 163.221  1.00 35.31           C  
ATOM     94  OG1 THR A  18      31.359  65.311 164.427  1.00 35.42           O  
ATOM     95  CG2 THR A  18      31.209  65.230 162.015  1.00 32.94           C  
ATOM     96  N   GLY A  19      34.610  67.282 162.197  1.00 33.16           N  
ATOM     97  CA  GLY A  19      35.288  68.002 161.135  1.00 32.85           C  
ATOM     98  C   GLY A  19      36.621  67.349 160.796  1.00 34.74           C  
ATOM     99  O   GLY A  19      37.018  67.284 159.630  1.00 34.31           O  
ATOM    100  N   LEU A  20      37.313  66.854 161.818  1.00 33.73           N  
ATOM    101  CA  LEU A  20      38.607  66.200 161.626  1.00 34.98           C  
ATOM    102  C   LEU A  20      38.474  64.946 160.758  1.00 33.63           C  
ATOM    103  O   LEU A  20      39.212  64.773 159.790  1.00 33.75           O  
ATOM    104  CB  LEU A  20      39.211  65.798 162.976  1.00 32.75           C  
ATOM    105  CG  LEU A  20      40.712  66.007 163.226  1.00 36.71           C  
ATOM    106  CD1 LEU A  20      41.259  64.800 163.991  1.00 34.35           C  
ATOM    107  CD2 LEU A  20      41.471  66.196 161.919  1.00 35.47           C  
ATOM    108  N   LEU A  21      37.533  64.075 161.111  1.00 32.13           N  
ATOM    109  CA  LEU A  21      37.339  62.839 160.365  1.00 32.77           C  
ATOM    110  C   LEU A  21      36.937  63.099 158.910  1.00 32.98           C  
ATOM    111  O   LEU A  21      37.227  62.290 158.036  1.00 32.95           O  
ATOM    112  CB  LEU A  21      36.320  61.932 161.081  1.00 29.45           C  
ATOM    113  CG  LEU A  21      34.836  62.291 161.219  1.00 32.59           C  
ATOM    114  CD1 LEU A  21      34.059  61.760 160.008  1.00 29.77           C  
ATOM    115  CD2 LEU A  21      34.271  61.656 162.504  1.00 29.13           C  
ATOM    116  N   ILE A  22      36.289  64.231 158.647  1.00 33.56           N  
ATOM    117  CA  ILE A  22      35.892  64.583 157.282  1.00 33.40           C  
ATOM    118  C   ILE A  22      37.112  65.113 156.521  1.00 33.37           C  
ATOM    119  O   ILE A  22      37.285  64.833 155.331  1.00 33.35           O  
ATOM    120  CB  ILE A  22      34.771  65.659 157.285  1.00 33.72           C  
ATOM    121  CG1 ILE A  22      33.428  65.002 157.603  1.00 35.94           C  
ATOM    122  CG2 ILE A  22      34.713  66.390 155.949  1.00 33.36           C  
ATOM    123  CD1 ILE A  22      32.980  63.982 156.580  1.00 35.98           C  
ATOM    124  N   PHE A  23      37.955  65.872 157.217  1.00 30.88           N  
ATOM    125  CA  PHE A  23      39.167  66.434 156.627  1.00 31.14           C  
ATOM    126  C   PHE A  23      40.022  65.312 156.032  1.00 30.04           C  
ATOM    127  O   PHE A  23      40.398  65.362 154.864  1.00 30.88           O  
ATOM    128  CB  PHE A  23      39.973  67.183 157.698  1.00 29.71           C  
ATOM    129  CG  PHE A  23      41.241  67.816 157.181  1.00 29.52           C  
ATOM    130  CD1 PHE A  23      41.207  69.048 156.538  1.00 28.71           C  
ATOM    131  CD2 PHE A  23      42.472  67.180 157.347  1.00 28.37           C  
ATOM    132  CE1 PHE A  23      42.379  69.643 156.070  1.00 29.09           C  
ATOM    133  CE2 PHE A  23      43.653  67.766 156.881  1.00 28.33           C  
ATOM    134  CZ  PHE A  23      43.608  69.000 156.243  1.00 26.96           C  
ATOM    135  N   PHE A  24      40.321  64.304 156.844  1.00 29.48           N  
ATOM    136  CA  PHE A  24      41.126  63.170 156.407  1.00 30.18           C  
ATOM    137  C   PHE A  24      40.407  62.328 155.357  1.00 30.85           C  
ATOM    138  O   PHE A  24      40.993  61.953 154.339  1.00 30.49           O  
ATOM    139  CB  PHE A  24      41.471  62.278 157.602  1.00 30.54           C  
ATOM    140  CG  PHE A  24      42.373  62.930 158.616  1.00 31.93           C  
ATOM    141  CD1 PHE A  24      42.108  62.804 159.979  1.00 32.68           C  
ATOM    142  CD2 PHE A  24      43.507  63.632 158.214  1.00 30.61           C  
ATOM    143  CE1 PHE A  24      42.962  63.367 160.930  1.00 33.55           C  
ATOM    144  CE2 PHE A  24      44.367  64.200 159.153  1.00 31.91           C  
ATOM    145  CZ  PHE A  24      44.094  64.066 160.517  1.00 32.75           C  
ATOM    146  N   GLY A  25      39.139  62.029 155.620  1.00 30.66           N  
ATOM    147  CA  GLY A  25      38.353  61.214 154.711  1.00 31.02           C  
ATOM    148  C   GLY A  25      38.140  61.807 153.336  1.00 31.83           C  
ATOM    149  O   GLY A  25      38.450  61.175 152.328  1.00 33.98           O  
ATOM    150  N   VAL A  26      37.605  63.022 153.295  1.00 31.89           N  
ATOM    151  CA  VAL A  26      37.351  63.716 152.037  1.00 30.61           C  
ATOM    152  C   VAL A  26      38.692  64.082 151.404  1.00 31.46           C  
ATOM    153  O   VAL A  26      38.836  64.101 150.175  1.00 29.47           O  
ATOM    154  CB  VAL A  26      36.508  64.995 152.290  1.00 31.01           C  
ATOM    155  CG1 VAL A  26      36.307  65.778 150.999  1.00 28.23           C  
ATOM    156  CG2 VAL A  26      35.164  64.600 152.900  1.00 31.86           C  
ATOM    157  N   GLY A  27      39.678  64.362 152.254  1.00 30.05           N  
ATOM    158  CA  GLY A  27      40.998  64.699 151.753  1.00 28.25           C  
ATOM    159  C   GLY A  27      41.597  63.611 150.868  1.00 29.20           C  
ATOM    160  O   GLY A  27      42.023  63.892 149.737  1.00 27.69           O  
ATOM    161  N   CYS A  28      41.634  62.367 151.352  1.00 28.30           N  
ATOM    162  CA  CYS A  28      42.223  61.298 150.551  1.00 27.28           C  
ATOM    163  C   CYS A  28      41.409  60.952 149.303  1.00 27.04           C  
ATOM    164  O   CYS A  28      41.976  60.538 148.291  1.00 26.87           O  
ATOM    165  CB  CYS A  28      42.489  60.042 151.406  1.00 29.36           C  
ATOM    166  SG  CYS A  28      41.059  59.092 152.008  1.00 32.40           S  
ATOM    167  N   VAL A  29      40.090  61.131 149.355  1.00 26.30           N  
ATOM    168  CA  VAL A  29      39.268  60.851 148.181  1.00 26.66           C  
ATOM    169  C   VAL A  29      39.544  61.927 147.121  1.00 27.69           C  
ATOM    170  O   VAL A  29      39.599  61.625 145.931  1.00 25.85           O  
ATOM    171  CB  VAL A  29      37.757  60.806 148.520  1.00 28.42           C  
ATOM    172  CG1 VAL A  29      36.946  60.489 147.257  1.00 28.36           C  
ATOM    173  CG2 VAL A  29      37.493  59.737 149.581  1.00 26.37           C  
ATOM    174  N   ALA A  30      39.732  63.175 147.555  1.00 26.18           N  
ATOM    175  CA  ALA A  30      40.052  64.257 146.625  1.00 27.69           C  
ATOM    176  C   ALA A  30      41.394  63.918 145.953  1.00 28.19           C  
ATOM    177  O   ALA A  30      41.559  64.075 144.733  1.00 27.83           O  
ATOM    178  CB  ALA A  30      40.161  65.596 147.374  1.00 26.91           C  
ATOM    179  N   ALA A  31      42.348  63.448 146.753  1.00 25.20           N  
ATOM    180  CA  ALA A  31      43.657  63.061 146.227  1.00 25.37           C  
ATOM    181  C   ALA A  31      43.456  62.005 145.136  1.00 27.24           C  
ATOM    182  O   ALA A  31      44.043  62.094 144.056  1.00 28.37           O  
ATOM    183  CB  ALA A  31      44.537  62.504 147.347  1.00 21.33           C  
ATOM    184  N   LEU A  32      42.614  61.014 145.425  1.00 26.83           N  
ATOM    185  CA  LEU A  32      42.310  59.939 144.482  1.00 28.45           C  
ATOM    186  C   LEU A  32      41.643  60.437 143.194  1.00 29.61           C  
ATOM    187  O   LEU A  32      42.085  60.123 142.088  1.00 28.74           O  
ATOM    188  CB  LEU A  32      41.377  58.913 145.136  1.00 28.57           C  
ATOM    189  CG  LEU A  32      40.767  57.836 144.223  1.00 29.88           C  
ATOM    190  CD1 LEU A  32      41.819  56.779 143.873  1.00 26.98           C  
ATOM    191  CD2 LEU A  32      39.589  57.193 144.921  1.00 28.47           C  
ATOM    192  N   LYS A  33      40.579  61.216 143.350  1.00 29.90           N  
ATOM    193  CA  LYS A  33      39.822  61.714 142.211  1.00 30.84           C  
ATOM    194  C   LYS A  33      40.424  62.835 141.363  1.00 31.90           C  
ATOM    195  O   LYS A  33      40.407  62.750 140.131  1.00 32.04           O  
ATOM    196  CB  LYS A  33      38.423  62.128 142.678  1.00 30.32           C  
ATOM    197  CG  LYS A  33      37.581  60.961 143.177  1.00 29.79           C  
ATOM    198  CD  LYS A  33      36.158  61.392 143.437  1.00 30.90           C  
ATOM    199  CE  LYS A  33      35.282  60.222 143.833  1.00 28.95           C  
ATOM    200  NZ  LYS A  33      35.115  59.268 142.717  1.00 32.05           N  
ATOM    201  N   VAL A  34      40.953  63.881 141.995  1.00 30.61           N  
ATOM    202  CA  VAL A  34      41.491  64.997 141.220  1.00 31.88           C  
ATOM    203  C   VAL A  34      43.000  65.212 141.252  1.00 32.58           C  
ATOM    204  O   VAL A  34      43.500  66.102 140.572  1.00 35.69           O  
ATOM    205  CB  VAL A  34      40.804  66.333 141.622  1.00 30.72           C  
ATOM    206  CG1 VAL A  34      39.296  66.206 141.455  1.00 31.29           C  
ATOM    207  CG2 VAL A  34      41.139  66.697 143.056  1.00 30.11           C  
ATOM    208  N   ALA A  35      43.727  64.408 142.020  1.00 32.85           N  
ATOM    209  CA  ALA A  35      45.178  64.564 142.103  1.00 33.65           C  
ATOM    210  C   ALA A  35      45.922  63.357 141.551  1.00 33.38           C  
ATOM    211  O   ALA A  35      47.144  63.312 141.586  1.00 36.13           O  
ATOM    212  CB  ALA A  35      45.600  64.822 143.555  1.00 31.78           C  
ATOM    213  N   GLY A  36      45.185  62.374 141.052  1.00 33.56           N  
ATOM    214  CA  GLY A  36      45.817  61.194 140.484  1.00 34.53           C  
ATOM    215  C   GLY A  36      46.602  60.298 141.431  1.00 34.84           C  
ATOM    216  O   GLY A  36      47.452  59.528 140.989  1.00 35.79           O  
ATOM    217  N   ALA A  37      46.322  60.377 142.728  1.00 32.74           N  
ATOM    218  CA  ALA A  37      47.033  59.548 143.697  1.00 30.56           C  
ATOM    219  C   ALA A  37      46.534  58.106 143.622  1.00 29.10           C  
ATOM    220  O   ALA A  37      45.361  57.875 143.358  1.00 29.94           O  
ATOM    221  CB  ALA A  37      46.826  60.106 145.098  1.00 29.20           C  
ATOM    222  N   SER A  38      47.419  57.139 143.858  1.00 29.36           N  
ATOM    223  CA  SER A  38      47.043  55.724 143.819  1.00 29.02           C  
ATOM    224  C   SER A  38      46.607  55.211 145.190  1.00 28.70           C  
ATOM    225  O   SER A  38      47.381  55.259 146.148  1.00 28.16           O  
ATOM    226  CB  SER A  38      48.216  54.865 143.345  1.00 27.90           C  
ATOM    227  OG  SER A  38      48.723  55.354 142.126  1.00 41.16           O  
ATOM    228  N   PHE A  39      45.377  54.708 145.259  1.00 27.09           N  
ATOM    229  CA  PHE A  39      44.801  54.157 146.481  1.00 30.66           C  
ATOM    230  C   PHE A  39      43.887  52.996 146.096  1.00 31.60           C  
ATOM    231  O   PHE A  39      43.107  53.117 145.157  1.00 32.81           O  
ATOM    232  CB  PHE A  39      43.887  55.159 147.199  1.00 30.32           C  
ATOM    233  CG  PHE A  39      44.574  56.365 147.771  1.00 30.12           C  
ATOM    234  CD1 PHE A  39      44.341  57.629 147.226  1.00 27.06           C  
ATOM    235  CD2 PHE A  39      45.342  56.267 148.930  1.00 28.13           C  
ATOM    236  CE1 PHE A  39      44.852  58.782 147.836  1.00 27.17           C  
ATOM    237  CE2 PHE A  39      45.858  57.416 149.547  1.00 27.44           C  
ATOM    238  CZ  PHE A  39      45.607  58.675 148.999  1.00 25.10           C  
ATOM    239  N   GLY A  40      43.965  51.886 146.823  1.00 30.86           N  
ATOM    240  CA  GLY A  40      43.060  50.782 146.552  1.00 30.29           C  
ATOM    241  C   GLY A  40      41.875  50.979 147.494  1.00 30.21           C  
ATOM    242  O   GLY A  40      41.833  51.974 148.227  1.00 28.06           O  
ATOM    243  N   GLN A  41      40.921  50.050 147.495  1.00 28.80           N  
ATOM    244  CA  GLN A  41      39.746  50.156 148.363  1.00 30.05           C  
ATOM    245  C   GLN A  41      40.109  50.087 149.855  1.00 29.94           C  
ATOM    246  O   GLN A  41      39.525  50.797 150.683  1.00 29.86           O  
ATOM    247  CB  GLN A  41      38.748  49.043 148.028  1.00 30.47           C  
ATOM    248  CG  GLN A  41      37.458  49.072 148.828  1.00 30.55           C  
ATOM    249  CD  GLN A  41      36.672  50.351 148.611  1.00 34.26           C  
ATOM    250  OE1 GLN A  41      36.623  50.878 147.500  1.00 37.17           O  
ATOM    251  NE2 GLN A  41      36.041  50.849 149.668  1.00 33.22           N  
ATOM    252  N   TRP A  42      41.063  49.230 150.199  1.00 27.77           N  
ATOM    253  CA  TRP A  42      41.487  49.103 151.589  1.00 29.22           C  
ATOM    254  C   TRP A  42      42.213  50.363 152.068  1.00 28.42           C  
ATOM    255  O   TRP A  42      42.008  50.810 153.196  1.00 26.18           O  
ATOM    256  CB  TRP A  42      42.401  47.880 151.769  1.00 28.56           C  
ATOM    257  CG  TRP A  42      43.244  47.930 153.025  1.00 29.77           C  
ATOM    258  CD1 TRP A  42      44.589  48.149 153.097  1.00 28.30           C  
ATOM    259  CD2 TRP A  42      42.784  47.816 154.377  1.00 29.01           C  
ATOM    260  NE1 TRP A  42      44.996  48.183 154.410  1.00 30.53           N  
ATOM    261  CE2 TRP A  42      43.907  47.983 155.218  1.00 29.99           C  
ATOM    262  CE3 TRP A  42      41.528  47.595 154.961  1.00 29.44           C  
ATOM    263  CZ2 TRP A  42      43.814  47.933 156.615  1.00 29.00           C  
ATOM    264  CZ3 TRP A  42      41.435  47.546 156.352  1.00 28.86           C  
ATOM    265  CH2 TRP A  42      42.573  47.716 157.161  1.00 29.35           C  
ATOM    266  N   GLU A  43      43.045  50.942 151.208  1.00 25.96           N  
ATOM    267  CA  GLU A  43      43.795  52.134 151.582  1.00 26.82           C  
ATOM    268  C   GLU A  43      42.888  53.321 151.915  1.00 28.04           C  
ATOM    269  O   GLU A  43      43.059  53.966 152.953  1.00 28.70           O  
ATOM    270  CB  GLU A  43      44.769  52.517 150.467  1.00 25.29           C  
ATOM    271  CG  GLU A  43      45.909  51.509 150.218  1.00 24.07           C  
ATOM    272  CD  GLU A  43      45.445  50.197 149.616  1.00 25.03           C  
ATOM    273  OE1 GLU A  43      44.398  50.172 148.943  1.00 26.08           O  
ATOM    274  OE2 GLU A  43      46.144  49.182 149.810  1.00 28.98           O  
ATOM    275  N   ILE A  44      41.925  53.614 151.043  1.00 27.03           N  
ATOM    276  CA  ILE A  44      41.005  54.722 151.296  1.00 28.49           C  
ATOM    277  C   ILE A  44      40.188  54.439 152.562  1.00 27.33           C  
ATOM    278  O   ILE A  44      39.865  55.351 153.321  1.00 24.15           O  
ATOM    279  CB  ILE A  44      40.013  54.940 150.125  1.00 28.98           C  
ATOM    280  CG1 ILE A  44      40.742  55.508 148.901  1.00 32.17           C  
ATOM    281  CG2 ILE A  44      38.913  55.913 150.553  1.00 31.79           C  
ATOM    282  CD1 ILE A  44      41.227  56.937 149.060  1.00 30.92           C  
ATOM    283  N   SER A  45      39.849  53.172 152.776  1.00 26.52           N  
ATOM    284  CA  SER A  45      39.072  52.789 153.945  1.00 28.02           C  
ATOM    285  C   SER A  45      39.842  52.889 155.260  1.00 26.62           C  
ATOM    286  O   SER A  45      39.307  53.370 156.252  1.00 26.98           O  
ATOM    287  CB  SER A  45      38.529  51.367 153.773  1.00 28.93           C  
ATOM    288  OG  SER A  45      37.572  51.335 152.734  1.00 30.50           O  
ATOM    289  N   VAL A  46      41.093  52.444 155.278  1.00 26.73           N  
ATOM    290  CA  VAL A  46      41.866  52.500 156.516  1.00 27.21           C  
ATOM    291  C   VAL A  46      42.228  53.954 156.862  1.00 28.88           C  
ATOM    292  O   VAL A  46      42.262  54.335 158.037  1.00 28.93           O  
ATOM    293  CB  VAL A  46      43.147  51.591 156.438  1.00 24.94           C  
ATOM    294  CG1 VAL A  46      44.215  52.222 155.555  1.00 24.54           C  
ATOM    295  CG2 VAL A  46      43.690  51.328 157.853  1.00 25.47           C  
ATOM    296  N   ILE A  47      42.476  54.777 155.849  1.00 26.68           N  
ATOM    297  CA  ILE A  47      42.794  56.175 156.111  1.00 27.11           C  
ATOM    298  C   ILE A  47      41.597  56.843 156.802  1.00 30.23           C  
ATOM    299  O   ILE A  47      41.764  57.646 157.734  1.00 29.32           O  
ATOM    300  CB  ILE A  47      43.097  56.945 154.803  1.00 26.70           C  
ATOM    301  CG1 ILE A  47      44.411  56.457 154.191  1.00 24.84           C  
ATOM    302  CG2 ILE A  47      43.172  58.445 155.087  1.00 25.84           C  
ATOM    303  CD1 ILE A  47      44.584  56.849 152.710  1.00 25.10           C  
ATOM    304  N   PHE A  48      40.390  56.510 156.346  1.00 30.15           N  
ATOM    305  CA  PHE A  48      39.201  57.097 156.933  1.00 30.95           C  
ATOM    306  C   PHE A  48      38.984  56.573 158.349  1.00 29.78           C  
ATOM    307  O   PHE A  48      38.667  57.345 159.252  1.00 28.70           O  
ATOM    308  CB  PHE A  48      37.961  56.822 156.073  1.00 33.80           C  
ATOM    309  CG  PHE A  48      36.823  57.789 156.341  1.00 42.55           C  
ATOM    310  CD1 PHE A  48      36.126  57.765 157.545  1.00 47.51           C  
ATOM    311  CD2 PHE A  48      36.520  58.787 155.433  1.00 45.80           C  
ATOM    312  CE1 PHE A  48      35.153  58.733 157.840  1.00 48.00           C  
ATOM    313  CE2 PHE A  48      35.551  59.763 155.712  1.00 48.99           C  
ATOM    314  CZ  PHE A  48      34.867  59.739 156.919  1.00 48.79           C  
ATOM    315  N   GLY A  49      39.151  55.266 158.533  1.00 27.68           N  
ATOM    316  CA  GLY A  49      38.993  54.667 159.851  1.00 30.16           C  
ATOM    317  C   GLY A  49      39.984  55.227 160.866  1.00 30.69           C  
ATOM    318  O   GLY A  49      39.583  55.608 161.965  1.00 32.70           O  
ATOM    319  N   LEU A  50      41.270  55.275 160.510  1.00 30.20           N  
ATOM    320  CA  LEU A  50      42.296  55.815 161.404  1.00 31.05           C  
ATOM    321  C   LEU A  50      42.037  57.291 161.689  1.00 32.87           C  
ATOM    322  O   LEU A  50      42.329  57.780 162.783  1.00 34.06           O  
ATOM    323  CB  LEU A  50      43.693  55.644 160.800  1.00 28.23           C  
ATOM    324  CG  LEU A  50      44.195  54.197 160.776  1.00 31.16           C  
ATOM    325  CD1 LEU A  50      45.542  54.130 160.071  1.00 30.06           C  
ATOM    326  CD2 LEU A  50      44.313  53.667 162.216  1.00 29.67           C  
ATOM    327  N   GLY A  51      41.491  57.997 160.706  1.00 31.12           N  
ATOM    328  CA  GLY A  51      41.185  59.400 160.898  1.00 31.79           C  
ATOM    329  C   GLY A  51      40.111  59.550 161.960  1.00 32.33           C  
ATOM    330  O   GLY A  51      40.129  60.496 162.753  1.00 30.95           O  
ATOM    331  N   VAL A  52      39.165  58.616 161.972  1.00 32.12           N  
ATOM    332  CA  VAL A  52      38.100  58.650 162.962  1.00 32.56           C  
ATOM    333  C   VAL A  52      38.708  58.400 164.341  1.00 34.38           C  
ATOM    334  O   VAL A  52      38.326  59.050 165.315  1.00 35.23           O  
ATOM    335  CB  VAL A  52      37.032  57.573 162.689  1.00 33.66           C  
ATOM    336  CG1 VAL A  52      36.053  57.502 163.862  1.00 32.70           C  
ATOM    337  CG2 VAL A  52      36.290  57.891 161.397  1.00 31.72           C  
ATOM    338  N   ALA A  53      39.657  57.465 164.417  1.00 32.60           N  
ATOM    339  CA  ALA A  53      40.302  57.145 165.685  1.00 33.99           C  
ATOM    340  C   ALA A  53      40.943  58.390 166.288  1.00 34.73           C  
ATOM    341  O   ALA A  53      40.822  58.636 167.488  1.00 33.80           O  
ATOM    342  CB  ALA A  53      41.359  56.060 165.488  1.00 33.06           C  
ATOM    343  N   MET A  54      41.635  59.164 165.454  1.00 33.48           N  
ATOM    344  CA  MET A  54      42.279  60.385 165.916  1.00 32.97           C  
ATOM    345  C   MET A  54      41.226  61.374 166.414  1.00 33.60           C  
ATOM    346  O   MET A  54      41.441  62.071 167.401  1.00 32.90           O  
ATOM    347  CB  MET A  54      43.093  61.031 164.788  1.00 34.47           C  
ATOM    348  CG  MET A  54      44.233  60.175 164.243  1.00 34.37           C  
ATOM    349  SD  MET A  54      45.491  59.740 165.472  1.00 37.64           S  
ATOM    350  CE  MET A  54      45.780  58.033 165.106  1.00 33.93           C  
ATOM    351  N   ALA A  55      40.090  61.438 165.726  1.00 33.13           N  
ATOM    352  CA  ALA A  55      39.019  62.350 166.117  1.00 32.94           C  
ATOM    353  C   ALA A  55      38.468  61.975 167.490  1.00 33.30           C  
ATOM    354  O   ALA A  55      38.037  62.839 168.250  1.00 32.72           O  
ATOM    355  CB  ALA A  55      37.902  62.329 165.078  1.00 29.34           C  
ATOM    356  N   ILE A  56      38.479  60.682 167.796  1.00 34.74           N  
ATOM    357  CA  ILE A  56      37.998  60.185 169.080  1.00 36.37           C  
ATOM    358  C   ILE A  56      39.013  60.492 170.191  1.00 38.18           C  
ATOM    359  O   ILE A  56      38.643  60.972 171.258  1.00 39.48           O  
ATOM    360  CB  ILE A  56      37.733  58.665 169.017  1.00 35.94           C  
ATOM    361  CG1 ILE A  56      36.496  58.402 168.151  1.00 34.90           C  
ATOM    362  CG2 ILE A  56      37.535  58.099 170.431  1.00 35.81           C  
ATOM    363  CD1 ILE A  56      36.232  56.929 167.882  1.00 33.85           C  
ATOM    364  N   TYR A  57      40.289  60.220 169.941  1.00 38.26           N  
ATOM    365  CA  TYR A  57      41.319  60.500 170.934  1.00 40.13           C  
ATOM    366  C   TYR A  57      41.306  61.980 171.306  1.00 41.49           C  
ATOM    367  O   TYR A  57      41.550  62.353 172.458  1.00 41.29           O  
ATOM    368  CB  TYR A  57      42.705  60.140 170.388  1.00 37.54           C  
ATOM    369  CG  TYR A  57      43.019  58.667 170.422  1.00 38.11           C  
ATOM    370  CD1 TYR A  57      43.039  57.972 171.633  1.00 35.98           C  
ATOM    371  CD2 TYR A  57      43.300  57.962 169.247  1.00 36.01           C  
ATOM    372  CE1 TYR A  57      43.330  56.616 171.675  1.00 35.60           C  
ATOM    373  CE2 TYR A  57      43.592  56.603 169.279  1.00 34.22           C  
ATOM    374  CZ  TYR A  57      43.604  55.936 170.498  1.00 36.06           C  
ATOM    375  OH  TYR A  57      43.871  54.588 170.550  1.00 34.91           O  
ATOM    376  N   LEU A  58      41.015  62.817 170.316  1.00 41.15           N  
ATOM    377  CA  LEU A  58      40.990  64.262 170.492  1.00 41.37           C  
ATOM    378  C   LEU A  58      39.760  64.819 171.218  1.00 41.69           C  
ATOM    379  O   LEU A  58      39.825  65.912 171.789  1.00 42.45           O  
ATOM    380  CB  LEU A  58      41.129  64.922 169.112  1.00 41.44           C  
ATOM    381  CG  LEU A  58      41.135  66.443 168.889  1.00 42.08           C  
ATOM    382  CD1 LEU A  58      39.735  66.972 168.919  1.00 43.95           C  
ATOM    383  CD2 LEU A  58      42.011  67.130 169.918  1.00 42.70           C  
ATOM    384  N   THR A  59      38.655  64.077 171.217  1.00 40.22           N  
ATOM    385  CA  THR A  59      37.428  64.564 171.840  1.00 40.03           C  
ATOM    386  C   THR A  59      36.767  63.677 172.904  1.00 41.49           C  
ATOM    387  O   THR A  59      35.829  64.117 173.573  1.00 40.30           O  
ATOM    388  CB  THR A  59      36.352  64.847 170.769  1.00 40.00           C  
ATOM    389  OG1 THR A  59      35.979  63.618 170.139  1.00 38.66           O  
ATOM    390  CG2 THR A  59      36.872  65.817 169.719  1.00 38.80           C  
ATOM    391  N   ALA A  60      37.236  62.443 173.061  1.00 40.42           N  
ATOM    392  CA  ALA A  60      36.639  61.531 174.032  1.00 42.94           C  
ATOM    393  C   ALA A  60      36.536  62.125 175.438  1.00 44.57           C  
ATOM    394  O   ALA A  60      35.481  62.066 176.068  1.00 44.44           O  
ATOM    395  CB  ALA A  60      37.428  60.224 174.077  1.00 41.26           C  
ATOM    396  N   GLY A  61      37.633  62.700 175.919  1.00 46.24           N  
ATOM    397  CA  GLY A  61      37.655  63.272 177.253  1.00 47.53           C  
ATOM    398  C   GLY A  61      36.702  64.421 177.515  1.00 48.90           C  
ATOM    399  O   GLY A  61      36.395  64.719 178.673  1.00 49.14           O  
ATOM    400  N   VAL A  62      36.225  65.068 176.457  1.00 47.80           N  
ATOM    401  CA  VAL A  62      35.313  66.199 176.618  1.00 47.17           C  
ATOM    402  C   VAL A  62      33.842  65.856 176.389  1.00 47.59           C  
ATOM    403  O   VAL A  62      33.017  66.000 177.291  1.00 48.37           O  
ATOM    404  CB  VAL A  62      35.689  67.369 175.665  1.00 46.25           C  
ATOM    405  CG1 VAL A  62      34.688  68.497 175.803  1.00 46.26           C  
ATOM    406  CG2 VAL A  62      37.082  67.880 175.984  1.00 45.94           C  
ATOM    407  N   SER A  63      33.516  65.387 175.190  1.00 45.72           N  
ATOM    408  CA  SER A  63      32.133  65.081 174.848  1.00 43.33           C  
ATOM    409  C   SER A  63      31.751  63.609 174.830  1.00 42.82           C  
ATOM    410  O   SER A  63      30.567  63.283 174.777  1.00 43.65           O  
ATOM    411  CB  SER A  63      31.816  65.673 173.476  1.00 45.00           C  
ATOM    412  OG  SER A  63      32.627  65.068 172.479  1.00 42.22           O  
ATOM    413  N   GLY A  64      32.739  62.721 174.872  1.00 41.87           N  
ATOM    414  CA  GLY A  64      32.441  61.301 174.802  1.00 40.58           C  
ATOM    415  C   GLY A  64      32.559  60.841 173.349  1.00 40.16           C  
ATOM    416  O   GLY A  64      32.292  59.684 173.015  1.00 38.03           O  
ATOM    417  N   ALA A  65      32.952  61.777 172.487  1.00 39.24           N  
ATOM    418  CA  ALA A  65      33.149  61.549 171.056  1.00 39.34           C  
ATOM    419  C   ALA A  65      32.087  60.756 170.299  1.00 38.81           C  
ATOM    420  O   ALA A  65      32.327  59.610 169.923  1.00 38.85           O  
ATOM    421  CB  ALA A  65      34.509  60.907 170.827  1.00 38.33           C  
ATOM    422  N   HIS A  66      30.923  61.357 170.070  1.00 39.38           N  
ATOM    423  CA  HIS A  66      29.868  60.691 169.307  1.00 39.59           C  
ATOM    424  C   HIS A  66      30.243  60.852 167.831  1.00 39.15           C  
ATOM    425  O   HIS A  66      30.378  59.870 167.103  1.00 38.43           O  
ATOM    426  CB  HIS A  66      28.503  61.347 169.549  1.00 41.33           C  
ATOM    427  CG  HIS A  66      27.968  61.158 170.935  1.00 43.86           C  
ATOM    428  ND1 HIS A  66      26.668  61.465 171.275  1.00 44.66           N  
ATOM    429  CD2 HIS A  66      28.558  60.709 172.069  1.00 44.10           C  
ATOM    430  CE1 HIS A  66      26.480  61.214 172.559  1.00 44.53           C  
ATOM    431  NE2 HIS A  66      27.611  60.755 173.063  1.00 45.43           N  
ATOM    432  N   LEU A  67      30.397  62.108 167.410  1.00 37.02           N  
ATOM    433  CA  LEU A  67      30.785  62.465 166.046  1.00 37.38           C  
ATOM    434  C   LEU A  67      29.895  61.820 164.997  1.00 36.87           C  
ATOM    435  O   LEU A  67      30.303  61.664 163.843  1.00 35.68           O  
ATOM    436  CB  LEU A  67      32.236  62.036 165.792  1.00 35.85           C  
ATOM    437  CG  LEU A  67      33.224  62.270 166.941  1.00 36.02           C  
ATOM    438  CD1 LEU A  67      34.595  61.745 166.538  1.00 33.48           C  
ATOM    439  CD2 LEU A  67      33.290  63.754 167.290  1.00 31.44           C  
ATOM    440  N   ASN A  68      28.676  61.471 165.393  1.00 35.87           N  
ATOM    441  CA  ASN A  68      27.750  60.794 164.497  1.00 36.11           C  
ATOM    442  C   ASN A  68      26.331  60.901 165.059  1.00 36.96           C  
ATOM    443  O   ASN A  68      26.044  60.398 166.144  1.00 36.19           O  
ATOM    444  CB  ASN A  68      28.170  59.323 164.399  1.00 34.15           C  
ATOM    445  CG  ASN A  68      27.324  58.522 163.433  1.00 35.11           C  
ATOM    446  OD1 ASN A  68      26.187  58.880 163.127  1.00 34.68           O  
ATOM    447  ND2 ASN A  68      27.875  57.403 162.964  1.00 34.80           N  
ATOM    448  N   PRO A  69      25.423  61.560 164.327  1.00 37.14           N  
ATOM    449  CA  PRO A  69      24.045  61.697 164.811  1.00 38.68           C  
ATOM    450  C   PRO A  69      23.390  60.363 165.184  1.00 40.32           C  
ATOM    451  O   PRO A  69      22.624  60.285 166.150  1.00 41.44           O  
ATOM    452  CB  PRO A  69      23.337  62.386 163.642  1.00 35.84           C  
ATOM    453  CG  PRO A  69      24.429  63.262 163.081  1.00 36.96           C  
ATOM    454  CD  PRO A  69      25.627  62.328 163.085  1.00 35.59           C  
ATOM    455  N   ALA A  70      23.688  59.318 164.416  1.00 39.93           N  
ATOM    456  CA  ALA A  70      23.114  57.999 164.669  1.00 39.96           C  
ATOM    457  C   ALA A  70      23.571  57.435 166.015  1.00 40.44           C  
ATOM    458  O   ALA A  70      22.795  56.784 166.709  1.00 41.58           O  
ATOM    459  CB  ALA A  70      23.485  57.043 163.545  1.00 39.60           C  
ATOM    460  N   VAL A  71      24.831  57.678 166.372  1.00 39.99           N  
ATOM    461  CA  VAL A  71      25.376  57.206 167.641  1.00 40.62           C  
ATOM    462  C   VAL A  71      24.773  58.008 168.800  1.00 42.41           C  
ATOM    463  O   VAL A  71      24.440  57.450 169.847  1.00 41.29           O  
ATOM    464  CB  VAL A  71      26.921  57.331 167.671  1.00 40.95           C  
ATOM    465  CG1 VAL A  71      27.449  57.037 169.069  1.00 39.16           C  
ATOM    466  CG2 VAL A  71      27.542  56.351 166.668  1.00 40.35           C  
ATOM    467  N   THR A  72      24.631  59.316 168.607  1.00 43.00           N  
ATOM    468  CA  THR A  72      24.049  60.180 169.630  1.00 43.29           C  
ATOM    469  C   THR A  72      22.629  59.715 169.972  1.00 43.78           C  
ATOM    470  O   THR A  72      22.286  59.533 171.143  1.00 43.77           O  
ATOM    471  CB  THR A  72      24.014  61.643 169.148  1.00 43.01           C  
ATOM    472  OG1 THR A  72      25.354  62.153 169.106  1.00 42.35           O  
ATOM    473  CG2 THR A  72      23.166  62.508 170.077  1.00 42.48           C  
ATOM    474  N   ILE A  73      21.814  59.516 168.942  1.00 43.26           N  
ATOM    475  CA  ILE A  73      20.438  59.064 169.120  1.00 44.03           C  
ATOM    476  C   ILE A  73      20.374  57.691 169.798  1.00 46.65           C  
ATOM    477  O   ILE A  73      19.528  57.462 170.665  1.00 46.56           O  
ATOM    478  CB  ILE A  73      19.692  58.999 167.759  1.00 41.80           C  
ATOM    479  CG1 ILE A  73      19.480  60.415 167.223  1.00 40.12           C  
ATOM    480  CG2 ILE A  73      18.359  58.282 167.915  1.00 39.87           C  
ATOM    481  CD1 ILE A  73      18.821  60.473 165.860  1.00 40.36           C  
ATOM    482  N   ALA A  74      21.266  56.783 169.413  1.00 47.21           N  
ATOM    483  CA  ALA A  74      21.277  55.448 170.010  1.00 49.00           C  
ATOM    484  C   ALA A  74      21.710  55.472 171.475  1.00 48.94           C  
ATOM    485  O   ALA A  74      21.164  54.740 172.297  1.00 49.58           O  
ATOM    486  CB  ALA A  74      22.192  54.515 169.214  1.00 48.21           C  
ATOM    487  N   LEU A  75      22.696  56.298 171.803  1.00 49.23           N  
ATOM    488  CA  LEU A  75      23.171  56.379 173.180  1.00 50.84           C  
ATOM    489  C   LEU A  75      22.108  57.020 174.076  1.00 52.39           C  
ATOM    490  O   LEU A  75      22.114  56.845 175.295  1.00 52.01           O  
ATOM    491  CB  LEU A  75      24.477  57.178 173.250  1.00 48.61           C  
ATOM    492  CG  LEU A  75      25.693  56.544 172.566  1.00 48.38           C  
ATOM    493  CD1 LEU A  75      26.920  57.431 172.773  1.00 45.29           C  
ATOM    494  CD2 LEU A  75      25.940  55.156 173.138  1.00 46.89           C  
ATOM    495  N   TRP A  76      21.196  57.763 173.456  1.00 53.10           N  
ATOM    496  CA  TRP A  76      20.111  58.414 174.177  1.00 53.95           C  
ATOM    497  C   TRP A  76      19.024  57.384 174.483  1.00 54.45           C  
ATOM    498  O   TRP A  76      18.405  57.410 175.547  1.00 55.23           O  
ATOM    499  CB  TRP A  76      19.531  59.553 173.331  1.00 52.71           C  
ATOM    500  CG  TRP A  76      18.144  59.967 173.728  1.00 54.01           C  
ATOM    501  CD1 TRP A  76      17.708  60.293 174.983  1.00 53.22           C  
ATOM    502  CD2 TRP A  76      17.009  60.105 172.862  1.00 54.07           C  
ATOM    503  NE1 TRP A  76      16.375  60.622 174.951  1.00 52.01           N  
ATOM    504  CE2 TRP A  76      15.920  60.517 173.663  1.00 53.94           C  
ATOM    505  CE3 TRP A  76      16.807  59.922 171.487  1.00 53.78           C  
ATOM    506  CZ2 TRP A  76      14.643  60.749 173.134  1.00 54.01           C  
ATOM    507  CZ3 TRP A  76      15.537  60.152 170.960  1.00 54.71           C  
ATOM    508  CH2 TRP A  76      14.471  60.561 171.785  1.00 54.54           C  
ATOM    509  N   LEU A  77      18.808  56.469 173.546  1.00 54.32           N  
ATOM    510  CA  LEU A  77      17.792  55.438 173.704  1.00 54.25           C  
ATOM    511  C   LEU A  77      18.249  54.209 174.487  1.00 54.42           C  
ATOM    512  O   LEU A  77      17.420  53.504 175.053  1.00 55.63           O  
ATOM    513  CB  LEU A  77      17.280  54.998 172.330  1.00 52.92           C  
ATOM    514  CG  LEU A  77      16.566  56.058 171.489  1.00 53.32           C  
ATOM    515  CD1 LEU A  77      16.280  55.503 170.103  1.00 54.68           C  
ATOM    516  CD2 LEU A  77      15.274  56.477 172.174  1.00 54.25           C  
ATOM    517  N   PHE A  78      19.552  53.946 174.533  1.00 54.72           N  
ATOM    518  CA  PHE A  78      20.032  52.762 175.246  1.00 55.76           C  
ATOM    519  C   PHE A  78      21.188  52.967 176.227  1.00 56.78           C  
ATOM    520  O   PHE A  78      21.603  52.020 176.896  1.00 58.74           O  
ATOM    521  CB  PHE A  78      20.426  51.666 174.240  1.00 54.20           C  
ATOM    522  CG  PHE A  78      19.353  51.347 173.234  1.00 52.77           C  
ATOM    523  CD1 PHE A  78      19.194  52.128 172.094  1.00 52.25           C  
ATOM    524  CD2 PHE A  78      18.479  50.287 173.445  1.00 53.59           C  
ATOM    525  CE1 PHE A  78      18.180  51.860 171.177  1.00 51.78           C  
ATOM    526  CE2 PHE A  78      17.459  50.009 172.536  1.00 53.88           C  
ATOM    527  CZ  PHE A  78      17.310  50.800 171.397  1.00 53.58           C  
ATOM    528  N   ALA A  79      21.709  54.184 176.330  1.00 56.91           N  
ATOM    529  CA  ALA A  79      22.829  54.420 177.237  1.00 58.27           C  
ATOM    530  C   ALA A  79      22.603  55.564 178.220  1.00 59.17           C  
ATOM    531  O   ALA A  79      23.546  56.035 178.856  1.00 58.90           O  
ATOM    532  CB  ALA A  79      24.103  54.670 176.432  1.00 57.70           C  
ATOM    533  N   CYS A  80      21.357  56.011 178.338  1.00 60.78           N  
ATOM    534  CA  CYS A  80      21.006  57.093 179.254  1.00 62.64           C  
ATOM    535  C   CYS A  80      21.675  58.436 178.952  1.00 61.54           C  
ATOM    536  O   CYS A  80      21.877  59.247 179.857  1.00 62.99           O  
ATOM    537  CB  CYS A  80      21.325  56.683 180.700  1.00 64.97           C  
ATOM    538  SG  CYS A  80      20.391  55.247 181.310  1.00 71.48           S  
ATOM    539  N   PHE A  81      22.020  58.674 177.690  1.00 59.03           N  
ATOM    540  CA  PHE A  81      22.642  59.940 177.308  1.00 55.65           C  
ATOM    541  C   PHE A  81      21.586  61.031 177.487  1.00 55.62           C  
ATOM    542  O   PHE A  81      20.424  60.833 177.138  1.00 54.54           O  
ATOM    543  CB  PHE A  81      23.106  59.889 175.846  1.00 52.22           C  
ATOM    544  CG  PHE A  81      23.741  61.168 175.364  1.00 46.86           C  
ATOM    545  CD1 PHE A  81      24.991  61.557 175.830  1.00 43.65           C  
ATOM    546  CD2 PHE A  81      23.073  61.995 174.464  1.00 44.22           C  
ATOM    547  CE1 PHE A  81      25.567  62.755 175.407  1.00 43.76           C  
ATOM    548  CE2 PHE A  81      23.639  63.196 174.035  1.00 42.33           C  
ATOM    549  CZ  PHE A  81      24.887  63.578 174.507  1.00 41.74           C  
ATOM    550  N   ASP A  82      21.991  62.177 178.028  1.00 56.99           N  
ATOM    551  CA  ASP A  82      21.070  63.288 178.272  1.00 58.74           C  
ATOM    552  C   ASP A  82      20.414  63.837 177.006  1.00 58.49           C  
ATOM    553  O   ASP A  82      21.061  64.480 176.182  1.00 58.13           O  
ATOM    554  CB  ASP A  82      21.801  64.406 179.026  1.00 61.06           C  
ATOM    555  CG  ASP A  82      20.916  65.611 179.293  1.00 64.62           C  
ATOM    556  OD1 ASP A  82      19.717  65.426 179.606  1.00 65.71           O  
ATOM    557  OD2 ASP A  82      21.427  66.747 179.204  1.00 66.48           O  
ATOM    558  N   LYS A  83      19.114  63.587 176.875  1.00 59.14           N  
ATOM    559  CA  LYS A  83      18.340  64.023 175.716  1.00 60.79           C  
ATOM    560  C   LYS A  83      18.424  65.514 175.406  1.00 60.19           C  
ATOM    561  O   LYS A  83      18.137  65.933 174.286  1.00 59.35           O  
ATOM    562  CB  LYS A  83      16.870  63.637 175.894  1.00 62.25           C  
ATOM    563  CG  LYS A  83      16.188  64.317 177.066  1.00 65.53           C  
ATOM    564  CD  LYS A  83      14.715  63.943 177.143  1.00 68.33           C  
ATOM    565  CE  LYS A  83      14.010  64.692 178.269  1.00 69.61           C  
ATOM    566  NZ  LYS A  83      14.052  66.173 178.072  1.00 70.57           N  
ATOM    567  N   ARG A  84      18.808  66.315 176.394  1.00 60.79           N  
ATOM    568  CA  ARG A  84      18.911  67.758 176.198  1.00 61.60           C  
ATOM    569  C   ARG A  84      20.156  68.140 175.399  1.00 60.48           C  
ATOM    570  O   ARG A  84      20.276  69.264 174.908  1.00 60.11           O  
ATOM    571  CB  ARG A  84      18.931  68.467 177.555  1.00 63.42           C  
ATOM    572  CG  ARG A  84      17.622  68.361 178.323  1.00 67.78           C  
ATOM    573  CD  ARG A  84      17.718  69.007 179.698  1.00 70.92           C  
ATOM    574  NE  ARG A  84      18.602  68.267 180.594  1.00 74.03           N  
ATOM    575  CZ  ARG A  84      18.808  68.583 181.869  1.00 75.38           C  
ATOM    576  NH1 ARG A  84      18.193  69.632 182.402  1.00 75.93           N  
ATOM    577  NH2 ARG A  84      19.623  67.849 182.614  1.00 75.77           N  
ATOM    578  N   LYS A  85      21.075  67.191 175.264  1.00 58.91           N  
ATOM    579  CA  LYS A  85      22.317  67.425 174.542  1.00 57.81           C  
ATOM    580  C   LYS A  85      22.273  66.822 173.139  1.00 56.17           C  
ATOM    581  O   LYS A  85      23.173  67.052 172.334  1.00 55.84           O  
ATOM    582  CB  LYS A  85      23.478  66.810 175.325  1.00 59.11           C  
ATOM    583  CG  LYS A  85      23.404  67.059 176.819  1.00 59.99           C  
ATOM    584  CD  LYS A  85      24.258  66.065 177.587  1.00 61.45           C  
ATOM    585  CE  LYS A  85      25.709  66.484 177.642  1.00 62.31           C  
ATOM    586  NZ  LYS A  85      25.877  67.708 178.470  1.00 61.82           N  
ATOM    587  N   VAL A  86      21.222  66.057 172.851  1.00 54.38           N  
ATOM    588  CA  VAL A  86      21.074  65.402 171.553  1.00 53.24           C  
ATOM    589  C   VAL A  86      21.097  66.342 170.347  1.00 52.61           C  
ATOM    590  O   VAL A  86      21.951  66.209 169.470  1.00 53.52           O  
ATOM    591  CB  VAL A  86      19.781  64.554 171.507  1.00 53.49           C  
ATOM    592  CG1 VAL A  86      19.534  64.038 170.097  1.00 52.70           C  
ATOM    593  CG2 VAL A  86      19.902  63.388 172.470  1.00 52.22           C  
ATOM    594  N   ILE A  87      20.167  67.287 170.294  1.00 50.93           N  
ATOM    595  CA  ILE A  87      20.122  68.215 169.173  1.00 49.75           C  
ATOM    596  C   ILE A  87      21.361  69.108 169.088  1.00 49.32           C  
ATOM    597  O   ILE A  87      21.877  69.357 167.998  1.00 50.52           O  
ATOM    598  CB  ILE A  87      18.848  69.081 169.228  1.00 50.65           C  
ATOM    599  CG1 ILE A  87      17.621  68.183 169.046  1.00 50.55           C  
ATOM    600  CG2 ILE A  87      18.882  70.148 168.140  1.00 49.61           C  
ATOM    601  CD1 ILE A  87      16.297  68.920 169.100  1.00 52.72           C  
ATOM    602  N   PRO A  88      21.855  69.611 170.231  1.00 48.63           N  
ATOM    603  CA  PRO A  88      23.049  70.464 170.164  1.00 46.85           C  
ATOM    604  C   PRO A  88      24.222  69.675 169.572  1.00 45.04           C  
ATOM    605  O   PRO A  88      25.024  70.208 168.803  1.00 43.69           O  
ATOM    606  CB  PRO A  88      23.284  70.843 171.625  1.00 46.09           C  
ATOM    607  CG  PRO A  88      21.896  70.862 172.187  1.00 46.22           C  
ATOM    608  CD  PRO A  88      21.292  69.607 171.594  1.00 47.97           C  
ATOM    609  N   PHE A  89      24.310  68.403 169.950  1.00 43.24           N  
ATOM    610  CA  PHE A  89      25.360  67.523 169.457  1.00 41.57           C  
ATOM    611  C   PHE A  89      25.219  67.323 167.945  1.00 40.38           C  
ATOM    612  O   PHE A  89      26.189  67.440 167.202  1.00 39.38           O  
ATOM    613  CB  PHE A  89      25.294  66.160 170.158  1.00 39.80           C  
ATOM    614  CG  PHE A  89      26.174  66.052 171.377  1.00 39.55           C  
ATOM    615  CD1 PHE A  89      26.930  64.905 171.599  1.00 37.83           C  
ATOM    616  CD2 PHE A  89      26.258  67.096 172.297  1.00 39.83           C  
ATOM    617  CE1 PHE A  89      27.761  64.795 172.712  1.00 38.14           C  
ATOM    618  CE2 PHE A  89      27.086  67.001 173.417  1.00 37.25           C  
ATOM    619  CZ  PHE A  89      27.841  65.849 173.627  1.00 37.19           C  
ATOM    620  N   ILE A  90      24.003  67.033 167.499  1.00 39.83           N  
ATOM    621  CA  ILE A  90      23.748  66.802 166.080  1.00 39.99           C  
ATOM    622  C   ILE A  90      24.032  68.024 165.218  1.00 39.86           C  
ATOM    623  O   ILE A  90      24.574  67.897 164.122  1.00 40.55           O  
ATOM    624  CB  ILE A  90      22.295  66.323 165.850  1.00 38.57           C  
ATOM    625  CG1 ILE A  90      22.126  64.930 166.463  1.00 37.46           C  
ATOM    626  CG2 ILE A  90      21.969  66.289 164.355  1.00 38.15           C  
ATOM    627  CD1 ILE A  90      20.745  64.329 166.284  1.00 35.95           C  
ATOM    628  N   VAL A  91      23.669  69.204 165.707  1.00 40.45           N  
ATOM    629  CA  VAL A  91      23.916  70.435 164.963  1.00 39.35           C  
ATOM    630  C   VAL A  91      25.424  70.686 164.872  1.00 38.92           C  
ATOM    631  O   VAL A  91      25.928  71.124 163.831  1.00 39.31           O  
ATOM    632  CB  VAL A  91      23.226  71.653 165.640  1.00 40.44           C  
ATOM    633  CG1 VAL A  91      23.652  72.952 164.955  1.00 37.26           C  
ATOM    634  CG2 VAL A  91      21.710  71.490 165.571  1.00 39.08           C  
ATOM    635  N   SER A  92      26.138  70.411 165.961  1.00 36.42           N  
ATOM    636  CA  SER A  92      27.589  70.589 165.995  1.00 37.73           C  
ATOM    637  C   SER A  92      28.259  69.634 164.997  1.00 36.80           C  
ATOM    638  O   SER A  92      29.172  70.016 164.264  1.00 35.36           O  
ATOM    639  CB  SER A  92      28.130  70.312 167.405  1.00 39.30           C  
ATOM    640  OG  SER A  92      27.655  71.263 168.349  1.00 41.55           O  
ATOM    641  N   GLN A  93      27.796  68.389 164.979  1.00 35.23           N  
ATOM    642  CA  GLN A  93      28.343  67.386 164.079  1.00 36.01           C  
ATOM    643  C   GLN A  93      28.152  67.774 162.611  1.00 36.31           C  
ATOM    644  O   GLN A  93      29.106  67.769 161.839  1.00 35.34           O  
ATOM    645  CB  GLN A  93      27.689  66.037 164.362  1.00 34.96           C  
ATOM    646  CG  GLN A  93      27.948  65.536 165.778  1.00 34.90           C  
ATOM    647  CD  GLN A  93      26.927  64.518 166.222  1.00 34.36           C  
ATOM    648  OE1 GLN A  93      25.922  64.307 165.552  1.00 34.74           O  
ATOM    649  NE2 GLN A  93      27.172  63.889 167.366  1.00 35.82           N  
ATOM    650  N   VAL A  94      26.927  68.125 162.235  1.00 36.42           N  
ATOM    651  CA  VAL A  94      26.633  68.511 160.858  1.00 37.11           C  
ATOM    652  C   VAL A  94      27.406  69.757 160.435  1.00 37.61           C  
ATOM    653  O   VAL A  94      27.888  69.841 159.304  1.00 36.83           O  
ATOM    654  CB  VAL A  94      25.130  68.777 160.664  1.00 37.68           C  
ATOM    655  CG1 VAL A  94      24.860  69.176 159.226  1.00 38.39           C  
ATOM    656  CG2 VAL A  94      24.327  67.535 161.036  1.00 38.44           C  
ATOM    657  N   ALA A  95      27.516  70.724 161.343  1.00 37.23           N  
ATOM    658  CA  ALA A  95      28.240  71.959 161.056  1.00 36.86           C  
ATOM    659  C   ALA A  95      29.725  71.652 160.872  1.00 36.49           C  
ATOM    660  O   ALA A  95      30.369  72.196 159.980  1.00 37.58           O  
ATOM    661  CB  ALA A  95      28.046  72.969 162.194  1.00 36.91           C  
ATOM    662  N   GLY A  96      30.260  70.775 161.716  1.00 37.18           N  
ATOM    663  CA  GLY A  96      31.663  70.409 161.614  1.00 36.18           C  
ATOM    664  C   GLY A  96      31.979  69.742 160.287  1.00 35.96           C  
ATOM    665  O   GLY A  96      32.972  70.064 159.642  1.00 36.08           O  
ATOM    666  N   ALA A  97      31.129  68.809 159.879  1.00 35.72           N  
ATOM    667  CA  ALA A  97      31.313  68.094 158.621  1.00 36.52           C  
ATOM    668  C   ALA A  97      31.250  69.043 157.425  1.00 35.89           C  
ATOM    669  O   ALA A  97      32.041  68.927 156.484  1.00 35.37           O  
ATOM    670  CB  ALA A  97      30.252  67.000 158.484  1.00 35.36           C  
ATOM    671  N   PHE A  98      30.303  69.976 157.467  1.00 35.35           N  
ATOM    672  CA  PHE A  98      30.119  70.960 156.398  1.00 33.53           C  
ATOM    673  C   PHE A  98      31.358  71.842 156.228  1.00 33.71           C  
ATOM    674  O   PHE A  98      31.836  72.047 155.110  1.00 32.73           O  
ATOM    675  CB  PHE A  98      28.902  71.849 156.712  1.00 33.93           C  
ATOM    676  CG  PHE A  98      28.703  72.991 155.742  1.00 33.17           C  
ATOM    677  CD1 PHE A  98      27.963  72.819 154.576  1.00 31.92           C  
ATOM    678  CD2 PHE A  98      29.264  74.243 156.000  1.00 33.31           C  
ATOM    679  CE1 PHE A  98      27.784  73.882 153.678  1.00 34.66           C  
ATOM    680  CE2 PHE A  98      29.092  75.314 155.111  1.00 33.75           C  
ATOM    681  CZ  PHE A  98      28.353  75.134 153.951  1.00 34.60           C  
ATOM    682  N   CYS A  99      31.867  72.365 157.341  1.00 31.91           N  
ATOM    683  CA  CYS A  99      33.033  73.243 157.314  1.00 33.91           C  
ATOM    684  C   CYS A  99      34.310  72.546 156.847  1.00 34.24           C  
ATOM    685  O   CYS A  99      35.088  73.118 156.077  1.00 34.33           O  
ATOM    686  CB  CYS A  99      33.250  73.870 158.698  1.00 36.34           C  
ATOM    687  SG  CYS A  99      31.977  75.098 159.176  1.00 38.87           S  
ATOM    688  N   ALA A 100      34.528  71.317 157.309  1.00 33.88           N  
ATOM    689  CA  ALA A 100      35.713  70.559 156.909  1.00 33.31           C  
ATOM    690  C   ALA A 100      35.660  70.291 155.404  1.00 31.83           C  
ATOM    691  O   ALA A 100      36.683  70.312 154.727  1.00 33.32           O  
ATOM    692  CB  ALA A 100      35.786  69.243 157.683  1.00 32.72           C  
ATOM    693  N   ALA A 101      34.466  70.038 154.882  1.00 31.11           N  
ATOM    694  CA  ALA A 101      34.307  69.787 153.450  1.00 31.28           C  
ATOM    695  C   ALA A 101      34.715  71.043 152.676  1.00 31.36           C  
ATOM    696  O   ALA A 101      35.410  70.964 151.665  1.00 30.87           O  
ATOM    697  CB  ALA A 101      32.859  69.416 153.138  1.00 29.65           C  
ATOM    698  N   ALA A 102      34.285  72.205 153.163  1.00 32.17           N  
ATOM    699  CA  ALA A 102      34.626  73.472 152.521  1.00 32.12           C  
ATOM    700  C   ALA A 102      36.142  73.664 152.571  1.00 31.37           C  
ATOM    701  O   ALA A 102      36.757  74.082 151.586  1.00 29.43           O  
ATOM    702  CB  ALA A 102      33.918  74.636 153.233  1.00 31.58           C  
ATOM    703  N   LEU A 103      36.737  73.351 153.722  1.00 31.22           N  
ATOM    704  CA  LEU A 103      38.184  73.471 153.902  1.00 31.68           C  
ATOM    705  C   LEU A 103      38.943  72.587 152.912  1.00 31.95           C  
ATOM    706  O   LEU A 103      39.896  73.050 152.281  1.00 33.81           O  
ATOM    707  CB  LEU A 103      38.592  73.100 155.331  1.00 31.31           C  
ATOM    708  CG  LEU A 103      40.102  73.081 155.633  1.00 33.67           C  
ATOM    709  CD1 LEU A 103      40.750  74.419 155.267  1.00 32.40           C  
ATOM    710  CD2 LEU A 103      40.310  72.784 157.116  1.00 31.06           C  
ATOM    711  N   VAL A 104      38.542  71.323 152.773  1.00 30.15           N  
ATOM    712  CA  VAL A 104      39.223  70.435 151.828  1.00 28.37           C  
ATOM    713  C   VAL A 104      39.073  70.964 150.392  1.00 29.11           C  
ATOM    714  O   VAL A 104      40.020  70.921 149.606  1.00 29.34           O  
ATOM    715  CB  VAL A 104      38.670  68.990 151.903  1.00 29.21           C  
ATOM    716  CG1 VAL A 104      39.224  68.150 150.756  1.00 26.15           C  
ATOM    717  CG2 VAL A 104      39.056  68.354 153.235  1.00 27.58           C  
ATOM    718  N   TYR A 105      37.888  71.459 150.051  1.00 27.76           N  
ATOM    719  CA  TYR A 105      37.658  71.999 148.714  1.00 30.01           C  
ATOM    720  C   TYR A 105      38.554  73.221 148.491  1.00 30.18           C  
ATOM    721  O   TYR A 105      39.067  73.439 147.394  1.00 29.74           O  
ATOM    722  CB  TYR A 105      36.194  72.406 148.551  1.00 30.65           C  
ATOM    723  CG  TYR A 105      35.908  73.153 147.263  1.00 32.34           C  
ATOM    724  CD1 TYR A 105      35.934  72.495 146.037  1.00 30.31           C  
ATOM    725  CD2 TYR A 105      35.611  74.519 147.277  1.00 31.32           C  
ATOM    726  CE1 TYR A 105      35.670  73.167 144.858  1.00 33.10           C  
ATOM    727  CE2 TYR A 105      35.345  75.209 146.095  1.00 32.33           C  
ATOM    728  CZ  TYR A 105      35.374  74.525 144.892  1.00 32.07           C  
ATOM    729  OH  TYR A 105      35.096  75.177 143.720  1.00 31.25           O  
ATOM    730  N   GLY A 106      38.730  74.020 149.538  1.00 30.61           N  
ATOM    731  CA  GLY A 106      39.568  75.201 149.435  1.00 30.89           C  
ATOM    732  C   GLY A 106      41.020  74.860 149.131  1.00 33.44           C  
ATOM    733  O   GLY A 106      41.665  75.526 148.317  1.00 34.66           O  
ATOM    734  N   LEU A 107      41.538  73.815 149.771  1.00 32.36           N  
ATOM    735  CA  LEU A 107      42.922  73.405 149.564  1.00 30.30           C  
ATOM    736  C   LEU A 107      43.151  72.710 148.220  1.00 29.69           C  
ATOM    737  O   LEU A 107      44.215  72.868 147.629  1.00 29.47           O  
ATOM    738  CB  LEU A 107      43.371  72.499 150.714  1.00 30.10           C  
ATOM    739  CG  LEU A 107      43.215  73.120 152.110  1.00 31.27           C  
ATOM    740  CD1 LEU A 107      43.564  72.095 153.181  1.00 31.87           C  
ATOM    741  CD2 LEU A 107      44.120  74.338 152.233  1.00 30.29           C  
ATOM    742  N   TYR A 108      42.161  71.958 147.735  1.00 29.50           N  
ATOM    743  CA  TYR A 108      42.274  71.252 146.454  1.00 28.78           C  
ATOM    744  C   TYR A 108      41.635  72.014 145.298  1.00 30.90           C  
ATOM    745  O   TYR A 108      41.599  71.523 144.171  1.00 30.20           O  
ATOM    746  CB  TYR A 108      41.604  69.871 146.523  1.00 28.13           C  
ATOM    747  CG  TYR A 108      42.460  68.775 147.105  1.00 27.67           C  
ATOM    748  CD1 TYR A 108      42.528  68.570 148.485  1.00 26.38           C  
ATOM    749  CD2 TYR A 108      43.209  67.939 146.277  1.00 26.49           C  
ATOM    750  CE1 TYR A 108      43.319  67.559 149.023  1.00 25.92           C  
ATOM    751  CE2 TYR A 108      44.001  66.924 146.807  1.00 26.73           C  
ATOM    752  CZ  TYR A 108      44.051  66.742 148.184  1.00 24.75           C  
ATOM    753  OH  TYR A 108      44.836  65.745 148.716  1.00 25.43           O  
ATOM    754  N   TYR A 109      41.115  73.200 145.599  1.00 32.63           N  
ATOM    755  CA  TYR A 109      40.438  74.076 144.641  1.00 33.41           C  
ATOM    756  C   TYR A 109      40.871  73.980 143.173  1.00 33.16           C  
ATOM    757  O   TYR A 109      40.073  73.653 142.291  1.00 34.67           O  
ATOM    758  CB  TYR A 109      40.609  75.529 145.096  1.00 37.44           C  
ATOM    759  CG  TYR A 109      39.769  76.527 144.337  1.00 39.80           C  
ATOM    760  CD1 TYR A 109      38.432  76.740 144.675  1.00 43.20           C  
ATOM    761  CD2 TYR A 109      40.312  77.273 143.291  1.00 41.85           C  
ATOM    762  CE1 TYR A 109      37.656  77.680 143.996  1.00 44.43           C  
ATOM    763  CE2 TYR A 109      39.547  78.211 142.603  1.00 44.25           C  
ATOM    764  CZ  TYR A 109      38.219  78.411 142.962  1.00 46.46           C  
ATOM    765  OH  TYR A 109      37.454  79.346 142.294  1.00 50.04           O  
ATOM    766  N   ASN A 110      42.134  74.292 142.919  1.00 33.15           N  
ATOM    767  CA  ASN A 110      42.679  74.291 141.569  1.00 34.25           C  
ATOM    768  C   ASN A 110      42.628  72.952 140.863  1.00 34.08           C  
ATOM    769  O   ASN A 110      42.422  72.898 139.654  1.00 35.58           O  
ATOM    770  CB  ASN A 110      44.115  74.805 141.600  1.00 36.61           C  
ATOM    771  CG  ASN A 110      44.207  76.232 142.108  1.00 42.34           C  
ATOM    772  OD1 ASN A 110      43.699  77.159 141.479  1.00 42.13           O  
ATOM    773  ND2 ASN A 110      44.850  76.414 143.260  1.00 46.60           N  
ATOM    774  N   LEU A 111      42.817  71.870 141.608  1.00 32.19           N  
ATOM    775  CA  LEU A 111      42.789  70.546 141.005  1.00 32.41           C  
ATOM    776  C   LEU A 111      41.381  70.176 140.527  1.00 31.33           C  
ATOM    777  O   LEU A 111      41.229  69.534 139.482  1.00 30.79           O  
ATOM    778  CB  LEU A 111      43.356  69.495 141.978  1.00 31.50           C  
ATOM    779  CG  LEU A 111      44.883  69.590 142.187  1.00 34.79           C  
ATOM    780  CD1 LEU A 111      45.234  70.818 143.027  1.00 32.84           C  
ATOM    781  CD2 LEU A 111      45.394  68.342 142.888  1.00 34.96           C  
ATOM    782  N   PHE A 112      40.350  70.587 141.261  1.00 29.40           N  
ATOM    783  CA  PHE A 112      38.984  70.291 140.827  1.00 31.13           C  
ATOM    784  C   PHE A 112      38.715  70.931 139.461  1.00 32.98           C  
ATOM    785  O   PHE A 112      38.313  70.250 138.513  1.00 32.28           O  
ATOM    786  CB  PHE A 112      37.946  70.819 141.822  1.00 32.03           C  
ATOM    787  CG  PHE A 112      37.671  69.893 142.976  1.00 35.17           C  
ATOM    788  CD1 PHE A 112      38.398  69.994 144.157  1.00 33.49           C  
ATOM    789  CD2 PHE A 112      36.677  68.918 142.878  1.00 35.45           C  
ATOM    790  CE1 PHE A 112      38.142  69.139 145.229  1.00 34.78           C  
ATOM    791  CE2 PHE A 112      36.414  68.060 143.939  1.00 35.51           C  
ATOM    792  CZ  PHE A 112      37.150  68.171 145.121  1.00 35.82           C  
ATOM    793  N   PHE A 113      38.943  72.241 139.360  1.00 34.36           N  
ATOM    794  CA  PHE A 113      38.700  72.946 138.104  1.00 36.67           C  
ATOM    795  C   PHE A 113      39.535  72.443 136.935  1.00 35.99           C  
ATOM    796  O   PHE A 113      39.011  72.222 135.850  1.00 37.00           O  
ATOM    797  CB  PHE A 113      38.901  74.457 138.289  1.00 38.99           C  
ATOM    798  CG  PHE A 113      37.793  75.115 139.066  1.00 41.79           C  
ATOM    799  CD1 PHE A 113      37.819  75.144 140.460  1.00 42.58           C  
ATOM    800  CD2 PHE A 113      36.687  75.647 138.405  1.00 40.83           C  
ATOM    801  CE1 PHE A 113      36.758  75.693 141.184  1.00 43.56           C  
ATOM    802  CE2 PHE A 113      35.621  76.197 139.119  1.00 42.40           C  
ATOM    803  CZ  PHE A 113      35.656  76.220 140.510  1.00 42.34           C  
ATOM    804  N   ASP A 114      40.831  72.257 137.152  1.00 37.71           N  
ATOM    805  CA  ASP A 114      41.702  71.768 136.091  1.00 38.09           C  
ATOM    806  C   ASP A 114      41.281  70.378 135.622  1.00 36.90           C  
ATOM    807  O   ASP A 114      41.363  70.062 134.433  1.00 36.80           O  
ATOM    808  CB  ASP A 114      43.154  71.764 136.576  1.00 42.08           C  
ATOM    809  CG  ASP A 114      43.708  73.176 136.755  1.00 47.13           C  
ATOM    810  OD1 ASP A 114      42.912  74.139 136.750  1.00 48.47           O  
ATOM    811  OD2 ASP A 114      44.935  73.331 136.904  1.00 51.09           O  
ATOM    812  N   PHE A 115      40.817  69.551 136.554  1.00 35.37           N  
ATOM    813  CA  PHE A 115      40.371  68.203 136.219  1.00 34.16           C  
ATOM    814  C   PHE A 115      39.080  68.273 135.400  1.00 34.12           C  
ATOM    815  O   PHE A 115      38.909  67.537 134.425  1.00 33.97           O  
ATOM    816  CB  PHE A 115      40.125  67.389 137.495  1.00 33.61           C  
ATOM    817  CG  PHE A 115      39.788  65.946 137.237  1.00 35.02           C  
ATOM    818  CD1 PHE A 115      40.797  64.989 137.142  1.00 32.61           C  
ATOM    819  CD2 PHE A 115      38.463  65.546 137.057  1.00 33.09           C  
ATOM    820  CE1 PHE A 115      40.493  63.653 136.871  1.00 32.36           C  
ATOM    821  CE2 PHE A 115      38.147  64.210 136.784  1.00 35.71           C  
ATOM    822  CZ  PHE A 115      39.166  63.261 136.690  1.00 32.56           C  
ATOM    823  N   GLU A 116      38.171  69.158 135.800  1.00 33.78           N  
ATOM    824  CA  GLU A 116      36.904  69.316 135.088  1.00 35.75           C  
ATOM    825  C   GLU A 116      37.139  69.907 133.697  1.00 36.40           C  
ATOM    826  O   GLU A 116      36.448  69.566 132.743  1.00 33.74           O  
ATOM    827  CB  GLU A 116      35.949  70.210 135.887  1.00 34.18           C  
ATOM    828  CG  GLU A 116      35.577  69.619 137.243  1.00 35.17           C  
ATOM    829  CD  GLU A 116      34.738  70.552 138.073  1.00 36.38           C  
ATOM    830  OE1 GLU A 116      35.090  71.750 138.156  1.00 35.61           O  
ATOM    831  OE2 GLU A 116      33.732  70.084 138.652  1.00 37.34           O  
ATOM    832  N   GLN A 117      38.129  70.781 133.588  1.00 37.51           N  
ATOM    833  CA  GLN A 117      38.453  71.397 132.311  1.00 42.96           C  
ATOM    834  C   GLN A 117      39.045  70.335 131.385  1.00 42.56           C  
ATOM    835  O   GLN A 117      38.570  70.134 130.272  1.00 41.54           O  
ATOM    836  CB  GLN A 117      39.467  72.519 132.524  1.00 46.64           C  
ATOM    837  CG  GLN A 117      39.642  73.451 131.343  1.00 54.57           C  
ATOM    838  CD  GLN A 117      40.877  74.337 131.475  1.00 60.88           C  
ATOM    839  OE1 GLN A 117      41.287  74.699 132.583  1.00 64.08           O  
ATOM    840  NE2 GLN A 117      41.463  74.707 130.338  1.00 63.76           N  
ATOM    841  N   THR A 118      40.078  69.647 131.869  1.00 42.91           N  
ATOM    842  CA  THR A 118      40.756  68.603 131.105  1.00 43.07           C  
ATOM    843  C   THR A 118      39.847  67.463 130.658  1.00 42.81           C  
ATOM    844  O   THR A 118      39.965  66.987 129.537  1.00 42.62           O  
ATOM    845  CB  THR A 118      41.926  67.998 131.912  1.00 43.17           C  
ATOM    846  OG1 THR A 118      42.978  68.962 132.016  1.00 44.72           O  
ATOM    847  CG2 THR A 118      42.465  66.750 131.232  1.00 44.66           C  
ATOM    848  N   HIS A 119      38.947  67.020 131.530  1.00 43.33           N  
ATOM    849  CA  HIS A 119      38.046  65.923 131.186  1.00 42.95           C  
ATOM    850  C   HIS A 119      36.677  66.386 130.694  1.00 43.32           C  
ATOM    851  O   HIS A 119      35.754  65.584 130.559  1.00 42.51           O  
ATOM    852  CB  HIS A 119      37.890  64.997 132.389  1.00 44.80           C  
ATOM    853  CG  HIS A 119      39.171  64.342 132.805  1.00 47.63           C  
ATOM    854  ND1 HIS A 119      39.662  63.210 132.188  1.00 49.28           N  
ATOM    855  CD2 HIS A 119      40.090  64.691 133.736  1.00 47.68           C  
ATOM    856  CE1 HIS A 119      40.828  62.891 132.723  1.00 49.13           C  
ATOM    857  NE2 HIS A 119      41.111  63.773 133.663  1.00 48.54           N  
ATOM    858  N   HIS A 120      36.550  67.681 130.426  1.00 43.49           N  
ATOM    859  CA  HIS A 120      35.297  68.245 129.932  1.00 44.79           C  
ATOM    860  C   HIS A 120      34.088  67.859 130.779  1.00 43.16           C  
ATOM    861  O   HIS A 120      33.099  67.350 130.260  1.00 43.57           O  
ATOM    862  CB  HIS A 120      35.060  67.803 128.484  1.00 47.67           C  
ATOM    863  CG  HIS A 120      36.236  68.033 127.587  1.00 52.09           C  
ATOM    864  ND1 HIS A 120      37.150  67.045 127.289  1.00 54.21           N  
ATOM    865  CD2 HIS A 120      36.663  69.147 126.946  1.00 53.47           C  
ATOM    866  CE1 HIS A 120      38.088  67.539 126.502  1.00 53.85           C  
ATOM    867  NE2 HIS A 120      37.817  68.814 126.279  1.00 53.78           N  
ATOM    868  N   ILE A 121      34.170  68.102 132.081  1.00 42.15           N  
ATOM    869  CA  ILE A 121      33.077  67.780 132.985  1.00 39.72           C  
ATOM    870  C   ILE A 121      32.338  69.055 133.380  1.00 38.98           C  
ATOM    871  O   ILE A 121      32.951  70.023 133.833  1.00 39.89           O  
ATOM    872  CB  ILE A 121      33.605  67.098 134.265  1.00 42.62           C  
ATOM    873  CG1 ILE A 121      34.337  65.805 133.897  1.00 41.03           C  
ATOM    874  CG2 ILE A 121      32.448  66.816 135.230  1.00 41.75           C  
ATOM    875  CD1 ILE A 121      35.216  65.285 135.005  1.00 42.71           C  
ATOM    876  N   VAL A 122      31.023  69.062 133.188  1.00 36.34           N  
ATOM    877  CA  VAL A 122      30.211  70.216 133.553  1.00 33.66           C  
ATOM    878  C   VAL A 122      29.741  70.003 134.988  1.00 32.99           C  
ATOM    879  O   VAL A 122      28.967  69.083 135.260  1.00 32.67           O  
ATOM    880  CB  VAL A 122      28.972  70.349 132.637  1.00 33.49           C  
ATOM    881  CG1 VAL A 122      28.038  71.438 133.176  1.00 32.89           C  
ATOM    882  CG2 VAL A 122      29.409  70.676 131.213  1.00 33.00           C  
ATOM    883  N   ARG A 123      30.207  70.833 135.912  1.00 32.61           N  
ATOM    884  CA  ARG A 123      29.788  70.673 137.297  1.00 32.50           C  
ATOM    885  C   ARG A 123      28.291  70.926 137.431  1.00 33.02           C  
ATOM    886  O   ARG A 123      27.791  71.986 137.051  1.00 32.57           O  
ATOM    887  CB  ARG A 123      30.552  71.626 138.219  1.00 31.94           C  
ATOM    888  CG  ARG A 123      30.365  71.272 139.698  1.00 30.84           C  
ATOM    889  CD  ARG A 123      31.115  72.219 140.592  1.00 30.61           C  
ATOM    890  NE  ARG A 123      32.542  72.203 140.297  1.00 30.97           N  
ATOM    891  CZ  ARG A 123      33.447  72.927 140.944  1.00 30.81           C  
ATOM    892  NH1 ARG A 123      33.071  73.733 141.929  1.00 31.00           N  
ATOM    893  NH2 ARG A 123      34.728  72.839 140.608  1.00 31.63           N  
ATOM    894  N   GLY A 124      27.579  69.947 137.981  1.00 34.56           N  
ATOM    895  CA  GLY A 124      26.143  70.083 138.149  1.00 34.00           C  
ATOM    896  C   GLY A 124      25.405  69.119 137.243  1.00 34.93           C  
ATOM    897  O   GLY A 124      24.215  68.855 137.435  1.00 35.91           O  
ATOM    898  N   SER A 125      26.106  68.601 136.239  1.00 32.98           N  
ATOM    899  CA  SER A 125      25.507  67.639 135.320  1.00 35.43           C  
ATOM    900  C   SER A 125      25.459  66.266 136.007  1.00 34.43           C  
ATOM    901  O   SER A 125      26.042  66.084 137.070  1.00 33.41           O  
ATOM    902  CB  SER A 125      26.346  67.542 134.047  1.00 34.19           C  
ATOM    903  OG  SER A 125      27.616  66.993 134.345  1.00 37.82           O  
ATOM    904  N   VAL A 126      24.765  65.307 135.405  1.00 35.00           N  
ATOM    905  CA  VAL A 126      24.671  63.971 135.987  1.00 36.94           C  
ATOM    906  C   VAL A 126      26.068  63.358 136.118  1.00 38.20           C  
ATOM    907  O   VAL A 126      26.410  62.760 137.139  1.00 37.12           O  
ATOM    908  CB  VAL A 126      23.758  63.057 135.121  1.00 39.12           C  
ATOM    909  CG1 VAL A 126      23.968  61.582 135.483  1.00 40.62           C  
ATOM    910  CG2 VAL A 126      22.300  63.437 135.353  1.00 38.13           C  
ATOM    911  N   GLU A 127      26.880  63.542 135.085  1.00 37.56           N  
ATOM    912  CA  GLU A 127      28.233  63.021 135.065  1.00 39.79           C  
ATOM    913  C   GLU A 127      29.184  63.611 136.113  1.00 40.11           C  
ATOM    914  O   GLU A 127      30.281  63.085 136.314  1.00 42.81           O  
ATOM    915  CB  GLU A 127      28.828  63.201 133.668  1.00 41.63           C  
ATOM    916  CG  GLU A 127      28.342  64.435 132.909  1.00 49.47           C  
ATOM    917  CD  GLU A 127      26.976  64.251 132.243  1.00 49.88           C  
ATOM    918  OE1 GLU A 127      25.949  64.187 132.947  1.00 52.35           O  
ATOM    919  OE2 GLU A 127      26.930  64.167 131.000  1.00 55.60           O  
ATOM    920  N   SER A 128      28.778  64.687 136.786  1.00 37.22           N  
ATOM    921  CA  SER A 128      29.635  65.309 137.792  1.00 34.27           C  
ATOM    922  C   SER A 128      29.408  64.671 139.155  1.00 33.23           C  
ATOM    923  O   SER A 128      30.096  64.992 140.124  1.00 33.21           O  
ATOM    924  CB  SER A 128      29.369  66.821 137.877  1.00 33.33           C  
ATOM    925  OG  SER A 128      28.172  67.103 138.592  1.00 31.78           O  
ATOM    926  N   VAL A 129      28.432  63.773 139.227  1.00 33.98           N  
ATOM    927  CA  VAL A 129      28.132  63.080 140.474  1.00 33.43           C  
ATOM    928  C   VAL A 129      29.381  62.326 140.939  1.00 33.21           C  
ATOM    929  O   VAL A 129      29.596  62.140 142.139  1.00 32.01           O  
ATOM    930  CB  VAL A 129      26.946  62.101 140.292  1.00 31.48           C  
ATOM    931  CG1 VAL A 129      26.796  61.195 141.511  1.00 32.59           C  
ATOM    932  CG2 VAL A 129      25.675  62.892 140.099  1.00 32.69           C  
ATOM    933  N   ASP A 130      30.206  61.902 139.987  1.00 33.15           N  
ATOM    934  CA  ASP A 130      31.437  61.193 140.324  1.00 35.93           C  
ATOM    935  C   ASP A 130      32.317  62.093 141.203  1.00 35.27           C  
ATOM    936  O   ASP A 130      32.706  61.690 142.300  1.00 34.07           O  
ATOM    937  CB  ASP A 130      32.203  60.793 139.057  1.00 41.11           C  
ATOM    938  CG  ASP A 130      33.407  59.911 139.360  1.00 46.39           C  
ATOM    939  OD1 ASP A 130      33.200  58.756 139.789  1.00 50.17           O  
ATOM    940  OD2 ASP A 130      34.558  60.371 139.184  1.00 50.34           O  
ATOM    941  N   LEU A 131      32.623  63.307 140.739  1.00 32.32           N  
ATOM    942  CA  LEU A 131      33.445  64.212 141.546  1.00 33.11           C  
ATOM    943  C   LEU A 131      32.753  64.640 142.837  1.00 33.28           C  
ATOM    944  O   LEU A 131      33.416  64.876 143.844  1.00 33.43           O  
ATOM    945  CB  LEU A 131      33.857  65.462 140.764  1.00 33.58           C  
ATOM    946  CG  LEU A 131      35.003  65.331 139.757  1.00 36.67           C  
ATOM    947  CD1 LEU A 131      35.554  66.715 139.464  1.00 35.12           C  
ATOM    948  CD2 LEU A 131      36.111  64.452 140.313  1.00 36.05           C  
ATOM    949  N   ALA A 132      31.426  64.753 142.810  1.00 31.79           N  
ATOM    950  CA  ALA A 132      30.695  65.126 144.016  1.00 31.72           C  
ATOM    951  C   ALA A 132      30.930  64.029 145.050  1.00 30.29           C  
ATOM    952  O   ALA A 132      30.830  64.270 146.255  1.00 30.69           O  
ATOM    953  CB  ALA A 132      29.195  65.271 143.720  1.00 31.52           C  
ATOM    954  N   GLY A 133      31.241  62.824 144.563  1.00 31.15           N  
ATOM    955  CA  GLY A 133      31.514  61.690 145.434  1.00 28.57           C  
ATOM    956  C   GLY A 133      32.759  61.906 146.284  1.00 30.13           C  
ATOM    957  O   GLY A 133      33.088  61.098 147.154  1.00 29.28           O  
ATOM    958  N   THR A 134      33.467  63.000 146.025  1.00 29.64           N  
ATOM    959  CA  THR A 134      34.647  63.334 146.802  1.00 28.79           C  
ATOM    960  C   THR A 134      34.176  63.679 148.215  1.00 28.58           C  
ATOM    961  O   THR A 134      34.800  63.298 149.203  1.00 27.51           O  
ATOM    962  CB  THR A 134      35.383  64.574 146.231  1.00 29.50           C  
ATOM    963  OG1 THR A 134      35.849  64.304 144.900  1.00 30.23           O  
ATOM    964  CG2 THR A 134      36.570  64.936 147.110  1.00 30.50           C  
ATOM    965  N   PHE A 135      33.046  64.372 148.304  1.00 28.09           N  
ATOM    966  CA  PHE A 135      32.523  64.811 149.595  1.00 28.51           C  
ATOM    967  C   PHE A 135      31.591  63.883 150.352  1.00 28.59           C  
ATOM    968  O   PHE A 135      31.651  63.814 151.585  1.00 28.09           O  
ATOM    969  CB  PHE A 135      31.835  66.171 149.433  1.00 27.68           C  
ATOM    970  CG  PHE A 135      32.683  67.185 148.733  1.00 29.64           C  
ATOM    971  CD1 PHE A 135      32.561  67.386 147.358  1.00 29.86           C  
ATOM    972  CD2 PHE A 135      33.646  67.897 149.435  1.00 29.18           C  
ATOM    973  CE1 PHE A 135      33.392  68.286 146.695  1.00 31.20           C  
ATOM    974  CE2 PHE A 135      34.484  68.798 148.783  1.00 32.01           C  
ATOM    975  CZ  PHE A 135      34.356  68.993 147.407  1.00 31.85           C  
ATOM    976  N   SER A 136      30.731  63.176 149.631  1.00 28.54           N  
ATOM    977  CA  SER A 136      29.771  62.299 150.284  1.00 29.56           C  
ATOM    978  C   SER A 136      29.523  61.018 149.497  1.00 30.00           C  
ATOM    979  O   SER A 136      30.212  60.742 148.517  1.00 32.19           O  
ATOM    980  CB  SER A 136      28.456  63.054 150.496  1.00 28.82           C  
ATOM    981  OG  SER A 136      27.894  63.426 149.249  1.00 29.65           O  
ATOM    982  N   THR A 137      28.519  60.251 149.905  1.00 30.31           N  
ATOM    983  CA  THR A 137      28.250  58.975 149.254  1.00 31.71           C  
ATOM    984  C   THR A 137      27.116  58.903 148.244  1.00 31.21           C  
ATOM    985  O   THR A 137      26.125  59.624 148.324  1.00 30.35           O  
ATOM    986  CB  THR A 137      28.007  57.878 150.310  1.00 31.44           C  
ATOM    987  OG1 THR A 137      26.753  58.113 150.965  1.00 32.79           O  
ATOM    988  CG2 THR A 137      29.113  57.902 151.351  1.00 30.64           C  
ATOM    989  N   TYR A 138      27.295  58.009 147.280  1.00 31.59           N  
ATOM    990  CA  TYR A 138      26.311  57.762 146.241  1.00 31.74           C  
ATOM    991  C   TYR A 138      26.287  56.260 145.992  1.00 32.19           C  
ATOM    992  O   TYR A 138      27.300  55.582 146.138  1.00 32.79           O  
ATOM    993  CB  TYR A 138      26.658  58.551 144.979  1.00 29.15           C  
ATOM    994  CG  TYR A 138      26.612  60.042 145.228  1.00 28.85           C  
ATOM    995  CD1 TYR A 138      27.757  60.739 145.607  1.00 28.09           C  
ATOM    996  CD2 TYR A 138      25.406  60.746 145.152  1.00 29.09           C  
ATOM    997  CE1 TYR A 138      27.710  62.106 145.907  1.00 29.18           C  
ATOM    998  CE2 TYR A 138      25.348  62.115 145.452  1.00 29.67           C  
ATOM    999  CZ  TYR A 138      26.506  62.784 145.829  1.00 29.51           C  
ATOM   1000  OH  TYR A 138      26.464  64.127 146.134  1.00 31.01           O  
ATOM   1001  N   PRO A 139      25.121  55.721 145.622  1.00 33.10           N  
ATOM   1002  CA  PRO A 139      24.967  54.288 145.371  1.00 32.69           C  
ATOM   1003  C   PRO A 139      25.694  53.741 144.149  1.00 33.19           C  
ATOM   1004  O   PRO A 139      25.938  54.457 143.180  1.00 32.33           O  
ATOM   1005  CB  PRO A 139      23.454  54.132 145.262  1.00 33.02           C  
ATOM   1006  CG  PRO A 139      23.071  55.393 144.543  1.00 32.99           C  
ATOM   1007  CD  PRO A 139      23.893  56.454 145.252  1.00 32.50           C  
ATOM   1008  N   ASN A 140      26.047  52.460 144.225  1.00 33.02           N  
ATOM   1009  CA  ASN A 140      26.710  51.774 143.131  1.00 33.46           C  
ATOM   1010  C   ASN A 140      25.674  51.772 141.998  1.00 33.98           C  
ATOM   1011  O   ASN A 140      24.470  51.691 142.247  1.00 32.88           O  
ATOM   1012  CB  ASN A 140      27.061  50.340 143.561  1.00 33.50           C  
ATOM   1013  CG  ASN A 140      27.668  49.514 142.438  1.00 35.63           C  
ATOM   1014  OD1 ASN A 140      26.988  49.149 141.477  1.00 34.85           O  
ATOM   1015  ND2 ASN A 140      28.958  49.216 142.555  1.00 35.85           N  
ATOM   1016  N   PRO A 141      26.128  51.874 140.745  1.00 34.20           N  
ATOM   1017  CA  PRO A 141      25.221  51.885 139.589  1.00 36.40           C  
ATOM   1018  C   PRO A 141      24.254  50.697 139.515  1.00 37.31           C  
ATOM   1019  O   PRO A 141      23.135  50.831 139.027  1.00 37.55           O  
ATOM   1020  CB  PRO A 141      26.181  51.909 138.400  1.00 36.48           C  
ATOM   1021  CG  PRO A 141      27.375  52.629 138.941  1.00 36.83           C  
ATOM   1022  CD  PRO A 141      27.529  52.027 140.316  1.00 34.43           C  
ATOM   1023  N   HIS A 142      24.678  49.542 140.014  1.00 38.05           N  
ATOM   1024  CA  HIS A 142      23.846  48.343 139.953  1.00 38.79           C  
ATOM   1025  C   HIS A 142      22.804  48.127 141.054  1.00 38.41           C  
ATOM   1026  O   HIS A 142      22.088  47.131 141.022  1.00 38.97           O  
ATOM   1027  CB  HIS A 142      24.735  47.097 139.878  1.00 40.05           C  
ATOM   1028  CG  HIS A 142      25.737  47.126 138.764  1.00 43.45           C  
ATOM   1029  ND1 HIS A 142      26.979  47.713 138.890  1.00 44.30           N  
ATOM   1030  CD2 HIS A 142      25.687  46.621 137.508  1.00 43.33           C  
ATOM   1031  CE1 HIS A 142      27.652  47.563 137.763  1.00 44.21           C  
ATOM   1032  NE2 HIS A 142      26.891  46.904 136.908  1.00 44.53           N  
ATOM   1033  N   ILE A 143      22.705  49.024 142.029  1.00 39.46           N  
ATOM   1034  CA  ILE A 143      21.712  48.820 143.088  1.00 40.94           C  
ATOM   1035  C   ILE A 143      20.730  49.975 143.189  1.00 41.20           C  
ATOM   1036  O   ILE A 143      21.031  51.076 142.743  1.00 40.57           O  
ATOM   1037  CB  ILE A 143      22.380  48.609 144.464  1.00 41.70           C  
ATOM   1038  CG1 ILE A 143      22.976  49.918 144.977  1.00 40.61           C  
ATOM   1039  CG2 ILE A 143      23.473  47.556 144.350  1.00 41.91           C  
ATOM   1040  CD1 ILE A 143      23.439  49.837 146.417  1.00 40.10           C  
ATOM   1041  N   ASN A 144      19.560  49.723 143.775  1.00 41.20           N  
ATOM   1042  CA  ASN A 144      18.553  50.770 143.908  1.00 41.91           C  
ATOM   1043  C   ASN A 144      18.446  51.337 145.317  1.00 42.02           C  
ATOM   1044  O   ASN A 144      19.193  50.950 146.216  1.00 41.71           O  
ATOM   1045  CB  ASN A 144      17.176  50.267 143.465  1.00 42.95           C  
ATOM   1046  CG  ASN A 144      16.636  49.170 144.360  1.00 46.03           C  
ATOM   1047  OD1 ASN A 144      16.858  49.168 145.574  1.00 45.62           O  
ATOM   1048  ND2 ASN A 144      15.899  48.239 143.766  1.00 47.59           N  
ATOM   1049  N   PHE A 145      17.494  52.251 145.486  1.00 41.79           N  
ATOM   1050  CA  PHE A 145      17.242  52.933 146.751  1.00 43.02           C  
ATOM   1051  C   PHE A 145      17.089  51.995 147.946  1.00 42.94           C  
ATOM   1052  O   PHE A 145      17.797  52.135 148.937  1.00 42.83           O  
ATOM   1053  CB  PHE A 145      15.981  53.800 146.633  1.00 42.59           C  
ATOM   1054  CG  PHE A 145      15.793  54.758 147.775  1.00 42.45           C  
ATOM   1055  CD1 PHE A 145      16.376  56.021 147.741  1.00 42.23           C  
ATOM   1056  CD2 PHE A 145      15.060  54.388 148.901  1.00 43.07           C  
ATOM   1057  CE1 PHE A 145      16.238  56.911 148.814  1.00 42.95           C  
ATOM   1058  CE2 PHE A 145      14.913  55.266 149.983  1.00 43.97           C  
ATOM   1059  CZ  PHE A 145      15.506  56.534 149.937  1.00 43.51           C  
ATOM   1060  N   VAL A 146      16.155  51.052 147.851  1.00 43.53           N  
ATOM   1061  CA  VAL A 146      15.897  50.105 148.935  1.00 43.26           C  
ATOM   1062  C   VAL A 146      17.120  49.251 149.231  1.00 42.18           C  
ATOM   1063  O   VAL A 146      17.429  48.967 150.390  1.00 42.75           O  
ATOM   1064  CB  VAL A 146      14.705  49.170 148.596  1.00 44.12           C  
ATOM   1065  CG1 VAL A 146      14.423  48.236 149.764  1.00 43.77           C  
ATOM   1066  CG2 VAL A 146      13.474  49.995 148.282  1.00 44.46           C  
ATOM   1067  N   GLN A 147      17.811  48.841 148.176  1.00 41.82           N  
ATOM   1068  CA  GLN A 147      19.006  48.023 148.316  1.00 42.10           C  
ATOM   1069  C   GLN A 147      20.077  48.794 149.091  1.00 41.08           C  
ATOM   1070  O   GLN A 147      20.736  48.246 149.975  1.00 40.97           O  
ATOM   1071  CB  GLN A 147      19.548  47.654 146.937  1.00 44.76           C  
ATOM   1072  CG  GLN A 147      20.705  46.675 146.980  1.00 49.64           C  
ATOM   1073  CD  GLN A 147      20.257  45.282 147.364  1.00 52.41           C  
ATOM   1074  OE1 GLN A 147      21.074  44.405 147.657  1.00 53.03           O  
ATOM   1075  NE2 GLN A 147      18.946  45.066 147.354  1.00 54.68           N  
ATOM   1076  N   ALA A 148      20.245  50.069 148.744  1.00 38.40           N  
ATOM   1077  CA  ALA A 148      21.229  50.929 149.393  1.00 35.78           C  
ATOM   1078  C   ALA A 148      20.827  51.188 150.839  1.00 34.85           C  
ATOM   1079  O   ALA A 148      21.683  51.283 151.722  1.00 32.88           O  
ATOM   1080  CB  ALA A 148      21.349  52.251 148.638  1.00 35.48           C  
ATOM   1081  N   PHE A 149      19.523  51.296 151.078  1.00 34.24           N  
ATOM   1082  CA  PHE A 149      19.020  51.539 152.426  1.00 36.00           C  
ATOM   1083  C   PHE A 149      19.362  50.358 153.338  1.00 35.44           C  
ATOM   1084  O   PHE A 149      19.733  50.544 154.499  1.00 35.42           O  
ATOM   1085  CB  PHE A 149      17.499  51.741 152.409  1.00 37.94           C  
ATOM   1086  CG  PHE A 149      16.966  52.379 153.656  1.00 37.63           C  
ATOM   1087  CD1 PHE A 149      16.767  53.754 153.715  1.00 39.15           C  
ATOM   1088  CD2 PHE A 149      16.715  51.617 154.793  1.00 40.73           C  
ATOM   1089  CE1 PHE A 149      16.327  54.363 154.889  1.00 38.12           C  
ATOM   1090  CE2 PHE A 149      16.275  52.220 155.973  1.00 38.54           C  
ATOM   1091  CZ  PHE A 149      16.083  53.593 156.018  1.00 39.42           C  
ATOM   1092  N   ALA A 150      19.231  49.146 152.801  1.00 34.46           N  
ATOM   1093  CA  ALA A 150      19.526  47.930 153.551  1.00 34.98           C  
ATOM   1094  C   ALA A 150      21.005  47.884 153.945  1.00 34.09           C  
ATOM   1095  O   ALA A 150      21.342  47.537 155.075  1.00 35.29           O  
ATOM   1096  CB  ALA A 150      19.155  46.694 152.716  1.00 34.75           C  
ATOM   1097  N   VAL A 151      21.886  48.246 153.016  1.00 34.19           N  
ATOM   1098  CA  VAL A 151      23.326  48.259 153.286  1.00 32.50           C  
ATOM   1099  C   VAL A 151      23.683  49.189 154.452  1.00 33.47           C  
ATOM   1100  O   VAL A 151      24.342  48.775 155.411  1.00 33.61           O  
ATOM   1101  CB  VAL A 151      24.126  48.708 152.031  1.00 33.62           C  
ATOM   1102  CG1 VAL A 151      25.613  48.779 152.352  1.00 29.68           C  
ATOM   1103  CG2 VAL A 151      23.879  47.745 150.886  1.00 29.52           C  
ATOM   1104  N   GLU A 152      23.247  50.443 154.367  1.00 33.78           N  
ATOM   1105  CA  GLU A 152      23.526  51.433 155.408  1.00 34.75           C  
ATOM   1106  C   GLU A 152      22.961  51.025 156.770  1.00 36.13           C  
ATOM   1107  O   GLU A 152      23.560  51.299 157.815  1.00 34.60           O  
ATOM   1108  CB  GLU A 152      22.967  52.800 154.990  1.00 32.40           C  
ATOM   1109  CG  GLU A 152      23.744  53.445 153.844  1.00 32.89           C  
ATOM   1110  CD  GLU A 152      25.150  53.888 154.252  1.00 33.31           C  
ATOM   1111  OE1 GLU A 152      25.976  54.143 153.353  1.00 33.42           O  
ATOM   1112  OE2 GLU A 152      25.428  53.998 155.469  1.00 32.38           O  
ATOM   1113  N   MET A 153      21.808  50.365 156.747  1.00 37.37           N  
ATOM   1114  CA  MET A 153      21.160  49.905 157.969  1.00 39.76           C  
ATOM   1115  C   MET A 153      21.992  48.803 158.617  1.00 37.39           C  
ATOM   1116  O   MET A 153      22.319  48.861 159.808  1.00 37.38           O  
ATOM   1117  CB  MET A 153      19.764  49.366 157.648  1.00 44.01           C  
ATOM   1118  CG  MET A 153      18.915  49.086 158.871  1.00 51.51           C  
ATOM   1119  SD  MET A 153      17.371  48.243 158.449  1.00 60.44           S  
ATOM   1120  CE  MET A 153      16.585  49.477 157.483  1.00 55.54           C  
ATOM   1121  N   VAL A 154      22.332  47.796 157.820  1.00 34.89           N  
ATOM   1122  CA  VAL A 154      23.122  46.676 158.304  1.00 33.31           C  
ATOM   1123  C   VAL A 154      24.494  47.095 158.824  1.00 33.82           C  
ATOM   1124  O   VAL A 154      24.895  46.680 159.912  1.00 35.54           O  
ATOM   1125  CB  VAL A 154      23.298  45.596 157.189  1.00 35.13           C  
ATOM   1126  CG1 VAL A 154      24.323  44.538 157.612  1.00 31.53           C  
ATOM   1127  CG2 VAL A 154      21.950  44.925 156.898  1.00 32.72           C  
ATOM   1128  N   ILE A 155      25.207  47.937 158.081  1.00 32.99           N  
ATOM   1129  CA  ILE A 155      26.545  48.333 158.515  1.00 32.14           C  
ATOM   1130  C   ILE A 155      26.583  49.245 159.731  1.00 32.71           C  
ATOM   1131  O   ILE A 155      27.530  49.196 160.511  1.00 32.75           O  
ATOM   1132  CB  ILE A 155      27.364  48.989 157.364  1.00 30.88           C  
ATOM   1133  CG1 ILE A 155      26.742  50.326 156.953  1.00 30.48           C  
ATOM   1134  CG2 ILE A 155      27.441  48.022 156.179  1.00 28.77           C  
ATOM   1135  CD1 ILE A 155      27.523  51.071 155.875  1.00 29.73           C  
ATOM   1136  N   THR A 156      25.563  50.075 159.904  1.00 34.04           N  
ATOM   1137  CA  THR A 156      25.544  50.970 161.054  1.00 34.00           C  
ATOM   1138  C   THR A 156      25.137  50.181 162.300  1.00 34.65           C  
ATOM   1139  O   THR A 156      25.553  50.505 163.412  1.00 34.26           O  
ATOM   1140  CB  THR A 156      24.600  52.155 160.817  1.00 34.61           C  
ATOM   1141  OG1 THR A 156      24.900  52.745 159.542  1.00 33.67           O  
ATOM   1142  CG2 THR A 156      24.798  53.207 161.893  1.00 30.95           C  
ATOM   1143  N   ALA A 157      24.346  49.129 162.106  1.00 36.32           N  
ATOM   1144  CA  ALA A 157      23.942  48.268 163.215  1.00 37.55           C  
ATOM   1145  C   ALA A 157      25.212  47.572 163.714  1.00 39.10           C  
ATOM   1146  O   ALA A 157      25.435  47.430 164.918  1.00 39.99           O  
ATOM   1147  CB  ALA A 157      22.929  47.233 162.740  1.00 35.37           C  
ATOM   1148  N   ILE A 158      26.042  47.136 162.771  1.00 39.25           N  
ATOM   1149  CA  ILE A 158      27.306  46.482 163.101  1.00 38.13           C  
ATOM   1150  C   ILE A 158      28.233  47.497 163.764  1.00 38.91           C  
ATOM   1151  O   ILE A 158      28.925  47.183 164.734  1.00 38.85           O  
ATOM   1152  CB  ILE A 158      27.996  45.928 161.830  1.00 37.06           C  
ATOM   1153  CG1 ILE A 158      27.242  44.693 161.331  1.00 38.15           C  
ATOM   1154  CG2 ILE A 158      29.455  45.604 162.113  1.00 36.86           C  
ATOM   1155  CD1 ILE A 158      27.807  44.103 160.049  1.00 37.52           C  
ATOM   1156  N   LEU A 159      28.243  48.716 163.233  1.00 38.12           N  
ATOM   1157  CA  LEU A 159      29.084  49.779 163.774  1.00 38.57           C  
ATOM   1158  C   LEU A 159      28.764  50.046 165.243  1.00 38.65           C  
ATOM   1159  O   LEU A 159      29.651  50.026 166.095  1.00 38.75           O  
ATOM   1160  CB  LEU A 159      28.886  51.074 162.973  1.00 37.81           C  
ATOM   1161  CG  LEU A 159      29.672  52.299 163.452  1.00 37.34           C  
ATOM   1162  CD1 LEU A 159      31.161  52.021 163.305  1.00 36.35           C  
ATOM   1163  CD2 LEU A 159      29.272  53.540 162.648  1.00 36.24           C  
ATOM   1164  N   MET A 160      27.488  50.300 165.526  1.00 39.33           N  
ATOM   1165  CA  MET A 160      27.036  50.589 166.881  1.00 39.09           C  
ATOM   1166  C   MET A 160      27.289  49.406 167.816  1.00 40.35           C  
ATOM   1167  O   MET A 160      27.811  49.578 168.919  1.00 40.34           O  
ATOM   1168  CB  MET A 160      25.543  50.927 166.870  1.00 39.38           C  
ATOM   1169  CG  MET A 160      25.029  51.520 168.176  1.00 40.05           C  
ATOM   1170  SD  MET A 160      25.681  53.186 168.473  1.00 42.88           S  
ATOM   1171  CE  MET A 160      26.835  52.890 169.810  1.00 42.72           C  
ATOM   1172  N   GLY A 161      26.914  48.210 167.370  1.00 40.65           N  
ATOM   1173  CA  GLY A 161      27.113  47.019 168.177  1.00 41.65           C  
ATOM   1174  C   GLY A 161      28.554  46.803 168.626  1.00 43.31           C  
ATOM   1175  O   GLY A 161      28.813  46.533 169.811  1.00 42.66           O  
ATOM   1176  N   LEU A 162      29.496  46.917 167.690  1.00 41.24           N  
ATOM   1177  CA  LEU A 162      30.905  46.720 168.009  1.00 40.02           C  
ATOM   1178  C   LEU A 162      31.495  47.887 168.795  1.00 40.06           C  
ATOM   1179  O   LEU A 162      32.483  47.715 169.513  1.00 38.78           O  
ATOM   1180  CB  LEU A 162      31.714  46.462 166.733  1.00 39.11           C  
ATOM   1181  CG  LEU A 162      31.793  45.004 166.250  1.00 38.53           C  
ATOM   1182  CD1 LEU A 162      32.624  44.175 167.227  1.00 38.80           C  
ATOM   1183  CD2 LEU A 162      30.397  44.423 166.101  1.00 38.57           C  
ATOM   1184  N   ILE A 163      30.903  49.073 168.668  1.00 40.41           N  
ATOM   1185  CA  ILE A 163      31.403  50.211 169.440  1.00 42.57           C  
ATOM   1186  C   ILE A 163      31.085  49.968 170.923  1.00 42.37           C  
ATOM   1187  O   ILE A 163      31.916  50.230 171.795  1.00 42.20           O  
ATOM   1188  CB  ILE A 163      30.768  51.554 169.001  1.00 42.57           C  
ATOM   1189  CG1 ILE A 163      31.396  52.027 167.685  1.00 42.33           C  
ATOM   1190  CG2 ILE A 163      30.981  52.614 170.088  1.00 42.32           C  
ATOM   1191  CD1 ILE A 163      30.825  53.343 167.166  1.00 42.16           C  
ATOM   1192  N   LEU A 164      29.888  49.458 171.202  1.00 41.51           N  
ATOM   1193  CA  LEU A 164      29.492  49.174 172.580  1.00 43.05           C  
ATOM   1194  C   LEU A 164      30.346  48.038 173.137  1.00 43.35           C  
ATOM   1195  O   LEU A 164      30.788  48.082 174.289  1.00 44.70           O  
ATOM   1196  CB  LEU A 164      28.010  48.790 172.651  1.00 41.68           C  
ATOM   1197  CG  LEU A 164      27.020  49.892 172.269  1.00 41.86           C  
ATOM   1198  CD1 LEU A 164      25.605  49.347 172.313  1.00 42.27           C  
ATOM   1199  CD2 LEU A 164      27.172  51.072 173.219  1.00 42.22           C  
ATOM   1200  N   ALA A 165      30.584  47.028 172.306  1.00 42.67           N  
ATOM   1201  CA  ALA A 165      31.389  45.878 172.692  1.00 41.24           C  
ATOM   1202  C   ALA A 165      32.827  46.275 173.011  1.00 42.36           C  
ATOM   1203  O   ALA A 165      33.401  45.817 174.003  1.00 43.31           O  
ATOM   1204  CB  ALA A 165      31.375  44.846 171.578  1.00 41.82           C  
ATOM   1205  N   LEU A 166      33.408  47.126 172.168  1.00 42.17           N  
ATOM   1206  CA  LEU A 166      34.787  47.573 172.355  1.00 41.03           C  
ATOM   1207  C   LEU A 166      34.955  48.522 173.547  1.00 40.41           C  
ATOM   1208  O   LEU A 166      36.046  48.631 174.104  1.00 39.15           O  
ATOM   1209  CB  LEU A 166      35.300  48.250 171.072  1.00 39.57           C  
ATOM   1210  CG  LEU A 166      35.508  47.357 169.836  1.00 39.27           C  
ATOM   1211  CD1 LEU A 166      35.760  48.228 168.619  1.00 35.49           C  
ATOM   1212  CD2 LEU A 166      36.674  46.403 170.058  1.00 33.92           C  
ATOM   1213  N   THR A 167      33.883  49.210 173.932  1.00 41.50           N  
ATOM   1214  CA  THR A 167      33.949  50.140 175.061  1.00 43.67           C  
ATOM   1215  C   THR A 167      33.296  49.586 176.334  1.00 44.23           C  
ATOM   1216  O   THR A 167      33.234  50.275 177.352  1.00 45.61           O  
ATOM   1217  CB  THR A 167      33.273  51.492 174.725  1.00 42.70           C  
ATOM   1218  OG1 THR A 167      31.899  51.270 174.371  1.00 41.96           O  
ATOM   1219  CG2 THR A 167      34.002  52.186 173.573  1.00 43.76           C  
ATOM   1220  N   ASP A 168      32.815  48.347 176.271  1.00 45.21           N  
ATOM   1221  CA  ASP A 168      32.158  47.702 177.412  1.00 45.23           C  
ATOM   1222  C   ASP A 168      33.179  47.015 178.318  1.00 44.86           C  
ATOM   1223  O   ASP A 168      33.644  45.913 178.014  1.00 42.51           O  
ATOM   1224  CB  ASP A 168      31.147  46.672 176.903  1.00 46.59           C  
ATOM   1225  CG  ASP A 168      30.378  46.000 178.024  1.00 47.79           C  
ATOM   1226  OD1 ASP A 168      30.796  46.122 179.195  1.00 48.77           O  
ATOM   1227  OD2 ASP A 168      29.359  45.340 177.728  1.00 45.68           O  
ATOM   1228  N   ASP A 169      33.522  47.656 179.433  1.00 45.92           N  
ATOM   1229  CA  ASP A 169      34.510  47.080 180.344  1.00 48.35           C  
ATOM   1230  C   ASP A 169      34.075  45.792 181.033  1.00 47.80           C  
ATOM   1231  O   ASP A 169      34.866  45.163 181.735  1.00 48.83           O  
ATOM   1232  CB  ASP A 169      34.950  48.110 181.385  1.00 49.28           C  
ATOM   1233  CG  ASP A 169      35.816  49.202 180.783  1.00 53.34           C  
ATOM   1234  OD1 ASP A 169      36.680  48.876 179.935  1.00 54.03           O  
ATOM   1235  OD2 ASP A 169      35.644  50.382 181.159  1.00 54.53           O  
ATOM   1236  N   GLY A 170      32.827  45.391 180.822  1.00 47.93           N  
ATOM   1237  CA  GLY A 170      32.347  44.157 181.416  1.00 48.57           C  
ATOM   1238  C   GLY A 170      32.423  43.002 180.427  1.00 50.02           C  
ATOM   1239  O   GLY A 170      31.975  41.890 180.720  1.00 50.06           O  
ATOM   1240  N   ASN A 171      32.996  43.263 179.251  1.00 50.11           N  
ATOM   1241  CA  ASN A 171      33.125  42.244 178.209  1.00 48.62           C  
ATOM   1242  C   ASN A 171      34.594  41.919 177.977  1.00 48.11           C  
ATOM   1243  O   ASN A 171      35.297  42.674 177.307  1.00 48.52           O  
ATOM   1244  CB  ASN A 171      32.517  42.748 176.895  1.00 48.88           C  
ATOM   1245  CG  ASN A 171      32.420  41.655 175.840  1.00 49.94           C  
ATOM   1246  OD1 ASN A 171      33.232  40.730 175.808  1.00 50.59           O  
ATOM   1247  ND2 ASN A 171      31.429  41.765 174.966  1.00 50.87           N  
ATOM   1248  N   GLY A 172      35.055  40.800 178.523  1.00 46.50           N  
ATOM   1249  CA  GLY A 172      36.446  40.424 178.347  1.00 46.64           C  
ATOM   1250  C   GLY A 172      37.387  41.438 178.970  1.00 47.34           C  
ATOM   1251  O   GLY A 172      36.968  42.258 179.785  1.00 48.32           O  
ATOM   1252  N   VAL A 173      38.658  41.390 178.583  1.00 47.52           N  
ATOM   1253  CA  VAL A 173      39.657  42.308 179.117  1.00 47.92           C  
ATOM   1254  C   VAL A 173      39.458  43.725 178.586  1.00 49.64           C  
ATOM   1255  O   VAL A 173      39.429  43.947 177.372  1.00 50.05           O  
ATOM   1256  CB  VAL A 173      41.085  41.847 178.757  1.00 47.92           C  
ATOM   1257  CG1 VAL A 173      42.105  42.701 179.487  1.00 47.41           C  
ATOM   1258  CG2 VAL A 173      41.262  40.380 179.108  1.00 47.20           C  
ATOM   1259  N   PRO A 174      39.315  44.705 179.495  1.00 49.73           N  
ATOM   1260  CA  PRO A 174      39.119  46.111 179.121  1.00 48.95           C  
ATOM   1261  C   PRO A 174      40.170  46.585 178.113  1.00 47.47           C  
ATOM   1262  O   PRO A 174      41.358  46.305 178.281  1.00 47.19           O  
ATOM   1263  CB  PRO A 174      39.229  46.837 180.464  1.00 48.88           C  
ATOM   1264  CG  PRO A 174      38.658  45.836 181.428  1.00 48.12           C  
ATOM   1265  CD  PRO A 174      39.295  44.543 180.964  1.00 49.57           C  
ATOM   1266  N   ARG A 175      39.734  47.298 177.073  1.00 46.27           N  
ATOM   1267  CA  ARG A 175      40.656  47.796 176.049  1.00 45.35           C  
ATOM   1268  C   ARG A 175      41.424  49.047 176.451  1.00 44.65           C  
ATOM   1269  O   ARG A 175      42.528  49.282 175.959  1.00 44.35           O  
ATOM   1270  CB  ARG A 175      39.922  48.092 174.729  1.00 44.69           C  
ATOM   1271  CG  ARG A 175      39.436  46.866 173.975  1.00 45.17           C  
ATOM   1272  CD  ARG A 175      38.064  46.459 174.453  1.00 48.09           C  
ATOM   1273  NE  ARG A 175      38.008  45.030 174.703  1.00 52.65           N  
ATOM   1274  CZ  ARG A 175      37.004  44.423 175.319  1.00 52.47           C  
ATOM   1275  NH1 ARG A 175      35.962  45.128 175.746  1.00 52.49           N  
ATOM   1276  NH2 ARG A 175      37.054  43.115 175.517  1.00 53.36           N  
ATOM   1277  N   GLY A 176      40.843  49.860 177.327  1.00 44.09           N  
ATOM   1278  CA  GLY A 176      41.518  51.080 177.734  1.00 43.80           C  
ATOM   1279  C   GLY A 176      41.809  52.007 176.560  1.00 43.33           C  
ATOM   1280  O   GLY A 176      40.921  52.277 175.751  1.00 43.65           O  
ATOM   1281  N   PRO A 177      43.053  52.497 176.425  1.00 41.69           N  
ATOM   1282  CA  PRO A 177      43.438  53.403 175.339  1.00 41.39           C  
ATOM   1283  C   PRO A 177      43.423  52.809 173.924  1.00 41.45           C  
ATOM   1284  O   PRO A 177      43.596  53.535 172.947  1.00 42.82           O  
ATOM   1285  CB  PRO A 177      44.829  53.868 175.764  1.00 41.73           C  
ATOM   1286  CG  PRO A 177      45.385  52.648 176.434  1.00 40.85           C  
ATOM   1287  CD  PRO A 177      44.215  52.174 177.277  1.00 41.42           C  
ATOM   1288  N   LEU A 178      43.219  51.498 173.819  1.00 40.98           N  
ATOM   1289  CA  LEU A 178      43.167  50.818 172.526  1.00 40.14           C  
ATOM   1290  C   LEU A 178      41.808  50.976 171.851  1.00 40.20           C  
ATOM   1291  O   LEU A 178      41.695  50.844 170.629  1.00 40.24           O  
ATOM   1292  CB  LEU A 178      43.426  49.319 172.692  1.00 41.49           C  
ATOM   1293  CG  LEU A 178      44.839  48.745 172.741  1.00 43.48           C  
ATOM   1294  CD1 LEU A 178      44.753  47.259 173.078  1.00 43.60           C  
ATOM   1295  CD2 LEU A 178      45.535  48.947 171.402  1.00 42.47           C  
ATOM   1296  N   ALA A 179      40.782  51.247 172.653  1.00 37.65           N  
ATOM   1297  CA  ALA A 179      39.420  51.377 172.154  1.00 36.90           C  
ATOM   1298  C   ALA A 179      39.246  52.249 170.903  1.00 36.04           C  
ATOM   1299  O   ALA A 179      38.742  51.778 169.886  1.00 35.19           O  
ATOM   1300  CB  ALA A 179      38.496  51.865 173.284  1.00 35.80           C  
ATOM   1301  N   PRO A 180      39.646  53.530 170.963  1.00 35.93           N  
ATOM   1302  CA  PRO A 180      39.489  54.388 169.777  1.00 35.55           C  
ATOM   1303  C   PRO A 180      40.159  53.799 168.527  1.00 35.34           C  
ATOM   1304  O   PRO A 180      39.566  53.791 167.449  1.00 33.61           O  
ATOM   1305  CB  PRO A 180      40.127  55.704 170.215  1.00 35.19           C  
ATOM   1306  CG  PRO A 180      39.860  55.718 171.712  1.00 35.15           C  
ATOM   1307  CD  PRO A 180      40.187  54.294 172.101  1.00 35.57           C  
ATOM   1308  N   LEU A 181      41.388  53.307 168.682  1.00 35.13           N  
ATOM   1309  CA  LEU A 181      42.130  52.714 167.573  1.00 35.39           C  
ATOM   1310  C   LEU A 181      41.344  51.551 166.987  1.00 36.34           C  
ATOM   1311  O   LEU A 181      41.162  51.467 165.770  1.00 35.70           O  
ATOM   1312  CB  LEU A 181      43.499  52.211 168.041  1.00 35.39           C  
ATOM   1313  CG  LEU A 181      44.322  51.430 167.001  1.00 35.80           C  
ATOM   1314  CD1 LEU A 181      44.675  52.339 165.819  1.00 33.70           C  
ATOM   1315  CD2 LEU A 181      45.592  50.891 167.640  1.00 34.08           C  
ATOM   1316  N   LEU A 182      40.871  50.664 167.859  1.00 34.52           N  
ATOM   1317  CA  LEU A 182      40.102  49.506 167.427  1.00 34.94           C  
ATOM   1318  C   LEU A 182      38.820  49.921 166.711  1.00 34.88           C  
ATOM   1319  O   LEU A 182      38.400  49.264 165.763  1.00 36.63           O  
ATOM   1320  CB  LEU A 182      39.775  48.600 168.625  1.00 34.71           C  
ATOM   1321  CG  LEU A 182      40.987  47.971 169.337  1.00 35.05           C  
ATOM   1322  CD1 LEU A 182      40.532  47.157 170.549  1.00 33.89           C  
ATOM   1323  CD2 LEU A 182      41.747  47.072 168.363  1.00 34.59           C  
ATOM   1324  N   ILE A 183      38.195  51.003 167.162  1.00 34.14           N  
ATOM   1325  CA  ILE A 183      36.972  51.484 166.524  1.00 33.95           C  
ATOM   1326  C   ILE A 183      37.309  51.987 165.114  1.00 34.87           C  
ATOM   1327  O   ILE A 183      36.499  51.879 164.193  1.00 33.02           O  
ATOM   1328  CB  ILE A 183      36.332  52.632 167.332  1.00 34.83           C  
ATOM   1329  CG1 ILE A 183      35.825  52.091 168.676  1.00 35.21           C  
ATOM   1330  CG2 ILE A 183      35.191  53.271 166.532  1.00 31.19           C  
ATOM   1331  CD1 ILE A 183      35.384  53.166 169.653  1.00 35.76           C  
ATOM   1332  N   GLY A 184      38.507  52.546 164.962  1.00 34.55           N  
ATOM   1333  CA  GLY A 184      38.938  53.035 163.668  1.00 34.65           C  
ATOM   1334  C   GLY A 184      39.184  51.864 162.734  1.00 34.53           C  
ATOM   1335  O   GLY A 184      38.805  51.905 161.562  1.00 33.44           O  
ATOM   1336  N   LEU A 185      39.817  50.813 163.254  1.00 34.50           N  
ATOM   1337  CA  LEU A 185      40.091  49.626 162.448  1.00 34.69           C  
ATOM   1338  C   LEU A 185      38.776  48.969 162.043  1.00 34.61           C  
ATOM   1339  O   LEU A 185      38.663  48.396 160.949  1.00 34.20           O  
ATOM   1340  CB  LEU A 185      40.977  48.640 163.215  1.00 31.68           C  
ATOM   1341  CG  LEU A 185      42.431  49.095 163.386  1.00 33.38           C  
ATOM   1342  CD1 LEU A 185      43.215  47.992 164.087  1.00 33.18           C  
ATOM   1343  CD2 LEU A 185      43.065  49.412 162.015  1.00 32.13           C  
ATOM   1344  N   LEU A 186      37.783  49.065 162.923  1.00 31.26           N  
ATOM   1345  CA  LEU A 186      36.460  48.512 162.650  1.00 31.47           C  
ATOM   1346  C   LEU A 186      35.844  49.237 161.452  1.00 31.21           C  
ATOM   1347  O   LEU A 186      35.294  48.615 160.541  1.00 30.36           O  
ATOM   1348  CB  LEU A 186      35.545  48.705 163.859  1.00 31.35           C  
ATOM   1349  CG  LEU A 186      34.049  48.534 163.585  1.00 31.80           C  
ATOM   1350  CD1 LEU A 186      33.747  47.065 163.306  1.00 30.91           C  
ATOM   1351  CD2 LEU A 186      33.245  49.038 164.781  1.00 34.63           C  
ATOM   1352  N   ILE A 187      35.927  50.563 161.479  1.00 30.24           N  
ATOM   1353  CA  ILE A 187      35.384  51.391 160.412  1.00 30.21           C  
ATOM   1354  C   ILE A 187      36.100  51.076 159.108  1.00 28.68           C  
ATOM   1355  O   ILE A 187      35.492  51.087 158.043  1.00 29.75           O  
ATOM   1356  CB  ILE A 187      35.517  52.883 160.785  1.00 30.54           C  
ATOM   1357  CG1 ILE A 187      34.499  53.196 161.889  1.00 28.73           C  
ATOM   1358  CG2 ILE A 187      35.298  53.782 159.560  1.00 27.10           C  
ATOM   1359  CD1 ILE A 187      34.697  54.531 162.558  1.00 32.55           C  
ATOM   1360  N   ALA A 188      37.388  50.767 159.209  1.00 27.12           N  
ATOM   1361  CA  ALA A 188      38.189  50.418 158.052  1.00 27.72           C  
ATOM   1362  C   ALA A 188      37.680  49.134 157.377  1.00 28.44           C  
ATOM   1363  O   ALA A 188      37.531  49.098 156.155  1.00 29.12           O  
ATOM   1364  CB  ALA A 188      39.652  50.258 158.464  1.00 24.39           C  
ATOM   1365  N   VAL A 189      37.402  48.088 158.157  1.00 27.93           N  
ATOM   1366  CA  VAL A 189      36.930  46.837 157.563  1.00 28.77           C  
ATOM   1367  C   VAL A 189      35.504  46.945 157.040  1.00 28.30           C  
ATOM   1368  O   VAL A 189      35.145  46.269 156.070  1.00 28.14           O  
ATOM   1369  CB  VAL A 189      37.068  45.612 158.536  1.00 29.13           C  
ATOM   1370  CG1 VAL A 189      38.528  45.438 158.927  1.00 28.74           C  
ATOM   1371  CG2 VAL A 189      36.202  45.782 159.765  1.00 30.98           C  
ATOM   1372  N   ILE A 190      34.689  47.791 157.667  1.00 27.14           N  
ATOM   1373  CA  ILE A 190      33.323  47.997 157.186  1.00 27.17           C  
ATOM   1374  C   ILE A 190      33.414  48.710 155.826  1.00 26.00           C  
ATOM   1375  O   ILE A 190      32.754  48.324 154.870  1.00 24.92           O  
ATOM   1376  CB  ILE A 190      32.500  48.895 158.134  1.00 28.47           C  
ATOM   1377  CG1 ILE A 190      32.212  48.159 159.450  1.00 31.36           C  
ATOM   1378  CG2 ILE A 190      31.201  49.313 157.458  1.00 26.21           C  
ATOM   1379  CD1 ILE A 190      31.473  49.005 160.458  1.00 29.91           C  
ATOM   1380  N   GLY A 191      34.246  49.746 155.750  1.00 23.67           N  
ATOM   1381  CA  GLY A 191      34.391  50.477 154.505  1.00 25.69           C  
ATOM   1382  C   GLY A 191      34.979  49.668 153.356  1.00 26.83           C  
ATOM   1383  O   GLY A 191      34.600  49.859 152.197  1.00 26.25           O  
ATOM   1384  N   ALA A 192      35.902  48.763 153.672  1.00 25.60           N  
ATOM   1385  CA  ALA A 192      36.556  47.947 152.656  1.00 27.54           C  
ATOM   1386  C   ALA A 192      35.688  46.802 152.134  1.00 28.57           C  
ATOM   1387  O   ALA A 192      35.778  46.423 150.960  1.00 26.41           O  
ATOM   1388  CB  ALA A 192      37.867  47.390 153.215  1.00 26.42           C  
ATOM   1389  N   SER A 193      34.847  46.253 153.003  1.00 27.31           N  
ATOM   1390  CA  SER A 193      33.990  45.135 152.629  1.00 28.54           C  
ATOM   1391  C   SER A 193      32.647  45.534 152.019  1.00 29.18           C  
ATOM   1392  O   SER A 193      32.032  44.751 151.287  1.00 27.87           O  
ATOM   1393  CB  SER A 193      33.739  44.258 153.860  1.00 30.16           C  
ATOM   1394  OG  SER A 193      32.991  44.963 154.843  1.00 30.31           O  
ATOM   1395  N   MET A 194      32.189  46.745 152.320  1.00 28.95           N  
ATOM   1396  CA  MET A 194      30.896  47.200 151.819  1.00 29.66           C  
ATOM   1397  C   MET A 194      30.938  48.513 151.055  1.00 27.72           C  
ATOM   1398  O   MET A 194      29.956  48.894 150.431  1.00 27.37           O  
ATOM   1399  CB  MET A 194      29.915  47.338 152.988  1.00 30.49           C  
ATOM   1400  CG  MET A 194      29.533  46.023 153.651  1.00 30.59           C  
ATOM   1401  SD  MET A 194      28.451  45.015 152.617  1.00 34.62           S  
ATOM   1402  CE  MET A 194      29.208  43.392 152.815  1.00 34.79           C  
ATOM   1403  N   GLY A 195      32.072  49.199 151.112  1.00 27.73           N  
ATOM   1404  CA  GLY A 195      32.216  50.476 150.438  1.00 27.31           C  
ATOM   1405  C   GLY A 195      31.811  50.539 148.974  1.00 28.84           C  
ATOM   1406  O   GLY A 195      31.231  51.540 148.550  1.00 29.34           O  
ATOM   1407  N   PRO A 196      32.100  49.508 148.169  1.00 29.39           N  
ATOM   1408  CA  PRO A 196      31.708  49.572 146.752  1.00 31.62           C  
ATOM   1409  C   PRO A 196      30.209  49.700 146.520  1.00 32.82           C  
ATOM   1410  O   PRO A 196      29.775  50.093 145.434  1.00 33.88           O  
ATOM   1411  CB  PRO A 196      32.278  48.273 146.181  1.00 30.11           C  
ATOM   1412  CG  PRO A 196      33.537  48.094 146.993  1.00 28.59           C  
ATOM   1413  CD  PRO A 196      33.056  48.409 148.402  1.00 28.52           C  
ATOM   1414  N   LEU A 197      29.413  49.385 147.541  1.00 33.02           N  
ATOM   1415  CA  LEU A 197      27.961  49.461 147.409  1.00 30.86           C  
ATOM   1416  C   LEU A 197      27.355  50.849 147.655  1.00 31.96           C  
ATOM   1417  O   LEU A 197      26.622  51.373 146.807  1.00 31.39           O  
ATOM   1418  CB  LEU A 197      27.295  48.444 148.342  1.00 29.40           C  
ATOM   1419  CG  LEU A 197      27.537  46.958 148.035  1.00 29.87           C  
ATOM   1420  CD1 LEU A 197      26.768  46.096 149.031  1.00 27.78           C  
ATOM   1421  CD2 LEU A 197      27.089  46.638 146.617  1.00 26.32           C  
ATOM   1422  N   THR A 198      27.651  51.443 148.809  1.00 30.70           N  
ATOM   1423  CA  THR A 198      27.093  52.752 149.130  1.00 30.05           C  
ATOM   1424  C   THR A 198      28.098  53.765 149.669  1.00 29.57           C  
ATOM   1425  O   THR A 198      27.705  54.857 150.077  1.00 30.44           O  
ATOM   1426  CB  THR A 198      25.983  52.637 150.185  1.00 30.69           C  
ATOM   1427  OG1 THR A 198      26.560  52.216 151.428  1.00 32.01           O  
ATOM   1428  CG2 THR A 198      24.926  51.637 149.749  1.00 31.13           C  
ATOM   1429  N   GLY A 199      29.380  53.414 149.684  1.00 26.08           N  
ATOM   1430  CA  GLY A 199      30.369  54.342 150.209  1.00 26.49           C  
ATOM   1431  C   GLY A 199      30.375  54.324 151.732  1.00 27.80           C  
ATOM   1432  O   GLY A 199      31.040  55.136 152.374  1.00 26.81           O  
ATOM   1433  N   THR A 200      29.624  53.383 152.302  1.00 27.16           N  
ATOM   1434  CA  THR A 200      29.504  53.210 153.750  1.00 28.46           C  
ATOM   1435  C   THR A 200      29.474  54.512 154.554  1.00 28.66           C  
ATOM   1436  O   THR A 200      30.384  54.792 155.346  1.00 29.84           O  
ATOM   1437  CB  THR A 200      30.641  52.301 154.309  1.00 29.22           C  
ATOM   1438  OG1 THR A 200      31.915  52.891 154.038  1.00 30.30           O  
ATOM   1439  CG2 THR A 200      30.587  50.917 153.670  1.00 28.58           C  
ATOM   1440  N   ALA A 201      28.419  55.299 154.361  1.00 27.55           N  
ATOM   1441  CA  ALA A 201      28.263  56.569 155.075  1.00 28.65           C  
ATOM   1442  C   ALA A 201      28.145  56.353 156.585  1.00 28.36           C  
ATOM   1443  O   ALA A 201      28.845  56.993 157.361  1.00 27.84           O  
ATOM   1444  CB  ALA A 201      27.026  57.304 154.563  1.00 28.17           C  
ATOM   1445  N   MET A 202      27.234  55.463 156.975  1.00 29.32           N  
ATOM   1446  CA  MET A 202      26.972  55.105 158.374  1.00 33.88           C  
ATOM   1447  C   MET A 202      26.982  56.263 159.379  1.00 33.50           C  
ATOM   1448  O   MET A 202      27.143  56.048 160.579  1.00 35.29           O  
ATOM   1449  CB  MET A 202      27.968  54.019 158.823  1.00 34.22           C  
ATOM   1450  CG  MET A 202      29.432  54.443 158.860  1.00 41.18           C  
ATOM   1451  SD  MET A 202      30.569  53.059 159.283  1.00 47.82           S  
ATOM   1452  CE  MET A 202      31.649  53.021 157.847  1.00 45.05           C  
ATOM   1453  N   ASN A 203      26.758  57.479 158.898  1.00 32.18           N  
ATOM   1454  CA  ASN A 203      26.815  58.658 159.754  1.00 30.94           C  
ATOM   1455  C   ASN A 203      26.104  59.798 159.011  1.00 33.04           C  
ATOM   1456  O   ASN A 203      26.606  60.303 158.007  1.00 33.45           O  
ATOM   1457  CB  ASN A 203      28.297  58.981 159.982  1.00 28.87           C  
ATOM   1458  CG  ASN A 203      28.531  60.243 160.774  1.00 28.00           C  
ATOM   1459  OD1 ASN A 203      27.735  61.182 160.750  1.00 30.40           O  
ATOM   1460  ND2 ASN A 203      29.662  60.288 161.459  1.00 25.84           N  
ATOM   1461  N   PRO A 204      24.918  60.209 159.493  1.00 34.65           N  
ATOM   1462  CA  PRO A 204      24.149  61.290 158.856  1.00 35.35           C  
ATOM   1463  C   PRO A 204      24.900  62.616 158.671  1.00 35.07           C  
ATOM   1464  O   PRO A 204      24.774  63.270 157.631  1.00 34.08           O  
ATOM   1465  CB  PRO A 204      22.931  61.433 159.774  1.00 35.78           C  
ATOM   1466  CG  PRO A 204      22.735  60.024 160.289  1.00 33.53           C  
ATOM   1467  CD  PRO A 204      24.157  59.606 160.606  1.00 34.18           C  
ATOM   1468  N   ALA A 205      25.669  63.020 159.677  1.00 33.61           N  
ATOM   1469  CA  ALA A 205      26.420  64.270 159.591  1.00 33.86           C  
ATOM   1470  C   ALA A 205      27.551  64.178 158.564  1.00 35.25           C  
ATOM   1471  O   ALA A 205      27.811  65.135 157.828  1.00 34.71           O  
ATOM   1472  CB  ALA A 205      26.988  64.637 160.954  1.00 33.96           C  
ATOM   1473  N   ARG A 206      28.215  63.026 158.519  1.00 33.35           N  
ATOM   1474  CA  ARG A 206      29.317  62.814 157.584  1.00 32.86           C  
ATOM   1475  C   ARG A 206      28.857  62.926 156.130  1.00 31.95           C  
ATOM   1476  O   ARG A 206      29.629  63.335 155.258  1.00 29.99           O  
ATOM   1477  CB  ARG A 206      29.964  61.439 157.830  1.00 32.34           C  
ATOM   1478  CG  ARG A 206      30.952  60.969 156.749  1.00 33.83           C  
ATOM   1479  CD  ARG A 206      30.256  60.107 155.696  1.00 34.89           C  
ATOM   1480  NE  ARG A 206      31.149  59.666 154.623  1.00 35.68           N  
ATOM   1481  CZ  ARG A 206      31.665  60.465 153.689  1.00 35.02           C  
ATOM   1482  NH1 ARG A 206      31.380  61.761 153.687  1.00 34.57           N  
ATOM   1483  NH2 ARG A 206      32.464  59.968 152.755  1.00 31.31           N  
ATOM   1484  N   ASP A 207      27.601  62.575 155.869  1.00 31.10           N  
ATOM   1485  CA  ASP A 207      27.085  62.640 154.503  1.00 31.47           C  
ATOM   1486  C   ASP A 207      26.319  63.924 154.161  1.00 32.55           C  
ATOM   1487  O   ASP A 207      26.597  64.560 153.143  1.00 33.06           O  
ATOM   1488  CB  ASP A 207      26.175  61.445 154.213  1.00 28.04           C  
ATOM   1489  CG  ASP A 207      25.923  61.259 152.724  1.00 28.82           C  
ATOM   1490  OD1 ASP A 207      26.754  60.604 152.059  1.00 30.28           O  
ATOM   1491  OD2 ASP A 207      24.908  61.782 152.214  1.00 25.36           O  
ATOM   1492  N   PHE A 208      25.367  64.308 155.008  1.00 32.41           N  
ATOM   1493  CA  PHE A 208      24.548  65.488 154.739  1.00 33.57           C  
ATOM   1494  C   PHE A 208      25.300  66.818 154.710  1.00 32.92           C  
ATOM   1495  O   PHE A 208      25.126  67.610 153.783  1.00 33.70           O  
ATOM   1496  CB  PHE A 208      23.398  65.574 155.745  1.00 33.85           C  
ATOM   1497  CG  PHE A 208      22.362  66.604 155.387  1.00 35.58           C  
ATOM   1498  CD1 PHE A 208      21.524  66.414 154.292  1.00 35.39           C  
ATOM   1499  CD2 PHE A 208      22.231  67.770 156.134  1.00 34.71           C  
ATOM   1500  CE1 PHE A 208      20.568  67.371 153.947  1.00 36.19           C  
ATOM   1501  CE2 PHE A 208      21.279  68.733 155.797  1.00 34.44           C  
ATOM   1502  CZ  PHE A 208      20.447  68.533 154.702  1.00 33.57           C  
ATOM   1503  N   GLY A 209      26.121  67.072 155.722  1.00 32.65           N  
ATOM   1504  CA  GLY A 209      26.880  68.311 155.759  1.00 33.13           C  
ATOM   1505  C   GLY A 209      27.660  68.540 154.471  1.00 33.31           C  
ATOM   1506  O   GLY A 209      27.540  69.601 153.856  1.00 34.09           O  
ATOM   1507  N   PRO A 210      28.479  67.566 154.040  1.00 31.77           N  
ATOM   1508  CA  PRO A 210      29.259  67.719 152.803  1.00 30.93           C  
ATOM   1509  C   PRO A 210      28.392  67.831 151.544  1.00 31.06           C  
ATOM   1510  O   PRO A 210      28.778  68.489 150.570  1.00 28.71           O  
ATOM   1511  CB  PRO A 210      30.146  66.477 152.804  1.00 31.34           C  
ATOM   1512  CG  PRO A 210      30.390  66.258 154.282  1.00 31.07           C  
ATOM   1513  CD  PRO A 210      28.987  66.438 154.843  1.00 29.57           C  
ATOM   1514  N   LYS A 211      27.229  67.183 151.557  1.00 31.11           N  
ATOM   1515  CA  LYS A 211      26.314  67.262 150.416  1.00 33.13           C  
ATOM   1516  C   LYS A 211      25.787  68.688 150.287  1.00 32.69           C  
ATOM   1517  O   LYS A 211      25.624  69.201 149.175  1.00 32.48           O  
ATOM   1518  CB  LYS A 211      25.127  66.302 150.581  1.00 33.39           C  
ATOM   1519  CG  LYS A 211      25.336  64.924 149.963  1.00 33.05           C  
ATOM   1520  CD  LYS A 211      24.067  64.070 150.027  1.00 31.25           C  
ATOM   1521  CE  LYS A 211      24.200  62.793 149.205  1.00 29.80           C  
ATOM   1522  NZ  LYS A 211      25.422  62.014 149.575  1.00 29.06           N  
ATOM   1523  N   VAL A 212      25.516  69.328 151.423  1.00 33.14           N  
ATOM   1524  CA  VAL A 212      25.021  70.702 151.395  1.00 33.82           C  
ATOM   1525  C   VAL A 212      26.122  71.598 150.847  1.00 34.44           C  
ATOM   1526  O   VAL A 212      25.856  72.502 150.048  1.00 34.24           O  
ATOM   1527  CB  VAL A 212      24.615  71.215 152.796  1.00 34.63           C  
ATOM   1528  CG1 VAL A 212      24.252  72.703 152.719  1.00 33.50           C  
ATOM   1529  CG2 VAL A 212      23.432  70.419 153.320  1.00 34.01           C  
ATOM   1530  N   PHE A 213      27.362  71.346 151.263  1.00 33.32           N  
ATOM   1531  CA  PHE A 213      28.461  72.157 150.758  1.00 32.76           C  
ATOM   1532  C   PHE A 213      28.599  72.004 149.245  1.00 31.80           C  
ATOM   1533  O   PHE A 213      28.717  72.992 148.520  1.00 32.69           O  
ATOM   1534  CB  PHE A 213      29.801  71.781 151.391  1.00 31.95           C  
ATOM   1535  CG  PHE A 213      30.965  72.458 150.722  1.00 31.69           C  
ATOM   1536  CD1 PHE A 213      31.199  73.814 150.920  1.00 30.66           C  
ATOM   1537  CD2 PHE A 213      31.732  71.778 149.775  1.00 32.72           C  
ATOM   1538  CE1 PHE A 213      32.172  74.492 150.178  1.00 32.17           C  
ATOM   1539  CE2 PHE A 213      32.707  72.448 149.025  1.00 32.37           C  
ATOM   1540  CZ  PHE A 213      32.923  73.807 149.228  1.00 32.31           C  
ATOM   1541  N   ALA A 214      28.599  70.759 148.780  1.00 30.76           N  
ATOM   1542  CA  ALA A 214      28.737  70.460 147.357  1.00 32.34           C  
ATOM   1543  C   ALA A 214      27.616  71.114 146.547  1.00 32.21           C  
ATOM   1544  O   ALA A 214      27.828  71.586 145.431  1.00 32.41           O  
ATOM   1545  CB  ALA A 214      28.734  68.938 147.147  1.00 30.84           C  
ATOM   1546  N   TRP A 215      26.419  71.112 147.118  1.00 34.18           N  
ATOM   1547  CA  TRP A 215      25.245  71.719 146.496  1.00 34.40           C  
ATOM   1548  C   TRP A 215      25.529  73.213 146.298  1.00 34.02           C  
ATOM   1549  O   TRP A 215      25.298  73.765 145.223  1.00 32.23           O  
ATOM   1550  CB  TRP A 215      24.049  71.501 147.424  1.00 36.62           C  
ATOM   1551  CG  TRP A 215      22.776  72.183 147.048  1.00 38.05           C  
ATOM   1552  CD1 TRP A 215      21.949  71.882 145.998  1.00 37.75           C  
ATOM   1553  CD2 TRP A 215      22.139  73.238 147.774  1.00 37.49           C  
ATOM   1554  NE1 TRP A 215      20.831  72.684 146.035  1.00 36.23           N  
ATOM   1555  CE2 TRP A 215      20.922  73.525 147.114  1.00 37.95           C  
ATOM   1556  CE3 TRP A 215      22.477  73.969 148.923  1.00 35.20           C  
ATOM   1557  CZ2 TRP A 215      20.038  74.515 147.567  1.00 35.81           C  
ATOM   1558  CZ3 TRP A 215      21.599  74.951 149.373  1.00 35.59           C  
ATOM   1559  CH2 TRP A 215      20.393  75.213 148.694  1.00 35.11           C  
ATOM   1560  N   LEU A 216      26.054  73.852 147.340  1.00 33.88           N  
ATOM   1561  CA  LEU A 216      26.394  75.277 147.302  1.00 35.14           C  
ATOM   1562  C   LEU A 216      27.601  75.587 146.414  1.00 35.24           C  
ATOM   1563  O   LEU A 216      27.707  76.685 145.865  1.00 34.33           O  
ATOM   1564  CB  LEU A 216      26.731  75.791 148.707  1.00 35.64           C  
ATOM   1565  CG  LEU A 216      25.682  75.819 149.815  1.00 39.39           C  
ATOM   1566  CD1 LEU A 216      26.325  76.347 151.099  1.00 38.00           C  
ATOM   1567  CD2 LEU A 216      24.515  76.713 149.401  1.00 41.40           C  
ATOM   1568  N   ALA A 217      28.517  74.628 146.285  1.00 34.10           N  
ATOM   1569  CA  ALA A 217      29.731  74.854 145.510  1.00 33.29           C  
ATOM   1570  C   ALA A 217      29.635  74.653 144.008  1.00 32.39           C  
ATOM   1571  O   ALA A 217      30.661  74.638 143.327  1.00 33.19           O  
ATOM   1572  CB  ALA A 217      30.868  74.007 146.072  1.00 34.92           C  
ATOM   1573  N   GLY A 218      28.424  74.486 143.485  1.00 31.79           N  
ATOM   1574  CA  GLY A 218      28.282  74.325 142.048  1.00 29.00           C  
ATOM   1575  C   GLY A 218      27.756  72.999 141.523  1.00 31.01           C  
ATOM   1576  O   GLY A 218      27.415  72.906 140.341  1.00 30.00           O  
ATOM   1577  N   TRP A 219      27.680  71.971 142.365  1.00 30.41           N  
ATOM   1578  CA  TRP A 219      27.183  70.680 141.891  1.00 32.92           C  
ATOM   1579  C   TRP A 219      25.659  70.662 141.784  1.00 34.19           C  
ATOM   1580  O   TRP A 219      25.077  69.764 141.174  1.00 35.15           O  
ATOM   1581  CB  TRP A 219      27.694  69.544 142.791  1.00 31.01           C  
ATOM   1582  CG  TRP A 219      29.086  69.090 142.407  1.00 31.18           C  
ATOM   1583  CD1 TRP A 219      29.416  68.159 141.454  1.00 30.68           C  
ATOM   1584  CD2 TRP A 219      30.328  69.617 142.895  1.00 29.78           C  
ATOM   1585  NE1 TRP A 219      30.782  68.083 141.317  1.00 30.17           N  
ATOM   1586  CE2 TRP A 219      31.367  68.967 142.187  1.00 30.33           C  
ATOM   1587  CE3 TRP A 219      30.664  70.580 143.857  1.00 31.50           C  
ATOM   1588  CZ2 TRP A 219      32.723  69.251 142.409  1.00 29.83           C  
ATOM   1589  CZ3 TRP A 219      32.018  70.863 144.080  1.00 33.21           C  
ATOM   1590  CH2 TRP A 219      33.027  70.199 143.355  1.00 32.15           C  
ATOM   1591  N   GLY A 220      25.019  71.667 142.369  1.00 34.23           N  
ATOM   1592  CA  GLY A 220      23.573  71.764 142.301  1.00 35.04           C  
ATOM   1593  C   GLY A 220      22.758  70.614 142.868  1.00 36.18           C  
ATOM   1594  O   GLY A 220      23.195  69.893 143.768  1.00 37.45           O  
ATOM   1595  N   ASN A 221      21.562  70.443 142.313  1.00 35.10           N  
ATOM   1596  CA  ASN A 221      20.618  69.423 142.763  1.00 34.60           C  
ATOM   1597  C   ASN A 221      21.119  67.972 142.775  1.00 33.87           C  
ATOM   1598  O   ASN A 221      20.739  67.205 143.663  1.00 33.84           O  
ATOM   1599  CB  ASN A 221      19.334  69.521 141.934  1.00 34.92           C  
ATOM   1600  CG  ASN A 221      18.176  68.768 142.557  1.00 36.73           C  
ATOM   1601  OD1 ASN A 221      17.501  67.993 141.884  1.00 38.12           O  
ATOM   1602  ND2 ASN A 221      17.933  68.997 143.846  1.00 37.48           N  
ATOM   1603  N   VAL A 222      21.956  67.585 141.811  1.00 32.97           N  
ATOM   1604  CA  VAL A 222      22.457  66.206 141.789  1.00 34.70           C  
ATOM   1605  C   VAL A 222      23.269  65.849 143.037  1.00 33.97           C  
ATOM   1606  O   VAL A 222      23.434  64.678 143.352  1.00 33.86           O  
ATOM   1607  CB  VAL A 222      23.327  65.891 140.539  1.00 33.37           C  
ATOM   1608  CG1 VAL A 222      22.489  66.009 139.281  1.00 34.09           C  
ATOM   1609  CG2 VAL A 222      24.540  66.801 140.487  1.00 33.00           C  
ATOM   1610  N   ALA A 223      23.775  66.852 143.744  1.00 33.86           N  
ATOM   1611  CA  ALA A 223      24.536  66.592 144.965  1.00 34.71           C  
ATOM   1612  C   ALA A 223      23.634  65.856 145.959  1.00 35.75           C  
ATOM   1613  O   ALA A 223      24.092  65.000 146.722  1.00 35.24           O  
ATOM   1614  CB  ALA A 223      25.027  67.906 145.571  1.00 29.32           C  
ATOM   1615  N   PHE A 224      22.343  66.188 145.929  1.00 37.13           N  
ATOM   1616  CA  PHE A 224      21.357  65.579 146.822  1.00 37.20           C  
ATOM   1617  C   PHE A 224      20.702  64.321 146.271  1.00 36.96           C  
ATOM   1618  O   PHE A 224      20.457  63.374 147.018  1.00 35.91           O  
ATOM   1619  CB  PHE A 224      20.247  66.580 147.158  1.00 38.37           C  
ATOM   1620  CG  PHE A 224      20.662  67.656 148.112  1.00 39.62           C  
ATOM   1621  CD1 PHE A 224      20.501  68.997 147.776  1.00 38.14           C  
ATOM   1622  CD2 PHE A 224      21.202  67.335 149.352  1.00 39.68           C  
ATOM   1623  CE1 PHE A 224      20.872  70.002 148.661  1.00 39.05           C  
ATOM   1624  CE2 PHE A 224      21.576  68.335 150.244  1.00 38.93           C  
ATOM   1625  CZ  PHE A 224      21.410  69.671 149.896  1.00 37.86           C  
ATOM   1626  N   THR A 225      20.412  64.321 144.970  1.00 35.92           N  
ATOM   1627  CA  THR A 225      19.739  63.195 144.336  1.00 37.04           C  
ATOM   1628  C   THR A 225      20.644  62.093 143.808  1.00 38.52           C  
ATOM   1629  O   THR A 225      20.218  60.945 143.692  1.00 39.17           O  
ATOM   1630  CB  THR A 225      18.871  63.657 143.140  1.00 39.10           C  
ATOM   1631  OG1 THR A 225      19.723  64.036 142.049  1.00 37.15           O  
ATOM   1632  CG2 THR A 225      17.990  64.836 143.533  1.00 38.08           C  
ATOM   1633  N   GLY A 226      21.881  62.436 143.473  1.00 40.01           N  
ATOM   1634  CA  GLY A 226      22.779  61.439 142.924  1.00 41.43           C  
ATOM   1635  C   GLY A 226      22.338  61.131 141.502  1.00 43.74           C  
ATOM   1636  O   GLY A 226      22.883  60.238 140.847  1.00 43.74           O  
ATOM   1637  N   GLY A 227      21.344  61.882 141.027  1.00 44.77           N  
ATOM   1638  CA  GLY A 227      20.829  61.686 139.681  1.00 45.72           C  
ATOM   1639  C   GLY A 227      19.834  60.541 139.611  1.00 47.66           C  
ATOM   1640  O   GLY A 227      19.573  60.005 138.537  1.00 48.47           O  
ATOM   1641  N   ARG A 228      19.270  60.175 140.759  1.00 48.74           N  
ATOM   1642  CA  ARG A 228      18.315  59.072 140.842  1.00 51.36           C  
ATOM   1643  C   ARG A 228      16.875  59.565 141.012  1.00 52.79           C  
ATOM   1644  O   ARG A 228      16.644  60.685 141.471  1.00 52.34           O  
ATOM   1645  CB  ARG A 228      18.686  58.172 142.021  1.00 50.63           C  
ATOM   1646  CG  ARG A 228      20.181  57.908 142.137  1.00 53.59           C  
ATOM   1647  CD  ARG A 228      20.660  56.811 141.203  1.00 52.92           C  
ATOM   1648  NE  ARG A 228      20.192  55.514 141.670  1.00 55.01           N  
ATOM   1649  CZ  ARG A 228      20.884  54.383 141.585  1.00 52.07           C  
ATOM   1650  NH1 ARG A 228      22.094  54.364 141.044  1.00 50.02           N  
ATOM   1651  NH2 ARG A 228      20.363  53.269 142.065  1.00 53.18           N  
ATOM   1652  N   ASP A 229      15.912  58.718 140.650  1.00 54.50           N  
ATOM   1653  CA  ASP A 229      14.496  59.065 140.762  1.00 56.66           C  
ATOM   1654  C   ASP A 229      14.160  59.493 142.180  1.00 56.08           C  
ATOM   1655  O   ASP A 229      13.536  60.532 142.390  1.00 57.87           O  
ATOM   1656  CB  ASP A 229      13.618  57.875 140.362  1.00 60.43           C  
ATOM   1657  CG  ASP A 229      13.554  57.675 138.857  1.00 63.84           C  
ATOM   1658  OD1 ASP A 229      13.112  56.587 138.422  1.00 65.98           O  
ATOM   1659  OD2 ASP A 229      13.936  58.606 138.110  1.00 64.88           O  
ATOM   1660  N   ILE A 230      14.567  58.685 143.153  1.00 53.79           N  
ATOM   1661  CA  ILE A 230      14.326  59.004 144.555  1.00 52.18           C  
ATOM   1662  C   ILE A 230      15.609  59.660 145.059  1.00 50.47           C  
ATOM   1663  O   ILE A 230      16.686  59.081 144.946  1.00 51.24           O  
ATOM   1664  CB  ILE A 230      14.040  57.728 145.380  1.00 53.26           C  
ATOM   1665  CG1 ILE A 230      12.917  56.921 144.717  1.00 54.54           C  
ATOM   1666  CG2 ILE A 230      13.644  58.106 146.804  1.00 53.47           C  
ATOM   1667  CD1 ILE A 230      12.604  55.604 145.407  1.00 55.11           C  
ATOM   1668  N   PRO A 231      15.514  60.882 145.609  1.00 48.04           N  
ATOM   1669  CA  PRO A 231      16.697  61.591 146.117  1.00 45.21           C  
ATOM   1670  C   PRO A 231      17.528  60.722 147.053  1.00 43.07           C  
ATOM   1671  O   PRO A 231      17.104  60.403 148.164  1.00 43.21           O  
ATOM   1672  CB  PRO A 231      16.099  62.819 146.807  1.00 45.93           C  
ATOM   1673  CG  PRO A 231      14.703  62.369 147.180  1.00 48.28           C  
ATOM   1674  CD  PRO A 231      14.275  61.595 145.968  1.00 47.69           C  
ATOM   1675  N   TYR A 232      18.722  60.356 146.603  1.00 40.17           N  
ATOM   1676  CA  TYR A 232      19.594  59.483 147.378  1.00 39.14           C  
ATOM   1677  C   TYR A 232      19.957  59.918 148.798  1.00 38.42           C  
ATOM   1678  O   TYR A 232      20.092  59.076 149.685  1.00 38.53           O  
ATOM   1679  CB  TYR A 232      20.888  59.212 146.618  1.00 37.47           C  
ATOM   1680  CG  TYR A 232      21.688  58.120 147.269  1.00 37.12           C  
ATOM   1681  CD1 TYR A 232      21.205  56.808 147.296  1.00 35.20           C  
ATOM   1682  CD2 TYR A 232      22.888  58.399 147.927  1.00 36.46           C  
ATOM   1683  CE1 TYR A 232      21.887  55.805 147.960  1.00 34.86           C  
ATOM   1684  CE2 TYR A 232      23.581  57.396 148.602  1.00 35.80           C  
ATOM   1685  CZ  TYR A 232      23.071  56.102 148.613  1.00 36.31           C  
ATOM   1686  OH  TYR A 232      23.730  55.105 149.288  1.00 35.85           O  
ATOM   1687  N   PHE A 233      20.117  61.219 149.013  1.00 36.70           N  
ATOM   1688  CA  PHE A 233      20.507  61.730 150.322  1.00 36.61           C  
ATOM   1689  C   PHE A 233      19.688  61.160 151.486  1.00 37.85           C  
ATOM   1690  O   PHE A 233      20.167  61.108 152.622  1.00 35.98           O  
ATOM   1691  CB  PHE A 233      20.457  63.265 150.314  1.00 36.41           C  
ATOM   1692  CG  PHE A 233      19.108  63.843 150.644  1.00 38.63           C  
ATOM   1693  CD1 PHE A 233      18.772  64.141 151.965  1.00 38.80           C  
ATOM   1694  CD2 PHE A 233      18.181  64.107 149.639  1.00 38.94           C  
ATOM   1695  CE1 PHE A 233      17.532  64.697 152.284  1.00 40.48           C  
ATOM   1696  CE2 PHE A 233      16.934  64.664 149.944  1.00 41.35           C  
ATOM   1697  CZ  PHE A 233      16.609  64.961 151.271  1.00 41.04           C  
ATOM   1698  N   LEU A 234      18.464  60.716 151.208  1.00 39.00           N  
ATOM   1699  CA  LEU A 234      17.618  60.158 152.260  1.00 39.30           C  
ATOM   1700  C   LEU A 234      18.184  58.856 152.841  1.00 39.16           C  
ATOM   1701  O   LEU A 234      18.024  58.577 154.033  1.00 38.99           O  
ATOM   1702  CB  LEU A 234      16.195  59.935 151.732  1.00 40.69           C  
ATOM   1703  CG  LEU A 234      15.395  61.211 151.412  1.00 42.48           C  
ATOM   1704  CD1 LEU A 234      14.062  60.847 150.763  1.00 42.48           C  
ATOM   1705  CD2 LEU A 234      15.164  62.015 152.692  1.00 41.84           C  
ATOM   1706  N   VAL A 235      18.855  58.063 152.010  1.00 37.82           N  
ATOM   1707  CA  VAL A 235      19.434  56.810 152.485  1.00 37.55           C  
ATOM   1708  C   VAL A 235      20.509  57.043 153.553  1.00 38.17           C  
ATOM   1709  O   VAL A 235      20.414  56.504 154.657  1.00 39.57           O  
ATOM   1710  CB  VAL A 235      20.043  55.990 151.321  1.00 39.07           C  
ATOM   1711  CG1 VAL A 235      20.792  54.782 151.874  1.00 38.03           C  
ATOM   1712  CG2 VAL A 235      18.935  55.544 150.356  1.00 37.41           C  
ATOM   1713  N   PRO A 236      21.545  57.851 153.243  1.00 37.77           N  
ATOM   1714  CA  PRO A 236      22.619  58.127 154.207  1.00 37.17           C  
ATOM   1715  C   PRO A 236      22.108  58.878 155.432  1.00 38.20           C  
ATOM   1716  O   PRO A 236      22.768  58.923 156.470  1.00 37.82           O  
ATOM   1717  CB  PRO A 236      23.600  58.979 153.405  1.00 36.78           C  
ATOM   1718  CG  PRO A 236      23.342  58.600 151.997  1.00 36.10           C  
ATOM   1719  CD  PRO A 236      21.845  58.485 151.947  1.00 36.27           C  
ATOM   1720  N   LEU A 237      20.926  59.467 155.300  1.00 39.31           N  
ATOM   1721  CA  LEU A 237      20.320  60.232 156.381  1.00 40.41           C  
ATOM   1722  C   LEU A 237      19.545  59.357 157.368  1.00 40.66           C  
ATOM   1723  O   LEU A 237      19.741  59.461 158.577  1.00 42.46           O  
ATOM   1724  CB  LEU A 237      19.403  61.307 155.784  1.00 41.71           C  
ATOM   1725  CG  LEU A 237      18.795  62.401 156.667  1.00 42.47           C  
ATOM   1726  CD1 LEU A 237      19.892  63.116 157.451  1.00 43.56           C  
ATOM   1727  CD2 LEU A 237      18.046  63.388 155.780  1.00 39.34           C  
ATOM   1728  N   PHE A 238      18.687  58.478 156.862  1.00 41.04           N  
ATOM   1729  CA  PHE A 238      17.885  57.629 157.742  1.00 42.34           C  
ATOM   1730  C   PHE A 238      18.366  56.192 157.945  1.00 41.42           C  
ATOM   1731  O   PHE A 238      18.193  55.630 159.031  1.00 40.99           O  
ATOM   1732  CB  PHE A 238      16.427  57.623 157.265  1.00 43.84           C  
ATOM   1733  CG  PHE A 238      15.785  58.980 157.293  1.00 45.80           C  
ATOM   1734  CD1 PHE A 238      15.570  59.691 156.117  1.00 45.03           C  
ATOM   1735  CD2 PHE A 238      15.438  59.569 158.506  1.00 46.76           C  
ATOM   1736  CE1 PHE A 238      15.021  60.969 156.147  1.00 47.11           C  
ATOM   1737  CE2 PHE A 238      14.891  60.843 158.546  1.00 47.96           C  
ATOM   1738  CZ  PHE A 238      14.681  61.546 157.361  1.00 47.47           C  
ATOM   1739  N   GLY A 239      18.961  55.599 156.914  1.00 40.16           N  
ATOM   1740  CA  GLY A 239      19.452  54.237 157.037  1.00 37.37           C  
ATOM   1741  C   GLY A 239      20.348  54.044 158.251  1.00 38.55           C  
ATOM   1742  O   GLY A 239      20.201  53.057 158.981  1.00 39.00           O  
ATOM   1743  N   PRO A 240      21.297  54.965 158.496  1.00 37.33           N  
ATOM   1744  CA  PRO A 240      22.190  54.832 159.652  1.00 37.63           C  
ATOM   1745  C   PRO A 240      21.479  54.962 161.005  1.00 38.29           C  
ATOM   1746  O   PRO A 240      21.814  54.249 161.955  1.00 38.14           O  
ATOM   1747  CB  PRO A 240      23.207  55.950 159.434  1.00 36.37           C  
ATOM   1748  CG  PRO A 240      23.239  56.091 157.933  1.00 36.79           C  
ATOM   1749  CD  PRO A 240      21.775  56.023 157.588  1.00 35.52           C  
ATOM   1750  N   ILE A 241      20.513  55.871 161.098  1.00 38.33           N  
ATOM   1751  CA  ILE A 241      19.792  56.070 162.360  1.00 39.97           C  
ATOM   1752  C   ILE A 241      19.058  54.790 162.749  1.00 40.04           C  
ATOM   1753  O   ILE A 241      19.151  54.329 163.886  1.00 40.60           O  
ATOM   1754  CB  ILE A 241      18.786  57.251 162.266  1.00 39.40           C  
ATOM   1755  CG1 ILE A 241      19.549  58.565 162.052  1.00 38.58           C  
ATOM   1756  CG2 ILE A 241      17.955  57.337 163.548  1.00 39.63           C  
ATOM   1757  CD1 ILE A 241      18.654  59.783 161.811  1.00 36.90           C  
ATOM   1758  N   VAL A 242      18.340  54.209 161.798  1.00 39.80           N  
ATOM   1759  CA  VAL A 242      17.628  52.970 162.057  1.00 40.24           C  
ATOM   1760  C   VAL A 242      18.619  51.868 162.428  1.00 41.19           C  
ATOM   1761  O   VAL A 242      18.402  51.107 163.377  1.00 42.14           O  
ATOM   1762  CB  VAL A 242      16.846  52.527 160.819  1.00 40.14           C  
ATOM   1763  CG1 VAL A 242      16.129  51.217 161.094  1.00 40.46           C  
ATOM   1764  CG2 VAL A 242      15.862  53.612 160.423  1.00 41.03           C  
ATOM   1765  N   GLY A 243      19.709  51.791 161.670  1.00 40.52           N  
ATOM   1766  CA  GLY A 243      20.717  50.778 161.921  1.00 39.38           C  
ATOM   1767  C   GLY A 243      21.349  50.872 163.296  1.00 38.78           C  
ATOM   1768  O   GLY A 243      21.470  49.868 163.985  1.00 38.86           O  
ATOM   1769  N   ALA A 244      21.758  52.074 163.692  1.00 38.84           N  
ATOM   1770  CA  ALA A 244      22.383  52.277 164.998  1.00 39.99           C  
ATOM   1771  C   ALA A 244      21.475  51.798 166.132  1.00 40.30           C  
ATOM   1772  O   ALA A 244      21.948  51.197 167.095  1.00 39.26           O  
ATOM   1773  CB  ALA A 244      22.726  53.747 165.193  1.00 38.89           C  
ATOM   1774  N   ILE A 245      20.176  52.070 166.011  1.00 40.36           N  
ATOM   1775  CA  ILE A 245      19.200  51.661 167.021  1.00 42.13           C  
ATOM   1776  C   ILE A 245      19.101  50.135 167.098  1.00 42.00           C  
ATOM   1777  O   ILE A 245      19.088  49.555 168.184  1.00 42.37           O  
ATOM   1778  CB  ILE A 245      17.802  52.259 166.709  1.00 43.65           C  
ATOM   1779  CG1 ILE A 245      17.831  53.774 166.937  1.00 40.64           C  
ATOM   1780  CG2 ILE A 245      16.735  51.601 167.582  1.00 43.02           C  
ATOM   1781  CD1 ILE A 245      16.566  54.483 166.496  1.00 41.92           C  
ATOM   1782  N   VAL A 246      19.035  49.489 165.940  1.00 41.42           N  
ATOM   1783  CA  VAL A 246      18.961  48.038 165.893  1.00 40.53           C  
ATOM   1784  C   VAL A 246      20.229  47.443 166.497  1.00 42.00           C  
ATOM   1785  O   VAL A 246      20.177  46.468 167.252  1.00 41.15           O  
ATOM   1786  CB  VAL A 246      18.824  47.527 164.446  1.00 40.60           C  
ATOM   1787  CG1 VAL A 246      18.917  46.006 164.421  1.00 39.54           C  
ATOM   1788  CG2 VAL A 246      17.499  47.975 163.864  1.00 40.85           C  
ATOM   1789  N   GLY A 247      21.369  48.038 166.160  1.00 41.39           N  
ATOM   1790  CA  GLY A 247      22.636  47.547 166.670  1.00 42.68           C  
ATOM   1791  C   GLY A 247      22.766  47.656 168.180  1.00 42.81           C  
ATOM   1792  O   GLY A 247      23.245  46.728 168.831  1.00 41.21           O  
ATOM   1793  N   ALA A 248      22.356  48.791 168.738  1.00 42.79           N  
ATOM   1794  CA  ALA A 248      22.433  48.997 170.180  1.00 45.35           C  
ATOM   1795  C   ALA A 248      21.548  47.964 170.883  1.00 45.77           C  
ATOM   1796  O   ALA A 248      21.990  47.269 171.801  1.00 45.18           O  
ATOM   1797  CB  ALA A 248      21.984  50.418 170.535  1.00 41.89           C  
ATOM   1798  N   PHE A 249      20.301  47.865 170.432  1.00 47.74           N  
ATOM   1799  CA  PHE A 249      19.342  46.919 170.991  1.00 49.67           C  
ATOM   1800  C   PHE A 249      19.919  45.508 170.969  1.00 49.91           C  
ATOM   1801  O   PHE A 249      19.968  44.828 171.999  1.00 49.57           O  
ATOM   1802  CB  PHE A 249      18.044  46.954 170.178  1.00 52.24           C  
ATOM   1803  CG  PHE A 249      16.959  46.050 170.711  1.00 55.12           C  
ATOM   1804  CD1 PHE A 249      16.361  46.307 171.943  1.00 55.99           C  
ATOM   1805  CD2 PHE A 249      16.529  44.947 169.977  1.00 55.66           C  
ATOM   1806  CE1 PHE A 249      15.350  45.479 172.435  1.00 56.64           C  
ATOM   1807  CE2 PHE A 249      15.517  44.112 170.461  1.00 56.40           C  
ATOM   1808  CZ  PHE A 249      14.927  44.379 171.691  1.00 56.03           C  
ATOM   1809  N   ALA A 250      20.366  45.081 169.788  1.00 49.21           N  
ATOM   1810  CA  ALA A 250      20.929  43.744 169.606  1.00 48.75           C  
ATOM   1811  C   ALA A 250      22.091  43.436 170.538  1.00 48.05           C  
ATOM   1812  O   ALA A 250      22.206  42.318 171.033  1.00 49.13           O  
ATOM   1813  CB  ALA A 250      21.368  43.545 168.153  1.00 48.37           C  
ATOM   1814  N   TYR A 251      22.955  44.414 170.779  1.00 47.49           N  
ATOM   1815  CA  TYR A 251      24.092  44.184 171.660  1.00 48.80           C  
ATOM   1816  C   TYR A 251      23.655  43.883 173.095  1.00 50.57           C  
ATOM   1817  O   TYR A 251      24.096  42.905 173.696  1.00 50.33           O  
ATOM   1818  CB  TYR A 251      25.032  45.391 171.681  1.00 46.45           C  
ATOM   1819  CG  TYR A 251      26.232  45.162 172.574  1.00 44.88           C  
ATOM   1820  CD1 TYR A 251      27.256  44.301 172.182  1.00 44.25           C  
ATOM   1821  CD2 TYR A 251      26.307  45.740 173.843  1.00 46.04           C  
ATOM   1822  CE1 TYR A 251      28.319  44.013 173.025  1.00 44.26           C  
ATOM   1823  CE2 TYR A 251      27.373  45.457 174.703  1.00 45.63           C  
ATOM   1824  CZ  TYR A 251      28.374  44.591 174.283  1.00 45.72           C  
ATOM   1825  OH  TYR A 251      29.425  44.293 175.120  1.00 46.51           O  
ATOM   1826  N   ARG A 252      22.793  44.733 173.642  1.00 52.23           N  
ATOM   1827  CA  ARG A 252      22.322  44.556 175.008  1.00 54.27           C  
ATOM   1828  C   ARG A 252      21.518  43.276 175.203  1.00 54.21           C  
ATOM   1829  O   ARG A 252      21.589  42.649 176.257  1.00 53.86           O  
ATOM   1830  CB  ARG A 252      21.486  45.766 175.443  1.00 55.06           C  
ATOM   1831  CG  ARG A 252      22.247  47.085 175.399  1.00 56.00           C  
ATOM   1832  CD  ARG A 252      21.715  48.066 176.434  1.00 57.18           C  
ATOM   1833  NE  ARG A 252      22.407  49.355 176.398  1.00 58.62           N  
ATOM   1834  CZ  ARG A 252      23.722  49.514 176.528  1.00 59.27           C  
ATOM   1835  NH1 ARG A 252      24.515  48.463 176.704  1.00 59.14           N  
ATOM   1836  NH2 ARG A 252      24.248  50.732 176.485  1.00 58.26           N  
ATOM   1837  N   LYS A 253      20.766  42.884 174.182  1.00 54.53           N  
ATOM   1838  CA  LYS A 253      19.945  41.683 174.263  1.00 55.62           C  
ATOM   1839  C   LYS A 253      20.681  40.377 173.976  1.00 55.90           C  
ATOM   1840  O   LYS A 253      20.464  39.378 174.659  1.00 55.07           O  
ATOM   1841  CB  LYS A 253      18.751  41.801 173.309  1.00 57.44           C  
ATOM   1842  CG  LYS A 253      17.739  42.867 173.703  1.00 61.25           C  
ATOM   1843  CD  LYS A 253      17.066  42.521 175.026  1.00 64.08           C  
ATOM   1844  CE  LYS A 253      15.978  43.524 175.384  1.00 66.69           C  
ATOM   1845  NZ  LYS A 253      15.215  43.106 176.599  1.00 68.69           N  
ATOM   1846  N   LEU A 254      21.549  40.379 172.971  1.00 56.25           N  
ATOM   1847  CA  LEU A 254      22.266  39.163 172.598  1.00 55.54           C  
ATOM   1848  C   LEU A 254      23.649  38.991 173.225  1.00 55.10           C  
ATOM   1849  O   LEU A 254      24.137  37.867 173.345  1.00 55.79           O  
ATOM   1850  CB  LEU A 254      22.383  39.089 171.072  1.00 54.97           C  
ATOM   1851  CG  LEU A 254      21.058  39.146 170.306  1.00 55.40           C  
ATOM   1852  CD1 LEU A 254      21.319  39.259 168.811  1.00 53.40           C  
ATOM   1853  CD2 LEU A 254      20.239  37.901 170.619  1.00 54.98           C  
ATOM   1854  N   ILE A 255      24.282  40.091 173.622  1.00 55.51           N  
ATOM   1855  CA  ILE A 255      25.615  40.014 174.214  1.00 56.14           C  
ATOM   1856  C   ILE A 255      25.682  40.547 175.645  1.00 57.99           C  
ATOM   1857  O   ILE A 255      26.280  39.920 176.521  1.00 57.99           O  
ATOM   1858  CB  ILE A 255      26.652  40.774 173.348  1.00 54.33           C  
ATOM   1859  CG1 ILE A 255      26.802  40.084 171.989  1.00 53.17           C  
ATOM   1860  CG2 ILE A 255      27.998  40.824 174.057  1.00 52.62           C  
ATOM   1861  CD1 ILE A 255      27.337  38.668 172.073  1.00 51.89           C  
ATOM   1862  N   GLY A 256      25.074  41.703 175.880  1.00 59.54           N  
ATOM   1863  CA  GLY A 256      25.097  42.283 177.211  1.00 62.60           C  
ATOM   1864  C   GLY A 256      24.392  41.433 178.249  1.00 64.70           C  
ATOM   1865  O   GLY A 256      24.934  41.177 179.324  1.00 64.51           O  
ATOM   1866  N   ARG A 257      23.183  40.990 177.920  1.00 67.78           N  
ATOM   1867  CA  ARG A 257      22.373  40.168 178.812  1.00 71.28           C  
ATOM   1868  C   ARG A 257      23.007  38.803 179.103  1.00 72.06           C  
ATOM   1869  O   ARG A 257      22.398  37.955 179.759  1.00 73.39           O  
ATOM   1870  CB  ARG A 257      20.979  39.972 178.199  1.00 74.35           C  
ATOM   1871  CG  ARG A 257      19.947  39.344 179.137  1.00 80.23           C  
ATOM   1872  CD  ARG A 257      19.544  40.307 180.274  1.00 83.94           C  
ATOM   1873  NE  ARG A 257      18.526  39.743 181.169  1.00 87.24           N  
ATOM   1874  CZ  ARG A 257      18.736  38.686 181.946  1.00 87.59           C  
ATOM   1875  NH1 ARG A 257      19.923  38.098 181.924  1.00 88.33           N  
ATOM   1876  NH2 ARG A 257      17.772  38.218 182.737  1.00 88.99           N  
ATOM   1877  N   HIS A 258      24.229  38.594 178.618  1.00 71.74           N  
ATOM   1878  CA  HIS A 258      24.932  37.330 178.829  1.00 71.08           C  
ATOM   1879  C   HIS A 258      26.336  37.541 179.388  1.00 71.38           C  
ATOM   1880  O   HIS A 258      27.173  36.641 179.348  1.00 71.77           O  
ATOM   1881  CB  HIS A 258      25.003  36.545 177.516  1.00 71.55           C  
ATOM   1882  CG  HIS A 258      23.670  36.063 177.028  1.00 73.01           C  
ATOM   1883  ND1 HIS A 258      23.432  35.732 175.711  1.00 73.84           N  
ATOM   1884  CD2 HIS A 258      22.506  35.851 177.685  1.00 73.09           C  
ATOM   1885  CE1 HIS A 258      22.177  35.340 175.578  1.00 73.72           C  
ATOM   1886  NE2 HIS A 258      21.593  35.402 176.760  1.00 72.77           N  
ATOM   1887  N   LEU A 259      26.584  38.738 179.908  1.00 71.54           N  
ATOM   1888  CA  LEU A 259      27.876  39.083 180.487  1.00 71.25           C  
ATOM   1889  C   LEU A 259      27.741  39.220 181.999  1.00 71.54           C  
ATOM   1890  O   LEU A 259      28.642  38.737 182.722  1.00 71.15           O  
ATOM   1891  CB  LEU A 259      28.398  40.396 179.888  1.00 70.50           C  
ATOM   1892  CG  LEU A 259      28.949  40.330 178.458  1.00 70.76           C  
ATOM   1893  CD1 LEU A 259      29.236  41.735 177.956  1.00 69.81           C  
ATOM   1894  CD2 LEU A 259      30.212  39.484 178.431  1.00 68.95           C  
