# Supplementary material for: Alignment of Helical Membrane Protein Sequences Using AlignMe
Source: PLoS One. 2013 Mar 4;8(3):e57731. doi: 10.1371/journal.pone.0057731 (PMC3587630; doi:10.1371/journal.pone.0057731)
Supplement: File S2 — Dataset of HOMEP2 homologous membrane proteins. (GZ) [file pone.0057731.s002.gz › HOMEP2010_pdbs/aquaporins/3D9S_D.pdb]

ATOM   5431  N   SER D   1      -0.953  27.286   3.501  1.00 48.22           N  
ATOM   5432  CA  SER D   1      -1.272  27.575   4.896  1.00 55.25           C  
ATOM   5433  C   SER D   1      -2.726  27.248   5.197  1.00 52.68           C  
ATOM   5434  O   SER D   1      -3.023  26.475   6.111  0.35 41.65           O  
ATOM   5435  CB  SER D   1      -0.978  29.039   5.248  1.00 56.00           C  
ATOM   5436  OG  SER D   1      -1.526  29.326   6.527  1.00 66.25           O  
ATOM   5437  N   LYS D   2      -3.642  27.836   4.423  1.00 60.30           N  
ATOM   5438  CA  LYS D   2      -5.037  27.414   4.579  1.00 56.64           C  
ATOM   5439  C   LYS D   2      -5.098  25.961   4.113  1.00 47.31           C  
ATOM   5440  O   LYS D   2      -5.847  25.125   4.600  1.00 52.35           O  
ATOM   5441  CB  LYS D   2      -6.014  28.278   3.809  1.00 64.06           C  
ATOM   5442  CG  LYS D   2      -5.389  29.303   2.867  1.00 76.40           C  
ATOM   5443  CD  LYS D   2      -5.886  29.072   1.441  1.00 80.81           C  
ATOM   5444  CE  LYS D   2      -6.182  30.385   0.729  1.00 77.18           C  
ATOM   5445  NZ  LYS D   2      -7.487  30.339   0.008  1.00 57.78           N  
ATOM   5446  N   LYS D   3      -4.238  25.690   3.136  1.00 40.38           N  
ATOM   5447  CA  LYS D   3      -4.139  24.324   2.648  1.00 49.59           C  
ATOM   5448  C   LYS D   3      -3.427  23.473   3.691  1.00 51.95           C  
ATOM   5449  O   LYS D   3      -3.822  22.330   3.915  0.16 49.08           O  
ATOM   5450  CB  LYS D   3      -3.399  24.276   1.313  1.00 59.79           C  
ATOM   5451  CG  LYS D   3      -3.826  25.364   0.341  1.00 69.75           C  
ATOM   5452  CD  LYS D   3      -5.346  25.459   0.267  1.00 79.04           C  
ATOM   5453  CE  LYS D   3      -5.768  26.539  -0.726  1.00 83.52           C  
ATOM   5454  NZ  LYS D   3      -7.241  26.779  -0.722  1.00 85.79           N  
ATOM   5455  N   GLU D   4      -2.380  24.039   4.311  1.00 48.96           N  
ATOM   5456  CA  GLU D   4      -1.647  23.243   5.296  1.00 35.82           C  
ATOM   5457  C   GLU D   4      -2.619  22.803   6.393  1.00 32.54           C  
ATOM   5458  O   GLU D   4      -2.861  21.615   6.549  1.00 44.85           O  
ATOM   5459  CB  GLU D   4      -0.451  23.958   5.936  1.00 27.78           C  
ATOM   5460  CG  GLU D   4       0.338  23.008   6.832  1.00 31.58           C  
ATOM   5461  CD  GLU D   4       1.468  23.613   7.626  1.00 44.98           C  
ATOM   5462  OE1 GLU D   4       1.268  24.650   8.289  1.00 44.38           O  
ATOM   5463  OE2 GLU D   4       2.594  23.059   7.620  1.00 42.01           O  
ATOM   5464  N   VAL D   5      -3.140  23.785   7.102  1.00 38.20           N  
ATOM   5465  CA  VAL D   5      -3.932  23.644   8.309  1.00 38.06           C  
ATOM   5466  C   VAL D   5      -5.219  22.875   8.066  1.00 38.46           C  
ATOM   5467  O   VAL D   5      -5.841  22.324   8.969  1.00 44.50           O  
ATOM   5468  CB  VAL D   5      -4.251  25.048   8.862  1.00 35.18           C  
ATOM   5469  CG1 VAL D   5      -5.302  24.963   9.949  1.00 50.93           C  
ATOM   5470  CG2 VAL D   5      -2.966  25.695   9.369  1.00 31.32           C  
ATOM   5471  N   CYS D   6      -5.591  22.869   6.793  1.00 42.51           N  
ATOM   5472  CA  CYS D   6      -6.834  22.237   6.386  1.00 55.38           C  
ATOM   5473  C   CYS D   6      -6.557  20.931   5.653  1.00 64.03           C  
ATOM   5474  O   CYS D   6      -7.203  20.639   4.647  1.00 74.83           O  
ATOM   5475  CB  CYS D   6      -7.650  23.191   5.512  1.00 65.71           C  
ATOM   5476  SG  CYS D   6      -8.219  24.684   6.373  1.00 90.75           S  
ATOM   5477  N   SER D   7      -5.597  20.187   6.194  1.00 70.06           N  
ATOM   5478  CA  SER D   7      -5.303  18.822   5.782  1.00 59.92           C  
ATOM   5479  C   SER D   7      -5.864  17.851   6.831  1.00 33.59           C  
ATOM   5480  O   SER D   7      -6.016  18.211   7.994  1.00 29.12           O  
ATOM   5481  CB  SER D   7      -3.823  18.496   5.604  1.00 58.71           C  
ATOM   5482  OG  SER D   7      -2.982  19.609   5.399  1.00 67.38           O  
ATOM   5483  N   VAL D   8      -6.161  16.639   6.395  1.00 30.31           N  
ATOM   5484  CA  VAL D   8      -6.439  15.553   7.321  1.00 32.36           C  
ATOM   5485  C   VAL D   8      -5.090  15.187   7.931  1.00 32.39           C  
ATOM   5486  O   VAL D   8      -4.930  14.731   9.048  1.00 51.97           O  
ATOM   5487  CB  VAL D   8      -7.045  14.313   6.655  1.00 42.12           C  
ATOM   5488  CG1 VAL D   8      -6.058  13.661   5.696  1.00 51.89           C  
ATOM   5489  CG2 VAL D   8      -7.491  13.298   7.703  1.00 59.48           C  
ATOM   5490  N   ALA D   9      -4.084  15.437   7.081  1.00 31.09           N  
ATOM   5491  CA  ALA D   9      -2.734  15.127   7.525  1.00 31.29           C  
ATOM   5492  C   ALA D   9      -2.411  15.981   8.751  1.00 28.89           C  
ATOM   5493  O   ALA D   9      -1.848  15.455   9.708  1.00 34.95           O  
ATOM   5494  CB  ALA D   9      -1.732  15.342   6.413  1.00 25.92           C  
ATOM   5495  N   PHE D  10      -2.774  17.251   8.669  1.00 27.97           N  
ATOM   5496  CA  PHE D  10      -2.527  18.252   9.698  1.00 39.31           C  
ATOM   5497  C   PHE D  10      -3.405  17.961  10.915  1.00 42.10           C  
ATOM   5498  O   PHE D  10      -2.938  17.898  12.050  1.00 50.34           O  
ATOM   5499  CB  PHE D  10      -2.778  19.665   9.173  1.00 37.77           C  
ATOM   5500  CG  PHE D  10      -2.256  20.789  10.048  1.00 37.09           C  
ATOM   5501  CD1 PHE D  10      -0.921  21.166  10.001  1.00 39.00           C  
ATOM   5502  CD2 PHE D  10      -3.108  21.455  10.916  1.00 30.56           C  
ATOM   5503  CE1 PHE D  10      -0.440  22.185  10.808  1.00 31.87           C  
ATOM   5504  CE2 PHE D  10      -2.629  22.477  11.719  1.00 21.67           C  
ATOM   5505  CZ  PHE D  10      -1.295  22.845  11.670  1.00 19.63           C  
ATOM   5506  N   LEU D  11      -4.688  17.774  10.630  1.00 31.12           N  
ATOM   5507  CA  LEU D  11      -5.635  17.411  11.682  1.00 39.23           C  
ATOM   5508  C   LEU D  11      -5.149  16.182  12.438  1.00 37.10           C  
ATOM   5509  O   LEU D  11      -5.358  16.044  13.637  1.00 29.91           O  
ATOM   5510  CB  LEU D  11      -6.996  17.199  11.021  1.00 45.68           C  
ATOM   5511  CG  LEU D  11      -8.042  16.376  11.759  1.00 40.59           C  
ATOM   5512  CD1 LEU D  11      -8.345  17.012  13.102  1.00 38.11           C  
ATOM   5513  CD2 LEU D  11      -9.293  16.250  10.905  1.00 42.38           C  
ATOM   5514  N   LYS D  12      -4.486  15.260  11.752  1.00 32.40           N  
ATOM   5515  CA  LYS D  12      -3.953  14.044  12.333  1.00 27.69           C  
ATOM   5516  C   LYS D  12      -2.715  14.317  13.193  1.00 31.03           C  
ATOM   5517  O   LYS D  12      -2.577  13.769  14.285  1.00 37.34           O  
ATOM   5518  CB  LYS D  12      -3.580  13.069  11.216  1.00 23.66           C  
ATOM   5519  CG  LYS D  12      -4.755  12.297  10.645  1.00 25.28           C  
ATOM   5520  CD  LYS D  12      -4.262  11.265   9.641  1.00 29.69           C  
ATOM   5521  CE  LYS D  12      -5.109  11.225   8.377  1.00 38.37           C  
ATOM   5522  NZ  LYS D  12      -4.988   9.900   7.699  1.00 50.84           N  
ATOM   5523  N   ALA D  13      -1.857  15.161  12.648  1.00 26.18           N  
ATOM   5524  CA  ALA D  13      -0.604  15.622  13.195  1.00 27.25           C  
ATOM   5525  C   ALA D  13      -0.853  16.420  14.476  1.00 34.29           C  
ATOM   5526  O   ALA D  13      -0.073  16.332  15.419  1.00 42.00           O  
ATOM   5527  CB  ALA D  13       0.157  16.520  12.239  1.00 36.28           C  
ATOM   5528  N   VAL D  14      -1.955  17.168  14.428  1.00 30.56           N  
ATOM   5529  CA  VAL D  14      -2.331  17.946  15.614  1.00 33.87           C  
ATOM   5530  C   VAL D  14      -2.874  16.971  16.646  1.00 34.21           C  
ATOM   5531  O   VAL D  14      -2.579  17.055  17.831  1.00 23.16           O  
ATOM   5532  CB  VAL D  14      -3.323  19.058  15.246  1.00 43.82           C  
ATOM   5533  CG1 VAL D  14      -4.609  18.990  16.050  1.00 38.71           C  
ATOM   5534  CG2 VAL D  14      -2.686  20.430  15.439  1.00 50.87           C  
ATOM   5535  N   PHE D  15      -3.670  15.998  16.203  1.00 33.59           N  
ATOM   5536  CA  PHE D  15      -4.206  15.026  17.145  1.00 34.69           C  
ATOM   5537  C   PHE D  15      -3.097  14.161  17.740  1.00 32.65           C  
ATOM   5538  O   PHE D  15      -3.148  13.848  18.936  1.00 47.26           O  
ATOM   5539  CB  PHE D  15      -5.253  14.146  16.471  1.00 33.02           C  
ATOM   5540  CG  PHE D  15      -5.669  12.926  17.277  1.00 41.20           C  
ATOM   5541  CD1 PHE D  15      -6.614  13.038  18.285  1.00 37.97           C  
ATOM   5542  CD2 PHE D  15      -5.132  11.673  17.026  1.00 38.20           C  
ATOM   5543  CE1 PHE D  15      -7.006  11.923  19.005  1.00 39.22           C  
ATOM   5544  CE2 PHE D  15      -5.518  10.558  17.742  1.00 28.94           C  
ATOM   5545  CZ  PHE D  15      -6.466  10.674  18.739  1.00 31.52           C  
ATOM   5546  N   ALA D  16      -2.123  13.765  16.928  1.00 33.06           N  
ATOM   5547  CA  ALA D  16      -1.022  12.939  17.433  1.00 28.64           C  
ATOM   5548  C   ALA D  16      -0.305  13.621  18.596  1.00 25.31           C  
ATOM   5549  O   ALA D  16       0.095  12.975  19.558  1.00 32.86           O  
ATOM   5550  CB  ALA D  16       0.007  12.624  16.350  1.00 12.42           C  
ATOM   5551  N   GLU D  17      -0.107  14.935  18.521  1.00 29.95           N  
ATOM   5552  CA  GLU D  17       0.641  15.633  19.572  1.00 25.90           C  
ATOM   5553  C   GLU D  17      -0.160  15.702  20.861  1.00 20.18           C  
ATOM   5554  O   GLU D  17       0.347  15.517  21.957  1.00 33.89           O  
ATOM   5555  CB  GLU D  17       1.007  17.038  19.090  1.00 21.62           C  
ATOM   5556  CG  GLU D  17       1.964  17.044  17.903  1.00 22.31           C  
ATOM   5557  CD  GLU D  17       3.386  16.785  18.368  1.00 22.44           C  
ATOM   5558  OE1 GLU D  17       3.757  17.332  19.428  1.00 28.99           O  
ATOM   5559  OE2 GLU D  17       4.145  16.050  17.712  1.00 23.99           O  
ATOM   5560  N   PHE D  18      -1.450  15.985  20.742  1.00 22.40           N  
ATOM   5561  CA  PHE D  18      -2.327  16.015  21.905  1.00 27.08           C  
ATOM   5562  C   PHE D  18      -2.264  14.699  22.671  1.00 29.81           C  
ATOM   5563  O   PHE D  18      -1.975  14.697  23.860  1.00 26.52           O  
ATOM   5564  CB  PHE D  18      -3.768  16.285  21.459  1.00 25.71           C  
ATOM   5565  CG  PHE D  18      -4.831  15.902  22.475  1.00 29.10           C  
ATOM   5566  CD1 PHE D  18      -5.026  16.669  23.611  1.00 24.27           C  
ATOM   5567  CD2 PHE D  18      -5.624  14.784  22.278  1.00 34.49           C  
ATOM   5568  CE1 PHE D  18      -5.992  16.322  24.539  1.00 33.48           C  
ATOM   5569  CE2 PHE D  18      -6.583  14.424  23.202  1.00 42.61           C  
ATOM   5570  CZ  PHE D  18      -6.768  15.197  24.339  1.00 44.45           C  
ATOM   5571  N   LEU D  19      -2.543  13.601  21.981  1.00 27.80           N  
ATOM   5572  CA  LEU D  19      -2.535  12.246  22.500  1.00 24.64           C  
ATOM   5573  C   LEU D  19      -1.154  11.815  22.966  1.00 23.81           C  
ATOM   5574  O   LEU D  19      -1.000  11.005  23.881  1.00 36.70           O  
ATOM   5575  CB  LEU D  19      -3.027  11.249  21.429  1.00 29.96           C  
ATOM   5576  CG  LEU D  19      -3.150   9.794  21.884  1.00 33.38           C  
ATOM   5577  CD1 LEU D  19      -4.323   9.610  22.845  1.00 23.56           C  
ATOM   5578  CD2 LEU D  19      -3.304   8.835  20.712  1.00 33.79           C  
ATOM   5579  N   ALA D  20      -0.111  12.338  22.327  1.00 20.93           N  
ATOM   5580  CA  ALA D  20       1.235  11.945  22.745  1.00 29.24           C  
ATOM   5581  C   ALA D  20       1.558  12.620  24.073  1.00 24.31           C  
ATOM   5582  O   ALA D  20       2.025  12.010  25.027  1.00 20.70           O  
ATOM   5583  CB  ALA D  20       2.249  12.313  21.684  1.00 19.34           C  
ATOM   5584  N   THR D  21       1.280  13.928  24.110  1.00 22.53           N  
ATOM   5585  CA  THR D  21       1.554  14.650  25.361  1.00 23.61           C  
ATOM   5586  C   THR D  21       0.649  14.173  26.488  1.00 19.08           C  
ATOM   5587  O   THR D  21       1.125  14.133  27.626  1.00 26.03           O  
ATOM   5588  CB  THR D  21       1.396  16.161  25.180  1.00 21.80           C  
ATOM   5589  OG1 THR D  21       1.911  16.495  23.884  1.00 28.29           O  
ATOM   5590  CG2 THR D  21       2.203  16.909  26.234  1.00 17.49           C  
ATOM   5591  N   LEU D  22      -0.585  13.805  26.162  1.00 23.01           N  
ATOM   5592  CA  LEU D  22      -1.474  13.154  27.137  1.00 24.14           C  
ATOM   5593  C   LEU D  22      -0.803  11.932  27.743  1.00 34.81           C  
ATOM   5594  O   LEU D  22      -0.622  11.749  28.954  1.00 23.43           O  
ATOM   5595  CB  LEU D  22      -2.782  12.760  26.464  1.00 21.27           C  
ATOM   5596  CG  LEU D  22      -3.912  12.129  27.256  1.00 21.43           C  
ATOM   5597  CD1 LEU D  22      -5.255  12.462  26.608  1.00 23.10           C  
ATOM   5598  CD2 LEU D  22      -3.786  10.618  27.364  1.00 19.61           C  
ATOM   5599  N   ILE D  23      -0.444  11.019  26.825  1.00 29.32           N  
ATOM   5600  CA  ILE D  23       0.085   9.751  27.325  1.00 21.15           C  
ATOM   5601  C   ILE D  23       1.382  10.000  28.085  1.00 24.44           C  
ATOM   5602  O   ILE D  23       1.591   9.375  29.134  1.00 22.12           O  
ATOM   5603  CB  ILE D  23       0.265   8.745  26.174  1.00 18.39           C  
ATOM   5604  CG1 ILE D  23      -1.062   8.300  25.557  1.00 21.28           C  
ATOM   5605  CG2 ILE D  23       1.067   7.535  26.612  1.00 17.90           C  
ATOM   5606  CD1 ILE D  23      -0.884   7.527  24.260  1.00 46.49           C  
ATOM   5607  N   PHE D  24       2.216  10.901  27.566  1.00 21.30           N  
ATOM   5608  CA  PHE D  24       3.529  11.185  28.135  1.00 16.50           C  
ATOM   5609  C   PHE D  24       3.400  11.690  29.572  1.00 26.09           C  
ATOM   5610  O   PHE D  24       4.172  11.289  30.444  1.00 28.37           O  
ATOM   5611  CB  PHE D  24       4.304  12.210  27.303  1.00 17.98           C  
ATOM   5612  CG  PHE D  24       5.477  12.896  27.982  1.00 19.25           C  
ATOM   5613  CD1 PHE D  24       5.546  14.284  28.003  1.00 23.33           C  
ATOM   5614  CD2 PHE D  24       6.503  12.193  28.578  1.00 17.86           C  
ATOM   5615  CE1 PHE D  24       6.599  14.923  28.615  1.00 19.98           C  
ATOM   5616  CE2 PHE D  24       7.554  12.824  29.216  1.00 18.92           C  
ATOM   5617  CZ  PHE D  24       7.601  14.206  29.227  1.00 16.23           C  
ATOM   5618  N   VAL D  25       2.447  12.574  29.816  1.00 26.10           N  
ATOM   5619  CA  VAL D  25       2.307  13.199  31.137  1.00 28.15           C  
ATOM   5620  C   VAL D  25       1.751  12.206  32.149  1.00 12.85           C  
ATOM   5621  O   VAL D  25       2.184  12.119  33.292  1.00 28.46           O  
ATOM   5622  CB  VAL D  25       1.400  14.444  31.035  1.00 27.49           C  
ATOM   5623  CG1 VAL D  25       1.068  14.972  32.414  1.00 23.76           C  
ATOM   5624  CG2 VAL D  25       2.049  15.531  30.188  1.00 17.04           C  
ATOM   5625  N   PHE D  26       0.786  11.406  31.723  1.00 30.93           N  
ATOM   5626  CA  PHE D  26       0.219  10.315  32.496  1.00 33.60           C  
ATOM   5627  C   PHE D  26       1.338   9.458  33.078  1.00 33.74           C  
ATOM   5628  O   PHE D  26       1.414   9.220  34.281  1.00 26.13           O  
ATOM   5629  CB  PHE D  26      -0.719   9.441  31.635  1.00 26.82           C  
ATOM   5630  CG  PHE D  26      -1.362   8.329  32.452  1.00 23.73           C  
ATOM   5631  CD1 PHE D  26      -2.498   8.589  33.206  1.00 25.66           C  
ATOM   5632  CD2 PHE D  26      -0.828   7.056  32.471  1.00 25.05           C  
ATOM   5633  CE1 PHE D  26      -3.088   7.617  33.989  1.00 26.92           C  
ATOM   5634  CE2 PHE D  26      -1.411   6.079  33.256  1.00 27.23           C  
ATOM   5635  CZ  PHE D  26      -2.537   6.352  34.010  1.00 26.47           C  
ATOM   5636  N   PHE D  27       2.189   9.002  32.157  1.00 19.74           N  
ATOM   5637  CA  PHE D  27       3.210   8.020  32.493  1.00 20.68           C  
ATOM   5638  C   PHE D  27       4.313   8.653  33.330  1.00 19.39           C  
ATOM   5639  O   PHE D  27       4.782   8.040  34.280  1.00 27.42           O  
ATOM   5640  CB  PHE D  27       3.812   7.402  31.218  1.00 26.71           C  
ATOM   5641  CG  PHE D  27       3.092   6.121  30.813  1.00 21.12           C  
ATOM   5642  CD1 PHE D  27       3.246   4.967  31.570  1.00 25.87           C  
ATOM   5643  CD2 PHE D  27       2.290   6.104  29.693  1.00 18.87           C  
ATOM   5644  CE1 PHE D  27       2.610   3.785  31.224  1.00 30.11           C  
ATOM   5645  CE2 PHE D  27       1.645   4.929  29.333  1.00 21.87           C  
ATOM   5646  CZ  PHE D  27       1.815   3.780  30.085  1.00 27.42           C  
ATOM   5647  N   GLY D  28       4.704   9.865  32.956  1.00 17.71           N  
ATOM   5648  CA  GLY D  28       5.810  10.534  33.620  1.00 17.78           C  
ATOM   5649  C   GLY D  28       5.384  10.880  35.041  1.00 24.03           C  
ATOM   5650  O   GLY D  28       6.078  10.560  36.013  1.00 23.00           O  
ATOM   5651  N   LEU D  29       4.214  11.523  35.157  1.00 19.02           N  
ATOM   5652  CA  LEU D  29       3.765  11.847  36.519  1.00 25.42           C  
ATOM   5653  C   LEU D  29       3.479  10.577  37.313  1.00 24.86           C  
ATOM   5654  O   LEU D  29       3.885  10.426  38.462  1.00 16.25           O  
ATOM   5655  CB  LEU D  29       2.514  12.719  36.497  1.00 19.28           C  
ATOM   5656  CG  LEU D  29       2.583  13.971  35.613  1.00 26.16           C  
ATOM   5657  CD1 LEU D  29       1.267  14.731  35.693  1.00 26.65           C  
ATOM   5658  CD2 LEU D  29       3.756  14.826  36.030  1.00 16.72           C  
ATOM   5659  N   GLY D  30       2.749   9.650  36.686  1.00 21.29           N  
ATOM   5660  CA  GLY D  30       2.422   8.424  37.393  1.00 37.29           C  
ATOM   5661  C   GLY D  30       3.598   7.691  38.010  1.00 29.90           C  
ATOM   5662  O   GLY D  30       3.452   7.066  39.060  1.00 27.34           O  
ATOM   5663  N   SER D  31       4.756   7.752  37.370  1.00 27.40           N  
ATOM   5664  CA  SER D  31       5.944   7.019  37.750  1.00 18.75           C  
ATOM   5665  C   SER D  31       6.673   7.685  38.905  1.00 15.53           C  
ATOM   5666  O   SER D  31       7.532   7.027  39.480  1.00 26.71           O  
ATOM   5667  CB  SER D  31       6.936   6.951  36.576  1.00 19.18           C  
ATOM   5668  OG  SER D  31       7.524   8.243  36.362  1.00 22.51           O  
ATOM   5669  N   ALA D  32       6.350   8.939  39.184  1.00 23.10           N  
ATOM   5670  CA  ALA D  32       7.016   9.763  40.180  1.00 22.36           C  
ATOM   5671  C   ALA D  32       6.204  10.001  41.444  1.00 28.22           C  
ATOM   5672  O   ALA D  32       6.683  10.577  42.431  1.00 27.44           O  
ATOM   5673  CB  ALA D  32       7.345  11.109  39.521  1.00 13.68           C  
ATOM   5674  N   LEU D  33       4.938   9.601  41.481  1.00 24.90           N  
ATOM   5675  CA  LEU D  33       4.163   9.719  42.712  1.00 25.14           C  
ATOM   5676  C   LEU D  33       4.862   8.981  43.844  1.00 31.27           C  
ATOM   5677  O   LEU D  33       5.601   8.015  43.651  1.00 28.15           O  
ATOM   5678  CB  LEU D  33       2.746   9.162  42.539  1.00 20.50           C  
ATOM   5679  CG  LEU D  33       1.946   9.809  41.412  1.00 18.85           C  
ATOM   5680  CD1 LEU D  33       0.567   9.193  41.297  1.00 12.77           C  
ATOM   5681  CD2 LEU D  33       1.870  11.307  41.662  1.00 25.90           C  
ATOM   5682  N   LYS D  34       4.637   9.438  45.074  1.00 31.64           N  
ATOM   5683  CA  LYS D  34       5.275   8.727  46.180  1.00 33.36           C  
ATOM   5684  C   LYS D  34       4.480   7.493  46.585  1.00 32.53           C  
ATOM   5685  O   LYS D  34       3.949   7.410  47.686  1.00 30.70           O  
ATOM   5686  CB  LYS D  34       5.429   9.636  47.394  1.00 31.52           C  
ATOM   5687  CG  LYS D  34       6.041  10.984  47.103  1.00 33.44           C  
ATOM   5688  CD  LYS D  34       7.435  10.854  46.505  1.00 30.81           C  
ATOM   5689  CE  LYS D  34       8.080  12.240  46.583  1.00 40.80           C  
ATOM   5690  NZ  LYS D  34       7.091  13.215  47.134  1.00 59.93           N  
ATOM   5691  N   TRP D  35       4.395   6.519  45.695  1.00 26.84           N  
ATOM   5692  CA  TRP D  35       3.848   5.224  46.042  1.00 26.68           C  
ATOM   5693  C   TRP D  35       4.450   4.684  47.338  1.00 14.17           C  
ATOM   5694  O   TRP D  35       5.639   4.382  47.423  1.00 26.82           O  
ATOM   5695  CB  TRP D  35       4.108   4.232  44.904  1.00 22.21           C  
ATOM   5696  CG  TRP D  35       3.368   4.636  43.658  1.00 31.14           C  
ATOM   5697  CD1 TRP D  35       3.928   5.317  42.606  1.00 29.81           C  
ATOM   5698  CD2 TRP D  35       1.994   4.413  43.317  1.00 21.56           C  
ATOM   5699  NE1 TRP D  35       2.979   5.524  41.637  1.00 32.05           N  
ATOM   5700  CE2 TRP D  35       1.786   4.981  42.046  1.00 27.63           C  
ATOM   5701  CE3 TRP D  35       0.914   3.795  43.944  1.00 23.21           C  
ATOM   5702  CZ2 TRP D  35       0.558   4.958  41.384  1.00 27.90           C  
ATOM   5703  CZ3 TRP D  35      -0.300   3.770  43.292  1.00 29.34           C  
ATOM   5704  CH2 TRP D  35      -0.485   4.342  42.028  1.00 29.54           C  
ATOM   5705  N   PRO D  36       3.561   4.554  48.313  1.00 18.82           N  
ATOM   5706  CA  PRO D  36       3.973   4.180  49.676  1.00 26.72           C  
ATOM   5707  C   PRO D  36       4.570   2.773  49.629  1.00 27.54           C  
ATOM   5708  O   PRO D  36       5.674   2.524  50.097  1.00 47.42           O  
ATOM   5709  CB  PRO D  36       2.685   4.229  50.479  1.00 32.46           C  
ATOM   5710  CG  PRO D  36       1.568   4.513  49.543  1.00 29.07           C  
ATOM   5711  CD  PRO D  36       2.109   4.728  48.161  1.00 21.01           C  
ATOM   5712  N   SER D  37       3.790   1.916  49.013  1.00 29.03           N  
ATOM   5713  CA  SER D  37       4.094   0.646  48.392  1.00 40.03           C  
ATOM   5714  C   SER D  37       5.596   0.501  48.164  1.00 41.12           C  
ATOM   5715  O   SER D  37       6.319  -0.220  48.855  1.00 29.49           O  
ATOM   5716  CB  SER D  37       3.290   0.556  47.079  1.00 43.41           C  
ATOM   5717  OG  SER D  37       2.189   1.478  47.049  1.00 35.19           O  
ATOM   5718  N   ALA D  38       6.105   1.215  47.164  1.00 35.75           N  
ATOM   5719  CA  ALA D  38       7.525   1.284  46.848  1.00 25.10           C  
ATOM   5720  C   ALA D  38       7.816   2.698  46.372  1.00 29.93           C  
ATOM   5721  O   ALA D  38       7.157   3.186  45.457  1.00 29.36           O  
ATOM   5722  CB  ALA D  38       7.935   0.261  45.802  1.00 21.28           C  
ATOM   5723  N   LEU D  39       8.757   3.406  46.998  1.00 31.74           N  
ATOM   5724  CA  LEU D  39       8.845   4.815  46.598  1.00 32.14           C  
ATOM   5725  C   LEU D  39       9.815   4.965  45.437  1.00 27.81           C  
ATOM   5726  O   LEU D  39      10.963   4.540  45.555  1.00 22.05           O  
ATOM   5727  CB  LEU D  39       9.247   5.685  47.786  1.00 32.60           C  
ATOM   5728  CG  LEU D  39       8.004   6.297  48.464  1.00 44.59           C  
ATOM   5729  CD1 LEU D  39       7.923   5.875  49.917  1.00 64.01           C  
ATOM   5730  CD2 LEU D  39       8.014   7.812  48.316  1.00 43.13           C  
ATOM   5731  N   PRO D  40       9.338   5.560  44.355  1.00 24.57           N  
ATOM   5732  CA  PRO D  40      10.163   5.577  43.133  1.00 32.78           C  
ATOM   5733  C   PRO D  40      11.502   6.251  43.415  1.00 29.04           C  
ATOM   5734  O   PRO D  40      11.592   7.217  44.174  1.00 29.54           O  
ATOM   5735  CB  PRO D  40       9.329   6.345  42.120  1.00 21.29           C  
ATOM   5736  CG  PRO D  40       7.933   6.285  42.651  1.00 21.55           C  
ATOM   5737  CD  PRO D  40       8.055   6.248  44.159  1.00 20.73           C  
ATOM   5738  N   THR D  41      12.494   5.648  42.777  1.00 25.00           N  
ATOM   5739  CA  THR D  41      13.881   6.085  42.851  1.00 23.80           C  
ATOM   5740  C   THR D  41      14.223   7.007  41.682  1.00 25.08           C  
ATOM   5741  O   THR D  41      13.448   7.077  40.732  1.00 31.62           O  
ATOM   5742  CB  THR D  41      14.806   4.861  42.862  1.00 29.96           C  
ATOM   5743  OG1 THR D  41      14.963   4.377  41.525  1.00 31.82           O  
ATOM   5744  CG2 THR D  41      14.168   3.748  43.700  1.00 35.18           C  
ATOM   5745  N   ILE D  42      15.355   7.697  41.759  1.00 26.07           N  
ATOM   5746  CA  ILE D  42      15.772   8.643  40.738  1.00 30.86           C  
ATOM   5747  C   ILE D  42      15.835   7.965  39.370  1.00 22.38           C  
ATOM   5748  O   ILE D  42      15.283   8.491  38.415  1.00 24.86           O  
ATOM   5749  CB  ILE D  42      17.146   9.274  41.015  1.00 29.79           C  
ATOM   5750  CG1 ILE D  42      17.172  10.166  42.254  1.00 23.33           C  
ATOM   5751  CG2 ILE D  42      17.607  10.036  39.778  1.00 30.38           C  
ATOM   5752  CD1 ILE D  42      16.009  11.136  42.293  1.00 21.02           C  
ATOM   5753  N   LEU D  43      16.512   6.827  39.346  1.00 20.71           N  
ATOM   5754  CA  LEU D  43      16.729   6.084  38.110  1.00 27.87           C  
ATOM   5755  C   LEU D  43      15.412   5.565  37.547  1.00 36.00           C  
ATOM   5756  O   LEU D  43      15.161   5.542  36.340  1.00 26.63           O  
ATOM   5757  CB  LEU D  43      17.694   4.925  38.324  1.00 23.43           C  
ATOM   5758  CG  LEU D  43      18.111   4.173  37.055  1.00 25.82           C  
ATOM   5759  CD1 LEU D  43      18.214   5.111  35.868  1.00 21.24           C  
ATOM   5760  CD2 LEU D  43      19.436   3.464  37.290  1.00 37.15           C  
ATOM   5761  N   GLN D  44      14.560   5.144  38.488  1.00 27.58           N  
ATOM   5762  CA  GLN D  44      13.281   4.573  38.053  1.00 28.02           C  
ATOM   5763  C   GLN D  44      12.454   5.596  37.278  1.00 24.17           C  
ATOM   5764  O   GLN D  44      11.982   5.308  36.175  1.00 18.67           O  
ATOM   5765  CB  GLN D  44      12.561   4.050  39.288  1.00 33.11           C  
ATOM   5766  CG  GLN D  44      11.179   3.485  39.091  1.00 22.49           C  
ATOM   5767  CD  GLN D  44      10.590   3.024  40.422  1.00 18.10           C  
ATOM   5768  OE1 GLN D  44      11.295   2.628  41.339  1.00 13.66           O  
ATOM   5769  NE2 GLN D  44       9.279   3.079  40.482  1.00 19.26           N  
ATOM   5770  N   ILE D  45      12.305   6.755  37.897  1.00 15.61           N  
ATOM   5771  CA  ILE D  45      11.641   7.937  37.410  1.00 15.71           C  
ATOM   5772  C   ILE D  45      12.270   8.467  36.110  1.00 18.69           C  
ATOM   5773  O   ILE D  45      11.505   8.684  35.174  1.00 21.41           O  
ATOM   5774  CB  ILE D  45      11.677   9.088  38.428  1.00 12.39           C  
ATOM   5775  CG1 ILE D  45      10.941   8.792  39.735  1.00 24.78           C  
ATOM   5776  CG2 ILE D  45      11.108  10.329  37.784  1.00 18.21           C  
ATOM   5777  CD1 ILE D  45      11.012   9.958  40.706  1.00 29.40           C  
ATOM   5778  N   ALA D  46      13.586   8.650  36.074  1.00 14.95           N  
ATOM   5779  CA  ALA D  46      14.310   9.078  34.874  1.00 18.72           C  
ATOM   5780  C   ALA D  46      14.131   8.129  33.690  1.00 16.72           C  
ATOM   5781  O   ALA D  46      13.993   8.564  32.548  1.00 22.86           O  
ATOM   5782  CB  ALA D  46      15.773   9.242  35.251  1.00  6.87           C  
ATOM   5783  N   LEU D  47      14.093   6.804  33.871  1.00 14.61           N  
ATOM   5784  CA  LEU D  47      13.864   5.894  32.754  1.00 15.65           C  
ATOM   5785  C   LEU D  47      12.393   5.861  32.385  1.00 22.14           C  
ATOM   5786  O   LEU D  47      11.988   5.621  31.256  1.00 19.89           O  
ATOM   5787  CB  LEU D  47      14.343   4.480  33.096  1.00 19.50           C  
ATOM   5788  CG  LEU D  47      15.826   4.228  32.797  1.00 19.92           C  
ATOM   5789  CD1 LEU D  47      16.371   3.057  33.591  1.00 21.22           C  
ATOM   5790  CD2 LEU D  47      16.015   3.979  31.313  1.00 29.85           C  
ATOM   5791  N   ALA D  48      11.535   6.104  33.381  1.00 29.09           N  
ATOM   5792  CA  ALA D  48      10.114   6.207  33.064  1.00 25.52           C  
ATOM   5793  C   ALA D  48       9.858   7.396  32.142  1.00 25.46           C  
ATOM   5794  O   ALA D  48       9.150   7.293  31.137  1.00 21.06           O  
ATOM   5795  CB  ALA D  48       9.272   6.329  34.333  1.00 23.14           C  
ATOM   5796  N   PHE D  49      10.398   8.577  32.472  1.00 19.81           N  
ATOM   5797  CA  PHE D  49      10.073   9.692  31.573  1.00 20.52           C  
ATOM   5798  C   PHE D  49      10.655   9.450  30.185  1.00 16.97           C  
ATOM   5799  O   PHE D  49       9.963   9.716  29.203  1.00 20.90           O  
ATOM   5800  CB  PHE D  49      10.608  11.004  32.137  1.00 30.24           C  
ATOM   5801  CG  PHE D  49       9.681  11.658  33.158  1.00 18.68           C  
ATOM   5802  CD1 PHE D  49       9.661  11.207  34.459  1.00 19.94           C  
ATOM   5803  CD2 PHE D  49       8.861  12.705  32.779  1.00 23.95           C  
ATOM   5804  CE1 PHE D  49       8.815  11.832  35.354  1.00 26.63           C  
ATOM   5805  CE2 PHE D  49       8.007  13.345  33.657  1.00 25.20           C  
ATOM   5806  CZ  PHE D  49       8.003  12.881  34.960  1.00 30.42           C  
ATOM   5807  N   GLY D  50      11.887   8.960  30.115  1.00 16.58           N  
ATOM   5808  CA  GLY D  50      12.612   8.721  28.887  1.00 21.30           C  
ATOM   5809  C   GLY D  50      12.017   7.677  27.960  1.00 28.78           C  
ATOM   5810  O   GLY D  50      12.057   7.858  26.735  1.00 18.27           O  
ATOM   5811  N   LEU D  51      11.490   6.592  28.532  1.00 26.32           N  
ATOM   5812  CA  LEU D  51      10.926   5.476  27.778  1.00 21.02           C  
ATOM   5813  C   LEU D  51       9.566   5.885  27.233  1.00 16.70           C  
ATOM   5814  O   LEU D  51       9.052   5.437  26.210  1.00 21.36           O  
ATOM   5815  CB  LEU D  51      10.832   4.228  28.661  1.00 16.49           C  
ATOM   5816  CG  LEU D  51      12.188   3.628  29.041  1.00 22.45           C  
ATOM   5817  CD1 LEU D  51      12.001   2.347  29.829  1.00 19.68           C  
ATOM   5818  CD2 LEU D  51      13.051   3.370  27.811  1.00 23.14           C  
ATOM   5819  N   ALA D  52       8.975   6.806  27.985  1.00 13.80           N  
ATOM   5820  CA  ALA D  52       7.741   7.450  27.561  1.00 20.08           C  
ATOM   5821  C   ALA D  52       8.030   8.181  26.253  1.00 20.27           C  
ATOM   5822  O   ALA D  52       7.367   8.021  25.240  1.00 29.58           O  
ATOM   5823  CB  ALA D  52       7.221   8.395  28.648  1.00 10.33           C  
ATOM   5824  N   ILE D  53       9.065   9.026  26.276  1.00 26.47           N  
ATOM   5825  CA  ILE D  53       9.383   9.807  25.087  1.00 31.19           C  
ATOM   5826  C   ILE D  53       9.916   8.895  23.977  1.00 27.79           C  
ATOM   5827  O   ILE D  53       9.478   9.082  22.850  1.00 21.45           O  
ATOM   5828  CB  ILE D  53      10.390  10.936  25.342  1.00 25.23           C  
ATOM   5829  CG1 ILE D  53       9.876  12.043  26.253  1.00 24.02           C  
ATOM   5830  CG2 ILE D  53      10.825  11.524  23.999  1.00 13.93           C  
ATOM   5831  CD1 ILE D  53       8.618  12.701  25.688  1.00 20.04           C  
ATOM   5832  N   GLY D  54      10.807   7.955  24.268  1.00 17.87           N  
ATOM   5833  CA  GLY D  54      11.277   7.012  23.262  1.00 23.75           C  
ATOM   5834  C   GLY D  54      10.109   6.265  22.650  1.00 25.03           C  
ATOM   5835  O   GLY D  54       9.930   6.188  21.438  1.00 28.57           O  
ATOM   5836  N   THR D  55       9.237   5.681  23.460  1.00 27.24           N  
ATOM   5837  CA  THR D  55       8.066   4.982  22.953  1.00 15.90           C  
ATOM   5838  C   THR D  55       7.098   5.844  22.160  1.00 19.43           C  
ATOM   5839  O   THR D  55       6.465   5.387  21.203  1.00 21.71           O  
ATOM   5840  CB  THR D  55       7.323   4.332  24.147  1.00 19.13           C  
ATOM   5841  OG1 THR D  55       8.251   3.457  24.794  1.00 12.79           O  
ATOM   5842  CG2 THR D  55       6.140   3.528  23.648  1.00 17.98           C  
ATOM   5843  N   LEU D  56       6.884   7.117  22.457  1.00 26.55           N  
ATOM   5844  CA  LEU D  56       5.883   7.895  21.718  1.00 28.38           C  
ATOM   5845  C   LEU D  56       6.469   8.524  20.461  1.00 23.12           C  
ATOM   5846  O   LEU D  56       5.797   8.726  19.444  1.00 21.40           O  
ATOM   5847  CB  LEU D  56       5.304   8.965  22.644  1.00 32.50           C  
ATOM   5848  CG  LEU D  56       4.313   8.510  23.713  1.00 22.74           C  
ATOM   5849  CD1 LEU D  56       4.205   9.534  24.842  1.00 23.05           C  
ATOM   5850  CD2 LEU D  56       2.969   8.260  23.050  1.00 17.46           C  
ATOM   5851  N   ALA D  57       7.761   8.846  20.526  1.00 18.69           N  
ATOM   5852  CA  ALA D  57       8.511   9.270  19.353  1.00 19.39           C  
ATOM   5853  C   ALA D  57       8.458   8.169  18.294  1.00 25.62           C  
ATOM   5854  O   ALA D  57       8.172   8.404  17.127  1.00 22.34           O  
ATOM   5855  CB  ALA D  57       9.962   9.560  19.697  1.00 18.66           C  
ATOM   5856  N   GLN D  58       8.740   6.950  18.769  1.00 20.26           N  
ATOM   5857  CA  GLN D  58       8.635   5.792  17.883  1.00 13.21           C  
ATOM   5858  C   GLN D  58       7.231   5.622  17.340  1.00 13.73           C  
ATOM   5859  O   GLN D  58       7.101   5.425  16.141  1.00 21.01           O  
ATOM   5860  CB  GLN D  58       9.083   4.506  18.591  1.00 14.14           C  
ATOM   5861  CG  GLN D  58       8.933   3.225  17.792  1.00 15.61           C  
ATOM   5862  CD  GLN D  58      10.119   2.898  16.905  1.00 33.67           C  
ATOM   5863  OE1 GLN D  58      10.191   1.846  16.243  1.00 28.65           O  
ATOM   5864  NE2 GLN D  58      11.063   3.837  16.911  1.00 16.79           N  
ATOM   5865  N   ALA D  59       6.192   5.643  18.158  1.00 18.68           N  
ATOM   5866  CA  ALA D  59       4.858   5.229  17.767  1.00 17.56           C  
ATOM   5867  C   ALA D  59       4.124   6.297  16.971  1.00 26.16           C  
ATOM   5868  O   ALA D  59       3.333   5.973  16.092  1.00 23.25           O  
ATOM   5869  CB  ALA D  59       4.058   4.867  19.014  1.00 12.63           C  
ATOM   5870  N   LEU D  60       4.371   7.563  17.283  1.00 23.81           N  
ATOM   5871  CA  LEU D  60       3.602   8.657  16.729  1.00 21.77           C  
ATOM   5872  C   LEU D  60       4.454   9.688  16.007  1.00 19.27           C  
ATOM   5873  O   LEU D  60       3.891  10.528  15.305  1.00 21.44           O  
ATOM   5874  CB  LEU D  60       2.846   9.370  17.857  1.00 19.45           C  
ATOM   5875  CG  LEU D  60       1.509   8.762  18.271  1.00 21.37           C  
ATOM   5876  CD1 LEU D  60       0.863   9.633  19.335  1.00 26.16           C  
ATOM   5877  CD2 LEU D  60       0.569   8.596  17.087  1.00 20.90           C  
ATOM   5878  N   GLY D  61       5.757   9.635  16.230  1.00 20.28           N  
ATOM   5879  CA  GLY D  61       6.727  10.424  15.501  1.00 18.65           C  
ATOM   5880  C   GLY D  61       6.364  10.458  14.016  1.00 31.88           C  
ATOM   5881  O   GLY D  61       6.252  11.514  13.395  1.00 24.08           O  
ATOM   5882  N   PRO D  62       6.169   9.318  13.370  1.00 23.80           N  
ATOM   5883  CA  PRO D  62       5.653   9.282  12.002  1.00 35.59           C  
ATOM   5884  C   PRO D  62       4.479  10.193  11.682  1.00 43.46           C  
ATOM   5885  O   PRO D  62       4.256  10.567  10.514  1.00 48.84           O  
ATOM   5886  CB  PRO D  62       5.163   7.820  11.927  1.00 39.33           C  
ATOM   5887  CG  PRO D  62       6.236   7.092  12.686  1.00 30.29           C  
ATOM   5888  CD  PRO D  62       6.493   7.966  13.870  1.00 28.86           C  
ATOM   5889  N   VAL D  63       3.680  10.569  12.684  1.00 29.39           N  
ATOM   5890  CA  VAL D  63       2.484  11.330  12.345  1.00 31.14           C  
ATOM   5891  C   VAL D  63       2.640  12.841  12.453  1.00 40.70           C  
ATOM   5892  O   VAL D  63       1.858  13.537  11.785  1.00 42.83           O  
ATOM   5893  CB  VAL D  63       1.303  10.915  13.244  1.00 29.54           C  
ATOM   5894  CG1 VAL D  63       0.047  11.691  12.848  1.00 19.24           C  
ATOM   5895  CG2 VAL D  63       1.081   9.415  13.161  1.00 33.55           C  
ATOM   5896  N   SER D  64       3.566  13.355  13.251  1.00 27.60           N  
ATOM   5897  CA  SER D  64       3.616  14.773  13.598  1.00 27.50           C  
ATOM   5898  C   SER D  64       4.997  15.382  13.701  1.00 28.71           C  
ATOM   5899  O   SER D  64       5.242  16.594  13.639  1.00 27.71           O  
ATOM   5900  CB  SER D  64       2.927  14.945  14.982  1.00 24.47           C  
ATOM   5901  OG  SER D  64       3.774  14.382  15.981  1.00 24.20           O  
ATOM   5902  N   GLY D  65       6.037  14.572  13.901  1.00 28.24           N  
ATOM   5903  CA  GLY D  65       7.305  15.176  14.315  1.00 30.33           C  
ATOM   5904  C   GLY D  65       7.678  14.613  15.692  1.00 21.24           C  
ATOM   5905  O   GLY D  65       8.866  14.527  15.965  1.00 22.28           O  
ATOM   5906  N   GLY D  66       6.641  14.242  16.432  1.00 19.66           N  
ATOM   5907  CA  GLY D  66       6.731  13.635  17.753  1.00 22.64           C  
ATOM   5908  C   GLY D  66       7.420  14.632  18.666  1.00 16.22           C  
ATOM   5909  O   GLY D  66       8.461  14.362  19.252  1.00 26.90           O  
ATOM   5910  N   HIS D  67       6.823  15.827  18.713  1.00 19.72           N  
ATOM   5911  CA  HIS D  67       7.511  16.903  19.432  1.00 26.91           C  
ATOM   5912  C   HIS D  67       7.177  16.812  20.918  1.00 28.95           C  
ATOM   5913  O   HIS D  67       8.080  16.911  21.751  1.00 33.23           O  
ATOM   5914  CB  HIS D  67       7.154  18.281  18.913  1.00 27.66           C  
ATOM   5915  CG  HIS D  67       7.395  18.585  17.472  1.00 29.83           C  
ATOM   5916  ND1 HIS D  67       7.075  19.821  16.945  1.00 28.89           N  
ATOM   5917  CD2 HIS D  67       7.903  17.870  16.448  1.00 20.27           C  
ATOM   5918  CE1 HIS D  67       7.379  19.851  15.661  1.00 32.46           C  
ATOM   5919  NE2 HIS D  67       7.888  18.679  15.344  1.00 23.98           N  
ATOM   5920  N   ILE D  68       5.903  16.633  21.259  1.00 31.04           N  
ATOM   5921  CA  ILE D  68       5.505  16.364  22.649  1.00 26.60           C  
ATOM   5922  C   ILE D  68       6.087  17.329  23.667  1.00 26.29           C  
ATOM   5923  O   ILE D  68       6.212  16.974  24.839  1.00 35.95           O  
ATOM   5924  CB  ILE D  68       5.946  14.922  22.967  1.00 14.27           C  
ATOM   5925  CG1 ILE D  68       5.629  13.985  21.791  1.00 23.05           C  
ATOM   5926  CG2 ILE D  68       5.364  14.375  24.251  1.00 16.20           C  
ATOM   5927  CD1 ILE D  68       6.127  12.574  22.021  1.00 24.51           C  
ATOM   5928  N   ASN D  69       6.455  18.536  23.250  1.00 27.93           N  
ATOM   5929  CA  ASN D  69       7.191  19.525  24.012  1.00 26.49           C  
ATOM   5930  C   ASN D  69       7.170  20.904  23.350  1.00 36.26           C  
ATOM   5931  O   ASN D  69       7.806  21.065  22.296  1.00 23.14           O  
ATOM   5932  CB  ASN D  69       8.643  19.067  24.175  1.00 26.70           C  
ATOM   5933  CG  ASN D  69       9.461  19.957  25.084  1.00 22.84           C  
ATOM   5934  OD1 ASN D  69       9.107  21.106  25.361  1.00 27.60           O  
ATOM   5935  ND2 ASN D  69      10.577  19.421  25.561  1.00 18.79           N  
ATOM   5936  N   PRO D  70       6.462  21.841  23.981  1.00 40.33           N  
ATOM   5937  CA  PRO D  70       6.353  23.210  23.469  1.00 36.45           C  
ATOM   5938  C   PRO D  70       7.712  23.853  23.230  1.00 35.29           C  
ATOM   5939  O   PRO D  70       7.861  24.684  22.326  1.00 44.54           O  
ATOM   5940  CB  PRO D  70       5.632  23.979  24.579  1.00 28.93           C  
ATOM   5941  CG  PRO D  70       4.869  22.928  25.316  1.00 27.41           C  
ATOM   5942  CD  PRO D  70       5.703  21.676  25.240  1.00 27.39           C  
ATOM   5943  N   ALA D  71       8.720  23.488  24.020  1.00 27.76           N  
ATOM   5944  CA  ALA D  71      10.013  24.142  23.805  1.00 26.08           C  
ATOM   5945  C   ALA D  71      10.638  23.651  22.509  1.00 27.75           C  
ATOM   5946  O   ALA D  71      11.326  24.379  21.787  1.00 23.06           O  
ATOM   5947  CB  ALA D  71      10.924  23.920  25.004  1.00 22.95           C  
ATOM   5948  N   ILE D  72      10.402  22.376  22.172  1.00 27.18           N  
ATOM   5949  CA  ILE D  72      11.081  21.891  20.968  1.00 26.26           C  
ATOM   5950  C   ILE D  72      10.341  22.344  19.714  1.00 34.12           C  
ATOM   5951  O   ILE D  72      10.941  22.629  18.671  1.00 37.80           O  
ATOM   5952  CB  ILE D  72      11.250  20.369  21.022  1.00 27.50           C  
ATOM   5953  CG1 ILE D  72      12.360  19.910  21.979  1.00 20.86           C  
ATOM   5954  CG2 ILE D  72      11.498  19.856  19.616  1.00 24.17           C  
ATOM   5955  CD1 ILE D  72      11.983  18.694  22.789  1.00 54.04           C  
ATOM   5956  N   THR D  73       9.022  22.440  19.812  1.00 23.23           N  
ATOM   5957  CA  THR D  73       8.189  23.016  18.781  1.00 19.83           C  
ATOM   5958  C   THR D  73       8.564  24.484  18.556  1.00 37.01           C  
ATOM   5959  O   THR D  73       8.722  24.901  17.402  1.00 41.10           O  
ATOM   5960  CB  THR D  73       6.690  22.926  19.119  1.00 26.82           C  
ATOM   5961  OG1 THR D  73       6.218  21.571  19.076  1.00 24.49           O  
ATOM   5962  CG2 THR D  73       5.864  23.694  18.086  1.00 26.35           C  
ATOM   5963  N   LEU D  74       8.723  25.306  19.601  1.00 27.41           N  
ATOM   5964  CA  LEU D  74       9.045  26.714  19.330  1.00 15.15           C  
ATOM   5965  C   LEU D  74      10.430  26.807  18.696  1.00 27.83           C  
ATOM   5966  O   LEU D  74      10.707  27.604  17.791  1.00 31.34           O  
ATOM   5967  CB  LEU D  74       8.991  27.561  20.584  1.00 21.02           C  
ATOM   5968  CG  LEU D  74       7.782  27.616  21.506  1.00 30.99           C  
ATOM   5969  CD1 LEU D  74       7.979  28.651  22.621  1.00 18.14           C  
ATOM   5970  CD2 LEU D  74       6.514  27.932  20.734  1.00 39.36           C  
ATOM   5971  N   ALA D  75      11.327  25.951  19.186  1.00 20.49           N  
ATOM   5972  CA  ALA D  75      12.668  25.869  18.636  1.00 20.73           C  
ATOM   5973  C   ALA D  75      12.640  25.536  17.147  1.00 27.05           C  
ATOM   5974  O   ALA D  75      13.330  26.150  16.349  1.00 33.50           O  
ATOM   5975  CB  ALA D  75      13.498  24.797  19.335  1.00 24.32           C  
ATOM   5976  N   LEU D  76      11.841  24.531  16.803  1.00 22.04           N  
ATOM   5977  CA  LEU D  76      11.827  24.088  15.416  1.00 27.16           C  
ATOM   5978  C   LEU D  76      11.222  25.220  14.588  1.00 36.48           C  
ATOM   5979  O   LEU D  76      11.522  25.360  13.406  1.00 28.62           O  
ATOM   5980  CB  LEU D  76      11.058  22.794  15.217  1.00 14.74           C  
ATOM   5981  CG  LEU D  76      11.792  21.492  15.544  1.00 19.62           C  
ATOM   5982  CD1 LEU D  76      10.775  20.385  15.780  1.00 18.13           C  
ATOM   5983  CD2 LEU D  76      12.762  21.100  14.449  1.00 23.24           C  
ATOM   5984  N   LEU D  77      10.382  26.025  15.238  1.00 33.08           N  
ATOM   5985  CA  LEU D  77       9.866  27.195  14.523  1.00 27.21           C  
ATOM   5986  C   LEU D  77      11.039  28.130  14.256  1.00 33.42           C  
ATOM   5987  O   LEU D  77      11.276  28.564  13.125  1.00 31.46           O  
ATOM   5988  CB  LEU D  77       8.767  27.897  15.296  1.00 29.28           C  
ATOM   5989  CG  LEU D  77       8.121  29.125  14.646  1.00 36.88           C  
ATOM   5990  CD1 LEU D  77       7.525  28.794  13.279  1.00 18.47           C  
ATOM   5991  CD2 LEU D  77       7.068  29.686  15.586  1.00 42.85           C  
ATOM   5992  N   VAL D  78      11.789  28.420  15.321  1.00 33.18           N  
ATOM   5993  CA  VAL D  78      12.922  29.328  15.122  1.00 29.33           C  
ATOM   5994  C   VAL D  78      13.892  28.806  14.081  1.00 39.58           C  
ATOM   5995  O   VAL D  78      14.428  29.565  13.257  1.00 30.25           O  
ATOM   5996  CB  VAL D  78      13.618  29.581  16.465  1.00 29.48           C  
ATOM   5997  CG1 VAL D  78      14.970  30.242  16.297  1.00 30.33           C  
ATOM   5998  CG2 VAL D  78      12.701  30.455  17.316  1.00 22.55           C  
ATOM   5999  N   GLY D  79      14.139  27.498  14.052  1.00 38.81           N  
ATOM   6000  CA  GLY D  79      15.077  26.967  13.077  1.00 33.91           C  
ATOM   6001  C   GLY D  79      14.553  26.870  11.662  1.00 33.95           C  
ATOM   6002  O   GLY D  79      15.196  26.229  10.817  1.00 33.61           O  
ATOM   6003  N   ASN D  80      13.401  27.472  11.372  1.00 31.99           N  
ATOM   6004  CA  ASN D  80      12.822  27.415  10.025  1.00 35.61           C  
ATOM   6005  C   ASN D  80      12.503  26.005   9.570  1.00 32.97           C  
ATOM   6006  O   ASN D  80      12.806  25.609   8.442  1.00 37.03           O  
ATOM   6007  CB  ASN D  80      13.803  28.085   9.045  1.00 32.11           C  
ATOM   6008  CG  ASN D  80      13.106  28.749   7.872  1.00 39.79           C  
ATOM   6009  OD1 ASN D  80      12.009  29.295   7.997  1.00 30.66           O  
ATOM   6010  ND2 ASN D  80      13.745  28.701   6.699  1.00 37.99           N  
ATOM   6011  N   GLN D  81      11.886  25.182  10.418  1.00 34.16           N  
ATOM   6012  CA  GLN D  81      11.574  23.808  10.047  1.00 24.45           C  
ATOM   6013  C   GLN D  81      10.068  23.590   9.901  1.00 24.41           C  
ATOM   6014  O   GLN D  81       9.686  22.596   9.280  1.00 41.85           O  
ATOM   6015  CB  GLN D  81      12.096  22.782  11.062  1.00 16.57           C  
ATOM   6016  CG  GLN D  81      13.589  22.897  11.317  1.00 30.50           C  
ATOM   6017  CD  GLN D  81      14.428  22.464  10.128  1.00 30.66           C  
ATOM   6018  OE1 GLN D  81      15.280  23.204   9.636  1.00 47.52           O  
ATOM   6019  NE2 GLN D  81      14.191  21.244   9.680  1.00 27.10           N  
ATOM   6020  N   ILE D  82       9.263  24.474  10.461  1.00 31.08           N  
ATOM   6021  CA  ILE D  82       7.810  24.334  10.503  1.00 38.88           C  
ATOM   6022  C   ILE D  82       7.089  25.660  10.315  1.00 29.86           C  
ATOM   6023  O   ILE D  82       7.654  26.743  10.481  1.00 26.19           O  
ATOM   6024  CB  ILE D  82       7.352  23.711  11.848  1.00 43.44           C  
ATOM   6025  CG1 ILE D  82       7.712  24.525  13.099  1.00 32.02           C  
ATOM   6026  CG2 ILE D  82       7.853  22.275  11.959  1.00 25.33           C  
ATOM   6027  CD1 ILE D  82       6.784  24.299  14.281  1.00 30.05           C  
ATOM   6028  N   SER D  83       5.798  25.608   9.977  1.00 32.69           N  
ATOM   6029  CA  SER D  83       5.086  26.866   9.746  1.00 28.37           C  
ATOM   6030  C   SER D  83       4.612  27.479  11.053  1.00 33.57           C  
ATOM   6031  O   SER D  83       4.493  26.815  12.084  1.00 37.02           O  
ATOM   6032  CB  SER D  83       3.898  26.642   8.805  1.00 31.21           C  
ATOM   6033  OG  SER D  83       2.812  26.030   9.493  1.00 27.07           O  
ATOM   6034  N   LEU D  84       4.333  28.783  11.024  1.00 27.80           N  
ATOM   6035  CA  LEU D  84       3.791  29.435  12.212  1.00 28.44           C  
ATOM   6036  C   LEU D  84       2.557  28.721  12.741  1.00 39.65           C  
ATOM   6037  O   LEU D  84       2.431  28.467  13.944  1.00 42.86           O  
ATOM   6038  CB  LEU D  84       3.458  30.890  11.898  1.00 33.15           C  
ATOM   6039  CG  LEU D  84       3.040  31.767  13.079  1.00 44.20           C  
ATOM   6040  CD1 LEU D  84       4.215  32.015  14.018  1.00 48.16           C  
ATOM   6041  CD2 LEU D  84       2.462  33.089  12.592  1.00 53.66           C  
ATOM   6042  N   LEU D  85       1.628  28.389  11.840  1.00 42.55           N  
ATOM   6043  CA  LEU D  85       0.396  27.746  12.304  1.00 41.04           C  
ATOM   6044  C   LEU D  85       0.648  26.346  12.850  1.00 37.61           C  
ATOM   6045  O   LEU D  85      -0.051  25.920  13.773  1.00 40.55           O  
ATOM   6046  CB  LEU D  85      -0.641  27.702  11.183  1.00 46.90           C  
ATOM   6047  CG  LEU D  85      -1.124  29.066  10.685  1.00 61.00           C  
ATOM   6048  CD1 LEU D  85      -1.465  29.963  11.865  1.00 64.91           C  
ATOM   6049  CD2 LEU D  85      -0.086  29.708   9.775  1.00 79.70           C  
ATOM   6050  N   ARG D  86       1.621  25.606  12.316  1.00 30.43           N  
ATOM   6051  CA  ARG D  86       1.909  24.301  12.900  1.00 32.84           C  
ATOM   6052  C   ARG D  86       2.396  24.471  14.342  1.00 30.53           C  
ATOM   6053  O   ARG D  86       1.935  23.760  15.233  1.00 38.72           O  
ATOM   6054  CB  ARG D  86       2.956  23.525  12.101  1.00 29.56           C  
ATOM   6055  CG  ARG D  86       3.296  22.179  12.712  1.00 28.97           C  
ATOM   6056  CD  ARG D  86       4.261  21.382  11.838  1.00 39.61           C  
ATOM   6057  NE  ARG D  86       3.749  21.330  10.476  1.00 41.46           N  
ATOM   6058  CZ  ARG D  86       2.969  20.398   9.957  1.00 43.37           C  
ATOM   6059  NH1 ARG D  86       2.562  19.357  10.672  1.00 41.95           N  
ATOM   6060  NH2 ARG D  86       2.599  20.535   8.686  1.00 29.61           N  
ATOM   6061  N   ALA D  87       3.326  25.399  14.551  1.00 25.02           N  
ATOM   6062  CA  ALA D  87       3.866  25.636  15.884  1.00 26.96           C  
ATOM   6063  C   ALA D  87       2.728  25.924  16.852  1.00 35.13           C  
ATOM   6064  O   ALA D  87       2.551  25.280  17.886  1.00 48.45           O  
ATOM   6065  CB  ALA D  87       4.863  26.777  15.894  1.00 28.87           C  
ATOM   6066  N   PHE D  88       1.920  26.916  16.497  1.00 39.20           N  
ATOM   6067  CA  PHE D  88       0.819  27.349  17.364  1.00 29.47           C  
ATOM   6068  C   PHE D  88      -0.130  26.223  17.696  1.00 26.76           C  
ATOM   6069  O   PHE D  88      -0.496  25.959  18.836  1.00 25.74           O  
ATOM   6070  CB  PHE D  88       0.081  28.482  16.656  1.00 33.29           C  
ATOM   6071  CG  PHE D  88      -1.322  28.769  17.125  1.00 35.86           C  
ATOM   6072  CD1 PHE D  88      -1.558  29.234  18.407  1.00 40.95           C  
ATOM   6073  CD2 PHE D  88      -2.395  28.578  16.272  1.00 48.04           C  
ATOM   6074  CE1 PHE D  88      -2.853  29.498  18.810  1.00 44.37           C  
ATOM   6075  CE2 PHE D  88      -3.690  28.844  16.674  1.00 50.17           C  
ATOM   6076  CZ  PHE D  88      -3.919  29.311  17.953  1.00 46.69           C  
ATOM   6077  N   PHE D  89      -0.609  25.503  16.674  1.00 32.35           N  
ATOM   6078  CA  PHE D  89      -1.583  24.469  17.037  1.00 27.92           C  
ATOM   6079  C   PHE D  89      -0.899  23.376  17.834  1.00 25.05           C  
ATOM   6080  O   PHE D  89      -1.515  22.716  18.659  1.00 26.39           O  
ATOM   6081  CB  PHE D  89      -2.238  23.914  15.779  1.00 25.79           C  
ATOM   6082  CG  PHE D  89      -3.436  24.757  15.370  1.00 33.16           C  
ATOM   6083  CD1 PHE D  89      -4.649  24.597  16.013  1.00 40.64           C  
ATOM   6084  CD2 PHE D  89      -3.314  25.693  14.357  1.00 41.78           C  
ATOM   6085  CE1 PHE D  89      -5.748  25.360  15.655  1.00 56.18           C  
ATOM   6086  CE2 PHE D  89      -4.412  26.456  13.986  1.00 52.89           C  
ATOM   6087  CZ  PHE D  89      -5.627  26.287  14.630  1.00 60.95           C  
ATOM   6088  N   TYR D  90       0.397  23.189  17.573  1.00 29.04           N  
ATOM   6089  CA  TYR D  90       1.059  22.085  18.265  1.00 28.32           C  
ATOM   6090  C   TYR D  90       1.158  22.419  19.748  1.00 25.19           C  
ATOM   6091  O   TYR D  90       0.946  21.585  20.627  1.00 29.18           O  
ATOM   6092  CB  TYR D  90       2.436  21.809  17.693  1.00 26.48           C  
ATOM   6093  CG  TYR D  90       2.489  20.814  16.558  1.00 32.30           C  
ATOM   6094  CD1 TYR D  90       1.384  20.524  15.770  1.00 35.57           C  
ATOM   6095  CD2 TYR D  90       3.685  20.155  16.284  1.00 32.10           C  
ATOM   6096  CE1 TYR D  90       1.486  19.600  14.740  1.00 39.01           C  
ATOM   6097  CE2 TYR D  90       3.791  19.240  15.260  1.00 30.80           C  
ATOM   6098  CZ  TYR D  90       2.681  18.964  14.486  1.00 36.25           C  
ATOM   6099  OH  TYR D  90       2.787  18.046  13.457  1.00 31.84           O  
ATOM   6100  N   VAL D  91       1.500  23.680  20.007  1.00 25.27           N  
ATOM   6101  CA  VAL D  91       1.697  24.043  21.409  1.00 22.52           C  
ATOM   6102  C   VAL D  91       0.383  23.912  22.161  1.00 31.85           C  
ATOM   6103  O   VAL D  91       0.378  23.349  23.258  1.00 27.14           O  
ATOM   6104  CB  VAL D  91       2.253  25.455  21.521  1.00 25.37           C  
ATOM   6105  CG1 VAL D  91       2.384  25.892  22.971  1.00 20.36           C  
ATOM   6106  CG2 VAL D  91       3.609  25.444  20.825  1.00 16.27           C  
ATOM   6107  N   ALA D  92      -0.675  24.413  21.522  1.00 27.47           N  
ATOM   6108  CA  ALA D  92      -1.999  24.277  22.131  1.00 34.97           C  
ATOM   6109  C   ALA D  92      -2.260  22.817  22.505  1.00 33.58           C  
ATOM   6110  O   ALA D  92      -2.524  22.467  23.647  1.00 41.28           O  
ATOM   6111  CB  ALA D  92      -3.087  24.771  21.197  1.00 32.20           C  
ATOM   6112  N   ALA D  93      -2.168  21.983  21.482  1.00 30.71           N  
ATOM   6113  CA  ALA D  93      -2.327  20.547  21.576  1.00 35.63           C  
ATOM   6114  C   ALA D  93      -1.510  19.969  22.720  1.00 28.60           C  
ATOM   6115  O   ALA D  93      -1.992  19.183  23.538  1.00 22.15           O  
ATOM   6116  CB  ALA D  93      -1.921  19.932  20.237  1.00 26.14           C  
ATOM   6117  N   GLN D  94      -0.235  20.348  22.785  1.00 28.02           N  
ATOM   6118  CA  GLN D  94       0.620  19.812  23.832  1.00 26.44           C  
ATOM   6119  C   GLN D  94       0.185  20.244  25.228  1.00 30.09           C  
ATOM   6120  O   GLN D  94       0.287  19.444  26.162  1.00 30.61           O  
ATOM   6121  CB  GLN D  94       2.082  20.239  23.602  1.00 21.04           C  
ATOM   6122  CG  GLN D  94       2.527  19.761  22.225  1.00 23.10           C  
ATOM   6123  CD  GLN D  94       3.706  20.528  21.675  1.00 33.58           C  
ATOM   6124  OE1 GLN D  94       4.080  21.597  22.167  1.00 32.94           O  
ATOM   6125  NE2 GLN D  94       4.308  19.955  20.636  1.00 26.75           N  
ATOM   6126  N   LEU D  95      -0.266  21.490  25.333  1.00 30.35           N  
ATOM   6127  CA  LEU D  95      -0.768  22.028  26.593  1.00 25.54           C  
ATOM   6128  C   LEU D  95      -2.101  21.360  26.925  1.00 22.46           C  
ATOM   6129  O   LEU D  95      -2.251  20.805  28.012  1.00 36.07           O  
ATOM   6130  CB  LEU D  95      -0.867  23.549  26.554  1.00 33.04           C  
ATOM   6131  CG  LEU D  95       0.427  24.363  26.528  1.00 37.42           C  
ATOM   6132  CD1 LEU D  95       0.126  25.858  26.472  1.00 27.38           C  
ATOM   6133  CD2 LEU D  95       1.314  24.061  27.724  1.00 29.31           C  
ATOM   6134  N   VAL D  96      -3.081  21.349  26.039  1.00 22.10           N  
ATOM   6135  CA  VAL D  96      -4.339  20.646  26.278  1.00 21.94           C  
ATOM   6136  C   VAL D  96      -4.081  19.174  26.591  1.00 40.74           C  
ATOM   6137  O   VAL D  96      -4.749  18.559  27.429  1.00 31.06           O  
ATOM   6138  CB  VAL D  96      -5.286  20.741  25.067  1.00 25.73           C  
ATOM   6139  CG1 VAL D  96      -6.624  20.087  25.370  1.00 39.54           C  
ATOM   6140  CG2 VAL D  96      -5.484  22.197  24.658  1.00 29.77           C  
ATOM   6141  N   GLY D  97      -3.091  18.623  25.882  1.00 48.14           N  
ATOM   6142  CA  GLY D  97      -2.696  17.234  26.067  1.00 38.85           C  
ATOM   6143  C   GLY D  97      -2.196  17.020  27.489  1.00 24.27           C  
ATOM   6144  O   GLY D  97      -2.704  16.177  28.215  1.00 19.56           O  
ATOM   6145  N   ALA D  98      -1.193  17.805  27.854  1.00 27.84           N  
ATOM   6146  CA  ALA D  98      -0.611  17.756  29.193  1.00 20.92           C  
ATOM   6147  C   ALA D  98      -1.694  17.810  30.260  1.00 24.54           C  
ATOM   6148  O   ALA D  98      -1.648  17.052  31.231  1.00 31.44           O  
ATOM   6149  CB  ALA D  98       0.380  18.894  29.334  1.00 20.91           C  
ATOM   6150  N   ILE D  99      -2.684  18.685  30.111  1.00 27.43           N  
ATOM   6151  CA  ILE D  99      -3.732  18.804  31.130  1.00 25.46           C  
ATOM   6152  C   ILE D  99      -4.616  17.576  31.121  1.00 25.66           C  
ATOM   6153  O   ILE D  99      -4.935  17.063  32.197  1.00 25.52           O  
ATOM   6154  CB  ILE D  99      -4.595  20.060  30.929  1.00 25.59           C  
ATOM   6155  CG1 ILE D  99      -3.823  21.376  31.081  1.00 32.93           C  
ATOM   6156  CG2 ILE D  99      -5.808  20.037  31.852  1.00 16.79           C  
ATOM   6157  CD1 ILE D  99      -4.536  22.564  30.461  1.00 29.65           C  
ATOM   6158  N   ALA D 100      -5.021  17.083  29.932  1.00 21.54           N  
ATOM   6159  CA  ALA D 100      -5.883  15.895  30.007  1.00 25.00           C  
ATOM   6160  C   ALA D 100      -5.135  14.729  30.644  1.00 29.29           C  
ATOM   6161  O   ALA D 100      -5.749  13.972  31.391  1.00 29.83           O  
ATOM   6162  CB  ALA D 100      -6.412  15.444  28.664  1.00 18.14           C  
ATOM   6163  N   GLY D 101      -3.842  14.571  30.348  1.00 25.33           N  
ATOM   6164  CA  GLY D 101      -3.150  13.397  30.871  1.00 29.81           C  
ATOM   6165  C   GLY D 101      -3.055  13.433  32.385  1.00 31.09           C  
ATOM   6166  O   GLY D 101      -3.198  12.441  33.101  1.00 25.32           O  
ATOM   6167  N   ALA D 102      -2.789  14.635  32.884  1.00 34.26           N  
ATOM   6168  CA  ALA D 102      -2.653  14.837  34.328  1.00 33.41           C  
ATOM   6169  C   ALA D 102      -4.012  14.574  34.989  1.00 37.31           C  
ATOM   6170  O   ALA D 102      -4.103  14.115  36.130  1.00 21.72           O  
ATOM   6171  CB  ALA D 102      -2.136  16.229  34.593  1.00 16.46           C  
ATOM   6172  N   GLY D 103      -5.007  14.897  34.165  1.00 33.06           N  
ATOM   6173  CA  GLY D 103      -6.415  14.787  34.453  1.00 26.74           C  
ATOM   6174  C   GLY D 103      -6.801  13.344  34.713  1.00 35.93           C  
ATOM   6175  O   GLY D 103      -7.477  12.996  35.674  1.00 42.06           O  
ATOM   6176  N   ILE D 104      -6.338  12.477  33.818  1.00 31.96           N  
ATOM   6177  CA  ILE D 104      -6.677  11.067  33.942  1.00 28.26           C  
ATOM   6178  C   ILE D 104      -5.938  10.430  35.099  1.00 20.48           C  
ATOM   6179  O   ILE D 104      -6.505   9.586  35.792  1.00 31.51           O  
ATOM   6180  CB  ILE D 104      -6.346  10.341  32.621  1.00 30.29           C  
ATOM   6181  CG1 ILE D 104      -7.276  10.795  31.496  1.00 29.16           C  
ATOM   6182  CG2 ILE D 104      -6.332   8.839  32.825  1.00 29.65           C  
ATOM   6183  CD1 ILE D 104      -6.603  10.883  30.143  1.00 36.88           C  
ATOM   6184  N   LEU D 105      -4.684  10.839  35.297  1.00 15.03           N  
ATOM   6185  CA  LEU D 105      -3.934  10.284  36.420  1.00 21.73           C  
ATOM   6186  C   LEU D 105      -4.601  10.648  37.752  1.00 35.40           C  
ATOM   6187  O   LEU D 105      -4.814   9.739  38.562  1.00 34.12           O  
ATOM   6188  CB  LEU D 105      -2.500  10.786  36.425  1.00 22.22           C  
ATOM   6189  CG  LEU D 105      -1.628  10.270  37.570  1.00 30.75           C  
ATOM   6190  CD1 LEU D 105      -1.506   8.755  37.497  1.00 32.07           C  
ATOM   6191  CD2 LEU D 105      -0.271  10.957  37.534  1.00 31.66           C  
ATOM   6192  N   TYR D 106      -4.897  11.936  37.925  1.00 30.81           N  
ATOM   6193  CA  TYR D 106      -5.606  12.421  39.107  1.00 35.10           C  
ATOM   6194  C   TYR D 106      -6.811  11.512  39.352  1.00 33.87           C  
ATOM   6195  O   TYR D 106      -7.074  11.087  40.465  1.00 45.74           O  
ATOM   6196  CB  TYR D 106      -6.087  13.858  38.956  1.00 40.52           C  
ATOM   6197  CG  TYR D 106      -6.726  14.492  40.172  1.00 36.77           C  
ATOM   6198  CD1 TYR D 106      -5.977  15.294  41.025  1.00 49.63           C  
ATOM   6199  CD2 TYR D 106      -8.060  14.326  40.500  1.00 28.23           C  
ATOM   6200  CE1 TYR D 106      -6.543  15.885  42.139  1.00 53.04           C  
ATOM   6201  CE2 TYR D 106      -8.649  14.902  41.605  1.00 38.25           C  
ATOM   6202  CZ  TYR D 106      -7.874  15.690  42.430  1.00 45.70           C  
ATOM   6203  OH  TYR D 106      -8.433  16.279  43.536  1.00 54.86           O  
ATOM   6204  N   GLY D 107      -7.495  11.265  38.239  1.00 30.50           N  
ATOM   6205  CA  GLY D 107      -8.653  10.409  38.223  1.00 39.04           C  
ATOM   6206  C   GLY D 107      -8.374   8.985  38.630  1.00 44.81           C  
ATOM   6207  O   GLY D 107      -9.280   8.300  39.117  1.00 42.69           O  
ATOM   6208  N   VAL D 108      -7.156   8.452  38.459  1.00 38.00           N  
ATOM   6209  CA  VAL D 108      -7.072   7.015  38.719  1.00 28.96           C  
ATOM   6210  C   VAL D 108      -6.148   6.659  39.870  1.00 20.51           C  
ATOM   6211  O   VAL D 108      -6.245   5.501  40.294  1.00 37.21           O  
ATOM   6212  CB  VAL D 108      -6.634   6.222  37.461  1.00 30.47           C  
ATOM   6213  CG1 VAL D 108      -7.673   6.399  36.359  1.00 16.68           C  
ATOM   6214  CG2 VAL D 108      -5.245   6.632  36.997  1.00 24.97           C  
ATOM   6215  N   ALA D 109      -5.302   7.547  40.350  1.00 22.90           N  
ATOM   6216  CA  ALA D 109      -4.368   7.239  41.434  1.00 23.19           C  
ATOM   6217  C   ALA D 109      -5.069   7.210  42.782  1.00 18.00           C  
ATOM   6218  O   ALA D 109      -5.956   8.060  42.960  1.00 35.01           O  
ATOM   6219  CB  ALA D 109      -3.244   8.269  41.514  1.00 24.39           C  
ATOM   6220  N   PRO D 110      -4.709   6.313  43.685  1.00 24.55           N  
ATOM   6221  CA  PRO D 110      -5.336   6.304  45.017  1.00 32.04           C  
ATOM   6222  C   PRO D 110      -5.018   7.577  45.802  1.00 45.20           C  
ATOM   6223  O   PRO D 110      -3.942   8.139  45.548  1.00 45.43           O  
ATOM   6224  CB  PRO D 110      -4.662   5.122  45.716  1.00 31.06           C  
ATOM   6225  CG  PRO D 110      -3.349   4.981  45.018  1.00 31.64           C  
ATOM   6226  CD  PRO D 110      -3.698   5.251  43.565  1.00 29.70           C  
ATOM   6227  N   LEU D 111      -5.898   7.984  46.706  1.00 46.72           N  
ATOM   6228  CA  LEU D 111      -5.762   9.120  47.617  1.00 46.11           C  
ATOM   6229  C   LEU D 111      -4.336   9.226  48.182  1.00 28.51           C  
ATOM   6230  O   LEU D 111      -3.714  10.280  48.178  1.00 39.56           O  
ATOM   6231  CB  LEU D 111      -6.709   9.020  48.808  1.00 53.57           C  
ATOM   6232  CG  LEU D 111      -7.835  10.015  49.057  1.00 52.65           C  
ATOM   6233  CD1 LEU D 111      -7.447  11.014  50.146  1.00 55.14           C  
ATOM   6234  CD2 LEU D 111      -8.236  10.743  47.783  1.00 45.35           C  
ATOM   6235  N   ASN D 112      -3.909   8.096  48.662  1.00 21.81           N  
ATOM   6236  CA  ASN D 112      -2.659   7.552  49.099  1.00 42.01           C  
ATOM   6237  C   ASN D 112      -1.456   8.049  48.303  1.00 50.00           C  
ATOM   6238  O   ASN D 112      -0.407   8.386  48.855  1.00 48.95           O  
ATOM   6239  CB  ASN D 112      -2.778   6.021  48.924  1.00 58.34           C  
ATOM   6240  CG  ASN D 112      -1.699   5.218  49.620  1.00 70.10           C  
ATOM   6241  OD1 ASN D 112      -1.459   4.059  49.267  1.00 81.96           O  
ATOM   6242  ND2 ASN D 112      -1.041   5.826  50.616  1.00 71.93           N  
ATOM   6243  N   ALA D 113      -1.597   8.074  46.976  1.00 42.84           N  
ATOM   6244  CA  ALA D 113      -0.469   8.307  46.090  1.00 41.50           C  
ATOM   6245  C   ALA D 113      -0.598   9.588  45.290  1.00 32.29           C  
ATOM   6246  O   ALA D 113       0.343   9.964  44.586  1.00 42.56           O  
ATOM   6247  CB  ALA D 113      -0.333   7.129  45.123  1.00 26.00           C  
ATOM   6248  N   ARG D 114      -1.752  10.244  45.384  1.00 26.26           N  
ATOM   6249  CA  ARG D 114      -1.967  11.414  44.528  1.00 32.00           C  
ATOM   6250  C   ARG D 114      -0.981  12.538  44.817  1.00 29.20           C  
ATOM   6251  O   ARG D 114      -0.484  13.198  43.902  1.00 35.93           O  
ATOM   6252  CB  ARG D 114      -3.414  11.894  44.666  1.00 34.21           C  
ATOM   6253  CG  ARG D 114      -3.573  13.384  44.449  1.00 39.68           C  
ATOM   6254  CD  ARG D 114      -4.991  13.820  44.186  1.00 40.04           C  
ATOM   6255  NE  ARG D 114      -5.978  12.760  44.039  1.00 43.04           N  
ATOM   6256  CZ  ARG D 114      -7.239  12.908  44.443  1.00 45.94           C  
ATOM   6257  NH1 ARG D 114      -7.608  14.058  45.006  1.00 73.10           N  
ATOM   6258  NH2 ARG D 114      -8.147  11.954  44.314  1.00 35.99           N  
ATOM   6259  N   GLY D 115      -0.648  12.792  46.072  1.00 28.83           N  
ATOM   6260  CA  GLY D 115       0.307  13.817  46.466  1.00 26.20           C  
ATOM   6261  C   GLY D 115       0.028  15.158  45.827  1.00 22.08           C  
ATOM   6262  O   GLY D 115      -1.117  15.605  45.794  1.00 23.18           O  
ATOM   6263  N   ASN D 116       1.046  15.834  45.278  1.00 28.62           N  
ATOM   6264  CA  ASN D 116       0.697  17.049  44.533  1.00 34.24           C  
ATOM   6265  C   ASN D 116       0.765  16.766  43.032  1.00 25.93           C  
ATOM   6266  O   ASN D 116       0.923  17.706  42.266  1.00 24.91           O  
ATOM   6267  CB  ASN D 116       1.594  18.234  44.862  1.00 31.96           C  
ATOM   6268  CG  ASN D 116       3.062  17.883  44.725  1.00 44.49           C  
ATOM   6269  OD1 ASN D 116       3.398  17.004  43.929  1.00 50.64           O  
ATOM   6270  ND2 ASN D 116       3.902  18.568  45.496  1.00 48.11           N  
ATOM   6271  N   LEU D 117       0.653  15.494  42.691  1.00 20.93           N  
ATOM   6272  CA  LEU D 117       0.612  15.057  41.312  1.00 26.23           C  
ATOM   6273  C   LEU D 117       1.916  15.342  40.571  1.00 23.95           C  
ATOM   6274  O   LEU D 117       1.840  15.703  39.395  1.00 28.85           O  
ATOM   6275  CB  LEU D 117      -0.561  15.720  40.569  1.00 39.05           C  
ATOM   6276  CG  LEU D 117      -1.291  14.838  39.548  1.00 40.49           C  
ATOM   6277  CD1 LEU D 117      -2.067  13.738  40.261  1.00 26.86           C  
ATOM   6278  CD2 LEU D 117      -2.208  15.666  38.655  1.00 26.65           C  
ATOM   6279  N   ALA D 118       3.064  15.173  41.204  1.00 28.33           N  
ATOM   6280  CA  ALA D 118       4.378  15.308  40.592  1.00 35.98           C  
ATOM   6281  C   ALA D 118       4.599  16.644  39.879  1.00 38.67           C  
ATOM   6282  O   ALA D 118       5.361  16.704  38.901  1.00 24.12           O  
ATOM   6283  CB  ALA D 118       4.664  14.150  39.619  1.00  9.95           C  
ATOM   6284  N   VAL D 119       3.991  17.724  40.355  1.00 26.16           N  
ATOM   6285  CA  VAL D 119       4.300  19.071  39.863  1.00 17.65           C  
ATOM   6286  C   VAL D 119       5.802  19.299  39.921  1.00 23.65           C  
ATOM   6287  O   VAL D 119       6.428  18.747  40.820  1.00 24.87           O  
ATOM   6288  CB  VAL D 119       3.543  20.137  40.670  1.00 30.80           C  
ATOM   6289  CG1 VAL D 119       2.087  20.157  40.214  1.00 20.76           C  
ATOM   6290  CG2 VAL D 119       3.609  19.909  42.180  1.00 27.73           C  
ATOM   6291  N   ASN D 120       6.419  20.061  39.008  1.00 19.82           N  
ATOM   6292  CA  ASN D 120       7.836  20.385  39.184  1.00 18.61           C  
ATOM   6293  C   ASN D 120       8.027  21.270  40.411  1.00 28.79           C  
ATOM   6294  O   ASN D 120       7.124  21.923  40.938  1.00 29.53           O  
ATOM   6295  CB  ASN D 120       8.426  21.094  37.957  1.00 15.31           C  
ATOM   6296  CG  ASN D 120       8.734  20.114  36.831  1.00 21.47           C  
ATOM   6297  OD1 ASN D 120       9.667  19.318  36.913  1.00 33.60           O  
ATOM   6298  ND2 ASN D 120       7.943  20.158  35.768  1.00 22.71           N  
ATOM   6299  N   ALA D 121       9.250  21.338  40.939  1.00 20.46           N  
ATOM   6300  CA  ALA D 121       9.386  22.183  42.120  1.00 25.20           C  
ATOM   6301  C   ALA D 121      10.866  22.344  42.427  1.00 22.48           C  
ATOM   6302  O   ALA D 121      11.623  21.414  42.155  1.00 30.64           O  
ATOM   6303  CB  ALA D 121       8.639  21.584  43.305  1.00 24.89           C  
ATOM   6304  N   LEU D 122      11.237  23.493  42.976  1.00 26.86           N  
ATOM   6305  CA  LEU D 122      12.645  23.716  43.272  1.00 31.22           C  
ATOM   6306  C   LEU D 122      13.130  22.939  44.486  1.00 38.08           C  
ATOM   6307  O   LEU D 122      12.369  22.616  45.393  1.00 53.63           O  
ATOM   6308  CB  LEU D 122      12.884  25.212  43.523  1.00 44.66           C  
ATOM   6309  CG  LEU D 122      13.202  25.998  42.244  1.00 49.19           C  
ATOM   6310  CD1 LEU D 122      13.705  27.385  42.594  1.00 42.91           C  
ATOM   6311  CD2 LEU D 122      14.197  25.197  41.422  1.00 69.07           C  
ATOM   6312  N   ASN D 123      14.428  22.695  44.475  1.00 45.31           N  
ATOM   6313  CA  ASN D 123      15.225  22.186  45.570  1.00 49.76           C  
ATOM   6314  C   ASN D 123      15.133  23.061  46.816  1.00 55.21           C  
ATOM   6315  O   ASN D 123      15.586  22.608  47.871  1.00 65.64           O  
ATOM   6316  CB  ASN D 123      16.685  22.108  45.125  1.00 56.75           C  
ATOM   6317  CG  ASN D 123      17.692  21.809  46.208  1.00 74.52           C  
ATOM   6318  OD1 ASN D 123      17.848  22.528  47.201  1.00 97.40           O  
ATOM   6319  ND2 ASN D 123      18.439  20.716  46.025  1.00 90.25           N  
ATOM   6320  N   ASN D 124      14.604  24.271  46.726  1.00 57.83           N  
ATOM   6321  CA  ASN D 124      14.470  25.159  47.877  1.00 64.33           C  
ATOM   6322  C   ASN D 124      15.826  25.751  48.238  1.00 65.72           C  
ATOM   6323  O   ASN D 124      15.977  26.973  48.315  1.00 88.78           O  
ATOM   6324  CB  ASN D 124      13.866  24.443  49.079  1.00 69.09           C  
ATOM   6325  CG  ASN D 124      12.360  24.283  49.025  1.00 72.23           C  
ATOM   6326  OD1 ASN D 124      11.720  24.425  47.979  1.00 85.90           O  
ATOM   6327  ND2 ASN D 124      11.778  23.980  50.181  1.00 38.54           N  
ATOM   6328  N   ASN D 125      16.844  24.914  48.441  1.00 56.99           N  
ATOM   6329  CA  ASN D 125      18.181  25.499  48.616  1.00 59.15           C  
ATOM   6330  C   ASN D 125      18.816  25.759  47.245  1.00 59.07           C  
ATOM   6331  O   ASN D 125      20.009  26.053  47.135  1.00 60.10           O  
ATOM   6332  CB  ASN D 125      19.073  24.622  49.486  1.00 63.72           C  
ATOM   6333  CG  ASN D 125      18.645  24.546  50.939  1.00 71.01           C  
ATOM   6334  OD1 ASN D 125      18.669  25.513  51.706  1.00 80.65           O  
ATOM   6335  ND2 ASN D 125      18.239  23.349  51.350  1.00 73.61           N  
ATOM   6336  N   THR D 126      18.012  25.656  46.191  1.00 48.40           N  
ATOM   6337  CA  THR D 126      18.407  25.966  44.825  1.00 43.17           C  
ATOM   6338  C   THR D 126      17.740  27.266  44.409  1.00 41.71           C  
ATOM   6339  O   THR D 126      16.529  27.399  44.596  1.00 47.49           O  
ATOM   6340  CB  THR D 126      18.003  24.846  43.851  1.00 42.57           C  
ATOM   6341  OG1 THR D 126      18.907  23.740  43.978  1.00 34.55           O  
ATOM   6342  CG2 THR D 126      18.082  25.317  42.406  1.00 37.59           C  
ATOM   6343  N   THR D 127      18.460  28.235  43.863  1.00 50.69           N  
ATOM   6344  CA  THR D 127      17.817  29.480  43.460  1.00 51.53           C  
ATOM   6345  C   THR D 127      17.168  29.394  42.077  1.00 49.70           C  
ATOM   6346  O   THR D 127      17.538  28.536  41.278  1.00 38.85           O  
ATOM   6347  CB  THR D 127      18.815  30.650  43.405  1.00 59.77           C  
ATOM   6348  OG1 THR D 127      18.089  31.879  43.286  1.00 97.46           O  
ATOM   6349  CG2 THR D 127      19.674  30.542  42.157  1.00 33.61           C  
ATOM   6350  N   GLN D 128      16.237  30.311  41.853  1.00 47.77           N  
ATOM   6351  CA  GLN D 128      15.482  30.494  40.627  1.00 48.12           C  
ATOM   6352  C   GLN D 128      16.393  30.611  39.403  1.00 46.00           C  
ATOM   6353  O   GLN D 128      16.185  29.938  38.392  1.00 32.07           O  
ATOM   6354  CB  GLN D 128      14.592  31.738  40.718  1.00 34.79           C  
ATOM   6355  CG  GLN D 128      13.483  31.602  41.741  1.00 24.12           C  
ATOM   6356  CD  GLN D 128      12.199  32.300  41.344  1.00 33.54           C  
ATOM   6357  OE1 GLN D 128      11.181  32.196  42.039  1.00 36.74           O  
ATOM   6358  NE2 GLN D 128      12.250  33.012  40.229  1.00 51.96           N  
ATOM   6359  N   GLY D 129      17.400  31.465  39.525  1.00 36.54           N  
ATOM   6360  CA  GLY D 129      18.393  31.667  38.484  1.00 35.27           C  
ATOM   6361  C   GLY D 129      19.108  30.363  38.172  1.00 35.54           C  
ATOM   6362  O   GLY D 129      19.231  29.960  37.016  1.00 50.84           O  
ATOM   6363  N   GLN D 130      19.567  29.721  39.239  1.00 28.19           N  
ATOM   6364  CA  GLN D 130      20.188  28.409  39.115  1.00 36.46           C  
ATOM   6365  C   GLN D 130      19.258  27.493  38.323  1.00 27.81           C  
ATOM   6366  O   GLN D 130      19.662  26.979  37.293  1.00 26.88           O  
ATOM   6367  CB  GLN D 130      20.468  27.810  40.492  1.00 50.31           C  
ATOM   6368  CG  GLN D 130      21.785  28.244  41.104  1.00 57.83           C  
ATOM   6369  CD  GLN D 130      21.870  28.125  42.612  1.00 57.51           C  
ATOM   6370  OE1 GLN D 130      20.899  28.062  43.362  1.00 53.95           O  
ATOM   6371  NE2 GLN D 130      23.116  28.091  43.087  1.00 43.11           N  
ATOM   6372  N   ALA D 131      18.044  27.351  38.843  1.00 26.12           N  
ATOM   6373  CA  ALA D 131      17.000  26.526  38.261  1.00 28.32           C  
ATOM   6374  C   ALA D 131      16.926  26.810  36.755  1.00 28.95           C  
ATOM   6375  O   ALA D 131      16.995  25.884  35.952  1.00 34.43           O  
ATOM   6376  CB  ALA D 131      15.665  26.772  38.929  1.00 21.41           C  
ATOM   6377  N   MET D 132      16.811  28.087  36.467  1.00 26.45           N  
ATOM   6378  CA  MET D 132      16.822  28.704  35.162  1.00 28.20           C  
ATOM   6379  C   MET D 132      17.973  28.239  34.289  1.00 31.91           C  
ATOM   6380  O   MET D 132      17.822  27.866  33.121  1.00 57.29           O  
ATOM   6381  CB  MET D 132      16.922  30.228  35.304  1.00 30.77           C  
ATOM   6382  CG  MET D 132      17.040  30.912  33.954  1.00 41.85           C  
ATOM   6383  SD  MET D 132      15.575  30.750  32.911  1.00123.33           S  
ATOM   6384  CE  MET D 132      16.316  30.994  31.275  1.00157.91           C  
ATOM   6385  N   VAL D 133      19.185  28.253  34.835  1.00 27.37           N  
ATOM   6386  CA  VAL D 133      20.299  27.838  33.976  1.00 23.22           C  
ATOM   6387  C   VAL D 133      20.425  26.332  33.837  1.00 23.74           C  
ATOM   6388  O   VAL D 133      20.792  25.805  32.777  1.00 32.65           O  
ATOM   6389  CB  VAL D 133      21.593  28.430  34.560  1.00 30.26           C  
ATOM   6390  CG1 VAL D 133      22.828  27.800  33.945  1.00 30.98           C  
ATOM   6391  CG2 VAL D 133      21.557  29.939  34.353  1.00 37.96           C  
ATOM   6392  N   VAL D 134      20.128  25.591  34.899  1.00 20.54           N  
ATOM   6393  CA  VAL D 134      20.125  24.124  34.811  1.00 21.58           C  
ATOM   6394  C   VAL D 134      19.170  23.694  33.700  1.00 25.07           C  
ATOM   6395  O   VAL D 134      19.510  22.915  32.819  1.00 38.61           O  
ATOM   6396  CB  VAL D 134      19.725  23.469  36.142  1.00 23.81           C  
ATOM   6397  CG1 VAL D 134      19.319  22.006  35.968  1.00 18.54           C  
ATOM   6398  CG2 VAL D 134      20.860  23.552  37.156  1.00 27.10           C  
ATOM   6399  N   GLU D 135      17.943  24.222  33.732  1.00 30.40           N  
ATOM   6400  CA  GLU D 135      16.924  23.878  32.749  1.00 28.84           C  
ATOM   6401  C   GLU D 135      17.357  24.263  31.338  1.00 27.47           C  
ATOM   6402  O   GLU D 135      17.052  23.504  30.415  1.00 37.90           O  
ATOM   6403  CB  GLU D 135      15.578  24.523  33.082  1.00 33.18           C  
ATOM   6404  CG  GLU D 135      14.826  23.829  34.209  1.00 39.11           C  
ATOM   6405  CD  GLU D 135      14.187  22.520  33.793  1.00 39.93           C  
ATOM   6406  OE1 GLU D 135      13.933  22.283  32.594  1.00 34.58           O  
ATOM   6407  OE2 GLU D 135      13.930  21.706  34.703  1.00 29.93           O  
ATOM   6408  N   LEU D 136      18.047  25.386  31.177  1.00 33.00           N  
ATOM   6409  CA  LEU D 136      18.563  25.770  29.856  1.00 28.85           C  
ATOM   6410  C   LEU D 136      19.409  24.625  29.311  1.00 25.88           C  
ATOM   6411  O   LEU D 136      19.228  24.159  28.188  1.00 27.31           O  
ATOM   6412  CB  LEU D 136      19.373  27.053  29.932  1.00 30.87           C  
ATOM   6413  CG  LEU D 136      19.637  27.917  28.708  1.00 28.04           C  
ATOM   6414  CD1 LEU D 136      20.199  29.284  29.110  1.00 17.55           C  
ATOM   6415  CD2 LEU D 136      20.604  27.257  27.737  1.00 36.96           C  
ATOM   6416  N   ILE D 137      20.345  24.182  30.140  1.00 22.94           N  
ATOM   6417  CA  ILE D 137      21.268  23.130  29.764  1.00 20.06           C  
ATOM   6418  C   ILE D 137      20.621  21.770  29.576  1.00 23.59           C  
ATOM   6419  O   ILE D 137      20.988  20.983  28.691  1.00 23.65           O  
ATOM   6420  CB  ILE D 137      22.365  23.012  30.854  1.00 27.46           C  
ATOM   6421  CG1 ILE D 137      23.120  24.309  31.143  1.00 34.64           C  
ATOM   6422  CG2 ILE D 137      23.308  21.887  30.476  1.00 15.87           C  
ATOM   6423  CD1 ILE D 137      24.153  24.204  32.258  1.00 24.44           C  
ATOM   6424  N   LEU D 138      19.638  21.422  30.406  1.00 23.77           N  
ATOM   6425  CA  LEU D 138      18.976  20.136  30.259  1.00 20.58           C  
ATOM   6426  C   LEU D 138      18.296  20.004  28.893  1.00 30.73           C  
ATOM   6427  O   LEU D 138      18.235  18.925  28.306  1.00 29.64           O  
ATOM   6428  CB  LEU D 138      17.856  19.949  31.283  1.00 24.67           C  
ATOM   6429  CG  LEU D 138      18.155  19.919  32.769  1.00 34.33           C  
ATOM   6430  CD1 LEU D 138      16.887  19.481  33.499  1.00 40.74           C  
ATOM   6431  CD2 LEU D 138      19.337  19.018  33.113  1.00 17.98           C  
ATOM   6432  N   THR D 139      17.741  21.136  28.473  1.00 28.06           N  
ATOM   6433  CA  THR D 139      16.904  21.205  27.276  1.00 35.20           C  
ATOM   6434  C   THR D 139      17.792  21.388  26.055  1.00 30.84           C  
ATOM   6435  O   THR D 139      17.573  20.756  25.023  1.00 49.04           O  
ATOM   6436  CB  THR D 139      15.853  22.311  27.446  1.00 34.10           C  
ATOM   6437  OG1 THR D 139      15.242  22.106  28.732  1.00 18.26           O  
ATOM   6438  CG2 THR D 139      14.715  22.217  26.450  1.00 24.31           C  
ATOM   6439  N   PHE D 140      18.816  22.217  26.170  1.00 29.13           N  
ATOM   6440  CA  PHE D 140      19.814  22.357  25.125  1.00 26.96           C  
ATOM   6441  C   PHE D 140      20.336  21.006  24.645  1.00 22.56           C  
ATOM   6442  O   PHE D 140      20.408  20.771  23.437  1.00 17.86           O  
ATOM   6443  CB  PHE D 140      21.003  23.204  25.606  1.00 21.02           C  
ATOM   6444  CG  PHE D 140      22.009  23.485  24.496  1.00 28.04           C  
ATOM   6445  CD1 PHE D 140      21.810  24.563  23.642  1.00 29.42           C  
ATOM   6446  CD2 PHE D 140      23.133  22.708  24.300  1.00 33.17           C  
ATOM   6447  CE1 PHE D 140      22.705  24.855  22.629  1.00 21.03           C  
ATOM   6448  CE2 PHE D 140      24.038  22.980  23.282  1.00 28.40           C  
ATOM   6449  CZ  PHE D 140      23.817  24.060  22.448  1.00 19.20           C  
ATOM   6450  N   GLN D 141      20.735  20.121  25.556  1.00 25.85           N  
ATOM   6451  CA  GLN D 141      21.349  18.876  25.069  1.00 25.65           C  
ATOM   6452  C   GLN D 141      20.277  18.017  24.412  1.00 22.98           C  
ATOM   6453  O   GLN D 141      20.485  17.273  23.457  1.00 24.16           O  
ATOM   6454  CB  GLN D 141      22.094  18.157  26.185  1.00 13.66           C  
ATOM   6455  CG  GLN D 141      21.273  17.689  27.373  1.00 22.57           C  
ATOM   6456  CD  GLN D 141      20.616  16.331  27.218  1.00 30.46           C  
ATOM   6457  OE1 GLN D 141      21.119  15.415  26.567  1.00 27.29           O  
ATOM   6458  NE2 GLN D 141      19.430  16.161  27.800  1.00 25.74           N  
ATOM   6459  N   LEU D 142      19.048  18.103  24.933  1.00 22.08           N  
ATOM   6460  CA  LEU D 142      17.995  17.282  24.333  1.00 21.25           C  
ATOM   6461  C   LEU D 142      17.738  17.753  22.910  1.00 25.77           C  
ATOM   6462  O   LEU D 142      17.695  16.937  21.980  1.00 33.86           O  
ATOM   6463  CB  LEU D 142      16.741  17.326  25.206  1.00 14.52           C  
ATOM   6464  CG  LEU D 142      15.412  16.931  24.568  1.00 20.10           C  
ATOM   6465  CD1 LEU D 142      15.424  15.452  24.185  1.00 30.02           C  
ATOM   6466  CD2 LEU D 142      14.207  17.217  25.464  1.00 12.38           C  
ATOM   6467  N   ALA D 143      17.555  19.060  22.714  1.00 20.23           N  
ATOM   6468  CA  ALA D 143      17.209  19.559  21.372  1.00 25.98           C  
ATOM   6469  C   ALA D 143      18.240  19.170  20.315  1.00 22.57           C  
ATOM   6470  O   ALA D 143      17.951  18.656  19.233  1.00 17.35           O  
ATOM   6471  CB  ALA D 143      17.029  21.070  21.438  1.00 16.59           C  
ATOM   6472  N   LEU D 144      19.499  19.423  20.652  1.00 21.57           N  
ATOM   6473  CA  LEU D 144      20.655  19.067  19.853  1.00 19.74           C  
ATOM   6474  C   LEU D 144      20.586  17.613  19.409  1.00 26.59           C  
ATOM   6475  O   LEU D 144      20.612  17.308  18.219  1.00 34.65           O  
ATOM   6476  CB  LEU D 144      21.901  19.354  20.687  1.00 25.61           C  
ATOM   6477  CG  LEU D 144      23.061  20.092  20.023  1.00 29.50           C  
ATOM   6478  CD1 LEU D 144      22.585  21.280  19.194  1.00 14.85           C  
ATOM   6479  CD2 LEU D 144      24.071  20.541  21.061  1.00 25.23           C  
ATOM   6480  N   CYS D 145      20.476  16.697  20.368  1.00 21.52           N  
ATOM   6481  CA  CYS D 145      20.277  15.286  20.086  1.00 25.78           C  
ATOM   6482  C   CYS D 145      19.087  15.123  19.146  1.00 35.85           C  
ATOM   6483  O   CYS D 145      19.122  14.305  18.224  1.00 38.93           O  
ATOM   6484  CB  CYS D 145      20.041  14.459  21.355  1.00 28.06           C  
ATOM   6485  SG  CYS D 145      19.806  12.678  21.085  1.00 25.59           S  
ATOM   6486  N   ILE D 146      18.048  15.928  19.402  1.00 30.83           N  
ATOM   6487  CA  ILE D 146      16.855  15.765  18.579  1.00 25.32           C  
ATOM   6488  C   ILE D 146      17.126  16.161  17.127  1.00 27.60           C  
ATOM   6489  O   ILE D 146      16.740  15.434  16.208  1.00 27.67           O  
ATOM   6490  CB  ILE D 146      15.663  16.572  19.114  1.00 31.38           C  
ATOM   6491  CG1 ILE D 146      14.995  15.965  20.348  1.00 26.36           C  
ATOM   6492  CG2 ILE D 146      14.637  16.772  18.008  1.00 22.54           C  
ATOM   6493  CD1 ILE D 146      13.813  16.766  20.845  1.00 36.95           C  
ATOM   6494  N   PHE D 147      17.769  17.302  16.940  1.00 22.03           N  
ATOM   6495  CA  PHE D 147      17.927  17.861  15.586  1.00 18.72           C  
ATOM   6496  C   PHE D 147      18.855  16.940  14.830  1.00 24.27           C  
ATOM   6497  O   PHE D 147      18.694  16.630  13.656  1.00 19.29           O  
ATOM   6498  CB  PHE D 147      18.451  19.292  15.655  1.00 18.08           C  
ATOM   6499  CG  PHE D 147      17.553  20.191  16.491  1.00 15.07           C  
ATOM   6500  CD1 PHE D 147      16.174  20.020  16.445  1.00 20.88           C  
ATOM   6501  CD2 PHE D 147      18.053  21.176  17.320  1.00 24.31           C  
ATOM   6502  CE1 PHE D 147      15.311  20.811  17.196  1.00 23.52           C  
ATOM   6503  CE2 PHE D 147      17.197  21.981  18.056  1.00 25.29           C  
ATOM   6504  CZ  PHE D 147      15.825  21.804  18.004  1.00 18.34           C  
ATOM   6505  N   ALA D 148      19.850  16.466  15.601  1.00 27.37           N  
ATOM   6506  CA  ALA D 148      20.827  15.593  14.953  1.00 25.69           C  
ATOM   6507  C   ALA D 148      20.203  14.252  14.591  1.00 37.48           C  
ATOM   6508  O   ALA D 148      20.489  13.645  13.548  1.00 28.81           O  
ATOM   6509  CB  ALA D 148      22.049  15.490  15.854  1.00 16.15           C  
ATOM   6510  N   SER D 149      19.306  13.739  15.435  1.00 36.50           N  
ATOM   6511  CA  SER D 149      18.762  12.404  15.213  1.00 22.84           C  
ATOM   6512  C   SER D 149      17.709  12.365  14.124  1.00 26.58           C  
ATOM   6513  O   SER D 149      17.381  11.269  13.676  1.00 30.30           O  
ATOM   6514  CB  SER D 149      18.144  11.892  16.519  1.00 19.84           C  
ATOM   6515  OG  SER D 149      19.175  11.321  17.306  1.00 18.04           O  
ATOM   6516  N   THR D 150      17.169  13.516  13.722  1.00 22.03           N  
ATOM   6517  CA  THR D 150      16.128  13.495  12.691  1.00 25.86           C  
ATOM   6518  C   THR D 150      16.528  14.241  11.424  1.00 21.66           C  
ATOM   6519  O   THR D 150      15.749  14.394  10.473  1.00 31.34           O  
ATOM   6520  CB  THR D 150      14.832  14.080  13.284  1.00 24.97           C  
ATOM   6521  OG1 THR D 150      15.136  15.312  13.955  1.00 23.42           O  
ATOM   6522  CG2 THR D 150      14.242  13.149  14.329  1.00 23.44           C  
ATOM   6523  N   ASP D 151      17.761  14.733  11.343  1.00 33.25           N  
ATOM   6524  CA  ASP D 151      18.198  15.453  10.140  1.00 28.90           C  
ATOM   6525  C   ASP D 151      18.206  14.501   8.949  1.00 33.78           C  
ATOM   6526  O   ASP D 151      18.949  13.511   8.914  1.00 24.81           O  
ATOM   6527  CB  ASP D 151      19.570  16.071  10.363  1.00 25.28           C  
ATOM   6528  CG  ASP D 151      20.018  17.106   9.349  1.00 31.08           C  
ATOM   6529  OD1 ASP D 151      19.601  17.036   8.172  1.00 33.17           O  
ATOM   6530  OD2 ASP D 151      20.814  18.007   9.709  1.00 26.10           O  
ATOM   6531  N   SER D 152      17.372  14.798   7.943  1.00 21.96           N  
ATOM   6532  CA  SER D 152      17.369  13.981   6.739  1.00 24.89           C  
ATOM   6533  C   SER D 152      18.723  13.928   6.051  1.00 25.62           C  
ATOM   6534  O   SER D 152      18.946  13.038   5.228  1.00 43.27           O  
ATOM   6535  CB  SER D 152      16.342  14.526   5.722  1.00 31.66           C  
ATOM   6536  OG  SER D 152      15.102  14.647   6.420  1.00 86.74           O  
ATOM   6537  N   ARG D 153      19.638  14.850   6.347  1.00 22.91           N  
ATOM   6538  CA  ARG D 153      20.913  14.829   5.643  1.00 21.99           C  
ATOM   6539  C   ARG D 153      21.951  13.988   6.366  1.00 32.06           C  
ATOM   6540  O   ARG D 153      23.049  13.786   5.852  1.00 41.50           O  
ATOM   6541  CB  ARG D 153      21.479  16.244   5.480  1.00 31.39           C  
ATOM   6542  CG  ARG D 153      20.526  17.251   4.875  1.00 35.83           C  
ATOM   6543  CD  ARG D 153      21.001  18.671   5.117  1.00 38.21           C  
ATOM   6544  NE  ARG D 153      20.901  19.063   6.514  1.00 42.40           N  
ATOM   6545  CZ  ARG D 153      21.077  20.295   6.981  1.00 51.81           C  
ATOM   6546  NH1 ARG D 153      21.361  21.291   6.148  1.00 25.34           N  
ATOM   6547  NH2 ARG D 153      20.968  20.535   8.286  1.00 52.58           N  
ATOM   6548  N   ARG D 154      21.637  13.507   7.564  1.00 40.18           N  
ATOM   6549  CA  ARG D 154      22.680  12.869   8.366  1.00 33.87           C  
ATOM   6550  C   ARG D 154      23.303  11.673   7.664  1.00 28.68           C  
ATOM   6551  O   ARG D 154      22.581  10.872   7.072  1.00 29.72           O  
ATOM   6552  CB  ARG D 154      22.075  12.457   9.711  1.00 39.04           C  
ATOM   6553  CG  ARG D 154      23.166  12.109  10.725  1.00 34.21           C  
ATOM   6554  CD  ARG D 154      22.552  11.246  11.806  1.00 28.21           C  
ATOM   6555  NE  ARG D 154      23.527  10.342  12.403  1.00 37.32           N  
ATOM   6556  CZ  ARG D 154      23.986  10.538  13.642  1.00 34.05           C  
ATOM   6557  NH1 ARG D 154      23.534  11.586  14.327  1.00 23.33           N  
ATOM   6558  NH2 ARG D 154      24.867   9.681  14.135  1.00 23.00           N  
ATOM   6559  N   THR D 155      24.626  11.549   7.721  1.00 35.61           N  
ATOM   6560  CA  THR D 155      25.295  10.528   6.910  1.00 40.90           C  
ATOM   6561  C   THR D 155      25.713   9.317   7.723  1.00 42.85           C  
ATOM   6562  O   THR D 155      25.623   8.159   7.308  1.00 32.31           O  
ATOM   6563  CB  THR D 155      26.509  11.162   6.191  1.00 44.30           C  
ATOM   6564  OG1 THR D 155      26.369  10.894   4.786  1.00 56.72           O  
ATOM   6565  CG2 THR D 155      27.831  10.563   6.639  1.00 47.32           C  
ATOM   6566  N   SER D 156      26.177   9.578   8.935  1.00 49.46           N  
ATOM   6567  CA  SER D 156      26.498   8.522   9.877  1.00 51.83           C  
ATOM   6568  C   SER D 156      25.255   7.759  10.318  1.00 39.22           C  
ATOM   6569  O   SER D 156      24.176   8.338  10.401  1.00 36.13           O  
ATOM   6570  CB  SER D 156      27.148   9.133  11.125  1.00 65.41           C  
ATOM   6571  OG  SER D 156      26.251  10.115  11.667  1.00 79.36           O  
ATOM   6572  N   PRO D 157      25.435   6.476  10.605  1.00 35.72           N  
ATOM   6573  CA  PRO D 157      24.377   5.635  11.164  1.00 25.69           C  
ATOM   6574  C   PRO D 157      23.713   6.334  12.346  1.00 22.76           C  
ATOM   6575  O   PRO D 157      24.404   6.728  13.280  1.00 26.18           O  
ATOM   6576  CB  PRO D 157      25.111   4.393  11.649  1.00 29.05           C  
ATOM   6577  CG  PRO D 157      26.369   4.337  10.851  1.00 38.13           C  
ATOM   6578  CD  PRO D 157      26.689   5.731  10.393  1.00 40.80           C  
ATOM   6579  N   VAL D 158      22.405   6.477  12.230  1.00 28.14           N  
ATOM   6580  CA  VAL D 158      21.567   7.200  13.153  1.00 29.58           C  
ATOM   6581  C   VAL D 158      21.187   6.334  14.359  1.00 42.66           C  
ATOM   6582  O   VAL D 158      20.951   6.906  15.428  1.00 38.03           O  
ATOM   6583  CB  VAL D 158      20.251   7.671  12.507  1.00 23.37           C  
ATOM   6584  CG1 VAL D 158      19.485   6.470  11.986  1.00 12.00           C  
ATOM   6585  CG2 VAL D 158      19.445   8.464  13.513  1.00 25.68           C  
ATOM   6586  N   GLY D 159      21.144   5.029  14.126  1.00 39.22           N  
ATOM   6587  CA  GLY D 159      20.744   4.059  15.148  1.00 27.32           C  
ATOM   6588  C   GLY D 159      19.243   4.100  15.340  1.00 20.23           C  
ATOM   6589  O   GLY D 159      18.440   3.929  14.425  1.00 25.22           O  
ATOM   6590  N   SER D 160      18.804   4.372  16.564  1.00 17.31           N  
ATOM   6591  CA  SER D 160      17.366   4.543  16.767  1.00 19.14           C  
ATOM   6592  C   SER D 160      17.109   5.990  17.140  1.00 28.34           C  
ATOM   6593  O   SER D 160      17.519   6.388  18.238  1.00 36.36           O  
ATOM   6594  CB  SER D 160      16.901   3.595  17.869  1.00 15.18           C  
ATOM   6595  OG  SER D 160      15.609   3.967  18.307  1.00 15.04           O  
ATOM   6596  N   PRO D 161      16.519   6.835  16.309  1.00 27.67           N  
ATOM   6597  CA  PRO D 161      16.300   8.221  16.752  1.00 20.00           C  
ATOM   6598  C   PRO D 161      15.451   8.260  18.025  1.00 19.06           C  
ATOM   6599  O   PRO D 161      15.767   8.983  18.967  1.00 22.85           O  
ATOM   6600  CB  PRO D 161      15.585   8.872  15.565  1.00 21.01           C  
ATOM   6601  CG  PRO D 161      16.006   8.024  14.399  1.00 24.14           C  
ATOM   6602  CD  PRO D 161      16.068   6.611  14.924  1.00 29.16           C  
ATOM   6603  N   ALA D 162      14.391   7.472  18.062  1.00 23.02           N  
ATOM   6604  CA  ALA D 162      13.477   7.341  19.183  1.00 30.36           C  
ATOM   6605  C   ALA D 162      14.176   7.038  20.506  1.00 24.01           C  
ATOM   6606  O   ALA D 162      13.966   7.761  21.477  1.00 24.94           O  
ATOM   6607  CB  ALA D 162      12.462   6.239  18.881  1.00 20.70           C  
ATOM   6608  N   LEU D 163      14.993   5.991  20.575  1.00 18.79           N  
ATOM   6609  CA  LEU D 163      15.627   5.600  21.826  1.00 25.89           C  
ATOM   6610  C   LEU D 163      16.765   6.542  22.180  1.00 35.06           C  
ATOM   6611  O   LEU D 163      16.970   6.810  23.376  1.00 23.79           O  
ATOM   6612  CB  LEU D 163      16.144   4.159  21.785  1.00 28.67           C  
ATOM   6613  CG  LEU D 163      15.112   3.044  21.590  1.00 19.62           C  
ATOM   6614  CD1 LEU D 163      15.756   1.682  21.356  1.00 12.48           C  
ATOM   6615  CD2 LEU D 163      14.182   3.026  22.797  1.00 19.89           C  
ATOM   6616  N   SER D 164      17.502   7.035  21.168  1.00 15.10           N  
ATOM   6617  CA  SER D 164      18.547   7.987  21.565  1.00 16.29           C  
ATOM   6618  C   SER D 164      17.935   9.214  22.244  1.00 10.24           C  
ATOM   6619  O   SER D 164      18.484   9.779  23.180  1.00 16.86           O  
ATOM   6620  CB  SER D 164      19.382   8.418  20.364  1.00 22.31           C  
ATOM   6621  OG  SER D 164      20.468   7.567  20.054  1.00 14.36           O  
ATOM   6622  N   ILE D 165      16.801   9.654  21.716  1.00 17.54           N  
ATOM   6623  CA  ILE D 165      16.065  10.849  22.087  1.00 22.15           C  
ATOM   6624  C   ILE D 165      15.412  10.621  23.448  1.00 32.45           C  
ATOM   6625  O   ILE D 165      15.563  11.404  24.396  1.00 22.16           O  
ATOM   6626  CB  ILE D 165      15.037  11.217  20.996  1.00 29.48           C  
ATOM   6627  CG1 ILE D 165      15.631  11.811  19.709  1.00 32.17           C  
ATOM   6628  CG2 ILE D 165      13.954  12.144  21.552  1.00 14.65           C  
ATOM   6629  CD1 ILE D 165      14.642  12.039  18.571  1.00 19.93           C  
ATOM   6630  N   GLY D 166      14.677   9.508  23.570  1.00 16.29           N  
ATOM   6631  CA  GLY D 166      14.148   9.208  24.904  1.00 34.34           C  
ATOM   6632  C   GLY D 166      15.250   9.091  25.941  1.00 31.65           C  
ATOM   6633  O   GLY D 166      15.243   9.751  26.991  1.00 20.87           O  
ATOM   6634  N   LEU D 167      16.275   8.261  25.696  1.00 23.95           N  
ATOM   6635  CA  LEU D 167      17.350   8.145  26.692  1.00 18.10           C  
ATOM   6636  C   LEU D 167      18.028   9.492  26.905  1.00 26.24           C  
ATOM   6637  O   LEU D 167      18.643   9.772  27.940  1.00 27.57           O  
ATOM   6638  CB  LEU D 167      18.389   7.100  26.308  1.00 17.27           C  
ATOM   6639  CG  LEU D 167      17.929   5.640  26.346  1.00 15.91           C  
ATOM   6640  CD1 LEU D 167      18.916   4.745  25.615  1.00 15.67           C  
ATOM   6641  CD2 LEU D 167      17.734   5.196  27.788  1.00 16.71           C  
ATOM   6642  N   SER D 168      17.941  10.387  25.912  1.00 23.58           N  
ATOM   6643  CA  SER D 168      18.474  11.718  26.208  1.00 16.04           C  
ATOM   6644  C   SER D 168      17.595  12.347  27.276  1.00 24.78           C  
ATOM   6645  O   SER D 168      18.017  13.036  28.199  1.00 14.24           O  
ATOM   6646  CB  SER D 168      18.518  12.564  24.950  1.00 21.37           C  
ATOM   6647  OG  SER D 168      18.919  13.880  25.291  1.00 19.59           O  
ATOM   6648  N   VAL D 169      16.269  12.112  27.207  1.00 21.54           N  
ATOM   6649  CA  VAL D 169      15.548  12.772  28.298  1.00 27.71           C  
ATOM   6650  C   VAL D 169      15.798  12.065  29.628  1.00 25.63           C  
ATOM   6651  O   VAL D 169      15.848  12.748  30.663  1.00 15.02           O  
ATOM   6652  CB  VAL D 169      14.050  12.928  28.001  1.00 33.09           C  
ATOM   6653  CG1 VAL D 169      13.706  12.781  26.524  1.00 26.97           C  
ATOM   6654  CG2 VAL D 169      13.256  11.947  28.838  1.00 19.54           C  
ATOM   6655  N   THR D 170      15.987  10.744  29.706  1.00 19.26           N  
ATOM   6656  CA  THR D 170      16.353  10.163  30.991  1.00 17.00           C  
ATOM   6657  C   THR D 170      17.645  10.790  31.531  1.00 25.27           C  
ATOM   6658  O   THR D 170      17.732  11.043  32.732  1.00 30.27           O  
ATOM   6659  CB  THR D 170      16.565   8.632  31.024  1.00 12.78           C  
ATOM   6660  OG1 THR D 170      17.861   8.323  30.516  1.00 64.19           O  
ATOM   6661  CG2 THR D 170      15.542   7.932  30.178  1.00  4.82           C  
ATOM   6662  N   LEU D 171      18.631  11.049  30.694  1.00 27.65           N  
ATOM   6663  CA  LEU D 171      19.852  11.715  31.128  1.00 23.84           C  
ATOM   6664  C   LEU D 171      19.540  13.065  31.771  1.00 28.58           C  
ATOM   6665  O   LEU D 171      20.171  13.495  32.741  1.00 18.21           O  
ATOM   6666  CB  LEU D 171      20.810  11.902  29.944  1.00 17.66           C  
ATOM   6667  CG  LEU D 171      22.063  12.733  30.222  1.00 25.25           C  
ATOM   6668  CD1 LEU D 171      23.073  11.888  30.995  1.00 17.24           C  
ATOM   6669  CD2 LEU D 171      22.704  13.294  28.957  1.00 18.01           C  
ATOM   6670  N   GLY D 172      18.548  13.754  31.213  1.00 30.73           N  
ATOM   6671  CA  GLY D 172      18.165  15.074  31.704  1.00 25.32           C  
ATOM   6672  C   GLY D 172      17.618  14.975  33.119  1.00 23.78           C  
ATOM   6673  O   GLY D 172      17.951  15.764  33.999  1.00 28.05           O  
ATOM   6674  N   HIS D 173      16.767  13.984  33.340  1.00 19.08           N  
ATOM   6675  CA  HIS D 173      16.232  13.744  34.669  1.00 25.26           C  
ATOM   6676  C   HIS D 173      17.258  13.370  35.729  1.00 26.76           C  
ATOM   6677  O   HIS D 173      17.001  13.674  36.893  1.00 34.40           O  
ATOM   6678  CB  HIS D 173      15.197  12.600  34.603  1.00 19.25           C  
ATOM   6679  CG  HIS D 173      13.939  13.133  33.999  1.00 21.16           C  
ATOM   6680  ND1 HIS D 173      12.855  13.532  34.734  1.00 31.91           N  
ATOM   6681  CD2 HIS D 173      13.635  13.352  32.700  1.00 18.15           C  
ATOM   6682  CE1 HIS D 173      11.915  13.964  33.906  1.00 24.08           C  
ATOM   6683  NE2 HIS D 173      12.360  13.866  32.675  1.00 17.36           N  
ATOM   6684  N   LEU D 174      18.338  12.721  35.341  1.00 18.19           N  
ATOM   6685  CA  LEU D 174      19.352  12.175  36.232  1.00 26.65           C  
ATOM   6686  C   LEU D 174      20.138  13.262  36.953  1.00 19.39           C  
ATOM   6687  O   LEU D 174      20.829  13.059  37.950  1.00 26.77           O  
ATOM   6688  CB  LEU D 174      20.300  11.292  35.415  1.00 31.78           C  
ATOM   6689  CG  LEU D 174      20.065   9.784  35.469  1.00 31.05           C  
ATOM   6690  CD1 LEU D 174      18.863   9.472  36.348  1.00 37.80           C  
ATOM   6691  CD2 LEU D 174      19.906   9.207  34.078  1.00 26.37           C  
ATOM   6692  N   VAL D 175      20.033  14.467  36.413  1.00 19.90           N  
ATOM   6693  CA  VAL D 175      20.530  15.687  37.035  1.00 33.36           C  
ATOM   6694  C   VAL D 175      19.339  16.605  37.321  1.00 31.38           C  
ATOM   6695  O   VAL D 175      19.210  17.084  38.452  1.00 38.67           O  
ATOM   6696  CB  VAL D 175      21.622  16.340  36.174  1.00 34.57           C  
ATOM   6697  CG1 VAL D 175      22.087  17.699  36.674  1.00 29.62           C  
ATOM   6698  CG2 VAL D 175      22.853  15.441  36.122  1.00 24.55           C  
ATOM   6699  N   GLY D 176      18.449  16.863  36.368  1.00 18.73           N  
ATOM   6700  CA  GLY D 176      17.374  17.822  36.521  1.00 13.42           C  
ATOM   6701  C   GLY D 176      16.545  17.595  37.771  1.00 30.14           C  
ATOM   6702  O   GLY D 176      16.159  18.565  38.438  1.00 21.60           O  
ATOM   6703  N   ILE D 177      16.258  16.325  38.077  1.00 25.64           N  
ATOM   6704  CA  ILE D 177      15.372  16.012  39.203  1.00 31.19           C  
ATOM   6705  C   ILE D 177      15.900  16.675  40.480  1.00 28.90           C  
ATOM   6706  O   ILE D 177      15.147  17.253  41.255  1.00 24.07           O  
ATOM   6707  CB  ILE D 177      15.162  14.506  39.438  1.00 27.44           C  
ATOM   6708  CG1 ILE D 177      14.529  13.756  38.259  1.00 24.14           C  
ATOM   6709  CG2 ILE D 177      14.338  14.267  40.705  1.00 19.77           C  
ATOM   6710  CD1 ILE D 177      14.159  12.314  38.540  1.00 13.82           C  
ATOM   6711  N   TYR D 178      17.201  16.655  40.715  1.00 18.43           N  
ATOM   6712  CA  TYR D 178      17.731  17.259  41.927  1.00 20.20           C  
ATOM   6713  C   TYR D 178      17.572  18.768  41.974  1.00 31.16           C  
ATOM   6714  O   TYR D 178      17.541  19.362  43.068  1.00 47.95           O  
ATOM   6715  CB  TYR D 178      19.197  16.837  42.004  1.00 14.68           C  
ATOM   6716  CG  TYR D 178      19.410  15.383  42.362  1.00 25.89           C  
ATOM   6717  CD1 TYR D 178      20.099  14.581  41.461  1.00 19.22           C  
ATOM   6718  CD2 TYR D 178      18.970  14.786  43.538  1.00 27.52           C  
ATOM   6719  CE1 TYR D 178      20.338  13.253  41.703  1.00 19.97           C  
ATOM   6720  CE2 TYR D 178      19.207  13.441  43.814  1.00 20.13           C  
ATOM   6721  CZ  TYR D 178      19.894  12.690  42.884  1.00 26.18           C  
ATOM   6722  OH  TYR D 178      20.172  11.357  43.068  1.00 18.31           O  
ATOM   6723  N   PHE D 179      17.461  19.452  40.835  1.00 20.77           N  
ATOM   6724  CA  PHE D 179      17.305  20.910  40.874  1.00 23.29           C  
ATOM   6725  C   PHE D 179      15.847  21.355  40.898  1.00 31.65           C  
ATOM   6726  O   PHE D 179      15.412  22.206  41.687  1.00 25.28           O  
ATOM   6727  CB  PHE D 179      18.037  21.536  39.668  1.00 27.77           C  
ATOM   6728  CG  PHE D 179      19.559  21.498  39.755  1.00 35.61           C  
ATOM   6729  CD1 PHE D 179      20.267  22.488  40.414  1.00 32.11           C  
ATOM   6730  CD2 PHE D 179      20.282  20.466  39.182  1.00 41.59           C  
ATOM   6731  CE1 PHE D 179      21.645  22.467  40.518  1.00 25.96           C  
ATOM   6732  CE2 PHE D 179      21.661  20.420  39.289  1.00 42.20           C  
ATOM   6733  CZ  PHE D 179      22.343  21.414  39.962  1.00 35.74           C  
ATOM   6734  N   THR D 180      15.021  20.800  40.014  1.00 39.33           N  
ATOM   6735  CA  THR D 180      13.676  21.271  39.730  1.00 24.45           C  
ATOM   6736  C   THR D 180      12.594  20.214  39.662  1.00 19.47           C  
ATOM   6737  O   THR D 180      11.419  20.529  39.431  1.00 31.05           O  
ATOM   6738  CB  THR D 180      13.705  21.940  38.326  1.00 25.97           C  
ATOM   6739  OG1 THR D 180      14.222  20.972  37.407  1.00 35.57           O  
ATOM   6740  CG2 THR D 180      14.651  23.117  38.335  1.00 22.03           C  
ATOM   6741  N   GLY D 181      12.950  18.940  39.806  1.00 27.76           N  
ATOM   6742  CA  GLY D 181      12.008  17.860  39.502  1.00 18.20           C  
ATOM   6743  C   GLY D 181      12.166  17.425  38.045  1.00 22.69           C  
ATOM   6744  O   GLY D 181      11.736  16.342  37.661  1.00 18.89           O  
ATOM   6745  N   CYS D 182      12.796  18.293  37.276  1.00 30.76           N  
ATOM   6746  CA  CYS D 182      13.106  18.195  35.866  1.00 35.75           C  
ATOM   6747  C   CYS D 182      11.870  18.467  35.008  1.00 26.68           C  
ATOM   6748  O   CYS D 182      10.902  17.717  34.982  1.00 24.88           O  
ATOM   6749  CB  CYS D 182      13.708  16.836  35.485  1.00 42.81           C  
ATOM   6750  SG  CYS D 182      14.396  16.854  33.804  1.00 29.37           S  
ATOM   6751  N   SER D 183      11.908  19.599  34.315  1.00 33.60           N  
ATOM   6752  CA  SER D 183      10.855  19.988  33.384  1.00 31.32           C  
ATOM   6753  C   SER D 183      11.335  19.692  31.964  1.00 31.59           C  
ATOM   6754  O   SER D 183      10.896  18.703  31.373  1.00 21.15           O  
ATOM   6755  CB  SER D 183      10.442  21.449  33.514  1.00 22.11           C  
ATOM   6756  OG  SER D 183       9.740  21.902  32.367  1.00 30.00           O  
ATOM   6757  N   MET D 184      12.208  20.517  31.395  1.00 23.98           N  
ATOM   6758  CA  MET D 184      12.630  20.290  30.010  1.00 31.05           C  
ATOM   6759  C   MET D 184      11.477  20.423  29.017  1.00 32.30           C  
ATOM   6760  O   MET D 184      11.612  20.046  27.847  1.00 30.61           O  
ATOM   6761  CB  MET D 184      13.254  18.897  29.857  1.00 21.75           C  
ATOM   6762  CG  MET D 184      14.519  18.716  30.683  1.00 33.29           C  
ATOM   6763  SD  MET D 184      15.318  17.117  30.436  1.00 45.53           S  
ATOM   6764  CE  MET D 184      13.947  15.996  30.681  1.00 31.39           C  
ATOM   6765  N   ASN D 185      10.344  20.958  29.453  1.00 22.00           N  
ATOM   6766  CA  ASN D 185       9.066  20.841  28.784  1.00 20.51           C  
ATOM   6767  C   ASN D 185       7.990  21.594  29.552  1.00 23.73           C  
ATOM   6768  O   ASN D 185       7.512  21.074  30.554  1.00 16.81           O  
ATOM   6769  CB  ASN D 185       8.709  19.355  28.676  1.00 17.48           C  
ATOM   6770  CG  ASN D 185       7.514  19.062  27.804  1.00 24.17           C  
ATOM   6771  OD1 ASN D 185       6.584  19.845  27.666  1.00 25.02           O  
ATOM   6772  ND2 ASN D 185       7.502  17.883  27.183  1.00 36.58           N  
ATOM   6773  N   PRO D 186       7.673  22.785  29.066  1.00 25.35           N  
ATOM   6774  CA  PRO D 186       6.564  23.624  29.519  1.00 22.28           C  
ATOM   6775  C   PRO D 186       5.220  22.932  29.671  1.00 24.14           C  
ATOM   6776  O   PRO D 186       4.371  23.301  30.492  1.00 31.56           O  
ATOM   6777  CB  PRO D 186       6.467  24.640  28.353  1.00 22.54           C  
ATOM   6778  CG  PRO D 186       7.902  24.824  27.962  1.00 21.37           C  
ATOM   6779  CD  PRO D 186       8.469  23.432  27.998  1.00 23.43           C  
ATOM   6780  N   ALA D 187       4.944  21.895  28.879  1.00 24.62           N  
ATOM   6781  CA  ALA D 187       3.632  21.265  28.982  1.00 24.73           C  
ATOM   6782  C   ALA D 187       3.607  20.278  30.147  1.00 27.24           C  
ATOM   6783  O   ALA D 187       2.593  20.145  30.844  1.00 23.63           O  
ATOM   6784  CB  ALA D 187       3.281  20.615  27.649  1.00 17.90           C  
ATOM   6785  N   ARG D 188       4.721  19.589  30.363  1.00 22.07           N  
ATOM   6786  CA  ARG D 188       4.896  18.673  31.491  1.00 25.95           C  
ATOM   6787  C   ARG D 188       4.694  19.388  32.829  1.00 29.21           C  
ATOM   6788  O   ARG D 188       4.228  18.792  33.807  1.00 22.90           O  
ATOM   6789  CB  ARG D 188       6.297  18.045  31.479  1.00 23.66           C  
ATOM   6790  CG  ARG D 188       6.617  17.154  32.669  1.00 32.67           C  
ATOM   6791  CD  ARG D 188       7.506  17.824  33.703  1.00 30.50           C  
ATOM   6792  NE  ARG D 188       7.577  17.117  34.968  1.00 32.72           N  
ATOM   6793  CZ  ARG D 188       6.772  17.070  36.012  1.00 27.52           C  
ATOM   6794  NH1 ARG D 188       5.620  17.721  36.126  1.00 20.57           N  
ATOM   6795  NH2 ARG D 188       7.127  16.309  37.048  1.00 32.24           N  
ATOM   6796  N   SER D 189       5.087  20.660  32.819  1.00 24.34           N  
ATOM   6797  CA  SER D 189       4.979  21.549  33.976  1.00 23.79           C  
ATOM   6798  C   SER D 189       3.571  22.109  34.122  1.00 23.89           C  
ATOM   6799  O   SER D 189       2.936  22.052  35.178  1.00 33.38           O  
ATOM   6800  CB  SER D 189       6.005  22.685  33.856  1.00 21.51           C  
ATOM   6801  OG  SER D 189       7.305  22.262  34.231  1.00 24.44           O  
ATOM   6802  N   PHE D 190       3.037  22.668  33.040  1.00 26.86           N  
ATOM   6803  CA  PHE D 190       1.712  23.239  33.004  1.00 25.90           C  
ATOM   6804  C   PHE D 190       0.581  22.308  33.448  1.00 37.40           C  
ATOM   6805  O   PHE D 190      -0.298  22.757  34.188  1.00 31.92           O  
ATOM   6806  CB  PHE D 190       1.364  23.675  31.567  1.00 33.17           C  
ATOM   6807  CG  PHE D 190       0.318  24.787  31.621  1.00 28.17           C  
ATOM   6808  CD1 PHE D 190       0.411  25.740  32.622  1.00 31.08           C  
ATOM   6809  CD2 PHE D 190      -0.708  24.854  30.711  1.00 29.61           C  
ATOM   6810  CE1 PHE D 190      -0.523  26.749  32.678  1.00 33.37           C  
ATOM   6811  CE2 PHE D 190      -1.634  25.876  30.756  1.00 27.05           C  
ATOM   6812  CZ  PHE D 190      -1.534  26.831  31.748  1.00 26.78           C  
ATOM   6813  N   GLY D 191       0.600  21.070  32.974  1.00 41.83           N  
ATOM   6814  CA  GLY D 191      -0.365  20.022  33.181  1.00 43.63           C  
ATOM   6815  C   GLY D 191      -0.778  19.731  34.613  1.00 42.33           C  
ATOM   6816  O   GLY D 191      -1.978  19.860  34.921  1.00 33.67           O  
ATOM   6817  N   PRO D 192       0.162  19.331  35.467  1.00 22.86           N  
ATOM   6818  CA  PRO D 192      -0.110  19.077  36.880  1.00 29.78           C  
ATOM   6819  C   PRO D 192      -0.555  20.343  37.621  1.00 44.69           C  
ATOM   6820  O   PRO D 192      -1.449  20.251  38.468  1.00 32.60           O  
ATOM   6821  CB  PRO D 192       1.243  18.617  37.430  1.00 31.23           C  
ATOM   6822  CG  PRO D 192       2.278  19.083  36.454  1.00 18.62           C  
ATOM   6823  CD  PRO D 192       1.572  19.059  35.136  1.00 24.42           C  
ATOM   6824  N   ALA D 193       0.080  21.457  37.295  1.00 41.14           N  
ATOM   6825  CA  ALA D 193      -0.126  22.791  37.833  1.00 33.97           C  
ATOM   6826  C   ALA D 193      -1.566  23.234  37.599  1.00 30.95           C  
ATOM   6827  O   ALA D 193      -2.214  23.645  38.554  1.00 35.15           O  
ATOM   6828  CB  ALA D 193       0.847  23.791  37.230  1.00 24.22           C  
ATOM   6829  N   VAL D 194      -2.060  23.134  36.373  1.00 26.83           N  
ATOM   6830  CA  VAL D 194      -3.492  23.052  36.088  1.00 35.72           C  
ATOM   6831  C   VAL D 194      -4.013  21.726  36.627  1.00 47.16           C  
ATOM   6832  O   VAL D 194      -3.248  21.023  37.301  1.00 71.63           O  
ATOM   6833  CB  VAL D 194      -3.761  23.192  34.586  1.00 33.50           C  
ATOM   6834  CG1 VAL D 194      -5.253  23.287  34.310  1.00 23.42           C  
ATOM   6835  CG2 VAL D 194      -3.063  24.414  34.010  1.00 34.20           C  
ATOM   6836  N   VAL D 195      -5.224  21.221  36.480  1.00 51.16           N  
ATOM   6837  CA  VAL D 195      -5.618  19.999  37.206  1.00 42.53           C  
ATOM   6838  C   VAL D 195      -5.541  20.256  38.710  1.00 35.55           C  
ATOM   6839  O   VAL D 195      -6.559  20.617  39.298  1.00 32.87           O  
ATOM   6840  CB  VAL D 195      -4.809  18.747  36.858  1.00 29.24           C  
ATOM   6841  CG1 VAL D 195      -5.340  17.538  37.606  1.00 25.60           C  
ATOM   6842  CG2 VAL D 195      -4.889  18.480  35.359  1.00 31.11           C  
ATOM   6843  N   MET D 196      -4.376  20.095  39.327  1.00 26.87           N  
ATOM   6844  CA  MET D 196      -4.195  20.644  40.662  1.00 37.36           C  
ATOM   6845  C   MET D 196      -4.271  22.151  40.419  1.00 51.00           C  
ATOM   6846  O   MET D 196      -4.131  22.601  39.274  1.00 69.53           O  
ATOM   6847  CB  MET D 196      -2.894  20.297  41.351  1.00 38.73           C  
ATOM   6848  CG  MET D 196      -2.437  18.867  41.416  1.00 45.44           C  
ATOM   6849  SD  MET D 196      -3.603  17.722  42.187  1.00 46.29           S  
ATOM   6850  CE  MET D 196      -3.196  17.953  43.925  1.00157.91           C  
ATOM   6851  N   ASN D 197      -4.489  22.991  41.418  1.00 46.03           N  
ATOM   6852  CA  ASN D 197      -4.444  24.409  40.958  1.00 40.96           C  
ATOM   6853  C   ASN D 197      -3.307  25.046  41.758  1.00 45.20           C  
ATOM   6854  O   ASN D 197      -3.463  25.932  42.594  1.00 33.76           O  
ATOM   6855  CB  ASN D 197      -5.829  24.989  41.061  1.00 38.60           C  
ATOM   6856  CG  ASN D 197      -5.975  26.433  41.462  1.00 47.79           C  
ATOM   6857  OD1 ASN D 197      -5.176  27.310  41.117  1.00 40.44           O  
ATOM   6858  ND2 ASN D 197      -7.046  26.730  42.208  1.00 80.00           N  
ATOM   6859  N   ARG D 198      -2.136  24.499  41.452  1.00 33.89           N  
ATOM   6860  CA  ARG D 198      -0.833  24.688  42.050  1.00 33.92           C  
ATOM   6861  C   ARG D 198       0.144  25.324  41.065  1.00 42.44           C  
ATOM   6862  O   ARG D 198       0.564  24.699  40.091  1.00 72.02           O  
ATOM   6863  CB  ARG D 198      -0.301  23.337  42.522  1.00 37.19           C  
ATOM   6864  CG  ARG D 198       0.865  23.297  43.482  1.00 48.03           C  
ATOM   6865  CD  ARG D 198       0.684  22.148  44.476  1.00 50.17           C  
ATOM   6866  NE  ARG D 198       1.718  22.033  45.494  1.00 47.89           N  
ATOM   6867  CZ  ARG D 198       1.564  21.331  46.607  1.00 44.56           C  
ATOM   6868  NH1 ARG D 198       0.424  20.686  46.827  1.00 45.46           N  
ATOM   6869  NH2 ARG D 198       2.530  21.260  47.511  1.00 50.05           N  
ATOM   6870  N   PHE D 199       0.491  26.576  41.329  1.00 35.37           N  
ATOM   6871  CA  PHE D 199       1.475  27.312  40.554  1.00 29.10           C  
ATOM   6872  C   PHE D 199       2.429  28.014  41.516  1.00 34.25           C  
ATOM   6873  O   PHE D 199       2.026  28.882  42.291  1.00 61.09           O  
ATOM   6874  CB  PHE D 199       0.813  28.332  39.641  1.00 37.85           C  
ATOM   6875  CG  PHE D 199       0.220  27.808  38.346  1.00 45.20           C  
ATOM   6876  CD1 PHE D 199       1.005  27.691  37.206  1.00 40.53           C  
ATOM   6877  CD2 PHE D 199      -1.116  27.439  38.281  1.00 48.87           C  
ATOM   6878  CE1 PHE D 199       0.462  27.214  36.024  1.00 44.80           C  
ATOM   6879  CE2 PHE D 199      -1.672  26.973  37.105  1.00 42.79           C  
ATOM   6880  CZ  PHE D 199      -0.876  26.864  35.975  1.00 43.24           C  
ATOM   6881  N   SER D 200       3.695  27.640  41.480  1.00 27.51           N  
ATOM   6882  CA  SER D 200       4.703  28.264  42.314  1.00 30.50           C  
ATOM   6883  C   SER D 200       5.265  29.520  41.658  1.00 45.79           C  
ATOM   6884  O   SER D 200       5.184  29.731  40.449  1.00 46.00           O  
ATOM   6885  CB  SER D 200       5.821  27.266  42.616  1.00 24.73           C  
ATOM   6886  OG  SER D 200       6.789  27.210  41.584  1.00 54.77           O  
ATOM   6887  N   PRO D 201       5.859  30.390  42.471  1.00 58.85           N  
ATOM   6888  CA  PRO D 201       6.472  31.607  41.939  1.00 55.54           C  
ATOM   6889  C   PRO D 201       7.557  31.301  40.913  1.00 42.81           C  
ATOM   6890  O   PRO D 201       7.874  32.125  40.056  1.00 55.47           O  
ATOM   6891  CB  PRO D 201       7.122  32.236  43.174  1.00 61.93           C  
ATOM   6892  CG  PRO D 201       6.395  31.664  44.343  1.00 67.04           C  
ATOM   6893  CD  PRO D 201       5.985  30.280  43.936  1.00 66.59           C  
ATOM   6894  N   ALA D 202       8.134  30.108  41.021  1.00 30.84           N  
ATOM   6895  CA  ALA D 202       9.235  29.735  40.144  1.00 32.20           C  
ATOM   6896  C   ALA D 202       8.739  29.137  38.831  1.00 28.13           C  
ATOM   6897  O   ALA D 202       9.560  29.009  37.924  1.00 30.17           O  
ATOM   6898  CB  ALA D 202      10.162  28.777  40.883  1.00 31.72           C  
ATOM   6899  N   HIS D 203       7.457  28.814  38.730  1.00 23.80           N  
ATOM   6900  CA  HIS D 203       6.840  28.145  37.596  1.00 29.70           C  
ATOM   6901  C   HIS D 203       7.310  28.735  36.269  1.00 41.30           C  
ATOM   6902  O   HIS D 203       7.468  28.052  35.262  1.00 24.14           O  
ATOM   6903  CB  HIS D 203       5.314  28.217  37.671  1.00 29.74           C  
ATOM   6904  CG  HIS D 203       4.562  27.582  36.537  1.00 44.90           C  
ATOM   6905  ND1 HIS D 203       4.394  26.221  36.380  1.00 41.19           N  
ATOM   6906  CD2 HIS D 203       3.906  28.119  35.477  1.00 47.02           C  
ATOM   6907  CE1 HIS D 203       3.687  25.956  35.298  1.00 34.57           C  
ATOM   6908  NE2 HIS D 203       3.373  27.100  34.724  1.00 39.03           N  
ATOM   6909  N   TRP D 204       7.548  30.040  36.225  1.00 38.74           N  
ATOM   6910  CA  TRP D 204       8.018  30.676  35.010  1.00 26.69           C  
ATOM   6911  C   TRP D 204       9.307  30.029  34.528  1.00 34.34           C  
ATOM   6912  O   TRP D 204       9.628  29.969  33.344  1.00 38.34           O  
ATOM   6913  CB  TRP D 204       8.257  32.163  35.276  1.00 28.08           C  
ATOM   6914  CG  TRP D 204       9.433  32.427  36.168  1.00 34.30           C  
ATOM   6915  CD1 TRP D 204       9.397  32.480  37.536  1.00 42.08           C  
ATOM   6916  CD2 TRP D 204      10.793  32.679  35.793  1.00 39.94           C  
ATOM   6917  NE1 TRP D 204      10.656  32.746  38.027  1.00 42.11           N  
ATOM   6918  CE2 TRP D 204      11.529  32.872  36.981  1.00 42.97           C  
ATOM   6919  CE3 TRP D 204      11.467  32.759  34.565  1.00 43.49           C  
ATOM   6920  CZ2 TRP D 204      12.900  33.139  36.967  1.00 47.25           C  
ATOM   6921  CZ3 TRP D 204      12.823  33.022  34.548  1.00 36.82           C  
ATOM   6922  CH2 TRP D 204      13.527  33.208  35.749  1.00 45.38           C  
ATOM   6923  N   VAL D 205      10.110  29.552  35.485  1.00 26.13           N  
ATOM   6924  CA  VAL D 205      11.395  29.022  35.049  1.00 20.17           C  
ATOM   6925  C   VAL D 205      11.190  27.798  34.160  1.00 39.48           C  
ATOM   6926  O   VAL D 205      12.015  27.481  33.300  1.00 52.15           O  
ATOM   6927  CB  VAL D 205      12.290  28.604  36.222  1.00 28.01           C  
ATOM   6928  CG1 VAL D 205      13.587  28.004  35.694  1.00 50.09           C  
ATOM   6929  CG2 VAL D 205      12.592  29.765  37.154  1.00 27.68           C  
ATOM   6930  N   PHE D 206      10.079  27.098  34.388  1.00 43.24           N  
ATOM   6931  CA  PHE D 206       9.856  25.831  33.683  1.00 40.27           C  
ATOM   6932  C   PHE D 206       9.424  26.057  32.235  1.00 35.64           C  
ATOM   6933  O   PHE D 206       9.395  25.106  31.445  1.00 24.45           O  
ATOM   6934  CB  PHE D 206       8.849  24.985  34.468  1.00 32.74           C  
ATOM   6935  CG  PHE D 206       9.235  24.809  35.938  1.00 28.36           C  
ATOM   6936  CD1 PHE D 206      10.556  24.624  36.300  1.00 22.79           C  
ATOM   6937  CD2 PHE D 206       8.279  24.835  36.942  1.00 31.30           C  
ATOM   6938  CE1 PHE D 206      10.895  24.479  37.632  1.00 24.83           C  
ATOM   6939  CE2 PHE D 206       8.612  24.672  38.275  1.00 22.65           C  
ATOM   6940  CZ  PHE D 206       9.939  24.472  38.629  1.00 26.12           C  
ATOM   6941  N   TRP D 207       9.103  27.303  31.906  1.00 28.92           N  
ATOM   6942  CA  TRP D 207       8.770  27.751  30.566  1.00 31.19           C  
ATOM   6943  C   TRP D 207       9.997  28.381  29.900  1.00 33.13           C  
ATOM   6944  O   TRP D 207      10.210  28.113  28.719  1.00 28.98           O  
ATOM   6945  CB  TRP D 207       7.649  28.789  30.515  1.00 28.96           C  
ATOM   6946  CG  TRP D 207       6.305  28.253  30.893  1.00 33.01           C  
ATOM   6947  CD1 TRP D 207       5.879  27.988  32.163  1.00 33.63           C  
ATOM   6948  CD2 TRP D 207       5.215  27.919  30.025  1.00 41.52           C  
ATOM   6949  NE1 TRP D 207       4.590  27.510  32.142  1.00 44.89           N  
ATOM   6950  CE2 TRP D 207       4.158  27.454  30.841  1.00 47.84           C  
ATOM   6951  CE3 TRP D 207       5.009  27.959  28.639  1.00 38.01           C  
ATOM   6952  CZ2 TRP D 207       2.931  27.039  30.317  1.00 45.57           C  
ATOM   6953  CZ3 TRP D 207       3.788  27.542  28.125  1.00 31.11           C  
ATOM   6954  CH2 TRP D 207       2.760  27.086  28.959  1.00 36.26           C  
ATOM   6955  N   VAL D 208      10.736  29.172  30.660  1.00 27.89           N  
ATOM   6956  CA  VAL D 208      11.808  30.007  30.151  1.00 29.49           C  
ATOM   6957  C   VAL D 208      13.070  29.224  29.832  1.00 31.99           C  
ATOM   6958  O   VAL D 208      13.576  29.305  28.713  1.00 32.48           O  
ATOM   6959  CB  VAL D 208      12.172  31.107  31.171  1.00 41.13           C  
ATOM   6960  CG1 VAL D 208      13.368  31.922  30.709  1.00 23.55           C  
ATOM   6961  CG2 VAL D 208      10.964  32.005  31.394  1.00 63.54           C  
ATOM   6962  N   GLY D 209      13.559  28.507  30.837  1.00 36.22           N  
ATOM   6963  CA  GLY D 209      14.740  27.672  30.715  1.00 39.89           C  
ATOM   6964  C   GLY D 209      14.630  26.648  29.600  1.00 45.93           C  
ATOM   6965  O   GLY D 209      15.501  26.545  28.737  1.00 30.45           O  
ATOM   6966  N   PRO D 210      13.579  25.836  29.568  1.00 51.67           N  
ATOM   6967  CA  PRO D 210      13.381  24.923  28.430  1.00 48.89           C  
ATOM   6968  C   PRO D 210      13.367  25.637  27.079  1.00 44.70           C  
ATOM   6969  O   PRO D 210      14.174  25.346  26.191  1.00 26.17           O  
ATOM   6970  CB  PRO D 210      12.010  24.301  28.725  1.00 44.24           C  
ATOM   6971  CG  PRO D 210      11.810  24.445  30.197  1.00 43.33           C  
ATOM   6972  CD  PRO D 210      12.533  25.699  30.598  1.00 48.34           C  
ATOM   6973  N   ILE D 211      12.465  26.590  26.853  1.00 32.54           N  
ATOM   6974  CA  ILE D 211      12.384  27.251  25.557  1.00 28.69           C  
ATOM   6975  C   ILE D 211      13.675  27.935  25.148  1.00 32.52           C  
ATOM   6976  O   ILE D 211      14.132  27.853  24.011  1.00 28.03           O  
ATOM   6977  CB  ILE D 211      11.270  28.316  25.554  1.00 25.85           C  
ATOM   6978  CG1 ILE D 211       9.876  27.712  25.721  1.00 25.79           C  
ATOM   6979  CG2 ILE D 211      11.393  29.190  24.309  1.00 26.69           C  
ATOM   6980  CD1 ILE D 211       8.844  28.628  26.331  1.00 20.74           C  
ATOM   6981  N   VAL D 212      14.303  28.655  26.076  1.00 24.98           N  
ATOM   6982  CA  VAL D 212      15.525  29.348  25.676  1.00 27.58           C  
ATOM   6983  C   VAL D 212      16.617  28.372  25.260  1.00 32.33           C  
ATOM   6984  O   VAL D 212      17.364  28.670  24.318  1.00 30.98           O  
ATOM   6985  CB  VAL D 212      15.981  30.254  26.838  1.00 39.61           C  
ATOM   6986  CG1 VAL D 212      17.463  30.570  26.774  1.00 28.61           C  
ATOM   6987  CG2 VAL D 212      15.138  31.526  26.819  1.00 22.19           C  
ATOM   6988  N   GLY D 213      16.689  27.243  25.954  1.00 32.59           N  
ATOM   6989  CA  GLY D 213      17.634  26.156  25.790  1.00 32.20           C  
ATOM   6990  C   GLY D 213      17.495  25.436  24.458  1.00 27.87           C  
ATOM   6991  O   GLY D 213      18.463  25.287  23.709  1.00 21.36           O  
ATOM   6992  N   ALA D 214      16.275  25.006  24.168  1.00 24.77           N  
ATOM   6993  CA  ALA D 214      15.881  24.510  22.858  1.00 30.30           C  
ATOM   6994  C   ALA D 214      16.195  25.499  21.740  1.00 26.72           C  
ATOM   6995  O   ALA D 214      16.817  25.185  20.730  1.00 29.64           O  
ATOM   6996  CB  ALA D 214      14.386  24.186  22.826  1.00 17.80           C  
ATOM   6997  N   VAL D 215      15.769  26.745  21.874  1.00 24.81           N  
ATOM   6998  CA  VAL D 215      15.954  27.705  20.796  1.00 24.44           C  
ATOM   6999  C   VAL D 215      17.427  28.019  20.578  1.00 32.42           C  
ATOM   7000  O   VAL D 215      17.883  28.204  19.437  1.00 32.26           O  
ATOM   7001  CB  VAL D 215      15.149  28.983  21.075  1.00 31.52           C  
ATOM   7002  CG1 VAL D 215      15.483  30.062  20.049  1.00 37.92           C  
ATOM   7003  CG2 VAL D 215      13.660  28.662  21.068  1.00 22.84           C  
ATOM   7004  N   LEU D 216      18.179  28.064  21.683  1.00 28.17           N  
ATOM   7005  CA  LEU D 216      19.620  28.214  21.488  1.00 29.03           C  
ATOM   7006  C   LEU D 216      20.107  27.022  20.657  1.00 35.58           C  
ATOM   7007  O   LEU D 216      20.920  27.234  19.755  1.00 44.71           O  
ATOM   7008  CB  LEU D 216      20.398  28.322  22.795  1.00 17.26           C  
ATOM   7009  CG  LEU D 216      20.302  29.659  23.533  1.00 22.43           C  
ATOM   7010  CD1 LEU D 216      21.056  29.597  24.850  1.00 15.57           C  
ATOM   7011  CD2 LEU D 216      20.848  30.794  22.672  1.00 29.78           C  
ATOM   7012  N   ALA D 217      19.605  25.815  20.946  1.00 23.72           N  
ATOM   7013  CA  ALA D 217      20.066  24.638  20.203  1.00 19.64           C  
ATOM   7014  C   ALA D 217      19.686  24.745  18.727  1.00 17.66           C  
ATOM   7015  O   ALA D 217      20.501  24.426  17.858  1.00 26.61           O  
ATOM   7016  CB  ALA D 217      19.564  23.347  20.818  1.00 17.22           C  
ATOM   7017  N   ALA D 218      18.485  25.208  18.448  1.00 22.83           N  
ATOM   7018  CA  ALA D 218      17.957  25.392  17.103  1.00 29.25           C  
ATOM   7019  C   ALA D 218      18.759  26.409  16.308  1.00 25.58           C  
ATOM   7020  O   ALA D 218      19.019  26.306  15.114  1.00 34.98           O  
ATOM   7021  CB  ALA D 218      16.496  25.822  17.224  1.00 25.15           C  
ATOM   7022  N   ILE D 219      19.184  27.466  16.992  1.00 25.21           N  
ATOM   7023  CA  ILE D 219      19.991  28.461  16.304  1.00 38.13           C  
ATOM   7024  C   ILE D 219      21.394  27.934  16.061  1.00 38.40           C  
ATOM   7025  O   ILE D 219      22.025  28.264  15.057  1.00 32.30           O  
ATOM   7026  CB  ILE D 219      20.054  29.757  17.136  1.00 41.36           C  
ATOM   7027  CG1 ILE D 219      18.711  30.480  17.174  1.00 31.15           C  
ATOM   7028  CG2 ILE D 219      21.174  30.656  16.648  1.00 38.29           C  
ATOM   7029  CD1 ILE D 219      18.385  31.131  18.492  1.00 25.23           C  
ATOM   7030  N   LEU D 220      21.897  27.115  16.989  1.00 32.38           N  
ATOM   7031  CA  LEU D 220      23.276  26.662  16.830  1.00 26.97           C  
ATOM   7032  C   LEU D 220      23.363  25.682  15.666  1.00 23.86           C  
ATOM   7033  O   LEU D 220      24.077  25.911  14.695  1.00 28.45           O  
ATOM   7034  CB  LEU D 220      23.845  26.006  18.093  1.00 28.03           C  
ATOM   7035  CG  LEU D 220      25.086  25.143  17.846  1.00 28.60           C  
ATOM   7036  CD1 LEU D 220      26.218  26.012  17.311  1.00 30.24           C  
ATOM   7037  CD2 LEU D 220      25.512  24.392  19.099  1.00 21.00           C  
ATOM   7038  N   TYR D 221      22.618  24.602  15.791  1.00 24.72           N  
ATOM   7039  CA  TYR D 221      22.529  23.561  14.792  1.00 29.67           C  
ATOM   7040  C   TYR D 221      22.138  24.028  13.393  1.00 26.11           C  
ATOM   7041  O   TYR D 221      22.891  23.861  12.434  1.00 37.41           O  
ATOM   7042  CB  TYR D 221      21.466  22.536  15.218  1.00 23.67           C  
ATOM   7043  CG  TYR D 221      21.469  21.278  14.388  1.00 24.72           C  
ATOM   7044  CD1 TYR D 221      22.390  20.277  14.640  1.00 28.05           C  
ATOM   7045  CD2 TYR D 221      20.546  21.087  13.356  1.00 29.77           C  
ATOM   7046  CE1 TYR D 221      22.400  19.116  13.880  1.00 28.56           C  
ATOM   7047  CE2 TYR D 221      20.552  19.925  12.598  1.00 29.32           C  
ATOM   7048  CZ  TYR D 221      21.481  18.944  12.867  1.00 26.20           C  
ATOM   7049  OH  TYR D 221      21.516  17.779  12.135  1.00 32.76           O  
ATOM   7050  N   PHE D 222      20.932  24.560  13.278  1.00 24.03           N  
ATOM   7051  CA  PHE D 222      20.353  24.879  11.986  1.00 32.78           C  
ATOM   7052  C   PHE D 222      20.989  26.094  11.313  1.00 37.38           C  
ATOM   7053  O   PHE D 222      20.799  26.286  10.106  1.00 41.30           O  
ATOM   7054  CB  PHE D 222      18.842  25.072  12.154  1.00 29.10           C  
ATOM   7055  CG  PHE D 222      18.068  23.792  12.421  1.00 44.64           C  
ATOM   7056  CD1 PHE D 222      17.381  23.642  13.622  1.00 48.68           C  
ATOM   7057  CD2 PHE D 222      18.012  22.759  11.500  1.00 41.24           C  
ATOM   7058  CE1 PHE D 222      16.664  22.493  13.895  1.00 38.16           C  
ATOM   7059  CE2 PHE D 222      17.305  21.602  11.769  1.00 35.63           C  
ATOM   7060  CZ  PHE D 222      16.623  21.473  12.967  1.00 28.44           C  
ATOM   7061  N   TYR D 223      21.746  26.934  12.006  1.00 25.60           N  
ATOM   7062  CA  TYR D 223      22.269  28.147  11.405  1.00 29.11           C  
ATOM   7063  C   TYR D 223      23.762  28.329  11.656  1.00 37.93           C  
ATOM   7064  O   TYR D 223      24.355  29.268  11.117  1.00 37.75           O  
ATOM   7065  CB  TYR D 223      21.555  29.388  11.945  1.00 30.85           C  
ATOM   7066  CG  TYR D 223      20.067  29.453  11.698  1.00 36.38           C  
ATOM   7067  CD1 TYR D 223      19.518  29.207  10.441  1.00 34.85           C  
ATOM   7068  CD2 TYR D 223      19.199  29.775  12.741  1.00 28.53           C  
ATOM   7069  CE1 TYR D 223      18.154  29.268  10.215  1.00 34.14           C  
ATOM   7070  CE2 TYR D 223      17.839  29.832  12.513  1.00 30.34           C  
ATOM   7071  CZ  TYR D 223      17.311  29.585  11.268  1.00 24.87           C  
ATOM   7072  OH  TYR D 223      15.947  29.653  11.058  1.00 25.50           O  
ATOM   7073  N   LEU D 224      24.366  27.470  12.458  1.00 44.70           N  
ATOM   7074  CA  LEU D 224      25.794  27.572  12.751  1.00 49.96           C  
ATOM   7075  C   LEU D 224      26.534  26.294  12.358  1.00 53.81           C  
ATOM   7076  O   LEU D 224      27.594  26.338  11.730  1.00 67.24           O  
ATOM   7077  CB  LEU D 224      26.048  27.842  14.227  1.00 48.33           C  
ATOM   7078  CG  LEU D 224      25.811  29.218  14.838  1.00 54.02           C  
ATOM   7079  CD1 LEU D 224      27.023  29.636  15.675  1.00 40.99           C  
ATOM   7080  CD2 LEU D 224      25.496  30.270  13.793  1.00 59.09           C  
ATOM   7081  N   LEU D 225      26.001  25.129  12.727  1.00 46.21           N  
ATOM   7082  CA  LEU D 225      26.669  23.877  12.373  1.00 39.92           C  
ATOM   7083  C   LEU D 225      26.193  23.389  11.009  1.00 39.58           C  
ATOM   7084  O   LEU D 225      27.014  23.138  10.118  1.00 35.32           O  
ATOM   7085  CB  LEU D 225      26.459  22.794  13.441  1.00 27.26           C  
ATOM   7086  CG  LEU D 225      26.694  23.169  14.903  1.00 33.92           C  
ATOM   7087  CD1 LEU D 225      26.423  22.000  15.852  1.00 27.46           C  
ATOM   7088  CD2 LEU D 225      28.109  23.680  15.133  1.00 32.68           C  
ATOM   7089  N   PHE D 226      24.875  23.208  10.828  1.00 27.67           N  
ATOM   7090  CA  PHE D 226      24.371  22.616   9.592  1.00 38.35           C  
ATOM   7091  C   PHE D 226      23.282  23.434   8.924  1.00 39.53           C  
ATOM   7092  O   PHE D 226      22.132  23.024   8.771  1.00 32.81           O  
ATOM   7093  CB  PHE D 226      23.861  21.176   9.842  1.00 42.17           C  
ATOM   7094  CG  PHE D 226      25.022  20.379  10.435  1.00 51.60           C  
ATOM   7095  CD1 PHE D 226      26.034  19.905   9.626  1.00 59.19           C  
ATOM   7096  CD2 PHE D 226      25.078  20.167  11.800  1.00 53.29           C  
ATOM   7097  CE1 PHE D 226      27.101  19.219  10.180  1.00 66.22           C  
ATOM   7098  CE2 PHE D 226      26.134  19.474  12.353  1.00 56.14           C  
ATOM   7099  CZ  PHE D 226      27.155  19.006  11.547  1.00 63.66           C  
ATOM   7100  N   PRO D 227      23.654  24.628   8.469  1.00 40.38           N  
ATOM   7101  CA  PRO D 227      22.667  25.461   7.767  1.00 30.16           C  
ATOM   7102  C   PRO D 227      22.445  24.859   6.381  1.00 27.77           C  
ATOM   7103  O   PRO D 227      23.329  24.161   5.880  1.00 30.25           O  
ATOM   7104  CB  PRO D 227      23.358  26.818   7.705  1.00 30.28           C  
ATOM   7105  CG  PRO D 227      24.820  26.491   7.700  1.00 38.08           C  
ATOM   7106  CD  PRO D 227      24.976  25.259   8.552  1.00 38.65           C  
ATOM   7107  N   ASN D 228      21.300  25.100   5.786  1.00 25.25           N  
ATOM   7108  CA  ASN D 228      21.002  24.695   4.427  1.00 38.09           C  
ATOM   7109  C   ASN D 228      20.910  25.970   3.582  1.00 41.89           C  
ATOM   7110  O   ASN D 228      21.008  27.054   4.164  1.00 40.83           O  
ATOM   7111  CB  ASN D 228      19.699  23.918   4.350  1.00 36.18           C  
ATOM   7112  CG  ASN D 228      18.564  24.736   4.944  1.00 53.53           C  
ATOM   7113  OD1 ASN D 228      18.757  25.880   5.356  1.00 91.11           O  
ATOM   7114  ND2 ASN D 228      17.369  24.160   5.009  1.00 83.32           N  
ATOM   7115  N   SER D 229      20.713  25.795   2.292  1.00 39.10           N  
ATOM   7116  CA  SER D 229      20.629  26.902   1.354  1.00 45.44           C  
ATOM   7117  C   SER D 229      19.258  26.953   0.687  1.00 52.73           C  
ATOM   7118  O   SER D 229      18.955  26.142  -0.184  1.00 69.17           O  
ATOM   7119  CB  SER D 229      21.713  26.780   0.282  1.00 44.37           C  
ATOM   7120  OG  SER D 229      22.332  25.507   0.401  1.00 63.20           O  
ATOM   7121  N   LEU D 230      18.485  27.927   1.131  1.00 55.63           N  
ATOM   7122  CA  LEU D 230      17.175  28.248   0.609  1.00 63.50           C  
ATOM   7123  C   LEU D 230      17.039  29.764   0.438  1.00 63.95           C  
ATOM   7124  O   LEU D 230      17.807  30.540   1.001  1.00 70.57           O  
ATOM   7125  CB  LEU D 230      16.072  27.730   1.533  1.00 72.27           C  
ATOM   7126  CG  LEU D 230      15.684  26.254   1.501  1.00 78.12           C  
ATOM   7127  CD1 LEU D 230      15.695  25.687   0.088  1.00 67.10           C  
ATOM   7128  CD2 LEU D 230      16.623  25.443   2.400  1.00 93.36           C  
ATOM   7129  N   SER D 231      16.047  30.173  -0.343  1.00 65.08           N  
ATOM   7130  CA  SER D 231      15.713  31.569  -0.565  1.00 57.81           C  
ATOM   7131  C   SER D 231      14.870  32.130   0.574  1.00 59.76           C  
ATOM   7132  O   SER D 231      14.147  31.424   1.269  1.00 56.49           O  
ATOM   7133  CB  SER D 231      14.937  31.729  -1.880  1.00 50.63           C  
ATOM   7134  OG  SER D 231      13.575  31.365  -1.720  1.00 43.09           O  
ATOM   7135  N   LEU D 232      14.932  33.442   0.768  1.00 58.96           N  
ATOM   7136  CA  LEU D 232      14.049  34.098   1.720  1.00 53.38           C  
ATOM   7137  C   LEU D 232      12.590  33.809   1.392  1.00 49.07           C  
ATOM   7138  O   LEU D 232      11.764  33.764   2.300  1.00 46.52           O  
ATOM   7139  CB  LEU D 232      14.285  35.608   1.708  1.00 55.98           C  
ATOM   7140  CG  LEU D 232      15.698  36.030   2.128  1.00 57.48           C  
ATOM   7141  CD1 LEU D 232      15.736  37.528   2.391  1.00 64.11           C  
ATOM   7142  CD2 LEU D 232      16.150  35.231   3.343  1.00 42.58           C  
ATOM   7143  N   SER D 233      12.320  33.633   0.107  1.00 51.46           N  
ATOM   7144  CA  SER D 233      11.007  33.258  -0.392  1.00 56.64           C  
ATOM   7145  C   SER D 233      10.648  31.870   0.140  1.00 50.45           C  
ATOM   7146  O   SER D 233       9.555  31.663   0.659  1.00 40.02           O  
ATOM   7147  CB  SER D 233      10.919  33.238  -1.917  1.00 64.27           C  
ATOM   7148  OG  SER D 233      11.968  33.950  -2.550  1.00 87.66           O  
ATOM   7149  N   GLU D 234      11.606  30.959  -0.014  1.00 49.97           N  
ATOM   7150  CA  GLU D 234      11.449  29.603   0.512  1.00 54.56           C  
ATOM   7151  C   GLU D 234      11.440  29.607   2.032  1.00 52.91           C  
ATOM   7152  O   GLU D 234      10.687  28.888   2.690  1.00 57.89           O  
ATOM   7153  CB  GLU D 234      12.576  28.726  -0.032  1.00 60.85           C  
ATOM   7154  CG  GLU D 234      12.605  28.746  -1.558  1.00 73.44           C  
ATOM   7155  CD  GLU D 234      13.709  27.879  -2.116  1.00 79.25           C  
ATOM   7156  OE1 GLU D 234      14.820  28.417  -2.311  1.00 81.07           O  
ATOM   7157  OE2 GLU D 234      13.441  26.679  -2.340  1.00 86.05           O  
ATOM   7158  N   ARG D 235      12.289  30.447   2.622  1.00 47.39           N  
ATOM   7159  CA  ARG D 235      12.261  30.603   4.072  1.00 46.18           C  
ATOM   7160  C   ARG D 235      10.907  31.170   4.481  1.00 53.68           C  
ATOM   7161  O   ARG D 235      10.251  30.747   5.438  1.00 57.13           O  
ATOM   7162  CB  ARG D 235      13.410  31.490   4.525  1.00 38.95           C  
ATOM   7163  CG  ARG D 235      14.749  30.759   4.589  1.00 44.45           C  
ATOM   7164  CD  ARG D 235      15.649  31.414   5.621  1.00 53.33           C  
ATOM   7165  NE  ARG D 235      17.026  30.966   5.661  1.00 51.17           N  
ATOM   7166  CZ  ARG D 235      17.499  29.785   6.024  1.00 53.14           C  
ATOM   7167  NH1 ARG D 235      16.695  28.802   6.418  1.00 39.73           N  
ATOM   7168  NH2 ARG D 235      18.810  29.564   5.998  1.00 72.06           N  
ATOM   7169  N   VAL D 236      10.465  32.156   3.696  1.00 39.92           N  
ATOM   7170  CA  VAL D 236       9.183  32.776   4.020  1.00 36.42           C  
ATOM   7171  C   VAL D 236       8.072  31.739   3.920  1.00 29.85           C  
ATOM   7172  O   VAL D 236       7.224  31.660   4.808  1.00 42.83           O  
ATOM   7173  CB  VAL D 236       8.887  33.980   3.114  1.00 36.88           C  
ATOM   7174  CG1 VAL D 236       7.401  34.288   3.095  1.00 28.80           C  
ATOM   7175  CG2 VAL D 236       9.671  35.192   3.607  1.00 37.86           C  
ATOM   7176  N   ALA D 237       8.123  30.960   2.850  1.00 31.18           N  
ATOM   7177  CA  ALA D 237       7.182  29.889   2.555  1.00 39.87           C  
ATOM   7178  C   ALA D 237       7.064  28.882   3.696  1.00 33.98           C  
ATOM   7179  O   ALA D 237       5.954  28.462   4.042  1.00 29.61           O  
ATOM   7180  CB  ALA D 237       7.576  29.189   1.258  1.00 39.33           C  
ATOM   7181  N   ILE D 238       8.194  28.499   4.286  1.00 31.04           N  
ATOM   7182  CA  ILE D 238       8.140  27.638   5.461  1.00 29.49           C  
ATOM   7183  C   ILE D 238       7.224  28.235   6.534  1.00 32.98           C  
ATOM   7184  O   ILE D 238       6.294  27.553   6.963  1.00 34.13           O  
ATOM   7185  CB  ILE D 238       9.523  27.445   6.109  1.00 39.43           C  
ATOM   7186  CG1 ILE D 238      10.712  27.580   5.163  1.00 43.16           C  
ATOM   7187  CG2 ILE D 238       9.554  26.108   6.839  1.00 58.42           C  
ATOM   7188  CD1 ILE D 238      11.470  26.297   4.915  1.00 38.29           C  
ATOM   7189  N   ILE D 239       7.525  29.471   6.938  1.00 27.43           N  
ATOM   7190  CA  ILE D 239       6.820  30.152   8.011  1.00 38.89           C  
ATOM   7191  C   ILE D 239       5.345  30.382   7.683  1.00 42.79           C  
ATOM   7192  O   ILE D 239       4.508  30.338   8.587  1.00 35.37           O  
ATOM   7193  CB  ILE D 239       7.415  31.531   8.364  1.00 36.77           C  
ATOM   7194  CG1 ILE D 239       8.901  31.483   8.696  1.00 36.96           C  
ATOM   7195  CG2 ILE D 239       6.616  32.185   9.494  1.00 27.54           C  
ATOM   7196  CD1 ILE D 239       9.732  32.621   8.154  1.00 42.60           C  
ATOM   7197  N   LYS D 240       5.063  30.627   6.406  1.00 39.23           N  
ATOM   7198  CA  LYS D 240       3.669  30.877   6.029  1.00 48.98           C  
ATOM   7199  C   LYS D 240       3.011  29.556   5.633  1.00 43.22           C  
ATOM   7200  O   LYS D 240       1.814  29.484   5.348  1.00 36.89           O  
ATOM   7201  CB  LYS D 240       3.571  31.924   4.927  1.00 58.43           C  
ATOM   7202  CG  LYS D 240       4.721  32.902   4.821  1.00 74.39           C  
ATOM   7203  CD  LYS D 240       4.868  33.842   6.000  1.00 86.69           C  
ATOM   7204  CE  LYS D 240       6.307  34.291   6.205  1.00 88.14           C  
ATOM   7205  NZ  LYS D 240       6.417  35.541   7.014  1.00 81.23           N  
ATOM   7206  N   GLY D 241       3.856  28.529   5.645  1.00 36.03           N  
ATOM   7207  CA  GLY D 241       3.449  27.150   5.466  1.00 33.42           C  
ATOM   7208  C   GLY D 241       3.047  26.869   4.036  1.00 35.12           C  
ATOM   7209  O   GLY D 241       2.210  26.035   3.711  1.00 43.54           O  
ATOM   7210  N   THR D 242       3.684  27.616   3.150  1.00 32.56           N  
ATOM   7211  CA  THR D 242       3.336  27.558   1.735  1.00 47.10           C  
ATOM   7212  C   THR D 242       4.336  26.721   0.947  1.00 59.08           C  
ATOM   7213  O   THR D 242       3.968  26.113  -0.064  1.00 77.39           O  
ATOM   7214  CB  THR D 242       3.258  29.013   1.225  1.00 47.20           C  
ATOM   7215  OG1 THR D 242       1.869  29.353   1.122  1.00 47.50           O  
ATOM   7216  CG2 THR D 242       3.905  29.175  -0.138  1.00 67.14           C  
ATOM   7217  N   TYR D 243       5.566  26.701   1.438  1.00 63.76           N  
ATOM   7218  CA  TYR D 243       6.714  26.036   0.856  1.00 68.38           C  
ATOM   7219  C   TYR D 243       6.341  24.677   0.263  1.00 80.70           C  
ATOM   7220  O   TYR D 243       6.824  24.363  -0.831  1.00109.53           O  
ATOM   7221  CB  TYR D 243       7.824  25.893   1.897  1.00 67.86           C  
ATOM   7222  CG  TYR D 243       9.152  25.387   1.381  1.00 79.05           C  
ATOM   7223  CD1 TYR D 243      10.028  26.196   0.653  1.00 82.75           C  
ATOM   7224  CD2 TYR D 243       9.554  24.075   1.614  1.00 88.19           C  
ATOM   7225  CE1 TYR D 243      11.240  25.723   0.187  1.00 86.10           C  
ATOM   7226  CE2 TYR D 243      10.767  23.594   1.152  1.00 94.02           C  
ATOM   7227  CZ  TYR D 243      11.616  24.421   0.439  1.00 89.64           C  
ATOM   7228  OH  TYR D 243      12.822  23.943  -0.019  1.00 75.33           O  
ATOM   7229  N   GLU D 244       5.497  23.942   0.963  1.00 86.29           N  
ATOM   7230  CA  GLU D 244       4.958  22.652   0.554  1.00 99.68           C  
ATOM   7231  C   GLU D 244       4.408  21.928   1.782  1.00105.26           C  
ATOM   7232  O   GLU D 244       4.787  22.269   2.906  1.00 96.70           O  
ATOM   7233  CB  GLU D 244       6.001  21.784  -0.143  1.00107.19           C  
ATOM   7234  CG  GLU D 244       5.677  21.163  -1.484  1.00109.55           C  
ATOM   7235  CD  GLU D 244       4.903  22.024  -2.456  1.00110.44           C  
ATOM   7236  OE1 GLU D 244       3.896  21.555  -3.033  1.00101.54           O  
ATOM   7237  OE2 GLU D 244       5.284  23.192  -2.674  1.00120.68           O  
ATOM   7238  N   PRO D 245       3.526  20.961   1.543  1.00111.50           N  
ATOM   7239  CA  PRO D 245       3.029  20.049   2.571  1.00112.00           C  
ATOM   7240  C   PRO D 245       4.100  19.162   3.180  1.00100.56           C  
ATOM   7241  O   PRO D 245       5.308  19.303   2.975  0.71 61.54           O  
ATOM   7242  CB  PRO D 245       2.037  19.151   1.814  1.00115.85           C  
ATOM   7243  CG  PRO D 245       1.698  19.898   0.576  1.00115.72           C  
ATOM   7244  CD  PRO D 245       2.904  20.718   0.226  1.00112.32           C  
