# Supplementary material for: Alignment of Helical Membrane Protein Sequences Using AlignMe
Source: PLoS One. 2013 Mar 4;8(3):e57731. doi: 10.1371/journal.pone.0057731 (PMC3587630; doi:10.1371/journal.pone.0057731)
Supplement: File S2 — Dataset of HOMEP2 homologous membrane proteins. (GZ) [file pone.0057731.s002.gz › HOMEP2010_pdbs/aquaporins/2O9G_A.pdb]

ATOM      1  N   ALA A  -2     -22.639   8.341 -29.382  1.00 40.24           N  
ATOM      2  CA  ALA A  -2     -21.205   8.386 -29.080  1.00 40.32           C  
ATOM      3  C   ALA A  -2     -20.471   9.517 -29.807  1.00 40.06           C  
ATOM      4  O   ALA A  -2     -19.255   9.503 -29.869  1.00 41.15           O  
ATOM      5  CB  ALA A  -2     -20.571   7.055 -29.380  1.00 40.49           C  
ATOM      6  N   SER A  -1     -21.216  10.481 -30.360  1.00 39.63           N  
ATOM      7  CA  SER A  -1     -20.633  11.701 -30.933  1.00 38.11           C  
ATOM      8  C   SER A  -1     -21.615  12.878 -31.021  1.00 36.85           C  
ATOM      9  O   SER A  -1     -21.171  14.016 -30.982  1.00 36.96           O  
ATOM     10  CB  SER A  -1     -19.880  11.460 -32.254  1.00 38.15           C  
ATOM     11  OG  SER A  -1     -20.685  10.876 -33.275  1.00 39.78           O  
ATOM     12  N   HIS A   0     -22.929  12.629 -31.112  1.00 35.05           N  
ATOM     13  CA  HIS A   0     -23.884  13.731 -30.891  1.00 32.94           C  
ATOM     14  C   HIS A   0     -23.741  14.197 -29.452  1.00 31.42           C  
ATOM     15  O   HIS A   0     -23.406  13.409 -28.560  1.00 30.62           O  
ATOM     16  CB  HIS A   0     -25.339  13.354 -31.188  1.00 32.91           C  
ATOM     17  CG  HIS A   0     -25.722  13.481 -32.637  1.00 34.04           C  
ATOM     18  ND1 HIS A   0     -26.984  13.160 -33.103  1.00 33.61           N  
ATOM     19  CD2 HIS A   0     -25.006  13.865 -33.725  1.00 32.10           C  
ATOM     20  CE1 HIS A   0     -27.025  13.342 -34.413  1.00 34.07           C  
ATOM     21  NE2 HIS A   0     -25.839  13.767 -34.814  1.00 32.45           N  
ATOM     22  N   MET A   1     -24.001  15.476 -29.228  1.00 29.85           N  
ATOM     23  CA  MET A   1     -23.688  16.097 -27.952  1.00 29.02           C  
ATOM     24  C   MET A   1     -24.359  15.421 -26.753  1.00 28.87           C  
ATOM     25  O   MET A   1     -23.767  15.358 -25.678  1.00 27.98           O  
ATOM     26  CB  MET A   1     -23.981  17.601 -27.975  1.00 28.41           C  
ATOM     27  CG  MET A   1     -23.530  18.350 -26.725  1.00 28.71           C  
ATOM     28  SD  MET A   1     -21.737  18.241 -26.416  1.00 28.22           S  
ATOM     29  CE  MET A   1     -21.025  18.974 -27.917  1.00 26.76           C  
ATOM     30  N   PHE A   2     -25.566  14.887 -26.910  1.00 28.60           N  
ATOM     31  CA  PHE A   2     -26.196  14.342 -25.702  1.00 29.28           C  
ATOM     32  C   PHE A   2     -25.521  13.055 -25.222  1.00 28.32           C  
ATOM     33  O   PHE A   2     -25.521  12.774 -24.031  1.00 29.11           O  
ATOM     34  CB  PHE A   2     -27.719  14.216 -25.822  1.00 30.72           C  
ATOM     35  CG  PHE A   2     -28.171  13.020 -26.560  1.00 32.28           C  
ATOM     36  CD1 PHE A   2     -28.544  11.866 -25.866  1.00 35.54           C  
ATOM     37  CD2 PHE A   2     -28.267  13.045 -27.962  1.00 35.51           C  
ATOM     38  CE1 PHE A   2     -29.001  10.727 -26.568  1.00 37.04           C  
ATOM     39  CE2 PHE A   2     -28.717  11.918 -28.684  1.00 35.88           C  
ATOM     40  CZ  PHE A   2     -29.087  10.755 -27.981  1.00 35.57           C  
ATOM     41  N   ARG A   3     -24.946  12.293 -26.141  1.00 26.60           N  
ATOM     42  CA  ARG A   3     -24.128  11.133 -25.780  1.00 25.90           C  
ATOM     43  C   ARG A   3     -22.799  11.532 -25.095  1.00 24.80           C  
ATOM     44  O   ARG A   3     -22.330  10.840 -24.179  1.00 23.53           O  
ATOM     45  CB  ARG A   3     -23.888  10.286 -27.016  1.00 26.62           C  
ATOM     46  CG  ARG A   3     -25.244   9.922 -27.639  1.00 30.80           C  
ATOM     47  CD  ARG A   3     -25.166   8.989 -28.794  1.00 33.98           C  
ATOM     48  NE  ARG A   3     -26.401   9.017 -29.598  1.00 40.13           N  
ATOM     49  CZ  ARG A   3     -27.510   8.325 -29.323  1.00 42.46           C  
ATOM     50  NH1 ARG A   3     -27.577   7.551 -28.241  1.00 41.86           N  
ATOM     51  NH2 ARG A   3     -28.571   8.424 -30.126  1.00 43.09           N  
ATOM     52  N   LYS A   4     -22.207  12.637 -25.553  1.00 23.22           N  
ATOM     53  CA  LYS A   4     -20.974  13.158 -24.954  1.00 22.20           C  
ATOM     54  C   LYS A   4     -21.247  13.654 -23.556  1.00 22.00           C  
ATOM     55  O   LYS A   4     -20.436  13.419 -22.637  1.00 21.80           O  
ATOM     56  CB  LYS A   4     -20.384  14.296 -25.780  1.00 21.45           C  
ATOM     57  CG  LYS A   4     -19.934  13.919 -27.194  1.00 22.01           C  
ATOM     58  CD  LYS A   4     -19.229  15.157 -27.770  1.00 24.10           C  
ATOM     59  CE  LYS A   4     -18.544  14.917 -29.090  1.00 26.80           C  
ATOM     60  NZ  LYS A   4     -18.285  16.234 -29.799  1.00 27.63           N  
ATOM     61  N   LEU A   5     -22.388  14.334 -23.391  1.00 20.34           N  
ATOM     62  CA  LEU A   5     -22.805  14.824 -22.079  1.00 20.32           C  
ATOM     63  C   LEU A   5     -23.154  13.655 -21.156  1.00 20.38           C  
ATOM     64  O   LEU A   5     -22.771  13.656 -19.987  1.00 18.66           O  
ATOM     65  CB  LEU A   5     -23.960  15.835 -22.177  1.00 20.55           C  
ATOM     66  CG  LEU A   5     -23.611  17.134 -22.908  1.00 21.42           C  
ATOM     67  CD1 LEU A   5     -24.809  18.098 -22.924  1.00 25.26           C  
ATOM     68  CD2 LEU A   5     -22.396  17.835 -22.294  1.00 22.79           C  
ATOM     69  N   ALA A   6     -23.833  12.636 -21.687  1.00 19.98           N  
ATOM     70  CA  ALA A   6     -24.086  11.443 -20.869  1.00 20.24           C  
ATOM     71  C   ALA A   6     -22.744  10.797 -20.439  1.00 19.85           C  
ATOM     72  O   ALA A   6     -22.603  10.405 -19.286  1.00 21.57           O  
ATOM     73  CB  ALA A   6     -24.950  10.443 -21.622  1.00 20.99           C  
ATOM     74  N   ALA A   7     -21.770  10.717 -21.346  1.00 19.28           N  
ATOM     75  CA  ALA A   7     -20.441  10.152 -21.040  1.00 18.96           C  
ATOM     76  C   ALA A   7     -19.768  10.941 -19.924  1.00 18.65           C  
ATOM     77  O   ALA A   7     -19.169  10.368 -19.002  1.00 17.79           O  
ATOM     78  CB  ALA A   7     -19.556  10.186 -22.277  1.00 18.64           C  
ATOM     79  N   GLU A   8     -19.847  12.261 -20.026  1.00 17.76           N  
ATOM     80  CA  GLU A   8     -19.216  13.135 -19.038  1.00 17.79           C  
ATOM     81  C   GLU A   8     -19.889  12.988 -17.679  1.00 19.05           C  
ATOM     82  O   GLU A   8     -19.207  12.955 -16.650  1.00 18.65           O  
ATOM     83  CB  GLU A   8     -19.241  14.578 -19.509  1.00 17.64           C  
ATOM     84  CG  GLU A   8     -18.215  14.855 -20.616  1.00 17.14           C  
ATOM     85  CD  GLU A   8     -16.788  14.728 -20.126  1.00 18.46           C  
ATOM     86  OE1 GLU A   8     -15.990  14.070 -20.825  1.00 18.52           O  
ATOM     87  OE2 GLU A   8     -16.463  15.276 -19.038  1.00 17.96           O  
ATOM     88  N   SER A   9     -21.222  12.882 -17.676  1.00 19.23           N  
ATOM     89  CA  SER A   9     -21.967  12.689 -16.422  1.00 20.43           C  
ATOM     90  C   SER A   9     -21.606  11.359 -15.778  1.00 19.97           C  
ATOM     91  O   SER A   9     -21.363  11.313 -14.568  1.00 19.30           O  
ATOM     92  CB  SER A   9     -23.481  12.712 -16.657  1.00 21.47           C  
ATOM     93  OG  SER A   9     -23.985  14.030 -16.480  1.00 27.11           O  
ATOM     94  N   PHE A  10     -21.596  10.285 -16.581  1.00 19.53           N  
ATOM     95  CA  PHE A  10     -21.293   8.942 -16.072  1.00 19.56           C  
ATOM     96  C   PHE A  10     -19.871   8.871 -15.544  1.00 19.53           C  
ATOM     97  O   PHE A  10     -19.612   8.217 -14.536  1.00 19.31           O  
ATOM     98  CB  PHE A  10     -21.480   7.878 -17.161  1.00 19.76           C  
ATOM     99  CG  PHE A  10     -22.933   7.575 -17.468  1.00 21.72           C  
ATOM    100  CD1 PHE A  10     -23.385   7.510 -18.777  1.00 23.80           C  
ATOM    101  CD2 PHE A  10     -23.835   7.343 -16.434  1.00 24.64           C  
ATOM    102  CE1 PHE A  10     -24.737   7.216 -19.072  1.00 23.95           C  
ATOM    103  CE2 PHE A  10     -25.202   7.051 -16.703  1.00 27.59           C  
ATOM    104  CZ  PHE A  10     -25.647   7.007 -18.027  1.00 23.53           C  
ATOM    105  N   GLY A  11     -18.950   9.518 -16.256  1.00 19.31           N  
ATOM    106  CA  GLY A  11     -17.524   9.501 -15.890  1.00 18.52           C  
ATOM    107  C   GLY A  11     -17.273  10.278 -14.605  1.00 17.68           C  
ATOM    108  O   GLY A  11     -16.544   9.821 -13.745  1.00 16.45           O  
ATOM    109  N   THR A  12     -17.867  11.464 -14.473  1.00 17.40           N  
ATOM    110  CA  THR A  12     -17.771  12.210 -13.217  1.00 16.94           C  
ATOM    111  C   THR A  12     -18.501  11.489 -12.047  1.00 17.35           C  
ATOM    112  O   THR A  12     -18.020  11.468 -10.908  1.00 16.79           O  
ATOM    113  CB  THR A  12     -18.238  13.678 -13.396  1.00 17.47           C  
ATOM    114  OG1 THR A  12     -17.692  14.185 -14.629  1.00 18.00           O  
ATOM    115  CG2 THR A  12     -17.712  14.534 -12.265  1.00 17.04           C  
ATOM    116  N   PHE A  13     -19.649  10.882 -12.330  1.00 16.88           N  
ATOM    117  CA  PHE A  13     -20.298   9.998 -11.339  1.00 16.91           C  
ATOM    118  C   PHE A  13     -19.282   8.947 -10.839  1.00 16.49           C  
ATOM    119  O   PHE A  13     -19.097   8.750  -9.639  1.00 16.54           O  
ATOM    120  CB  PHE A  13     -21.516   9.313 -11.992  1.00 16.95           C  
ATOM    121  CG  PHE A  13     -22.166   8.278 -11.118  1.00 18.14           C  
ATOM    122  CD1 PHE A  13     -21.573   7.032 -10.927  1.00 17.07           C  
ATOM    123  CD2 PHE A  13     -23.347   8.557 -10.453  1.00 18.27           C  
ATOM    124  CE1 PHE A  13     -22.173   6.081 -10.102  1.00 18.04           C  
ATOM    125  CE2 PHE A  13     -23.958   7.594  -9.642  1.00 18.88           C  
ATOM    126  CZ  PHE A  13     -23.350   6.362  -9.451  1.00 18.08           C  
ATOM    127  N   TRP A  14     -18.597   8.292 -11.772  1.00 16.55           N  
ATOM    128  CA  TRP A  14     -17.661   7.199 -11.432  1.00 16.14           C  
ATOM    129  C   TRP A  14     -16.500   7.723 -10.577  1.00 16.41           C  
ATOM    130  O   TRP A  14     -16.107   7.083  -9.595  1.00 15.30           O  
ATOM    131  CB  TRP A  14     -17.136   6.593 -12.722  1.00 15.99           C  
ATOM    132  CG  TRP A  14     -16.447   5.237 -12.646  1.00 15.88           C  
ATOM    133  CD1 TRP A  14     -15.183   4.952 -13.091  1.00 15.13           C  
ATOM    134  CD2 TRP A  14     -16.994   3.991 -12.158  1.00 15.48           C  
ATOM    135  NE1 TRP A  14     -14.909   3.604 -12.925  1.00 16.29           N  
ATOM    136  CE2 TRP A  14     -15.995   2.997 -12.341  1.00 16.44           C  
ATOM    137  CE3 TRP A  14     -18.227   3.616 -11.613  1.00 17.24           C  
ATOM    138  CZ2 TRP A  14     -16.191   1.656 -11.985  1.00 17.57           C  
ATOM    139  CZ3 TRP A  14     -18.425   2.275 -11.249  1.00 17.48           C  
ATOM    140  CH2 TRP A  14     -17.404   1.312 -11.436  1.00 16.99           C  
ATOM    141  N   LEU A  15     -15.971   8.890 -10.956  1.00 16.39           N  
ATOM    142  CA  LEU A  15     -14.894   9.566 -10.206  1.00 17.65           C  
ATOM    143  C   LEU A  15     -15.300   9.854  -8.741  1.00 17.64           C  
ATOM    144  O   LEU A  15     -14.593   9.511  -7.778  1.00 17.16           O  
ATOM    145  CB  LEU A  15     -14.524  10.869 -10.946  1.00 17.66           C  
ATOM    146  CG  LEU A  15     -13.231  11.638 -10.662  1.00 20.88           C  
ATOM    147  CD1 LEU A  15     -12.850  12.494 -11.882  1.00 19.28           C  
ATOM    148  CD2 LEU A  15     -13.401  12.505  -9.407  1.00 24.31           C  
ATOM    149  N   VAL A  16     -16.452  10.489  -8.577  1.00 17.58           N  
ATOM    150  CA  VAL A  16     -16.944  10.826  -7.252  1.00 18.25           C  
ATOM    151  C   VAL A  16     -17.311   9.582  -6.460  1.00 18.27           C  
ATOM    152  O   VAL A  16     -16.898   9.430  -5.302  1.00 18.95           O  
ATOM    153  CB  VAL A  16     -18.150  11.807  -7.321  1.00 18.31           C  
ATOM    154  CG1 VAL A  16     -18.805  11.958  -5.910  1.00 20.27           C  
ATOM    155  CG2 VAL A  16     -17.681  13.177  -7.844  1.00 19.02           C  
ATOM    156  N   PHE A  17     -18.073   8.683  -7.066  1.00 17.67           N  
ATOM    157  CA  PHE A  17     -18.472   7.479  -6.354  1.00 18.32           C  
ATOM    158  C   PHE A  17     -17.248   6.637  -5.934  1.00 18.76           C  
ATOM    159  O   PHE A  17     -17.207   6.101  -4.840  1.00 19.85           O  
ATOM    160  CB  PHE A  17     -19.362   6.621  -7.240  1.00 17.97           C  
ATOM    161  CG  PHE A  17     -20.109   5.545  -6.482  1.00 18.59           C  
ATOM    162  CD1 PHE A  17     -19.623   4.236  -6.452  1.00 19.75           C  
ATOM    163  CD2 PHE A  17     -21.304   5.848  -5.808  1.00 17.84           C  
ATOM    164  CE1 PHE A  17     -20.314   3.208  -5.755  1.00 19.48           C  
ATOM    165  CE2 PHE A  17     -22.014   4.838  -5.113  1.00 18.70           C  
ATOM    166  CZ  PHE A  17     -21.517   3.524  -5.084  1.00 18.76           C  
ATOM    167  N   GLY A  18     -16.272   6.511  -6.823  1.00 19.20           N  
ATOM    168  CA  GLY A  18     -15.122   5.650  -6.568  1.00 18.53           C  
ATOM    169  C   GLY A  18     -14.083   6.299  -5.698  1.00 18.80           C  
ATOM    170  O   GLY A  18     -13.617   5.697  -4.738  1.00 20.01           O  
ATOM    171  N   GLY A  19     -13.699   7.524  -6.034  1.00 18.26           N  
ATOM    172  CA  GLY A  19     -12.693   8.219  -5.259  1.00 18.36           C  
ATOM    173  C   GLY A  19     -13.190   8.561  -3.859  1.00 18.76           C  
ATOM    174  O   GLY A  19     -12.590   8.152  -2.857  1.00 17.73           O  
ATOM    175  N   SER A  20     -14.285   9.321  -3.787  1.00 18.68           N  
ATOM    176  CA  SER A  20     -14.874   9.677  -2.489  1.00 19.35           C  
ATOM    177  C   SER A  20     -15.375   8.464  -1.738  1.00 19.16           C  
ATOM    178  O   SER A  20     -15.264   8.410  -0.507  1.00 19.36           O  
ATOM    179  CB  SER A  20     -16.037  10.666  -2.645  1.00 19.56           C  
ATOM    180  OG  SER A  20     -15.638  11.748  -3.454  1.00 23.37           O  
ATOM    181  N   GLY A  21     -15.949   7.507  -2.463  1.00 18.63           N  
ATOM    182  CA  GLY A  21     -16.435   6.291  -1.844  1.00 18.02           C  
ATOM    183  C   GLY A  21     -15.332   5.511  -1.155  1.00 18.61           C  
ATOM    184  O   GLY A  21     -15.521   5.037  -0.028  1.00 18.61           O  
ATOM    185  N   SER A  22     -14.179   5.376  -1.814  1.00 18.83           N  
ATOM    186  CA  SER A  22     -13.045   4.668  -1.205  1.00 18.57           C  
ATOM    187  C   SER A  22     -12.619   5.402   0.080  1.00 19.44           C  
ATOM    188  O   SER A  22     -12.259   4.760   1.064  1.00 19.65           O  
ATOM    189  CB  SER A  22     -11.871   4.518  -2.188  1.00 18.61           C  
ATOM    190  OG  SER A  22     -11.220   5.763  -2.381  1.00 18.86           O  
ATOM    191  N   ALA A  23     -12.698   6.739   0.062  1.00 20.14           N  
ATOM    192  CA  ALA A  23     -12.297   7.575   1.205  1.00 20.61           C  
ATOM    193  C   ALA A  23     -13.275   7.410   2.357  1.00 20.74           C  
ATOM    194  O   ALA A  23     -12.864   7.230   3.506  1.00 21.83           O  
ATOM    195  CB  ALA A  23     -12.189   9.038   0.807  1.00 19.31           C  
ATOM    196  N   VAL A  24     -14.564   7.451   2.035  1.00 19.96           N  
ATOM    197  CA  VAL A  24     -15.616   7.377   3.053  1.00 19.81           C  
ATOM    198  C   VAL A  24     -15.759   5.967   3.628  1.00 19.50           C  
ATOM    199  O   VAL A  24     -15.905   5.816   4.840  1.00 18.62           O  
ATOM    200  CB  VAL A  24     -16.978   7.870   2.499  1.00 19.87           C  
ATOM    201  CG1 VAL A  24     -18.131   7.529   3.473  1.00 21.33           C  
ATOM    202  CG2 VAL A  24     -16.911   9.384   2.220  1.00 17.17           C  
ATOM    203  N   LEU A  25     -15.698   4.947   2.770  1.00 17.98           N  
ATOM    204  CA  LEU A  25     -15.996   3.576   3.200  1.00 18.78           C  
ATOM    205  C   LEU A  25     -14.764   2.779   3.626  1.00 18.76           C  
ATOM    206  O   LEU A  25     -14.865   1.881   4.491  1.00 18.50           O  
ATOM    207  CB  LEU A  25     -16.738   2.817   2.090  1.00 18.59           C  
ATOM    208  CG  LEU A  25     -17.954   3.515   1.452  1.00 19.51           C  
ATOM    209  CD1 LEU A  25     -18.392   2.766   0.168  1.00 20.26           C  
ATOM    210  CD2 LEU A  25     -19.126   3.667   2.429  1.00 17.74           C  
ATOM    211  N   ALA A  26     -13.602   3.082   3.044  1.00 18.18           N  
ATOM    212  CA  ALA A  26     -12.477   2.144   3.164  1.00 18.54           C  
ATOM    213  C   ALA A  26     -11.168   2.680   3.746  1.00 18.69           C  
ATOM    214  O   ALA A  26     -10.364   1.922   4.312  1.00 19.60           O  
ATOM    215  CB  ALA A  26     -12.227   1.470   1.791  1.00 19.22           C  
ATOM    216  N   ALA A  27     -10.932   3.970   3.601  1.00 18.61           N  
ATOM    217  CA  ALA A  27      -9.644   4.544   3.988  1.00 19.22           C  
ATOM    218  C   ALA A  27      -9.253   4.264   5.440  1.00 19.92           C  
ATOM    219  O   ALA A  27      -8.110   3.877   5.712  1.00 20.02           O  
ATOM    220  CB  ALA A  27      -9.646   6.059   3.734  1.00 18.46           C  
ATOM    221  N   GLY A  28     -10.184   4.501   6.367  1.00 20.66           N  
ATOM    222  CA  GLY A  28      -9.879   4.381   7.807  1.00 22.53           C  
ATOM    223  C   GLY A  28     -10.396   3.113   8.460  1.00 23.38           C  
ATOM    224  O   GLY A  28     -10.474   3.032   9.682  1.00 23.87           O  
ATOM    225  N   PHE A  29     -10.750   2.112   7.658  1.00 23.64           N  
ATOM    226  CA  PHE A  29     -11.275   0.868   8.211  1.00 24.03           C  
ATOM    227  C   PHE A  29     -10.237   0.270   9.137  1.00 24.11           C  
ATOM    228  O   PHE A  29      -9.082   0.163   8.770  1.00 23.23           O  
ATOM    229  CB  PHE A  29     -11.617  -0.120   7.099  1.00 23.82           C  
ATOM    230  CG  PHE A  29     -12.398  -1.324   7.568  1.00 24.85           C  
ATOM    231  CD1 PHE A  29     -11.750  -2.430   8.112  1.00 25.39           C  
ATOM    232  CD2 PHE A  29     -13.778  -1.360   7.440  1.00 26.43           C  
ATOM    233  CE1 PHE A  29     -12.482  -3.565   8.528  1.00 25.77           C  
ATOM    234  CE2 PHE A  29     -14.510  -2.476   7.862  1.00 27.16           C  
ATOM    235  CZ  PHE A  29     -13.853  -3.580   8.400  1.00 25.27           C  
ATOM    236  N   PRO A  30     -10.637  -0.087  10.368  1.00 25.44           N  
ATOM    237  CA  PRO A  30      -9.608  -0.528  11.328  1.00 25.38           C  
ATOM    238  C   PRO A  30      -8.728  -1.693  10.831  1.00 25.59           C  
ATOM    239  O   PRO A  30      -9.250  -2.670  10.293  1.00 25.10           O  
ATOM    240  CB  PRO A  30     -10.421  -0.942  12.576  1.00 26.44           C  
ATOM    241  CG  PRO A  30     -11.876  -0.999  12.135  1.00 26.59           C  
ATOM    242  CD  PRO A  30     -11.998  -0.060  10.953  1.00 25.78           C  
ATOM    243  N   GLU A  31      -7.409  -1.543  11.003  1.00 26.11           N  
ATOM    244  CA  GLU A  31      -6.369  -2.545  10.689  1.00 26.79           C  
ATOM    245  C   GLU A  31      -6.111  -2.792   9.186  1.00 25.44           C  
ATOM    246  O   GLU A  31      -4.959  -2.924   8.756  1.00 25.91           O  
ATOM    247  CB  GLU A  31      -6.673  -3.889  11.380  1.00 28.12           C  
ATOM    248  CG  GLU A  31      -6.684  -3.885  12.911  1.00 34.67           C  
ATOM    249  CD  GLU A  31      -5.276  -4.011  13.505  1.00 44.29           C  
ATOM    250  OE1 GLU A  31      -4.857  -5.160  13.835  1.00 47.73           O  
ATOM    251  OE2 GLU A  31      -4.582  -2.968  13.629  1.00 47.47           O  
ATOM    252  N   LEU A  32      -7.177  -2.898   8.402  1.00 23.02           N  
ATOM    253  CA  LEU A  32      -7.063  -3.391   7.033  1.00 21.96           C  
ATOM    254  C   LEU A  32      -7.331  -2.274   6.011  1.00 21.49           C  
ATOM    255  O   LEU A  32      -7.275  -2.502   4.802  1.00 21.35           O  
ATOM    256  CB  LEU A  32      -8.067  -4.534   6.833  1.00 21.58           C  
ATOM    257  CG  LEU A  32      -7.803  -5.757   7.722  1.00 22.96           C  
ATOM    258  CD1 LEU A  32      -8.929  -6.790   7.635  1.00 23.64           C  
ATOM    259  CD2 LEU A  32      -6.430  -6.395   7.377  1.00 24.65           C  
ATOM    260  N   GLY A  33      -7.667  -1.088   6.514  1.00 19.72           N  
ATOM    261  CA  GLY A  33      -8.164  -0.001   5.677  1.00 18.97           C  
ATOM    262  C   GLY A  33      -7.120   0.437   4.671  1.00 18.03           C  
ATOM    263  O   GLY A  33      -5.926   0.177   4.844  1.00 17.81           O  
ATOM    264  N   ILE A  34      -7.560   1.135   3.635  1.00 17.18           N  
ATOM    265  CA  ILE A  34      -6.693   1.383   2.459  1.00 16.73           C  
ATOM    266  C   ILE A  34      -5.779   2.609   2.557  1.00 16.45           C  
ATOM    267  O   ILE A  34      -4.836   2.732   1.766  1.00 17.05           O  
ATOM    268  CB  ILE A  34      -7.507   1.388   1.126  1.00 16.45           C  
ATOM    269  CG1 ILE A  34      -8.465   2.594   1.075  1.00 16.42           C  
ATOM    270  CG2 ILE A  34      -8.262   0.055   0.959  1.00 14.21           C  
ATOM    271  CD1 ILE A  34      -9.163   2.783  -0.282  1.00 17.29           C  
ATOM    272  N   GLY A  35      -6.072   3.523   3.490  1.00 16.23           N  
ATOM    273  CA  GLY A  35      -5.221   4.702   3.753  1.00 15.50           C  
ATOM    274  C   GLY A  35      -5.352   5.744   2.647  1.00 16.27           C  
ATOM    275  O   GLY A  35      -6.134   5.562   1.703  1.00 15.36           O  
ATOM    276  N   PHE A  36      -4.583   6.829   2.765  1.00 15.32           N  
ATOM    277  CA  PHE A  36      -4.504   7.836   1.696  1.00 15.73           C  
ATOM    278  C   PHE A  36      -4.009   7.252   0.370  1.00 15.17           C  
ATOM    279  O   PHE A  36      -4.432   7.696  -0.714  1.00 15.88           O  
ATOM    280  CB  PHE A  36      -3.583   8.988   2.118  1.00 15.90           C  
ATOM    281  CG  PHE A  36      -4.156   9.882   3.228  1.00 19.42           C  
ATOM    282  CD1 PHE A  36      -3.315  10.751   3.942  1.00 19.57           C  
ATOM    283  CD2 PHE A  36      -5.510   9.860   3.549  1.00 18.94           C  
ATOM    284  CE1 PHE A  36      -3.825  11.586   4.946  1.00 20.77           C  
ATOM    285  CE2 PHE A  36      -6.036  10.700   4.568  1.00 20.31           C  
ATOM    286  CZ  PHE A  36      -5.179  11.554   5.259  1.00 19.85           C  
ATOM    287  N   ALA A  37      -3.084   6.292   0.442  1.00 14.64           N  
ATOM    288  CA  ALA A  37      -2.498   5.727  -0.781  1.00 14.66           C  
ATOM    289  C   ALA A  37      -3.548   4.935  -1.550  1.00 14.83           C  
ATOM    290  O   ALA A  37      -3.553   4.956  -2.767  1.00 14.68           O  
ATOM    291  CB  ALA A  37      -1.310   4.822  -0.460  1.00 15.35           C  
ATOM    292  N   GLY A  38      -4.419   4.234  -0.822  1.00 14.08           N  
ATOM    293  CA  GLY A  38      -5.511   3.453  -1.438  1.00 13.50           C  
ATOM    294  C   GLY A  38      -6.515   4.403  -2.056  1.00 13.46           C  
ATOM    295  O   GLY A  38      -7.030   4.159  -3.133  1.00 14.24           O  
ATOM    296  N   VAL A  39      -6.775   5.532  -1.404  1.00 13.60           N  
ATOM    297  CA  VAL A  39      -7.733   6.508  -1.980  1.00 13.93           C  
ATOM    298  C   VAL A  39      -7.198   7.136  -3.275  1.00 14.55           C  
ATOM    299  O   VAL A  39      -7.939   7.305  -4.278  1.00 14.59           O  
ATOM    300  CB  VAL A  39      -8.012   7.617  -0.966  1.00 13.47           C  
ATOM    301  CG1 VAL A  39      -8.839   8.751  -1.599  1.00 15.10           C  
ATOM    302  CG2 VAL A  39      -8.752   7.024   0.269  1.00 13.74           C  
ATOM    303  N   ALA A  40      -5.924   7.517  -3.229  1.00 14.91           N  
ATOM    304  CA  ALA A  40      -5.210   8.085  -4.373  1.00 15.05           C  
ATOM    305  C   ALA A  40      -5.283   7.127  -5.553  1.00 14.78           C  
ATOM    306  O   ALA A  40      -5.602   7.537  -6.681  1.00 15.08           O  
ATOM    307  CB  ALA A  40      -3.755   8.337  -3.993  1.00 14.87           C  
ATOM    308  N   LEU A  41      -4.981   5.850  -5.296  1.00 14.88           N  
ATOM    309  CA  LEU A  41      -5.091   4.823  -6.344  1.00 14.83           C  
ATOM    310  C   LEU A  41      -6.519   4.797  -6.894  1.00 14.98           C  
ATOM    311  O   LEU A  41      -6.713   4.830  -8.120  1.00 14.22           O  
ATOM    312  CB  LEU A  41      -4.647   3.432  -5.835  1.00 14.02           C  
ATOM    313  CG  LEU A  41      -4.699   2.304  -6.878  1.00 16.54           C  
ATOM    314  CD1 LEU A  41      -3.840   2.697  -8.096  1.00 16.83           C  
ATOM    315  CD2 LEU A  41      -4.211   0.975  -6.279  1.00 15.97           C  
ATOM    316  N   ALA A  42      -7.516   4.784  -6.001  1.00 14.12           N  
ATOM    317  CA  ALA A  42      -8.905   4.732  -6.426  1.00 14.04           C  
ATOM    318  C   ALA A  42      -9.247   5.919  -7.316  1.00 15.02           C  
ATOM    319  O   ALA A  42      -9.794   5.730  -8.386  1.00 13.83           O  
ATOM    320  CB  ALA A  42      -9.868   4.685  -5.197  1.00 13.56           C  
ATOM    321  N   PHE A  43      -8.914   7.147  -6.905  1.00 16.24           N  
ATOM    322  CA  PHE A  43      -9.228   8.301  -7.761  1.00 15.49           C  
ATOM    323  C   PHE A  43      -8.613   8.163  -9.145  1.00 15.65           C  
ATOM    324  O   PHE A  43      -9.288   8.370 -10.146  1.00 16.02           O  
ATOM    325  CB  PHE A  43      -8.763   9.617  -7.159  1.00 16.02           C  
ATOM    326  CG  PHE A  43      -9.755  10.241  -6.241  1.00 17.37           C  
ATOM    327  CD1 PHE A  43     -10.805  11.012  -6.743  1.00 15.94           C  
ATOM    328  CD2 PHE A  43      -9.643  10.066  -4.853  1.00 19.03           C  
ATOM    329  CE1 PHE A  43     -11.746  11.614  -5.863  1.00 17.82           C  
ATOM    330  CE2 PHE A  43     -10.570  10.668  -3.963  1.00 18.50           C  
ATOM    331  CZ  PHE A  43     -11.624  11.439  -4.478  1.00 19.01           C  
ATOM    332  N   GLY A  44      -7.332   7.811  -9.199  1.00 14.90           N  
ATOM    333  CA  GLY A  44      -6.654   7.642 -10.479  1.00 14.43           C  
ATOM    334  C   GLY A  44      -7.289   6.552 -11.336  1.00 14.61           C  
ATOM    335  O   GLY A  44      -7.379   6.685 -12.557  1.00 13.31           O  
ATOM    336  N   LEU A  45      -7.697   5.455 -10.712  1.00 12.92           N  
ATOM    337  CA  LEU A  45      -8.326   4.375 -11.491  1.00 13.26           C  
ATOM    338  C   LEU A  45      -9.705   4.772 -12.032  1.00 13.22           C  
ATOM    339  O   LEU A  45     -10.072   4.336 -13.135  1.00 13.94           O  
ATOM    340  CB  LEU A  45      -8.372   3.060 -10.701  1.00 13.59           C  
ATOM    341  CG  LEU A  45      -6.997   2.497 -10.319  1.00 13.40           C  
ATOM    342  CD1 LEU A  45      -7.194   1.098  -9.732  1.00 12.47           C  
ATOM    343  CD2 LEU A  45      -6.044   2.446 -11.539  1.00 14.85           C  
ATOM    344  N   THR A  46     -10.472   5.613 -11.315  1.00 12.53           N  
ATOM    345  CA  THR A  46     -11.770   6.035 -11.878  1.00 13.94           C  
ATOM    346  C   THR A  46     -11.514   6.771 -13.183  1.00 14.91           C  
ATOM    347  O   THR A  46     -12.244   6.563 -14.142  1.00 16.01           O  
ATOM    348  CB  THR A  46     -12.618   6.945 -10.937  1.00 14.17           C  
ATOM    349  OG1 THR A  46     -11.938   8.191 -10.738  1.00 15.95           O  
ATOM    350  CG2 THR A  46     -12.787   6.260  -9.559  1.00 13.04           C  
ATOM    351  N   VAL A  47     -10.467   7.605 -13.205  1.00 15.32           N  
ATOM    352  CA  VAL A  47     -10.155   8.432 -14.362  1.00 16.34           C  
ATOM    353  C   VAL A  47      -9.588   7.548 -15.468  1.00 16.08           C  
ATOM    354  O   VAL A  47      -9.991   7.663 -16.622  1.00 16.34           O  
ATOM    355  CB  VAL A  47      -9.133   9.550 -13.998  1.00 16.10           C  
ATOM    356  CG1 VAL A  47      -8.552  10.235 -15.243  1.00 18.07           C  
ATOM    357  CG2 VAL A  47      -9.795  10.635 -13.095  1.00 18.80           C  
ATOM    358  N   LEU A  48      -8.673   6.644 -15.114  1.00 14.44           N  
ATOM    359  CA  LEU A  48      -8.066   5.761 -16.125  1.00 14.24           C  
ATOM    360  C   LEU A  48      -9.141   4.883 -16.811  1.00 14.62           C  
ATOM    361  O   LEU A  48      -9.205   4.763 -18.066  1.00 13.75           O  
ATOM    362  CB  LEU A  48      -6.978   4.886 -15.458  1.00 13.52           C  
ATOM    363  CG  LEU A  48      -6.259   3.828 -16.320  1.00 14.22           C  
ATOM    364  CD1 LEU A  48      -4.874   3.569 -15.723  1.00 14.50           C  
ATOM    365  CD2 LEU A  48      -7.089   2.539 -16.432  1.00 16.08           C  
ATOM    366  N   THR A  49     -10.015   4.311 -15.997  1.00 14.36           N  
ATOM    367  CA  THR A  49     -10.982   3.358 -16.516  1.00 15.21           C  
ATOM    368  C   THR A  49     -12.008   4.033 -17.410  1.00 15.37           C  
ATOM    369  O   THR A  49     -12.304   3.524 -18.506  1.00 15.55           O  
ATOM    370  CB  THR A  49     -11.667   2.559 -15.402  1.00 14.76           C  
ATOM    371  OG1 THR A  49     -12.326   3.436 -14.479  1.00 16.50           O  
ATOM    372  CG2 THR A  49     -10.636   1.645 -14.663  1.00 13.57           C  
ATOM    373  N   MET A  50     -12.524   5.187 -16.970  1.00 16.14           N  
ATOM    374  CA  MET A  50     -13.541   5.902 -17.760  1.00 17.23           C  
ATOM    375  C   MET A  50     -12.932   6.615 -18.970  1.00 16.75           C  
ATOM    376  O   MET A  50     -13.599   6.779 -20.021  1.00 17.35           O  
ATOM    377  CB  MET A  50     -14.369   6.863 -16.885  1.00 17.51           C  
ATOM    378  CG  MET A  50     -15.507   6.172 -16.167  1.00 19.48           C  
ATOM    379  SD  MET A  50     -16.769   5.473 -17.279  1.00 24.48           S  
ATOM    380  CE  MET A  50     -17.685   4.526 -16.027  1.00 23.58           C  
ATOM    381  N   ALA A  51     -11.669   7.028 -18.864  1.00 16.81           N  
ATOM    382  CA  ALA A  51     -10.991   7.595 -20.037  1.00 16.27           C  
ATOM    383  C   ALA A  51     -10.892   6.537 -21.134  1.00 16.82           C  
ATOM    384  O   ALA A  51     -11.087   6.855 -22.309  1.00 16.79           O  
ATOM    385  CB  ALA A  51      -9.586   8.144 -19.693  1.00 15.72           C  
ATOM    386  N   PHE A  52     -10.544   5.296 -20.772  1.00 16.60           N  
ATOM    387  CA  PHE A  52     -10.577   4.209 -21.750  1.00 16.38           C  
ATOM    388  C   PHE A  52     -12.017   3.903 -22.212  1.00 16.93           C  
ATOM    389  O   PHE A  52     -12.244   3.599 -23.392  1.00 16.89           O  
ATOM    390  CB  PHE A  52      -9.959   2.926 -21.175  1.00 16.57           C  
ATOM    391  CG  PHE A  52      -8.458   2.863 -21.260  1.00 16.69           C  
ATOM    392  CD1 PHE A  52      -7.805   2.944 -22.493  1.00 18.71           C  
ATOM    393  CD2 PHE A  52      -7.694   2.657 -20.108  1.00 14.90           C  
ATOM    394  CE1 PHE A  52      -6.379   2.860 -22.571  1.00 17.49           C  
ATOM    395  CE2 PHE A  52      -6.268   2.554 -20.177  1.00 15.36           C  
ATOM    396  CZ  PHE A  52      -5.626   2.660 -21.402  1.00 17.06           C  
ATOM    397  N   ALA A  53     -12.983   3.967 -21.287  1.00 16.22           N  
ATOM    398  CA  ALA A  53     -14.362   3.560 -21.600  1.00 17.03           C  
ATOM    399  C   ALA A  53     -15.090   4.578 -22.493  1.00 17.14           C  
ATOM    400  O   ALA A  53     -15.793   4.195 -23.438  1.00 16.62           O  
ATOM    401  CB  ALA A  53     -15.182   3.317 -20.305  1.00 16.09           C  
ATOM    402  N   VAL A  54     -14.951   5.862 -22.186  1.00 17.73           N  
ATOM    403  CA  VAL A  54     -15.750   6.888 -22.891  1.00 18.30           C  
ATOM    404  C   VAL A  54     -14.950   8.064 -23.433  1.00 18.48           C  
ATOM    405  O   VAL A  54     -15.530   9.019 -24.003  1.00 18.37           O  
ATOM    406  CB  VAL A  54     -16.930   7.411 -22.038  1.00 18.11           C  
ATOM    407  CG1 VAL A  54     -17.844   6.247 -21.604  1.00 19.24           C  
ATOM    408  CG2 VAL A  54     -16.432   8.236 -20.816  1.00 18.50           C  
ATOM    409  N   GLY A  55     -13.630   7.985 -23.302  1.00 19.00           N  
ATOM    410  CA  GLY A  55     -12.730   9.015 -23.879  1.00 19.63           C  
ATOM    411  C   GLY A  55     -12.926   9.198 -25.376  1.00 20.12           C  
ATOM    412  O   GLY A  55     -12.878  10.326 -25.882  1.00 19.50           O  
ATOM    413  N   HIS A  56     -13.141   8.090 -26.089  1.00 20.04           N  
ATOM    414  CA  HIS A  56     -13.396   8.134 -27.547  1.00 20.92           C  
ATOM    415  C   HIS A  56     -14.772   8.723 -27.895  1.00 20.60           C  
ATOM    416  O   HIS A  56     -15.065   8.975 -29.071  1.00 21.12           O  
ATOM    417  CB  HIS A  56     -13.246   6.743 -28.173  1.00 20.44           C  
ATOM    418  CG  HIS A  56     -14.105   5.708 -27.520  1.00 22.10           C  
ATOM    419  ND1 HIS A  56     -15.445   5.572 -27.801  1.00 22.36           N  
ATOM    420  CD2 HIS A  56     -13.814   4.760 -26.599  1.00 21.91           C  
ATOM    421  CE1 HIS A  56     -15.951   4.600 -27.065  1.00 24.19           C  
ATOM    422  NE2 HIS A  56     -14.981   4.093 -26.324  1.00 22.09           N  
ATOM    423  N   ILE A  57     -15.606   8.936 -26.879  1.00 19.69           N  
ATOM    424  CA  ILE A  57     -16.892   9.582 -27.051  1.00 19.05           C  
ATOM    425  C   ILE A  57     -16.778  11.098 -26.795  1.00 19.60           C  
ATOM    426  O   ILE A  57     -16.995  11.895 -27.715  1.00 19.73           O  
ATOM    427  CB  ILE A  57     -17.975   8.952 -26.164  1.00 19.09           C  
ATOM    428  CG1 ILE A  57     -18.210   7.481 -26.566  1.00 18.31           C  
ATOM    429  CG2 ILE A  57     -19.284   9.794 -26.222  1.00 20.58           C  
ATOM    430  CD1 ILE A  57     -19.188   6.702 -25.614  1.00 19.25           C  
ATOM    431  N   SER A  58     -16.422  11.503 -25.572  1.00 17.99           N  
ATOM    432  CA  SER A  58     -16.472  12.932 -25.212  1.00 18.35           C  
ATOM    433  C   SER A  58     -15.123  13.647 -25.076  1.00 18.49           C  
ATOM    434  O   SER A  58     -15.097  14.862 -24.894  1.00 17.75           O  
ATOM    435  CB  SER A  58     -17.228  13.102 -23.899  1.00 17.59           C  
ATOM    436  OG  SER A  58     -16.475  12.491 -22.850  1.00 18.25           O  
ATOM    437  N   GLY A  59     -14.017  12.901 -25.099  1.00 18.62           N  
ATOM    438  CA  GLY A  59     -12.705  13.466 -24.719  1.00 19.52           C  
ATOM    439  C   GLY A  59     -12.310  13.034 -23.309  1.00 20.06           C  
ATOM    440  O   GLY A  59     -11.125  13.035 -22.946  1.00 20.29           O  
ATOM    441  N   GLY A  60     -13.311  12.656 -22.521  1.00 19.84           N  
ATOM    442  CA  GLY A  60     -13.130  12.117 -21.173  1.00 19.48           C  
ATOM    443  C   GLY A  60     -12.462  13.116 -20.248  1.00 20.12           C  
ATOM    444  O   GLY A  60     -11.319  12.902 -19.826  1.00 19.99           O  
ATOM    445  N   HIS A  61     -13.171  14.211 -19.954  1.00 19.07           N  
ATOM    446  CA  HIS A  61     -12.672  15.288 -19.094  1.00 18.91           C  
ATOM    447  C   HIS A  61     -13.013  15.008 -17.635  1.00 18.42           C  
ATOM    448  O   HIS A  61     -12.125  14.994 -16.760  1.00 18.70           O  
ATOM    449  CB  HIS A  61     -13.321  16.614 -19.509  1.00 18.15           C  
ATOM    450  CG  HIS A  61     -13.002  17.033 -20.907  1.00 19.88           C  
ATOM    451  ND1 HIS A  61     -13.388  18.254 -21.413  1.00 20.44           N  
ATOM    452  CD2 HIS A  61     -12.309  16.418 -21.895  1.00 20.00           C  
ATOM    453  CE1 HIS A  61     -12.973  18.364 -22.662  1.00 19.46           C  
ATOM    454  NE2 HIS A  61     -12.314  17.264 -22.979  1.00 22.75           N  
ATOM    455  N   PHE A  62     -14.308  14.823 -17.366  1.00 17.89           N  
ATOM    456  CA  PHE A  62     -14.805  14.484 -16.015  1.00 17.69           C  
ATOM    457  C   PHE A  62     -14.490  15.524 -14.931  1.00 17.38           C  
ATOM    458  O   PHE A  62     -14.522  15.212 -13.742  1.00 17.81           O  
ATOM    459  CB  PHE A  62     -14.236  13.117 -15.561  1.00 17.40           C  
ATOM    460  CG  PHE A  62     -14.228  12.055 -16.641  1.00 16.71           C  
ATOM    461  CD1 PHE A  62     -13.110  11.253 -16.815  1.00 16.45           C  
ATOM    462  CD2 PHE A  62     -15.339  11.852 -17.471  1.00 16.89           C  
ATOM    463  CE1 PHE A  62     -13.075  10.269 -17.820  1.00 18.88           C  
ATOM    464  CE2 PHE A  62     -15.319  10.860 -18.473  1.00 17.12           C  
ATOM    465  CZ  PHE A  62     -14.178  10.057 -18.635  1.00 17.48           C  
ATOM    466  N   ASN A  63     -14.198  16.761 -15.331  1.00 17.35           N  
ATOM    467  CA  ASN A  63     -13.572  17.724 -14.418  1.00 16.99           C  
ATOM    468  C   ASN A  63     -13.672  19.091 -15.052  1.00 16.85           C  
ATOM    469  O   ASN A  63     -13.094  19.304 -16.119  1.00 16.57           O  
ATOM    470  CB  ASN A  63     -12.088  17.353 -14.238  1.00 17.22           C  
ATOM    471  CG  ASN A  63     -11.343  18.270 -13.263  1.00 18.18           C  
ATOM    472  OD1 ASN A  63     -11.684  19.450 -13.086  1.00 17.88           O  
ATOM    473  ND2 ASN A  63     -10.317  17.717 -12.617  1.00 14.21           N  
ATOM    474  N   PRO A  64     -14.437  20.010 -14.433  1.00 16.42           N  
ATOM    475  CA  PRO A  64     -14.552  21.370 -14.953  1.00 16.58           C  
ATOM    476  C   PRO A  64     -13.227  22.079 -15.253  1.00 17.03           C  
ATOM    477  O   PRO A  64     -13.165  22.842 -16.212  1.00 17.36           O  
ATOM    478  CB  PRO A  64     -15.314  22.111 -13.830  1.00 16.35           C  
ATOM    479  CG  PRO A  64     -16.227  21.037 -13.261  1.00 18.13           C  
ATOM    480  CD  PRO A  64     -15.319  19.795 -13.257  1.00 16.14           C  
ATOM    481  N   ALA A  65     -12.190  21.853 -14.446  1.00 16.03           N  
ATOM    482  CA  ALA A  65     -10.897  22.517 -14.655  1.00 15.95           C  
ATOM    483  C   ALA A  65     -10.144  21.946 -15.845  1.00 15.86           C  
ATOM    484  O   ALA A  65      -9.342  22.635 -16.471  1.00 16.53           O  
ATOM    485  CB  ALA A  65     -10.033  22.402 -13.373  1.00 15.40           C  
ATOM    486  N   VAL A  66     -10.409  20.674 -16.151  1.00 16.01           N  
ATOM    487  CA  VAL A  66      -9.903  20.038 -17.370  1.00 15.52           C  
ATOM    488  C   VAL A  66     -10.550  20.625 -18.628  1.00 16.16           C  
ATOM    489  O   VAL A  66      -9.854  21.001 -19.575  1.00 15.59           O  
ATOM    490  CB  VAL A  66     -10.042  18.490 -17.297  1.00 15.75           C  
ATOM    491  CG1 VAL A  66      -9.768  17.846 -18.658  1.00 14.65           C  
ATOM    492  CG2 VAL A  66      -9.033  17.967 -16.262  1.00 12.75           C  
ATOM    493  N   THR A  67     -11.878  20.673 -18.645  1.00 17.41           N  
ATOM    494  CA  THR A  67     -12.619  21.269 -19.760  1.00 18.46           C  
ATOM    495  C   THR A  67     -12.148  22.695 -20.048  1.00 18.50           C  
ATOM    496  O   THR A  67     -11.827  23.036 -21.208  1.00 18.38           O  
ATOM    497  CB  THR A  67     -14.126  21.216 -19.470  1.00 18.77           C  
ATOM    498  OG1 THR A  67     -14.503  19.843 -19.271  1.00 18.58           O  
ATOM    499  CG2 THR A  67     -14.933  21.807 -20.624  1.00 18.63           C  
ATOM    500  N   ILE A  68     -12.085  23.512 -18.999  1.00 19.42           N  
ATOM    501  CA  ILE A  68     -11.718  24.934 -19.125  1.00 19.95           C  
ATOM    502  C   ILE A  68     -10.229  25.065 -19.486  1.00 20.40           C  
ATOM    503  O   ILE A  68      -9.844  25.913 -20.296  1.00 19.96           O  
ATOM    504  CB  ILE A  68     -12.132  25.750 -17.844  1.00 20.38           C  
ATOM    505  CG1 ILE A  68     -13.670  25.755 -17.719  1.00 20.78           C  
ATOM    506  CG2 ILE A  68     -11.570  27.181 -17.858  1.00 20.16           C  
ATOM    507  CD1 ILE A  68     -14.208  26.123 -16.336  1.00 20.12           C  
ATOM    508  N   GLY A  69      -9.392  24.205 -18.908  1.00 19.74           N  
ATOM    509  CA  GLY A  69      -7.965  24.231 -19.229  1.00 19.56           C  
ATOM    510  C   GLY A  69      -7.693  23.873 -20.681  1.00 19.49           C  
ATOM    511  O   GLY A  69      -6.824  24.466 -21.327  1.00 18.93           O  
ATOM    512  N   LEU A  70      -8.453  22.906 -21.200  1.00 19.24           N  
ATOM    513  CA  LEU A  70      -8.326  22.481 -22.601  1.00 19.84           C  
ATOM    514  C   LEU A  70      -8.844  23.598 -23.527  1.00 19.82           C  
ATOM    515  O   LEU A  70      -8.296  23.826 -24.605  1.00 19.92           O  
ATOM    516  CB  LEU A  70      -9.158  21.228 -22.807  1.00 19.88           C  
ATOM    517  CG  LEU A  70      -8.603  19.791 -22.893  1.00 21.87           C  
ATOM    518  CD1 LEU A  70      -7.111  19.617 -22.805  1.00 20.82           C  
ATOM    519  CD2 LEU A  70      -9.431  18.772 -22.073  1.00 20.59           C  
ATOM    520  N   TRP A  71      -9.871  24.320 -23.080  1.00 19.71           N  
ATOM    521  CA  TRP A  71     -10.303  25.517 -23.824  1.00 20.27           C  
ATOM    522  C   TRP A  71      -9.137  26.519 -23.885  1.00 19.86           C  
ATOM    523  O   TRP A  71      -8.747  26.980 -24.971  1.00 20.54           O  
ATOM    524  CB  TRP A  71     -11.583  26.128 -23.214  1.00 21.25           C  
ATOM    525  CG  TRP A  71     -11.786  27.555 -23.659  1.00 23.36           C  
ATOM    526  CD1 TRP A  71     -12.239  27.989 -24.886  1.00 25.29           C  
ATOM    527  CD2 TRP A  71     -11.476  28.733 -22.903  1.00 25.21           C  
ATOM    528  NE1 TRP A  71     -12.249  29.374 -24.926  1.00 24.68           N  
ATOM    529  CE2 TRP A  71     -11.791  29.855 -23.724  1.00 26.45           C  
ATOM    530  CE3 TRP A  71     -10.971  28.953 -21.611  1.00 26.16           C  
ATOM    531  CZ2 TRP A  71     -11.609  31.175 -23.294  1.00 25.60           C  
ATOM    532  CZ3 TRP A  71     -10.785  30.280 -21.176  1.00 26.16           C  
ATOM    533  CH2 TRP A  71     -11.120  31.373 -22.022  1.00 25.67           C  
ATOM    534  N   ALA A  72      -8.529  26.797 -22.728  1.00 19.47           N  
ATOM    535  CA  ALA A  72      -7.392  27.720 -22.664  1.00 20.37           C  
ATOM    536  C   ALA A  72      -6.228  27.252 -23.527  1.00 20.66           C  
ATOM    537  O   ALA A  72      -5.544  28.078 -24.130  1.00 21.73           O  
ATOM    538  CB  ALA A  72      -6.926  27.940 -21.228  1.00 19.19           C  
ATOM    539  N   GLY A  73      -6.005  25.944 -23.588  1.00 20.20           N  
ATOM    540  CA  GLY A  73      -4.935  25.375 -24.383  1.00 20.48           C  
ATOM    541  C   GLY A  73      -5.231  25.254 -25.868  1.00 21.45           C  
ATOM    542  O   GLY A  73      -4.402  24.738 -26.620  1.00 21.54           O  
ATOM    543  N   GLY A  74      -6.397  25.735 -26.309  1.00 22.32           N  
ATOM    544  CA  GLY A  74      -6.740  25.691 -27.740  1.00 22.52           C  
ATOM    545  C   GLY A  74      -7.189  24.327 -28.256  1.00 23.50           C  
ATOM    546  O   GLY A  74      -7.218  24.095 -29.474  1.00 22.99           O  
ATOM    547  N   ARG A  75      -7.566  23.436 -27.335  1.00 23.29           N  
ATOM    548  CA  ARG A  75      -7.917  22.055 -27.670  1.00 22.80           C  
ATOM    549  C   ARG A  75      -9.423  21.785 -27.662  1.00 23.17           C  
ATOM    550  O   ARG A  75      -9.869  20.706 -28.063  1.00 22.73           O  
ATOM    551  CB  ARG A  75      -7.281  21.095 -26.645  1.00 22.59           C  
ATOM    552  CG  ARG A  75      -5.742  21.092 -26.625  1.00 23.29           C  
ATOM    553  CD  ARG A  75      -5.141  20.459 -27.898  1.00 21.66           C  
ATOM    554  NE  ARG A  75      -3.705  20.219 -27.739  1.00 22.27           N  
ATOM    555  CZ  ARG A  75      -3.189  19.165 -27.106  1.00 21.65           C  
ATOM    556  NH1 ARG A  75      -3.996  18.254 -26.557  1.00 20.25           N  
ATOM    557  NH2 ARG A  75      -1.870  19.028 -27.022  1.00 21.51           N  
ATOM    558  N   PHE A  76     -10.213  22.735 -27.163  1.00 22.18           N  
ATOM    559  CA  PHE A  76     -11.632  22.471 -26.954  1.00 22.14           C  
ATOM    560  C   PHE A  76     -12.438  23.755 -27.134  1.00 22.09           C  
ATOM    561  O   PHE A  76     -12.065  24.795 -26.606  1.00 21.69           O  
ATOM    562  CB  PHE A  76     -11.841  21.945 -25.530  1.00 21.67           C  
ATOM    563  CG  PHE A  76     -13.205  21.354 -25.287  1.00 22.43           C  
ATOM    564  CD1 PHE A  76     -14.149  22.046 -24.528  1.00 21.63           C  
ATOM    565  CD2 PHE A  76     -13.546  20.105 -25.804  1.00 23.28           C  
ATOM    566  CE1 PHE A  76     -15.420  21.491 -24.275  1.00 20.37           C  
ATOM    567  CE2 PHE A  76     -14.814  19.549 -25.558  1.00 21.73           C  
ATOM    568  CZ  PHE A  76     -15.746  20.243 -24.796  1.00 20.69           C  
ATOM    569  N   PRO A  77     -13.558  23.672 -27.860  1.00 23.13           N  
ATOM    570  CA  PRO A  77     -14.309  24.905 -28.175  1.00 23.59           C  
ATOM    571  C   PRO A  77     -15.092  25.504 -27.017  1.00 23.79           C  
ATOM    572  O   PRO A  77     -15.754  24.777 -26.262  1.00 23.60           O  
ATOM    573  CB  PRO A  77     -15.242  24.471 -29.308  1.00 23.62           C  
ATOM    574  CG  PRO A  77     -15.420  23.009 -29.137  1.00 23.72           C  
ATOM    575  CD  PRO A  77     -14.167  22.469 -28.461  1.00 23.12           C  
ATOM    576  N   ALA A  78     -15.038  26.835 -26.912  1.00 24.28           N  
ATOM    577  CA  ALA A  78     -15.734  27.582 -25.867  1.00 24.94           C  
ATOM    578  C   ALA A  78     -17.211  27.244 -25.803  1.00 25.42           C  
ATOM    579  O   ALA A  78     -17.762  27.125 -24.719  1.00 25.22           O  
ATOM    580  CB  ALA A  78     -15.543  29.112 -26.060  1.00 25.87           C  
ATOM    581  N   LYS A  79     -17.841  27.080 -26.969  1.00 25.60           N  
ATOM    582  CA  LYS A  79     -19.288  26.809 -27.041  1.00 26.52           C  
ATOM    583  C   LYS A  79     -19.732  25.478 -26.398  1.00 25.92           C  
ATOM    584  O   LYS A  79     -20.901  25.313 -26.100  1.00 25.35           O  
ATOM    585  CB  LYS A  79     -19.789  26.895 -28.501  1.00 26.76           C  
ATOM    586  CG  LYS A  79     -19.155  25.892 -29.451  1.00 26.55           C  
ATOM    587  CD  LYS A  79     -19.747  25.950 -30.874  1.00 29.07           C  
ATOM    588  CE  LYS A  79     -19.264  27.192 -31.667  1.00 31.38           C  
ATOM    589  NZ  LYS A  79     -20.168  28.356 -31.389  1.00 35.64           N  
ATOM    590  N   GLU A  80     -18.799  24.552 -26.155  1.00 25.20           N  
ATOM    591  CA  GLU A  80     -19.154  23.259 -25.532  1.00 25.41           C  
ATOM    592  C   GLU A  80     -18.828  23.192 -24.030  1.00 24.59           C  
ATOM    593  O   GLU A  80     -19.303  22.294 -23.316  1.00 24.19           O  
ATOM    594  CB  GLU A  80     -18.484  22.106 -26.299  1.00 24.63           C  
ATOM    595  CG  GLU A  80     -18.943  22.056 -27.748  1.00 26.37           C  
ATOM    596  CD  GLU A  80     -18.173  21.075 -28.627  1.00 27.77           C  
ATOM    597  OE1 GLU A  80     -17.226  20.403 -28.153  1.00 29.50           O  
ATOM    598  OE2 GLU A  80     -18.514  20.993 -29.830  1.00 30.11           O  
ATOM    599  N   VAL A  81     -18.048  24.164 -23.557  1.00 23.09           N  
ATOM    600  CA  VAL A  81     -17.596  24.191 -22.169  1.00 22.53           C  
ATOM    601  C   VAL A  81     -18.744  24.069 -21.154  1.00 22.78           C  
ATOM    602  O   VAL A  81     -18.712  23.175 -20.312  1.00 21.50           O  
ATOM    603  CB  VAL A  81     -16.718  25.441 -21.848  1.00 22.57           C  
ATOM    604  CG1 VAL A  81     -16.483  25.557 -20.350  1.00 21.88           C  
ATOM    605  CG2 VAL A  81     -15.398  25.411 -22.599  1.00 21.97           C  
ATOM    606  N   VAL A  82     -19.762  24.940 -21.236  1.00 22.45           N  
ATOM    607  CA  VAL A  82     -20.765  25.019 -20.164  1.00 22.87           C  
ATOM    608  C   VAL A  82     -21.572  23.727 -20.019  1.00 22.20           C  
ATOM    609  O   VAL A  82     -21.819  23.276 -18.883  1.00 22.27           O  
ATOM    610  CB  VAL A  82     -21.708  26.249 -20.304  1.00 23.50           C  
ATOM    611  CG1 VAL A  82     -22.861  26.171 -19.306  1.00 25.10           C  
ATOM    612  CG2 VAL A  82     -20.930  27.539 -20.100  1.00 24.61           C  
ATOM    613  N   GLY A  83     -21.939  23.125 -21.152  1.00 21.57           N  
ATOM    614  CA  GLY A  83     -22.681  21.856 -21.180  1.00 20.71           C  
ATOM    615  C   GLY A  83     -21.897  20.743 -20.489  1.00 20.51           C  
ATOM    616  O   GLY A  83     -22.449  19.985 -19.691  1.00 18.83           O  
ATOM    617  N   TYR A  84     -20.604  20.651 -20.801  1.00 19.74           N  
ATOM    618  CA  TYR A  84     -19.712  19.705 -20.119  1.00 20.00           C  
ATOM    619  C   TYR A  84     -19.654  19.947 -18.603  1.00 19.81           C  
ATOM    620  O   TYR A  84     -19.814  19.014 -17.829  1.00 19.19           O  
ATOM    621  CB  TYR A  84     -18.294  19.787 -20.697  1.00 19.35           C  
ATOM    622  CG  TYR A  84     -18.005  18.876 -21.876  1.00 19.31           C  
ATOM    623  CD1 TYR A  84     -16.835  18.116 -21.907  1.00 18.98           C  
ATOM    624  CD2 TYR A  84     -18.899  18.761 -22.950  1.00 18.69           C  
ATOM    625  CE1 TYR A  84     -16.539  17.277 -22.989  1.00 18.48           C  
ATOM    626  CE2 TYR A  84     -18.628  17.914 -24.044  1.00 18.91           C  
ATOM    627  CZ  TYR A  84     -17.450  17.177 -24.054  1.00 19.19           C  
ATOM    628  OH  TYR A  84     -17.158  16.359 -25.110  1.00 17.22           O  
ATOM    629  N   VAL A  85     -19.428  21.192 -18.182  1.00 19.89           N  
ATOM    630  CA  VAL A  85     -19.386  21.505 -16.740  1.00 19.98           C  
ATOM    631  C   VAL A  85     -20.691  21.127 -16.013  1.00 21.11           C  
ATOM    632  O   VAL A  85     -20.651  20.514 -14.936  1.00 20.26           O  
ATOM    633  CB  VAL A  85     -19.005  22.991 -16.492  1.00 20.43           C  
ATOM    634  CG1 VAL A  85     -19.073  23.335 -14.984  1.00 18.58           C  
ATOM    635  CG2 VAL A  85     -17.600  23.280 -17.084  1.00 18.06           C  
ATOM    636  N   ILE A  86     -21.846  21.459 -16.610  1.00 20.82           N  
ATOM    637  CA  ILE A  86     -23.126  21.048 -16.018  1.00 21.58           C  
ATOM    638  C   ILE A  86     -23.203  19.511 -15.894  1.00 20.25           C  
ATOM    639  O   ILE A  86     -23.577  18.988 -14.848  1.00 20.97           O  
ATOM    640  CB  ILE A  86     -24.371  21.626 -16.809  1.00 21.66           C  
ATOM    641  CG1 ILE A  86     -24.410  23.163 -16.698  1.00 22.74           C  
ATOM    642  CG2 ILE A  86     -25.690  20.967 -16.306  1.00 21.95           C  
ATOM    643  CD1 ILE A  86     -25.372  23.876 -17.709  1.00 24.06           C  
ATOM    644  N   ALA A  87     -22.818  18.798 -16.950  1.00 19.07           N  
ATOM    645  CA  ALA A  87     -22.939  17.334 -16.983  1.00 18.61           C  
ATOM    646  C   ALA A  87     -22.071  16.715 -15.877  1.00 18.10           C  
ATOM    647  O   ALA A  87     -22.483  15.767 -15.175  1.00 18.34           O  
ATOM    648  CB  ALA A  87     -22.541  16.791 -18.376  1.00 18.47           C  
ATOM    649  N   GLN A  88     -20.897  17.310 -15.678  1.00 17.50           N  
ATOM    650  CA  GLN A  88     -19.948  16.810 -14.676  1.00 16.88           C  
ATOM    651  C   GLN A  88     -20.503  17.046 -13.286  1.00 17.80           C  
ATOM    652  O   GLN A  88     -20.498  16.141 -12.433  1.00 17.63           O  
ATOM    653  CB  GLN A  88     -18.594  17.501 -14.865  1.00 16.83           C  
ATOM    654  CG  GLN A  88     -17.928  17.106 -16.207  1.00 14.47           C  
ATOM    655  CD  GLN A  88     -16.929  18.155 -16.695  1.00 18.35           C  
ATOM    656  OE1 GLN A  88     -16.757  19.187 -16.054  1.00 15.94           O  
ATOM    657  NE2 GLN A  88     -16.243  17.875 -17.809  1.00 16.05           N  
ATOM    658  N   VAL A  89     -21.001  18.263 -13.057  1.00 17.60           N  
ATOM    659  CA  VAL A  89     -21.556  18.606 -11.742  1.00 18.41           C  
ATOM    660  C   VAL A  89     -22.754  17.710 -11.435  1.00 19.36           C  
ATOM    661  O   VAL A  89     -22.837  17.142 -10.334  1.00 20.76           O  
ATOM    662  CB  VAL A  89     -21.904  20.122 -11.648  1.00 18.88           C  
ATOM    663  CG1 VAL A  89     -22.788  20.436 -10.413  1.00 17.61           C  
ATOM    664  CG2 VAL A  89     -20.638  20.955 -11.592  1.00 17.06           C  
ATOM    665  N   VAL A  90     -23.659  17.528 -12.403  1.00 19.24           N  
ATOM    666  CA  VAL A  90     -24.828  16.666 -12.169  1.00 19.70           C  
ATOM    667  C   VAL A  90     -24.421  15.200 -11.877  1.00 19.55           C  
ATOM    668  O   VAL A  90     -24.893  14.597 -10.914  1.00 19.08           O  
ATOM    669  CB  VAL A  90     -25.817  16.711 -13.333  1.00 20.60           C  
ATOM    670  CG1 VAL A  90     -26.929  15.634 -13.159  1.00 22.81           C  
ATOM    671  CG2 VAL A  90     -26.421  18.142 -13.446  1.00 19.74           C  
ATOM    672  N   GLY A  91     -23.547  14.638 -12.711  1.00 19.47           N  
ATOM    673  CA  GLY A  91     -23.058  13.271 -12.492  1.00 19.29           C  
ATOM    674  C   GLY A  91     -22.492  13.110 -11.100  1.00 18.96           C  
ATOM    675  O   GLY A  91     -22.805  12.146 -10.395  1.00 19.93           O  
ATOM    676  N   GLY A  92     -21.647  14.053 -10.699  1.00 18.03           N  
ATOM    677  CA  GLY A  92     -21.027  13.983  -9.387  1.00 17.94           C  
ATOM    678  C   GLY A  92     -21.996  14.025  -8.227  1.00 18.66           C  
ATOM    679  O   GLY A  92     -21.837  13.280  -7.246  1.00 17.90           O  
ATOM    680  N   ILE A  93     -23.011  14.887  -8.320  1.00 18.38           N  
ATOM    681  CA  ILE A  93     -23.996  15.008  -7.229  1.00 19.51           C  
ATOM    682  C   ILE A  93     -24.823  13.737  -7.085  1.00 18.70           C  
ATOM    683  O   ILE A  93     -25.081  13.302  -5.968  1.00 19.98           O  
ATOM    684  CB  ILE A  93     -24.937  16.236  -7.438  1.00 19.81           C  
ATOM    685  CG1 ILE A  93     -24.162  17.529  -7.167  1.00 20.98           C  
ATOM    686  CG2 ILE A  93     -26.191  16.123  -6.534  1.00 21.17           C  
ATOM    687  CD1 ILE A  93     -24.807  18.802  -7.823  1.00 20.84           C  
ATOM    688  N   VAL A  94     -25.224  13.130  -8.203  1.00 19.36           N  
ATOM    689  CA  VAL A  94     -25.947  11.865  -8.129  1.00 19.40           C  
ATOM    690  C   VAL A  94     -25.101  10.778  -7.395  1.00 19.76           C  
ATOM    691  O   VAL A  94     -25.611  10.036  -6.530  1.00 19.15           O  
ATOM    692  CB  VAL A  94     -26.411  11.411  -9.527  1.00 20.18           C  
ATOM    693  CG1 VAL A  94     -27.009   9.983  -9.490  1.00 20.43           C  
ATOM    694  CG2 VAL A  94     -27.458  12.424 -10.084  1.00 22.12           C  
ATOM    695  N   ALA A  95     -23.813  10.727  -7.730  1.00 18.90           N  
ATOM    696  CA  ALA A  95     -22.868   9.813  -7.091  1.00 19.00           C  
ATOM    697  C   ALA A  95     -22.745  10.048  -5.585  1.00 19.21           C  
ATOM    698  O   ALA A  95     -22.810   9.104  -4.806  1.00 20.00           O  
ATOM    699  CB  ALA A  95     -21.477   9.919  -7.777  1.00 18.81           C  
ATOM    700  N   ALA A  96     -22.586  11.301  -5.172  1.00 18.79           N  
ATOM    701  CA  ALA A  96     -22.453  11.615  -3.743  1.00 19.33           C  
ATOM    702  C   ALA A  96     -23.732  11.230  -3.013  1.00 18.92           C  
ATOM    703  O   ALA A  96     -23.679  10.772  -1.874  1.00 18.33           O  
ATOM    704  CB  ALA A  96     -22.147  13.079  -3.524  1.00 18.92           C  
ATOM    705  N   ALA A  97     -24.866  11.382  -3.696  1.00 19.69           N  
ATOM    706  CA  ALA A  97     -26.173  11.048  -3.124  1.00 20.18           C  
ATOM    707  C   ALA A  97     -26.294   9.557  -2.853  1.00 20.05           C  
ATOM    708  O   ALA A  97     -26.698   9.147  -1.759  1.00 20.20           O  
ATOM    709  CB  ALA A  97     -27.319  11.532  -4.041  1.00 20.50           C  
ATOM    710  N   LEU A  98     -25.958   8.737  -3.847  1.00 19.92           N  
ATOM    711  CA  LEU A  98     -25.951   7.292  -3.636  1.00 19.73           C  
ATOM    712  C   LEU A  98     -24.906   6.882  -2.605  1.00 19.24           C  
ATOM    713  O   LEU A  98     -25.140   5.977  -1.798  1.00 19.64           O  
ATOM    714  CB  LEU A  98     -25.714   6.545  -4.946  1.00 19.65           C  
ATOM    715  CG  LEU A  98     -26.844   6.671  -5.984  1.00 20.48           C  
ATOM    716  CD1 LEU A  98     -26.438   5.977  -7.304  1.00 23.19           C  
ATOM    717  CD2 LEU A  98     -28.167   6.108  -5.446  1.00 21.38           C  
ATOM    718  N   LEU A  99     -23.745   7.522  -2.633  1.00 19.41           N  
ATOM    719  CA  LEU A  99     -22.708   7.209  -1.636  1.00 20.05           C  
ATOM    720  C   LEU A  99     -23.237   7.549  -0.247  1.00 20.19           C  
ATOM    721  O   LEU A  99     -23.000   6.830   0.715  1.00 19.68           O  
ATOM    722  CB  LEU A  99     -21.465   8.062  -1.882  1.00 19.92           C  
ATOM    723  CG  LEU A  99     -20.065   7.591  -1.476  1.00 23.99           C  
ATOM    724  CD1 LEU A  99     -19.090   8.775  -1.218  1.00 24.53           C  
ATOM    725  CD2 LEU A  99     -19.972   6.547  -0.368  1.00 22.95           C  
ATOM    726  N   TYR A 100     -23.917   8.682  -0.140  1.00 20.69           N  
ATOM    727  CA  TYR A 100     -24.456   9.099   1.147  1.00 21.97           C  
ATOM    728  C   TYR A 100     -25.432   8.022   1.654  1.00 21.66           C  
ATOM    729  O   TYR A 100     -25.415   7.646   2.831  1.00 22.24           O  
ATOM    730  CB  TYR A 100     -25.126  10.475   1.026  1.00 23.14           C  
ATOM    731  CG  TYR A 100     -25.778  10.958   2.305  1.00 25.34           C  
ATOM    732  CD1 TYR A 100     -27.127  10.689   2.557  1.00 28.77           C  
ATOM    733  CD2 TYR A 100     -25.054  11.682   3.263  1.00 25.28           C  
ATOM    734  CE1 TYR A 100     -27.747  11.122   3.747  1.00 30.93           C  
ATOM    735  CE2 TYR A 100     -25.674  12.136   4.464  1.00 28.99           C  
ATOM    736  CZ  TYR A 100     -27.022  11.841   4.681  1.00 30.10           C  
ATOM    737  OH  TYR A 100     -27.677  12.243   5.833  1.00 32.45           O  
ATOM    738  N   LEU A 101     -26.252   7.503   0.758  1.00 21.99           N  
ATOM    739  CA  LEU A 101     -27.195   6.450   1.125  1.00 22.13           C  
ATOM    740  C   LEU A 101     -26.476   5.190   1.638  1.00 21.70           C  
ATOM    741  O   LEU A 101     -26.834   4.632   2.686  1.00 21.29           O  
ATOM    742  CB  LEU A 101     -28.083   6.142  -0.071  1.00 22.55           C  
ATOM    743  CG  LEU A 101     -29.077   5.000   0.062  1.00 24.57           C  
ATOM    744  CD1 LEU A 101     -29.989   5.239   1.272  1.00 26.70           C  
ATOM    745  CD2 LEU A 101     -29.881   4.863  -1.243  1.00 24.02           C  
ATOM    746  N   ILE A 102     -25.459   4.754   0.899  1.00 21.10           N  
ATOM    747  CA  ILE A 102     -24.688   3.565   1.249  1.00 20.25           C  
ATOM    748  C   ILE A 102     -23.992   3.740   2.592  1.00 20.21           C  
ATOM    749  O   ILE A 102     -24.030   2.838   3.457  1.00 19.45           O  
ATOM    750  CB  ILE A 102     -23.635   3.271   0.159  1.00 19.92           C  
ATOM    751  CG1 ILE A 102     -24.316   2.753  -1.120  1.00 19.54           C  
ATOM    752  CG2 ILE A 102     -22.590   2.279   0.689  1.00 19.73           C  
ATOM    753  CD1 ILE A 102     -23.435   2.920  -2.402  1.00 20.96           C  
ATOM    754  N   ALA A 103     -23.330   4.887   2.762  1.00 20.65           N  
ATOM    755  CA  ALA A 103     -22.596   5.188   3.990  1.00 21.39           C  
ATOM    756  C   ALA A 103     -23.498   5.211   5.232  1.00 22.22           C  
ATOM    757  O   ALA A 103     -23.090   4.786   6.327  1.00 22.51           O  
ATOM    758  CB  ALA A 103     -21.865   6.522   3.861  1.00 20.66           C  
ATOM    759  N   SER A 104     -24.722   5.705   5.039  1.00 23.50           N  
ATOM    760  CA  SER A 104     -25.730   5.778   6.096  1.00 24.38           C  
ATOM    761  C   SER A 104     -26.213   4.418   6.631  1.00 24.95           C  
ATOM    762  O   SER A 104     -26.879   4.356   7.680  1.00 25.40           O  
ATOM    763  CB  SER A 104     -26.914   6.580   5.580  1.00 24.66           C  
ATOM    764  OG  SER A 104     -26.494   7.917   5.294  1.00 25.92           O  
ATOM    765  N   GLY A 105     -25.866   3.338   5.936  1.00 24.46           N  
ATOM    766  CA  GLY A 105     -26.273   1.995   6.330  1.00 23.90           C  
ATOM    767  C   GLY A 105     -25.372   1.362   7.373  1.00 24.23           C  
ATOM    768  O   GLY A 105     -25.565   0.202   7.728  1.00 24.39           O  
ATOM    769  N   LYS A 106     -24.388   2.122   7.856  1.00 24.39           N  
ATOM    770  CA  LYS A 106     -23.499   1.694   8.937  1.00 25.08           C  
ATOM    771  C   LYS A 106     -23.758   2.567  10.184  1.00 26.18           C  
ATOM    772  O   LYS A 106     -23.735   3.815  10.114  1.00 24.88           O  
ATOM    773  CB  LYS A 106     -22.035   1.821   8.526  1.00 25.26           C  
ATOM    774  CG  LYS A 106     -21.019   1.574   9.676  1.00 26.68           C  
ATOM    775  CD  LYS A 106     -19.616   1.419   9.118  1.00 26.73           C  
ATOM    776  CE  LYS A 106     -18.551   1.434  10.216  1.00 28.73           C  
ATOM    777  NZ  LYS A 106     -18.581   0.181  11.025  1.00 27.16           N  
ATOM    778  N   THR A 107     -23.995   1.900  11.314  1.00 26.65           N  
ATOM    779  CA  THR A 107     -24.226   2.595  12.584  1.00 28.09           C  
ATOM    780  C   THR A 107     -23.086   3.571  12.896  1.00 27.41           C  
ATOM    781  O   THR A 107     -21.904   3.208  12.844  1.00 27.61           O  
ATOM    782  CB  THR A 107     -24.404   1.589  13.741  1.00 28.11           C  
ATOM    783  OG1 THR A 107     -25.517   0.742  13.436  1.00 29.75           O  
ATOM    784  CG2 THR A 107     -24.684   2.315  15.042  1.00 30.59           C  
ATOM    785  N   GLY A 108     -23.453   4.815  13.176  1.00 27.08           N  
ATOM    786  CA  GLY A 108     -22.481   5.815  13.623  1.00 26.79           C  
ATOM    787  C   GLY A 108     -22.056   6.781  12.537  1.00 27.48           C  
ATOM    788  O   GLY A 108     -21.369   7.765  12.807  1.00 27.47           O  
ATOM    789  N   PHE A 109     -22.464   6.518  11.297  1.00 26.90           N  
ATOM    790  CA  PHE A 109     -21.978   7.340  10.189  1.00 26.60           C  
ATOM    791  C   PHE A 109     -22.485   8.767  10.349  1.00 26.63           C  
ATOM    792  O   PHE A 109     -23.661   8.963  10.623  1.00 26.89           O  
ATOM    793  CB  PHE A 109     -22.446   6.795   8.847  1.00 26.08           C  
ATOM    794  CG  PHE A 109     -22.257   7.769   7.712  1.00 25.74           C  
ATOM    795  CD1 PHE A 109     -23.344   8.385   7.120  1.00 25.16           C  
ATOM    796  CD2 PHE A 109     -20.976   8.104   7.275  1.00 25.26           C  
ATOM    797  CE1 PHE A 109     -23.165   9.311   6.083  1.00 26.63           C  
ATOM    798  CE2 PHE A 109     -20.795   9.037   6.233  1.00 26.30           C  
ATOM    799  CZ  PHE A 109     -21.883   9.637   5.652  1.00 24.18           C  
ATOM    800  N   ASP A 110     -21.613   9.750  10.140  1.00 26.20           N  
ATOM    801  CA  ASP A 110     -21.976  11.153  10.308  1.00 26.89           C  
ATOM    802  C   ASP A 110     -21.232  11.964   9.244  1.00 25.96           C  
ATOM    803  O   ASP A 110     -20.053  12.263   9.391  1.00 25.35           O  
ATOM    804  CB  ASP A 110     -21.611  11.600  11.735  1.00 27.45           C  
ATOM    805  CG  ASP A 110     -22.089  13.026  12.075  1.00 31.53           C  
ATOM    806  OD1 ASP A 110     -22.201  13.308  13.299  1.00 33.30           O  
ATOM    807  OD2 ASP A 110     -22.315  13.861  11.163  1.00 30.79           O  
ATOM    808  N   ALA A 111     -21.943  12.316   8.181  1.00 25.02           N  
ATOM    809  CA  ALA A 111     -21.347  13.000   7.036  1.00 24.67           C  
ATOM    810  C   ALA A 111     -20.715  14.324   7.433  1.00 24.73           C  
ATOM    811  O   ALA A 111     -19.589  14.606   7.058  1.00 24.04           O  
ATOM    812  CB  ALA A 111     -22.385  13.220   5.953  1.00 24.45           C  
ATOM    813  N   ALA A 112     -21.462  15.129   8.193  1.00 25.18           N  
ATOM    814  CA  ALA A 112     -21.041  16.479   8.561  1.00 25.10           C  
ATOM    815  C   ALA A 112     -19.810  16.428   9.441  1.00 25.06           C  
ATOM    816  O   ALA A 112     -18.843  17.157   9.205  1.00 24.86           O  
ATOM    817  CB  ALA A 112     -22.198  17.228   9.293  1.00 25.37           C  
ATOM    818  N   ALA A 113     -19.852  15.561  10.455  1.00 24.97           N  
ATOM    819  CA  ALA A 113     -18.767  15.455  11.429  1.00 24.99           C  
ATOM    820  C   ALA A 113     -17.525  14.842  10.818  1.00 24.70           C  
ATOM    821  O   ALA A 113     -16.409  15.281  11.105  1.00 24.48           O  
ATOM    822  CB  ALA A 113     -19.204  14.621  12.660  1.00 25.41           C  
ATOM    823  N   SER A 114     -17.710  13.807   9.998  1.00 24.12           N  
ATOM    824  CA  SER A 114     -16.552  13.143   9.358  1.00 24.15           C  
ATOM    825  C   SER A 114     -15.945  13.963   8.214  1.00 23.54           C  
ATOM    826  O   SER A 114     -14.793  13.724   7.818  1.00 24.42           O  
ATOM    827  CB  SER A 114     -16.936  11.758   8.832  1.00 24.27           C  
ATOM    828  OG  SER A 114     -17.833  11.886   7.744  1.00 24.30           O  
ATOM    829  N   GLY A 115     -16.718  14.905   7.675  1.00 22.75           N  
ATOM    830  CA  GLY A 115     -16.284  15.713   6.534  1.00 22.32           C  
ATOM    831  C   GLY A 115     -16.729  15.143   5.196  1.00 21.81           C  
ATOM    832  O   GLY A 115     -16.677  15.829   4.175  1.00 21.94           O  
ATOM    833  N   PHE A 116     -17.179  13.884   5.190  1.00 21.75           N  
ATOM    834  CA  PHE A 116     -17.645  13.233   3.949  1.00 20.60           C  
ATOM    835  C   PHE A 116     -16.654  13.471   2.778  1.00 20.84           C  
ATOM    836  O   PHE A 116     -17.062  13.814   1.661  1.00 21.16           O  
ATOM    837  CB  PHE A 116     -19.057  13.731   3.598  1.00 20.25           C  
ATOM    838  CG  PHE A 116     -19.828  12.837   2.641  1.00 20.18           C  
ATOM    839  CD1 PHE A 116     -20.287  13.337   1.419  1.00 20.51           C  
ATOM    840  CD2 PHE A 116     -20.106  11.505   2.968  1.00 20.51           C  
ATOM    841  CE1 PHE A 116     -21.008  12.523   0.539  1.00 20.55           C  
ATOM    842  CE2 PHE A 116     -20.825  10.692   2.095  1.00 19.67           C  
ATOM    843  CZ  PHE A 116     -21.273  11.201   0.881  1.00 20.23           C  
ATOM    844  N   ALA A 117     -15.355  13.325   3.049  1.00 20.00           N  
ATOM    845  CA  ALA A 117     -14.331  13.407   2.005  1.00 20.33           C  
ATOM    846  C   ALA A 117     -14.256  14.788   1.353  1.00 19.99           C  
ATOM    847  O   ALA A 117     -13.770  14.911   0.234  1.00 19.37           O  
ATOM    848  CB  ALA A 117     -14.568  12.309   0.920  1.00 20.05           C  
ATOM    849  N   SER A 118     -14.731  15.833   2.038  1.00 20.27           N  
ATOM    850  CA  SER A 118     -14.757  17.160   1.418  1.00 19.28           C  
ATOM    851  C   SER A 118     -13.391  17.825   1.449  1.00 18.91           C  
ATOM    852  O   SER A 118     -12.532  17.503   2.269  1.00 18.52           O  
ATOM    853  CB  SER A 118     -15.804  18.075   2.080  1.00 19.83           C  
ATOM    854  OG  SER A 118     -17.094  17.503   1.965  1.00 20.42           O  
ATOM    855  N   ASN A 119     -13.223  18.779   0.552  1.00 18.61           N  
ATOM    856  CA  ASN A 119     -12.008  19.551   0.473  1.00 19.75           C  
ATOM    857  C   ASN A 119     -12.100  20.792   1.349  1.00 20.75           C  
ATOM    858  O   ASN A 119     -13.109  21.520   1.323  1.00 21.96           O  
ATOM    859  CB  ASN A 119     -11.748  19.938  -0.985  1.00 19.21           C  
ATOM    860  CG  ASN A 119     -11.482  18.726  -1.859  1.00 20.52           C  
ATOM    861  OD1 ASN A 119     -10.527  17.980  -1.619  1.00 20.47           O  
ATOM    862  ND2 ASN A 119     -12.336  18.500  -2.844  1.00 18.32           N  
ATOM    863  N   GLY A 120     -11.043  21.051   2.105  1.00 20.92           N  
ATOM    864  CA  GLY A 120     -11.038  22.197   2.986  1.00 21.30           C  
ATOM    865  C   GLY A 120      -9.627  22.684   3.192  1.00 22.28           C  
ATOM    866  O   GLY A 120      -8.662  21.995   2.843  1.00 21.74           O  
ATOM    867  N   TYR A 121      -9.508  23.880   3.749  1.00 22.18           N  
ATOM    868  CA  TYR A 121      -8.213  24.460   4.067  1.00 22.84           C  
ATOM    869  C   TYR A 121      -8.236  25.022   5.490  1.00 23.57           C  
ATOM    870  O   TYR A 121      -9.311  25.217   6.081  1.00 22.58           O  
ATOM    871  CB  TYR A 121      -7.813  25.544   3.047  1.00 22.74           C  
ATOM    872  CG  TYR A 121      -8.768  26.728   2.976  1.00 23.74           C  
ATOM    873  CD1 TYR A 121      -8.697  27.772   3.907  1.00 24.11           C  
ATOM    874  CD2 TYR A 121      -9.742  26.809   1.985  1.00 23.13           C  
ATOM    875  CE1 TYR A 121      -9.591  28.864   3.851  1.00 24.75           C  
ATOM    876  CE2 TYR A 121     -10.627  27.898   1.920  1.00 24.07           C  
ATOM    877  CZ  TYR A 121     -10.544  28.917   2.856  1.00 25.53           C  
ATOM    878  OH  TYR A 121     -11.420  30.008   2.800  1.00 28.42           O  
ATOM    879  N   GLY A 122      -7.043  25.263   6.029  1.00 24.57           N  
ATOM    880  CA  GLY A 122      -6.903  25.816   7.373  1.00 26.35           C  
ATOM    881  C   GLY A 122      -7.405  24.875   8.447  1.00 27.39           C  
ATOM    882  O   GLY A 122      -6.916  23.767   8.610  1.00 27.17           O  
ATOM    883  N   GLU A 123      -8.376  25.361   9.196  1.00 20.00           N  
ATOM    884  CA  GLU A 123      -9.098  24.577  10.191  1.00 20.00           C  
ATOM    885  C   GLU A 123      -9.623  23.276   9.593  1.00 20.00           C  
ATOM    886  O   GLU A 123      -9.764  22.256  10.284  1.00 27.87           O  
ATOM    887  CB  GLU A 123     -10.240  25.391  10.780  1.00 20.00           C  
ATOM    888  N   HIS A 124      -9.934  23.286   8.290  1.00 26.76           N  
ATOM    889  CA  HIS A 124     -10.566  22.145   7.632  1.00 25.51           C  
ATOM    890  C   HIS A 124      -9.655  21.382   6.647  1.00 24.65           C  
ATOM    891  O   HIS A 124     -10.100  20.515   5.907  1.00 23.87           O  
ATOM    892  CB  HIS A 124     -11.858  22.615   6.980  1.00 25.94           C  
ATOM    893  CG  HIS A 124     -12.795  23.254   7.961  1.00 27.22           C  
ATOM    894  ND1 HIS A 124     -13.382  22.546   8.991  1.00 28.45           N  
ATOM    895  CD2 HIS A 124     -13.209  24.536   8.098  1.00 26.16           C  
ATOM    896  CE1 HIS A 124     -14.130  23.367   9.713  1.00 30.06           C  
ATOM    897  NE2 HIS A 124     -14.045  24.578   9.189  1.00 27.94           N  
ATOM    898  N   SER A 125      -8.376  21.716   6.663  1.00 23.33           N  
ATOM    899  CA  SER A 125      -7.363  20.915   6.008  1.00 23.15           C  
ATOM    900  C   SER A 125      -7.120  19.694   6.879  1.00 22.59           C  
ATOM    901  O   SER A 125      -7.016  19.844   8.093  1.00 22.44           O  
ATOM    902  CB  SER A 125      -6.086  21.744   5.925  1.00 22.94           C  
ATOM    903  OG  SER A 125      -4.957  20.901   5.944  1.00 24.82           O  
ATOM    904  N   PRO A 126      -7.001  18.482   6.285  1.00 22.47           N  
ATOM    905  CA  PRO A 126      -6.681  17.277   7.094  1.00 22.19           C  
ATOM    906  C   PRO A 126      -5.437  17.404   8.016  1.00 22.88           C  
ATOM    907  O   PRO A 126      -5.448  16.900   9.155  1.00 21.98           O  
ATOM    908  CB  PRO A 126      -6.467  16.195   6.023  1.00 22.39           C  
ATOM    909  CG  PRO A 126      -7.358  16.648   4.876  1.00 22.68           C  
ATOM    910  CD  PRO A 126      -7.186  18.147   4.857  1.00 22.49           C  
ATOM    911  N   GLY A 127      -4.385  18.065   7.532  1.00 21.82           N  
ATOM    912  CA  GLY A 127      -3.155  18.258   8.290  1.00 22.81           C  
ATOM    913  C   GLY A 127      -3.011  19.654   8.917  1.00 23.37           C  
ATOM    914  O   GLY A 127      -1.942  20.010   9.421  1.00 23.78           O  
ATOM    915  N   GLY A 128      -4.080  20.438   8.899  1.00 22.91           N  
ATOM    916  CA  GLY A 128      -4.056  21.801   9.433  1.00 23.60           C  
ATOM    917  C   GLY A 128      -3.181  22.783   8.663  1.00 23.98           C  
ATOM    918  O   GLY A 128      -2.635  23.730   9.252  1.00 25.18           O  
ATOM    919  N   TYR A 129      -3.047  22.576   7.354  1.00 22.44           N  
ATOM    920  CA  TYR A 129      -2.333  23.519   6.486  1.00 21.80           C  
ATOM    921  C   TYR A 129      -3.096  24.824   6.282  1.00 22.38           C  
ATOM    922  O   TYR A 129      -4.325  24.819   6.173  1.00 22.05           O  
ATOM    923  CB  TYR A 129      -2.068  22.872   5.123  1.00 21.14           C  
ATOM    924  CG  TYR A 129      -0.958  21.861   5.225  1.00 19.18           C  
ATOM    925  CD1 TYR A 129      -1.213  20.576   5.662  1.00 17.55           C  
ATOM    926  CD2 TYR A 129       0.356  22.212   4.903  1.00 20.43           C  
ATOM    927  CE1 TYR A 129      -0.176  19.637   5.784  1.00 20.17           C  
ATOM    928  CE2 TYR A 129       1.394  21.296   5.012  1.00 20.11           C  
ATOM    929  CZ  TYR A 129       1.133  20.024   5.469  1.00 20.70           C  
ATOM    930  OH  TYR A 129       2.167  19.118   5.577  1.00 20.72           O  
ATOM    931  N   SER A 130      -2.348  25.920   6.195  1.00 22.58           N  
ATOM    932  CA  SER A 130      -2.901  27.258   5.970  1.00 23.46           C  
ATOM    933  C   SER A 130      -3.574  27.393   4.596  1.00 23.55           C  
ATOM    934  O   SER A 130      -3.322  26.597   3.665  1.00 22.75           O  
ATOM    935  CB  SER A 130      -1.780  28.299   6.070  1.00 23.55           C  
ATOM    936  OG  SER A 130      -0.894  28.162   4.966  1.00 24.45           O  
ATOM    937  N   MET A 131      -4.411  28.418   4.469  1.00 23.29           N  
ATOM    938  CA  MET A 131      -5.017  28.751   3.185  1.00 23.85           C  
ATOM    939  C   MET A 131      -3.964  28.982   2.099  1.00 23.19           C  
ATOM    940  O   MET A 131      -4.160  28.566   0.961  1.00 23.38           O  
ATOM    941  CB  MET A 131      -5.917  29.977   3.311  1.00 23.53           C  
ATOM    942  CG  MET A 131      -6.658  30.329   2.032  1.00 23.35           C  
ATOM    943  SD  MET A 131      -7.703  31.775   2.345  1.00 26.51           S  
ATOM    944  CE  MET A 131      -8.798  31.777   0.919  1.00 24.64           C  
ATOM    945  N   LEU A 132      -2.854  29.637   2.444  1.00 22.74           N  
ATOM    946  CA  LEU A 132      -1.767  29.836   1.477  1.00 23.25           C  
ATOM    947  C   LEU A 132      -1.161  28.502   0.983  1.00 22.49           C  
ATOM    948  O   LEU A 132      -0.930  28.333  -0.212  1.00 22.93           O  
ATOM    949  CB  LEU A 132      -0.660  30.725   2.049  1.00 23.09           C  
ATOM    950  CG  LEU A 132       0.565  30.921   1.136  1.00 22.93           C  
ATOM    951  CD1 LEU A 132       0.208  31.545  -0.229  1.00 23.68           C  
ATOM    952  CD2 LEU A 132       1.644  31.754   1.833  1.00 24.18           C  
ATOM    953  N   SER A 133      -0.916  27.563   1.895  1.00 21.38           N  
ATOM    954  CA  SER A 133      -0.478  26.213   1.484  1.00 20.28           C  
ATOM    955  C   SER A 133      -1.472  25.546   0.527  1.00 20.33           C  
ATOM    956  O   SER A 133      -1.080  24.914  -0.470  1.00 20.71           O  
ATOM    957  CB  SER A 133      -0.274  25.343   2.707  1.00 20.11           C  
ATOM    958  OG  SER A 133       0.884  25.774   3.397  1.00 19.73           O  
ATOM    959  N   ALA A 134      -2.754  25.723   0.816  1.00 19.68           N  
ATOM    960  CA  ALA A 134      -3.832  25.147   0.012  1.00 19.36           C  
ATOM    961  C   ALA A 134      -3.814  25.759  -1.376  1.00 19.46           C  
ATOM    962  O   ALA A 134      -3.954  25.049  -2.383  1.00 19.26           O  
ATOM    963  CB  ALA A 134      -5.163  25.407   0.667  1.00 18.94           C  
ATOM    964  N   LEU A 135      -3.672  27.085  -1.431  1.00 19.51           N  
ATOM    965  CA  LEU A 135      -3.614  27.796  -2.712  1.00 20.71           C  
ATOM    966  C   LEU A 135      -2.468  27.309  -3.587  1.00 20.02           C  
ATOM    967  O   LEU A 135      -2.668  27.023  -4.770  1.00 19.88           O  
ATOM    968  CB  LEU A 135      -3.469  29.303  -2.480  1.00 21.11           C  
ATOM    969  CG  LEU A 135      -3.183  30.216  -3.683  1.00 22.18           C  
ATOM    970  CD1 LEU A 135      -4.360  30.250  -4.623  1.00 22.04           C  
ATOM    971  CD2 LEU A 135      -2.927  31.613  -3.153  1.00 22.58           C  
ATOM    972  N   VAL A 136      -1.260  27.260  -3.024  1.00 19.27           N  
ATOM    973  CA  VAL A 136      -0.082  26.918  -3.828  1.00 19.62           C  
ATOM    974  C   VAL A 136      -0.161  25.479  -4.335  1.00 19.03           C  
ATOM    975  O   VAL A 136       0.112  25.200  -5.504  1.00 18.50           O  
ATOM    976  CB  VAL A 136       1.251  27.168  -3.069  1.00 20.18           C  
ATOM    977  CG1 VAL A 136       2.462  26.818  -3.952  1.00 20.49           C  
ATOM    978  CG2 VAL A 136       1.340  28.626  -2.657  1.00 21.62           C  
ATOM    979  N   VAL A 137      -0.545  24.555  -3.466  1.00 18.30           N  
ATOM    980  CA  VAL A 137      -0.575  23.142  -3.879  1.00 17.83           C  
ATOM    981  C   VAL A 137      -1.627  22.888  -4.965  1.00 18.26           C  
ATOM    982  O   VAL A 137      -1.338  22.237  -5.949  1.00 17.16           O  
ATOM    983  CB  VAL A 137      -0.648  22.172  -2.670  1.00 17.35           C  
ATOM    984  CG1 VAL A 137      -2.101  21.920  -2.215  1.00 17.95           C  
ATOM    985  CG2 VAL A 137       0.070  20.840  -3.016  1.00 18.36           C  
ATOM    986  N   GLU A 138      -2.818  23.471  -4.825  1.00 19.31           N  
ATOM    987  CA  GLU A 138      -3.877  23.275  -5.811  1.00 19.98           C  
ATOM    988  C   GLU A 138      -3.553  23.980  -7.133  1.00 20.23           C  
ATOM    989  O   GLU A 138      -3.864  23.466  -8.208  1.00 20.47           O  
ATOM    990  CB  GLU A 138      -5.234  23.703  -5.250  1.00 20.79           C  
ATOM    991  CG  GLU A 138      -5.685  22.827  -4.041  1.00 23.83           C  
ATOM    992  CD  GLU A 138      -6.517  21.599  -4.473  1.00 28.12           C  
ATOM    993  OE1 GLU A 138      -6.547  20.565  -3.728  1.00 26.01           O  
ATOM    994  OE2 GLU A 138      -7.157  21.691  -5.557  1.00 29.39           O  
ATOM    995  N   LEU A 139      -2.881  25.128  -7.061  1.00 19.94           N  
ATOM    996  CA  LEU A 139      -2.494  25.846  -8.272  1.00 20.67           C  
ATOM    997  C   LEU A 139      -1.455  25.015  -9.044  1.00 19.45           C  
ATOM    998  O   LEU A 139      -1.619  24.740 -10.229  1.00 19.38           O  
ATOM    999  CB  LEU A 139      -1.891  27.197  -7.872  1.00 20.94           C  
ATOM   1000  CG  LEU A 139      -2.251  28.534  -8.521  1.00 25.53           C  
ATOM   1001  CD1 LEU A 139      -3.663  28.630  -9.134  1.00 25.70           C  
ATOM   1002  CD2 LEU A 139      -1.993  29.650  -7.468  1.00 23.61           C  
ATOM   1003  N   VAL A 140      -0.411  24.574  -8.356  1.00 18.26           N  
ATOM   1004  CA  VAL A 140       0.656  23.809  -8.993  1.00 18.65           C  
ATOM   1005  C   VAL A 140       0.139  22.483  -9.582  1.00 18.10           C  
ATOM   1006  O   VAL A 140       0.449  22.143 -10.723  1.00 19.13           O  
ATOM   1007  CB  VAL A 140       1.806  23.522  -8.028  1.00 18.66           C  
ATOM   1008  CG1 VAL A 140       2.797  22.536  -8.674  1.00 18.17           C  
ATOM   1009  CG2 VAL A 140       2.541  24.806  -7.662  1.00 18.91           C  
ATOM   1010  N   LEU A 141      -0.648  21.743  -8.803  1.00 18.09           N  
ATOM   1011  CA  LEU A 141      -1.087  20.412  -9.215  1.00 17.16           C  
ATOM   1012  C   LEU A 141      -2.147  20.490 -10.303  1.00 17.26           C  
ATOM   1013  O   LEU A 141      -2.202  19.634 -11.162  1.00 17.49           O  
ATOM   1014  CB  LEU A 141      -1.572  19.588  -8.013  1.00 16.11           C  
ATOM   1015  CG  LEU A 141      -0.435  19.139  -7.036  1.00 17.97           C  
ATOM   1016  CD1 LEU A 141      -0.965  18.254  -5.896  1.00 16.43           C  
ATOM   1017  CD2 LEU A 141       0.747  18.420  -7.752  1.00 17.24           C  
ATOM   1018  N   SER A 142      -2.960  21.537 -10.288  1.00 17.24           N  
ATOM   1019  CA  SER A 142      -3.921  21.764 -11.372  1.00 17.89           C  
ATOM   1020  C   SER A 142      -3.218  22.127 -12.663  1.00 17.05           C  
ATOM   1021  O   SER A 142      -3.581  21.631 -13.739  1.00 15.79           O  
ATOM   1022  CB  SER A 142      -4.908  22.870 -11.004  1.00 18.74           C  
ATOM   1023  OG  SER A 142      -5.695  22.448  -9.917  1.00 24.27           O  
ATOM   1024  N   ALA A 143      -2.188  22.973 -12.574  1.00 16.35           N  
ATOM   1025  CA  ALA A 143      -1.455  23.363 -13.786  1.00 15.77           C  
ATOM   1026  C   ALA A 143      -0.725  22.158 -14.375  1.00 15.57           C  
ATOM   1027  O   ALA A 143      -0.761  21.931 -15.581  1.00 15.39           O  
ATOM   1028  CB  ALA A 143      -0.457  24.506 -13.478  1.00 15.59           C  
ATOM   1029  N   GLY A 144      -0.051  21.401 -13.516  1.00 15.64           N  
ATOM   1030  CA  GLY A 144       0.679  20.208 -13.941  1.00 15.80           C  
ATOM   1031  C   GLY A 144      -0.245  19.149 -14.542  1.00 16.63           C  
ATOM   1032  O   GLY A 144       0.073  18.537 -15.565  1.00 17.22           O  
ATOM   1033  N   PHE A 145      -1.386  18.906 -13.897  1.00 16.48           N  
ATOM   1034  CA  PHE A 145      -2.385  17.959 -14.414  1.00 16.26           C  
ATOM   1035  C   PHE A 145      -2.809  18.376 -15.812  1.00 16.49           C  
ATOM   1036  O   PHE A 145      -2.842  17.545 -16.711  1.00 15.06           O  
ATOM   1037  CB  PHE A 145      -3.599  17.912 -13.479  1.00 16.43           C  
ATOM   1038  CG  PHE A 145      -4.581  16.805 -13.776  1.00 16.92           C  
ATOM   1039  CD1 PHE A 145      -4.157  15.512 -14.033  1.00 16.31           C  
ATOM   1040  CD2 PHE A 145      -5.952  17.051 -13.712  1.00 17.24           C  
ATOM   1041  CE1 PHE A 145      -5.105  14.465 -14.238  1.00 13.96           C  
ATOM   1042  CE2 PHE A 145      -6.888  16.035 -13.953  1.00 17.12           C  
ATOM   1043  CZ  PHE A 145      -6.449  14.737 -14.214  1.00 17.85           C  
ATOM   1044  N   LEU A 146      -3.115  19.662 -16.008  1.00 17.28           N  
ATOM   1045  CA  LEU A 146      -3.389  20.141 -17.369  1.00 17.56           C  
ATOM   1046  C   LEU A 146      -2.215  20.018 -18.355  1.00 18.32           C  
ATOM   1047  O   LEU A 146      -2.423  19.741 -19.539  1.00 18.27           O  
ATOM   1048  CB  LEU A 146      -4.054  21.533 -17.374  1.00 17.48           C  
ATOM   1049  CG  LEU A 146      -5.481  21.001 -17.344  1.00 19.43           C  
ATOM   1050  CD1 LEU A 146      -6.249  21.078 -16.045  1.00 18.09           C  
ATOM   1051  CD2 LEU A 146      -6.303  21.169 -18.657  1.00 20.22           C  
ATOM   1052  N   LEU A 147      -0.995  20.257 -17.888  1.00 17.81           N  
ATOM   1053  CA  LEU A 147       0.155  20.116 -18.753  1.00 19.03           C  
ATOM   1054  C   LEU A 147       0.289  18.656 -19.181  1.00 18.65           C  
ATOM   1055  O   LEU A 147       0.545  18.358 -20.360  1.00 18.01           O  
ATOM   1056  CB  LEU A 147       1.421  20.609 -18.041  1.00 19.02           C  
ATOM   1057  CG  LEU A 147       2.641  21.013 -18.868  1.00 23.93           C  
ATOM   1058  CD1 LEU A 147       3.631  21.737 -17.941  1.00 28.24           C  
ATOM   1059  CD2 LEU A 147       3.307  19.810 -19.518  1.00 25.22           C  
ATOM   1060  N   VAL A 148       0.138  17.736 -18.223  1.00 17.66           N  
ATOM   1061  CA  VAL A 148       0.193  16.307 -18.541  1.00 17.17           C  
ATOM   1062  C   VAL A 148      -0.904  15.912 -19.556  1.00 16.82           C  
ATOM   1063  O   VAL A 148      -0.625  15.227 -20.567  1.00 17.03           O  
ATOM   1064  CB  VAL A 148       0.080  15.420 -17.277  1.00 16.53           C  
ATOM   1065  CG1 VAL A 148      -0.092  13.968 -17.684  1.00 17.63           C  
ATOM   1066  CG2 VAL A 148       1.307  15.582 -16.404  1.00 17.80           C  
ATOM   1067  N   ILE A 149      -2.132  16.369 -19.318  1.00 15.92           N  
ATOM   1068  CA  ILE A 149      -3.218  16.096 -20.259  1.00 16.46           C  
ATOM   1069  C   ILE A 149      -2.912  16.644 -21.664  1.00 16.66           C  
ATOM   1070  O   ILE A 149      -3.074  15.943 -22.664  1.00 16.59           O  
ATOM   1071  CB  ILE A 149      -4.569  16.665 -19.740  1.00 17.32           C  
ATOM   1072  CG1 ILE A 149      -5.072  15.814 -18.577  1.00 15.63           C  
ATOM   1073  CG2 ILE A 149      -5.611  16.666 -20.872  1.00 15.47           C  
ATOM   1074  CD1 ILE A 149      -6.009  16.590 -17.571  1.00 15.48           C  
ATOM   1075  N   HIS A 150      -2.451  17.889 -21.750  1.00 17.57           N  
ATOM   1076  CA  HIS A 150      -2.126  18.435 -23.084  1.00 17.45           C  
ATOM   1077  C   HIS A 150      -1.025  17.614 -23.776  1.00 18.05           C  
ATOM   1078  O   HIS A 150      -1.146  17.306 -24.960  1.00 18.48           O  
ATOM   1079  CB  HIS A 150      -1.752  19.918 -23.004  1.00 17.82           C  
ATOM   1080  CG  HIS A 150      -2.939  20.815 -22.781  1.00 17.60           C  
ATOM   1081  ND1 HIS A 150      -3.488  21.593 -23.783  1.00 22.72           N  
ATOM   1082  CD2 HIS A 150      -3.696  21.036 -21.682  1.00 15.95           C  
ATOM   1083  CE1 HIS A 150      -4.530  22.256 -23.307  1.00 16.37           C  
ATOM   1084  NE2 HIS A 150      -4.665  21.949 -22.031  1.00 22.55           N  
ATOM   1085  N   GLY A 151       0.037  17.289 -23.042  1.00 17.84           N  
ATOM   1086  CA  GLY A 151       1.191  16.570 -23.613  1.00 17.71           C  
ATOM   1087  C   GLY A 151       0.859  15.147 -24.051  1.00 18.52           C  
ATOM   1088  O   GLY A 151       1.233  14.722 -25.164  1.00 18.84           O  
ATOM   1089  N   ALA A 152       0.172  14.403 -23.180  1.00 17.36           N  
ATOM   1090  CA  ALA A 152      -0.132  12.998 -23.441  1.00 18.84           C  
ATOM   1091  C   ALA A 152      -1.085  12.850 -24.631  1.00 19.55           C  
ATOM   1092  O   ALA A 152      -1.166  11.781 -25.228  1.00 19.09           O  
ATOM   1093  CB  ALA A 152      -0.735  12.316 -22.201  1.00 17.56           C  
ATOM   1094  N   THR A 153      -1.850  13.907 -24.920  1.00 20.73           N  
ATOM   1095  CA  THR A 153      -2.766  13.913 -26.071  1.00 21.31           C  
ATOM   1096  C   THR A 153      -2.248  14.779 -27.214  1.00 23.10           C  
ATOM   1097  O   THR A 153      -3.013  15.092 -28.132  1.00 24.37           O  
ATOM   1098  CB  THR A 153      -4.187  14.410 -25.704  1.00 20.48           C  
ATOM   1099  OG1 THR A 153      -4.097  15.740 -25.202  1.00 18.31           O  
ATOM   1100  CG2 THR A 153      -4.871  13.494 -24.665  1.00 21.14           C  
ATOM   1101  N   ASP A 154      -0.975  15.178 -27.167  1.00 24.11           N  
ATOM   1102  CA  ASP A 154      -0.335  15.931 -28.267  1.00 25.53           C  
ATOM   1103  C   ASP A 154      -0.360  15.081 -29.546  1.00 27.13           C  
ATOM   1104  O   ASP A 154      -0.396  13.839 -29.489  1.00 24.91           O  
ATOM   1105  CB  ASP A 154       1.110  16.263 -27.889  1.00 25.90           C  
ATOM   1106  CG  ASP A 154       1.846  17.139 -28.927  1.00 28.64           C  
ATOM   1107  OD1 ASP A 154       1.964  18.365 -28.706  1.00 25.18           O  
ATOM   1108  OD2 ASP A 154       2.357  16.585 -29.938  1.00 31.76           O  
ATOM   1109  N   LYS A 155      -0.319  15.779 -30.686  1.00 27.62           N  
ATOM   1110  CA  LYS A 155      -0.277  15.172 -32.020  1.00 28.96           C  
ATOM   1111  C   LYS A 155       0.793  14.078 -32.067  1.00 28.14           C  
ATOM   1112  O   LYS A 155       0.581  12.990 -32.624  1.00 28.76           O  
ATOM   1113  CB  LYS A 155       0.038  16.276 -33.057  1.00 28.97           C  
ATOM   1114  CG  LYS A 155      -0.177  15.899 -34.511  1.00 32.23           C  
ATOM   1115  CD  LYS A 155       0.214  17.123 -35.314  0.00 45.08           C  
ATOM   1116  CE  LYS A 155      -1.188  17.646 -35.577  0.00 45.08           C  
ATOM   1117  NZ  LYS A 155      -1.280  18.355 -36.884  0.00 45.09           N  
ATOM   1118  N   PHE A 156       1.924  14.351 -31.436  1.00 26.81           N  
ATOM   1119  CA  PHE A 156       3.077  13.478 -31.557  1.00 27.24           C  
ATOM   1120  C   PHE A 156       3.274  12.493 -30.412  1.00 26.58           C  
ATOM   1121  O   PHE A 156       4.292  11.790 -30.359  1.00 25.70           O  
ATOM   1122  CB  PHE A 156       4.321  14.333 -31.762  1.00 28.13           C  
ATOM   1123  CG  PHE A 156       4.243  15.203 -32.994  1.00 30.47           C  
ATOM   1124  CD1 PHE A 156       3.845  16.538 -32.897  1.00 32.34           C  
ATOM   1125  CD2 PHE A 156       4.534  14.671 -34.255  1.00 32.79           C  
ATOM   1126  CE1 PHE A 156       3.770  17.347 -34.042  1.00 32.87           C  
ATOM   1127  CE2 PHE A 156       4.451  15.463 -35.403  1.00 34.90           C  
ATOM   1128  CZ  PHE A 156       4.071  16.807 -35.290  1.00 31.90           C  
ATOM   1129  N   ALA A 157       2.322  12.450 -29.485  1.00 26.44           N  
ATOM   1130  CA  ALA A 157       2.370  11.450 -28.414  1.00 26.58           C  
ATOM   1131  C   ALA A 157       1.829  10.136 -28.992  1.00 27.48           C  
ATOM   1132  O   ALA A 157       0.800  10.136 -29.659  1.00 27.15           O  
ATOM   1133  CB  ALA A 157       1.548  11.909 -27.215  1.00 26.40           C  
ATOM   1134  N   PRO A 158       2.566   9.027 -28.843  1.00 28.63           N  
ATOM   1135  CA  PRO A 158       1.979   7.734 -29.275  1.00 28.71           C  
ATOM   1136  C   PRO A 158       0.542   7.433 -28.800  1.00 27.30           C  
ATOM   1137  O   PRO A 158       0.184   7.621 -27.633  1.00 27.41           O  
ATOM   1138  CB  PRO A 158       2.980   6.709 -28.759  1.00 29.36           C  
ATOM   1139  CG  PRO A 158       4.325   7.457 -28.921  1.00 30.62           C  
ATOM   1140  CD  PRO A 158       3.984   8.881 -28.448  1.00 29.45           C  
ATOM   1141  N   ALA A 159      -0.245   6.928 -29.733  1.00 25.78           N  
ATOM   1142  CA  ALA A 159      -1.670   6.855 -29.589  1.00 24.39           C  
ATOM   1143  C   ALA A 159      -2.092   5.741 -28.652  1.00 23.22           C  
ATOM   1144  O   ALA A 159      -1.469   4.672 -28.617  1.00 22.38           O  
ATOM   1145  CB  ALA A 159      -2.321   6.657 -30.960  1.00 25.34           C  
ATOM   1146  N   GLY A 160      -3.178   6.001 -27.929  1.00 21.37           N  
ATOM   1147  CA  GLY A 160      -3.793   4.996 -27.069  1.00 20.70           C  
ATOM   1148  C   GLY A 160      -3.401   5.043 -25.598  1.00 18.89           C  
ATOM   1149  O   GLY A 160      -4.122   4.508 -24.767  1.00 18.78           O  
ATOM   1150  N   PHE A 161      -2.288   5.704 -25.266  1.00 17.83           N  
ATOM   1151  CA  PHE A 161      -1.729   5.656 -23.891  1.00 17.10           C  
ATOM   1152  C   PHE A 161      -2.237   6.759 -22.948  1.00 17.38           C  
ATOM   1153  O   PHE A 161      -2.000   6.734 -21.731  1.00 17.68           O  
ATOM   1154  CB  PHE A 161      -0.199   5.732 -23.943  1.00 17.85           C  
ATOM   1155  CG  PHE A 161       0.453   4.485 -24.493  1.00 17.98           C  
ATOM   1156  CD1 PHE A 161       0.761   3.429 -23.646  1.00 16.37           C  
ATOM   1157  CD2 PHE A 161       0.773   4.383 -25.850  1.00 17.65           C  
ATOM   1158  CE1 PHE A 161       1.378   2.270 -24.125  1.00 17.88           C  
ATOM   1159  CE2 PHE A 161       1.388   3.213 -26.359  1.00 16.78           C  
ATOM   1160  CZ  PHE A 161       1.683   2.158 -25.482  1.00 19.62           C  
ATOM   1161  N   ALA A 162      -2.927   7.743 -23.498  1.00 17.00           N  
ATOM   1162  CA  ALA A 162      -3.269   8.919 -22.709  1.00 16.57           C  
ATOM   1163  C   ALA A 162      -4.064   8.599 -21.421  1.00 15.81           C  
ATOM   1164  O   ALA A 162      -3.801   9.194 -20.377  1.00 17.32           O  
ATOM   1165  CB  ALA A 162      -4.011   9.945 -23.580  1.00 16.30           C  
ATOM   1166  N   PRO A 163      -5.059   7.685 -21.488  1.00 15.55           N  
ATOM   1167  CA  PRO A 163      -5.797   7.355 -20.255  1.00 15.68           C  
ATOM   1168  C   PRO A 163      -4.918   6.860 -19.113  1.00 15.77           C  
ATOM   1169  O   PRO A 163      -5.247   7.077 -17.933  1.00 14.51           O  
ATOM   1170  CB  PRO A 163      -6.776   6.247 -20.706  1.00 16.16           C  
ATOM   1171  CG  PRO A 163      -7.006   6.550 -22.183  1.00 16.33           C  
ATOM   1172  CD  PRO A 163      -5.635   7.007 -22.670  1.00 15.25           C  
ATOM   1173  N   ILE A 164      -3.836   6.169 -19.456  1.00 15.53           N  
ATOM   1174  CA  ILE A 164      -2.868   5.723 -18.463  1.00 15.61           C  
ATOM   1175  C   ILE A 164      -2.089   6.905 -17.874  1.00 15.61           C  
ATOM   1176  O   ILE A 164      -1.971   7.015 -16.660  1.00 15.63           O  
ATOM   1177  CB  ILE A 164      -1.882   4.693 -19.075  1.00 15.43           C  
ATOM   1178  CG1 ILE A 164      -2.616   3.377 -19.368  1.00 14.99           C  
ATOM   1179  CG2 ILE A 164      -0.687   4.452 -18.128  1.00 16.83           C  
ATOM   1180  CD1 ILE A 164      -1.779   2.381 -20.185  1.00 16.81           C  
ATOM   1181  N   ALA A 165      -1.547   7.776 -18.727  1.00 15.35           N  
ATOM   1182  CA  ALA A 165      -0.823   8.952 -18.255  1.00 15.12           C  
ATOM   1183  C   ALA A 165      -1.701   9.835 -17.364  1.00 15.19           C  
ATOM   1184  O   ALA A 165      -1.268  10.342 -16.322  1.00 15.63           O  
ATOM   1185  CB  ALA A 165      -0.336   9.785 -19.467  1.00 14.20           C  
ATOM   1186  N   ILE A 166      -2.929  10.049 -17.799  1.00 14.75           N  
ATOM   1187  CA  ILE A 166      -3.806  11.017 -17.140  1.00 15.74           C  
ATOM   1188  C   ILE A 166      -4.347  10.447 -15.826  1.00 14.77           C  
ATOM   1189  O   ILE A 166      -4.297  11.123 -14.796  1.00 14.67           O  
ATOM   1190  CB  ILE A 166      -4.911  11.478 -18.106  1.00 15.42           C  
ATOM   1191  CG1 ILE A 166      -4.259  12.253 -19.270  1.00 16.68           C  
ATOM   1192  CG2 ILE A 166      -6.014  12.284 -17.385  1.00 18.86           C  
ATOM   1193  CD1 ILE A 166      -5.167  12.426 -20.536  1.00 16.92           C  
ATOM   1194  N   GLY A 167      -4.846   9.208 -15.864  1.00 14.93           N  
ATOM   1195  CA  GLY A 167      -5.323   8.533 -14.645  1.00 14.93           C  
ATOM   1196  C   GLY A 167      -4.262   8.403 -13.568  1.00 14.94           C  
ATOM   1197  O   GLY A 167      -4.514   8.678 -12.394  1.00 13.86           O  
ATOM   1198  N   LEU A 168      -3.057   8.010 -13.948  1.00 14.39           N  
ATOM   1199  CA  LEU A 168      -1.975   7.915 -12.960  1.00 14.66           C  
ATOM   1200  C   LEU A 168      -1.473   9.295 -12.509  1.00 14.92           C  
ATOM   1201  O   LEU A 168      -1.001   9.440 -11.385  1.00 14.59           O  
ATOM   1202  CB  LEU A 168      -0.831   7.027 -13.480  1.00 14.55           C  
ATOM   1203  CG  LEU A 168      -1.255   5.559 -13.683  1.00 16.41           C  
ATOM   1204  CD1 LEU A 168      -0.087   4.725 -14.247  1.00 14.36           C  
ATOM   1205  CD2 LEU A 168      -1.753   4.951 -12.374  1.00 18.36           C  
ATOM   1206  N   ALA A 169      -1.623  10.326 -13.346  1.00 14.99           N  
ATOM   1207  CA  ALA A 169      -1.336  11.703 -12.873  1.00 15.84           C  
ATOM   1208  C   ALA A 169      -2.319  12.095 -11.755  1.00 16.43           C  
ATOM   1209  O   ALA A 169      -1.959  12.756 -10.785  1.00 15.94           O  
ATOM   1210  CB  ALA A 169      -1.387  12.724 -14.059  1.00 15.25           C  
ATOM   1211  N   CYS A 170      -3.564  11.658 -11.891  1.00 18.02           N  
ATOM   1212  CA  CYS A 170      -4.556  11.849 -10.848  1.00 17.46           C  
ATOM   1213  C   CYS A 170      -4.162  11.138  -9.539  1.00 16.41           C  
ATOM   1214  O   CYS A 170      -4.234  11.728  -8.457  1.00 16.38           O  
ATOM   1215  CB  CYS A 170      -5.936  11.385 -11.344  1.00 18.87           C  
ATOM   1216  SG  CYS A 170      -7.239  11.594 -10.100  1.00 22.76           S  
ATOM   1217  N   THR A 171      -3.751   9.874  -9.622  1.00 15.04           N  
ATOM   1218  CA  THR A 171      -3.247   9.160  -8.429  1.00 14.22           C  
ATOM   1219  C   THR A 171      -2.087   9.938  -7.786  1.00 13.94           C  
ATOM   1220  O   THR A 171      -2.073  10.192  -6.583  1.00 13.56           O  
ATOM   1221  CB  THR A 171      -2.808   7.724  -8.789  1.00 14.01           C  
ATOM   1222  OG1 THR A 171      -3.977   6.960  -9.143  1.00 14.34           O  
ATOM   1223  CG2 THR A 171      -2.151   7.044  -7.588  1.00 13.21           C  
ATOM   1224  N   LEU A 172      -1.137  10.365  -8.605  1.00 12.84           N  
ATOM   1225  CA  LEU A 172       0.015  11.101  -8.089  1.00 13.48           C  
ATOM   1226  C   LEU A 172      -0.424  12.326  -7.299  1.00 13.67           C  
ATOM   1227  O   LEU A 172       0.030  12.589  -6.184  1.00 14.81           O  
ATOM   1228  CB  LEU A 172       0.877  11.577  -9.270  1.00 12.04           C  
ATOM   1229  CG  LEU A 172       1.986  12.588  -8.943  1.00 13.39           C  
ATOM   1230  CD1 LEU A 172       3.055  11.966  -8.011  1.00 10.81           C  
ATOM   1231  CD2 LEU A 172       2.599  13.051 -10.275  1.00 13.72           C  
ATOM   1232  N   ILE A 173      -1.285  13.110  -7.916  1.00 14.84           N  
ATOM   1233  CA  ILE A 173      -1.768  14.343  -7.310  1.00 15.40           C  
ATOM   1234  C   ILE A 173      -2.395  14.092  -5.931  1.00 15.93           C  
ATOM   1235  O   ILE A 173      -2.124  14.855  -4.981  1.00 16.42           O  
ATOM   1236  CB  ILE A 173      -2.722  15.018  -8.283  1.00 15.51           C  
ATOM   1237  CG1 ILE A 173      -1.902  15.621  -9.446  1.00 15.77           C  
ATOM   1238  CG2 ILE A 173      -3.560  16.104  -7.576  1.00 17.88           C  
ATOM   1239  CD1 ILE A 173      -2.790  15.974 -10.643  1.00 18.36           C  
ATOM   1240  N   HIS A 174      -3.218  13.040  -5.818  1.00 15.82           N  
ATOM   1241  CA  HIS A 174      -3.752  12.615  -4.502  1.00 16.15           C  
ATOM   1242  C   HIS A 174      -2.687  12.119  -3.522  1.00 16.01           C  
ATOM   1243  O   HIS A 174      -2.823  12.328  -2.307  1.00 16.58           O  
ATOM   1244  CB  HIS A 174      -4.889  11.591  -4.648  1.00 16.19           C  
ATOM   1245  CG  HIS A 174      -6.134  12.176  -5.250  1.00 17.53           C  
ATOM   1246  ND1 HIS A 174      -7.227  12.554  -4.490  1.00 18.27           N  
ATOM   1247  CD2 HIS A 174      -6.424  12.511  -6.527  1.00 17.78           C  
ATOM   1248  CE1 HIS A 174      -8.147  13.076  -5.286  1.00 17.55           C  
ATOM   1249  NE2 HIS A 174      -7.686  13.059  -6.524  1.00 20.86           N  
ATOM   1250  N   LEU A 175      -1.631  11.460  -4.011  1.00 15.26           N  
ATOM   1251  CA  LEU A 175      -0.574  11.007  -3.097  1.00 14.91           C  
ATOM   1252  C   LEU A 175       0.127  12.180  -2.450  1.00 15.79           C  
ATOM   1253  O   LEU A 175       0.562  12.099  -1.287  1.00 16.50           O  
ATOM   1254  CB  LEU A 175       0.497  10.153  -3.810  1.00 13.74           C  
ATOM   1255  CG  LEU A 175       0.055   8.749  -4.245  1.00 15.12           C  
ATOM   1256  CD1 LEU A 175       1.173   8.118  -5.136  1.00 15.01           C  
ATOM   1257  CD2 LEU A 175      -0.261   7.868  -3.068  1.00 13.98           C  
ATOM   1258  N   ILE A 176       0.245  13.272  -3.203  1.00 16.40           N  
ATOM   1259  CA  ILE A 176       0.927  14.463  -2.711  1.00 16.30           C  
ATOM   1260  C   ILE A 176       0.067  15.240  -1.717  1.00 17.20           C  
ATOM   1261  O   ILE A 176       0.544  15.591  -0.637  1.00 18.92           O  
ATOM   1262  CB  ILE A 176       1.306  15.421  -3.873  1.00 16.67           C  
ATOM   1263  CG1 ILE A 176       2.254  14.721  -4.846  1.00 15.68           C  
ATOM   1264  CG2 ILE A 176       1.977  16.731  -3.333  1.00 16.40           C  
ATOM   1265  CD1 ILE A 176       2.238  15.335  -6.285  1.00 15.01           C  
ATOM   1266  N   SER A 177      -1.172  15.546  -2.097  1.00 17.20           N  
ATOM   1267  CA  SER A 177      -1.860  16.691  -1.502  1.00 18.19           C  
ATOM   1268  C   SER A 177      -3.030  16.379  -0.592  1.00 18.32           C  
ATOM   1269  O   SER A 177      -3.636  17.317  -0.023  1.00 19.06           O  
ATOM   1270  CB  SER A 177      -2.299  17.681  -2.589  1.00 18.30           C  
ATOM   1271  OG  SER A 177      -3.294  17.095  -3.427  1.00 20.24           O  
ATOM   1272  N   ILE A 178      -3.365  15.103  -0.415  1.00 17.50           N  
ATOM   1273  CA  ILE A 178      -4.461  14.813   0.526  1.00 18.41           C  
ATOM   1274  C   ILE A 178      -4.252  15.501   1.888  1.00 18.63           C  
ATOM   1275  O   ILE A 178      -5.176  16.131   2.399  1.00 19.45           O  
ATOM   1276  CB  ILE A 178      -4.777  13.291   0.683  1.00 18.09           C  
ATOM   1277  CG1 ILE A 178      -5.494  12.775  -0.573  1.00 19.76           C  
ATOM   1278  CG2 ILE A 178      -5.658  13.028   1.925  1.00 17.53           C  
ATOM   1279  CD1 ILE A 178      -5.562  11.247  -0.633  1.00 18.66           C  
ATOM   1280  N   PRO A 179      -3.055  15.385   2.495  1.00 19.40           N  
ATOM   1281  CA  PRO A 179      -2.911  16.091   3.795  1.00 18.26           C  
ATOM   1282  C   PRO A 179      -3.160  17.602   3.785  1.00 18.14           C  
ATOM   1283  O   PRO A 179      -3.512  18.169   4.827  1.00 18.03           O  
ATOM   1284  CB  PRO A 179      -1.464  15.794   4.189  1.00 19.57           C  
ATOM   1285  CG  PRO A 179      -1.167  14.441   3.497  1.00 19.76           C  
ATOM   1286  CD  PRO A 179      -1.851  14.600   2.162  1.00 18.48           C  
ATOM   1287  N   VAL A 180      -3.002  18.254   2.637  1.00 18.41           N  
ATOM   1288  CA  VAL A 180      -3.140  19.718   2.565  1.00 17.93           C  
ATOM   1289  C   VAL A 180      -4.595  20.149   2.399  1.00 19.32           C  
ATOM   1290  O   VAL A 180      -5.076  21.035   3.141  1.00 18.77           O  
ATOM   1291  CB  VAL A 180      -2.300  20.330   1.432  1.00 17.90           C  
ATOM   1292  CG1 VAL A 180      -2.323  21.854   1.493  1.00 18.58           C  
ATOM   1293  CG2 VAL A 180      -0.833  19.833   1.484  1.00 16.96           C  
ATOM   1294  N   THR A 181      -5.293  19.572   1.417  1.00 17.90           N  
ATOM   1295  CA  THR A 181      -6.654  20.020   1.103  1.00 19.61           C  
ATOM   1296  C   THR A 181      -7.644  18.863   0.952  1.00 19.42           C  
ATOM   1297  O   THR A 181      -8.805  19.080   0.590  1.00 20.03           O  
ATOM   1298  CB  THR A 181      -6.689  20.707  -0.260  1.00 19.29           C  
ATOM   1299  OG1 THR A 181      -6.135  19.804  -1.233  1.00 19.84           O  
ATOM   1300  CG2 THR A 181      -5.897  22.019  -0.259  1.00 19.72           C  
ATOM   1301  N   ASN A 182      -7.162  17.649   1.173  1.00 19.50           N  
ATOM   1302  CA  ASN A 182      -7.912  16.429   0.834  1.00 20.24           C  
ATOM   1303  C   ASN A 182      -7.985  16.213  -0.690  1.00 20.37           C  
ATOM   1304  O   ASN A 182      -8.633  15.255  -1.144  1.00 20.12           O  
ATOM   1305  CB  ASN A 182      -9.319  16.440   1.462  1.00 20.92           C  
ATOM   1306  CG  ASN A 182      -9.675  15.141   2.183  1.00 23.77           C  
ATOM   1307  OD1 ASN A 182      -8.816  14.302   2.469  1.00 24.34           O  
ATOM   1308  ND2 ASN A 182     -10.967  14.996   2.529  1.00 25.22           N  
ATOM   1309  N   THR A 183      -7.276  17.076  -1.442  1.00 19.43           N  
ATOM   1310  CA  THR A 183      -7.095  17.053  -2.916  1.00 20.09           C  
ATOM   1311  C   THR A 183      -8.379  17.357  -3.690  1.00 20.28           C  
ATOM   1312  O   THR A 183      -9.296  16.525  -3.747  1.00 18.83           O  
ATOM   1313  CB  THR A 183      -6.511  15.724  -3.437  1.00 20.02           C  
ATOM   1314  OG1 THR A 183      -5.309  15.424  -2.723  1.00 21.46           O  
ATOM   1315  CG2 THR A 183      -6.178  15.832  -4.941  1.00 20.25           C  
ATOM   1316  N   SER A 184      -8.470  18.551  -4.246  1.00 20.51           N  
ATOM   1317  CA  SER A 184      -9.562  18.817  -5.164  1.00 21.53           C  
ATOM   1318  C   SER A 184      -9.091  18.648  -6.602  1.00 22.41           C  
ATOM   1319  O   SER A 184      -9.394  17.635  -7.238  1.00 23.90           O  
ATOM   1320  CB  SER A 184     -10.148  20.210  -4.969  1.00 22.28           C  
ATOM   1321  OG  SER A 184     -11.103  20.494  -5.997  1.00 21.43           O  
ATOM   1322  N   VAL A 185      -8.386  19.658  -7.117  1.00 22.26           N  
ATOM   1323  CA  VAL A 185      -8.078  19.794  -8.546  1.00 21.97           C  
ATOM   1324  C   VAL A 185      -9.291  19.465  -9.448  1.00 21.33           C  
ATOM   1325  O   VAL A 185      -9.146  19.214 -10.635  1.00 21.97           O  
ATOM   1326  CB  VAL A 185      -6.774  19.022  -8.975  1.00 23.13           C  
ATOM   1327  CG1 VAL A 185      -5.622  19.254  -7.963  1.00 22.41           C  
ATOM   1328  CG2 VAL A 185      -7.035  17.555  -9.109  1.00 25.28           C  
ATOM   1329  N   ASN A 186     -10.488  19.460  -8.861  1.00 20.07           N  
ATOM   1330  CA  ASN A 186     -11.704  19.079  -9.561  1.00 18.82           C  
ATOM   1331  C   ASN A 186     -12.911  19.715  -8.893  1.00 18.68           C  
ATOM   1332  O   ASN A 186     -13.406  19.225  -7.866  1.00 18.34           O  
ATOM   1333  CB  ASN A 186     -11.876  17.565  -9.593  1.00 18.55           C  
ATOM   1334  CG  ASN A 186     -13.024  17.133 -10.490  1.00 20.22           C  
ATOM   1335  OD1 ASN A 186     -14.043  17.842 -10.616  1.00 19.30           O  
ATOM   1336  ND2 ASN A 186     -12.860  15.993 -11.143  1.00 18.94           N  
ATOM   1337  N   PRO A 187     -13.371  20.829  -9.453  1.00 18.21           N  
ATOM   1338  CA  PRO A 187     -14.495  21.538  -8.839  1.00 18.36           C  
ATOM   1339  C   PRO A 187     -15.773  20.716  -8.730  1.00 18.49           C  
ATOM   1340  O   PRO A 187     -16.488  20.853  -7.747  1.00 17.62           O  
ATOM   1341  CB  PRO A 187     -14.686  22.737  -9.759  1.00 18.26           C  
ATOM   1342  CG  PRO A 187     -13.278  22.978 -10.338  1.00 18.23           C  
ATOM   1343  CD  PRO A 187     -12.826  21.558 -10.607  1.00 17.90           C  
ATOM   1344  N   ALA A 188     -16.050  19.848  -9.702  1.00 18.44           N  
ATOM   1345  CA  ALA A 188     -17.265  19.031  -9.626  1.00 19.16           C  
ATOM   1346  C   ALA A 188     -17.215  18.008  -8.490  1.00 19.84           C  
ATOM   1347  O   ALA A 188     -18.224  17.776  -7.819  1.00 20.08           O  
ATOM   1348  CB  ALA A 188     -17.542  18.338 -10.967  1.00 18.18           C  
ATOM   1349  N   ARG A 189     -16.045  17.387  -8.285  1.00 21.40           N  
ATOM   1350  CA  ARG A 189     -15.839  16.475  -7.149  1.00 21.59           C  
ATOM   1351  C   ARG A 189     -16.046  17.204  -5.808  1.00 21.23           C  
ATOM   1352  O   ARG A 189     -16.703  16.691  -4.902  1.00 21.12           O  
ATOM   1353  CB  ARG A 189     -14.443  15.812  -7.199  1.00 23.05           C  
ATOM   1354  CG  ARG A 189     -14.098  14.926  -5.929  1.00 24.73           C  
ATOM   1355  CD  ARG A 189     -12.970  15.527  -5.025  1.00 32.19           C  
ATOM   1356  NE  ARG A 189     -13.039  15.101  -3.613  1.00 35.44           N  
ATOM   1357  CZ  ARG A 189     -11.985  14.751  -2.872  1.00 39.97           C  
ATOM   1358  NH1 ARG A 189     -10.765  14.724  -3.390  1.00 42.01           N  
ATOM   1359  NH2 ARG A 189     -12.150  14.377  -1.616  1.00 42.71           N  
ATOM   1360  N   SER A 190     -15.462  18.388  -5.671  1.00 20.18           N  
ATOM   1361  CA  SER A 190     -15.596  19.126  -4.423  1.00 19.88           C  
ATOM   1362  C   SER A 190     -17.051  19.485  -4.126  1.00 19.78           C  
ATOM   1363  O   SER A 190     -17.498  19.413  -2.962  1.00 20.36           O  
ATOM   1364  CB  SER A 190     -14.721  20.385  -4.458  1.00 20.10           C  
ATOM   1365  OG  SER A 190     -13.348  20.010  -4.626  1.00 18.71           O  
ATOM   1366  N   THR A 191     -17.772  19.897  -5.166  1.00 19.88           N  
ATOM   1367  CA  THR A 191     -19.151  20.352  -5.029  1.00 20.03           C  
ATOM   1368  C   THR A 191     -20.056  19.204  -4.563  1.00 20.42           C  
ATOM   1369  O   THR A 191     -20.888  19.371  -3.671  1.00 19.97           O  
ATOM   1370  CB  THR A 191     -19.688  20.891  -6.378  1.00 20.16           C  
ATOM   1371  OG1 THR A 191     -18.878  21.987  -6.823  1.00 19.95           O  
ATOM   1372  CG2 THR A 191     -21.130  21.354  -6.240  1.00 20.95           C  
ATOM   1373  N   ALA A 192     -19.885  18.037  -5.180  1.00 19.84           N  
ATOM   1374  CA  ALA A 192     -20.816  16.919  -5.010  1.00 19.94           C  
ATOM   1375  C   ALA A 192     -20.854  16.478  -3.545  1.00 19.55           C  
ATOM   1376  O   ALA A 192     -21.908  16.233  -2.934  1.00 20.06           O  
ATOM   1377  CB  ALA A 192     -20.361  15.768  -5.922  1.00 18.81           C  
ATOM   1378  N   VAL A 193     -19.666  16.400  -2.983  1.00 19.68           N  
ATOM   1379  CA  VAL A 193     -19.436  15.960  -1.628  1.00 20.51           C  
ATOM   1380  C   VAL A 193     -19.737  17.083  -0.569  1.00 20.96           C  
ATOM   1381  O   VAL A 193     -20.307  16.816   0.517  1.00 19.65           O  
ATOM   1382  CB  VAL A 193     -18.003  15.359  -1.687  1.00 21.63           C  
ATOM   1383  CG1 VAL A 193     -16.897  16.223  -1.116  1.00 19.74           C  
ATOM   1384  CG2 VAL A 193     -17.992  13.870  -1.428  1.00 22.68           C  
ATOM   1385  N   ALA A 194     -19.391  18.328  -0.905  1.00 20.66           N  
ATOM   1386  CA  ALA A 194     -19.683  19.473  -0.031  1.00 21.42           C  
ATOM   1387  C   ALA A 194     -21.182  19.567   0.282  1.00 22.01           C  
ATOM   1388  O   ALA A 194     -21.559  19.882   1.404  1.00 22.81           O  
ATOM   1389  CB  ALA A 194     -19.175  20.769  -0.646  1.00 20.02           C  
ATOM   1390  N   ILE A 195     -22.026  19.270  -0.705  1.00 23.23           N  
ATOM   1391  CA  ILE A 195     -23.486  19.353  -0.536  1.00 23.90           C  
ATOM   1392  C   ILE A 195     -23.962  18.498   0.641  1.00 24.36           C  
ATOM   1393  O   ILE A 195     -24.842  18.907   1.401  1.00 24.25           O  
ATOM   1394  CB  ILE A 195     -24.236  18.988  -1.855  1.00 23.72           C  
ATOM   1395  CG1 ILE A 195     -24.043  20.101  -2.886  1.00 23.42           C  
ATOM   1396  CG2 ILE A 195     -25.734  18.730  -1.608  1.00 24.86           C  
ATOM   1397  CD1 ILE A 195     -24.536  19.754  -4.286  1.00 24.72           C  
ATOM   1398  N   PHE A 196     -23.353  17.327   0.809  1.00 24.04           N  
ATOM   1399  CA  PHE A 196     -23.775  16.396   1.860  1.00 23.99           C  
ATOM   1400  C   PHE A 196     -23.041  16.592   3.181  1.00 24.07           C  
ATOM   1401  O   PHE A 196     -23.592  16.274   4.224  1.00 24.58           O  
ATOM   1402  CB  PHE A 196     -23.703  14.948   1.366  1.00 23.69           C  
ATOM   1403  CG  PHE A 196     -24.657  14.673   0.249  1.00 24.50           C  
ATOM   1404  CD1 PHE A 196     -25.961  14.240   0.519  1.00 24.42           C  
ATOM   1405  CD2 PHE A 196     -24.279  14.900  -1.076  1.00 23.28           C  
ATOM   1406  CE1 PHE A 196     -26.866  14.006  -0.526  1.00 23.44           C  
ATOM   1407  CE2 PHE A 196     -25.165  14.684  -2.111  1.00 22.91           C  
ATOM   1408  CZ  PHE A 196     -26.475  14.241  -1.837  1.00 24.75           C  
ATOM   1409  N   GLN A 197     -21.822  17.141   3.148  1.00 23.63           N  
ATOM   1410  CA  GLN A 197     -21.143  17.550   4.388  1.00 23.60           C  
ATOM   1411  C   GLN A 197     -21.971  18.712   4.982  1.00 24.24           C  
ATOM   1412  O   GLN A 197     -22.200  18.780   6.212  1.00 25.34           O  
ATOM   1413  CB  GLN A 197     -19.703  17.984   4.094  1.00 23.11           C  
ATOM   1414  CG  GLN A 197     -18.804  18.213   5.327  1.00 23.83           C  
ATOM   1415  CD  GLN A 197     -19.151  19.474   6.135  1.00 24.69           C  
ATOM   1416  OE1 GLN A 197     -19.161  19.451   7.386  1.00 27.59           O  
ATOM   1417  NE2 GLN A 197     -19.441  20.569   5.432  1.00 20.48           N  
ATOM   1418  N   GLY A 198     -22.396  19.620   4.102  1.00 23.50           N  
ATOM   1419  CA  GLY A 198     -23.489  20.553   4.397  1.00 24.03           C  
ATOM   1420  C   GLY A 198     -23.155  21.778   5.242  1.00 24.39           C  
ATOM   1421  O   GLY A 198     -24.058  22.562   5.556  1.00 24.49           O  
ATOM   1422  N   GLY A 199     -21.877  21.969   5.567  1.00 23.63           N  
ATOM   1423  CA  GLY A 199     -21.424  23.036   6.476  1.00 23.54           C  
ATOM   1424  C   GLY A 199     -20.204  23.788   5.958  1.00 22.83           C  
ATOM   1425  O   GLY A 199     -20.286  24.466   4.924  1.00 22.78           O  
ATOM   1426  N   TRP A 200     -19.074  23.663   6.652  1.00 22.63           N  
ATOM   1427  CA  TRP A 200     -17.835  24.338   6.222  1.00 22.99           C  
ATOM   1428  C   TRP A 200     -17.424  24.021   4.768  1.00 23.07           C  
ATOM   1429  O   TRP A 200     -16.828  24.865   4.069  1.00 23.17           O  
ATOM   1430  CB  TRP A 200     -16.689  24.051   7.184  1.00 23.80           C  
ATOM   1431  CG  TRP A 200     -16.340  22.588   7.327  1.00 24.40           C  
ATOM   1432  CD1 TRP A 200     -16.703  21.744   8.349  1.00 25.97           C  
ATOM   1433  CD2 TRP A 200     -15.564  21.800   6.409  1.00 25.22           C  
ATOM   1434  NE1 TRP A 200     -16.178  20.488   8.130  1.00 27.49           N  
ATOM   1435  CE2 TRP A 200     -15.481  20.494   6.945  1.00 26.54           C  
ATOM   1436  CE3 TRP A 200     -14.904  22.081   5.204  1.00 24.69           C  
ATOM   1437  CZ2 TRP A 200     -14.774  19.457   6.297  1.00 25.64           C  
ATOM   1438  CZ3 TRP A 200     -14.207  21.050   4.559  1.00 25.52           C  
ATOM   1439  CH2 TRP A 200     -14.152  19.760   5.106  1.00 25.05           C  
ATOM   1440  N   ALA A 201     -17.757  22.814   4.305  1.00 21.58           N  
ATOM   1441  CA  ALA A 201     -17.389  22.400   2.948  1.00 21.17           C  
ATOM   1442  C   ALA A 201     -18.013  23.331   1.921  1.00 20.96           C  
ATOM   1443  O   ALA A 201     -17.368  23.739   0.935  1.00 20.10           O  
ATOM   1444  CB  ALA A 201     -17.806  20.959   2.699  1.00 20.53           C  
ATOM   1445  N   LEU A 202     -19.267  23.683   2.177  1.00 20.69           N  
ATOM   1446  CA  LEU A 202     -19.994  24.610   1.316  1.00 22.00           C  
ATOM   1447  C   LEU A 202     -19.464  26.038   1.492  1.00 21.58           C  
ATOM   1448  O   LEU A 202     -19.466  26.829   0.542  1.00 21.38           O  
ATOM   1449  CB  LEU A 202     -21.481  24.532   1.654  1.00 22.11           C  
ATOM   1450  CG  LEU A 202     -22.559  23.761   0.877  1.00 24.08           C  
ATOM   1451  CD1 LEU A 202     -22.163  22.946  -0.384  1.00 21.73           C  
ATOM   1452  CD2 LEU A 202     -23.526  23.005   1.805  1.00 23.26           C  
ATOM   1453  N   GLU A 203     -19.005  26.370   2.701  1.00 21.98           N  
ATOM   1454  CA  GLU A 203     -18.515  27.734   2.959  1.00 22.21           C  
ATOM   1455  C   GLU A 203     -17.173  27.988   2.247  1.00 22.24           C  
ATOM   1456  O   GLU A 203     -16.883  29.109   1.819  1.00 22.35           O  
ATOM   1457  CB  GLU A 203     -18.430  28.000   4.468  1.00 22.32           C  
ATOM   1458  CG  GLU A 203     -19.845  28.071   5.125  1.00 23.57           C  
ATOM   1459  CD  GLU A 203     -19.851  28.434   6.606  1.00 24.52           C  
ATOM   1460  OE1 GLU A 203     -20.975  28.533   7.166  1.00 28.96           O  
ATOM   1461  OE2 GLU A 203     -18.764  28.615   7.218  1.00 28.56           O  
ATOM   1462  N   GLN A 204     -16.379  26.926   2.101  1.00 21.97           N  
ATOM   1463  CA  GLN A 204     -15.064  26.990   1.437  1.00 22.02           C  
ATOM   1464  C   GLN A 204     -15.079  26.563  -0.054  1.00 21.13           C  
ATOM   1465  O   GLN A 204     -14.035  26.619  -0.735  1.00 20.26           O  
ATOM   1466  CB  GLN A 204     -14.056  26.131   2.233  1.00 22.36           C  
ATOM   1467  CG  GLN A 204     -13.852  26.543   3.711  1.00 22.87           C  
ATOM   1468  CD  GLN A 204     -12.604  25.924   4.365  1.00 23.60           C  
ATOM   1469  OE1 GLN A 204     -12.137  24.862   3.945  1.00 26.08           O  
ATOM   1470  NE2 GLN A 204     -12.052  26.593   5.386  1.00 20.77           N  
ATOM   1471  N   LEU A 205     -16.261  26.173  -0.558  1.00 20.14           N  
ATOM   1472  CA ALEU A 205     -16.392  25.596  -1.906  0.50 19.66           C  
ATOM   1473  CA BLEU A 205     -16.393  25.595  -1.884  0.50 19.70           C  
ATOM   1474  C   LEU A 205     -15.873  26.527  -2.986  1.00 20.01           C  
ATOM   1475  O   LEU A 205     -15.224  26.070  -3.916  1.00 19.46           O  
ATOM   1476  CB ALEU A 205     -17.848  25.235  -2.241  0.50 19.05           C  
ATOM   1477  CB BLEU A 205     -17.857  25.199  -2.127  0.50 19.44           C  
ATOM   1478  CG ALEU A 205     -18.224  24.023  -3.116  0.50 19.02           C  
ATOM   1479  CG BLEU A 205     -18.231  24.457  -3.401  0.50 18.70           C  
ATOM   1480  CD1ALEU A 205     -19.439  24.337  -4.012  0.50 17.06           C  
ATOM   1481  CD1BLEU A 205     -19.643  23.858  -3.302  0.50 18.30           C  
ATOM   1482  CD2ALEU A 205     -17.080  23.354  -3.937  0.50 12.79           C  
ATOM   1483  CD2BLEU A 205     -18.174  25.392  -4.521  0.50 19.31           C  
ATOM   1484  N   TRP A 206     -16.187  27.829  -2.880  1.00 20.44           N  
ATOM   1485  CA  TRP A 206     -15.726  28.839  -3.877  1.00 21.08           C  
ATOM   1486  C   TRP A 206     -14.233  28.686  -4.201  1.00 21.01           C  
ATOM   1487  O   TRP A 206     -13.791  28.873  -5.353  1.00 20.50           O  
ATOM   1488  CB  TRP A 206     -16.014  30.286  -3.379  1.00 21.76           C  
ATOM   1489  CG  TRP A 206     -15.174  30.659  -2.183  1.00 21.41           C  
ATOM   1490  CD1 TRP A 206     -15.456  30.415  -0.865  1.00 22.03           C  
ATOM   1491  CD2 TRP A 206     -13.878  31.285  -2.209  1.00 23.88           C  
ATOM   1492  NE1 TRP A 206     -14.415  30.863  -0.069  1.00 23.96           N  
ATOM   1493  CE2 TRP A 206     -13.440  31.401  -0.869  1.00 22.91           C  
ATOM   1494  CE3 TRP A 206     -13.054  31.775  -3.243  1.00 25.47           C  
ATOM   1495  CZ2 TRP A 206     -12.208  31.994  -0.524  1.00 25.21           C  
ATOM   1496  CZ3 TRP A 206     -11.825  32.351  -2.908  1.00 23.57           C  
ATOM   1497  CH2 TRP A 206     -11.414  32.460  -1.556  1.00 22.87           C  
ATOM   1498  N   PHE A 207     -13.462  28.337  -3.176  1.00 20.93           N  
ATOM   1499  CA  PHE A 207     -12.010  28.242  -3.296  1.00 21.76           C  
ATOM   1500  C   PHE A 207     -11.650  27.088  -4.240  1.00 21.79           C  
ATOM   1501  O   PHE A 207     -10.730  27.202  -5.056  1.00 20.24           O  
ATOM   1502  CB  PHE A 207     -11.423  28.039  -1.905  1.00 21.69           C  
ATOM   1503  CG  PHE A 207      -9.925  27.958  -1.855  1.00 23.05           C  
ATOM   1504  CD1 PHE A 207      -9.267  26.741  -2.023  1.00 24.64           C  
ATOM   1505  CD2 PHE A 207      -9.163  29.100  -1.580  1.00 23.69           C  
ATOM   1506  CE1 PHE A 207      -7.868  26.663  -1.926  1.00 24.17           C  
ATOM   1507  CE2 PHE A 207      -7.768  29.038  -1.477  1.00 23.97           C  
ATOM   1508  CZ  PHE A 207      -7.113  27.819  -1.651  1.00 23.07           C  
ATOM   1509  N   PHE A 208     -12.405  25.994  -4.142  1.00 21.46           N  
ATOM   1510  CA  PHE A 208     -12.109  24.804  -4.949  1.00 21.44           C  
ATOM   1511  C   PHE A 208     -12.755  24.854  -6.331  1.00 21.75           C  
ATOM   1512  O   PHE A 208     -12.646  23.905  -7.113  1.00 21.73           O  
ATOM   1513  CB  PHE A 208     -12.435  23.537  -4.147  1.00 21.32           C  
ATOM   1514  CG  PHE A 208     -11.604  23.424  -2.904  1.00 20.94           C  
ATOM   1515  CD1 PHE A 208     -10.240  23.090  -2.992  1.00 21.16           C  
ATOM   1516  CD2 PHE A 208     -12.144  23.726  -1.657  1.00 21.87           C  
ATOM   1517  CE1 PHE A 208      -9.440  23.008  -1.835  1.00 20.98           C  
ATOM   1518  CE2 PHE A 208     -11.351  23.657  -0.490  1.00 21.90           C  
ATOM   1519  CZ  PHE A 208     -10.001  23.301  -0.582  1.00 21.94           C  
ATOM   1520  N   TRP A 209     -13.435  25.967  -6.625  1.00 21.69           N  
ATOM   1521  CA  TRP A 209     -13.751  26.321  -8.006  1.00 20.99           C  
ATOM   1522  C   TRP A 209     -12.659  27.233  -8.596  1.00 21.55           C  
ATOM   1523  O   TRP A 209     -12.043  26.899  -9.623  1.00 21.32           O  
ATOM   1524  CB  TRP A 209     -15.135  26.971  -8.113  1.00 20.96           C  
ATOM   1525  CG  TRP A 209     -16.203  25.951  -8.146  1.00 19.83           C  
ATOM   1526  CD1 TRP A 209     -16.770  25.324  -7.076  1.00 19.85           C  
ATOM   1527  CD2 TRP A 209     -16.817  25.404  -9.312  1.00 17.97           C  
ATOM   1528  NE1 TRP A 209     -17.721  24.424  -7.508  1.00 20.38           N  
ATOM   1529  CE2 TRP A 209     -17.762  24.445  -8.876  1.00 19.54           C  
ATOM   1530  CE3 TRP A 209     -16.647  25.613 -10.689  1.00 18.98           C  
ATOM   1531  CZ2 TRP A 209     -18.538  23.695  -9.766  1.00 20.53           C  
ATOM   1532  CZ3 TRP A 209     -17.418  24.862 -11.580  1.00 20.52           C  
ATOM   1533  CH2 TRP A 209     -18.362  23.923 -11.111  1.00 19.70           C  
ATOM   1534  N   VAL A 210     -12.389  28.368  -7.958  1.00 21.42           N  
ATOM   1535  CA  VAL A 210     -11.460  29.305  -8.589  1.00 22.14           C  
ATOM   1536  C   VAL A 210     -10.032  28.767  -8.709  1.00 21.54           C  
ATOM   1537  O   VAL A 210      -9.401  28.966  -9.739  1.00 21.15           O  
ATOM   1538  CB  VAL A 210     -11.480  30.792  -8.048  1.00 23.45           C  
ATOM   1539  CG1 VAL A 210     -12.697  31.127  -7.202  1.00 24.76           C  
ATOM   1540  CG2 VAL A 210     -10.177  31.194  -7.394  1.00 24.38           C  
ATOM   1541  N   VAL A 211      -9.514  28.100  -7.674  1.00 20.57           N  
ATOM   1542  CA  VAL A 211      -8.088  27.732  -7.721  1.00 20.34           C  
ATOM   1543  C   VAL A 211      -7.773  26.624  -8.757  1.00 19.58           C  
ATOM   1544  O   VAL A 211      -6.874  26.792  -9.608  1.00 20.13           O  
ATOM   1545  CB  VAL A 211      -7.514  27.401  -6.319  1.00 20.08           C  
ATOM   1546  CG1 VAL A 211      -6.058  27.075  -6.442  1.00 20.25           C  
ATOM   1547  CG2 VAL A 211      -7.696  28.603  -5.344  1.00 22.46           C  
ATOM   1548  N   PRO A 212      -8.516  25.499  -8.735  1.00 19.33           N  
ATOM   1549  CA  PRO A 212      -8.249  24.514  -9.813  1.00 19.36           C  
ATOM   1550  C   PRO A 212      -8.444  25.074 -11.227  1.00 19.69           C  
ATOM   1551  O   PRO A 212      -7.699  24.721 -12.146  1.00 18.57           O  
ATOM   1552  CB  PRO A 212      -9.281  23.418  -9.540  1.00 19.05           C  
ATOM   1553  CG  PRO A 212      -9.480  23.502  -8.050  1.00 19.17           C  
ATOM   1554  CD  PRO A 212      -9.552  25.001  -7.818  1.00 19.07           C  
ATOM   1555  N   ILE A 213      -9.443  25.932 -11.410  1.00 19.96           N  
ATOM   1556  CA  ILE A 213      -9.709  26.469 -12.755  1.00 19.64           C  
ATOM   1557  C   ILE A 213      -8.570  27.422 -13.197  1.00 19.72           C  
ATOM   1558  O   ILE A 213      -8.081  27.340 -14.330  1.00 20.10           O  
ATOM   1559  CB  ILE A 213     -11.116  27.120 -12.831  1.00 19.90           C  
ATOM   1560  CG1 ILE A 213     -12.191  26.024 -12.811  1.00 19.76           C  
ATOM   1561  CG2 ILE A 213     -11.270  27.973 -14.077  1.00 18.66           C  
ATOM   1562  CD1 ILE A 213     -13.603  26.542 -12.558  1.00 20.53           C  
ATOM   1563  N   VAL A 214      -8.135  28.299 -12.300  1.00 19.61           N  
ATOM   1564  CA  VAL A 214      -7.013  29.190 -12.611  1.00 19.35           C  
ATOM   1565  C   VAL A 214      -5.776  28.328 -12.932  1.00 19.20           C  
ATOM   1566  O   VAL A 214      -5.087  28.552 -13.930  1.00 17.59           O  
ATOM   1567  CB  VAL A 214      -6.702  30.152 -11.442  1.00 19.62           C  
ATOM   1568  CG1 VAL A 214      -5.381  30.953 -11.721  1.00 21.70           C  
ATOM   1569  CG2 VAL A 214      -7.879  31.136 -11.219  1.00 21.06           C  
ATOM   1570  N   GLY A 215      -5.501  27.347 -12.072  1.00 18.73           N  
ATOM   1571  CA  GLY A 215      -4.382  26.439 -12.297  1.00 18.97           C  
ATOM   1572  C   GLY A 215      -4.472  25.706 -13.629  1.00 18.84           C  
ATOM   1573  O   GLY A 215      -3.504  25.695 -14.382  1.00 19.05           O  
ATOM   1574  N   GLY A 216      -5.625  25.091 -13.916  1.00 18.32           N  
ATOM   1575  CA  GLY A 216      -5.829  24.421 -15.228  1.00 18.77           C  
ATOM   1576  C   GLY A 216      -5.619  25.320 -16.456  1.00 19.37           C  
ATOM   1577  O   GLY A 216      -5.066  24.890 -17.494  1.00 18.42           O  
ATOM   1578  N   ILE A 217      -6.110  26.561 -16.361  1.00 19.10           N  
ATOM   1579  CA  ILE A 217      -5.891  27.561 -17.406  1.00 19.83           C  
ATOM   1580  C   ILE A 217      -4.387  27.820 -17.566  1.00 20.11           C  
ATOM   1581  O   ILE A 217      -3.882  27.846 -18.693  1.00 20.99           O  
ATOM   1582  CB  ILE A 217      -6.655  28.885 -17.109  1.00 19.90           C  
ATOM   1583  CG1 ILE A 217      -8.164  28.698 -17.346  1.00 20.29           C  
ATOM   1584  CG2 ILE A 217      -6.131  30.043 -17.975  1.00 20.68           C  
ATOM   1585  CD1 ILE A 217      -9.026  29.778 -16.651  1.00 19.87           C  
ATOM   1586  N   ILE A 218      -3.667  27.983 -16.448  1.00 20.19           N  
ATOM   1587  CA  ILE A 218      -2.226  28.214 -16.529  1.00 20.77           C  
ATOM   1588  C   ILE A 218      -1.536  27.037 -17.226  1.00 20.99           C  
ATOM   1589  O   ILE A 218      -0.675  27.236 -18.096  1.00 20.92           O  
ATOM   1590  CB  ILE A 218      -1.610  28.510 -15.144  1.00 21.41           C  
ATOM   1591  CG1 ILE A 218      -2.036  29.920 -14.674  1.00 22.37           C  
ATOM   1592  CG2 ILE A 218      -0.073  28.429 -15.179  1.00 20.98           C  
ATOM   1593  CD1 ILE A 218      -1.882  30.137 -13.157  1.00 23.01           C  
ATOM   1594  N   GLY A 219      -1.920  25.812 -16.863  1.00 20.55           N  
ATOM   1595  CA  GLY A 219      -1.277  24.632 -17.459  1.00 19.71           C  
ATOM   1596  C   GLY A 219      -1.523  24.573 -18.966  1.00 19.35           C  
ATOM   1597  O   GLY A 219      -0.608  24.300 -19.740  1.00 19.38           O  
ATOM   1598  N   GLY A 220      -2.765  24.799 -19.375  1.00 19.10           N  
ATOM   1599  CA  GLY A 220      -3.128  24.826 -20.798  1.00 19.65           C  
ATOM   1600  C   GLY A 220      -2.358  25.914 -21.564  1.00 20.35           C  
ATOM   1601  O   GLY A 220      -1.813  25.657 -22.632  1.00 20.19           O  
ATOM   1602  N   LEU A 221      -2.300  27.122 -21.003  1.00 20.77           N  
ATOM   1603  CA  LEU A 221      -1.540  28.235 -21.616  1.00 21.08           C  
ATOM   1604  C   LEU A 221      -0.039  27.939 -21.748  1.00 21.04           C  
ATOM   1605  O   LEU A 221       0.567  28.222 -22.780  1.00 21.49           O  
ATOM   1606  CB  LEU A 221      -1.742  29.528 -20.820  1.00 21.21           C  
ATOM   1607  CG  LEU A 221      -3.133  30.139 -20.975  1.00 21.96           C  
ATOM   1608  CD1 LEU A 221      -3.265  31.360 -20.060  1.00 21.85           C  
ATOM   1609  CD2 LEU A 221      -3.434  30.492 -22.430  1.00 24.75           C  
ATOM   1610  N   ILE A 222       0.554  27.360 -20.710  1.00 20.81           N  
ATOM   1611  CA  ILE A 222       1.968  26.984 -20.771  1.00 21.82           C  
ATOM   1612  C   ILE A 222       2.197  26.002 -21.918  1.00 21.83           C  
ATOM   1613  O   ILE A 222       3.114  26.168 -22.739  1.00 21.52           O  
ATOM   1614  CB  ILE A 222       2.450  26.330 -19.452  1.00 22.42           C  
ATOM   1615  CG1 ILE A 222       2.630  27.393 -18.345  1.00 22.16           C  
ATOM   1616  CG2 ILE A 222       3.762  25.512 -19.686  1.00 22.51           C  
ATOM   1617  CD1 ILE A 222       2.786  26.789 -16.961  1.00 22.52           C  
ATOM   1618  N   TYR A 223       1.360  24.978 -22.005  1.00 21.85           N  
ATOM   1619  CA  TYR A 223       1.592  23.996 -23.053  1.00 21.71           C  
ATOM   1620  C   TYR A 223       1.411  24.595 -24.458  1.00 22.36           C  
ATOM   1621  O   TYR A 223       2.243  24.382 -25.356  1.00 21.34           O  
ATOM   1622  CB  TYR A 223       0.728  22.747 -22.861  1.00 22.26           C  
ATOM   1623  CG  TYR A 223       1.250  21.612 -23.714  1.00 21.30           C  
ATOM   1624  CD1 TYR A 223       0.830  21.454 -25.033  1.00 22.25           C  
ATOM   1625  CD2 TYR A 223       2.180  20.709 -23.205  1.00 23.08           C  
ATOM   1626  CE1 TYR A 223       1.321  20.402 -25.833  1.00 21.42           C  
ATOM   1627  CE2 TYR A 223       2.692  19.670 -23.996  1.00 20.15           C  
ATOM   1628  CZ  TYR A 223       2.244  19.518 -25.296  1.00 21.84           C  
ATOM   1629  OH  TYR A 223       2.738  18.498 -26.084  1.00 24.52           O  
ATOM   1630  N   ARG A 224       0.325  25.342 -24.628  1.00 22.96           N  
ATOM   1631  CA  ARG A 224      -0.022  25.981 -25.896  1.00 24.73           C  
ATOM   1632  C   ARG A 224       1.056  26.977 -26.341  1.00 25.08           C  
ATOM   1633  O   ARG A 224       1.493  26.954 -27.493  1.00 25.40           O  
ATOM   1634  CB  ARG A 224      -1.366  26.706 -25.744  1.00 25.03           C  
ATOM   1635  CG  ARG A 224      -1.865  27.496 -26.973  1.00 27.05           C  
ATOM   1636  CD  ARG A 224      -3.174  28.230 -26.613  1.00 26.43           C  
ATOM   1637  NE  ARG A 224      -3.893  28.649 -27.816  1.00 34.91           N  
ATOM   1638  CZ  ARG A 224      -5.163  29.077 -27.844  1.00 38.03           C  
ATOM   1639  NH1 ARG A 224      -5.894  29.158 -26.728  1.00 37.66           N  
ATOM   1640  NH2 ARG A 224      -5.712  29.428 -29.005  1.00 38.81           N  
ATOM   1641  N   THR A 225       1.485  27.836 -25.427  1.00 25.61           N  
ATOM   1642  CA  THR A 225       2.379  28.927 -25.800  1.00 27.06           C  
ATOM   1643  C   THR A 225       3.864  28.571 -25.733  1.00 27.55           C  
ATOM   1644  O   THR A 225       4.656  29.168 -26.469  1.00 28.31           O  
ATOM   1645  CB  THR A 225       2.077  30.230 -25.005  1.00 27.37           C  
ATOM   1646  OG1 THR A 225       2.368  30.028 -23.622  1.00 28.16           O  
ATOM   1647  CG2 THR A 225       0.607  30.610 -25.147  1.00 27.74           C  
ATOM   1648  N   LEU A 226       4.243  27.597 -24.902  1.00 27.09           N  
ATOM   1649  CA  LEU A 226       5.668  27.238 -24.739  1.00 27.83           C  
ATOM   1650  C   LEU A 226       6.100  25.887 -25.295  1.00 27.56           C  
ATOM   1651  O   LEU A 226       7.211  25.763 -25.835  1.00 27.90           O  
ATOM   1652  CB  LEU A 226       6.097  27.269 -23.278  1.00 27.60           C  
ATOM   1653  CG  LEU A 226       6.166  28.572 -22.485  1.00 30.89           C  
ATOM   1654  CD1 LEU A 226       6.735  28.232 -21.098  1.00 31.66           C  
ATOM   1655  CD2 LEU A 226       6.997  29.685 -23.172  1.00 33.16           C  
ATOM   1656  N   LEU A 227       5.258  24.870 -25.163  1.00 26.25           N  
ATOM   1657  CA  LEU A 227       5.715  23.527 -25.478  1.00 26.71           C  
ATOM   1658  C   LEU A 227       5.235  22.959 -26.805  1.00 27.50           C  
ATOM   1659  O   LEU A 227       5.850  22.038 -27.326  1.00 26.62           O  
ATOM   1660  CB  LEU A 227       5.344  22.557 -24.342  1.00 26.01           C  
ATOM   1661  CG  LEU A 227       5.980  22.861 -22.982  1.00 25.92           C  
ATOM   1662  CD1 LEU A 227       5.310  22.023 -21.921  1.00 25.43           C  
ATOM   1663  CD2 LEU A 227       7.494  22.630 -22.999  1.00 27.63           C  
ATOM   1664  N   GLU A 228       4.124  23.464 -27.326  1.00 28.37           N  
ATOM   1665  CA  GLU A 228       3.462  22.790 -28.441  1.00 31.10           C  
ATOM   1666  C   GLU A 228       4.151  22.939 -29.816  1.00 33.07           C  
ATOM   1667  O   GLU A 228       4.263  21.962 -30.561  1.00 33.40           O  
ATOM   1668  CB  GLU A 228       1.984  23.174 -28.515  1.00 30.62           C  
ATOM   1669  CG  GLU A 228       1.157  22.222 -29.351  1.00 31.40           C  
ATOM   1670  CD  GLU A 228      -0.320  22.331 -29.042  1.00 34.37           C  
ATOM   1671  OE1 GLU A 228      -0.853  23.467 -29.089  1.00 35.66           O  
ATOM   1672  OE2 GLU A 228      -0.952  21.280 -28.768  1.00 30.78           O  
ATOM   1673  N   LYS A 229       4.597  24.146 -30.157  1.00 35.83           N  
ATOM   1674  CA  LYS A 229       5.245  24.426 -31.485  1.00 39.43           C  
ATOM   1675  C   LYS A 229       6.676  23.855 -31.434  1.00 40.56           C  
ATOM   1676  O   LYS A 229       7.405  24.273 -30.544  1.00 41.43           O  
ATOM   1677  CB  LYS A 229       5.296  25.962 -31.652  1.00 39.84           C  
ATOM   1678  CG  LYS A 229       5.425  26.512 -33.084  1.00 42.23           C  
ATOM   1679  CD  LYS A 229       6.804  27.129 -33.317  1.00 45.39           C  
ATOM   1680  CE  LYS A 229       6.880  27.834 -34.693  1.00 45.50           C  
ATOM   1681  NZ  LYS A 229       8.290  28.231 -35.062  1.00 48.59           N  
ATOM   1682  N   ARG A 230       7.176  22.957 -32.305  1.00 42.30           N  
ATOM   1683  CA  ARG A 230       6.911  22.666 -33.739  1.00 42.74           C  
ATOM   1684  C   ARG A 230       6.635  23.856 -34.670  1.00 43.66           C  
ATOM   1685  O   ARG A 230       7.459  24.147 -35.548  1.00 43.26           O  
ATOM   1686  CB  ARG A 230       5.992  21.451 -34.027  1.00 43.10           C  
ATOM   1687  CG  ARG A 230       5.630  20.560 -32.850  1.00 42.29           C  
ATOM   1688  CD  ARG A 230       6.695  19.543 -32.394  1.00 40.25           C  
ATOM   1689  NE  ARG A 230       6.061  18.652 -31.410  1.00 37.13           N  
ATOM   1690  CZ  ARG A 230       6.678  17.767 -30.626  1.00 34.20           C  
ATOM   1691  NH1 ARG A 230       8.007  17.600 -30.645  1.00 30.94           N  
ATOM   1692  NH2 ARG A 230       5.939  17.046 -29.806  1.00 29.15           N  
