# Supplementary material for: Alignment of Helical Membrane Protein Sequences Using AlignMe
Source: PLoS One. 2013 Mar 4;8(3):e57731. doi: 10.1371/journal.pone.0057731 (PMC3587630; doi:10.1371/journal.pone.0057731)
Supplement: File S2 — Dataset of HOMEP2 homologous membrane proteins. (GZ) [file pone.0057731.s002.gz › HOMEP2010_pdbs/aquaporins/3C02_A.pdb]

ATOM      1  N   SER A   8      22.812  22.344  42.706  1.00 45.53           N  
ATOM      2  CA  SER A   8      21.366  22.481  42.354  1.00 44.49           C  
ATOM      3  C   SER A   8      21.171  22.824  40.879  1.00 44.12           C  
ATOM      4  O   SER A   8      20.629  22.006  40.107  1.00 42.88           O  
ATOM      5  CB  SER A   8      20.737  23.554  43.245  1.00 45.25           C  
ATOM      6  OG  SER A   8      19.332  23.442  43.255  1.00 45.82           O  
ATOM      7  N   TYR A   9      21.615  24.024  40.478  1.00 43.07           N  
ATOM      8  CA  TYR A   9      21.578  24.437  39.060  1.00 42.31           C  
ATOM      9  C   TYR A   9      22.306  23.436  38.188  1.00 41.17           C  
ATOM     10  O   TYR A   9      21.886  23.160  37.070  1.00 41.63           O  
ATOM     11  CB  TYR A   9      22.160  25.850  38.832  1.00 42.69           C  
ATOM     12  CG  TYR A   9      23.555  25.954  39.163  1.00 44.33           C  
ATOM     13  N   VAL A  10      23.398  22.893  38.700  1.00 39.94           N  
ATOM     14  CA  VAL A  10      24.172  21.906  37.963  1.00 38.59           C  
ATOM     15  C   VAL A  10      23.349  20.635  37.819  1.00 38.71           C  
ATOM     16  O   VAL A  10      23.209  20.116  36.707  1.00 38.81           O  
ATOM     17  CB  VAL A  10      25.523  21.635  38.664  1.00 38.50           C  
ATOM     18  CG1 VAL A  10      26.301  20.524  37.981  1.00 36.32           C  
ATOM     19  CG2 VAL A  10      26.341  22.916  38.694  1.00 36.87           C  
ATOM     20  N   ARG A  11      22.777  20.147  38.926  1.00 37.95           N  
ATOM     21  CA  ARG A  11      21.970  18.921  38.876  1.00 37.82           C  
ATOM     22  C   ARG A  11      20.815  19.093  37.885  1.00 36.61           C  
ATOM     23  O   ARG A  11      20.555  18.198  37.071  1.00 36.95           O  
ATOM     24  CB  ARG A  11      21.449  18.509  40.267  1.00 38.30           C  
ATOM     25  CG  ARG A  11      20.354  17.430  40.143  1.00 38.06           C  
ATOM     26  CD  ARG A  11      19.969  16.795  41.469  1.00 39.45           C  
ATOM     27  NE  ARG A  11      19.632  17.769  42.518  1.00 44.32           N  
ATOM     28  CZ  ARG A  11      18.500  18.475  42.567  1.00 43.47           C  
ATOM     29  NH1 ARG A  11      17.571  18.352  41.626  1.00 39.09           N  
ATOM     30  NH2 ARG A  11      18.303  19.308  43.571  1.00 42.23           N  
ATOM     31  N   GLU A  12      20.166  20.253  37.922  1.00 34.78           N  
ATOM     32  CA  GLU A  12      19.051  20.546  37.059  1.00 34.56           C  
ATOM     33  C   GLU A  12      19.471  20.703  35.602  1.00 34.28           C  
ATOM     34  O   GLU A  12      18.800  20.186  34.685  1.00 34.25           O  
ATOM     35  CB  GLU A  12      18.366  21.796  37.544  1.00 34.26           C  
ATOM     36  CG  GLU A  12      17.620  21.597  38.830  1.00 35.66           C  
ATOM     37  CD  GLU A  12      17.360  22.918  39.533  1.00 40.00           C  
ATOM     38  OE1 GLU A  12      17.947  23.963  39.147  1.00 39.98           O  
ATOM     39  OE2 GLU A  12      16.561  22.912  40.479  1.00 43.23           O  
ATOM     40  N   PHE A  13      20.585  21.402  35.383  1.00 33.48           N  
ATOM     41  CA  PHE A  13      21.184  21.480  34.057  1.00 33.42           C  
ATOM     42  C   PHE A  13      21.441  20.078  33.477  1.00 33.31           C  
ATOM     43  O   PHE A  13      21.091  19.815  32.344  1.00 33.42           O  
ATOM     44  CB  PHE A  13      22.479  22.325  34.054  1.00 34.06           C  
ATOM     45  CG  PHE A  13      23.135  22.384  32.705  1.00 34.89           C  
ATOM     46  CD1 PHE A  13      22.938  23.481  31.873  1.00 35.77           C  
ATOM     47  CD2 PHE A  13      23.898  21.312  32.238  1.00 35.80           C  
ATOM     48  CE1 PHE A  13      23.505  23.527  30.598  1.00 37.57           C  
ATOM     49  CE2 PHE A  13      24.456  21.339  30.949  1.00 38.66           C  
ATOM     50  CZ  PHE A  13      24.264  22.455  30.131  1.00 36.58           C  
ATOM     51  N   ILE A  14      22.029  19.173  34.253  1.00 33.17           N  
ATOM     52  CA  ILE A  14      22.350  17.838  33.757  1.00 33.32           C  
ATOM     53  C   ILE A  14      21.069  17.064  33.465  1.00 34.02           C  
ATOM     54  O   ILE A  14      20.976  16.405  32.421  1.00 34.66           O  
ATOM     55  CB  ILE A  14      23.310  17.067  34.704  1.00 33.64           C  
ATOM     56  CG1 ILE A  14      24.710  17.690  34.636  1.00 32.11           C  
ATOM     57  CG2 ILE A  14      23.380  15.581  34.329  1.00 30.57           C  
ATOM     58  CD1 ILE A  14      25.662  17.247  35.740  1.00 34.41           C  
ATOM     59  N   GLY A  15      20.072  17.171  34.341  1.00 34.12           N  
ATOM     60  CA  GLY A  15      18.755  16.572  34.083  1.00 34.86           C  
ATOM     61  C   GLY A  15      18.038  17.026  32.801  1.00 34.56           C  
ATOM     62  O   GLY A  15      17.528  16.204  32.031  1.00 35.48           O  
ATOM     63  N   GLU A  16      18.010  18.340  32.559  1.00 34.08           N  
ATOM     64  CA  GLU A  16      17.344  18.914  31.399  1.00 33.11           C  
ATOM     65  C   GLU A  16      18.105  18.611  30.137  1.00 34.07           C  
ATOM     66  O   GLU A  16      17.489  18.393  29.078  1.00 32.10           O  
ATOM     67  CB  GLU A  16      17.145  20.431  31.544  1.00 32.31           C  
ATOM     68  CG  GLU A  16      16.073  20.777  32.543  1.00 31.35           C  
ATOM     69  CD  GLU A  16      14.692  20.297  32.128  1.00 33.88           C  
ATOM     70  OE1 GLU A  16      14.088  19.490  32.867  1.00 33.51           O  
ATOM     71  OE2 GLU A  16      14.225  20.690  31.051  1.00 30.19           O  
ATOM     72  N   PHE A  17      19.436  18.600  30.248  1.00 34.98           N  
ATOM     73  CA  PHE A  17      20.274  18.265  29.106  1.00 36.04           C  
ATOM     74  C   PHE A  17      20.053  16.798  28.700  1.00 36.32           C  
ATOM     75  O   PHE A  17      19.874  16.499  27.526  1.00 36.88           O  
ATOM     76  CB  PHE A  17      21.759  18.492  29.383  1.00 35.82           C  
ATOM     77  CG  PHE A  17      22.636  18.011  28.255  1.00 37.71           C  
ATOM     78  CD1 PHE A  17      22.889  18.837  27.152  1.00 36.82           C  
ATOM     79  CD2 PHE A  17      23.148  16.705  28.254  1.00 38.33           C  
ATOM     80  CE1 PHE A  17      23.654  18.385  26.067  1.00 37.05           C  
ATOM     81  CE2 PHE A  17      23.912  16.228  27.167  1.00 39.52           C  
ATOM     82  CZ  PHE A  17      24.170  17.077  26.070  1.00 37.17           C  
ATOM     83  N   LEU A  18      20.068  15.900  29.687  1.00 36.86           N  
ATOM     84  CA  LEU A  18      20.025  14.472  29.456  1.00 36.73           C  
ATOM     85  C   LEU A  18      18.664  14.032  28.927  1.00 36.09           C  
ATOM     86  O   LEU A  18      18.590  13.322  27.908  1.00 36.31           O  
ATOM     87  CB  LEU A  18      20.386  13.707  30.727  1.00 37.53           C  
ATOM     88  CG  LEU A  18      20.172  12.184  30.677  1.00 38.99           C  
ATOM     89  CD1 LEU A  18      21.044  11.491  29.646  1.00 41.01           C  
ATOM     90  CD2 LEU A  18      20.443  11.595  32.068  1.00 39.16           C  
ATOM     91  N   GLY A  19      17.609  14.470  29.617  1.00 35.01           N  
ATOM     92  CA  GLY A  19      16.222  14.290  29.195  1.00 33.35           C  
ATOM     93  C   GLY A  19      15.961  14.797  27.784  1.00 33.73           C  
ATOM     94  O   GLY A  19      15.376  14.073  26.969  1.00 31.82           O  
ATOM     95  N   THR A  20      16.357  16.043  27.494  1.00 32.64           N  
ATOM     96  CA  THR A  20      16.120  16.608  26.153  1.00 33.18           C  
ATOM     97  C   THR A  20      16.983  15.888  25.098  1.00 32.92           C  
ATOM     98  O   THR A  20      16.568  15.743  23.958  1.00 32.50           O  
ATOM     99  CB  THR A  20      16.312  18.167  26.082  1.00 32.81           C  
ATOM    100  OG1 THR A  20      15.725  18.787  27.234  1.00 35.83           O  
ATOM    101  CG2 THR A  20      15.592  18.748  24.839  1.00 33.97           C  
ATOM    102  N   PHE A  21      18.192  15.470  25.477  1.00 33.88           N  
ATOM    103  CA  PHE A  21      19.028  14.713  24.564  1.00 35.21           C  
ATOM    104  C   PHE A  21      18.308  13.395  24.164  1.00 35.23           C  
ATOM    105  O   PHE A  21      18.215  13.085  22.981  1.00 35.29           O  
ATOM    106  CB  PHE A  21      20.434  14.421  25.139  1.00 34.35           C  
ATOM    107  CG  PHE A  21      21.158  13.340  24.381  1.00 36.70           C  
ATOM    108  CD1 PHE A  21      21.922  13.652  23.255  1.00 37.77           C  
ATOM    109  CD2 PHE A  21      21.007  11.991  24.740  1.00 36.61           C  
ATOM    110  CE1 PHE A  21      22.541  12.651  22.511  1.00 37.49           C  
ATOM    111  CE2 PHE A  21      21.644  10.964  23.996  1.00 36.31           C  
ATOM    112  CZ  PHE A  21      22.420  11.305  22.890  1.00 35.65           C  
ATOM    113  N   VAL A  22      17.794  12.645  25.152  1.00 35.16           N  
ATOM    114  CA  VAL A  22      17.183  11.322  24.900  1.00 34.38           C  
ATOM    115  C   VAL A  22      15.900  11.535  24.111  1.00 34.74           C  
ATOM    116  O   VAL A  22      15.635  10.861  23.119  1.00 34.64           O  
ATOM    117  CB  VAL A  22      16.882  10.606  26.253  1.00 35.08           C  
ATOM    118  CG1 VAL A  22      15.820   9.476  26.100  1.00 32.54           C  
ATOM    119  CG2 VAL A  22      18.205  10.080  26.900  1.00 33.66           C  
ATOM    120  N   LEU A  23      15.109  12.517  24.521  1.00 34.98           N  
ATOM    121  CA  LEU A  23      13.914  12.884  23.731  1.00 34.93           C  
ATOM    122  C   LEU A  23      14.245  13.125  22.237  1.00 33.91           C  
ATOM    123  O   LEU A  23      13.518  12.661  21.350  1.00 34.65           O  
ATOM    124  CB  LEU A  23      13.248  14.146  24.320  1.00 34.67           C  
ATOM    125  CG  LEU A  23      12.243  14.952  23.470  1.00 37.00           C  
ATOM    126  CD1 LEU A  23      11.089  14.136  23.064  1.00 39.39           C  
ATOM    127  CD2 LEU A  23      11.744  16.109  24.303  1.00 37.56           C  
ATOM    128  N   MET A  24      15.305  13.900  21.960  1.00 34.07           N  
ATOM    129  CA  MET A  24      15.554  14.360  20.581  1.00 33.69           C  
ATOM    130  C   MET A  24      16.317  13.301  19.813  1.00 33.08           C  
ATOM    131  O   MET A  24      16.146  13.158  18.609  1.00 33.80           O  
ATOM    132  CB  MET A  24      16.272  15.704  20.541  1.00 32.11           C  
ATOM    133  CG  MET A  24      15.432  16.868  21.088  1.00 32.52           C  
ATOM    134  SD  MET A  24      13.961  17.166  20.032  1.00 35.31           S  
ATOM    135  CE  MET A  24      14.791  17.816  18.554  1.00 35.25           C  
ATOM    136  N   PHE A  25      17.137  12.547  20.535  1.00 32.56           N  
ATOM    137  CA  PHE A  25      17.836  11.413  19.955  1.00 32.79           C  
ATOM    138  C   PHE A  25      16.801  10.345  19.472  1.00 31.65           C  
ATOM    139  O   PHE A  25      16.850   9.884  18.324  1.00 31.93           O  
ATOM    140  CB  PHE A  25      18.813  10.793  20.991  1.00 32.33           C  
ATOM    141  CG  PHE A  25      19.513   9.544  20.463  1.00 33.40           C  
ATOM    142  CD1 PHE A  25      20.577   9.657  19.567  1.00 31.39           C  
ATOM    143  CD2 PHE A  25      19.063   8.268  20.818  1.00 32.65           C  
ATOM    144  CE1 PHE A  25      21.207   8.520  19.048  1.00 33.02           C  
ATOM    145  CE2 PHE A  25      19.691   7.111  20.324  1.00 33.31           C  
ATOM    146  CZ  PHE A  25      20.776   7.236  19.454  1.00 32.51           C  
ATOM    147  N   LEU A  26      15.892   9.926  20.355  1.00 30.91           N  
ATOM    148  CA  LEU A  26      14.898   8.911  19.943  1.00 30.69           C  
ATOM    149  C   LEU A  26      13.878   9.527  18.973  1.00 30.69           C  
ATOM    150  O   LEU A  26      13.451   8.899  18.026  1.00 31.67           O  
ATOM    151  CB  LEU A  26      14.230   8.326  21.196  1.00 30.31           C  
ATOM    152  CG  LEU A  26      15.146   7.533  22.138  1.00 30.59           C  
ATOM    153  CD1 LEU A  26      14.392   7.166  23.493  1.00 27.79           C  
ATOM    154  CD2 LEU A  26      15.689   6.275  21.391  1.00 27.54           C  
ATOM    155  N   GLY A  27      13.464  10.766  19.231  1.00 31.22           N  
ATOM    156  CA  GLY A  27      12.421  11.397  18.420  1.00 30.74           C  
ATOM    157  C   GLY A  27      12.924  11.731  17.019  1.00 32.56           C  
ATOM    158  O   GLY A  27      12.220  11.492  16.051  1.00 32.45           O  
ATOM    159  N   GLU A  28      14.150  12.237  16.870  1.00 31.60           N  
ATOM    160  CA  GLU A  28      14.649  12.455  15.508  1.00 30.76           C  
ATOM    161  C   GLU A  28      14.981  11.151  14.804  1.00 31.41           C  
ATOM    162  O   GLU A  28      14.909  11.083  13.554  1.00 31.32           O  
ATOM    163  CB  GLU A  28      15.820  13.447  15.491  1.00 30.64           C  
ATOM    164  CG  GLU A  28      15.435  14.853  16.041  1.00 30.08           C  
ATOM    165  CD  GLU A  28      14.530  15.666  15.104  1.00 33.06           C  
ATOM    166  OE1 GLU A  28      13.971  15.152  14.104  1.00 33.73           O  
ATOM    167  OE2 GLU A  28      14.268  16.825  15.405  1.00 36.74           O  
ATOM    168  N   GLY A  29      15.318  10.111  15.572  1.00 30.71           N  
ATOM    169  CA  GLY A  29      15.408   8.748  15.023  1.00 31.29           C  
ATOM    170  C   GLY A  29      14.066   8.342  14.443  1.00 33.33           C  
ATOM    171  O   GLY A  29      14.016   7.771  13.342  1.00 33.71           O  
ATOM    172  N   ALA A  30      12.961   8.653  15.143  1.00 32.38           N  
ATOM    173  CA  ALA A  30      11.614   8.273  14.612  1.00 31.16           C  
ATOM    174  C   ALA A  30      11.367   9.006  13.290  1.00 31.53           C  
ATOM    175  O   ALA A  30      10.902   8.422  12.310  1.00 31.91           O  
ATOM    176  CB  ALA A  30      10.556   8.623  15.617  1.00 30.35           C  
ATOM    177  N   THR A  31      11.731  10.286  13.241  1.00 31.14           N  
ATOM    178  CA  THR A  31      11.623  11.045  11.997  1.00 32.51           C  
ATOM    179  C   THR A  31      12.455  10.425  10.852  1.00 33.00           C  
ATOM    180  O   THR A  31      11.943  10.260   9.733  1.00 34.09           O  
ATOM    181  CB  THR A  31      12.038  12.521  12.228  1.00 33.65           C  
ATOM    182  OG1 THR A  31      11.040  13.143  13.050  1.00 34.10           O  
ATOM    183  CG2 THR A  31      12.130  13.298  10.863  1.00 32.36           C  
ATOM    184  N   ALA A  32      13.703  10.071  11.127  1.00 31.87           N  
ATOM    185  CA  ALA A  32      14.555   9.436  10.117  1.00 32.00           C  
ATOM    186  C   ALA A  32      13.984   8.084   9.703  1.00 31.52           C  
ATOM    187  O   ALA A  32      13.937   7.740   8.519  1.00 33.90           O  
ATOM    188  CB  ALA A  32      15.967   9.264  10.665  1.00 31.73           C  
ATOM    189  N   ASN A  33      13.578   7.290  10.663  1.00 29.81           N  
ATOM    190  CA  ASN A  33      13.105   5.921  10.363  1.00 30.94           C  
ATOM    191  C   ASN A  33      11.850   5.962   9.484  1.00 30.24           C  
ATOM    192  O   ASN A  33      11.681   5.158   8.561  1.00 33.15           O  
ATOM    193  CB  ASN A  33      12.859   5.181  11.692  1.00 28.88           C  
ATOM    194  CG  ASN A  33      12.236   3.815  11.475  1.00 33.95           C  
ATOM    195  OD1 ASN A  33      11.042   3.713  11.211  1.00 32.02           O  
ATOM    196  ND2 ASN A  33      13.064   2.791  11.422  1.00 29.50           N  
ATOM    197  N   PHE A  34      10.960   6.920   9.756  1.00 31.37           N  
ATOM    198  CA  PHE A  34       9.737   7.158   8.989  1.00 31.17           C  
ATOM    199  C   PHE A  34      10.068   7.334   7.504  1.00 31.79           C  
ATOM    200  O   PHE A  34       9.337   6.838   6.614  1.00 32.76           O  
ATOM    201  CB  PHE A  34       9.070   8.438   9.531  1.00 31.67           C  
ATOM    202  CG  PHE A  34       7.893   8.976   8.667  1.00 33.79           C  
ATOM    203  CD1 PHE A  34       6.616   8.388   8.749  1.00 31.87           C  
ATOM    204  CD2 PHE A  34       8.068  10.100   7.834  1.00 36.42           C  
ATOM    205  CE1 PHE A  34       5.526   8.889   8.015  1.00 33.10           C  
ATOM    206  CE2 PHE A  34       6.984  10.612   7.017  1.00 35.69           C  
ATOM    207  CZ  PHE A  34       5.701  10.020   7.127  1.00 33.18           C  
ATOM    208  N   HIS A  35      11.214   7.961   7.242  1.00 31.80           N  
ATOM    209  CA  HIS A  35      11.646   8.187   5.861  1.00 32.54           C  
ATOM    210  C   HIS A  35      12.407   7.044   5.274  1.00 33.78           C  
ATOM    211  O   HIS A  35      12.274   6.826   4.092  1.00 32.59           O  
ATOM    212  CB  HIS A  35      12.508   9.440   5.746  1.00 33.14           C  
ATOM    213  CG  HIS A  35      11.722  10.713   5.827  1.00 31.57           C  
ATOM    214  ND1 HIS A  35      11.704  11.513   6.953  1.00 35.02           N  
ATOM    215  CD2 HIS A  35      10.880  11.296   4.936  1.00 29.78           C  
ATOM    216  CE1 HIS A  35      10.892  12.545   6.746  1.00 32.48           C  
ATOM    217  NE2 HIS A  35      10.365  12.425   5.541  1.00 35.09           N  
ATOM    218  N   THR A  36      13.279   6.376   6.048  1.00 31.74           N  
ATOM    219  CA  THR A  36      14.146   5.373   5.424  1.00 31.64           C  
ATOM    220  C   THR A  36      13.692   3.913   5.472  1.00 33.31           C  
ATOM    221  O   THR A  36      14.272   3.083   4.787  1.00 32.29           O  
ATOM    222  CB  THR A  36      15.536   5.408   6.129  1.00 31.88           C  
ATOM    223  OG1 THR A  36      15.360   5.031   7.516  1.00 30.94           O  
ATOM    224  CG2 THR A  36      16.066   6.824   6.080  1.00 27.40           C  
ATOM    225  N   THR A  37      12.741   3.549   6.319  1.00 32.23           N  
ATOM    226  CA ATHR A  37      12.593   2.145   6.664  0.50 31.92           C  
ATOM    227  CA BTHR A  37      12.586   2.127   6.597  0.50 34.53           C  
ATOM    228  C   THR A  37      11.155   1.712   6.598  1.00 34.76           C  
ATOM    229  O   THR A  37      10.296   2.480   7.043  1.00 34.34           O  
ATOM    230  CB ATHR A  37      13.079   1.939   8.121  0.50 31.87           C  
ATOM    231  CB BTHR A  37      13.040   1.791   8.006  0.50 34.93           C  
ATOM    232  OG1ATHR A  37      14.388   2.517   8.259  0.50 30.74           O  
ATOM    233  OG1BTHR A  37      12.193   2.504   8.904  0.50 40.63           O  
ATOM    234  CG2ATHR A  37      13.057   0.472   8.564  0.50 23.68           C  
ATOM    235  CG2BTHR A  37      14.447   2.258   8.219  0.50 35.65           C  
ATOM    236  N   GLY A  38      10.929   0.489   6.078  1.00 34.06           N  
ATOM    237  CA  GLY A  38       9.636  -0.166   6.095  1.00 36.36           C  
ATOM    238  C   GLY A  38       8.663   0.504   5.126  1.00 37.64           C  
ATOM    239  O   GLY A  38       9.072   1.374   4.366  1.00 37.87           O  
ATOM    240  N   LEU A  39       7.381   0.133   5.150  1.00 36.99           N  
ATOM    241  CA  LEU A  39       6.380   0.798   4.292  1.00 36.90           C  
ATOM    242  C   LEU A  39       6.318   2.321   4.552  1.00 35.56           C  
ATOM    243  O   LEU A  39       6.502   2.761   5.718  1.00 35.31           O  
ATOM    244  CB  LEU A  39       4.981   0.135   4.427  1.00 37.47           C  
ATOM    245  CG  LEU A  39       4.418   0.074   5.833  1.00 36.51           C  
ATOM    246  CD1 LEU A  39       3.715   1.351   6.088  1.00 39.04           C  
ATOM    247  CD2 LEU A  39       3.395  -1.112   5.906  1.00 39.07           C  
ATOM    248  N   SER A  40       6.086   3.140   3.493  1.00 32.47           N  
ATOM    249  CA  SER A  40       6.241   4.587   3.676  1.00 34.17           C  
ATOM    250  C   SER A  40       4.992   5.227   4.171  1.00 33.12           C  
ATOM    251  O   SER A  40       3.932   4.659   4.013  1.00 32.24           O  
ATOM    252  CB  SER A  40       6.693   5.312   2.392  1.00 35.83           C  
ATOM    253  OG  SER A  40       6.027   4.765   1.361  1.00 41.44           O  
ATOM    254  N   GLY A  41       5.104   6.461   4.684  1.00 31.56           N  
ATOM    255  CA  GLY A  41       3.905   7.158   5.118  1.00 32.95           C  
ATOM    256  C   GLY A  41       3.273   6.634   6.376  1.00 32.76           C  
ATOM    257  O   GLY A  41       2.115   6.975   6.637  1.00 34.33           O  
ATOM    258  N   ASP A  42       3.992   5.834   7.189  1.00 32.82           N  
ATOM    259  CA  ASP A  42       3.342   5.269   8.380  1.00 30.88           C  
ATOM    260  C   ASP A  42       3.368   6.308   9.492  1.00 31.41           C  
ATOM    261  O   ASP A  42       4.275   6.345  10.315  1.00 31.15           O  
ATOM    262  CB  ASP A  42       4.023   3.979   8.829  1.00 31.85           C  
ATOM    263  CG  ASP A  42       3.250   3.259   9.942  1.00 34.41           C  
ATOM    264  OD1 ASP A  42       2.327   3.883  10.482  1.00 37.10           O  
ATOM    265  OD2 ASP A  42       3.503   2.051  10.210  1.00 32.50           O  
ATOM    266  N   TRP A  43       2.396   7.212   9.480  1.00 30.76           N  
ATOM    267  CA  TRP A  43       2.353   8.331  10.379  1.00 29.20           C  
ATOM    268  C   TRP A  43       2.205   7.833  11.828  1.00 29.40           C  
ATOM    269  O   TRP A  43       2.754   8.401  12.749  1.00 30.67           O  
ATOM    270  CB  TRP A  43       1.141   9.200   9.981  1.00 31.22           C  
ATOM    271  CG  TRP A  43       1.094  10.453  10.713  1.00 30.95           C  
ATOM    272  CD1 TRP A  43       0.230  10.814  11.693  1.00 32.09           C  
ATOM    273  CD2 TRP A  43       2.014  11.536  10.553  1.00 31.94           C  
ATOM    274  NE1 TRP A  43       0.560  12.073  12.169  1.00 29.20           N  
ATOM    275  CE2 TRP A  43       1.642  12.536  11.472  1.00 29.69           C  
ATOM    276  CE3 TRP A  43       3.091  11.772   9.662  1.00 34.67           C  
ATOM    277  CZ2 TRP A  43       2.326  13.779  11.557  1.00 34.00           C  
ATOM    278  CZ3 TRP A  43       3.779  13.001   9.747  1.00 34.69           C  
ATOM    279  CH2 TRP A  43       3.396  13.980  10.675  1.00 33.60           C  
ATOM    280  N   TYR A  44       1.417   6.794  12.034  1.00 29.04           N  
ATOM    281  CA  TYR A  44       1.264   6.248  13.384  1.00 29.99           C  
ATOM    282  C   TYR A  44       2.635   5.858  13.931  1.00 28.96           C  
ATOM    283  O   TYR A  44       2.981   6.109  15.093  1.00 30.59           O  
ATOM    284  CB  TYR A  44       0.421   4.950  13.314  1.00 26.57           C  
ATOM    285  CG  TYR A  44       0.553   4.139  14.589  1.00 31.40           C  
ATOM    286  CD1 TYR A  44       0.115   4.646  15.822  1.00 32.96           C  
ATOM    287  CD2 TYR A  44       1.120   2.883  14.566  1.00 36.32           C  
ATOM    288  CE1 TYR A  44       0.266   3.883  17.050  1.00 33.20           C  
ATOM    289  CE2 TYR A  44       1.295   2.105  15.774  1.00 33.90           C  
ATOM    290  CZ  TYR A  44       0.827   2.619  16.975  1.00 35.91           C  
ATOM    291  OH  TYR A  44       0.965   1.803  18.088  1.00 32.98           O  
ATOM    292  N   LYS A  45       3.421   5.165  13.110  1.00 29.78           N  
ATOM    293  CA  LYS A  45       4.773   4.733  13.577  1.00 29.26           C  
ATOM    294  C   LYS A  45       5.630   5.929  14.001  1.00 29.56           C  
ATOM    295  O   LYS A  45       6.306   5.890  15.047  1.00 29.54           O  
ATOM    296  CB  LYS A  45       5.489   3.950  12.437  1.00 29.54           C  
ATOM    297  CG  LYS A  45       6.983   3.426  12.799  1.00 28.23           C  
ATOM    298  CD  LYS A  45       7.598   2.746  11.499  1.00 29.96           C  
ATOM    299  CE  LYS A  45       8.115   3.776  10.452  1.00 34.84           C  
ATOM    300  NZ  LYS A  45       8.858   3.033   9.326  1.00 34.34           N  
ATOM    301  N   LEU A  46       5.608   7.011  13.218  1.00 30.23           N  
ATOM    302  CA  LEU A  46       6.396   8.196  13.552  1.00 30.48           C  
ATOM    303  C   LEU A  46       5.916   8.786  14.906  1.00 30.86           C  
ATOM    304  O   LEU A  46       6.685   9.182  15.755  1.00 32.61           O  
ATOM    305  CB  LEU A  46       6.158   9.240  12.473  1.00 29.90           C  
ATOM    306  CG  LEU A  46       6.627  10.656  12.782  1.00 31.71           C  
ATOM    307  CD1 LEU A  46       8.116  10.542  12.813  1.00 33.28           C  
ATOM    308  CD2 LEU A  46       6.260  11.525  11.519  1.00 35.70           C  
ATOM    309  N   CYS A  47       4.607   8.896  15.083  1.00 31.76           N  
ATOM    310  CA  CYS A  47       4.077   9.597  16.285  1.00 31.30           C  
ATOM    311  C   CYS A  47       4.309   8.709  17.519  1.00 31.55           C  
ATOM    312  O   CYS A  47       4.463   9.211  18.623  1.00 31.93           O  
ATOM    313  CB  CYS A  47       2.587   9.798  16.078  1.00 30.89           C  
ATOM    314  SG  CYS A  47       2.289  11.024  14.751  1.00 34.18           S  
ATOM    315  N   LEU A  48       4.270   7.392  17.340  1.00 30.05           N  
ATOM    316  CA  LEU A  48       4.541   6.465  18.449  1.00 31.37           C  
ATOM    317  C   LEU A  48       6.022   6.595  18.826  1.00 30.87           C  
ATOM    318  O   LEU A  48       6.358   6.614  19.988  1.00 31.57           O  
ATOM    319  CB  LEU A  48       4.263   5.007  18.042  1.00 29.87           C  
ATOM    320  CG  LEU A  48       4.592   4.010  19.195  1.00 31.90           C  
ATOM    321  CD1 LEU A  48       3.692   4.212  20.468  1.00 31.83           C  
ATOM    322  CD2 LEU A  48       4.474   2.604  18.688  1.00 32.66           C  
ATOM    323  N   GLY A  49       6.912   6.660  17.835  1.00 31.33           N  
ATOM    324  CA  GLY A  49       8.357   6.897  18.107  1.00 29.51           C  
ATOM    325  C   GLY A  49       8.574   8.171  18.938  1.00 30.88           C  
ATOM    326  O   GLY A  49       9.350   8.188  19.888  1.00 31.66           O  
ATOM    327  N   TRP A  50       7.919   9.253  18.582  1.00 31.99           N  
ATOM    328  CA  TRP A  50       7.993  10.506  19.344  1.00 31.49           C  
ATOM    329  C   TRP A  50       7.387  10.353  20.735  1.00 32.12           C  
ATOM    330  O   TRP A  50       7.949  10.820  21.675  1.00 31.03           O  
ATOM    331  CB  TRP A  50       7.279  11.644  18.591  1.00 32.20           C  
ATOM    332  CG  TRP A  50       8.254  12.321  17.607  1.00 32.33           C  
ATOM    333  CD1 TRP A  50       8.314  12.132  16.249  1.00 34.35           C  
ATOM    334  CD2 TRP A  50       9.350  13.228  17.938  1.00 35.92           C  
ATOM    335  NE1 TRP A  50       9.342  12.888  15.720  1.00 36.71           N  
ATOM    336  CE2 TRP A  50       9.987  13.575  16.726  1.00 35.12           C  
ATOM    337  CE3 TRP A  50       9.818  13.806  19.138  1.00 34.19           C  
ATOM    338  CZ2 TRP A  50      11.101  14.492  16.676  1.00 34.41           C  
ATOM    339  CZ3 TRP A  50      10.914  14.697  19.096  1.00 33.77           C  
ATOM    340  CH2 TRP A  50      11.547  15.021  17.877  1.00 33.06           C  
ATOM    341  N   GLY A  51       6.255   9.664  20.861  1.00 32.32           N  
ATOM    342  CA  GLY A  51       5.616   9.509  22.166  1.00 32.54           C  
ATOM    343  C   GLY A  51       6.468   8.679  23.081  1.00 32.07           C  
ATOM    344  O   GLY A  51       6.555   8.969  24.295  1.00 31.08           O  
ATOM    345  N   LEU A  52       7.136   7.646  22.523  1.00 32.73           N  
ATOM    346  CA  LEU A  52       8.118   6.874  23.320  1.00 31.36           C  
ATOM    347  C   LEU A  52       9.390   7.676  23.645  1.00 32.58           C  
ATOM    348  O   LEU A  52       9.950   7.469  24.709  1.00 31.38           O  
ATOM    349  CB  LEU A  52       8.501   5.539  22.678  1.00 31.22           C  
ATOM    350  CG  LEU A  52       7.325   4.560  22.556  1.00 29.51           C  
ATOM    351  CD1 LEU A  52       7.674   3.386  21.683  1.00 30.59           C  
ATOM    352  CD2 LEU A  52       6.828   4.120  23.984  1.00 32.36           C  
ATOM    353  N   ALA A  53       9.852   8.534  22.720  1.00 31.94           N  
ATOM    354  CA  ALA A  53      10.985   9.417  22.981  1.00 32.25           C  
ATOM    355  C   ALA A  53      10.677  10.292  24.197  1.00 32.72           C  
ATOM    356  O   ALA A  53      11.542  10.542  25.044  1.00 34.09           O  
ATOM    357  CB  ALA A  53      11.249  10.313  21.762  1.00 30.04           C  
ATOM    358  N   VAL A  54       9.444  10.797  24.259  1.00 33.77           N  
ATOM    359  CA  VAL A  54       9.022  11.663  25.372  1.00 33.21           C  
ATOM    360  C   VAL A  54       8.911  10.803  26.645  1.00 33.75           C  
ATOM    361  O   VAL A  54       9.418  11.214  27.699  1.00 34.16           O  
ATOM    362  CB  VAL A  54       7.689  12.370  25.087  1.00 34.32           C  
ATOM    363  CG1 VAL A  54       7.123  13.098  26.379  1.00 33.05           C  
ATOM    364  CG2 VAL A  54       7.866  13.358  23.966  1.00 33.24           C  
ATOM    365  N   PHE A  55       8.290   9.621  26.568  1.00 33.09           N  
ATOM    366  CA  PHE A  55       8.332   8.662  27.687  1.00 33.30           C  
ATOM    367  C   PHE A  55       9.744   8.533  28.297  1.00 34.16           C  
ATOM    368  O   PHE A  55       9.917   8.681  29.514  1.00 34.71           O  
ATOM    369  CB  PHE A  55       7.842   7.300  27.220  1.00 33.64           C  
ATOM    370  CG  PHE A  55       7.766   6.265  28.322  1.00 33.98           C  
ATOM    371  CD1 PHE A  55       6.580   6.026  28.980  1.00 34.33           C  
ATOM    372  CD2 PHE A  55       8.870   5.507  28.655  1.00 32.97           C  
ATOM    373  CE1 PHE A  55       6.489   5.077  29.967  1.00 36.33           C  
ATOM    374  CE2 PHE A  55       8.793   4.544  29.652  1.00 34.53           C  
ATOM    375  CZ  PHE A  55       7.615   4.327  30.306  1.00 33.82           C  
ATOM    376  N   PHE A  56      10.749   8.281  27.453  1.00 33.48           N  
ATOM    377  CA  PHE A  56      12.087   7.952  27.934  1.00 33.10           C  
ATOM    378  C   PHE A  56      12.862   9.177  28.348  1.00 33.08           C  
ATOM    379  O   PHE A  56      13.646   9.126  29.276  1.00 32.22           O  
ATOM    380  CB  PHE A  56      12.847   7.056  26.928  1.00 32.74           C  
ATOM    381  CG  PHE A  56      12.309   5.655  26.931  1.00 34.07           C  
ATOM    382  CD1 PHE A  56      12.460   4.867  28.099  1.00 33.98           C  
ATOM    383  CD2 PHE A  56      11.579   5.141  25.847  1.00 32.82           C  
ATOM    384  CE1 PHE A  56      11.900   3.573  28.174  1.00 34.28           C  
ATOM    385  CE2 PHE A  56      11.015   3.861  25.912  1.00 31.07           C  
ATOM    386  CZ  PHE A  56      11.203   3.060  27.065  1.00 33.56           C  
ATOM    387  N   GLY A  57      12.615  10.285  27.678  1.00 32.50           N  
ATOM    388  CA  GLY A  57      13.235  11.537  28.071  1.00 32.60           C  
ATOM    389  C   GLY A  57      12.802  11.898  29.475  1.00 33.46           C  
ATOM    390  O   GLY A  57      13.650  12.287  30.307  1.00 33.18           O  
ATOM    391  N   ILE A  58      11.498  11.763  29.754  1.00 32.91           N  
ATOM    392  CA  ILE A  58      10.968  12.019  31.081  1.00 32.75           C  
ATOM    393  C   ILE A  58      11.513  10.998  32.086  1.00 34.13           C  
ATOM    394  O   ILE A  58      11.877  11.340  33.231  1.00 34.89           O  
ATOM    395  CB  ILE A  58       9.405  12.011  31.099  1.00 32.76           C  
ATOM    396  CG1 ILE A  58       8.882  13.222  30.298  1.00 32.01           C  
ATOM    397  CG2 ILE A  58       8.894  12.010  32.583  1.00 27.13           C  
ATOM    398  CD1 ILE A  58       7.393  13.197  30.013  1.00 34.10           C  
ATOM    399  N   LEU A  59      11.599   9.740  31.676  1.00 34.18           N  
ATOM    400  CA  LEU A  59      12.025   8.726  32.622  1.00 34.65           C  
ATOM    401  C   LEU A  59      13.426   9.027  33.171  1.00 34.62           C  
ATOM    402  O   LEU A  59      13.667   8.921  34.378  1.00 33.37           O  
ATOM    403  CB  LEU A  59      11.964   7.333  31.985  1.00 35.28           C  
ATOM    404  CG  LEU A  59      12.402   6.174  32.876  1.00 35.84           C  
ATOM    405  CD1 LEU A  59      11.237   5.807  33.757  1.00 39.35           C  
ATOM    406  CD2 LEU A  59      12.781   5.003  32.020  1.00 37.80           C  
ATOM    407  N   VAL A  60      14.350   9.411  32.302  1.00 34.34           N  
ATOM    408  CA  VAL A  60      15.733   9.521  32.735  1.00 34.83           C  
ATOM    409  C   VAL A  60      16.019  10.864  33.446  1.00 35.29           C  
ATOM    410  O   VAL A  60      17.069  11.041  34.081  1.00 35.48           O  
ATOM    411  CB  VAL A  60      16.744   9.270  31.563  1.00 34.96           C  
ATOM    412  CG1 VAL A  60      16.470   7.935  30.861  1.00 34.06           C  
ATOM    413  CG2 VAL A  60      16.729  10.408  30.533  1.00 35.67           C  
ATOM    414  N   SER A  61      15.085  11.804  33.369  1.00 34.89           N  
ATOM    415  CA  SER A  61      15.348  13.161  33.859  1.00 34.24           C  
ATOM    416  C   SER A  61      14.473  13.680  34.990  1.00 34.21           C  
ATOM    417  O   SER A  61      14.907  14.578  35.702  1.00 34.78           O  
ATOM    418  CB  SER A  61      15.284  14.160  32.698  1.00 34.61           C  
ATOM    419  OG  SER A  61      13.958  14.306  32.232  1.00 34.47           O  
ATOM    420  N   ALA A  62      13.270  13.145  35.186  1.00 33.28           N  
ATOM    421  CA  ALA A  62      12.331  13.740  36.158  1.00 33.41           C  
ATOM    422  C   ALA A  62      12.885  13.877  37.588  1.00 33.48           C  
ATOM    423  O   ALA A  62      12.705  14.923  38.223  1.00 34.01           O  
ATOM    424  CB  ALA A  62      11.004  12.996  36.173  1.00 32.81           C  
ATOM    425  N   LYS A  63      13.565  12.839  38.069  1.00 34.05           N  
ATOM    426  CA  LYS A  63      14.269  12.852  39.367  1.00 35.25           C  
ATOM    427  C   LYS A  63      15.333  13.978  39.482  1.00 35.58           C  
ATOM    428  O   LYS A  63      15.542  14.567  40.549  1.00 35.78           O  
ATOM    429  CB  LYS A  63      14.891  11.458  39.604  1.00 35.72           C  
ATOM    430  CG  LYS A  63      15.709  11.280  40.920  1.00 35.46           C  
ATOM    431  CD  LYS A  63      14.877  11.612  42.106  1.00 41.38           C  
ATOM    432  CE  LYS A  63      13.772  10.626  42.362  1.00 43.85           C  
ATOM    433  NZ  LYS A  63      13.495  10.732  43.842  1.00 46.53           N  
ATOM    434  N   LEU A  64      15.995  14.299  38.378  1.00 35.89           N  
ATOM    435  CA  LEU A  64      17.087  15.264  38.415  1.00 36.06           C  
ATOM    436  C   LEU A  64      16.600  16.702  38.268  1.00 35.82           C  
ATOM    437  O   LEU A  64      17.077  17.562  38.969  1.00 36.13           O  
ATOM    438  CB  LEU A  64      18.152  14.952  37.359  1.00 35.99           C  
ATOM    439  CG  LEU A  64      18.826  13.580  37.403  1.00 37.49           C  
ATOM    440  CD1 LEU A  64      19.625  13.333  36.135  1.00 41.69           C  
ATOM    441  CD2 LEU A  64      19.682  13.415  38.533  1.00 37.84           C  
ATOM    442  N   SER A  65      15.634  16.954  37.381  1.00 35.66           N  
ATOM    443  CA  SER A  65      15.252  18.321  37.037  1.00 35.08           C  
ATOM    444  C   SER A  65      13.743  18.589  37.007  1.00 35.22           C  
ATOM    445  O   SER A  65      13.328  19.736  36.778  1.00 35.95           O  
ATOM    446  CB  SER A  65      15.823  18.651  35.658  1.00 34.71           C  
ATOM    447  OG  SER A  65      15.111  17.901  34.669  1.00 35.60           O  
ATOM    448  N   GLY A  66      12.917  17.556  37.197  1.00 34.43           N  
ATOM    449  CA  GLY A  66      11.480  17.717  37.026  1.00 34.28           C  
ATOM    450  C   GLY A  66      11.092  17.464  35.575  1.00 35.40           C  
ATOM    451  O   GLY A  66       9.917  17.464  35.238  1.00 35.99           O  
ATOM    452  N   ALA A  67      12.071  17.221  34.705  1.00 35.22           N  
ATOM    453  CA  ALA A  67      11.794  16.905  33.275  1.00 35.06           C  
ATOM    454  C   ALA A  67      10.835  17.876  32.558  1.00 34.72           C  
ATOM    455  O   ALA A  67       9.722  17.482  32.101  1.00 34.84           O  
ATOM    456  CB  ALA A  67      11.294  15.450  33.128  1.00 34.04           C  
ATOM    457  N   HIS A  68      11.264  19.126  32.417  1.00 33.54           N  
ATOM    458  CA  HIS A  68      10.510  20.084  31.600  1.00 32.80           C  
ATOM    459  C   HIS A  68      10.715  19.730  30.124  1.00 32.70           C  
ATOM    460  O   HIS A  68       9.751  19.440  29.399  1.00 32.64           O  
ATOM    461  CB  HIS A  68      10.963  21.499  31.898  1.00 31.87           C  
ATOM    462  CG  HIS A  68      10.622  21.950  33.282  1.00 32.42           C  
ATOM    463  ND1 HIS A  68      10.687  23.271  33.665  1.00 34.04           N  
ATOM    464  CD2 HIS A  68      10.219  21.261  34.377  1.00 30.60           C  
ATOM    465  CE1 HIS A  68      10.343  23.376  34.936  1.00 32.93           C  
ATOM    466  NE2 HIS A  68      10.052  22.172  35.390  1.00 32.67           N  
ATOM    467  N   LEU A  69      11.990  19.715  29.721  1.00 32.52           N  
ATOM    468  CA  LEU A  69      12.460  19.355  28.401  1.00 32.67           C  
ATOM    469  C   LEU A  69      11.855  20.238  27.330  1.00 33.28           C  
ATOM    470  O   LEU A  69      11.852  19.864  26.164  1.00 34.13           O  
ATOM    471  CB  LEU A  69      12.168  17.871  28.095  1.00 32.92           C  
ATOM    472  CG  LEU A  69      12.404  16.905  29.259  1.00 34.94           C  
ATOM    473  CD1 LEU A  69      12.034  15.491  28.823  1.00 34.07           C  
ATOM    474  CD2 LEU A  69      13.828  16.945  29.857  1.00 32.26           C  
ATOM    475  N   ASN A  70      11.352  21.410  27.711  1.00 33.09           N  
ATOM    476  CA  ASN A  70      10.465  22.183  26.836  1.00 32.70           C  
ATOM    477  C   ASN A  70      10.335  23.577  27.435  1.00 32.71           C  
ATOM    478  O   ASN A  70       9.847  23.697  28.560  1.00 33.76           O  
ATOM    479  CB  ASN A  70       9.099  21.498  26.866  1.00 31.86           C  
ATOM    480  CG  ASN A  70       8.088  22.147  25.963  1.00 30.90           C  
ATOM    481  OD1 ASN A  70       8.149  23.346  25.708  1.00 31.59           O  
ATOM    482  ND2 ASN A  70       7.138  21.353  25.463  1.00 27.26           N  
ATOM    483  N   LEU A  71      10.768  24.622  26.718  1.00 33.30           N  
ATOM    484  CA  LEU A  71      10.699  25.998  27.246  1.00 33.35           C  
ATOM    485  C   LEU A  71       9.255  26.358  27.644  1.00 33.88           C  
ATOM    486  O   LEU A  71       9.051  27.075  28.634  1.00 33.34           O  
ATOM    487  CB  LEU A  71      11.199  27.040  26.233  1.00 33.26           C  
ATOM    488  CG  LEU A  71      11.120  28.537  26.608  1.00 33.48           C  
ATOM    489  CD1 LEU A  71      11.957  28.873  27.844  1.00 30.92           C  
ATOM    490  CD2 LEU A  71      11.518  29.419  25.414  1.00 32.39           C  
ATOM    491  N   ALA A  72       8.272  25.882  26.860  1.00 33.14           N  
ATOM    492  CA  ALA A  72       6.865  26.212  27.152  1.00 33.63           C  
ATOM    493  C   ALA A  72       6.376  25.665  28.505  1.00 33.86           C  
ATOM    494  O   ALA A  72       5.647  26.341  29.248  1.00 33.67           O  
ATOM    495  CB  ALA A  72       5.957  25.812  26.024  1.00 31.96           C  
ATOM    496  N   VAL A  73       6.827  24.463  28.839  1.00 34.33           N  
ATOM    497  CA  VAL A  73       6.538  23.871  30.132  1.00 34.47           C  
ATOM    498  C   VAL A  73       7.178  24.724  31.243  1.00 35.92           C  
ATOM    499  O   VAL A  73       6.505  25.126  32.212  1.00 36.52           O  
ATOM    500  CB  VAL A  73       6.994  22.391  30.170  1.00 34.03           C  
ATOM    501  CG1 VAL A  73       6.898  21.824  31.593  1.00 32.03           C  
ATOM    502  CG2 VAL A  73       6.179  21.560  29.161  1.00 32.99           C  
ATOM    503  N   SER A  74       8.454  25.059  31.097  1.00 37.10           N  
ATOM    504  CA  SER A  74       9.104  25.930  32.065  1.00 36.78           C  
ATOM    505  C   SER A  74       8.367  27.269  32.271  1.00 38.10           C  
ATOM    506  O   SER A  74       8.105  27.696  33.427  1.00 38.07           O  
ATOM    507  CB  SER A  74      10.567  26.158  31.664  1.00 37.52           C  
ATOM    508  OG  SER A  74      11.280  24.923  31.665  1.00 34.64           O  
ATOM    509  N   ILE A  75       8.039  27.934  31.157  1.00 38.45           N  
ATOM    510  CA  ILE A  75       7.318  29.210  31.209  1.00 38.32           C  
ATOM    511  C   ILE A  75       5.922  29.036  31.837  1.00 37.91           C  
ATOM    512  O   ILE A  75       5.549  29.800  32.724  1.00 37.53           O  
ATOM    513  CB  ILE A  75       7.270  29.926  29.813  1.00 38.71           C  
ATOM    514  CG1 ILE A  75       8.628  30.597  29.553  1.00 38.98           C  
ATOM    515  CG2 ILE A  75       6.179  31.026  29.771  1.00 39.67           C  
ATOM    516  CD1 ILE A  75       8.873  31.009  28.123  1.00 38.88           C  
ATOM    517  N   GLY A  76       5.170  28.033  31.378  1.00 37.00           N  
ATOM    518  CA  GLY A  76       3.832  27.732  31.906  1.00 35.93           C  
ATOM    519  C   GLY A  76       3.797  27.562  33.410  1.00 35.93           C  
ATOM    520  O   GLY A  76       3.065  28.279  34.111  1.00 36.20           O  
ATOM    521  N   LEU A  77       4.618  26.646  33.913  1.00 34.99           N  
ATOM    522  CA  LEU A  77       4.667  26.363  35.345  1.00 35.15           C  
ATOM    523  C   LEU A  77       5.054  27.618  36.118  1.00 34.87           C  
ATOM    524  O   LEU A  77       4.545  27.881  37.202  1.00 34.31           O  
ATOM    525  CB  LEU A  77       5.657  25.237  35.658  1.00 34.28           C  
ATOM    526  CG  LEU A  77       5.350  23.909  34.994  1.00 36.80           C  
ATOM    527  CD1 LEU A  77       6.553  22.973  35.140  1.00 35.61           C  
ATOM    528  CD2 LEU A  77       4.056  23.324  35.568  1.00 35.78           C  
ATOM    529  N   SER A  78       5.975  28.374  35.541  1.00 35.01           N  
ATOM    530  CA  SER A  78       6.437  29.596  36.156  1.00 35.25           C  
ATOM    531  C   SER A  78       5.287  30.593  36.253  1.00 34.90           C  
ATOM    532  O   SER A  78       5.140  31.263  37.262  1.00 34.04           O  
ATOM    533  CB  SER A  78       7.613  30.179  35.394  1.00 34.45           C  
ATOM    534  OG  SER A  78       8.212  31.133  36.201  1.00 39.87           O  
ATOM    535  N   SER A  79       4.431  30.627  35.240  1.00 34.97           N  
ATOM    536  CA  SER A  79       3.315  31.560  35.239  1.00 35.34           C  
ATOM    537  C   SER A  79       2.272  31.257  36.303  1.00 35.48           C  
ATOM    538  O   SER A  79       1.489  32.135  36.617  1.00 36.18           O  
ATOM    539  CB  SER A  79       2.660  31.703  33.852  1.00 35.00           C  
ATOM    540  OG  SER A  79       1.622  30.749  33.634  1.00 36.34           O  
ATOM    541  N   ILE A  80       2.246  30.054  36.871  1.00 35.39           N  
ATOM    542  CA  ILE A  80       1.232  29.760  37.899  1.00 35.27           C  
ATOM    543  C   ILE A  80       1.930  29.396  39.187  1.00 36.25           C  
ATOM    544  O   ILE A  80       1.410  28.647  40.013  1.00 36.71           O  
ATOM    545  CB  ILE A  80       0.190  28.672  37.479  1.00 36.01           C  
ATOM    546  CG1 ILE A  80       0.882  27.356  37.050  1.00 33.70           C  
ATOM    547  CG2 ILE A  80      -0.747  29.196  36.363  1.00 34.82           C  
ATOM    548  CD1 ILE A  80      -0.062  26.115  37.016  1.00 34.93           C  
ATOM    549  N   ASN A  81       3.132  29.929  39.330  1.00 36.69           N  
ATOM    550  CA  ASN A  81       3.906  29.804  40.538  1.00 37.33           C  
ATOM    551  C   ASN A  81       4.333  28.413  40.956  1.00 37.48           C  
ATOM    552  O   ASN A  81       4.513  28.126  42.133  1.00 37.32           O  
ATOM    553  CB  ASN A  81       3.215  30.559  41.655  1.00 38.60           C  
ATOM    554  CG  ASN A  81       3.404  32.028  41.503  1.00 41.32           C  
ATOM    555  OD1 ASN A  81       4.352  32.579  42.056  1.00 45.95           O  
ATOM    556  ND2 ASN A  81       2.563  32.671  40.679  1.00 42.65           N  
ATOM    557  N   LYS A  82       4.554  27.553  39.978  1.00 37.06           N  
ATOM    558  CA  LYS A  82       5.047  26.225  40.249  1.00 37.18           C  
ATOM    559  C   LYS A  82       6.517  26.096  39.834  1.00 37.44           C  
ATOM    560  O   LYS A  82       7.088  25.005  39.850  1.00 38.51           O  
ATOM    561  CB  LYS A  82       4.180  25.208  39.482  1.00 36.99           C  
ATOM    562  CG  LYS A  82       2.753  25.092  40.030  1.00 36.42           C  
ATOM    563  CD  LYS A  82       2.049  23.930  39.315  1.00 39.27           C  
ATOM    564  CE  LYS A  82       0.653  23.646  39.869  1.00 39.93           C  
ATOM    565  NZ  LYS A  82       0.606  23.215  41.338  1.00 37.64           N  
ATOM    566  N   PHE A  83       7.130  27.186  39.407  1.00 36.89           N  
ATOM    567  CA  PHE A  83       8.509  27.095  38.968  1.00 36.37           C  
ATOM    568  C   PHE A  83       9.224  28.431  39.096  1.00 36.98           C  
ATOM    569  O   PHE A  83       8.701  29.455  38.653  1.00 35.73           O  
ATOM    570  CB  PHE A  83       8.600  26.545  37.538  1.00 35.75           C  
ATOM    571  CG  PHE A  83       9.990  26.271  37.097  1.00 34.13           C  
ATOM    572  CD1 PHE A  83      10.771  25.328  37.767  1.00 35.19           C  
ATOM    573  CD2 PHE A  83      10.541  26.964  36.016  1.00 32.35           C  
ATOM    574  CE1 PHE A  83      12.091  25.075  37.349  1.00 35.30           C  
ATOM    575  CE2 PHE A  83      11.852  26.720  35.598  1.00 30.55           C  
ATOM    576  CZ  PHE A  83      12.618  25.764  36.259  1.00 33.07           C  
ATOM    577  N   ASP A  84      10.410  28.405  39.724  1.00 38.45           N  
ATOM    578  CA  ASP A  84      11.251  29.593  39.869  1.00 40.27           C  
ATOM    579  C   ASP A  84      11.641  30.182  38.520  1.00 40.60           C  
ATOM    580  O   ASP A  84      12.546  29.692  37.847  1.00 41.21           O  
ATOM    581  CB  ASP A  84      12.505  29.269  40.678  1.00 40.97           C  
ATOM    582  CG  ASP A  84      13.268  30.533  41.136  1.00 43.83           C  
ATOM    583  OD1 ASP A  84      13.026  31.652  40.595  1.00 46.12           O  
ATOM    584  OD2 ASP A  84      14.128  30.396  42.045  1.00 45.24           O  
ATOM    585  N   LEU A  85      10.923  31.230  38.136  1.00 41.29           N  
ATOM    586  CA  LEU A  85      11.189  32.021  36.937  1.00 42.02           C  
ATOM    587  C   LEU A  85      12.679  32.350  36.712  1.00 41.84           C  
ATOM    588  O   LEU A  85      13.130  32.499  35.564  1.00 41.95           O  
ATOM    589  CB  LEU A  85      10.324  33.277  37.025  1.00 43.02           C  
ATOM    590  CG  LEU A  85      10.702  34.699  36.612  1.00 44.39           C  
ATOM    591  CD1 LEU A  85      10.669  34.791  35.079  1.00 46.04           C  
ATOM    592  CD2 LEU A  85       9.685  35.617  37.239  1.00 43.14           C  
ATOM    593  N   LYS A  86      13.436  32.454  37.806  1.00 41.25           N  
ATOM    594  CA  LYS A  86      14.885  32.652  37.736  1.00 40.89           C  
ATOM    595  C   LYS A  86      15.669  31.449  37.177  1.00 40.60           C  
ATOM    596  O   LYS A  86      16.784  31.620  36.732  1.00 41.31           O  
ATOM    597  CB  LYS A  86      15.464  33.141  39.129  1.00 41.03           C  
ATOM    598  N   LYS A  87      15.096  30.248  37.185  1.00 39.55           N  
ATOM    599  CA  LYS A  87      15.784  29.056  36.660  1.00 39.16           C  
ATOM    600  C   LYS A  87      15.605  28.868  35.159  1.00 38.57           C  
ATOM    601  O   LYS A  87      16.327  28.076  34.542  1.00 38.45           O  
ATOM    602  CB  LYS A  87      15.283  27.781  37.351  1.00 39.37           C  
ATOM    603  CG  LYS A  87      15.542  27.754  38.838  1.00 40.53           C  
ATOM    604  CD  LYS A  87      15.222  26.390  39.430  1.00 41.59           C  
ATOM    605  CE  LYS A  87      16.017  26.265  40.718  1.00 44.18           C  
ATOM    606  NZ  LYS A  87      15.454  25.228  41.590  1.00 46.31           N  
ATOM    607  N   ILE A  88      14.635  29.575  34.580  1.00 38.09           N  
ATOM    608  CA  ILE A  88      14.261  29.371  33.172  1.00 37.30           C  
ATOM    609  C   ILE A  88      15.468  29.506  32.211  1.00 37.28           C  
ATOM    610  O   ILE A  88      15.656  28.653  31.343  1.00 37.76           O  
ATOM    611  CB  ILE A  88      13.028  30.253  32.736  1.00 37.25           C  
ATOM    612  CG1 ILE A  88      11.799  29.940  33.587  1.00 36.60           C  
ATOM    613  CG2 ILE A  88      12.655  30.009  31.265  1.00 37.51           C  
ATOM    614  CD1 ILE A  88      10.559  30.755  33.218  1.00 36.62           C  
ATOM    615  N   PRO A  89      16.290  30.569  32.358  1.00 37.28           N  
ATOM    616  CA  PRO A  89      17.482  30.643  31.501  1.00 36.90           C  
ATOM    617  C   PRO A  89      18.387  29.406  31.538  1.00 36.77           C  
ATOM    618  O   PRO A  89      18.791  28.950  30.461  1.00 37.37           O  
ATOM    619  CB  PRO A  89      18.228  31.875  32.024  1.00 36.72           C  
ATOM    620  CG  PRO A  89      17.171  32.714  32.632  1.00 36.99           C  
ATOM    621  CD  PRO A  89      16.187  31.752  33.240  1.00 37.06           C  
ATOM    622  N   VAL A  90      18.693  28.854  32.719  1.00 36.30           N  
ATOM    623  CA  VAL A  90      19.520  27.626  32.792  1.00 36.79           C  
ATOM    624  C   VAL A  90      18.780  26.401  32.225  1.00 36.76           C  
ATOM    625  O   VAL A  90      19.394  25.511  31.615  1.00 37.60           O  
ATOM    626  CB  VAL A  90      20.010  27.273  34.221  1.00 36.77           C  
ATOM    627  CG1 VAL A  90      20.635  25.881  34.236  1.00 37.90           C  
ATOM    628  CG2 VAL A  90      21.017  28.299  34.744  1.00 37.89           C  
ATOM    629  N   TYR A  91      17.468  26.337  32.437  1.00 35.96           N  
ATOM    630  CA  TYR A  91      16.682  25.246  31.885  1.00 34.86           C  
ATOM    631  C   TYR A  91      16.658  25.311  30.357  1.00 35.73           C  
ATOM    632  O   TYR A  91      16.884  24.303  29.682  1.00 36.04           O  
ATOM    633  CB  TYR A  91      15.262  25.253  32.446  1.00 33.54           C  
ATOM    634  CG  TYR A  91      15.118  24.385  33.670  1.00 33.63           C  
ATOM    635  CD1 TYR A  91      15.935  24.589  34.808  1.00 31.78           C  
ATOM    636  CD2 TYR A  91      14.153  23.380  33.716  1.00 31.70           C  
ATOM    637  CE1 TYR A  91      15.793  23.785  35.929  1.00 33.78           C  
ATOM    638  CE2 TYR A  91      14.004  22.569  34.831  1.00 30.91           C  
ATOM    639  CZ  TYR A  91      14.821  22.762  35.923  1.00 33.93           C  
ATOM    640  OH  TYR A  91      14.654  21.946  37.030  1.00 32.95           O  
ATOM    641  N   PHE A  92      16.393  26.488  29.813  1.00 35.98           N  
ATOM    642  CA  PHE A  92      16.305  26.624  28.389  1.00 36.73           C  
ATOM    643  C   PHE A  92      17.635  26.222  27.738  1.00 37.15           C  
ATOM    644  O   PHE A  92      17.639  25.514  26.728  1.00 36.86           O  
ATOM    645  CB  PHE A  92      15.873  28.050  28.037  1.00 36.98           C  
ATOM    646  CG  PHE A  92      15.578  28.270  26.570  1.00 37.67           C  
ATOM    647  CD1 PHE A  92      15.936  29.475  25.956  1.00 39.31           C  
ATOM    648  CD2 PHE A  92      14.928  27.296  25.813  1.00 37.65           C  
ATOM    649  CE1 PHE A  92      15.637  29.698  24.606  1.00 37.89           C  
ATOM    650  CE2 PHE A  92      14.634  27.515  24.466  1.00 37.53           C  
ATOM    651  CZ  PHE A  92      15.006  28.722  23.867  1.00 38.67           C  
ATOM    652  N   PHE A  93      18.748  26.638  28.347  1.00 37.08           N  
ATOM    653  CA  PHE A  93      20.099  26.388  27.809  1.00 37.47           C  
ATOM    654  C   PHE A  93      20.429  24.902  27.747  1.00 37.16           C  
ATOM    655  O   PHE A  93      20.892  24.381  26.706  1.00 37.38           O  
ATOM    656  CB  PHE A  93      21.155  27.127  28.660  1.00 39.12           C  
ATOM    657  CG  PHE A  93      22.553  27.087  28.078  1.00 41.41           C  
ATOM    658  CD1 PHE A  93      22.770  27.319  26.713  1.00 44.50           C  
ATOM    659  CD2 PHE A  93      23.661  26.838  28.897  1.00 46.54           C  
ATOM    660  CE1 PHE A  93      24.072  27.286  26.161  1.00 45.76           C  
ATOM    661  CE2 PHE A  93      24.990  26.825  28.360  1.00 46.55           C  
ATOM    662  CZ  PHE A  93      25.179  27.042  26.988  1.00 45.43           C  
ATOM    663  N   ALA A  94      20.173  24.216  28.857  1.00 35.59           N  
ATOM    664  CA  ALA A  94      20.300  22.765  28.922  1.00 34.58           C  
ATOM    665  C   ALA A  94      19.448  22.053  27.876  1.00 34.41           C  
ATOM    666  O   ALA A  94      19.940  21.136  27.211  1.00 34.19           O  
ATOM    667  CB  ALA A  94      19.923  22.286  30.273  1.00 34.33           C  
ATOM    668  N   GLN A  95      18.186  22.479  27.733  1.00 33.93           N  
ATOM    669  CA  GLN A  95      17.247  21.910  26.765  1.00 34.01           C  
ATOM    670  C   GLN A  95      17.743  22.109  25.343  1.00 33.99           C  
ATOM    671  O   GLN A  95      17.776  21.153  24.536  1.00 34.26           O  
ATOM    672  CB  GLN A  95      15.863  22.560  26.912  1.00 33.90           C  
ATOM    673  CG  GLN A  95      15.156  22.249  28.234  1.00 34.11           C  
ATOM    674  CD  GLN A  95      14.038  23.231  28.568  1.00 34.43           C  
ATOM    675  OE1 GLN A  95      13.710  24.141  27.769  1.00 32.38           O  
ATOM    676  NE2 GLN A  95      13.452  23.068  29.772  1.00 31.69           N  
ATOM    677  N   LEU A  96      18.097  23.348  25.029  1.00 33.26           N  
ATOM    678  CA ALEU A  96      18.590  23.678  23.694  0.50 33.23           C  
ATOM    679  CA BLEU A  96      18.596  23.697  23.707  0.50 33.69           C  
ATOM    680  C   LEU A  96      19.845  22.865  23.347  1.00 33.75           C  
ATOM    681  O   LEU A  96      19.950  22.330  22.251  1.00 33.80           O  
ATOM    682  CB ALEU A  96      18.861  25.185  23.569  0.50 33.32           C  
ATOM    683  CB BLEU A  96      18.887  25.208  23.665  0.50 34.05           C  
ATOM    684  CG ALEU A  96      17.668  26.137  23.537  0.50 30.96           C  
ATOM    685  CG BLEU A  96      18.961  25.948  22.331  0.50 33.80           C  
ATOM    686  CD1ALEU A  96      18.196  27.550  23.645  0.50 30.40           C  
ATOM    687  CD1BLEU A  96      17.761  25.644  21.426  0.50 30.82           C  
ATOM    688  CD2ALEU A  96      16.811  25.965  22.276  0.50 26.35           C  
ATOM    689  CD2BLEU A  96      19.052  27.422  22.624  0.50 33.80           C  
ATOM    690  N   LEU A  97      20.796  22.762  24.288  1.00 33.44           N  
ATOM    691  CA  LEU A  97      21.991  21.937  24.110  1.00 32.91           C  
ATOM    692  C   LEU A  97      21.653  20.441  23.932  1.00 33.46           C  
ATOM    693  O   LEU A  97      22.233  19.764  23.067  1.00 33.77           O  
ATOM    694  CB  LEU A  97      22.887  22.086  25.333  1.00 33.13           C  
ATOM    695  CG  LEU A  97      24.383  22.334  25.155  1.00 35.59           C  
ATOM    696  CD1 LEU A  97      24.685  23.400  24.085  1.00 35.43           C  
ATOM    697  CD2 LEU A  97      25.009  22.746  26.516  1.00 32.65           C  
ATOM    698  N   GLY A  98      20.733  19.931  24.755  1.00 32.74           N  
ATOM    699  CA  GLY A  98      20.285  18.552  24.664  1.00 32.92           C  
ATOM    700  C   GLY A  98      19.693  18.288  23.284  1.00 33.34           C  
ATOM    701  O   GLY A  98      20.069  17.329  22.606  1.00 33.39           O  
ATOM    702  N   ALA A  99      18.799  19.174  22.857  1.00 33.85           N  
ATOM    703  CA  ALA A  99      18.111  19.015  21.593  1.00 33.77           C  
ATOM    704  C   ALA A  99      19.115  19.092  20.451  1.00 34.24           C  
ATOM    705  O   ALA A  99      19.049  18.279  19.532  1.00 35.48           O  
ATOM    706  CB  ALA A  99      17.028  20.048  21.444  1.00 33.24           C  
ATOM    707  N   PHE A 100      20.040  20.048  20.499  1.00 34.49           N  
ATOM    708  CA  PHE A 100      21.044  20.169  19.437  1.00 34.24           C  
ATOM    709  C   PHE A 100      21.946  18.927  19.318  1.00 33.96           C  
ATOM    710  O   PHE A 100      22.200  18.429  18.217  1.00 34.47           O  
ATOM    711  CB  PHE A 100      21.896  21.446  19.627  1.00 35.05           C  
ATOM    712  CG  PHE A 100      23.068  21.529  18.688  1.00 35.87           C  
ATOM    713  CD1 PHE A 100      22.884  21.877  17.354  1.00 34.35           C  
ATOM    714  CD2 PHE A 100      24.354  21.248  19.135  1.00 37.38           C  
ATOM    715  CE1 PHE A 100      23.982  21.939  16.460  1.00 36.49           C  
ATOM    716  CE2 PHE A 100      25.460  21.309  18.252  1.00 36.89           C  
ATOM    717  CZ  PHE A 100      25.267  21.651  16.914  1.00 36.13           C  
ATOM    718  N   VAL A 101      22.451  18.438  20.452  1.00 33.37           N  
ATOM    719  CA  VAL A 101      23.349  17.287  20.474  1.00 32.43           C  
ATOM    720  C   VAL A 101      22.593  15.986  20.109  1.00 33.09           C  
ATOM    721  O   VAL A 101      23.136  15.132  19.390  1.00 33.20           O  
ATOM    722  CB  VAL A 101      24.060  17.141  21.845  1.00 32.61           C  
ATOM    723  CG1 VAL A 101      24.909  15.877  21.870  1.00 31.08           C  
ATOM    724  CG2 VAL A 101      24.928  18.400  22.126  1.00 30.96           C  
ATOM    725  N   GLY A 102      21.357  15.856  20.598  1.00 32.47           N  
ATOM    726  CA  GLY A 102      20.474  14.748  20.211  1.00 31.26           C  
ATOM    727  C   GLY A 102      20.266  14.701  18.708  1.00 32.30           C  
ATOM    728  O   GLY A 102      20.506  13.649  18.076  1.00 32.45           O  
ATOM    729  N   THR A 103      19.856  15.830  18.108  1.00 31.78           N  
ATOM    730  CA  THR A 103      19.606  15.868  16.651  1.00 31.04           C  
ATOM    731  C   THR A 103      20.901  15.573  15.871  1.00 32.01           C  
ATOM    732  O   THR A 103      20.907  14.828  14.896  1.00 31.78           O  
ATOM    733  CB  THR A 103      19.016  17.239  16.240  1.00 32.71           C  
ATOM    734  OG1 THR A 103      17.849  17.528  17.040  1.00 30.39           O  
ATOM    735  CG2 THR A 103      18.603  17.228  14.747  1.00 30.80           C  
ATOM    736  N   SER A 104      22.024  16.136  16.333  1.00 30.94           N  
ATOM    737  CA  SER A 104      23.337  15.901  15.720  1.00 31.06           C  
ATOM    738  C   SER A 104      23.754  14.454  15.760  1.00 31.28           C  
ATOM    739  O   SER A 104      24.342  13.973  14.809  1.00 32.56           O  
ATOM    740  CB  SER A 104      24.395  16.702  16.470  1.00 31.52           C  
ATOM    741  OG  SER A 104      24.100  18.070  16.313  1.00 33.12           O  
ATOM    742  N   THR A 105      23.449  13.759  16.853  1.00 31.04           N  
ATOM    743  CA  THR A 105      23.820  12.375  16.999  1.00 31.02           C  
ATOM    744  C   THR A 105      23.014  11.511  15.996  1.00 30.87           C  
ATOM    745  O   THR A 105      23.567  10.607  15.323  1.00 31.60           O  
ATOM    746  CB  THR A 105      23.651  11.921  18.456  1.00 31.36           C  
ATOM    747  OG1 THR A 105      24.465  12.756  19.310  1.00 32.15           O  
ATOM    748  CG2 THR A 105      24.153  10.495  18.602  1.00 32.85           C  
ATOM    749  N   VAL A 106      21.728  11.832  15.846  1.00 29.97           N  
ATOM    750  CA  VAL A 106      20.894  11.145  14.851  1.00 30.34           C  
ATOM    751  C   VAL A 106      21.446  11.370  13.438  1.00 30.21           C  
ATOM    752  O   VAL A 106      21.542  10.445  12.635  1.00 30.83           O  
ATOM    753  CB  VAL A 106      19.462  11.608  14.935  1.00 29.93           C  
ATOM    754  CG1 VAL A 106      18.604  10.904  13.835  1.00 29.49           C  
ATOM    755  CG2 VAL A 106      18.931  11.290  16.367  1.00 30.23           C  
ATOM    756  N   TYR A 107      21.841  12.596  13.145  1.00 31.25           N  
ATOM    757  CA  TYR A 107      22.401  12.933  11.855  1.00 33.00           C  
ATOM    758  C   TYR A 107      23.635  12.068  11.601  1.00 32.78           C  
ATOM    759  O   TYR A 107      23.819  11.572  10.488  1.00 33.31           O  
ATOM    760  CB  TYR A 107      22.775  14.431  11.829  1.00 33.95           C  
ATOM    761  CG  TYR A 107      23.397  14.917  10.544  1.00 35.79           C  
ATOM    762  CD1 TYR A 107      22.630  15.585   9.585  1.00 38.17           C  
ATOM    763  CD2 TYR A 107      24.770  14.785  10.315  1.00 37.65           C  
ATOM    764  CE1 TYR A 107      23.217  16.089   8.400  1.00 39.20           C  
ATOM    765  CE2 TYR A 107      25.355  15.263   9.135  1.00 37.60           C  
ATOM    766  CZ  TYR A 107      24.575  15.913   8.192  1.00 37.55           C  
ATOM    767  OH  TYR A 107      25.146  16.402   7.030  1.00 40.57           O  
ATOM    768  N   GLY A 108      24.474  11.920  12.626  1.00 33.44           N  
ATOM    769  CA  GLY A 108      25.674  11.089  12.536  1.00 33.72           C  
ATOM    770  C   GLY A 108      25.268   9.631  12.321  1.00 33.44           C  
ATOM    771  O   GLY A 108      25.853   8.959  11.470  1.00 35.16           O  
ATOM    772  N   LEU A 109      24.250   9.144  13.046  1.00 32.31           N  
ATOM    773  CA  LEU A 109      23.919   7.704  12.947  1.00 30.91           C  
ATOM    774  C   LEU A 109      23.235   7.346  11.628  1.00 30.19           C  
ATOM    775  O   LEU A 109      23.370   6.206  11.147  1.00 29.80           O  
ATOM    776  CB  LEU A 109      23.120   7.179  14.135  1.00 30.29           C  
ATOM    777  CG  LEU A 109      23.821   7.108  15.502  1.00 29.10           C  
ATOM    778  CD1 LEU A 109      22.967   6.486  16.567  1.00 31.13           C  
ATOM    779  CD2 LEU A 109      25.180   6.388  15.428  1.00 29.76           C  
ATOM    780  N   TYR A 110      22.571   8.316  11.006  1.00 28.97           N  
ATOM    781  CA  TYR A 110      21.901   8.045   9.709  1.00 29.37           C  
ATOM    782  C   TYR A 110      22.677   8.669   8.558  1.00 29.60           C  
ATOM    783  O   TYR A 110      22.197   8.783   7.440  1.00 30.26           O  
ATOM    784  CB  TYR A 110      20.520   8.663   9.740  1.00 29.43           C  
ATOM    785  CG  TYR A 110      19.454   7.805  10.380  1.00 30.42           C  
ATOM    786  CD1 TYR A 110      19.199   7.869  11.756  1.00 32.52           C  
ATOM    787  CD2 TYR A 110      18.704   6.928   9.592  1.00 31.79           C  
ATOM    788  CE1 TYR A 110      18.170   7.121  12.323  1.00 30.50           C  
ATOM    789  CE2 TYR A 110      17.692   6.170  10.129  1.00 34.89           C  
ATOM    790  CZ  TYR A 110      17.439   6.258  11.511  1.00 33.77           C  
ATOM    791  OH  TYR A 110      16.414   5.480  11.991  1.00 31.20           O  
ATOM    792  N   HIS A 111      23.906   9.041   8.823  1.00 30.58           N  
ATOM    793  CA  HIS A 111      24.681   9.781   7.856  1.00 30.33           C  
ATOM    794  C   HIS A 111      24.629   9.268   6.419  1.00 30.28           C  
ATOM    795  O   HIS A 111      24.454  10.081   5.518  1.00 28.87           O  
ATOM    796  CB  HIS A 111      26.097   9.927   8.322  1.00 31.87           C  
ATOM    797  CG  HIS A 111      26.905  10.802   7.435  1.00 35.35           C  
ATOM    798  ND1 HIS A 111      27.903  10.307   6.614  1.00 39.91           N  
ATOM    799  CD2 HIS A 111      26.829  12.133   7.195  1.00 38.30           C  
ATOM    800  CE1 HIS A 111      28.426  11.307   5.928  1.00 41.05           C  
ATOM    801  NE2 HIS A 111      27.803  12.427   6.272  1.00 41.57           N  
ATOM    802  N   GLY A 112      24.737   7.943   6.184  1.00 30.93           N  
ATOM    803  CA  GLY A 112      24.789   7.410   4.779  1.00 31.92           C  
ATOM    804  C   GLY A 112      23.463   7.672   4.070  1.00 34.51           C  
ATOM    805  O   GLY A 112      23.399   7.884   2.842  1.00 33.99           O  
ATOM    806  N   PHE A 113      22.380   7.707   4.849  1.00 34.03           N  
ATOM    807  CA  PHE A 113      21.098   8.116   4.267  1.00 36.88           C  
ATOM    808  C   PHE A 113      20.993   9.611   3.994  1.00 38.19           C  
ATOM    809  O   PHE A 113      20.269  10.019   3.091  1.00 40.02           O  
ATOM    810  CB  PHE A 113      19.975   7.763   5.189  1.00 35.29           C  
ATOM    811  CG  PHE A 113      19.708   6.308   5.266  1.00 36.38           C  
ATOM    812  CD1 PHE A 113      19.019   5.656   4.225  1.00 37.64           C  
ATOM    813  CD2 PHE A 113      20.116   5.587   6.381  1.00 34.28           C  
ATOM    814  CE1 PHE A 113      18.704   4.312   4.324  1.00 34.21           C  
ATOM    815  CE2 PHE A 113      19.812   4.229   6.485  1.00 30.52           C  
ATOM    816  CZ  PHE A 113      19.112   3.607   5.472  1.00 35.51           C  
ATOM    817  N   ILE A 114      21.711  10.419   4.764  1.00 37.09           N  
ATOM    818  CA  ILE A 114      21.686  11.845   4.547  1.00 37.49           C  
ATOM    819  C   ILE A 114      22.451  12.144   3.268  1.00 38.79           C  
ATOM    820  O   ILE A 114      21.966  12.901   2.412  1.00 37.94           O  
ATOM    821  CB  ILE A 114      22.204  12.606   5.823  1.00 38.83           C  
ATOM    822  CG1 ILE A 114      21.016  12.681   6.830  1.00 37.44           C  
ATOM    823  CG2 ILE A 114      22.674  13.995   5.427  1.00 37.48           C  
ATOM    824  CD1 ILE A 114      21.350  12.562   8.288  1.00 37.48           C  
ATOM    825  N   SER A 115      23.632  11.530   3.105  1.00 40.13           N  
ATOM    826  CA  SER A 115      24.435  11.782   1.905  1.00 41.85           C  
ATOM    827  C   SER A 115      23.868  11.180   0.637  1.00 41.66           C  
ATOM    828  O   SER A 115      24.175  11.665  -0.428  1.00 40.99           O  
ATOM    829  CB  SER A 115      25.930  11.429   2.049  1.00 42.55           C  
ATOM    830  OG  SER A 115      26.074  10.251   2.798  1.00 47.68           O  
ATOM    831  N   ASN A 116      23.042  10.140   0.721  1.00 42.20           N  
ATOM    832  CA  ASN A 116      22.405   9.685  -0.488  1.00 43.17           C  
ATOM    833  C   ASN A 116      21.010  10.278  -0.639  1.00 42.53           C  
ATOM    834  O   ASN A 116      20.176   9.783  -1.385  1.00 41.21           O  
ATOM    835  CB  ASN A 116      22.517   8.161  -0.667  1.00 44.83           C  
ATOM    836  CG  ASN A 116      21.640   7.386   0.257  1.00 51.03           C  
ATOM    837  OD1 ASN A 116      20.710   7.927   0.882  1.00 58.64           O  
ATOM    838  ND2 ASN A 116      21.919   6.075   0.361  1.00 58.74           N  
ATOM    839  N   SER A 117      20.762  11.373   0.077  1.00 42.59           N  
ATOM    840  CA  SER A 117      19.496  12.111  -0.034  1.00 41.67           C  
ATOM    841  C   SER A 117      18.248  11.274   0.227  1.00 42.19           C  
ATOM    842  O   SER A 117      17.214  11.580  -0.320  1.00 42.91           O  
ATOM    843  CB  SER A 117      19.364  12.741  -1.430  1.00 42.46           C  
ATOM    844  OG  SER A 117      20.400  13.674  -1.702  1.00 43.80           O  
ATOM    845  N   LYS A 118      18.301  10.251   1.065  1.00 40.79           N  
ATOM    846  CA  LYS A 118      17.069   9.558   1.419  1.00 40.72           C  
ATOM    847  C   LYS A 118      16.264  10.157   2.584  1.00 39.79           C  
ATOM    848  O   LYS A 118      15.159   9.742   2.836  1.00 40.44           O  
ATOM    849  CB  LYS A 118      17.356   8.097   1.697  1.00 41.35           C  
ATOM    850  CG  LYS A 118      18.137   7.450   0.557  1.00 46.39           C  
ATOM    851  CD  LYS A 118      17.195   7.166  -0.658  1.00 57.04           C  
ATOM    852  CE  LYS A 118      17.990   6.717  -1.891  1.00 62.09           C  
ATOM    853  NZ  LYS A 118      17.163   6.638  -3.113  1.00 66.63           N  
ATOM    854  N   ILE A 119      16.823  11.105   3.315  1.00 37.51           N  
ATOM    855  CA  ILE A 119      16.071  11.804   4.318  1.00 35.55           C  
ATOM    856  C   ILE A 119      16.053  13.237   3.772  1.00 36.16           C  
ATOM    857  O   ILE A 119      17.098  13.780   3.496  1.00 35.99           O  
ATOM    858  CB  ILE A 119      16.779  11.733   5.751  1.00 37.26           C  
ATOM    859  CG1 ILE A 119      16.838  10.271   6.286  1.00 34.59           C  
ATOM    860  CG2 ILE A 119      16.117  12.734   6.763  1.00 32.14           C  
ATOM    861  CD1 ILE A 119      17.784  10.076   7.495  1.00 34.53           C  
ATOM    862  N   PRO A 120      14.876  13.868   3.642  1.00 36.27           N  
ATOM    863  CA  PRO A 120      14.802  15.216   3.026  1.00 35.88           C  
ATOM    864  C   PRO A 120      15.639  16.199   3.874  1.00 36.36           C  
ATOM    865  O   PRO A 120      15.809  15.989   5.094  1.00 35.52           O  
ATOM    866  CB  PRO A 120      13.320  15.591   3.177  1.00 36.68           C  
ATOM    867  CG  PRO A 120      12.606  14.258   3.365  1.00 38.62           C  
ATOM    868  CD  PRO A 120      13.584  13.420   4.171  1.00 36.60           C  
ATOM    869  N   GLN A 121      16.187  17.249   3.261  1.00 35.31           N  
ATOM    870  CA  GLN A 121      16.759  18.338   4.048  1.00 34.06           C  
ATOM    871  C   GLN A 121      15.716  18.970   4.947  1.00 34.09           C  
ATOM    872  O   GLN A 121      14.518  18.948   4.644  1.00 34.35           O  
ATOM    873  CB  GLN A 121      17.301  19.409   3.121  1.00 34.66           C  
ATOM    874  CG  GLN A 121      18.492  18.942   2.317  1.00 35.76           C  
ATOM    875  CD  GLN A 121      19.253  20.068   1.708  1.00 40.86           C  
ATOM    876  OE1 GLN A 121      18.665  21.011   1.197  1.00 40.45           O  
ATOM    877  NE2 GLN A 121      20.585  19.976   1.743  1.00 41.72           N  
ATOM    878  N   PHE A 122      16.158  19.550   6.056  1.00 33.62           N  
ATOM    879  CA  PHE A 122      15.256  20.284   6.937  1.00 34.83           C  
ATOM    880  C   PHE A 122      14.165  19.405   7.565  1.00 34.92           C  
ATOM    881  O   PHE A 122      13.087  19.918   7.909  1.00 37.22           O  
ATOM    882  CB  PHE A 122      14.630  21.497   6.193  1.00 34.19           C  
ATOM    883  CG  PHE A 122      15.664  22.423   5.600  1.00 35.77           C  
ATOM    884  CD1 PHE A 122      16.489  23.205   6.435  1.00 35.29           C  
ATOM    885  CD2 PHE A 122      15.853  22.482   4.235  1.00 35.91           C  
ATOM    886  CE1 PHE A 122      17.486  24.012   5.900  1.00 34.50           C  
ATOM    887  CE2 PHE A 122      16.835  23.296   3.704  1.00 36.69           C  
ATOM    888  CZ  PHE A 122      17.642  24.058   4.538  1.00 36.28           C  
ATOM    889  N   ALA A 123      14.415  18.109   7.722  1.00 34.82           N  
ATOM    890  CA  ALA A 123      13.366  17.237   8.255  1.00 35.02           C  
ATOM    891  C   ALA A 123      13.297  17.294   9.763  1.00 34.85           C  
ATOM    892  O   ALA A 123      12.296  16.865  10.352  1.00 33.66           O  
ATOM    893  CB  ALA A 123      13.548  15.771   7.766  1.00 36.00           C  
ATOM    894  N   TRP A 124      14.355  17.802  10.388  1.00 33.50           N  
ATOM    895  CA  TRP A 124      14.486  17.752  11.848  1.00 34.86           C  
ATOM    896  C   TRP A 124      13.528  18.687  12.580  1.00 34.84           C  
ATOM    897  O   TRP A 124      13.013  18.333  13.633  1.00 34.31           O  
ATOM    898  CB  TRP A 124      15.937  18.046  12.261  1.00 33.77           C  
ATOM    899  CG  TRP A 124      16.900  17.273  11.391  1.00 36.17           C  
ATOM    900  CD1 TRP A 124      17.835  17.801  10.544  1.00 35.90           C  
ATOM    901  CD2 TRP A 124      16.979  15.831  11.235  1.00 33.41           C  
ATOM    902  NE1 TRP A 124      18.530  16.789   9.921  1.00 35.50           N  
ATOM    903  CE2 TRP A 124      18.012  15.575  10.307  1.00 35.15           C  
ATOM    904  CE3 TRP A 124      16.282  14.730  11.818  1.00 35.56           C  
ATOM    905  CZ2 TRP A 124      18.398  14.277   9.951  1.00 34.27           C  
ATOM    906  CZ3 TRP A 124      16.624  13.445  11.457  1.00 35.34           C  
ATOM    907  CH2 TRP A 124      17.690  13.221  10.524  1.00 38.09           C  
ATOM    908  N   GLU A 125      13.346  19.882  12.020  1.00 35.03           N  
ATOM    909  CA  GLU A 125      12.549  20.951  12.597  1.00 36.47           C  
ATOM    910  C   GLU A 125      11.095  20.866  12.088  1.00 36.71           C  
ATOM    911  O   GLU A 125      10.768  20.009  11.281  1.00 37.31           O  
ATOM    912  CB  GLU A 125      13.178  22.318  12.256  1.00 36.22           C  
ATOM    913  CG  GLU A 125      13.185  22.613  10.734  1.00 38.69           C  
ATOM    914  CD  GLU A 125      14.519  22.260  10.076  1.00 40.42           C  
ATOM    915  OE1 GLU A 125      15.026  21.138  10.301  1.00 38.73           O  
ATOM    916  OE2 GLU A 125      15.050  23.101   9.333  1.00 37.52           O  
ATOM    917  N   THR A 126      10.184  21.709  12.550  1.00 36.60           N  
ATOM    918  CA  THR A 126       8.798  21.519  12.076  1.00 36.32           C  
ATOM    919  C   THR A 126       8.527  22.523  10.965  1.00 36.41           C  
ATOM    920  O   THR A 126       9.348  23.413  10.731  1.00 35.62           O  
ATOM    921  CB  THR A 126       7.795  21.694  13.217  1.00 37.50           C  
ATOM    922  OG1 THR A 126       7.969  23.014  13.810  1.00 35.03           O  
ATOM    923  CG2 THR A 126       8.065  20.594  14.264  1.00 35.14           C  
ATOM    924  N   SER A 127       7.403  22.363  10.273  1.00 35.40           N  
ATOM    925  CA  SER A 127       6.974  23.314   9.262  1.00 35.97           C  
ATOM    926  C   SER A 127       5.468  23.233   9.050  1.00 35.49           C  
ATOM    927  O   SER A 127       4.799  22.229   9.370  1.00 35.68           O  
ATOM    928  CB  SER A 127       7.679  23.011   7.938  1.00 36.67           C  
ATOM    929  OG  SER A 127       7.160  21.764   7.507  1.00 39.35           O  
ATOM    930  N   ARG A 128       4.948  24.273   8.427  1.00 34.71           N  
ATOM    931  CA  ARG A 128       3.529  24.436   8.169  1.00 34.79           C  
ATOM    932  C   ARG A 128       3.167  23.554   6.977  1.00 34.61           C  
ATOM    933  O   ARG A 128       3.841  23.584   5.941  1.00 33.60           O  
ATOM    934  CB  ARG A 128       3.315  25.920   7.801  1.00 34.98           C  
ATOM    935  CG  ARG A 128       1.924  26.322   7.515  1.00 35.67           C  
ATOM    936  CD  ARG A 128       1.875  27.874   7.373  1.00 33.94           C  
ATOM    937  NE  ARG A 128       2.637  28.325   6.222  1.00 33.12           N  
ATOM    938  CZ  ARG A 128       2.218  28.224   4.952  1.00 42.15           C  
ATOM    939  NH1 ARG A 128       1.027  27.696   4.652  1.00 40.14           N  
ATOM    940  NH2 ARG A 128       2.999  28.642   3.956  1.00 43.48           N  
ATOM    941  N   ASN A 129       2.088  22.791   7.120  1.00 34.49           N  
ATOM    942  CA  ASN A 129       1.552  22.039   6.006  1.00 33.68           C  
ATOM    943  C   ASN A 129       1.120  23.051   4.945  1.00 33.55           C  
ATOM    944  O   ASN A 129       0.479  24.066   5.313  1.00 32.87           O  
ATOM    945  CB  ASN A 129       0.357  21.225   6.466  1.00 32.98           C  
ATOM    946  CG  ASN A 129      -0.125  20.283   5.391  1.00 36.34           C  
ATOM    947  OD1 ASN A 129      -0.697  20.704   4.393  1.00 34.31           O  
ATOM    948  ND2 ASN A 129       0.092  18.983   5.604  1.00 33.39           N  
ATOM    949  N   PRO A 130       1.471  22.797   3.643  1.00 33.12           N  
ATOM    950  CA  PRO A 130       1.087  23.776   2.616  1.00 33.20           C  
ATOM    951  C   PRO A 130      -0.415  24.108   2.626  1.00 33.41           C  
ATOM    952  O   PRO A 130      -0.784  25.148   2.155  1.00 31.24           O  
ATOM    953  CB  PRO A 130       1.522  23.161   1.269  1.00 31.83           C  
ATOM    954  CG  PRO A 130       2.305  21.898   1.585  1.00 34.47           C  
ATOM    955  CD  PRO A 130       2.201  21.622   3.107  1.00 32.78           C  
ATOM    956  N   SER A 131      -1.281  23.241   3.142  1.00 32.95           N  
ATOM    957  CA  SER A 131      -2.723  23.567   3.070  1.00 34.81           C  
ATOM    958  C   SER A 131      -3.210  24.292   4.314  1.00 34.78           C  
ATOM    959  O   SER A 131      -4.405  24.525   4.434  1.00 35.83           O  
ATOM    960  CB  SER A 131      -3.578  22.294   2.959  1.00 35.80           C  
ATOM    961  OG  SER A 131      -3.376  21.673   1.724  1.00 37.36           O  
ATOM    962  N   ILE A 132      -2.322  24.537   5.280  1.00 33.82           N  
ATOM    963  CA  ILE A 132      -2.708  25.136   6.546  1.00 33.65           C  
ATOM    964  C   ILE A 132      -2.179  26.589   6.482  1.00 34.26           C  
ATOM    965  O   ILE A 132      -1.012  26.801   6.180  1.00 34.15           O  
ATOM    966  CB  ILE A 132      -2.142  24.362   7.747  1.00 33.41           C  
ATOM    967  CG1 ILE A 132      -2.785  22.975   7.876  1.00 33.33           C  
ATOM    968  CG2 ILE A 132      -2.302  25.112   9.061  1.00 32.70           C  
ATOM    969  CD1 ILE A 132      -4.249  23.006   8.226  1.00 35.39           C  
ATOM    970  N   SER A 133      -3.048  27.567   6.745  1.00 35.03           N  
ATOM    971  CA  SER A 133      -2.674  29.016   6.775  1.00 34.15           C  
ATOM    972  C   SER A 133      -1.745  29.365   7.950  1.00 33.65           C  
ATOM    973  O   SER A 133      -1.691  28.629   8.931  1.00 32.94           O  
ATOM    974  CB  SER A 133      -3.928  29.892   6.883  1.00 35.00           C  
ATOM    975  OG  SER A 133      -4.513  29.815   8.184  1.00 37.08           O  
ATOM    976  N   LEU A 134      -1.024  30.484   7.868  1.00 31.76           N  
ATOM    977  CA  LEU A 134      -0.127  30.845   8.966  1.00 32.52           C  
ATOM    978  C   LEU A 134      -0.913  30.980  10.272  1.00 32.83           C  
ATOM    979  O   LEU A 134      -0.446  30.541  11.348  1.00 33.02           O  
ATOM    980  CB  LEU A 134       0.626  32.154   8.670  1.00 31.71           C  
ATOM    981  CG  LEU A 134       1.505  32.749   9.752  1.00 32.75           C  
ATOM    982  CD1 LEU A 134       2.661  31.825  10.110  1.00 34.66           C  
ATOM    983  CD2 LEU A 134       2.015  34.180   9.287  1.00 32.53           C  
ATOM    984  N   THR A 135      -2.099  31.593  10.177  1.00 33.11           N  
ATOM    985  CA  THR A 135      -3.002  31.760  11.327  1.00 34.47           C  
ATOM    986  C   THR A 135      -3.397  30.413  11.897  1.00 34.74           C  
ATOM    987  O   THR A 135      -3.365  30.241  13.121  1.00 36.71           O  
ATOM    988  CB  THR A 135      -4.283  32.564  10.949  1.00 34.34           C  
ATOM    989  OG1 THR A 135      -3.885  33.896  10.624  1.00 35.58           O  
ATOM    990  CG2 THR A 135      -5.325  32.612  12.127  1.00 32.69           C  
ATOM    991  N   GLY A 136      -3.736  29.456  11.017  1.00 35.10           N  
ATOM    992  CA  GLY A 136      -4.083  28.109  11.461  1.00 33.70           C  
ATOM    993  C   GLY A 136      -2.880  27.405  12.094  1.00 33.96           C  
ATOM    994  O   GLY A 136      -3.011  26.702  13.137  1.00 32.57           O  
ATOM    995  N   ALA A 137      -1.708  27.568  11.463  1.00 32.89           N  
ATOM    996  CA  ALA A 137      -0.472  26.989  12.029  1.00 32.43           C  
ATOM    997  C   ALA A 137      -0.260  27.540  13.434  1.00 31.81           C  
ATOM    998  O   ALA A 137       0.026  26.789  14.361  1.00 31.23           O  
ATOM    999  CB  ALA A 137       0.732  27.275  11.132  1.00 32.17           C  
ATOM   1000  N   PHE A 138      -0.441  28.848  13.601  1.00 31.75           N  
ATOM   1001  CA  PHE A 138      -0.274  29.485  14.917  1.00 31.90           C  
ATOM   1002  C   PHE A 138      -1.224  28.876  15.969  1.00 32.49           C  
ATOM   1003  O   PHE A 138      -0.793  28.497  17.064  1.00 33.20           O  
ATOM   1004  CB  PHE A 138      -0.426  31.026  14.817  1.00 31.00           C  
ATOM   1005  CG  PHE A 138      -0.187  31.745  16.124  1.00 33.04           C  
ATOM   1006  CD1 PHE A 138       1.103  32.142  16.497  1.00 32.41           C  
ATOM   1007  CD2 PHE A 138      -1.253  32.011  16.995  1.00 30.97           C  
ATOM   1008  CE1 PHE A 138       1.326  32.815  17.718  1.00 33.73           C  
ATOM   1009  CE2 PHE A 138      -1.038  32.639  18.213  1.00 32.36           C  
ATOM   1010  CZ  PHE A 138       0.260  33.059  18.572  1.00 31.94           C  
ATOM   1011  N   PHE A 139      -2.505  28.743  15.631  1.00 32.80           N  
ATOM   1012  CA  PHE A 139      -3.487  28.217  16.585  1.00 33.39           C  
ATOM   1013  C   PHE A 139      -3.411  26.719  16.847  1.00 34.93           C  
ATOM   1014  O   PHE A 139      -3.794  26.268  17.949  1.00 35.59           O  
ATOM   1015  CB  PHE A 139      -4.888  28.640  16.181  1.00 32.93           C  
ATOM   1016  CG  PHE A 139      -5.194  30.069  16.594  1.00 36.21           C  
ATOM   1017  CD1 PHE A 139      -5.180  31.121  15.667  1.00 35.24           C  
ATOM   1018  CD2 PHE A 139      -5.412  30.372  17.927  1.00 37.26           C  
ATOM   1019  CE1 PHE A 139      -5.426  32.403  16.056  1.00 36.74           C  
ATOM   1020  CE2 PHE A 139      -5.643  31.671  18.314  1.00 37.17           C  
ATOM   1021  CZ  PHE A 139      -5.659  32.684  17.358  1.00 36.87           C  
ATOM   1022  N   ASN A 140      -2.923  25.953  15.858  1.00 33.89           N  
ATOM   1023  CA  ASN A 140      -2.555  24.563  16.097  1.00 34.59           C  
ATOM   1024  C   ASN A 140      -1.522  24.493  17.205  1.00 35.17           C  
ATOM   1025  O   ASN A 140      -1.743  23.789  18.172  1.00 36.14           O  
ATOM   1026  CB  ASN A 140      -2.039  23.825  14.827  1.00 34.74           C  
ATOM   1027  CG  ASN A 140      -3.167  23.240  13.976  1.00 35.20           C  
ATOM   1028  OD1 ASN A 140      -3.559  22.059  14.134  1.00 31.28           O  
ATOM   1029  ND2 ASN A 140      -3.697  24.061  13.058  1.00 32.46           N  
ATOM   1030  N   GLU A 141      -0.408  25.218  17.073  1.00 35.25           N  
ATOM   1031  CA  GLU A 141       0.700  25.075  18.007  1.00 34.75           C  
ATOM   1032  C   GLU A 141       0.259  25.610  19.371  1.00 34.67           C  
ATOM   1033  O   GLU A 141       0.614  25.053  20.411  1.00 34.86           O  
ATOM   1034  CB  GLU A 141       1.948  25.828  17.513  1.00 34.66           C  
ATOM   1035  CG  GLU A 141       2.750  25.082  16.394  1.00 37.42           C  
ATOM   1036  CD  GLU A 141       3.358  23.714  16.841  1.00 42.62           C  
ATOM   1037  OE1 GLU A 141       3.686  23.533  18.042  1.00 40.92           O  
ATOM   1038  OE2 GLU A 141       3.548  22.805  15.971  1.00 43.58           O  
ATOM   1039  N   LEU A 142      -0.544  26.665  19.359  1.00 33.62           N  
ATOM   1040  CA  LEU A 142      -1.045  27.257  20.598  1.00 33.78           C  
ATOM   1041  C   LEU A 142      -1.943  26.286  21.376  1.00 33.60           C  
ATOM   1042  O   LEU A 142      -1.654  25.958  22.547  1.00 33.48           O  
ATOM   1043  CB  LEU A 142      -1.745  28.593  20.309  1.00 32.73           C  
ATOM   1044  CG  LEU A 142      -2.193  29.455  21.501  1.00 34.57           C  
ATOM   1045  CD1 LEU A 142      -2.486  30.889  21.037  1.00 31.52           C  
ATOM   1046  CD2 LEU A 142      -3.402  28.835  22.242  1.00 32.22           C  
ATOM   1047  N   ILE A 143      -3.025  25.838  20.735  1.00 33.79           N  
ATOM   1048  CA  ILE A 143      -4.020  24.988  21.414  1.00 33.33           C  
ATOM   1049  C   ILE A 143      -3.461  23.620  21.816  1.00 33.65           C  
ATOM   1050  O   ILE A 143      -3.719  23.119  22.924  1.00 33.26           O  
ATOM   1051  CB  ILE A 143      -5.302  24.810  20.568  1.00 33.90           C  
ATOM   1052  CG1 ILE A 143      -6.034  26.173  20.442  1.00 34.71           C  
ATOM   1053  CG2 ILE A 143      -6.214  23.706  21.203  1.00 31.59           C  
ATOM   1054  CD1 ILE A 143      -7.151  26.237  19.410  1.00 33.06           C  
ATOM   1055  N   LEU A 144      -2.707  23.010  20.914  1.00 32.75           N  
ATOM   1056  CA  LEU A 144      -2.111  21.719  21.222  1.00 32.77           C  
ATOM   1057  C   LEU A 144      -1.074  21.790  22.349  1.00 32.34           C  
ATOM   1058  O   LEU A 144      -1.014  20.888  23.171  1.00 32.28           O  
ATOM   1059  CB  LEU A 144      -1.514  21.067  19.959  1.00 32.21           C  
ATOM   1060  CG  LEU A 144      -2.513  20.937  18.815  1.00 32.79           C  
ATOM   1061  CD1 LEU A 144      -1.731  20.633  17.488  1.00 31.36           C  
ATOM   1062  CD2 LEU A 144      -3.549  19.835  19.211  1.00 32.05           C  
ATOM   1063  N   THR A 145      -0.237  22.825  22.373  1.00 32.46           N  
ATOM   1064  CA  THR A 145       0.645  22.990  23.530  1.00 32.19           C  
ATOM   1065  C   THR A 145      -0.176  23.231  24.816  1.00 32.91           C  
ATOM   1066  O   THR A 145       0.175  22.707  25.872  1.00 33.54           O  
ATOM   1067  CB  THR A 145       1.694  24.101  23.349  1.00 32.34           C  
ATOM   1068  OG1 THR A 145       2.329  23.926  22.071  1.00 35.30           O  
ATOM   1069  CG2 THR A 145       2.729  24.034  24.483  1.00 27.90           C  
ATOM   1070  N   GLY A 146      -1.280  23.970  24.731  1.00 32.37           N  
ATOM   1071  CA  GLY A 146      -2.121  24.118  25.909  1.00 31.73           C  
ATOM   1072  C   GLY A 146      -2.667  22.777  26.388  1.00 33.21           C  
ATOM   1073  O   GLY A 146      -2.735  22.538  27.602  1.00 33.13           O  
ATOM   1074  N   ILE A 147      -3.082  21.910  25.449  1.00 33.64           N  
ATOM   1075  CA  ILE A 147      -3.589  20.544  25.805  1.00 33.79           C  
ATOM   1076  C   ILE A 147      -2.488  19.733  26.519  1.00 33.96           C  
ATOM   1077  O   ILE A 147      -2.730  19.087  27.556  1.00 32.64           O  
ATOM   1078  CB  ILE A 147      -4.141  19.773  24.565  1.00 34.03           C  
ATOM   1079  CG1 ILE A 147      -5.427  20.394  24.001  1.00 34.12           C  
ATOM   1080  CG2 ILE A 147      -4.444  18.298  24.882  1.00 34.21           C  
ATOM   1081  CD1 ILE A 147      -6.574  20.404  24.930  1.00 37.17           C  
ATOM   1082  N   LEU A 148      -1.273  19.756  25.956  1.00 33.73           N  
ATOM   1083  CA  LEU A 148      -0.129  19.151  26.620  1.00 33.58           C  
ATOM   1084  C   LEU A 148       0.047  19.620  28.083  1.00 34.15           C  
ATOM   1085  O   LEU A 148       0.211  18.783  28.985  1.00 34.81           O  
ATOM   1086  CB  LEU A 148       1.158  19.429  25.843  1.00 33.73           C  
ATOM   1087  CG  LEU A 148       2.465  19.038  26.518  1.00 33.46           C  
ATOM   1088  CD1 LEU A 148       2.629  17.480  26.728  1.00 31.94           C  
ATOM   1089  CD2 LEU A 148       3.611  19.568  25.682  1.00 34.51           C  
ATOM   1090  N   LEU A 149       0.014  20.930  28.327  1.00 33.55           N  
ATOM   1091  CA  LEU A 149       0.250  21.417  29.672  1.00 34.69           C  
ATOM   1092  C   LEU A 149      -0.875  20.962  30.619  1.00 35.48           C  
ATOM   1093  O   LEU A 149      -0.635  20.571  31.791  1.00 35.20           O  
ATOM   1094  CB  LEU A 149       0.390  22.939  29.705  1.00 34.17           C  
ATOM   1095  CG  LEU A 149       1.826  23.469  29.738  1.00 33.65           C  
ATOM   1096  CD1 LEU A 149       2.537  23.060  31.057  1.00 30.97           C  
ATOM   1097  CD2 LEU A 149       2.617  22.992  28.495  1.00 31.77           C  
ATOM   1098  N   LEU A 150      -2.097  20.986  30.087  1.00 35.89           N  
ATOM   1099  CA  LEU A 150      -3.249  20.665  30.883  1.00 36.47           C  
ATOM   1100  C   LEU A 150      -3.122  19.199  31.316  1.00 35.75           C  
ATOM   1101  O   LEU A 150      -3.336  18.885  32.478  1.00 35.92           O  
ATOM   1102  CB  LEU A 150      -4.513  20.933  30.074  1.00 37.07           C  
ATOM   1103  CG  LEU A 150      -5.780  20.482  30.768  1.00 38.42           C  
ATOM   1104  CD1 LEU A 150      -5.987  21.330  32.007  1.00 38.89           C  
ATOM   1105  CD2 LEU A 150      -6.942  20.577  29.796  1.00 40.13           C  
ATOM   1106  N   VAL A 151      -2.694  18.325  30.406  1.00 34.29           N  
ATOM   1107  CA  VAL A 151      -2.475  16.923  30.745  1.00 33.13           C  
ATOM   1108  C   VAL A 151      -1.306  16.760  31.760  1.00 33.10           C  
ATOM   1109  O   VAL A 151      -1.427  16.054  32.759  1.00 32.79           O  
ATOM   1110  CB  VAL A 151      -2.250  16.088  29.475  1.00 33.69           C  
ATOM   1111  CG1 VAL A 151      -1.582  14.727  29.839  1.00 33.64           C  
ATOM   1112  CG2 VAL A 151      -3.596  15.914  28.663  1.00 30.58           C  
ATOM   1113  N   ILE A 152      -0.183  17.430  31.529  1.00 32.81           N  
ATOM   1114  CA  ILE A 152       0.904  17.399  32.511  1.00 32.68           C  
ATOM   1115  C   ILE A 152       0.425  17.803  33.917  1.00 33.16           C  
ATOM   1116  O   ILE A 152       0.677  17.098  34.908  1.00 32.91           O  
ATOM   1117  CB  ILE A 152       2.059  18.320  32.093  1.00 32.69           C  
ATOM   1118  CG1 ILE A 152       2.759  17.749  30.852  1.00 32.25           C  
ATOM   1119  CG2 ILE A 152       3.040  18.528  33.297  1.00 33.81           C  
ATOM   1120  CD1 ILE A 152       3.736  18.710  30.211  1.00 29.07           C  
ATOM   1121  N   LEU A 153      -0.283  18.925  33.993  1.00 33.23           N  
ATOM   1122  CA  LEU A 153      -0.684  19.497  35.297  1.00 33.45           C  
ATOM   1123  C   LEU A 153      -1.666  18.555  35.966  1.00 33.83           C  
ATOM   1124  O   LEU A 153      -1.571  18.327  37.143  1.00 33.54           O  
ATOM   1125  CB  LEU A 153      -1.286  20.902  35.123  1.00 32.83           C  
ATOM   1126  CG  LEU A 153      -0.269  22.018  34.808  1.00 33.43           C  
ATOM   1127  CD1 LEU A 153      -0.937  23.228  34.178  1.00 35.51           C  
ATOM   1128  CD2 LEU A 153       0.564  22.431  36.030  1.00 33.52           C  
ATOM   1129  N   VAL A 154      -2.568  17.961  35.191  1.00 33.90           N  
ATOM   1130  CA  VAL A 154      -3.556  17.064  35.744  1.00 34.43           C  
ATOM   1131  C   VAL A 154      -2.890  15.793  36.274  1.00 35.25           C  
ATOM   1132  O   VAL A 154      -3.210  15.327  37.360  1.00 35.30           O  
ATOM   1133  CB  VAL A 154      -4.685  16.754  34.720  1.00 35.24           C  
ATOM   1134  CG1 VAL A 154      -5.412  15.463  35.078  1.00 36.14           C  
ATOM   1135  CG2 VAL A 154      -5.691  17.943  34.660  1.00 33.09           C  
ATOM   1136  N   VAL A 155      -1.926  15.250  35.542  1.00 35.83           N  
ATOM   1137  CA  VAL A 155      -1.327  13.984  35.967  1.00 36.51           C  
ATOM   1138  C   VAL A 155      -0.448  14.134  37.233  1.00 36.65           C  
ATOM   1139  O   VAL A 155      -0.412  13.225  38.055  1.00 36.14           O  
ATOM   1140  CB  VAL A 155      -0.621  13.191  34.787  1.00 37.19           C  
ATOM   1141  CG1 VAL A 155       0.650  13.872  34.364  1.00 38.10           C  
ATOM   1142  CG2 VAL A 155      -0.337  11.770  35.206  1.00 37.32           C  
ATOM   1143  N   VAL A 156       0.233  15.265  37.401  1.00 36.43           N  
ATOM   1144  CA  VAL A 156       1.014  15.505  38.620  1.00 36.88           C  
ATOM   1145  C   VAL A 156       0.181  16.078  39.795  1.00 37.02           C  
ATOM   1146  O   VAL A 156       0.701  16.262  40.908  1.00 37.28           O  
ATOM   1147  CB  VAL A 156       2.220  16.426  38.365  1.00 36.85           C  
ATOM   1148  CG1 VAL A 156       3.089  15.840  37.293  1.00 36.08           C  
ATOM   1149  CG2 VAL A 156       1.764  17.843  38.016  1.00 35.88           C  
ATOM   1150  N   ASP A 157      -1.088  16.395  39.546  1.00 36.84           N  
ATOM   1151  CA  ASP A 157      -1.994  16.848  40.600  1.00 37.06           C  
ATOM   1152  C   ASP A 157      -2.383  15.635  41.441  1.00 37.23           C  
ATOM   1153  O   ASP A 157      -3.142  14.768  41.011  1.00 36.27           O  
ATOM   1154  CB  ASP A 157      -3.227  17.520  39.987  1.00 36.62           C  
ATOM   1155  CG  ASP A 157      -4.104  18.189  41.040  1.00 38.70           C  
ATOM   1156  OD1 ASP A 157      -4.314  17.568  42.115  1.00 38.66           O  
ATOM   1157  OD2 ASP A 157      -4.563  19.344  40.816  1.00 37.42           O  
ATOM   1158  N   GLU A 158      -1.843  15.567  42.651  1.00 38.60           N  
ATOM   1159  CA  GLU A 158      -2.078  14.423  43.547  1.00 39.56           C  
ATOM   1160  C   GLU A 158      -3.530  14.267  43.977  1.00 39.64           C  
ATOM   1161  O   GLU A 158      -3.997  13.148  44.213  1.00 40.03           O  
ATOM   1162  CB  GLU A 158      -1.098  14.432  44.740  1.00 39.54           C  
ATOM   1163  CG  GLU A 158       0.331  14.097  44.245  1.00 40.70           C  
ATOM   1164  CD  GLU A 158       1.392  14.086  45.320  1.00 41.78           C  
ATOM   1165  OE1 GLU A 158       1.203  14.788  46.362  1.00 46.42           O  
ATOM   1166  OE2 GLU A 158       2.430  13.393  45.134  1.00 41.83           O  
ATOM   1167  N   ASN A 159      -4.256  15.373  44.016  1.00 39.09           N  
ATOM   1168  CA  ASN A 159      -5.680  15.321  44.257  1.00 39.55           C  
ATOM   1169  C   ASN A 159      -6.522  14.799  43.121  1.00 40.24           C  
ATOM   1170  O   ASN A 159      -7.705  14.529  43.327  1.00 40.69           O  
ATOM   1171  CB  ASN A 159      -6.181  16.686  44.734  1.00 39.93           C  
ATOM   1172  CG  ASN A 159      -5.532  17.078  46.025  1.00 40.12           C  
ATOM   1173  OD1 ASN A 159      -5.016  18.176  46.168  1.00 43.58           O  
ATOM   1174  ND2 ASN A 159      -5.480  16.139  46.957  1.00 39.38           N  
ATOM   1175  N   ILE A 160      -5.929  14.650  41.928  1.00 39.67           N  
ATOM   1176  CA  ILE A 160      -6.658  14.097  40.801  1.00 39.75           C  
ATOM   1177  C   ILE A 160      -6.184  12.688  40.489  1.00 39.97           C  
ATOM   1178  O   ILE A 160      -7.003  11.770  40.358  1.00 40.80           O  
ATOM   1179  CB  ILE A 160      -6.540  14.961  39.518  1.00 39.89           C  
ATOM   1180  CG1 ILE A 160      -6.932  16.420  39.819  1.00 40.08           C  
ATOM   1181  CG2 ILE A 160      -7.413  14.383  38.431  1.00 39.10           C  
ATOM   1182  CD1 ILE A 160      -6.672  17.389  38.630  1.00 39.71           C  
ATOM   1183  N   CYS A 161      -4.868  12.510  40.365  1.00 39.27           N  
ATOM   1184  CA  CYS A 161      -4.316  11.244  39.903  1.00 38.11           C  
ATOM   1185  C   CYS A 161      -3.514  10.483  40.955  1.00 38.20           C  
ATOM   1186  O   CYS A 161      -2.792   9.557  40.599  1.00 37.62           O  
ATOM   1187  CB  CYS A 161      -3.440  11.483  38.669  1.00 38.77           C  
ATOM   1188  SG  CYS A 161      -4.391  11.965  37.214  1.00 40.57           S  
ATOM   1189  N   GLY A 162      -3.611  10.862  42.236  1.00 37.80           N  
ATOM   1190  CA  GLY A 162      -2.902  10.133  43.305  1.00 38.01           C  
ATOM   1191  C   GLY A 162      -1.420  10.484  43.408  1.00 38.35           C  
ATOM   1192  O   GLY A 162      -0.950  11.373  42.696  1.00 37.68           O  
ATOM   1193  N   LYS A 163      -0.679   9.799  44.292  1.00 38.18           N  
ATOM   1194  CA  LYS A 163       0.714  10.200  44.602  1.00 39.41           C  
ATOM   1195  C   LYS A 163       1.617  10.162  43.396  1.00 37.72           C  
ATOM   1196  O   LYS A 163       1.534   9.239  42.589  1.00 38.00           O  
ATOM   1197  CB  LYS A 163       1.344   9.377  45.747  1.00 39.21           C  
ATOM   1198  CG  LYS A 163       1.699   7.946  45.348  1.00 42.62           C  
ATOM   1199  CD  LYS A 163       2.041   7.072  46.565  1.00 43.52           C  
ATOM   1200  CE  LYS A 163       3.259   7.607  47.327  1.00 49.67           C  
ATOM   1201  NZ  LYS A 163       3.665   6.708  48.459  1.00 53.81           N  
ATOM   1202  N   PHE A 164       2.457  11.187  43.264  1.00 36.64           N  
ATOM   1203  CA  PHE A 164       3.366  11.277  42.140  1.00 35.48           C  
ATOM   1204  C   PHE A 164       4.108   9.964  41.933  1.00 34.73           C  
ATOM   1205  O   PHE A 164       4.536   9.352  42.888  1.00 32.09           O  
ATOM   1206  CB  PHE A 164       4.382  12.410  42.331  1.00 36.42           C  
ATOM   1207  CG  PHE A 164       5.288  12.570  41.145  1.00 37.15           C  
ATOM   1208  CD1 PHE A 164       4.832  13.236  39.997  1.00 37.52           C  
ATOM   1209  CD2 PHE A 164       6.561  11.989  41.134  1.00 37.01           C  
ATOM   1210  CE1 PHE A 164       5.634  13.345  38.849  1.00 37.28           C  
ATOM   1211  CE2 PHE A 164       7.382  12.092  39.994  1.00 36.72           C  
ATOM   1212  CZ  PHE A 164       6.919  12.779  38.852  1.00 36.98           C  
ATOM   1213  N   HIS A 165       4.232   9.516  40.685  1.00 33.67           N  
ATOM   1214  CA  HIS A 165       5.115   8.413  40.340  1.00 35.08           C  
ATOM   1215  C   HIS A 165       5.631   8.705  38.954  1.00 35.74           C  
ATOM   1216  O   HIS A 165       4.857   9.076  38.054  1.00 34.16           O  
ATOM   1217  CB  HIS A 165       4.412   7.041  40.345  1.00 35.36           C  
ATOM   1218  CG  HIS A 165       5.364   5.882  40.322  1.00 38.20           C  
ATOM   1219  ND1 HIS A 165       6.126   5.552  39.216  1.00 39.00           N  
ATOM   1220  CD2 HIS A 165       5.707   4.989  41.285  1.00 39.98           C  
ATOM   1221  CE1 HIS A 165       6.891   4.511  39.494  1.00 38.60           C  
ATOM   1222  NE2 HIS A 165       6.653   4.145  40.744  1.00 41.39           N  
ATOM   1223  N   ILE A 166       6.935   8.518  38.779  1.00 35.89           N  
ATOM   1224  CA  ILE A 166       7.579   8.856  37.521  1.00 37.08           C  
ATOM   1225  C   ILE A 166       6.973   8.101  36.299  1.00 37.51           C  
ATOM   1226  O   ILE A 166       6.838   8.689  35.227  1.00 37.93           O  
ATOM   1227  CB  ILE A 166       9.092   8.686  37.561  1.00 36.34           C  
ATOM   1228  CG1 ILE A 166       9.662   9.104  36.197  1.00 37.45           C  
ATOM   1229  CG2 ILE A 166       9.455   7.222  37.888  1.00 38.12           C  
ATOM   1230  CD1 ILE A 166      11.082   9.474  36.227  1.00 42.17           C  
ATOM   1231  N   LEU A 167       6.609   6.831  36.497  1.00 37.90           N  
ATOM   1232  CA  LEU A 167       6.031   5.994  35.439  1.00 38.56           C  
ATOM   1233  C   LEU A 167       4.625   6.474  35.065  1.00 38.14           C  
ATOM   1234  O   LEU A 167       4.239   6.289  33.930  1.00 38.66           O  
ATOM   1235  CB  LEU A 167       6.022   4.507  35.840  1.00 37.96           C  
ATOM   1236  CG  LEU A 167       7.411   3.864  35.901  1.00 39.92           C  
ATOM   1237  CD1 LEU A 167       7.360   2.368  36.187  1.00 40.84           C  
ATOM   1238  CD2 LEU A 167       8.124   4.070  34.569  1.00 43.30           C  
ATOM   1239  N   LYS A 168       3.878   7.087  35.994  1.00 36.46           N  
ATOM   1240  CA  LYS A 168       2.599   7.771  35.633  1.00 36.79           C  
ATOM   1241  C   LYS A 168       2.874   8.952  34.705  1.00 35.62           C  
ATOM   1242  O   LYS A 168       2.225   9.108  33.677  1.00 35.37           O  
ATOM   1243  CB  LYS A 168       1.848   8.351  36.840  1.00 35.14           C  
ATOM   1244  CG  LYS A 168       0.974   7.434  37.649  1.00 38.63           C  
ATOM   1245  CD  LYS A 168       0.445   8.241  38.894  1.00 38.59           C  
ATOM   1246  CE  LYS A 168      -0.382   7.402  39.805  1.00 42.04           C  
ATOM   1247  NZ  LYS A 168      -0.497   8.063  41.115  1.00 42.03           N  
ATOM   1248  N   LEU A 169       3.833   9.795  35.087  1.00 34.51           N  
ATOM   1249  CA  LEU A 169       4.150  10.978  34.282  1.00 33.09           C  
ATOM   1250  C   LEU A 169       4.652  10.607  32.873  1.00 33.31           C  
ATOM   1251  O   LEU A 169       4.168  11.153  31.888  1.00 31.75           O  
ATOM   1252  CB  LEU A 169       5.141  11.868  35.027  1.00 33.05           C  
ATOM   1253  CG  LEU A 169       5.651  13.105  34.289  1.00 34.12           C  
ATOM   1254  CD1 LEU A 169       4.580  14.186  34.094  1.00 31.00           C  
ATOM   1255  CD2 LEU A 169       6.873  13.688  35.057  1.00 32.18           C  
ATOM   1256  N   SER A 170       5.612   9.674  32.816  1.00 33.25           N  
ATOM   1257  CA ASER A 170       6.206   9.267  31.556  0.25 33.38           C  
ATOM   1258  CA BSER A 170       6.202   9.275  31.554  0.25 33.39           C  
ATOM   1259  CA CSER A 170       6.210   9.228  31.569  0.50 33.68           C  
ATOM   1260  C   SER A 170       5.170   8.616  30.644  1.00 33.27           C  
ATOM   1261  O   SER A 170       5.131   8.929  29.453  1.00 33.54           O  
ATOM   1262  CB ASER A 170       7.408   8.343  31.778  0.25 33.49           C  
ATOM   1263  CB BSER A 170       7.422   8.373  31.763  0.25 33.50           C  
ATOM   1264  CB CSER A 170       7.294   8.191  31.844  0.50 33.88           C  
ATOM   1265  OG ASER A 170       7.015   7.088  32.299  0.25 33.97           O  
ATOM   1266  OG BSER A 170       7.076   7.176  32.429  0.25 34.00           O  
ATOM   1267  OG CSER A 170       8.518   8.813  32.157  0.50 35.97           O  
ATOM   1268  N   SER A 171       4.339   7.714  31.202  1.00 32.92           N  
ATOM   1269  CA ASER A 171       3.291   7.023  30.446  0.50 31.85           C  
ATOM   1270  CA BSER A 171       3.343   7.043  30.380  0.50 33.63           C  
ATOM   1271  C   SER A 171       2.258   7.998  29.907  1.00 32.76           C  
ATOM   1272  O   SER A 171       1.942   7.996  28.733  1.00 33.02           O  
ATOM   1273  CB ASER A 171       2.596   5.916  31.275  0.50 30.84           C  
ATOM   1274  CB BSER A 171       2.770   5.770  31.031  0.50 33.05           C  
ATOM   1275  OG ASER A 171       3.509   4.941  31.763  0.50 24.31           O  
ATOM   1276  OG BSER A 171       2.004   6.082  32.150  0.50 36.95           O  
ATOM   1277  N   VAL A 172       1.732   8.834  30.779  1.00 32.42           N  
ATOM   1278  CA  VAL A 172       0.622   9.697  30.371  1.00 30.79           C  
ATOM   1279  C   VAL A 172       1.059  10.841  29.392  1.00 31.91           C  
ATOM   1280  O   VAL A 172       0.342  11.179  28.436  1.00 30.83           O  
ATOM   1281  CB  VAL A 172      -0.192  10.234  31.618  1.00 31.35           C  
ATOM   1282  CG1 VAL A 172      -1.219  11.261  31.201  1.00 28.56           C  
ATOM   1283  CG2 VAL A 172      -0.919   9.106  32.339  1.00 28.65           C  
ATOM   1284  N   VAL A 173       2.211  11.460  29.651  1.00 31.14           N  
ATOM   1285  CA  VAL A 173       2.728  12.434  28.738  1.00 32.23           C  
ATOM   1286  C   VAL A 173       3.153  11.811  27.395  1.00 33.11           C  
ATOM   1287  O   VAL A 173       2.834  12.362  26.352  1.00 35.12           O  
ATOM   1288  CB  VAL A 173       3.846  13.296  29.373  1.00 32.34           C  
ATOM   1289  CG1 VAL A 173       4.307  14.387  28.403  1.00 31.22           C  
ATOM   1290  CG2 VAL A 173       3.310  13.898  30.655  1.00 32.39           C  
ATOM   1291  N   GLY A 174       3.804  10.651  27.395  1.00 32.96           N  
ATOM   1292  CA  GLY A 174       4.057   9.959  26.103  1.00 32.22           C  
ATOM   1293  C   GLY A 174       2.765   9.747  25.343  1.00 32.63           C  
ATOM   1294  O   GLY A 174       2.740   9.912  24.131  1.00 33.58           O  
ATOM   1295  N   LEU A 175       1.685   9.385  26.048  1.00 31.75           N  
ATOM   1296  CA  LEU A 175       0.396   9.041  25.402  1.00 32.36           C  
ATOM   1297  C   LEU A 175      -0.224  10.302  24.812  1.00 31.72           C  
ATOM   1298  O   LEU A 175      -0.773  10.257  23.756  1.00 32.31           O  
ATOM   1299  CB  LEU A 175      -0.571   8.389  26.387  1.00 30.98           C  
ATOM   1300  CG  LEU A 175      -0.356   6.912  26.661  1.00 34.14           C  
ATOM   1301  CD1 LEU A 175      -1.333   6.400  27.729  1.00 31.31           C  
ATOM   1302  CD2 LEU A 175      -0.417   6.071  25.306  1.00 32.15           C  
ATOM   1303  N   ILE A 176      -0.072  11.445  25.458  1.00 32.28           N  
ATOM   1304  CA  ILE A 176      -0.630  12.678  24.857  1.00 32.17           C  
ATOM   1305  C   ILE A 176       0.157  13.129  23.639  1.00 32.51           C  
ATOM   1306  O   ILE A 176      -0.437  13.720  22.723  1.00 32.07           O  
ATOM   1307  CB  ILE A 176      -0.882  13.857  25.895  1.00 32.34           C  
ATOM   1308  CG1 ILE A 176      -1.744  15.000  25.284  1.00 31.89           C  
ATOM   1309  CG2 ILE A 176       0.397  14.475  26.400  1.00 32.03           C  
ATOM   1310  CD1 ILE A 176      -3.164  14.577  24.880  1.00 32.58           C  
ATOM   1311  N   ILE A 177       1.485  12.890  23.632  1.00 32.65           N  
ATOM   1312  CA  ILE A 177       2.291  13.230  22.469  1.00 32.81           C  
ATOM   1313  C   ILE A 177       1.878  12.351  21.269  1.00 32.68           C  
ATOM   1314  O   ILE A 177       1.661  12.840  20.111  1.00 31.78           O  
ATOM   1315  CB  ILE A 177       3.767  13.092  22.782  1.00 33.59           C  
ATOM   1316  CG1 ILE A 177       4.156  14.155  23.844  1.00 35.80           C  
ATOM   1317  CG2 ILE A 177       4.626  13.184  21.483  1.00 34.13           C  
ATOM   1318  CD1 ILE A 177       3.756  15.563  23.392  1.00 32.33           C  
ATOM   1319  N   LEU A 178       1.801  11.056  21.538  1.00 30.85           N  
ATOM   1320  CA  LEU A 178       1.358  10.121  20.518  1.00 32.52           C  
ATOM   1321  C   LEU A 178      -0.037  10.568  20.016  1.00 32.36           C  
ATOM   1322  O   LEU A 178      -0.260  10.699  18.808  1.00 32.46           O  
ATOM   1323  CB  LEU A 178       1.250   8.691  21.073  1.00 31.77           C  
ATOM   1324  CG  LEU A 178       0.358   7.686  20.303  1.00 30.64           C  
ATOM   1325  CD1 LEU A 178       0.865   7.366  18.866  1.00 28.55           C  
ATOM   1326  CD2 LEU A 178       0.232   6.356  21.142  1.00 30.29           C  
ATOM   1327  N   CYS A 179      -0.930  10.888  20.948  1.00 33.23           N  
ATOM   1328  CA  CYS A 179      -2.293  11.227  20.589  1.00 32.20           C  
ATOM   1329  C   CYS A 179      -2.326  12.530  19.746  1.00 32.79           C  
ATOM   1330  O   CYS A 179      -2.962  12.602  18.696  1.00 32.42           O  
ATOM   1331  CB  CYS A 179      -3.073  11.472  21.886  1.00 33.14           C  
ATOM   1332  SG  CYS A 179      -4.815  11.906  21.485  1.00 34.52           S  
ATOM   1333  N   ILE A 180      -1.666  13.591  20.215  1.00 31.48           N  
ATOM   1334  CA  ILE A 180      -1.586  14.841  19.399  1.00 31.77           C  
ATOM   1335  C   ILE A 180      -0.973  14.556  18.015  1.00 31.45           C  
ATOM   1336  O   ILE A 180      -1.454  15.074  16.972  1.00 31.57           O  
ATOM   1337  CB  ILE A 180      -0.809  15.958  20.142  1.00 32.44           C  
ATOM   1338  CG1 ILE A 180      -1.616  16.374  21.409  1.00 30.70           C  
ATOM   1339  CG2 ILE A 180      -0.483  17.195  19.168  1.00 30.63           C  
ATOM   1340  CD1 ILE A 180      -0.890  17.383  22.301  1.00 32.60           C  
ATOM   1341  N   GLY A 181       0.062  13.698  17.976  1.00 30.07           N  
ATOM   1342  CA  GLY A 181       0.613  13.370  16.654  1.00 29.91           C  
ATOM   1343  C   GLY A 181      -0.417  12.846  15.683  1.00 31.13           C  
ATOM   1344  O   GLY A 181      -0.494  13.317  14.521  1.00 30.94           O  
ATOM   1345  N   ILE A 182      -1.166  11.808  16.097  1.00 31.34           N  
ATOM   1346  CA  ILE A 182      -2.080  11.120  15.149  1.00 30.63           C  
ATOM   1347  C   ILE A 182      -3.454  11.826  15.047  1.00 31.72           C  
ATOM   1348  O   ILE A 182      -4.345  11.343  14.347  1.00 32.42           O  
ATOM   1349  CB  ILE A 182      -2.291   9.615  15.521  1.00 31.00           C  
ATOM   1350  CG1 ILE A 182      -2.948   9.451  16.922  1.00 28.91           C  
ATOM   1351  CG2 ILE A 182      -0.971   8.899  15.477  1.00 32.83           C  
ATOM   1352  CD1 ILE A 182      -3.316   7.937  17.183  1.00 31.70           C  
ATOM   1353  N   THR A 183      -3.625  12.964  15.735  1.00 31.68           N  
ATOM   1354  CA  THR A 183      -4.869  13.704  15.654  1.00 31.90           C  
ATOM   1355  C   THR A 183      -4.702  15.095  15.036  1.00 31.80           C  
ATOM   1356  O   THR A 183      -5.651  15.600  14.465  1.00 32.43           O  
ATOM   1357  CB  THR A 183      -5.604  13.867  17.029  1.00 32.16           C  
ATOM   1358  OG1 THR A 183      -4.781  14.538  17.980  1.00 31.22           O  
ATOM   1359  CG2 THR A 183      -6.040  12.547  17.590  1.00 30.92           C  
ATOM   1360  N   PHE A 184      -3.509  15.688  15.123  1.00 31.06           N  
ATOM   1361  CA  PHE A 184      -3.258  17.056  14.609  1.00 31.80           C  
ATOM   1362  C   PHE A 184      -1.828  17.165  14.031  1.00 32.33           C  
ATOM   1363  O   PHE A 184      -1.430  18.251  13.574  1.00 32.52           O  
ATOM   1364  CB  PHE A 184      -3.460  18.157  15.720  1.00 30.02           C  
ATOM   1365  CG  PHE A 184      -4.908  18.292  16.177  1.00 34.01           C  
ATOM   1366  CD1 PHE A 184      -5.764  19.197  15.541  1.00 27.64           C  
ATOM   1367  CD2 PHE A 184      -5.428  17.443  17.175  1.00 30.90           C  
ATOM   1368  CE1 PHE A 184      -7.135  19.262  15.909  1.00 32.12           C  
ATOM   1369  CE2 PHE A 184      -6.768  17.490  17.540  1.00 31.32           C  
ATOM   1370  CZ  PHE A 184      -7.631  18.405  16.903  1.00 32.09           C  
ATOM   1371  N   GLY A 185      -1.065  16.068  14.040  1.00 29.53           N  
ATOM   1372  CA  GLY A 185       0.385  16.192  13.803  1.00 30.88           C  
ATOM   1373  C   GLY A 185       0.730  16.616  12.375  1.00 33.07           C  
ATOM   1374  O   GLY A 185       1.811  17.145  12.114  1.00 32.55           O  
ATOM   1375  N   GLY A 186      -0.203  16.421  11.448  1.00 32.57           N  
ATOM   1376  CA  GLY A 186       0.112  16.696  10.039  1.00 34.22           C  
ATOM   1377  C   GLY A 186       0.009  18.186   9.718  1.00 33.21           C  
ATOM   1378  O   GLY A 186       0.418  18.647   8.648  1.00 33.74           O  
ATOM   1379  N   ASN A 187      -0.535  18.970  10.629  1.00 33.03           N  
ATOM   1380  CA  ASN A 187      -0.806  20.362  10.259  1.00 33.40           C  
ATOM   1381  C   ASN A 187       0.448  21.239  10.394  1.00 34.04           C  
ATOM   1382  O   ASN A 187       0.632  22.197   9.640  1.00 35.37           O  
ATOM   1383  CB  ASN A 187      -1.920  20.945  11.165  1.00 32.16           C  
ATOM   1384  CG  ASN A 187      -3.266  20.327  10.888  1.00 32.40           C  
ATOM   1385  OD1 ASN A 187      -3.512  19.803   9.799  1.00 29.96           O  
ATOM   1386  ND2 ASN A 187      -4.142  20.358  11.875  1.00 29.04           N  
ATOM   1387  N   THR A 188       1.224  20.965  11.452  1.00 33.62           N  
ATOM   1388  CA ATHR A 188       2.402  21.763  11.812  0.50 32.63           C  
ATOM   1389  CA BTHR A 188       2.373  21.770  11.805  0.50 34.74           C  
ATOM   1390  C   THR A 188       3.598  20.920  12.253  1.00 34.34           C  
ATOM   1391  O   THR A 188       4.613  21.488  12.682  1.00 35.55           O  
ATOM   1392  CB ATHR A 188       2.151  22.867  12.962  0.50 32.66           C  
ATOM   1393  CB BTHR A 188       1.960  22.821  12.912  0.50 35.26           C  
ATOM   1394  OG1ATHR A 188       1.656  22.292  14.180  0.50 23.10           O  
ATOM   1395  OG1BTHR A 188       0.780  23.529  12.490  0.50 35.13           O  
ATOM   1396  CG2ATHR A 188       1.205  23.978  12.499  0.50 30.77           C  
ATOM   1397  CG2BTHR A 188       3.008  23.848  13.083  0.50 36.10           C  
ATOM   1398  N   GLY A 189       3.495  19.584  12.170  1.00 32.62           N  
ATOM   1399  CA  GLY A 189       4.565  18.735  12.717  1.00 33.26           C  
ATOM   1400  C   GLY A 189       4.610  18.723  14.260  1.00 35.62           C  
ATOM   1401  O   GLY A 189       5.645  18.379  14.863  1.00 35.44           O  
ATOM   1402  N   PHE A 190       3.475  19.053  14.903  1.00 35.63           N  
ATOM   1403  CA  PHE A 190       3.340  19.062  16.384  1.00 34.44           C  
ATOM   1404  C   PHE A 190       4.621  19.398  17.179  1.00 34.02           C  
ATOM   1405  O   PHE A 190       5.134  18.593  17.959  1.00 33.82           O  
ATOM   1406  CB  PHE A 190       2.521  17.831  16.918  1.00 34.29           C  
ATOM   1407  CG  PHE A 190       3.144  16.457  16.657  1.00 35.08           C  
ATOM   1408  CD1 PHE A 190       3.450  15.611  17.747  1.00 37.40           C  
ATOM   1409  CD2 PHE A 190       3.362  15.977  15.361  1.00 32.83           C  
ATOM   1410  CE1 PHE A 190       4.010  14.365  17.539  1.00 36.49           C  
ATOM   1411  CE2 PHE A 190       3.937  14.718  15.137  1.00 33.67           C  
ATOM   1412  CZ  PHE A 190       4.266  13.912  16.236  1.00 37.98           C  
ATOM   1413  N   ALA A 191       5.149  20.607  16.996  1.00 32.89           N  
ATOM   1414  CA  ALA A 191       6.361  20.977  17.711  1.00 33.59           C  
ATOM   1415  C   ALA A 191       6.095  20.980  19.255  1.00 34.14           C  
ATOM   1416  O   ALA A 191       6.808  20.312  20.019  1.00 33.61           O  
ATOM   1417  CB  ALA A 191       6.839  22.375  17.255  1.00 33.84           C  
ATOM   1418  N   LEU A 192       5.080  21.759  19.681  1.00 33.92           N  
ATOM   1419  CA  LEU A 192       4.669  21.932  21.098  1.00 34.50           C  
ATOM   1420  C   LEU A 192       5.781  22.317  22.061  1.00 34.79           C  
ATOM   1421  O   LEU A 192       5.595  22.287  23.296  1.00 34.95           O  
ATOM   1422  CB  LEU A 192       3.974  20.688  21.648  1.00 35.41           C  
ATOM   1423  CG  LEU A 192       3.117  19.925  20.638  1.00 36.63           C  
ATOM   1424  CD1 LEU A 192       2.631  18.674  21.329  1.00 40.22           C  
ATOM   1425  CD2 LEU A 192       1.965  20.823  20.067  1.00 37.70           C  
ATOM   1426  N   ASN A 193       6.926  22.696  21.498  1.00 34.16           N  
ATOM   1427  CA  ASN A 193       8.149  22.716  22.273  1.00 33.44           C  
ATOM   1428  C   ASN A 193       9.174  23.586  21.548  1.00 33.49           C  
ATOM   1429  O   ASN A 193       9.719  23.157  20.533  1.00 33.23           O  
ATOM   1430  CB  ASN A 193       8.629  21.264  22.461  1.00 33.08           C  
ATOM   1431  CG  ASN A 193       9.851  21.144  23.349  1.00 32.72           C  
ATOM   1432  OD1 ASN A 193      10.640  22.070  23.467  1.00 33.53           O  
ATOM   1433  ND2 ASN A 193      10.031  19.984  23.949  1.00 32.45           N  
ATOM   1434  N   PRO A 194       9.377  24.836  22.017  1.00 33.36           N  
ATOM   1435  CA  PRO A 194      10.386  25.728  21.390  1.00 33.65           C  
ATOM   1436  C   PRO A 194      11.837  25.234  21.464  1.00 33.87           C  
ATOM   1437  O   PRO A 194      12.628  25.570  20.569  1.00 34.59           O  
ATOM   1438  CB  PRO A 194      10.279  27.030  22.216  1.00 33.04           C  
ATOM   1439  CG  PRO A 194       8.870  26.963  22.800  1.00 34.37           C  
ATOM   1440  CD  PRO A 194       8.667  25.509  23.125  1.00 32.75           C  
ATOM   1441  N   SER A 195      12.186  24.476  22.504  1.00 32.84           N  
ATOM   1442  CA  SER A 195      13.537  23.930  22.667  1.00 32.52           C  
ATOM   1443  C   SER A 195      13.780  22.799  21.640  1.00 32.88           C  
ATOM   1444  O   SER A 195      14.824  22.721  21.006  1.00 32.90           O  
ATOM   1445  CB  SER A 195      13.701  23.414  24.087  1.00 32.33           C  
ATOM   1446  OG  SER A 195      13.340  24.412  25.054  1.00 33.26           O  
ATOM   1447  N   ARG A 196      12.815  21.889  21.520  1.00 32.52           N  
ATOM   1448  CA  ARG A 196      12.873  20.866  20.491  1.00 32.71           C  
ATOM   1449  C   ARG A 196      12.967  21.479  19.073  1.00 33.95           C  
ATOM   1450  O   ARG A 196      13.688  20.969  18.191  1.00 33.17           O  
ATOM   1451  CB  ARG A 196      11.661  19.925  20.599  1.00 32.71           C  
ATOM   1452  CG  ARG A 196      11.366  19.124  19.296  1.00 29.94           C  
ATOM   1453  CD  ARG A 196      10.276  19.724  18.394  1.00 31.82           C  
ATOM   1454  NE  ARG A 196       9.999  18.885  17.183  1.00 30.87           N  
ATOM   1455  CZ  ARG A 196      10.818  18.768  16.131  1.00 31.55           C  
ATOM   1456  NH1 ARG A 196      11.963  19.434  16.095  1.00 29.24           N  
ATOM   1457  NH2 ARG A 196      10.490  18.003  15.088  1.00 31.67           N  
ATOM   1458  N   ASP A 197      12.212  22.552  18.848  1.00 34.70           N  
ATOM   1459  CA  ASP A 197      12.207  23.109  17.516  1.00 35.32           C  
ATOM   1460  C   ASP A 197      13.482  23.889  17.209  1.00 34.88           C  
ATOM   1461  O   ASP A 197      14.138  23.662  16.197  1.00 34.46           O  
ATOM   1462  CB  ASP A 197      10.981  23.953  17.230  1.00 35.13           C  
ATOM   1463  CG  ASP A 197      10.925  24.338  15.765  1.00 40.17           C  
ATOM   1464  OD1 ASP A 197      10.457  23.513  14.926  1.00 38.55           O  
ATOM   1465  OD2 ASP A 197      11.426  25.446  15.445  1.00 42.57           O  
ATOM   1466  N   LEU A 198      13.835  24.806  18.086  1.00 33.54           N  
ATOM   1467  CA  LEU A 198      15.031  25.608  17.888  1.00 33.42           C  
ATOM   1468  C   LEU A 198      16.317  24.734  17.919  1.00 33.09           C  
ATOM   1469  O   LEU A 198      17.191  24.877  17.067  1.00 32.96           O  
ATOM   1470  CB  LEU A 198      15.065  26.742  18.927  1.00 32.62           C  
ATOM   1471  CG  LEU A 198      16.031  27.915  18.725  1.00 35.21           C  
ATOM   1472  CD1 LEU A 198      15.943  28.561  17.328  1.00 36.18           C  
ATOM   1473  CD2 LEU A 198      15.805  28.945  19.827  1.00 34.30           C  
ATOM   1474  N   GLY A 199      16.440  23.819  18.883  1.00 33.59           N  
ATOM   1475  CA  GLY A 199      17.663  22.977  18.950  1.00 32.91           C  
ATOM   1476  C   GLY A 199      17.885  22.219  17.640  1.00 33.96           C  
ATOM   1477  O   GLY A 199      19.020  22.129  17.143  1.00 34.23           O  
ATOM   1478  N   SER A 200      16.799  21.729  17.044  1.00 33.08           N  
ATOM   1479  CA  SER A 200      16.911  20.954  15.807  1.00 34.74           C  
ATOM   1480  C   SER A 200      17.257  21.869  14.629  1.00 34.70           C  
ATOM   1481  O   SER A 200      18.000  21.466  13.719  1.00 36.24           O  
ATOM   1482  CB  SER A 200      15.632  20.160  15.523  1.00 33.61           C  
ATOM   1483  OG  SER A 200      14.558  20.995  15.131  1.00 34.58           O  
ATOM   1484  N   ARG A 201      16.681  23.061  14.621  1.00 34.02           N  
ATOM   1485  CA  ARG A 201      17.035  24.064  13.621  1.00 34.65           C  
ATOM   1486  C   ARG A 201      18.498  24.455  13.653  1.00 35.13           C  
ATOM   1487  O   ARG A 201      19.076  24.768  12.614  1.00 35.44           O  
ATOM   1488  CB  ARG A 201      16.208  25.295  13.822  1.00 34.95           C  
ATOM   1489  CG  ARG A 201      14.991  25.230  13.059  1.00 35.51           C  
ATOM   1490  CD  ARG A 201      14.208  26.498  13.193  1.00 36.07           C  
ATOM   1491  NE  ARG A 201      12.803  26.086  13.180  1.00 36.74           N  
ATOM   1492  CZ  ARG A 201      12.055  25.900  12.098  1.00 36.56           C  
ATOM   1493  NH1 ARG A 201      12.541  26.096  10.856  1.00 35.07           N  
ATOM   1494  NH2 ARG A 201      10.800  25.503  12.269  1.00 36.54           N  
ATOM   1495  N   PHE A 202      19.102  24.481  14.843  1.00 36.01           N  
ATOM   1496  CA  PHE A 202      20.544  24.714  14.927  1.00 36.54           C  
ATOM   1497  C   PHE A 202      21.344  23.640  14.226  1.00 36.52           C  
ATOM   1498  O   PHE A 202      22.342  23.964  13.593  1.00 37.40           O  
ATOM   1499  CB  PHE A 202      21.028  24.896  16.366  1.00 37.89           C  
ATOM   1500  CG  PHE A 202      20.625  26.213  16.975  1.00 39.20           C  
ATOM   1501  CD1 PHE A 202      20.767  27.403  16.254  1.00 42.89           C  
ATOM   1502  CD2 PHE A 202      20.127  26.273  18.279  1.00 42.24           C  
ATOM   1503  CE1 PHE A 202      20.409  28.637  16.816  1.00 44.37           C  
ATOM   1504  CE2 PHE A 202      19.777  27.509  18.859  1.00 41.04           C  
ATOM   1505  CZ  PHE A 202      19.902  28.680  18.122  1.00 42.83           C  
ATOM   1506  N   LEU A 203      20.921  22.376  14.318  1.00 35.67           N  
ATOM   1507  CA  LEU A 203      21.586  21.352  13.548  1.00 35.60           C  
ATOM   1508  C   LEU A 203      21.294  21.597  12.036  1.00 35.65           C  
ATOM   1509  O   LEU A 203      22.228  21.582  11.220  1.00 35.52           O  
ATOM   1510  CB  LEU A 203      21.194  19.922  14.001  1.00 36.51           C  
ATOM   1511  CG  LEU A 203      21.938  19.040  12.983  1.00 40.04           C  
ATOM   1512  CD1 LEU A 203      23.233  18.376  13.464  1.00 43.22           C  
ATOM   1513  CD2 LEU A 203      21.036  18.184  12.066  1.00 38.42           C  
ATOM   1514  N   SER A 204      20.021  21.824  11.646  1.00 34.14           N  
ATOM   1515  CA  SER A 204      19.758  22.156  10.232  1.00 34.36           C  
ATOM   1516  C   SER A 204      20.610  23.344   9.737  1.00 34.93           C  
ATOM   1517  O   SER A 204      21.091  23.335   8.592  1.00 34.76           O  
ATOM   1518  CB  SER A 204      18.279  22.429   9.969  1.00 34.49           C  
ATOM   1519  OG  SER A 204      17.539  21.205  10.036  1.00 34.61           O  
ATOM   1520  N   LEU A 205      20.763  24.366  10.575  1.00 34.15           N  
ATOM   1521  CA  LEU A 205      21.594  25.522  10.220  1.00 35.05           C  
ATOM   1522  C   LEU A 205      22.992  25.063   9.803  1.00 36.05           C  
ATOM   1523  O   LEU A 205      23.483  25.472   8.753  1.00 37.22           O  
ATOM   1524  CB  LEU A 205      21.647  26.559  11.344  1.00 33.64           C  
ATOM   1525  CG  LEU A 205      22.541  27.806  11.139  1.00 34.77           C  
ATOM   1526  CD1 LEU A 205      22.158  28.605   9.924  1.00 32.79           C  
ATOM   1527  CD2 LEU A 205      22.449  28.683  12.361  1.00 34.17           C  
ATOM   1528  N   ILE A 206      23.615  24.179  10.580  1.00 36.83           N  
ATOM   1529  CA AILE A 206      24.989  23.720  10.297  0.50 36.67           C  
ATOM   1530  CA BILE A 206      24.987  23.776  10.251  0.50 36.76           C  
ATOM   1531  C   ILE A 206      25.036  22.753   9.108  1.00 37.20           C  
ATOM   1532  O   ILE A 206      25.929  22.833   8.247  1.00 36.96           O  
ATOM   1533  CB AILE A 206      25.630  23.051  11.544  0.50 36.86           C  
ATOM   1534  CB BILE A 206      25.813  23.334  11.495  0.50 37.00           C  
ATOM   1535  CG1AILE A 206      25.747  24.059  12.685  0.50 35.57           C  
ATOM   1536  CG1BILE A 206      25.212  22.088  12.149  0.50 36.79           C  
ATOM   1537  CG2AILE A 206      27.004  22.469  11.216  0.50 36.48           C  
ATOM   1538  CG2BILE A 206      25.908  24.483  12.491  0.50 35.80           C  
ATOM   1539  CD1AILE A 206      26.262  23.463  13.959  0.50 35.47           C  
ATOM   1540  CD1BILE A 206      26.022  21.572  13.343  0.50 36.89           C  
ATOM   1541  N   ALA A 207      24.069  21.838   9.060  1.00 36.31           N  
ATOM   1542  CA  ALA A 207      24.027  20.829   8.013  1.00 36.59           C  
ATOM   1543  C   ALA A 207      23.535  21.335   6.658  1.00 36.53           C  
ATOM   1544  O   ALA A 207      24.007  20.880   5.625  1.00 36.43           O  
ATOM   1545  CB  ALA A 207      23.185  19.618   8.482  1.00 34.71           C  
ATOM   1546  N   TYR A 208      22.595  22.271   6.645  1.00 36.75           N  
ATOM   1547  CA  TYR A 208      21.931  22.650   5.401  1.00 37.49           C  
ATOM   1548  C   TYR A 208      21.948  24.162   5.130  1.00 38.18           C  
ATOM   1549  O   TYR A 208      21.764  24.581   3.984  1.00 38.97           O  
ATOM   1550  CB  TYR A 208      20.473  22.158   5.356  1.00 36.65           C  
ATOM   1551  CG  TYR A 208      20.241  20.755   5.858  1.00 37.15           C  
ATOM   1552  CD1 TYR A 208      19.406  20.517   6.963  1.00 35.29           C  
ATOM   1553  CD2 TYR A 208      20.841  19.651   5.219  1.00 36.80           C  
ATOM   1554  CE1 TYR A 208      19.177  19.217   7.430  1.00 34.83           C  
ATOM   1555  CE2 TYR A 208      20.610  18.331   5.670  1.00 36.11           C  
ATOM   1556  CZ  TYR A 208      19.790  18.133   6.778  1.00 37.48           C  
ATOM   1557  OH  TYR A 208      19.565  16.837   7.198  1.00 37.54           O  
ATOM   1558  N   GLY A 209      22.153  24.992   6.145  1.00 39.13           N  
ATOM   1559  CA  GLY A 209      22.230  26.432   5.882  1.00 39.23           C  
ATOM   1560  C   GLY A 209      21.137  27.256   6.524  1.00 40.10           C  
ATOM   1561  O   GLY A 209      20.224  26.727   7.178  1.00 40.11           O  
ATOM   1562  N   LYS A 210      21.258  28.568   6.336  1.00 41.65           N  
ATOM   1563  CA  LYS A 210      20.410  29.590   6.965  1.00 42.31           C  
ATOM   1564  C   LYS A 210      18.944  29.558   6.525  1.00 42.79           C  
ATOM   1565  O   LYS A 210      18.094  30.175   7.174  1.00 43.14           O  
ATOM   1566  CB  LYS A 210      21.014  31.000   6.724  1.00 41.78           C  
ATOM   1567  N   ASP A 211      18.642  28.834   5.438  1.00 43.51           N  
ATOM   1568  CA  ASP A 211      17.270  28.677   4.966  1.00 43.66           C  
ATOM   1569  C   ASP A 211      16.345  28.158   6.056  1.00 43.58           C  
ATOM   1570  O   ASP A 211      15.150  28.448   6.039  1.00 43.83           O  
ATOM   1571  CB  ASP A 211      17.212  27.739   3.762  1.00 44.21           C  
ATOM   1572  CG  ASP A 211      17.727  28.414   2.490  1.00 47.90           C  
ATOM   1573  OD1 ASP A 211      18.572  29.330   2.597  1.00 49.92           O  
ATOM   1574  OD2 ASP A 211      17.289  28.052   1.383  1.00 50.86           O  
ATOM   1575  N   THR A 212      16.891  27.424   7.022  1.00 42.67           N  
ATOM   1576  CA  THR A 212      16.050  26.951   8.103  1.00 41.96           C  
ATOM   1577  C   THR A 212      15.365  28.074   8.862  1.00 41.67           C  
ATOM   1578  O   THR A 212      14.254  27.899   9.353  1.00 41.63           O  
ATOM   1579  CB  THR A 212      16.784  26.028   9.072  1.00 42.19           C  
ATOM   1580  OG1 THR A 212      15.800  25.419   9.918  1.00 43.24           O  
ATOM   1581  CG2 THR A 212      17.821  26.786   9.920  1.00 40.78           C  
ATOM   1582  N   PHE A 213      16.001  29.239   8.931  1.00 39.94           N  
ATOM   1583  CA  PHE A 213      15.435  30.340   9.682  1.00 40.08           C  
ATOM   1584  C   PHE A 213      14.724  31.356   8.797  1.00 41.03           C  
ATOM   1585  O   PHE A 213      14.089  32.271   9.327  1.00 42.57           O  
ATOM   1586  CB  PHE A 213      16.530  31.079  10.478  1.00 39.05           C  
ATOM   1587  CG  PHE A 213      17.039  30.309  11.654  1.00 37.78           C  
ATOM   1588  CD1 PHE A 213      16.248  30.136  12.784  1.00 36.33           C  
ATOM   1589  CD2 PHE A 213      18.310  29.767  11.642  1.00 36.02           C  
ATOM   1590  CE1 PHE A 213      16.701  29.419  13.889  1.00 33.71           C  
ATOM   1591  CE2 PHE A 213      18.783  29.047  12.739  1.00 33.98           C  
ATOM   1592  CZ  PHE A 213      17.969  28.881  13.871  1.00 35.64           C  
ATOM   1593  N   THR A 214      14.876  31.270   7.473  1.00 40.50           N  
ATOM   1594  CA  THR A 214      14.191  32.216   6.601  1.00 39.91           C  
ATOM   1595  C   THR A 214      13.016  31.583   5.873  1.00 41.04           C  
ATOM   1596  O   THR A 214      12.101  32.286   5.478  1.00 40.84           O  
ATOM   1597  CB  THR A 214      15.109  32.849   5.568  1.00 40.45           C  
ATOM   1598  OG1 THR A 214      15.660  31.834   4.730  1.00 39.13           O  
ATOM   1599  CG2 THR A 214      16.243  33.666   6.239  1.00 38.93           C  
ATOM   1600  N   LYS A 215      13.042  30.258   5.687  1.00 41.11           N  
ATOM   1601  CA  LYS A 215      11.963  29.551   4.984  1.00 42.45           C  
ATOM   1602  C   LYS A 215      10.554  29.932   5.459  1.00 41.02           C  
ATOM   1603  O   LYS A 215      10.317  30.081   6.661  1.00 40.17           O  
ATOM   1604  CB  LYS A 215      12.156  28.030   5.126  1.00 41.93           C  
ATOM   1605  CG  LYS A 215      13.042  27.474   4.029  1.00 45.52           C  
ATOM   1606  CD  LYS A 215      13.600  26.029   4.348  1.00 48.19           C  
ATOM   1607  CE  LYS A 215      12.599  25.090   5.038  1.00 56.58           C  
ATOM   1608  NZ  LYS A 215      11.257  25.106   4.367  1.00 61.98           N  
ATOM   1609  N   ASP A 216       9.635  30.077   4.503  1.00 40.69           N  
ATOM   1610  CA  ASP A 216       8.218  30.296   4.760  1.00 41.62           C  
ATOM   1611  C   ASP A 216       7.994  31.544   5.647  1.00 42.04           C  
ATOM   1612  O   ASP A 216       7.341  31.479   6.708  1.00 42.92           O  
ATOM   1613  CB  ASP A 216       7.538  28.997   5.325  1.00 42.24           C  
ATOM   1614  CG  ASP A 216       6.011  29.130   5.438  1.00 44.37           C  
ATOM   1615  OD1 ASP A 216       5.436  29.933   4.681  1.00 45.02           O  
ATOM   1616  OD2 ASP A 216       5.367  28.468   6.283  1.00 43.70           O  
ATOM   1617  N   ASN A 217       8.547  32.680   5.211  1.00 41.00           N  
ATOM   1618  CA  ASN A 217       8.422  33.956   5.932  1.00 40.94           C  
ATOM   1619  C   ASN A 217       8.872  33.816   7.372  1.00 39.54           C  
ATOM   1620  O   ASN A 217       8.161  34.233   8.291  1.00 38.79           O  
ATOM   1621  CB  ASN A 217       6.978  34.464   5.939  1.00 41.56           C  
ATOM   1622  CG  ASN A 217       6.455  34.774   4.557  1.00 45.24           C  
ATOM   1623  OD1 ASN A 217       7.038  35.578   3.823  1.00 51.05           O  
ATOM   1624  ND2 ASN A 217       5.320  34.163   4.196  1.00 46.15           N  
ATOM   1625  N   PHE A 218      10.028  33.192   7.563  1.00 38.69           N  
ATOM   1626  CA  PHE A 218      10.607  33.010   8.887  1.00 38.36           C  
ATOM   1627  C   PHE A 218       9.667  32.214   9.780  1.00 37.98           C  
ATOM   1628  O   PHE A 218       9.465  32.590  10.939  1.00 37.20           O  
ATOM   1629  CB  PHE A 218      10.919  34.371   9.520  1.00 38.55           C  
ATOM   1630  CG  PHE A 218      11.821  35.218   8.688  1.00 40.73           C  
ATOM   1631  CD1 PHE A 218      11.298  36.077   7.725  1.00 42.28           C  
ATOM   1632  CD2 PHE A 218      13.203  35.168   8.867  1.00 42.06           C  
ATOM   1633  CE1 PHE A 218      12.128  36.853   6.941  1.00 43.38           C  
ATOM   1634  CE2 PHE A 218      14.050  35.958   8.100  1.00 42.67           C  
ATOM   1635  CZ  PHE A 218      13.511  36.800   7.129  1.00 42.62           C  
ATOM   1636  N   TYR A 219       9.113  31.109   9.239  1.00 37.65           N  
ATOM   1637  CA  TYR A 219       8.124  30.321   9.958  1.00 36.48           C  
ATOM   1638  C   TYR A 219       8.608  29.921  11.361  1.00 36.56           C  
ATOM   1639  O   TYR A 219       7.801  29.748  12.280  1.00 36.33           O  
ATOM   1640  CB  TYR A 219       7.692  29.084   9.151  1.00 36.73           C  
ATOM   1641  CG  TYR A 219       6.766  28.171   9.949  1.00 35.66           C  
ATOM   1642  CD1 TYR A 219       5.395  28.492  10.098  1.00 34.73           C  
ATOM   1643  CD2 TYR A 219       7.257  27.048  10.596  1.00 32.78           C  
ATOM   1644  CE1 TYR A 219       4.548  27.710  10.858  1.00 32.47           C  
ATOM   1645  CE2 TYR A 219       6.408  26.223  11.349  1.00 31.79           C  
ATOM   1646  CZ  TYR A 219       5.064  26.558  11.465  1.00 35.50           C  
ATOM   1647  OH  TYR A 219       4.209  25.763  12.209  1.00 37.01           O  
ATOM   1648  N   PHE A 220       9.921  29.802  11.549  1.00 36.61           N  
ATOM   1649  CA  PHE A 220      10.459  29.326  12.836  1.00 37.05           C  
ATOM   1650  C   PHE A 220       9.964  30.055  14.118  1.00 37.45           C  
ATOM   1651  O   PHE A 220      10.064  29.517  15.240  1.00 37.60           O  
ATOM   1652  CB  PHE A 220      11.981  29.339  12.789  1.00 37.04           C  
ATOM   1653  CG  PHE A 220      12.574  30.658  13.122  1.00 36.96           C  
ATOM   1654  CD1 PHE A 220      12.937  30.959  14.454  1.00 37.81           C  
ATOM   1655  CD2 PHE A 220      12.802  31.591  12.128  1.00 38.62           C  
ATOM   1656  CE1 PHE A 220      13.508  32.170  14.795  1.00 37.58           C  
ATOM   1657  CE2 PHE A 220      13.375  32.841  12.447  1.00 36.24           C  
ATOM   1658  CZ  PHE A 220      13.727  33.127  13.796  1.00 37.85           C  
ATOM   1659  N   TRP A 221       9.470  31.280  13.966  1.00 35.97           N  
ATOM   1660  CA  TRP A 221       8.935  32.007  15.124  1.00 36.34           C  
ATOM   1661  C   TRP A 221       7.645  31.377  15.674  1.00 35.03           C  
ATOM   1662  O   TRP A 221       7.379  31.473  16.873  1.00 34.24           O  
ATOM   1663  CB  TRP A 221       8.679  33.479  14.794  1.00 36.17           C  
ATOM   1664  CG  TRP A 221       7.452  33.726  13.938  1.00 37.11           C  
ATOM   1665  CD1 TRP A 221       7.390  33.787  12.551  1.00 37.71           C  
ATOM   1666  CD2 TRP A 221       6.113  33.963  14.406  1.00 39.28           C  
ATOM   1667  NE1 TRP A 221       6.105  34.072  12.145  1.00 37.72           N  
ATOM   1668  CE2 TRP A 221       5.299  34.183  13.259  1.00 40.38           C  
ATOM   1669  CE3 TRP A 221       5.516  34.013  15.690  1.00 40.31           C  
ATOM   1670  CZ2 TRP A 221       3.904  34.439  13.359  1.00 39.68           C  
ATOM   1671  CZ3 TRP A 221       4.129  34.277  15.788  1.00 38.69           C  
ATOM   1672  CH2 TRP A 221       3.346  34.476  14.628  1.00 39.72           C  
ATOM   1673  N   VAL A 222       6.847  30.767  14.792  1.00 34.11           N  
ATOM   1674  CA  VAL A 222       5.628  30.058  15.209  1.00 33.53           C  
ATOM   1675  C   VAL A 222       5.881  28.995  16.315  1.00 33.42           C  
ATOM   1676  O   VAL A 222       5.353  29.156  17.415  1.00 33.82           O  
ATOM   1677  CB  VAL A 222       4.796  29.536  14.018  1.00 32.38           C  
ATOM   1678  CG1 VAL A 222       3.618  28.724  14.519  1.00 34.26           C  
ATOM   1679  CG2 VAL A 222       4.271  30.675  13.186  1.00 31.73           C  
ATOM   1680  N   PRO A 223       6.643  27.903  16.035  1.00 34.90           N  
ATOM   1681  CA  PRO A 223       6.927  26.948  17.129  1.00 35.57           C  
ATOM   1682  C   PRO A 223       7.724  27.491  18.300  1.00 36.82           C  
ATOM   1683  O   PRO A 223       7.871  26.798  19.302  1.00 37.55           O  
ATOM   1684  CB  PRO A 223       7.725  25.825  16.430  1.00 35.46           C  
ATOM   1685  CG  PRO A 223       8.246  26.492  15.179  1.00 35.40           C  
ATOM   1686  CD  PRO A 223       7.187  27.402  14.748  1.00 33.93           C  
ATOM   1687  N   LEU A 224       8.202  28.730  18.187  1.00 38.19           N  
ATOM   1688  CA  LEU A 224       8.904  29.415  19.265  1.00 38.62           C  
ATOM   1689  C   LEU A 224       7.914  30.117  20.186  1.00 37.99           C  
ATOM   1690  O   LEU A 224       7.927  29.930  21.414  1.00 38.09           O  
ATOM   1691  CB  LEU A 224       9.839  30.452  18.655  1.00 40.03           C  
ATOM   1692  CG  LEU A 224      11.269  30.423  19.163  1.00 44.69           C  
ATOM   1693  CD1 LEU A 224      11.862  28.989  18.994  1.00 45.63           C  
ATOM   1694  CD2 LEU A 224      12.054  31.474  18.366  1.00 46.56           C  
ATOM   1695  N   VAL A 225       7.047  30.924  19.582  1.00 37.45           N  
ATOM   1696  CA  VAL A 225       6.128  31.780  20.324  1.00 36.75           C  
ATOM   1697  C   VAL A 225       4.824  31.103  20.698  1.00 36.13           C  
ATOM   1698  O   VAL A 225       4.385  31.209  21.841  1.00 36.40           O  
ATOM   1699  CB  VAL A 225       5.843  33.125  19.554  1.00 36.82           C  
ATOM   1700  CG1 VAL A 225       4.762  33.926  20.256  1.00 35.65           C  
ATOM   1701  CG2 VAL A 225       7.098  33.909  19.466  1.00 36.26           C  
ATOM   1702  N   ALA A 226       4.191  30.445  19.726  1.00 35.59           N  
ATOM   1703  CA  ALA A 226       2.851  29.914  19.922  1.00 35.24           C  
ATOM   1704  C   ALA A 226       2.719  28.882  21.089  1.00 35.23           C  
ATOM   1705  O   ALA A 226       1.742  28.943  21.843  1.00 34.91           O  
ATOM   1706  CB  ALA A 226       2.279  29.367  18.611  1.00 33.89           C  
ATOM   1707  N   PRO A 227       3.676  27.927  21.225  1.00 35.06           N  
ATOM   1708  CA  PRO A 227       3.631  27.026  22.396  1.00 35.31           C  
ATOM   1709  C   PRO A 227       3.709  27.761  23.764  1.00 35.42           C  
ATOM   1710  O   PRO A 227       2.971  27.429  24.697  1.00 34.70           O  
ATOM   1711  CB  PRO A 227       4.842  26.095  22.170  1.00 34.97           C  
ATOM   1712  CG  PRO A 227       5.033  26.076  20.684  1.00 35.01           C  
ATOM   1713  CD  PRO A 227       4.790  27.561  20.331  1.00 34.97           C  
ATOM   1714  N   CYS A 228       4.551  28.786  23.869  1.00 35.95           N  
ATOM   1715  CA  CYS A 228       4.604  29.546  25.107  1.00 36.79           C  
ATOM   1716  C   CYS A 228       3.268  30.195  25.414  1.00 36.75           C  
ATOM   1717  O   CYS A 228       2.829  30.153  26.558  1.00 36.74           O  
ATOM   1718  CB  CYS A 228       5.700  30.600  25.090  1.00 37.16           C  
ATOM   1719  SG  CYS A 228       7.327  29.907  24.853  1.00 38.27           S  
ATOM   1720  N   VAL A 229       2.638  30.788  24.398  1.00 35.91           N  
ATOM   1721  CA  VAL A 229       1.358  31.445  24.594  1.00 35.72           C  
ATOM   1722  C   VAL A 229       0.318  30.422  25.031  1.00 35.38           C  
ATOM   1723  O   VAL A 229      -0.427  30.680  25.964  1.00 36.68           O  
ATOM   1724  CB  VAL A 229       0.883  32.209  23.330  1.00 35.44           C  
ATOM   1725  CG1 VAL A 229      -0.550  32.692  23.505  1.00 34.53           C  
ATOM   1726  CG2 VAL A 229       1.833  33.410  23.027  1.00 35.70           C  
ATOM   1727  N   GLY A 230       0.300  29.253  24.386  1.00 35.75           N  
ATOM   1728  CA  GLY A 230      -0.685  28.224  24.684  1.00 34.46           C  
ATOM   1729  C   GLY A 230      -0.497  27.656  26.074  1.00 34.76           C  
ATOM   1730  O   GLY A 230      -1.457  27.487  26.844  1.00 34.49           O  
ATOM   1731  N   SER A 231       0.749  27.363  26.394  1.00 34.38           N  
ATOM   1732  CA  SER A 231       1.106  26.901  27.708  1.00 34.97           C  
ATOM   1733  C   SER A 231       0.614  27.879  28.806  1.00 35.49           C  
ATOM   1734  O   SER A 231      -0.017  27.463  29.779  1.00 35.81           O  
ATOM   1735  CB  SER A 231       2.614  26.780  27.781  1.00 35.63           C  
ATOM   1736  OG  SER A 231       3.050  26.516  29.097  1.00 38.78           O  
ATOM   1737  N   VAL A 232       0.885  29.167  28.667  1.00 34.87           N  
ATOM   1738  CA  VAL A 232       0.497  30.091  29.721  1.00 34.89           C  
ATOM   1739  C   VAL A 232      -1.029  30.174  29.889  1.00 35.54           C  
ATOM   1740  O   VAL A 232      -1.547  30.198  31.034  1.00 35.41           O  
ATOM   1741  CB  VAL A 232       1.104  31.465  29.485  1.00 34.76           C  
ATOM   1742  CG1 VAL A 232       0.470  32.527  30.437  1.00 34.93           C  
ATOM   1743  CG2 VAL A 232       2.607  31.361  29.679  1.00 34.89           C  
ATOM   1744  N   VAL A 233      -1.745  30.209  28.767  1.00 35.20           N  
ATOM   1745  CA  VAL A 233      -3.209  30.307  28.770  1.00 35.98           C  
ATOM   1746  C   VAL A 233      -3.838  29.126  29.502  1.00 35.85           C  
ATOM   1747  O   VAL A 233      -4.643  29.313  30.396  1.00 35.36           O  
ATOM   1748  CB  VAL A 233      -3.776  30.443  27.328  1.00 36.89           C  
ATOM   1749  CG1 VAL A 233      -5.274  30.098  27.288  1.00 37.31           C  
ATOM   1750  CG2 VAL A 233      -3.515  31.876  26.830  1.00 38.47           C  
ATOM   1751  N   PHE A 234      -3.430  27.915  29.144  1.00 35.52           N  
ATOM   1752  CA  PHE A 234      -3.975  26.695  29.736  1.00 35.42           C  
ATOM   1753  C   PHE A 234      -3.482  26.449  31.148  1.00 35.38           C  
ATOM   1754  O   PHE A 234      -4.227  25.899  31.942  1.00 34.88           O  
ATOM   1755  CB  PHE A 234      -3.692  25.462  28.844  1.00 35.86           C  
ATOM   1756  CG  PHE A 234      -4.558  25.401  27.610  1.00 36.45           C  
ATOM   1757  CD1 PHE A 234      -5.460  24.357  27.430  1.00 38.50           C  
ATOM   1758  CD2 PHE A 234      -4.512  26.419  26.656  1.00 36.09           C  
ATOM   1759  CE1 PHE A 234      -6.269  24.291  26.286  1.00 38.51           C  
ATOM   1760  CE2 PHE A 234      -5.321  26.379  25.506  1.00 36.85           C  
ATOM   1761  CZ  PHE A 234      -6.203  25.304  25.320  1.00 37.78           C  
ATOM   1762  N   CYS A 235      -2.250  26.852  31.468  1.00 35.47           N  
ATOM   1763  CA  CYS A 235      -1.790  26.818  32.866  1.00 37.04           C  
ATOM   1764  C   CYS A 235      -2.672  27.678  33.778  1.00 36.71           C  
ATOM   1765  O   CYS A 235      -2.973  27.282  34.905  1.00 36.94           O  
ATOM   1766  CB  CYS A 235      -0.313  27.233  33.003  1.00 36.41           C  
ATOM   1767  SG  CYS A 235       0.872  25.928  32.526  1.00 39.86           S  
ATOM   1768  N   GLN A 236      -3.091  28.846  33.285  1.00 38.17           N  
ATOM   1769  CA  GLN A 236      -3.955  29.789  34.062  1.00 38.17           C  
ATOM   1770  C   GLN A 236      -5.331  29.172  34.237  1.00 37.81           C  
ATOM   1771  O   GLN A 236      -5.959  29.344  35.269  1.00 37.53           O  
ATOM   1772  CB  GLN A 236      -4.188  31.109  33.330  1.00 38.52           C  
ATOM   1773  CG  GLN A 236      -3.014  32.045  33.189  1.00 43.57           C  
ATOM   1774  CD  GLN A 236      -2.323  32.333  34.498  1.00 51.52           C  
ATOM   1775  OE1 GLN A 236      -2.937  32.829  35.471  1.00 52.58           O  
ATOM   1776  NE2 GLN A 236      -1.025  32.010  34.546  1.00 54.88           N  
ATOM   1777  N   PHE A 237      -5.828  28.507  33.195  1.00 36.50           N  
ATOM   1778  CA  PHE A 237      -7.151  27.899  33.258  1.00 36.36           C  
ATOM   1779  C   PHE A 237      -7.168  26.773  34.311  1.00 36.38           C  
ATOM   1780  O   PHE A 237      -8.123  26.663  35.098  1.00 35.25           O  
ATOM   1781  CB  PHE A 237      -7.587  27.389  31.876  1.00 36.79           C  
ATOM   1782  CG  PHE A 237      -8.757  26.440  31.918  1.00 37.22           C  
ATOM   1783  CD1 PHE A 237     -10.057  26.920  31.997  1.00 36.81           C  
ATOM   1784  CD2 PHE A 237      -8.546  25.058  31.861  1.00 40.21           C  
ATOM   1785  CE1 PHE A 237     -11.144  26.038  32.029  1.00 36.44           C  
ATOM   1786  CE2 PHE A 237      -9.628  24.157  31.881  1.00 39.86           C  
ATOM   1787  CZ  PHE A 237     -10.930  24.662  31.976  1.00 38.72           C  
ATOM   1788  N   TYR A 238      -6.112  25.955  34.326  1.00 35.47           N  
ATOM   1789  CA  TYR A 238      -5.961  24.926  35.354  1.00 35.98           C  
ATOM   1790  C   TYR A 238      -5.866  25.550  36.762  1.00 35.90           C  
ATOM   1791  O   TYR A 238      -6.495  25.084  37.710  1.00 36.54           O  
ATOM   1792  CB  TYR A 238      -4.737  24.049  35.068  1.00 35.35           C  
ATOM   1793  CG  TYR A 238      -4.294  23.217  36.250  1.00 35.09           C  
ATOM   1794  CD1 TYR A 238      -4.865  21.962  36.497  1.00 35.60           C  
ATOM   1795  CD2 TYR A 238      -3.315  23.696  37.138  1.00 35.70           C  
ATOM   1796  CE1 TYR A 238      -4.485  21.211  37.615  1.00 36.28           C  
ATOM   1797  CE2 TYR A 238      -2.915  22.957  38.254  1.00 35.52           C  
ATOM   1798  CZ  TYR A 238      -3.503  21.709  38.478  1.00 36.20           C  
ATOM   1799  OH  TYR A 238      -3.103  20.956  39.563  1.00 36.51           O  
ATOM   1800  N   ASP A 239      -5.070  26.603  36.884  1.00 36.01           N  
ATOM   1801  CA  ASP A 239      -4.828  27.244  38.172  1.00 35.73           C  
ATOM   1802  C   ASP A 239      -6.094  27.911  38.709  1.00 36.63           C  
ATOM   1803  O   ASP A 239      -6.394  27.847  39.911  1.00 36.85           O  
ATOM   1804  CB  ASP A 239      -3.723  28.286  38.020  1.00 35.37           C  
ATOM   1805  CG  ASP A 239      -3.459  29.079  39.325  1.00 37.83           C  
ATOM   1806  OD1 ASP A 239      -2.916  28.472  40.263  1.00 37.30           O  
ATOM   1807  OD2 ASP A 239      -3.786  30.289  39.399  1.00 38.44           O  
ATOM   1808  N   LYS A 240      -6.831  28.558  37.820  1.00 36.99           N  
ATOM   1809  CA  LYS A 240      -7.927  29.420  38.209  1.00 37.46           C  
ATOM   1810  C   LYS A 240      -9.289  28.765  38.096  1.00 36.87           C  
ATOM   1811  O   LYS A 240     -10.246  29.178  38.760  1.00 35.70           O  
ATOM   1812  CB  LYS A 240      -7.854  30.695  37.398  1.00 37.98           C  
ATOM   1813  CG  LYS A 240      -6.819  31.637  37.986  1.00 43.12           C  
ATOM   1814  CD  LYS A 240      -6.159  32.477  36.912  1.00 49.99           C  
ATOM   1815  CE  LYS A 240      -5.791  33.856  37.496  1.00 55.17           C  
ATOM   1816  NZ  LYS A 240      -5.260  34.738  36.398  1.00 59.35           N  
ATOM   1817  N   VAL A 241      -9.372  27.718  37.293  1.00 35.91           N  
ATOM   1818  CA  VAL A 241     -10.626  27.018  37.115  1.00 36.43           C  
ATOM   1819  C   VAL A 241     -10.587  25.597  37.674  1.00 36.45           C  
ATOM   1820  O   VAL A 241     -11.340  25.286  38.599  1.00 36.82           O  
ATOM   1821  CB  VAL A 241     -11.102  27.060  35.657  1.00 36.70           C  
ATOM   1822  CG1 VAL A 241     -12.350  26.213  35.478  1.00 37.01           C  
ATOM   1823  CG2 VAL A 241     -11.379  28.507  35.263  1.00 38.91           C  
ATOM   1824  N   ILE A 242      -9.709  24.743  37.160  1.00 36.08           N  
ATOM   1825  CA  ILE A 242      -9.687  23.348  37.610  1.00 35.97           C  
ATOM   1826  C   ILE A 242      -9.302  23.146  39.094  1.00 36.43           C  
ATOM   1827  O   ILE A 242      -9.951  22.371  39.799  1.00 36.07           O  
ATOM   1828  CB  ILE A 242      -8.861  22.451  36.652  1.00 37.25           C  
ATOM   1829  CG1 ILE A 242      -9.597  22.299  35.326  1.00 35.24           C  
ATOM   1830  CG2 ILE A 242      -8.590  21.072  37.257  1.00 36.54           C  
ATOM   1831  CD1 ILE A 242      -8.731  21.666  34.283  1.00 42.91           C  
ATOM   1832  N   CYS A 243      -8.292  23.855  39.590  1.00 36.28           N  
ATOM   1833  CA  CYS A 243      -7.931  23.711  41.016  1.00 36.80           C  
ATOM   1834  C   CYS A 243      -9.050  24.017  42.021  1.00 36.49           C  
ATOM   1835  O   CYS A 243      -9.362  23.161  42.869  1.00 36.85           O  
ATOM   1836  CB  CYS A 243      -6.700  24.533  41.357  1.00 36.61           C  
ATOM   1837  SG  CYS A 243      -5.366  23.768  40.540  1.00 40.53           S  
ATOM   1838  N   PRO A 244      -9.651  25.227  41.943  1.00 35.54           N  
ATOM   1839  CA  PRO A 244     -10.694  25.448  42.929  1.00 35.38           C  
ATOM   1840  C   PRO A 244     -11.773  24.359  42.813  1.00 35.55           C  
ATOM   1841  O   PRO A 244     -12.269  23.878  43.835  1.00 35.18           O  
ATOM   1842  CB  PRO A 244     -11.253  26.830  42.581  1.00 34.61           C  
ATOM   1843  CG  PRO A 244     -10.686  27.211  41.292  1.00 35.30           C  
ATOM   1844  CD  PRO A 244      -9.465  26.380  41.042  1.00 35.33           C  
ATOM   1845  N   LEU A 245     -12.107  23.952  41.590  1.00 34.89           N  
ATOM   1846  CA  LEU A 245     -13.120  22.927  41.387  1.00 35.60           C  
ATOM   1847  C   LEU A 245     -12.752  21.545  41.968  1.00 36.37           C  
ATOM   1848  O   LEU A 245     -13.630  20.828  42.504  1.00 35.91           O  
ATOM   1849  CB  LEU A 245     -13.480  22.816  39.901  1.00 35.92           C  
ATOM   1850  CG  LEU A 245     -14.249  24.004  39.315  1.00 36.38           C  
ATOM   1851  CD1 LEU A 245     -14.530  23.706  37.858  1.00 37.42           C  
ATOM   1852  CD2 LEU A 245     -15.532  24.223  40.088  1.00 35.25           C  
ATOM   1853  N   VAL A 246     -11.457  21.164  41.864  1.00 37.33           N  
ATOM   1854  CA  VAL A 246     -11.020  19.876  42.402  1.00 38.15           C  
ATOM   1855  C   VAL A 246     -11.122  19.909  43.931  1.00 39.18           C  
ATOM   1856  O   VAL A 246     -11.578  18.940  44.548  1.00 39.89           O  
ATOM   1857  CB  VAL A 246      -9.608  19.498  41.895  1.00 38.52           C  
ATOM   1858  CG1 VAL A 246      -9.001  18.342  42.719  1.00 38.32           C  
ATOM   1859  CG2 VAL A 246      -9.654  19.152  40.366  1.00 37.72           C  
ATOM   1860  N   ASP A 247     -10.734  21.035  44.533  1.00 39.77           N  
ATOM   1861  CA  ASP A 247     -10.863  21.232  45.983  1.00 40.55           C  
ATOM   1862  C   ASP A 247     -12.303  21.131  46.433  1.00 40.29           C  
ATOM   1863  O   ASP A 247     -12.605  20.485  47.472  1.00 40.24           O  
ATOM   1864  CB  ASP A 247     -10.314  22.596  46.398  1.00 41.24           C  
ATOM   1865  CG  ASP A 247      -8.793  22.676  46.259  1.00 44.02           C  
ATOM   1866  OD1 ASP A 247      -8.128  21.602  46.198  1.00 45.69           O  
ATOM   1867  OD2 ASP A 247      -8.268  23.815  46.213  1.00 48.76           O  
ATOM   1868  N   LEU A 248     -13.201  21.762  45.669  1.00 39.92           N  
ATOM   1869  CA  LEU A 248     -14.649  21.622  45.967  1.00 39.44           C  
ATOM   1870  C   LEU A 248     -15.091  20.140  45.882  1.00 39.26           C  
ATOM   1871  O   LEU A 248     -15.646  19.602  46.857  1.00 38.98           O  
ATOM   1872  CB  LEU A 248     -15.490  22.548  45.080  1.00 39.45           C  
ATOM   1873  CG  LEU A 248     -15.342  24.054  45.384  1.00 38.51           C  
ATOM   1874  CD1 LEU A 248     -15.967  24.875  44.249  1.00 37.55           C  
ATOM   1875  CD2 LEU A 248     -15.980  24.374  46.701  1.00 38.06           C  
ATOM   1876  N   ALA A 249     -14.804  19.465  44.767  1.00 38.13           N  
ATOM   1877  CA  ALA A 249     -14.916  18.011  44.739  1.00 37.92           C  
ATOM   1878  C   ALA A 249     -13.976  17.456  45.818  1.00 38.03           C  
ATOM   1879  O   ALA A 249     -14.252  16.354  46.340  1.00 37.41           O  
ATOM   1880  CB  ALA A 249     -14.526  17.450  43.342  1.00 38.14           C  
