# Supplementary material for: Alignment of Helical Membrane Protein Sequences Using AlignMe
Source: PLoS One. 2013 Mar 4;8(3):e57731. doi: 10.1371/journal.pone.0057731 (PMC3587630; doi:10.1371/journal.pone.0057731)
Supplement: File S2 — Dataset of HOMEP2 homologous membrane proteins. (GZ) [file pone.0057731.s002.gz › HOMEP2010_pdbs/aquaporins/3CN5_A.pdb]

ATOM      1  N   LEU A  32     -34.627  12.261  23.565  1.00 54.62           N  
ATOM      2  CA  LEU A  32     -34.947  13.098  24.761  1.00 54.76           C  
ATOM      3  C   LEU A  32     -34.543  14.564  24.513  1.00 54.25           C  
ATOM      4  O   LEU A  32     -35.207  15.509  24.959  1.00 54.60           O  
ATOM      5  CB  LEU A  32     -34.242  12.544  26.017  1.00 55.25           C  
ATOM      6  CG  LEU A  32     -34.094  11.031  26.294  1.00 56.26           C  
ATOM      7  CD1 LEU A  32     -35.303  10.182  25.829  1.00 56.84           C  
ATOM      8  CD2 LEU A  32     -32.777  10.469  25.744  1.00 56.93           C  
ATOM      9  N   LYS A  33     -33.425  14.718  23.817  1.00 53.29           N  
ATOM     10  CA  LYS A  33     -32.940  15.971  23.268  1.00 52.10           C  
ATOM     11  C   LYS A  33     -32.274  15.522  21.973  1.00 50.85           C  
ATOM     12  O   LYS A  33     -31.895  16.338  21.113  1.00 50.68           O  
ATOM     13  CB  LYS A  33     -31.896  16.599  24.185  1.00 52.59           C  
ATOM     14  CG  LYS A  33     -32.434  17.531  25.257  1.00 54.32           C  
ATOM     15  CD  LYS A  33     -31.288  18.407  25.768  1.00 56.94           C  
ATOM     16  CE  LYS A  33     -31.761  19.564  26.650  1.00 58.06           C  
ATOM     17  NZ  LYS A  33     -30.669  20.586  26.772  1.00 58.90           N  
ATOM     18  N   LEU A  34     -32.120  14.201  21.882  1.00 48.75           N  
ATOM     19  CA  LEU A  34     -31.713  13.480  20.682  1.00 47.17           C  
ATOM     20  C   LEU A  34     -32.878  13.424  19.685  1.00 45.60           C  
ATOM     21  O   LEU A  34     -32.673  13.471  18.465  1.00 44.37           O  
ATOM     22  CB  LEU A  34     -31.291  12.062  21.078  1.00 47.31           C  
ATOM     23  CG  LEU A  34     -30.659  11.021  20.143  1.00 48.59           C  
ATOM     24  CD1 LEU A  34     -31.713  10.103  19.512  1.00 50.55           C  
ATOM     25  CD2 LEU A  34     -29.716  11.625  19.087  1.00 49.75           C  
ATOM     26  N   TRP A  35     -34.091  13.300  20.217  1.00 43.70           N  
ATOM     27  CA  TRP A  35     -35.285  13.407  19.405  1.00 42.36           C  
ATOM     28  C   TRP A  35     -35.426  14.822  18.831  1.00 39.68           C  
ATOM     29  O   TRP A  35     -35.760  14.967  17.667  1.00 38.56           O  
ATOM     30  CB  TRP A  35     -36.530  13.015  20.189  1.00 44.45           C  
ATOM     31  CG  TRP A  35     -37.082  11.716  19.715  1.00 47.60           C  
ATOM     32  CD1 TRP A  35     -38.039  11.528  18.746  1.00 50.16           C  
ATOM     33  CD2 TRP A  35     -36.708  10.412  20.167  1.00 50.08           C  
ATOM     34  NE1 TRP A  35     -38.287  10.183  18.576  1.00 51.05           N  
ATOM     35  CE2 TRP A  35     -37.487   9.475  19.437  1.00 51.03           C  
ATOM     36  CE3 TRP A  35     -35.799   9.941  21.124  1.00 50.96           C  
ATOM     37  CZ2 TRP A  35     -37.380   8.094  19.632  1.00 50.05           C  
ATOM     38  CZ3 TRP A  35     -35.686   8.565  21.315  1.00 50.46           C  
ATOM     39  CH2 TRP A  35     -36.480   7.657  20.574  1.00 49.94           C  
ATOM     40  N   SER A  36     -35.156  15.839  19.649  1.00 36.87           N  
ATOM     41  CA  SER A  36     -35.160  17.218  19.180  1.00 35.45           C  
ATOM     42  C   SER A  36     -34.121  17.431  18.095  1.00 33.80           C  
ATOM     43  O   SER A  36     -34.345  18.195  17.159  1.00 33.39           O  
ATOM     44  CB  SER A  36     -34.923  18.195  20.309  1.00 35.28           C  
ATOM     45  OG  SER A  36     -36.093  18.344  21.068  1.00 36.74           O  
ATOM     46  N   PHE A  37     -32.991  16.749  18.229  1.00 31.52           N  
ATOM     47  CA  PHE A  37     -31.936  16.804  17.237  1.00 30.27           C  
ATOM     48  C   PHE A  37     -32.375  16.199  15.904  1.00 29.37           C  
ATOM     49  O   PHE A  37     -32.165  16.805  14.837  1.00 28.22           O  
ATOM     50  CB  PHE A  37     -30.683  16.098  17.765  1.00 29.61           C  
ATOM     51  CG  PHE A  37     -29.545  16.017  16.771  1.00 28.51           C  
ATOM     52  CD1 PHE A  37     -28.501  16.933  16.814  1.00 30.30           C  
ATOM     53  CD2 PHE A  37     -29.488  14.992  15.849  1.00 25.81           C  
ATOM     54  CE1 PHE A  37     -27.422  16.834  15.921  1.00 29.60           C  
ATOM     55  CE2 PHE A  37     -28.424  14.883  14.949  1.00 28.21           C  
ATOM     56  CZ  PHE A  37     -27.387  15.815  14.981  1.00 27.38           C  
ATOM     57  N   TRP A  38     -32.954  15.003  15.957  1.00 28.17           N  
ATOM     58  CA  TRP A  38     -33.434  14.362  14.740  1.00 29.07           C  
ATOM     59  C   TRP A  38     -34.616  15.120  14.074  1.00 26.75           C  
ATOM     60  O   TRP A  38     -34.693  15.190  12.871  1.00 26.68           O  
ATOM     61  CB  TRP A  38     -33.719  12.869  14.971  1.00 31.69           C  
ATOM     62  CG  TRP A  38     -32.408  12.094  15.112  1.00 35.02           C  
ATOM     63  CD1 TRP A  38     -31.984  11.378  16.208  1.00 38.05           C  
ATOM     64  CD2 TRP A  38     -31.339  12.002  14.135  1.00 37.51           C  
ATOM     65  NE1 TRP A  38     -30.728  10.838  15.965  1.00 38.92           N  
ATOM     66  CE2 TRP A  38     -30.309  11.208  14.712  1.00 38.17           C  
ATOM     67  CE3 TRP A  38     -31.152  12.512  12.836  1.00 38.61           C  
ATOM     68  CZ2 TRP A  38     -29.114  10.917  14.035  1.00 37.41           C  
ATOM     69  CZ3 TRP A  38     -29.957  12.221  12.156  1.00 37.47           C  
ATOM     70  CH2 TRP A  38     -28.956  11.425  12.757  1.00 37.30           C  
ATOM     71  N   ARG A  39     -35.502  15.680  14.879  1.00 25.57           N  
ATOM     72  CA  ARG A  39     -36.591  16.535  14.377  1.00 24.96           C  
ATOM     73  C   ARG A  39     -36.092  17.828  13.707  1.00 23.44           C  
ATOM     74  O   ARG A  39     -36.669  18.258  12.725  1.00 22.99           O  
ATOM     75  CB  ARG A  39     -37.579  16.845  15.483  1.00 24.24           C  
ATOM     76  CG  ARG A  39     -38.380  15.596  15.856  1.00 28.12           C  
ATOM     77  CD  ARG A  39     -39.131  15.781  17.152  1.00 33.65           C  
ATOM     78  NE  ARG A  39     -40.009  14.635  17.399  1.00 38.78           N  
ATOM     79  CZ  ARG A  39     -40.298  14.167  18.613  1.00 39.19           C  
ATOM     80  NH1 ARG A  39     -41.115  13.127  18.740  1.00 40.44           N  
ATOM     81  NH2 ARG A  39     -39.766  14.728  19.697  1.00 38.44           N  
ATOM     82  N   ALA A  40     -35.021  18.419  14.237  1.00 21.88           N  
ATOM     83  CA  ALA A  40     -34.357  19.550  13.569  1.00 21.26           C  
ATOM     84  C   ALA A  40     -33.798  19.188  12.200  1.00 21.12           C  
ATOM     85  O   ALA A  40     -33.954  19.957  11.226  1.00 20.63           O  
ATOM     86  CB  ALA A  40     -33.275  20.132  14.458  1.00 20.64           C  
ATOM     87  N   ALA A  41     -33.151  18.021  12.102  1.00 20.25           N  
ATOM     88  CA  ALA A  41     -32.646  17.528  10.824  1.00 20.51           C  
ATOM     89  C   ALA A  41     -33.780  17.308   9.812  1.00 20.54           C  
ATOM     90  O   ALA A  41     -33.634  17.635   8.644  1.00 21.06           O  
ATOM     91  CB  ALA A  41     -31.855  16.243  11.008  1.00 20.48           C  
ATOM     92  N   ILE A  42     -34.894  16.742  10.271  1.00 20.70           N  
ATOM     93  CA  ILE A  42     -36.060  16.509   9.423  1.00 21.71           C  
ATOM     94  C   ILE A  42     -36.633  17.871   8.953  1.00 20.52           C  
ATOM     95  O   ILE A  42     -36.975  18.033   7.782  1.00 21.42           O  
ATOM     96  CB  ILE A  42     -37.129  15.716  10.195  1.00 21.16           C  
ATOM     97  CG1 ILE A  42     -36.662  14.270  10.406  1.00 23.02           C  
ATOM     98  CG2 ILE A  42     -38.483  15.717   9.447  1.00 22.54           C  
ATOM     99  CD1 ILE A  42     -37.607  13.469  11.330  1.00 24.60           C  
ATOM    100  N   ALA A  43     -36.713  18.829   9.878  1.00 19.08           N  
ATOM    101  CA  ALA A  43     -37.250  20.165   9.579  1.00 18.84           C  
ATOM    102  C   ALA A  43     -36.425  20.849   8.472  1.00 17.82           C  
ATOM    103  O   ALA A  43     -36.997  21.480   7.556  1.00 17.04           O  
ATOM    104  CB  ALA A  43     -37.286  21.018  10.838  1.00 17.41           C  
ATOM    105  N   GLU A  44     -35.102  20.700   8.537  1.00 17.06           N  
ATOM    106  CA  GLU A  44     -34.196  21.265   7.490  1.00 16.87           C  
ATOM    107  C   GLU A  44     -34.325  20.517   6.165  1.00 17.99           C  
ATOM    108  O   GLU A  44     -34.240  21.137   5.086  1.00 18.51           O  
ATOM    109  CB  GLU A  44     -32.728  21.242   7.947  1.00 17.09           C  
ATOM    110  CG  GLU A  44     -32.418  22.178   9.123  1.00 17.04           C  
ATOM    111  CD  GLU A  44     -32.289  23.658   8.682  1.00 18.10           C  
ATOM    112  OE1 GLU A  44     -31.677  23.896   7.623  1.00 17.94           O  
ATOM    113  OE2 GLU A  44     -32.779  24.554   9.415  1.00 19.07           O  
ATOM    114  N   PHE A  45     -34.491  19.187   6.236  1.00 16.87           N  
ATOM    115  CA  PHE A  45     -34.715  18.378   5.021  1.00 17.66           C  
ATOM    116  C   PHE A  45     -36.006  18.830   4.277  1.00 17.15           C  
ATOM    117  O   PHE A  45     -35.965  19.173   3.104  1.00 16.73           O  
ATOM    118  CB  PHE A  45     -34.739  16.865   5.349  1.00 17.82           C  
ATOM    119  CG  PHE A  45     -35.208  16.005   4.200  1.00 18.43           C  
ATOM    120  CD1 PHE A  45     -34.321  15.609   3.196  1.00 18.92           C  
ATOM    121  CD2 PHE A  45     -36.542  15.601   4.121  1.00 21.58           C  
ATOM    122  CE1 PHE A  45     -34.760  14.817   2.116  1.00 20.53           C  
ATOM    123  CE2 PHE A  45     -36.997  14.805   3.055  1.00 21.65           C  
ATOM    124  CZ  PHE A  45     -36.098  14.426   2.042  1.00 20.33           C  
ATOM    125  N   ILE A  46     -37.120  18.834   4.988  1.00 16.85           N  
ATOM    126  CA  ILE A  46     -38.400  19.229   4.429  1.00 17.41           C  
ATOM    127  C   ILE A  46     -38.426  20.694   3.957  1.00 17.53           C  
ATOM    128  O   ILE A  46     -38.934  20.980   2.866  1.00 17.19           O  
ATOM    129  CB  ILE A  46     -39.584  18.944   5.402  1.00 17.05           C  
ATOM    130  CG1 ILE A  46     -39.746  17.417   5.633  1.00 18.80           C  
ATOM    131  CG2 ILE A  46     -40.907  19.607   4.881  1.00 15.54           C  
ATOM    132  CD1 ILE A  46     -40.083  16.564   4.369  1.00 18.21           C  
ATOM    133  N   ALA A  47     -37.859  21.605   4.746  1.00 16.50           N  
ATOM    134  CA  ALA A  47     -37.884  23.022   4.350  1.00 15.93           C  
ATOM    135  C   ALA A  47     -37.073  23.239   3.060  1.00 15.65           C  
ATOM    136  O   ALA A  47     -37.475  23.992   2.164  1.00 15.46           O  
ATOM    137  CB  ALA A  47     -37.376  23.929   5.489  1.00 13.96           C  
ATOM    138  N   THR A  48     -35.927  22.581   2.956  1.00 15.10           N  
ATOM    139  CA  THR A  48     -35.105  22.725   1.760  1.00 15.74           C  
ATOM    140  C   THR A  48     -35.810  22.091   0.553  1.00 16.40           C  
ATOM    141  O   THR A  48     -35.723  22.595  -0.585  1.00 15.60           O  
ATOM    142  CB  THR A  48     -33.628  22.243   1.985  1.00 15.64           C  
ATOM    143  OG1 THR A  48     -33.151  22.731   3.261  1.00 18.04           O  
ATOM    144  CG2 THR A  48     -32.709  22.805   0.901  1.00 16.42           C  
ATOM    145  N   LEU A  49     -36.525  20.990   0.794  1.00 16.49           N  
ATOM    146  CA  LEU A  49     -37.311  20.397  -0.294  1.00 16.71           C  
ATOM    147  C   LEU A  49     -38.366  21.388  -0.782  1.00 16.13           C  
ATOM    148  O   LEU A  49     -38.525  21.584  -1.989  1.00 16.40           O  
ATOM    149  CB  LEU A  49     -37.982  19.087   0.171  1.00 16.42           C  
ATOM    150  CG  LEU A  49     -38.791  18.225  -0.826  1.00 17.42           C  
ATOM    151  CD1 LEU A  49     -38.978  16.823  -0.164  1.00 17.39           C  
ATOM    152  CD2 LEU A  49     -40.180  18.836  -1.145  1.00 18.44           C  
ATOM    153  N   LEU A  50     -39.105  21.991   0.152  1.00 15.44           N  
ATOM    154  CA  LEU A  50     -40.155  22.962  -0.234  1.00 15.34           C  
ATOM    155  C   LEU A  50     -39.558  24.173  -0.913  1.00 14.57           C  
ATOM    156  O   LEU A  50     -40.143  24.684  -1.855  1.00 15.34           O  
ATOM    157  CB  LEU A  50     -40.946  23.427   0.985  1.00 14.43           C  
ATOM    158  CG  LEU A  50     -41.765  22.321   1.666  1.00 16.40           C  
ATOM    159  CD1 LEU A  50     -42.374  22.841   2.968  1.00 17.04           C  
ATOM    160  CD2 LEU A  50     -42.868  21.758   0.706  1.00 16.49           C  
ATOM    161  N   PHE A  51     -38.415  24.651  -0.410  1.00 13.27           N  
ATOM    162  CA  PHE A  51     -37.706  25.785  -1.003  1.00 13.48           C  
ATOM    163  C   PHE A  51     -37.437  25.514  -2.493  1.00 14.33           C  
ATOM    164  O   PHE A  51     -37.799  26.316  -3.372  1.00 14.75           O  
ATOM    165  CB  PHE A  51     -36.397  26.047  -0.213  1.00 13.10           C  
ATOM    166  CG  PHE A  51     -35.568  27.196  -0.719  1.00 12.93           C  
ATOM    167  CD1 PHE A  51     -36.129  28.448  -0.975  1.00 11.57           C  
ATOM    168  CD2 PHE A  51     -34.183  27.019  -0.928  1.00 16.06           C  
ATOM    169  CE1 PHE A  51     -35.325  29.513  -1.436  1.00 11.24           C  
ATOM    170  CE2 PHE A  51     -33.388  28.068  -1.380  1.00 13.49           C  
ATOM    171  CZ  PHE A  51     -33.957  29.304  -1.657  1.00 13.48           C  
ATOM    172  N   LEU A  52     -36.819  24.366  -2.792  1.00 14.48           N  
ATOM    173  CA  LEU A  52     -36.456  24.084  -4.174  1.00 14.08           C  
ATOM    174  C   LEU A  52     -37.689  23.820  -5.046  1.00 14.67           C  
ATOM    175  O   LEU A  52     -37.714  24.227  -6.208  1.00 14.90           O  
ATOM    176  CB  LEU A  52     -35.450  22.923  -4.261  1.00 14.32           C  
ATOM    177  CG  LEU A  52     -33.944  23.237  -4.191  1.00 14.94           C  
ATOM    178  CD1 LEU A  52     -33.475  24.050  -5.440  1.00 15.31           C  
ATOM    179  CD2 LEU A  52     -33.573  23.923  -2.833  1.00 11.47           C  
ATOM    180  N   TYR A  53     -38.703  23.148  -4.503  1.00 15.14           N  
ATOM    181  CA  TYR A  53     -39.892  22.857  -5.328  1.00 16.57           C  
ATOM    182  C   TYR A  53     -40.530  24.177  -5.777  1.00 15.87           C  
ATOM    183  O   TYR A  53     -40.718  24.416  -6.984  1.00 14.79           O  
ATOM    184  CB  TYR A  53     -40.918  21.978  -4.590  1.00 17.67           C  
ATOM    185  CG  TYR A  53     -42.227  21.952  -5.332  1.00 20.42           C  
ATOM    186  CD1 TYR A  53     -42.391  21.152  -6.468  1.00 20.39           C  
ATOM    187  CD2 TYR A  53     -43.292  22.783  -4.938  1.00 19.84           C  
ATOM    188  CE1 TYR A  53     -43.592  21.174  -7.191  1.00 23.14           C  
ATOM    189  CE2 TYR A  53     -44.497  22.804  -5.654  1.00 21.93           C  
ATOM    190  CZ  TYR A  53     -44.638  22.002  -6.772  1.00 23.01           C  
ATOM    191  OH  TYR A  53     -45.831  22.010  -7.460  1.00 23.49           O  
ATOM    192  N   ILE A  54     -40.792  25.067  -4.811  1.00 14.09           N  
ATOM    193  CA  ILE A  54     -41.522  26.298  -5.147  1.00 13.70           C  
ATOM    194  C   ILE A  54     -40.705  27.194  -6.099  1.00 12.28           C  
ATOM    195  O   ILE A  54     -41.212  27.714  -7.072  1.00 13.11           O  
ATOM    196  CB  ILE A  54     -41.955  27.072  -3.862  1.00 13.08           C  
ATOM    197  CG1 ILE A  54     -43.000  26.253  -3.045  1.00 12.22           C  
ATOM    198  CG2 ILE A  54     -42.436  28.500  -4.207  1.00 12.38           C  
ATOM    199  CD1 ILE A  54     -44.410  26.110  -3.697  1.00 14.16           C  
ATOM    200  N   THR A  55     -39.440  27.405  -5.790  1.00 13.04           N  
ATOM    201  CA  THR A  55     -38.638  28.315  -6.582  1.00 12.28           C  
ATOM    202  C   THR A  55     -38.332  27.774  -7.983  1.00 13.32           C  
ATOM    203  O   THR A  55     -38.385  28.524  -8.941  1.00 14.06           O  
ATOM    204  CB  THR A  55     -37.339  28.699  -5.865  1.00 12.59           C  
ATOM    205  OG1 THR A  55     -36.577  27.521  -5.599  1.00 12.28           O  
ATOM    206  CG2 THR A  55     -37.658  29.424  -4.499  1.00 11.19           C  
ATOM    207  N   VAL A  56     -38.008  26.495  -8.110  1.00 13.77           N  
ATOM    208  CA  VAL A  56     -37.663  25.977  -9.461  1.00 14.73           C  
ATOM    209  C   VAL A  56     -38.941  25.822 -10.328  1.00 14.53           C  
ATOM    210  O   VAL A  56     -38.913  26.103 -11.526  1.00 15.61           O  
ATOM    211  CB  VAL A  56     -36.762  24.702  -9.384  1.00 15.17           C  
ATOM    212  CG1 VAL A  56     -36.502  24.137 -10.774  1.00 16.98           C  
ATOM    213  CG2 VAL A  56     -35.392  25.048  -8.723  1.00 14.77           C  
ATOM    214  N   ALA A  57     -40.063  25.427  -9.731  1.00 14.34           N  
ATOM    215  CA  ALA A  57     -41.345  25.462 -10.432  1.00 14.37           C  
ATOM    216  C   ALA A  57     -41.666  26.870 -10.942  1.00 15.00           C  
ATOM    217  O   ALA A  57     -42.190  27.025 -12.065  1.00 14.68           O  
ATOM    218  CB  ALA A  57     -42.509  24.932  -9.544  1.00 14.51           C  
ATOM    219  N   THR A  58     -41.387  27.897 -10.118  1.00 14.13           N  
ATOM    220  CA  THR A  58     -41.503  29.292 -10.551  1.00 13.47           C  
ATOM    221  C   THR A  58     -40.587  29.612 -11.761  1.00 15.00           C  
ATOM    222  O   THR A  58     -41.044  30.202 -12.750  1.00 17.72           O  
ATOM    223  CB  THR A  58     -41.270  30.324  -9.344  1.00 12.86           C  
ATOM    224  OG1 THR A  58     -42.207  30.029  -8.302  1.00 11.47           O  
ATOM    225  CG2 THR A  58     -41.527  31.761  -9.807  1.00 13.24           C  
ATOM    226  N   VAL A  59     -39.318  29.255 -11.679  1.00 15.30           N  
ATOM    227  CA  VAL A  59     -38.362  29.492 -12.780  1.00 17.10           C  
ATOM    228  C   VAL A  59     -38.835  28.774 -14.072  1.00 18.46           C  
ATOM    229  O   VAL A  59     -38.936  29.408 -15.124  1.00 18.84           O  
ATOM    230  CB  VAL A  59     -36.951  29.001 -12.384  1.00 17.75           C  
ATOM    231  CG1 VAL A  59     -35.959  29.003 -13.614  1.00 17.16           C  
ATOM    232  CG2 VAL A  59     -36.404  29.884 -11.178  1.00 17.57           C  
ATOM    233  N   ILE A  60     -39.196  27.495 -13.973  1.00 18.35           N  
ATOM    234  CA  ILE A  60     -39.640  26.752 -15.188  1.00 20.13           C  
ATOM    235  C   ILE A  60     -40.951  27.311 -15.762  1.00 22.01           C  
ATOM    236  O   ILE A  60     -41.051  27.590 -16.972  1.00 21.57           O  
ATOM    237  CB  ILE A  60     -39.702  25.205 -14.954  1.00 20.53           C  
ATOM    238  CG1 ILE A  60     -38.339  24.664 -14.517  1.00 18.17           C  
ATOM    239  CG2 ILE A  60     -40.269  24.468 -16.208  1.00 19.42           C  
ATOM    240  CD1 ILE A  60     -37.134  25.148 -15.404  1.00 20.37           C  
ATOM    241  N   GLY A  61     -41.946  27.493 -14.898  1.00 23.05           N  
ATOM    242  CA  GLY A  61     -43.172  28.222 -15.258  1.00 25.15           C  
ATOM    243  C   GLY A  61     -42.976  29.569 -15.943  1.00 28.00           C  
ATOM    244  O   GLY A  61     -43.703  29.888 -16.883  1.00 29.16           O  
ATOM    245  N   HIS A  62     -42.004  30.369 -15.505  1.00 29.97           N  
ATOM    246  CA  HIS A  62     -41.675  31.631 -16.202  1.00 33.21           C  
ATOM    247  C   HIS A  62     -41.088  31.377 -17.584  1.00 35.41           C  
ATOM    248  O   HIS A  62     -41.421  32.073 -18.549  1.00 36.38           O  
ATOM    249  CB  HIS A  62     -40.653  32.467 -15.406  1.00 33.20           C  
ATOM    250  CG  HIS A  62     -39.766  33.333 -16.260  1.00 33.12           C  
ATOM    251  ND1 HIS A  62     -40.190  34.526 -16.811  1.00 34.58           N  
ATOM    252  CD2 HIS A  62     -38.479  33.175 -16.660  1.00 33.15           C  
ATOM    253  CE1 HIS A  62     -39.200  35.069 -17.503  1.00 33.43           C  
ATOM    254  NE2 HIS A  62     -38.148  34.272 -17.420  1.00 31.76           N  
ATOM    255  N   SER A  63     -40.192  30.397 -17.641  1.00 37.13           N  
ATOM    256  CA  SER A  63     -39.299  30.194 -18.762  1.00 39.28           C  
ATOM    257  C   SER A  63     -40.030  29.596 -19.945  1.00 41.49           C  
ATOM    258  O   SER A  63     -39.737  29.939 -21.088  1.00 42.36           O  
ATOM    259  CB  SER A  63     -38.149  29.295 -18.347  1.00 38.45           C  
ATOM    260  OG  SER A  63     -37.245  29.972 -17.494  1.00 38.11           O  
ATOM    261  N   LYS A  64     -40.994  28.722 -19.659  1.00 43.92           N  
ATOM    262  CA  LYS A  64     -41.768  28.028 -20.685  1.00 45.94           C  
ATOM    263  C   LYS A  64     -42.801  28.930 -21.343  1.00 47.37           C  
ATOM    264  O   LYS A  64     -43.432  28.529 -22.330  1.00 47.86           O  
ATOM    265  CB  LYS A  64     -42.440  26.767 -20.120  1.00 45.55           C  
ATOM    266  CG  LYS A  64     -43.641  27.031 -19.236  1.00 46.08           C  
ATOM    267  CD  LYS A  64     -44.183  25.741 -18.612  1.00 46.87           C  
ATOM    268  CE  LYS A  64     -45.498  25.294 -19.261  1.00 50.01           C  
ATOM    269  NZ  LYS A  64     -46.663  26.153 -18.845  1.00 51.01           N  
ATOM    270  N   GLU A  65     -42.973  30.138 -20.806  1.00 48.56           N  
ATOM    271  CA  GLU A  65     -43.993  31.048 -21.307  1.00 50.59           C  
ATOM    272  C   GLU A  65     -43.684  31.539 -22.723  1.00 51.35           C  
ATOM    273  O   GLU A  65     -42.608  32.099 -22.986  1.00 51.62           O  
ATOM    274  CB  GLU A  65     -44.198  32.246 -20.374  1.00 50.56           C  
ATOM    275  CG  GLU A  65     -45.392  33.119 -20.767  1.00 52.76           C  
ATOM    276  CD  GLU A  65     -46.730  32.370 -20.710  1.00 56.06           C  
ATOM    277  OE1 GLU A  65     -47.032  31.719 -19.679  1.00 57.94           O  
ATOM    278  OE2 GLU A  65     -47.491  32.439 -21.700  1.00 57.81           O  
ATOM    279  N   THR A  66     -44.645  31.334 -23.617  1.00 52.30           N  
ATOM    280  CA  THR A  66     -44.520  31.743 -25.018  1.00 53.54           C  
ATOM    281  C   THR A  66     -44.959  33.192 -25.227  1.00 53.82           C  
ATOM    282  O   THR A  66     -44.243  33.978 -25.858  1.00 54.37           O  
ATOM    283  CB  THR A  66     -45.348  30.831 -25.941  1.00 53.64           C  
ATOM    284  OG1 THR A  66     -46.639  30.602 -25.350  1.00 53.95           O  
ATOM    285  CG2 THR A  66     -44.634  29.497 -26.156  1.00 53.81           C  
ATOM    286  N   VAL A  67     -46.133  33.529 -24.695  1.00 53.92           N  
ATOM    287  CA  VAL A  67     -46.687  34.879 -24.784  1.00 54.08           C  
ATOM    288  C   VAL A  67     -45.773  35.892 -24.108  1.00 53.94           C  
ATOM    289  O   VAL A  67     -45.529  35.824 -22.892  1.00 53.69           O  
ATOM    290  CB  VAL A  67     -48.090  34.967 -24.127  1.00 54.40           C  
ATOM    291  CG1 VAL A  67     -48.699  36.353 -24.346  1.00 54.52           C  
ATOM    292  CG2 VAL A  67     -49.015  33.870 -24.663  1.00 54.25           C  
ATOM    293  N   VAL A  68     -45.278  36.833 -24.905  1.00 53.75           N  
ATOM    294  CA  VAL A  68     -44.376  37.880 -24.414  1.00 53.29           C  
ATOM    295  C   VAL A  68     -45.035  38.566 -23.220  1.00 52.49           C  
ATOM    296  O   VAL A  68     -46.147  39.099 -23.335  1.00 52.38           O  
ATOM    297  CB  VAL A  68     -44.028  38.933 -25.511  1.00 53.57           C  
ATOM    298  CG1 VAL A  68     -42.578  39.371 -25.382  1.00 53.59           C  
ATOM    299  CG2 VAL A  68     -44.287  38.376 -26.923  1.00 53.99           C  
ATOM    300  N   CYS A  69     -44.362  38.500 -22.069  1.00 51.36           N  
ATOM    301  CA  CYS A  69     -44.808  39.166 -20.833  1.00 50.28           C  
ATOM    302  C   CYS A  69     -46.109  38.603 -20.260  1.00 47.77           C  
ATOM    303  O   CYS A  69     -46.884  39.319 -19.615  1.00 47.98           O  
ATOM    304  CB  CYS A  69     -44.918  40.678 -21.045  1.00 50.94           C  
ATOM    305  SG  CYS A  69     -43.725  41.244 -22.272  1.00 57.08           S  
ATOM    306  N   GLY A  70     -46.337  37.317 -20.494  1.00 44.99           N  
ATOM    307  CA  GLY A  70     -47.425  36.604 -19.827  1.00 41.90           C  
ATOM    308  C   GLY A  70     -46.972  35.836 -18.583  1.00 39.51           C  
ATOM    309  O   GLY A  70     -47.730  35.001 -18.077  1.00 40.34           O  
ATOM    310  N   SER A  71     -45.750  36.098 -18.097  1.00 36.07           N  
ATOM    311  CA  SER A  71     -45.190  35.356 -16.953  1.00 33.37           C  
ATOM    312  C   SER A  71     -44.975  36.270 -15.727  1.00 31.48           C  
ATOM    313  O   SER A  71     -45.233  37.466 -15.797  1.00 29.97           O  
ATOM    314  CB  SER A  71     -43.872  34.678 -17.343  1.00 32.72           C  
ATOM    315  OG  SER A  71     -42.822  35.621 -17.444  1.00 33.03           O  
ATOM    316  N   VAL A  72     -44.480  35.699 -14.621  1.00 30.05           N  
ATOM    317  CA  VAL A  72     -44.208  36.494 -13.388  1.00 28.13           C  
ATOM    318  C   VAL A  72     -42.938  37.314 -13.547  1.00 27.41           C  
ATOM    319  O   VAL A  72     -42.652  38.187 -12.729  1.00 28.11           O  
ATOM    320  CB  VAL A  72     -44.161  35.603 -12.099  1.00 28.37           C  
ATOM    321  CG1 VAL A  72     -45.504  34.953 -11.876  1.00 27.71           C  
ATOM    322  CG2 VAL A  72     -43.047  34.531 -12.178  1.00 25.55           C  
ATOM    323  N   GLY A  73     -42.163  37.029 -14.605  1.00 25.92           N  
ATOM    324  CA  GLY A  73     -40.949  37.790 -14.911  1.00 23.28           C  
ATOM    325  C   GLY A  73     -39.785  37.409 -14.007  1.00 22.74           C  
ATOM    326  O   GLY A  73     -39.961  36.585 -13.072  1.00 21.74           O  
ATOM    327  N   LEU A  74     -38.625  38.019 -14.253  1.00 20.27           N  
ATOM    328  CA  LEU A  74     -37.474  37.844 -13.362  1.00 20.57           C  
ATOM    329  C   LEU A  74     -37.705  38.417 -11.958  1.00 18.40           C  
ATOM    330  O   LEU A  74     -37.092  37.958 -11.004  1.00 17.97           O  
ATOM    331  CB  LEU A  74     -36.233  38.509 -13.936  1.00 20.66           C  
ATOM    332  CG  LEU A  74     -35.315  37.573 -14.756  1.00 24.53           C  
ATOM    333  CD1 LEU A  74     -36.070  36.723 -15.755  1.00 26.92           C  
ATOM    334  CD2 LEU A  74     -34.280  38.427 -15.439  1.00 25.30           C  
ATOM    335  N   LEU A  75     -38.537  39.451 -11.865  1.00 17.09           N  
ATOM    336  CA  LEU A  75     -38.893  40.022 -10.568  1.00 15.99           C  
ATOM    337  C   LEU A  75     -39.658  38.964  -9.759  1.00 14.45           C  
ATOM    338  O   LEU A  75     -39.418  38.807  -8.568  1.00 13.99           O  
ATOM    339  CB  LEU A  75     -39.769  41.268 -10.755  1.00 15.97           C  
ATOM    340  CG  LEU A  75     -40.218  41.984  -9.464  1.00 14.76           C  
ATOM    341  CD1 LEU A  75     -39.044  42.214  -8.495  1.00 10.95           C  
ATOM    342  CD2 LEU A  75     -40.840  43.313  -9.883  1.00 13.20           C  
ATOM    343  N   GLY A  76     -40.596  38.271 -10.406  1.00 12.75           N  
ATOM    344  CA  GLY A  76     -41.343  37.199  -9.748  1.00 11.74           C  
ATOM    345  C   GLY A  76     -40.459  36.051  -9.294  1.00 13.08           C  
ATOM    346  O   GLY A  76     -40.646  35.499  -8.207  1.00 11.24           O  
ATOM    347  N   ILE A  77     -39.483  35.671 -10.128  1.00 12.88           N  
ATOM    348  CA  ILE A  77     -38.508  34.672  -9.693  1.00 13.39           C  
ATOM    349  C   ILE A  77     -37.725  35.149  -8.430  1.00 12.95           C  
ATOM    350  O   ILE A  77     -37.508  34.384  -7.492  1.00 12.26           O  
ATOM    351  CB  ILE A  77     -37.519  34.355 -10.853  1.00 14.42           C  
ATOM    352  CG1 ILE A  77     -38.269  33.582 -11.981  1.00 15.53           C  
ATOM    353  CG2 ILE A  77     -36.285  33.574 -10.319  1.00 14.90           C  
ATOM    354  CD1 ILE A  77     -37.426  33.421 -13.291  1.00 16.37           C  
ATOM    355  N   ALA A  78     -37.242  36.380  -8.447  1.00 12.03           N  
ATOM    356  CA  ALA A  78     -36.517  36.917  -7.281  1.00 12.34           C  
ATOM    357  C   ALA A  78     -37.403  36.896  -6.001  1.00 10.95           C  
ATOM    358  O   ALA A  78     -36.925  36.538  -4.914  1.00 11.04           O  
ATOM    359  CB  ALA A  78     -36.046  38.325  -7.561  1.00 11.49           C  
ATOM    360  N   TRP A  79     -38.676  37.256  -6.145  1.00 10.59           N  
ATOM    361  CA  TRP A  79     -39.644  37.139  -5.025  1.00 10.96           C  
ATOM    362  C   TRP A  79     -39.803  35.715  -4.531  1.00 11.73           C  
ATOM    363  O   TRP A  79     -39.943  35.475  -3.316  1.00 12.06           O  
ATOM    364  CB  TRP A  79     -41.029  37.709  -5.408  1.00 10.96           C  
ATOM    365  CG  TRP A  79     -41.220  39.194  -5.087  1.00  9.43           C  
ATOM    366  CD1 TRP A  79     -41.540  40.197  -5.967  1.00 10.02           C  
ATOM    367  CD2 TRP A  79     -41.135  39.815  -3.778  1.00 10.42           C  
ATOM    368  NE1 TRP A  79     -41.650  41.414  -5.294  1.00 10.34           N  
ATOM    369  CE2 TRP A  79     -41.399  41.208  -3.954  1.00 11.62           C  
ATOM    370  CE3 TRP A  79     -40.836  39.330  -2.483  1.00 10.50           C  
ATOM    371  CZ2 TRP A  79     -41.362  42.139  -2.870  1.00 11.80           C  
ATOM    372  CZ3 TRP A  79     -40.821  40.278  -1.376  1.00 10.98           C  
ATOM    373  CH2 TRP A  79     -41.106  41.641  -1.600  1.00  9.68           C  
ATOM    374  N   ALA A  80     -39.811  34.752  -5.461  1.00 11.10           N  
ATOM    375  CA  ALA A  80     -40.027  33.371  -5.058  1.00 11.91           C  
ATOM    376  C   ALA A  80     -38.888  32.900  -4.137  1.00 11.20           C  
ATOM    377  O   ALA A  80     -39.123  32.232  -3.106  1.00 10.39           O  
ATOM    378  CB  ALA A  80     -40.172  32.448  -6.317  1.00 11.56           C  
ATOM    379  N   PHE A  81     -37.648  33.225  -4.509  1.00 10.05           N  
ATOM    380  CA  PHE A  81     -36.520  32.842  -3.674  1.00 11.66           C  
ATOM    381  C   PHE A  81     -36.532  33.613  -2.344  1.00 11.49           C  
ATOM    382  O   PHE A  81     -36.392  32.994  -1.303  1.00 11.37           O  
ATOM    383  CB  PHE A  81     -35.186  33.038  -4.395  1.00 11.50           C  
ATOM    384  CG  PHE A  81     -34.900  31.939  -5.393  1.00 14.54           C  
ATOM    385  CD1 PHE A  81     -34.319  30.727  -4.969  1.00 15.23           C  
ATOM    386  CD2 PHE A  81     -35.206  32.125  -6.736  1.00 14.87           C  
ATOM    387  CE1 PHE A  81     -34.016  29.701  -5.911  1.00 17.28           C  
ATOM    388  CE2 PHE A  81     -34.944  31.099  -7.691  1.00 16.02           C  
ATOM    389  CZ  PHE A  81     -34.359  29.893  -7.269  1.00 14.75           C  
ATOM    390  N   GLY A  82     -36.701  34.938  -2.378  1.00 11.39           N  
ATOM    391  CA  GLY A  82     -36.645  35.704  -1.092  1.00 12.20           C  
ATOM    392  C   GLY A  82     -37.825  35.374  -0.178  1.00 12.23           C  
ATOM    393  O   GLY A  82     -37.676  35.191   1.040  1.00 12.59           O  
ATOM    394  N   GLY A  83     -39.019  35.365  -0.762  1.00 12.66           N  
ATOM    395  CA  GLY A  83     -40.260  35.098  -0.017  1.00 12.14           C  
ATOM    396  C   GLY A  83     -40.301  33.704   0.590  1.00 12.68           C  
ATOM    397  O   GLY A  83     -40.786  33.546   1.701  1.00 11.53           O  
ATOM    398  N   MET A  84     -39.793  32.679  -0.117  1.00 10.84           N  
ATOM    399  CA  MET A  84     -39.798  31.325   0.481  1.00 11.10           C  
ATOM    400  C   MET A  84     -38.798  31.239   1.639  1.00 11.41           C  
ATOM    401  O   MET A  84     -39.057  30.560   2.616  1.00 11.14           O  
ATOM    402  CB  MET A  84     -39.457  30.222  -0.538  1.00 10.91           C  
ATOM    403  CG  MET A  84     -40.685  29.815  -1.442  1.00 11.10           C  
ATOM    404  SD  MET A  84     -42.129  29.235  -0.489  1.00 14.44           S  
ATOM    405  CE  MET A  84     -41.511  27.639   0.113  1.00 12.10           C  
ATOM    406  N   ILE A  85     -37.677  31.951   1.546  1.00 10.30           N  
ATOM    407  CA  ILE A  85     -36.750  31.972   2.687  1.00 11.00           C  
ATOM    408  C   ILE A  85     -37.434  32.637   3.914  1.00 10.67           C  
ATOM    409  O   ILE A  85     -37.396  32.093   5.022  1.00 11.20           O  
ATOM    410  CB  ILE A  85     -35.408  32.620   2.313  1.00 11.04           C  
ATOM    411  CG1 ILE A  85     -34.614  31.690   1.382  1.00 11.63           C  
ATOM    412  CG2 ILE A  85     -34.528  32.939   3.585  1.00 13.51           C  
ATOM    413  CD1 ILE A  85     -34.225  30.260   2.006  1.00 13.41           C  
ATOM    414  N   PHE A  86     -38.115  33.758   3.699  1.00  9.18           N  
ATOM    415  CA  PHE A  86     -38.874  34.390   4.793  1.00  9.86           C  
ATOM    416  C   PHE A  86     -39.869  33.375   5.429  1.00 10.74           C  
ATOM    417  O   PHE A  86     -39.870  33.194   6.641  1.00 11.58           O  
ATOM    418  CB  PHE A  86     -39.639  35.621   4.277  1.00 10.10           C  
ATOM    419  CG  PHE A  86     -40.742  36.106   5.225  1.00 10.61           C  
ATOM    420  CD1 PHE A  86     -40.457  36.411   6.577  1.00 11.18           C  
ATOM    421  CD2 PHE A  86     -42.045  36.250   4.768  1.00 10.40           C  
ATOM    422  CE1 PHE A  86     -41.492  36.857   7.470  1.00 14.28           C  
ATOM    423  CE2 PHE A  86     -43.105  36.702   5.661  1.00 12.65           C  
ATOM    424  CZ  PHE A  86     -42.822  36.992   6.990  1.00 11.80           C  
ATOM    425  N   VAL A  87     -40.689  32.722   4.604  1.00 10.33           N  
ATOM    426  CA  VAL A  87     -41.692  31.770   5.072  1.00 10.03           C  
ATOM    427  C   VAL A  87     -41.027  30.591   5.809  1.00 11.73           C  
ATOM    428  O   VAL A  87     -41.457  30.214   6.900  1.00 11.53           O  
ATOM    429  CB  VAL A  87     -42.583  31.233   3.898  1.00 10.92           C  
ATOM    430  CG1 VAL A  87     -43.473  30.048   4.376  1.00  9.89           C  
ATOM    431  CG2 VAL A  87     -43.516  32.361   3.364  1.00  9.95           C  
ATOM    432  N   LEU A  88     -39.994  30.013   5.204  1.00 11.13           N  
ATOM    433  CA  LEU A  88     -39.429  28.778   5.749  1.00 12.38           C  
ATOM    434  C   LEU A  88     -38.603  29.034   7.028  1.00 12.68           C  
ATOM    435  O   LEU A  88     -38.641  28.214   7.962  1.00 12.91           O  
ATOM    436  CB  LEU A  88     -38.594  28.028   4.691  1.00 11.25           C  
ATOM    437  CG  LEU A  88     -39.439  27.500   3.516  1.00 12.95           C  
ATOM    438  CD1 LEU A  88     -38.456  27.021   2.420  1.00 12.25           C  
ATOM    439  CD2 LEU A  88     -40.385  26.341   3.917  1.00 12.85           C  
ATOM    440  N   VAL A  89     -37.880  30.146   7.074  1.00 12.24           N  
ATOM    441  CA  VAL A  89     -37.155  30.538   8.311  1.00 12.19           C  
ATOM    442  C   VAL A  89     -38.153  30.837   9.434  1.00 13.89           C  
ATOM    443  O   VAL A  89     -37.950  30.410  10.612  1.00 13.52           O  
ATOM    444  CB  VAL A  89     -36.120  31.680   8.072  1.00 12.78           C  
ATOM    445  CG1 VAL A  89     -35.429  32.130   9.420  1.00 10.54           C  
ATOM    446  CG2 VAL A  89     -35.013  31.182   7.087  1.00 12.13           C  
ATOM    447  N   TYR A  90     -39.275  31.480   9.076  1.00 12.77           N  
ATOM    448  CA  TYR A  90     -40.347  31.710  10.038  1.00 13.71           C  
ATOM    449  C   TYR A  90     -40.832  30.390  10.647  1.00 14.41           C  
ATOM    450  O   TYR A  90     -40.976  30.290  11.875  1.00 15.05           O  
ATOM    451  CB  TYR A  90     -41.531  32.498   9.412  1.00 13.97           C  
ATOM    452  CG  TYR A  90     -42.668  32.691  10.402  1.00 15.12           C  
ATOM    453  CD1 TYR A  90     -42.701  33.809  11.245  1.00 15.94           C  
ATOM    454  CD2 TYR A  90     -43.683  31.747  10.522  1.00 14.84           C  
ATOM    455  CE1 TYR A  90     -43.739  33.983  12.199  1.00 18.05           C  
ATOM    456  CE2 TYR A  90     -44.719  31.923  11.482  1.00 17.70           C  
ATOM    457  CZ  TYR A  90     -44.733  33.041  12.292  1.00 16.68           C  
ATOM    458  OH  TYR A  90     -45.763  33.196  13.213  1.00 17.95           O  
ATOM    459  N   CYS A  91     -41.102  29.401   9.793  1.00 13.81           N  
ATOM    460  CA  CYS A  91     -41.634  28.099  10.236  1.00 15.20           C  
ATOM    461  C   CYS A  91     -40.642  27.283  11.076  1.00 15.59           C  
ATOM    462  O   CYS A  91     -41.058  26.608  12.048  1.00 16.59           O  
ATOM    463  CB  CYS A  91     -42.044  27.243   9.031  1.00 14.44           C  
ATOM    464  SG  CYS A  91     -43.536  27.853   8.188  1.00 17.85           S  
ATOM    465  N   THR A  92     -39.366  27.302  10.687  1.00 15.16           N  
ATOM    466  CA  THR A  92     -38.373  26.413  11.297  1.00 15.85           C  
ATOM    467  C   THR A  92     -37.415  27.049  12.315  1.00 17.43           C  
ATOM    468  O   THR A  92     -36.641  26.299  12.970  1.00 16.59           O  
ATOM    469  CB  THR A  92     -37.519  25.708  10.244  1.00 15.52           C  
ATOM    470  OG1 THR A  92     -36.758  26.679   9.530  1.00 15.67           O  
ATOM    471  CG2 THR A  92     -38.398  24.916   9.258  1.00 14.50           C  
ATOM    472  N   ALA A  93     -37.445  28.378  12.481  1.00 17.14           N  
ATOM    473  CA  ALA A  93     -36.453  29.042  13.371  1.00 19.62           C  
ATOM    474  C   ALA A  93     -36.438  28.448  14.801  1.00 20.41           C  
ATOM    475  O   ALA A  93     -35.342  28.226  15.368  1.00 20.90           O  
ATOM    476  CB  ALA A  93     -36.670  30.552  13.452  1.00 19.59           C  
ATOM    477  N   GLY A  94     -37.620  28.189  15.366  1.00 20.04           N  
ATOM    478  CA  GLY A  94     -37.702  27.601  16.741  1.00 21.59           C  
ATOM    479  C   GLY A  94     -37.448  26.089  16.834  1.00 22.23           C  
ATOM    480  O   GLY A  94     -37.292  25.532  17.930  1.00 23.02           O  
ATOM    481  N   ILE A  95     -37.426  25.417  15.688  1.00 21.93           N  
ATOM    482  CA  ILE A  95     -37.280  23.968  15.614  1.00 22.39           C  
ATOM    483  C   ILE A  95     -35.840  23.570  15.269  1.00 22.22           C  
ATOM    484  O   ILE A  95     -35.264  22.694  15.951  1.00 21.65           O  
ATOM    485  CB  ILE A  95     -38.251  23.346  14.579  1.00 23.52           C  
ATOM    486  CG1 ILE A  95     -39.696  23.758  14.860  1.00 24.92           C  
ATOM    487  CG2 ILE A  95     -38.107  21.788  14.520  1.00 24.56           C  
ATOM    488  CD1 ILE A  95     -40.299  23.193  16.143  1.00 29.60           C  
ATOM    489  N   SER A  96     -35.256  24.216  14.241  1.00 19.83           N  
ATOM    490  CA  SER A  96     -33.889  23.913  13.811  1.00 19.75           C  
ATOM    491  C   SER A  96     -32.931  25.106  13.876  1.00 19.70           C  
ATOM    492  O   SER A  96     -31.713  24.922  13.834  1.00 20.66           O  
ATOM    493  CB  SER A  96     -33.884  23.353  12.391  1.00 19.94           C  
ATOM    494  OG  SER A  96     -34.203  24.393  11.414  1.00 19.26           O  
ATOM    495  N   GLY A  97     -33.452  26.328  13.976  1.00 19.19           N  
ATOM    496  CA  GLY A  97     -32.602  27.520  13.743  1.00 18.52           C  
ATOM    497  C   GLY A  97     -32.863  28.191  12.381  1.00 18.59           C  
ATOM    498  O   GLY A  97     -32.492  29.357  12.166  1.00 18.03           O  
ATOM    499  N   GLY A  98     -33.497  27.440  11.479  1.00 17.77           N  
ATOM    500  CA  GLY A  98     -33.958  27.931  10.177  1.00 16.72           C  
ATOM    501  C   GLY A  98     -32.852  28.302   9.230  1.00 16.74           C  
ATOM    502  O   GLY A  98     -32.724  29.466   8.863  1.00 16.54           O  
ATOM    503  N   HIS A  99     -32.039  27.329   8.834  1.00 15.60           N  
ATOM    504  CA  HIS A  99     -30.884  27.634   7.988  1.00 16.68           C  
ATOM    505  C   HIS A  99     -31.176  27.479   6.498  1.00 16.88           C  
ATOM    506  O   HIS A  99     -30.906  28.386   5.731  1.00 16.22           O  
ATOM    507  CB  HIS A  99     -29.671  26.776   8.387  1.00 15.63           C  
ATOM    508  CG  HIS A  99     -29.206  27.020   9.789  1.00 18.19           C  
ATOM    509  ND1 HIS A  99     -28.190  26.295  10.377  1.00 16.82           N  
ATOM    510  CD2 HIS A  99     -29.628  27.909  10.726  1.00 17.67           C  
ATOM    511  CE1 HIS A  99     -28.007  26.722  11.620  1.00 19.38           C  
ATOM    512  NE2 HIS A  99     -28.872  27.703  11.858  1.00 19.98           N  
ATOM    513  N   ILE A 100     -31.710  26.312   6.110  1.00 17.10           N  
ATOM    514  CA  ILE A 100     -32.127  26.043   4.729  1.00 17.74           C  
ATOM    515  C   ILE A 100     -30.968  26.211   3.718  1.00 18.08           C  
ATOM    516  O   ILE A 100     -31.208  26.429   2.534  1.00 17.94           O  
ATOM    517  CB  ILE A 100     -33.324  26.966   4.253  1.00 18.28           C  
ATOM    518  CG1 ILE A 100     -34.154  27.583   5.402  1.00 19.50           C  
ATOM    519  CG2 ILE A 100     -34.216  26.235   3.225  1.00 17.58           C  
ATOM    520  CD1 ILE A 100     -34.816  26.585   6.301  1.00 22.26           C  
ATOM    521  N   ASN A 101     -29.717  26.131   4.185  1.00 17.56           N  
ATOM    522  CA  ASN A 101     -28.603  26.660   3.400  1.00 17.24           C  
ATOM    523  C   ASN A 101     -27.286  26.287   4.062  1.00 17.20           C  
ATOM    524  O   ASN A 101     -26.987  26.809   5.115  1.00 16.60           O  
ATOM    525  CB  ASN A 101     -28.720  28.204   3.273  1.00 16.56           C  
ATOM    526  CG  ASN A 101     -27.621  28.821   2.391  1.00 18.80           C  
ATOM    527  OD1 ASN A 101     -26.565  28.227   2.206  1.00 15.75           O  
ATOM    528  ND2 ASN A 101     -27.888  29.999   1.818  1.00 13.86           N  
ATOM    529  N   PRO A 102     -26.490  25.395   3.435  1.00 17.81           N  
ATOM    530  CA  PRO A 102     -25.193  25.016   4.009  1.00 18.74           C  
ATOM    531  C   PRO A 102     -24.254  26.205   4.335  1.00 18.71           C  
ATOM    532  O   PRO A 102     -23.458  26.100   5.255  1.00 18.40           O  
ATOM    533  CB  PRO A 102     -24.554  24.135   2.909  1.00 18.58           C  
ATOM    534  CG  PRO A 102     -25.715  23.499   2.213  1.00 18.34           C  
ATOM    535  CD  PRO A 102     -26.777  24.639   2.196  1.00 18.55           C  
ATOM    536  N   ALA A 103     -24.303  27.289   3.567  1.00 17.96           N  
ATOM    537  CA  ALA A 103     -23.407  28.419   3.858  1.00 17.59           C  
ATOM    538  C   ALA A 103     -23.803  29.147   5.140  1.00 17.25           C  
ATOM    539  O   ALA A 103     -22.939  29.663   5.854  1.00 17.76           O  
ATOM    540  CB  ALA A 103     -23.348  29.393   2.692  1.00 18.11           C  
ATOM    541  N   VAL A 104     -25.109  29.201   5.421  1.00 16.50           N  
ATOM    542  CA  VAL A 104     -25.598  29.797   6.656  1.00 15.64           C  
ATOM    543  C   VAL A 104     -25.175  28.904   7.848  1.00 17.26           C  
ATOM    544  O   VAL A 104     -24.610  29.404   8.843  1.00 17.04           O  
ATOM    545  CB  VAL A 104     -27.127  30.020   6.622  1.00 15.30           C  
ATOM    546  CG1 VAL A 104     -27.648  30.355   8.012  1.00 14.80           C  
ATOM    547  CG2 VAL A 104     -27.484  31.120   5.579  1.00 13.58           C  
ATOM    548  N   THR A 105     -25.421  27.595   7.747  1.00 17.91           N  
ATOM    549  CA  THR A 105     -24.929  26.641   8.767  1.00 19.14           C  
ATOM    550  C   THR A 105     -23.392  26.768   8.999  1.00 19.22           C  
ATOM    551  O   THR A 105     -22.923  26.784  10.139  1.00 19.84           O  
ATOM    552  CB  THR A 105     -25.318  25.181   8.370  1.00 19.87           C  
ATOM    553  OG1 THR A 105     -26.741  25.096   8.209  1.00 18.97           O  
ATOM    554  CG2 THR A 105     -24.874  24.163   9.446  1.00 18.61           C  
ATOM    555  N   PHE A 106     -22.626  26.838   7.919  1.00 20.53           N  
ATOM    556  CA  PHE A 106     -21.151  26.979   7.986  1.00 21.85           C  
ATOM    557  C   PHE A 106     -20.715  28.274   8.691  1.00 22.45           C  
ATOM    558  O   PHE A 106     -19.898  28.240   9.612  1.00 22.87           O  
ATOM    559  CB  PHE A 106     -20.555  26.901   6.574  1.00 22.16           C  
ATOM    560  CG  PHE A 106     -19.038  27.010   6.523  1.00 24.36           C  
ATOM    561  CD1 PHE A 106     -18.225  26.046   7.155  1.00 26.79           C  
ATOM    562  CD2 PHE A 106     -18.424  28.054   5.833  1.00 23.51           C  
ATOM    563  CE1 PHE A 106     -16.796  26.129   7.082  1.00 26.64           C  
ATOM    564  CE2 PHE A 106     -16.998  28.144   5.743  1.00 25.83           C  
ATOM    565  CZ  PHE A 106     -16.193  27.184   6.373  1.00 24.19           C  
ATOM    566  N   GLY A 107     -21.283  29.421   8.303  1.00 22.83           N  
ATOM    567  CA  GLY A 107     -20.984  30.682   9.011  1.00 21.56           C  
ATOM    568  C   GLY A 107     -21.291  30.613  10.496  1.00 22.12           C  
ATOM    569  O   GLY A 107     -20.464  31.014  11.348  1.00 21.70           O  
ATOM    570  N   LEU A 108     -22.463  30.095  10.840  1.00 21.93           N  
ATOM    571  CA  LEU A 108     -22.811  29.965  12.253  1.00 23.33           C  
ATOM    572  C   LEU A 108     -21.894  28.942  12.997  1.00 24.29           C  
ATOM    573  O   LEU A 108     -21.520  29.173  14.155  1.00 24.63           O  
ATOM    574  CB  LEU A 108     -24.283  29.636  12.432  1.00 23.80           C  
ATOM    575  CG  LEU A 108     -25.291  30.742  12.025  1.00 22.92           C  
ATOM    576  CD1 LEU A 108     -26.683  30.145  12.025  1.00 22.51           C  
ATOM    577  CD2 LEU A 108     -25.258  31.932  13.004  1.00 23.04           C  
ATOM    578  N   PHE A 109     -21.528  27.856  12.317  1.00 24.86           N  
ATOM    579  CA  PHE A 109     -20.503  26.905  12.827  1.00 25.85           C  
ATOM    580  C   PHE A 109     -19.176  27.613  13.173  1.00 26.42           C  
ATOM    581  O   PHE A 109     -18.640  27.419  14.261  1.00 26.40           O  
ATOM    582  CB  PHE A 109     -20.259  25.758  11.834  1.00 26.00           C  
ATOM    583  CG  PHE A 109     -18.971  24.958  12.106  1.00 27.35           C  
ATOM    584  CD1 PHE A 109     -18.896  24.067  13.186  1.00 29.24           C  
ATOM    585  CD2 PHE A 109     -17.855  25.108  11.288  1.00 28.85           C  
ATOM    586  CE1 PHE A 109     -17.700  23.336  13.458  1.00 28.33           C  
ATOM    587  CE2 PHE A 109     -16.647  24.376  11.546  1.00 29.90           C  
ATOM    588  CZ  PHE A 109     -16.593  23.495  12.635  1.00 27.78           C  
ATOM    589  N   LEU A 110     -18.658  28.438  12.259  1.00 26.59           N  
ATOM    590  CA  LEU A 110     -17.384  29.117  12.475  1.00 27.36           C  
ATOM    591  C   LEU A 110     -17.401  30.019  13.693  1.00 28.66           C  
ATOM    592  O   LEU A 110     -16.365  30.171  14.367  1.00 28.94           O  
ATOM    593  CB  LEU A 110     -16.960  29.919  11.251  1.00 27.43           C  
ATOM    594  CG  LEU A 110     -16.559  29.129  10.016  1.00 26.89           C  
ATOM    595  CD1 LEU A 110     -16.444  30.060   8.832  1.00 26.00           C  
ATOM    596  CD2 LEU A 110     -15.239  28.396  10.263  1.00 27.44           C  
ATOM    597  N   ALA A 111     -18.577  30.588  13.991  1.00 27.92           N  
ATOM    598  CA  ALA A 111     -18.770  31.462  15.146  1.00 28.35           C  
ATOM    599  C   ALA A 111     -19.174  30.669  16.391  1.00 28.91           C  
ATOM    600  O   ALA A 111     -19.594  31.251  17.392  1.00 29.23           O  
ATOM    601  CB  ALA A 111     -19.834  32.534  14.827  1.00 28.36           C  
ATOM    602  N   ARG A 112     -19.088  29.342  16.302  1.00 29.58           N  
ATOM    603  CA  ARG A 112     -19.325  28.455  17.428  1.00 31.65           C  
ATOM    604  C   ARG A 112     -20.775  28.501  17.872  1.00 30.89           C  
ATOM    605  O   ARG A 112     -21.071  28.298  19.041  1.00 30.99           O  
ATOM    606  CB  ARG A 112     -18.362  28.788  18.591  1.00 31.62           C  
ATOM    607  CG  ARG A 112     -16.874  28.552  18.235  1.00 34.83           C  
ATOM    608  CD  ARG A 112     -15.906  28.731  19.448  1.00 36.21           C  
ATOM    609  NE  ARG A 112     -14.846  27.711  19.418  1.00 46.85           N  
ATOM    610  CZ  ARG A 112     -13.566  27.926  19.091  1.00 50.57           C  
ATOM    611  NH1 ARG A 112     -12.709  26.907  19.090  1.00 51.67           N  
ATOM    612  NH2 ARG A 112     -13.127  29.145  18.771  1.00 52.88           N  
ATOM    613  N   LYS A 113     -21.685  28.774  16.934  1.00 30.72           N  
ATOM    614  CA  LYS A 113     -23.108  28.853  17.270  1.00 30.80           C  
ATOM    615  C   LYS A 113     -23.816  27.547  16.929  1.00 29.92           C  
ATOM    616  O   LYS A 113     -24.967  27.351  17.304  1.00 30.30           O  
ATOM    617  CB  LYS A 113     -23.761  30.087  16.607  1.00 31.37           C  
ATOM    618  CG  LYS A 113     -23.114  31.383  17.122  1.00 35.03           C  
ATOM    619  CD  LYS A 113     -23.814  32.640  16.689  1.00 41.09           C  
ATOM    620  CE  LYS A 113     -23.282  33.830  17.489  1.00 43.59           C  
ATOM    621  NZ  LYS A 113     -23.972  35.105  17.104  1.00 47.91           N  
ATOM    622  N   VAL A 114     -23.105  26.666  16.220  1.00 28.68           N  
ATOM    623  CA  VAL A 114     -23.568  25.322  15.852  1.00 28.44           C  
ATOM    624  C   VAL A 114     -22.426  24.337  16.081  1.00 29.15           C  
ATOM    625  O   VAL A 114     -21.321  24.573  15.631  1.00 28.25           O  
ATOM    626  CB  VAL A 114     -23.939  25.213  14.327  1.00 28.11           C  
ATOM    627  CG1 VAL A 114     -24.506  23.821  14.016  1.00 27.23           C  
ATOM    628  CG2 VAL A 114     -24.934  26.303  13.920  1.00 27.97           C  
ATOM    629  N   GLU A 115     -22.704  23.222  16.743  1.00 30.63           N  
ATOM    630  CA  GLU A 115     -21.682  22.195  16.965  1.00 31.95           C  
ATOM    631  C   GLU A 115     -21.393  21.393  15.687  1.00 31.60           C  
ATOM    632  O   GLU A 115     -22.255  21.258  14.809  1.00 30.95           O  
ATOM    633  CB  GLU A 115     -22.095  21.305  18.152  1.00 32.74           C  
ATOM    634  CG  GLU A 115     -21.613  21.908  19.497  1.00 37.86           C  
ATOM    635  CD  GLU A 115     -22.484  21.557  20.703  1.00 43.86           C  
ATOM    636  OE1 GLU A 115     -22.891  20.376  20.854  1.00 46.38           O  
ATOM    637  OE2 GLU A 115     -22.742  22.477  21.523  1.00 47.17           O  
ATOM    638  N   LEU A 116     -20.164  20.889  15.577  1.00 31.08           N  
ATOM    639  CA  LEU A 116     -19.725  20.146  14.393  1.00 30.94           C  
ATOM    640  C   LEU A 116     -20.708  19.079  13.899  1.00 30.53           C  
ATOM    641  O   LEU A 116     -21.041  19.056  12.718  1.00 30.88           O  
ATOM    642  CB  LEU A 116     -18.317  19.533  14.595  1.00 30.46           C  
ATOM    643  CG  LEU A 116     -17.806  18.745  13.384  1.00 30.49           C  
ATOM    644  CD1 LEU A 116     -17.640  19.644  12.152  1.00 30.39           C  
ATOM    645  CD2 LEU A 116     -16.498  17.991  13.703  1.00 32.02           C  
ATOM    646  N   LEU A 117     -21.157  18.185  14.772  1.00 30.12           N  
ATOM    647  CA  LEU A 117     -22.013  17.085  14.290  1.00 30.60           C  
ATOM    648  C   LEU A 117     -23.368  17.600  13.782  1.00 28.79           C  
ATOM    649  O   LEU A 117     -23.897  17.085  12.798  1.00 27.86           O  
ATOM    650  CB  LEU A 117     -22.247  16.036  15.375  1.00 31.36           C  
ATOM    651  CG  LEU A 117     -22.086  14.557  14.978  1.00 36.06           C  
ATOM    652  CD1 LEU A 117     -23.262  14.025  14.144  1.00 38.11           C  
ATOM    653  CD2 LEU A 117     -20.735  14.310  14.271  1.00 37.03           C  
ATOM    654  N   ARG A 118     -23.929  18.591  14.474  1.00 27.14           N  
ATOM    655  CA  ARG A 118     -25.163  19.213  13.994  1.00 26.77           C  
ATOM    656  C   ARG A 118     -24.946  19.858  12.620  1.00 25.51           C  
ATOM    657  O   ARG A 118     -25.738  19.644  11.707  1.00 26.01           O  
ATOM    658  CB  ARG A 118     -25.717  20.238  14.983  1.00 26.26           C  
ATOM    659  CG  ARG A 118     -27.094  20.740  14.556  1.00 26.31           C  
ATOM    660  CD  ARG A 118     -27.675  21.738  15.526  1.00 27.76           C  
ATOM    661  NE  ARG A 118     -27.952  21.196  16.861  1.00 25.44           N  
ATOM    662  CZ  ARG A 118     -29.151  20.839  17.309  1.00 28.65           C  
ATOM    663  NH1 ARG A 118     -30.235  20.940  16.528  1.00 26.58           N  
ATOM    664  NH2 ARG A 118     -29.274  20.366  18.548  1.00 24.41           N  
ATOM    665  N   ALA A 119     -23.857  20.607  12.475  1.00 25.28           N  
ATOM    666  CA  ALA A 119     -23.545  21.282  11.219  1.00 25.10           C  
ATOM    667  C   ALA A 119     -23.529  20.321  10.049  1.00 25.50           C  
ATOM    668  O   ALA A 119     -24.110  20.600   8.976  1.00 24.62           O  
ATOM    669  CB  ALA A 119     -22.227  22.024  11.298  1.00 24.89           C  
ATOM    670  N   LEU A 120     -22.866  19.182  10.242  1.00 24.86           N  
ATOM    671  CA  LEU A 120     -22.683  18.251   9.128  1.00 24.36           C  
ATOM    672  C   LEU A 120     -23.997  17.545   8.850  1.00 22.92           C  
ATOM    673  O   LEU A 120     -24.335  17.319   7.701  1.00 23.28           O  
ATOM    674  CB  LEU A 120     -21.550  17.243   9.420  1.00 24.92           C  
ATOM    675  CG  LEU A 120     -20.091  17.659   9.068  1.00 27.65           C  
ATOM    676  CD1 LEU A 120     -19.877  17.950   7.581  1.00 29.40           C  
ATOM    677  CD2 LEU A 120     -19.618  18.845   9.823  1.00 32.03           C  
ATOM    678  N   VAL A 121     -24.747  17.219   9.897  1.00 22.09           N  
ATOM    679  CA  VAL A 121     -26.060  16.610   9.715  1.00 22.26           C  
ATOM    680  C   VAL A 121     -27.032  17.586   8.958  1.00 22.04           C  
ATOM    681  O   VAL A 121     -27.740  17.171   8.031  1.00 21.44           O  
ATOM    682  CB  VAL A 121     -26.646  16.082  11.042  1.00 22.50           C  
ATOM    683  CG1 VAL A 121     -28.141  15.789  10.914  1.00 23.09           C  
ATOM    684  CG2 VAL A 121     -25.919  14.760  11.476  1.00 24.29           C  
ATOM    685  N   TYR A 122     -27.005  18.866   9.322  1.00 21.25           N  
ATOM    686  CA  TYR A 122     -27.813  19.901   8.622  1.00 20.83           C  
ATOM    687  C   TYR A 122     -27.443  19.993   7.153  1.00 21.15           C  
ATOM    688  O   TYR A 122     -28.331  19.985   6.307  1.00 20.86           O  
ATOM    689  CB  TYR A 122     -27.677  21.293   9.278  1.00 19.16           C  
ATOM    690  CG  TYR A 122     -28.536  21.546  10.508  1.00 19.70           C  
ATOM    691  CD1 TYR A 122     -29.058  20.491  11.267  1.00 19.46           C  
ATOM    692  CD2 TYR A 122     -28.797  22.849  10.943  1.00 17.81           C  
ATOM    693  CE1 TYR A 122     -29.828  20.726  12.422  1.00 17.94           C  
ATOM    694  CE2 TYR A 122     -29.593  23.092  12.092  1.00 18.00           C  
ATOM    695  CZ  TYR A 122     -30.081  22.029  12.829  1.00 18.42           C  
ATOM    696  OH  TYR A 122     -30.829  22.266  13.978  1.00 18.92           O  
ATOM    697  N   MET A 123     -26.145  20.050   6.831  1.00 21.57           N  
ATOM    698  CA  MET A 123     -25.743  20.145   5.434  1.00 23.58           C  
ATOM    699  C   MET A 123     -26.178  18.944   4.606  1.00 23.29           C  
ATOM    700  O   MET A 123     -26.583  19.096   3.465  1.00 22.46           O  
ATOM    701  CB  MET A 123     -24.233  20.413   5.265  1.00 23.39           C  
ATOM    702  CG  MET A 123     -23.758  21.682   5.952  1.00 22.93           C  
ATOM    703  SD  MET A 123     -21.991  21.910   5.712  1.00 29.91           S  
ATOM    704  CE  MET A 123     -21.658  23.228   6.895  1.00 23.84           C  
ATOM    705  N   ILE A 124     -26.115  17.747   5.178  1.00 23.62           N  
ATOM    706  CA  ILE A 124     -26.605  16.577   4.448  1.00 23.56           C  
ATOM    707  C   ILE A 124     -28.123  16.645   4.263  1.00 22.22           C  
ATOM    708  O   ILE A 124     -28.616  16.386   3.178  1.00 22.46           O  
ATOM    709  CB  ILE A 124     -26.194  15.239   5.123  1.00 23.86           C  
ATOM    710  CG1 ILE A 124     -24.678  15.054   5.022  1.00 24.33           C  
ATOM    711  CG2 ILE A 124     -26.910  14.059   4.440  1.00 24.63           C  
ATOM    712  CD1 ILE A 124     -24.141  13.901   5.945  1.00 25.93           C  
ATOM    713  N   ALA A 125     -28.852  16.990   5.319  1.00 21.29           N  
ATOM    714  CA  ALA A 125     -30.307  17.121   5.230  1.00 20.22           C  
ATOM    715  C   ALA A 125     -30.693  18.157   4.149  1.00 19.97           C  
ATOM    716  O   ALA A 125     -31.595  17.924   3.340  1.00 20.10           O  
ATOM    717  CB  ALA A 125     -30.886  17.503   6.589  1.00 19.36           C  
ATOM    718  N   GLN A 126     -29.988  19.288   4.127  1.00 19.01           N  
ATOM    719  CA  GLN A 126     -30.290  20.348   3.165  1.00 19.12           C  
ATOM    720  C   GLN A 126     -30.033  19.857   1.741  1.00 19.26           C  
ATOM    721  O   GLN A 126     -30.875  20.039   0.850  1.00 18.34           O  
ATOM    722  CB  GLN A 126     -29.502  21.631   3.483  1.00 18.39           C  
ATOM    723  CG  GLN A 126     -29.931  22.292   4.801  1.00 17.38           C  
ATOM    724  CD  GLN A 126     -28.805  23.085   5.452  1.00 19.78           C  
ATOM    725  OE1 GLN A 126     -27.698  23.134   4.932  1.00 19.25           O  
ATOM    726  NE2 GLN A 126     -29.088  23.709   6.589  1.00 17.91           N  
ATOM    727  N   CYS A 127     -28.881  19.231   1.520  1.00 19.55           N  
ATOM    728  CA  CYS A 127     -28.547  18.781   0.160  1.00 20.76           C  
ATOM    729  C   CYS A 127     -29.532  17.714  -0.343  1.00 19.88           C  
ATOM    730  O   CYS A 127     -29.948  17.771  -1.498  1.00 20.04           O  
ATOM    731  CB  CYS A 127     -27.107  18.261   0.077  1.00 21.31           C  
ATOM    732  SG  CYS A 127     -25.889  19.569   0.129  1.00 26.02           S  
ATOM    733  N   LEU A 128     -29.897  16.764   0.524  1.00 20.22           N  
ATOM    734  CA  LEU A 128     -30.892  15.711   0.179  1.00 21.27           C  
ATOM    735  C   LEU A 128     -32.292  16.298  -0.107  1.00 20.66           C  
ATOM    736  O   LEU A 128     -32.965  15.884  -1.052  1.00 19.99           O  
ATOM    737  CB  LEU A 128     -31.008  14.660   1.302  1.00 21.10           C  
ATOM    738  CG  LEU A 128     -29.728  13.852   1.603  1.00 23.45           C  
ATOM    739  CD1 LEU A 128     -29.962  12.813   2.712  1.00 28.08           C  
ATOM    740  CD2 LEU A 128     -29.195  13.194   0.354  1.00 25.43           C  
ATOM    741  N   GLY A 129     -32.723  17.240   0.735  1.00 19.92           N  
ATOM    742  CA  GLY A 129     -34.028  17.903   0.544  1.00 18.67           C  
ATOM    743  C   GLY A 129     -34.046  18.626  -0.782  1.00 17.49           C  
ATOM    744  O   GLY A 129     -35.027  18.567  -1.523  1.00 18.10           O  
ATOM    745  N   ALA A 130     -32.958  19.321  -1.099  1.00 17.02           N  
ATOM    746  CA  ALA A 130     -32.896  20.093  -2.349  1.00 17.13           C  
ATOM    747  C   ALA A 130     -33.019  19.160  -3.571  1.00 18.37           C  
ATOM    748  O   ALA A 130     -33.693  19.498  -4.542  1.00 16.96           O  
ATOM    749  CB  ALA A 130     -31.612  20.880  -2.426  1.00 16.09           C  
ATOM    750  N   ILE A 131     -32.325  18.013  -3.527  1.00 19.30           N  
ATOM    751  CA  ILE A 131     -32.411  17.027  -4.635  1.00 20.25           C  
ATOM    752  C   ILE A 131     -33.853  16.614  -4.807  1.00 20.07           C  
ATOM    753  O   ILE A 131     -34.375  16.626  -5.923  1.00 21.05           O  
ATOM    754  CB  ILE A 131     -31.494  15.774  -4.371  1.00 20.61           C  
ATOM    755  CG1 ILE A 131     -30.013  16.193  -4.426  1.00 20.83           C  
ATOM    756  CG2 ILE A 131     -31.779  14.649  -5.388  1.00 21.03           C  
ATOM    757  CD1 ILE A 131     -29.068  15.221  -3.723  1.00 21.70           C  
ATOM    758  N   CYS A 132     -34.515  16.308  -3.692  1.00 21.24           N  
ATOM    759  CA  CYS A 132     -35.919  15.906  -3.713  1.00 22.89           C  
ATOM    760  C   CYS A 132     -36.882  16.949  -4.282  1.00 22.50           C  
ATOM    761  O   CYS A 132     -37.763  16.619  -5.109  1.00 22.26           O  
ATOM    762  CB  CYS A 132     -36.371  15.495  -2.316  1.00 22.87           C  
ATOM    763  SG  CYS A 132     -35.665  13.898  -1.764  1.00 30.06           S  
ATOM    764  N   GLY A 133     -36.737  18.201  -3.842  1.00 21.18           N  
ATOM    765  CA  GLY A 133     -37.606  19.281  -4.352  1.00 20.08           C  
ATOM    766  C   GLY A 133     -37.448  19.513  -5.850  1.00 19.53           C  
ATOM    767  O   GLY A 133     -38.435  19.644  -6.587  1.00 18.67           O  
ATOM    768  N   VAL A 134     -36.203  19.563  -6.321  1.00 19.96           N  
ATOM    769  CA  VAL A 134     -35.978  19.692  -7.770  1.00 19.53           C  
ATOM    770  C   VAL A 134     -36.493  18.458  -8.521  1.00 20.88           C  
ATOM    771  O   VAL A 134     -37.075  18.579  -9.619  1.00 20.75           O  
ATOM    772  CB  VAL A 134     -34.500  19.946  -8.102  1.00 20.57           C  
ATOM    773  CG1 VAL A 134     -34.311  20.199  -9.590  1.00 19.33           C  
ATOM    774  CG2 VAL A 134     -33.986  21.157  -7.332  1.00 19.67           C  
ATOM    775  N   GLY A 135     -36.286  17.283  -7.927  1.00 21.68           N  
ATOM    776  CA  GLY A 135     -36.823  16.014  -8.467  1.00 22.57           C  
ATOM    777  C   GLY A 135     -38.324  16.072  -8.707  1.00 23.07           C  
ATOM    778  O   GLY A 135     -38.819  15.618  -9.754  1.00 22.17           O  
ATOM    779  N   LEU A 136     -39.044  16.672  -7.750  1.00 22.83           N  
ATOM    780  CA  LEU A 136     -40.480  16.823  -7.850  1.00 23.14           C  
ATOM    781  C   LEU A 136     -40.874  17.755  -8.970  1.00 22.70           C  
ATOM    782  O   LEU A 136     -41.867  17.491  -9.673  1.00 22.11           O  
ATOM    783  CB  LEU A 136     -41.096  17.292  -6.521  1.00 24.12           C  
ATOM    784  CG  LEU A 136     -41.236  16.178  -5.482  1.00 28.81           C  
ATOM    785  CD1 LEU A 136     -41.396  16.754  -4.065  1.00 30.37           C  
ATOM    786  CD2 LEU A 136     -42.418  15.235  -5.850  1.00 30.13           C  
ATOM    787  N   VAL A 137     -40.127  18.848  -9.158  1.00 22.21           N  
ATOM    788  CA  VAL A 137     -40.462  19.745 -10.265  1.00 22.47           C  
ATOM    789  C   VAL A 137     -40.264  18.993 -11.594  1.00 23.93           C  
ATOM    790  O   VAL A 137     -41.099  19.098 -12.512  1.00 23.72           O  
ATOM    791  CB  VAL A 137     -39.629  21.042 -10.309  1.00 22.57           C  
ATOM    792  CG1 VAL A 137     -40.020  21.860 -11.550  1.00 22.88           C  
ATOM    793  CG2 VAL A 137     -39.824  21.891  -9.021  1.00 19.97           C  
ATOM    794  N   LYS A 138     -39.151  18.258 -11.701  1.00 24.50           N  
ATOM    795  CA  LYS A 138     -38.910  17.491 -12.916  1.00 26.17           C  
ATOM    796  C   LYS A 138     -40.030  16.469 -13.156  1.00 26.47           C  
ATOM    797  O   LYS A 138     -40.514  16.354 -14.259  1.00 27.19           O  
ATOM    798  CB  LYS A 138     -37.523  16.850 -12.935  1.00 26.06           C  
ATOM    799  CG  LYS A 138     -37.183  16.280 -14.344  1.00 27.20           C  
ATOM    800  CD  LYS A 138     -35.862  15.511 -14.357  1.00 26.49           C  
ATOM    801  CE  LYS A 138     -35.606  14.919 -15.758  1.00 29.48           C  
ATOM    802  NZ  LYS A 138     -34.276  14.272 -15.816  1.00 30.35           N  
ATOM    803  N   ALA A 139     -40.478  15.787 -12.104  1.00 27.78           N  
ATOM    804  CA  ALA A 139     -41.575  14.819 -12.221  1.00 28.53           C  
ATOM    805  C   ALA A 139     -42.855  15.460 -12.767  1.00 29.15           C  
ATOM    806  O   ALA A 139     -43.568  14.849 -13.584  1.00 30.22           O  
ATOM    807  CB  ALA A 139     -41.835  14.155 -10.871  1.00 28.61           C  
ATOM    808  N   PHE A 140     -43.136  16.694 -12.353  1.00 27.97           N  
ATOM    809  CA  PHE A 140     -44.349  17.411 -12.768  1.00 28.45           C  
ATOM    810  C   PHE A 140     -44.336  18.056 -14.163  1.00 28.90           C  
ATOM    811  O   PHE A 140     -45.398  18.270 -14.757  1.00 29.20           O  
ATOM    812  CB  PHE A 140     -44.668  18.542 -11.771  1.00 28.18           C  
ATOM    813  CG  PHE A 140     -45.174  18.083 -10.444  1.00 27.36           C  
ATOM    814  CD1 PHE A 140     -45.571  19.030  -9.487  1.00 26.72           C  
ATOM    815  CD2 PHE A 140     -45.263  16.737 -10.127  1.00 26.30           C  
ATOM    816  CE1 PHE A 140     -46.029  18.629  -8.242  1.00 25.83           C  
ATOM    817  CE2 PHE A 140     -45.742  16.318  -8.878  1.00 27.17           C  
ATOM    818  CZ  PHE A 140     -46.110  17.265  -7.925  1.00 27.80           C  
ATOM    819  N   MET A 141     -43.160  18.461 -14.641  1.00 29.12           N  
ATOM    820  CA  MET A 141     -43.064  19.187 -15.887  1.00 29.61           C  
ATOM    821  C   MET A 141     -41.764  18.824 -16.642  1.00 30.03           C  
ATOM    822  O   MET A 141     -40.942  19.676 -16.953  1.00 28.32           O  
ATOM    823  CB  MET A 141     -43.224  20.711 -15.650  1.00 29.80           C  
ATOM    824  CG  MET A 141     -42.216  21.350 -14.699  1.00 29.43           C  
ATOM    825  SD  MET A 141     -42.777  22.952 -14.059  1.00 30.73           S  
ATOM    826  CE  MET A 141     -43.815  22.371 -12.696  1.00 27.26           C  
ATOM    827  N   LYS A 142     -41.597  17.537 -16.934  1.00 31.27           N  
ATOM    828  CA  LYS A 142     -40.324  17.030 -17.465  1.00 33.21           C  
ATOM    829  C   LYS A 142     -39.848  17.742 -18.725  1.00 32.51           C  
ATOM    830  O   LYS A 142     -38.681  18.135 -18.816  1.00 33.47           O  
ATOM    831  CB  LYS A 142     -40.362  15.496 -17.644  1.00 33.29           C  
ATOM    832  CG  LYS A 142     -39.027  14.877 -18.026  1.00 35.55           C  
ATOM    833  CD  LYS A 142     -39.163  13.363 -18.304  1.00 36.08           C  
ATOM    834  CE  LYS A 142     -37.905  12.791 -18.994  1.00 41.97           C  
ATOM    835  NZ  LYS A 142     -37.888  11.280 -19.146  1.00 42.09           N  
ATOM    836  N   GLY A 143     -40.741  17.938 -19.685  1.00 32.38           N  
ATOM    837  CA  GLY A 143     -40.376  18.628 -20.935  1.00 31.55           C  
ATOM    838  C   GLY A 143     -39.845  20.040 -20.712  1.00 31.31           C  
ATOM    839  O   GLY A 143     -38.691  20.334 -21.042  1.00 31.01           O  
ATOM    840  N   PRO A 144     -40.686  20.934 -20.148  1.00 30.58           N  
ATOM    841  CA  PRO A 144     -40.201  22.268 -19.781  1.00 29.89           C  
ATOM    842  C   PRO A 144     -38.946  22.229 -18.888  1.00 28.70           C  
ATOM    843  O   PRO A 144     -38.014  23.000 -19.119  1.00 28.31           O  
ATOM    844  CB  PRO A 144     -41.386  22.871 -19.015  1.00 30.63           C  
ATOM    845  CG  PRO A 144     -42.600  22.126 -19.516  1.00 30.39           C  
ATOM    846  CD  PRO A 144     -42.106  20.739 -19.805  1.00 30.86           C  
ATOM    847  N   TYR A 145     -38.912  21.329 -17.902  1.00 27.54           N  
ATOM    848  CA  TYR A 145     -37.768  21.243 -16.990  1.00 27.86           C  
ATOM    849  C   TYR A 145     -36.432  21.113 -17.758  1.00 29.28           C  
ATOM    850  O   TYR A 145     -35.504  21.903 -17.544  1.00 28.48           O  
ATOM    851  CB  TYR A 145     -37.912  20.093 -15.972  1.00 26.90           C  
ATOM    852  CG  TYR A 145     -36.712  20.037 -15.049  1.00 26.84           C  
ATOM    853  CD1 TYR A 145     -36.655  20.828 -13.895  1.00 23.65           C  
ATOM    854  CD2 TYR A 145     -35.608  19.238 -15.357  1.00 25.03           C  
ATOM    855  CE1 TYR A 145     -35.555  20.789 -13.060  1.00 25.04           C  
ATOM    856  CE2 TYR A 145     -34.495  19.217 -14.548  1.00 23.95           C  
ATOM    857  CZ  TYR A 145     -34.467  19.999 -13.396  1.00 24.89           C  
ATOM    858  OH  TYR A 145     -33.335  19.986 -12.616  1.00 24.84           O  
ATOM    859  N   ASN A 146     -36.346  20.127 -18.661  1.00 29.73           N  
ATOM    860  CA  ASN A 146     -35.106  19.929 -19.446  1.00 31.64           C  
ATOM    861  C   ASN A 146     -34.829  21.036 -20.462  1.00 31.87           C  
ATOM    862  O   ASN A 146     -33.690  21.507 -20.594  1.00 31.90           O  
ATOM    863  CB  ASN A 146     -35.074  18.532 -20.100  1.00 31.27           C  
ATOM    864  CG  ASN A 146     -34.885  17.433 -19.078  1.00 33.12           C  
ATOM    865  OD1 ASN A 146     -34.161  17.607 -18.100  1.00 37.13           O  
ATOM    866  ND2 ASN A 146     -35.541  16.301 -19.284  1.00 35.78           N  
ATOM    867  N   GLN A 147     -35.872  21.473 -21.158  1.00 32.65           N  
ATOM    868  CA  GLN A 147     -35.723  22.533 -22.147  1.00 33.97           C  
ATOM    869  C   GLN A 147     -35.209  23.845 -21.556  1.00 33.32           C  
ATOM    870  O   GLN A 147     -34.389  24.527 -22.171  1.00 33.36           O  
ATOM    871  CB  GLN A 147     -37.053  22.778 -22.863  1.00 33.95           C  
ATOM    872  CG  GLN A 147     -36.986  23.895 -23.870  1.00 36.70           C  
ATOM    873  CD  GLN A 147     -38.224  24.004 -24.756  1.00 38.19           C  
ATOM    874  OE1 GLN A 147     -38.171  24.640 -25.812  1.00 45.73           O  
ATOM    875  NE2 GLN A 147     -39.346  23.397 -24.331  1.00 43.18           N  
ATOM    876  N   PHE A 148     -35.683  24.224 -20.369  1.00 32.59           N  
ATOM    877  CA  PHE A 148     -35.345  25.557 -19.876  1.00 31.42           C  
ATOM    878  C   PHE A 148     -34.258  25.658 -18.817  1.00 29.92           C  
ATOM    879  O   PHE A 148     -34.174  26.668 -18.126  1.00 30.26           O  
ATOM    880  CB  PHE A 148     -36.603  26.323 -19.469  1.00 32.50           C  
ATOM    881  CG  PHE A 148     -37.526  26.583 -20.628  1.00 35.02           C  
ATOM    882  CD1 PHE A 148     -37.268  27.629 -21.512  1.00 37.46           C  
ATOM    883  CD2 PHE A 148     -38.622  25.756 -20.861  1.00 35.19           C  
ATOM    884  CE1 PHE A 148     -38.102  27.861 -22.608  1.00 38.14           C  
ATOM    885  CE2 PHE A 148     -39.459  25.972 -21.944  1.00 36.92           C  
ATOM    886  CZ  PHE A 148     -39.205  27.027 -22.822  1.00 37.40           C  
ATOM    887  N   GLY A 149     -33.410  24.645 -18.702  1.00 27.38           N  
ATOM    888  CA  GLY A 149     -32.214  24.798 -17.873  1.00 25.39           C  
ATOM    889  C   GLY A 149     -32.249  24.121 -16.519  1.00 23.31           C  
ATOM    890  O   GLY A 149     -31.240  24.105 -15.811  1.00 24.37           O  
ATOM    891  N   GLY A 150     -33.397  23.562 -16.159  1.00 22.34           N  
ATOM    892  CA  GLY A 150     -33.534  22.752 -14.945  1.00 21.45           C  
ATOM    893  C   GLY A 150     -33.372  23.456 -13.574  1.00 20.74           C  
ATOM    894  O   GLY A 150     -33.124  22.784 -12.546  1.00 20.15           O  
ATOM    895  N   GLY A 151     -33.513  24.777 -13.560  1.00 20.78           N  
ATOM    896  CA  GLY A 151     -33.265  25.616 -12.329  1.00 20.54           C  
ATOM    897  C   GLY A 151     -31.801  25.658 -11.909  1.00 20.77           C  
ATOM    898  O   GLY A 151     -31.463  25.989 -10.741  1.00 20.75           O  
ATOM    899  N   ALA A 152     -30.903  25.292 -12.832  1.00 19.75           N  
ATOM    900  CA  ALA A 152     -29.499  25.092 -12.451  1.00 19.77           C  
ATOM    901  C   ALA A 152     -28.746  26.416 -12.450  1.00 19.71           C  
ATOM    902  O   ALA A 152     -29.067  27.303 -13.233  1.00 19.02           O  
ATOM    903  CB  ALA A 152     -28.801  24.077 -13.400  1.00 21.12           C  
ATOM    904  N   ASN A 153     -27.749  26.547 -11.575  1.00 19.47           N  
ATOM    905  CA  ASN A 153     -26.838  27.708 -11.596  1.00 20.55           C  
ATOM    906  C   ASN A 153     -25.636  27.395 -12.485  1.00 21.97           C  
ATOM    907  O   ASN A 153     -25.056  26.322 -12.360  1.00 22.61           O  
ATOM    908  CB  ASN A 153     -26.280  27.979 -10.189  1.00 18.99           C  
ATOM    909  CG  ASN A 153     -27.348  28.479  -9.223  1.00 21.08           C  
ATOM    910  OD1 ASN A 153     -27.583  27.890  -8.149  1.00 19.06           O  
ATOM    911  ND2 ASN A 153     -28.008  29.557  -9.611  1.00 15.53           N  
ATOM    912  N   SER A 154     -25.251  28.343 -13.329  1.00 23.31           N  
ATOM    913  CA  SER A 154     -23.989  28.278 -14.076  1.00 25.01           C  
ATOM    914  C   SER A 154     -23.657  29.690 -14.514  1.00 25.64           C  
ATOM    915  O   SER A 154     -24.503  30.600 -14.385  1.00 25.82           O  
ATOM    916  CB  SER A 154     -24.115  27.366 -15.296  1.00 24.69           C  
ATOM    917  OG  SER A 154     -25.036  27.910 -16.201  1.00 26.35           O  
ATOM    918  N   VAL A 155     -22.456  29.895 -15.046  1.00 25.82           N  
ATOM    919  CA  VAL A 155     -22.069  31.243 -15.467  1.00 26.64           C  
ATOM    920  C   VAL A 155     -22.702  31.602 -16.814  1.00 28.05           C  
ATOM    921  O   VAL A 155     -22.521  30.882 -17.799  1.00 28.35           O  
ATOM    922  CB  VAL A 155     -20.535  31.404 -15.541  1.00 27.26           C  
ATOM    923  CG1 VAL A 155     -20.150  32.900 -15.689  1.00 27.20           C  
ATOM    924  CG2 VAL A 155     -19.868  30.790 -14.318  1.00 26.25           C  
ATOM    925  N   ALA A 156     -23.443  32.704 -16.863  1.00 28.01           N  
ATOM    926  CA  ALA A 156     -24.051  33.150 -18.098  1.00 29.60           C  
ATOM    927  C   ALA A 156     -22.990  33.594 -19.134  1.00 30.91           C  
ATOM    928  O   ALA A 156     -21.869  34.002 -18.792  1.00 29.77           O  
ATOM    929  CB  ALA A 156     -25.061  34.264 -17.836  1.00 28.75           C  
ATOM    930  N   LEU A 157     -23.367  33.507 -20.403  1.00 33.63           N  
ATOM    931  CA  LEU A 157     -22.475  33.838 -21.515  1.00 36.18           C  
ATOM    932  C   LEU A 157     -22.128  35.300 -21.387  1.00 36.46           C  
ATOM    933  O   LEU A 157     -22.999  36.120 -21.122  1.00 37.38           O  
ATOM    934  CB  LEU A 157     -23.177  33.558 -22.844  1.00 36.36           C  
ATOM    935  CG  LEU A 157     -22.351  33.240 -24.096  1.00 38.18           C  
ATOM    936  CD1 LEU A 157     -21.544  31.974 -23.906  1.00 39.78           C  
ATOM    937  CD2 LEU A 157     -23.288  33.071 -25.281  1.00 38.05           C  
ATOM    938  N   GLY A 158     -20.850  35.628 -21.495  1.00 36.94           N  
ATOM    939  CA  GLY A 158     -20.444  37.022 -21.356  1.00 37.17           C  
ATOM    940  C   GLY A 158     -19.716  37.349 -20.071  1.00 37.10           C  
ATOM    941  O   GLY A 158     -19.032  38.369 -19.994  1.00 38.05           O  
ATOM    942  N   TYR A 159     -19.854  36.502 -19.052  1.00 36.71           N  
ATOM    943  CA  TYR A 159     -19.127  36.705 -17.798  1.00 35.81           C  
ATOM    944  C   TYR A 159     -18.057  35.639 -17.617  1.00 36.25           C  
ATOM    945  O   TYR A 159     -18.220  34.514 -18.055  1.00 35.95           O  
ATOM    946  CB  TYR A 159     -20.084  36.654 -16.590  1.00 35.65           C  
ATOM    947  CG  TYR A 159     -21.260  37.605 -16.655  1.00 33.83           C  
ATOM    948  CD1 TYR A 159     -21.192  38.864 -16.070  1.00 33.73           C  
ATOM    949  CD2 TYR A 159     -22.444  37.230 -17.277  1.00 34.01           C  
ATOM    950  CE1 TYR A 159     -22.273  39.734 -16.113  1.00 32.53           C  
ATOM    951  CE2 TYR A 159     -23.535  38.091 -17.336  1.00 33.14           C  
ATOM    952  CZ  TYR A 159     -23.436  39.333 -16.751  1.00 33.16           C  
ATOM    953  OH  TYR A 159     -24.512  40.167 -16.798  1.00 35.14           O  
ATOM    954  N   ASN A 160     -16.968  35.970 -16.945  1.00 37.00           N  
ATOM    955  CA  ASN A 160     -16.003  34.931 -16.649  1.00 38.35           C  
ATOM    956  C   ASN A 160     -16.184  34.354 -15.240  1.00 37.96           C  
ATOM    957  O   ASN A 160     -17.037  34.814 -14.479  1.00 37.90           O  
ATOM    958  CB  ASN A 160     -14.573  35.398 -16.922  1.00 39.10           C  
ATOM    959  CG  ASN A 160     -14.156  36.560 -16.061  1.00 41.22           C  
ATOM    960  OD1 ASN A 160     -14.421  36.591 -14.862  1.00 43.60           O  
ATOM    961  ND2 ASN A 160     -13.451  37.513 -16.668  1.00 43.15           N  
ATOM    962  N   LYS A 161     -15.402  33.340 -14.909  1.00 37.15           N  
ATOM    963  CA  LYS A 161     -15.601  32.615 -13.675  1.00 37.14           C  
ATOM    964  C   LYS A 161     -15.144  33.405 -12.465  1.00 36.15           C  
ATOM    965  O   LYS A 161     -15.648  33.186 -11.365  1.00 35.84           O  
ATOM    966  CB  LYS A 161     -14.907  31.250 -13.717  1.00 37.86           C  
ATOM    967  CG  LYS A 161     -15.034  30.519 -15.057  1.00 41.22           C  
ATOM    968  CD  LYS A 161     -16.456  30.052 -15.375  1.00 44.26           C  
ATOM    969  CE  LYS A 161     -16.825  30.376 -16.826  1.00 46.77           C  
ATOM    970  NZ  LYS A 161     -17.787  29.392 -17.435  1.00 48.12           N  
ATOM    971  N   GLY A 162     -14.185  34.311 -12.667  1.00 34.90           N  
ATOM    972  CA  GLY A 162     -13.721  35.210 -11.610  1.00 33.36           C  
ATOM    973  C   GLY A 162     -14.823  36.167 -11.164  1.00 32.43           C  
ATOM    974  O   GLY A 162     -14.989  36.421  -9.964  1.00 32.12           O  
ATOM    975  N   THR A 163     -15.578  36.678 -12.140  1.00 31.70           N  
ATOM    976  CA  THR A 163     -16.738  37.535 -11.899  1.00 30.78           C  
ATOM    977  C   THR A 163     -17.871  36.781 -11.162  1.00 30.06           C  
ATOM    978  O   THR A 163     -18.433  37.298 -10.174  1.00 30.17           O  
ATOM    979  CB  THR A 163     -17.251  38.125 -13.229  1.00 31.22           C  
ATOM    980  OG1 THR A 163     -16.327  39.119 -13.686  1.00 33.19           O  
ATOM    981  CG2 THR A 163     -18.628  38.779 -13.065  1.00 30.24           C  
ATOM    982  N   ALA A 164     -18.205  35.586 -11.658  1.00 27.92           N  
ATOM    983  CA  ALA A 164     -19.209  34.715 -11.026  1.00 27.06           C  
ATOM    984  C   ALA A 164     -18.808  34.382  -9.605  1.00 26.35           C  
ATOM    985  O   ALA A 164     -19.641  34.426  -8.691  1.00 25.58           O  
ATOM    986  CB  ALA A 164     -19.411  33.410 -11.855  1.00 26.44           C  
ATOM    987  N   LEU A 165     -17.528  34.051  -9.405  1.00 25.08           N  
ATOM    988  CA  LEU A 165     -17.047  33.744  -8.064  1.00 24.64           C  
ATOM    989  C   LEU A 165     -17.149  34.966  -7.164  1.00 24.08           C  
ATOM    990  O   LEU A 165     -17.627  34.851  -6.048  1.00 24.05           O  
ATOM    991  CB  LEU A 165     -15.612  33.191  -8.049  1.00 25.27           C  
ATOM    992  CG  LEU A 165     -15.142  32.720  -6.666  1.00 24.95           C  
ATOM    993  CD1 LEU A 165     -15.920  31.478  -6.164  1.00 25.30           C  
ATOM    994  CD2 LEU A 165     -13.616  32.434  -6.613  1.00 26.31           C  
ATOM    995  N   GLY A 166     -16.698  36.125  -7.651  1.00 23.35           N  
ATOM    996  CA  GLY A 166     -16.821  37.380  -6.906  1.00 22.25           C  
ATOM    997  C   GLY A 166     -18.274  37.694  -6.554  1.00 21.53           C  
ATOM    998  O   GLY A 166     -18.557  38.068  -5.426  1.00 20.61           O  
ATOM    999  N   ALA A 167     -19.182  37.545  -7.526  1.00 20.74           N  
ATOM   1000  CA  ALA A 167     -20.614  37.818  -7.310  1.00 20.11           C  
ATOM   1001  C   ALA A 167     -21.211  36.863  -6.257  1.00 19.35           C  
ATOM   1002  O   ALA A 167     -22.024  37.289  -5.429  1.00 18.81           O  
ATOM   1003  CB  ALA A 167     -21.397  37.723  -8.616  1.00 18.83           C  
ATOM   1004  N   GLU A 168     -20.798  35.593  -6.271  1.00 19.35           N  
ATOM   1005  CA  GLU A 168     -21.251  34.619  -5.254  1.00 19.60           C  
ATOM   1006  C   GLU A 168     -20.695  34.921  -3.848  1.00 19.85           C  
ATOM   1007  O   GLU A 168     -21.418  34.804  -2.826  1.00 19.40           O  
ATOM   1008  CB  GLU A 168     -20.976  33.166  -5.695  1.00 20.11           C  
ATOM   1009  CG  GLU A 168     -21.865  32.731  -6.913  1.00 22.03           C  
ATOM   1010  CD  GLU A 168     -23.362  32.531  -6.548  1.00 24.39           C  
ATOM   1011  OE1 GLU A 168     -23.632  31.974  -5.457  1.00 23.38           O  
ATOM   1012  OE2 GLU A 168     -24.257  32.898  -7.366  1.00 25.27           O  
ATOM   1013  N   ILE A 169     -19.430  35.333  -3.773  1.00 19.42           N  
ATOM   1014  CA  ILE A 169     -18.843  35.689  -2.458  1.00 19.38           C  
ATOM   1015  C   ILE A 169     -19.589  36.900  -1.834  1.00 18.95           C  
ATOM   1016  O   ILE A 169     -20.018  36.847  -0.681  1.00 18.81           O  
ATOM   1017  CB  ILE A 169     -17.312  36.010  -2.572  1.00 19.93           C  
ATOM   1018  CG1 ILE A 169     -16.514  34.729  -2.925  1.00 21.28           C  
ATOM   1019  CG2 ILE A 169     -16.779  36.721  -1.283  1.00 18.25           C  
ATOM   1020  CD1 ILE A 169     -15.058  35.002  -3.425  1.00 21.30           C  
ATOM   1021  N   ILE A 170     -19.721  37.989  -2.588  1.00 18.35           N  
ATOM   1022  CA  ILE A 170     -20.328  39.209  -2.044  1.00 19.79           C  
ATOM   1023  C   ILE A 170     -21.807  38.950  -1.732  1.00 18.04           C  
ATOM   1024  O   ILE A 170     -22.317  39.416  -0.723  1.00 18.88           O  
ATOM   1025  CB  ILE A 170     -20.212  40.406  -3.017  1.00 19.34           C  
ATOM   1026  CG1 ILE A 170     -18.736  40.768  -3.209  1.00 23.27           C  
ATOM   1027  CG2 ILE A 170     -20.987  41.655  -2.425  1.00 23.45           C  
ATOM   1028  CD1 ILE A 170     -18.456  41.793  -4.299  1.00 22.54           C  
ATOM   1029  N   GLY A 171     -22.484  38.204  -2.605  1.00 17.92           N  
ATOM   1030  CA  GLY A 171     -23.913  37.928  -2.422  1.00 17.69           C  
ATOM   1031  C   GLY A 171     -24.139  37.131  -1.149  1.00 16.38           C  
ATOM   1032  O   GLY A 171     -25.066  37.392  -0.414  1.00 15.46           O  
ATOM   1033  N   THR A 172     -23.280  36.145  -0.897  1.00 15.70           N  
ATOM   1034  CA  THR A 172     -23.414  35.321   0.301  1.00 14.40           C  
ATOM   1035  C   THR A 172     -22.991  36.126   1.514  1.00 14.65           C  
ATOM   1036  O   THR A 172     -23.530  35.923   2.613  1.00 15.32           O  
ATOM   1037  CB  THR A 172     -22.593  34.013   0.223  1.00 14.11           C  
ATOM   1038  OG1 THR A 172     -22.929  33.314  -0.979  1.00 15.52           O  
ATOM   1039  CG2 THR A 172     -22.943  33.088   1.416  1.00 14.28           C  
ATOM   1040  N   PHE A 173     -22.028  37.023   1.337  1.00 14.41           N  
ATOM   1041  CA  PHE A 173     -21.653  37.916   2.454  1.00 15.70           C  
ATOM   1042  C   PHE A 173     -22.858  38.763   2.901  1.00 15.08           C  
ATOM   1043  O   PHE A 173     -23.151  38.847   4.078  1.00 15.71           O  
ATOM   1044  CB  PHE A 173     -20.484  38.835   2.046  1.00 16.48           C  
ATOM   1045  CG  PHE A 173     -20.088  39.826   3.123  1.00 17.62           C  
ATOM   1046  CD1 PHE A 173     -19.105  39.506   4.048  1.00 19.01           C  
ATOM   1047  CD2 PHE A 173     -20.694  41.081   3.202  1.00 17.72           C  
ATOM   1048  CE1 PHE A 173     -18.724  40.430   5.050  1.00 17.89           C  
ATOM   1049  CE2 PHE A 173     -20.338  41.988   4.200  1.00 20.39           C  
ATOM   1050  CZ  PHE A 173     -19.354  41.665   5.122  1.00 19.53           C  
ATOM   1051  N   VAL A 174     -23.558  39.392   1.951  1.00 14.55           N  
ATOM   1052  CA  VAL A 174     -24.791  40.113   2.301  1.00 14.50           C  
ATOM   1053  C   VAL A 174     -25.744  39.206   3.103  1.00 14.28           C  
ATOM   1054  O   VAL A 174     -26.232  39.591   4.151  1.00 14.64           O  
ATOM   1055  CB  VAL A 174     -25.507  40.670   1.048  1.00 14.79           C  
ATOM   1056  CG1 VAL A 174     -26.946  41.264   1.413  1.00 13.79           C  
ATOM   1057  CG2 VAL A 174     -24.645  41.783   0.382  1.00 13.11           C  
ATOM   1058  N   LEU A 175     -26.007  37.994   2.610  1.00 14.32           N  
ATOM   1059  CA  LEU A 175     -26.959  37.108   3.286  1.00 14.50           C  
ATOM   1060  C   LEU A 175     -26.504  36.756   4.711  1.00 13.86           C  
ATOM   1061  O   LEU A 175     -27.260  36.852   5.656  1.00 13.52           O  
ATOM   1062  CB  LEU A 175     -27.183  35.815   2.457  1.00 13.74           C  
ATOM   1063  CG  LEU A 175     -27.787  34.604   3.171  1.00 16.27           C  
ATOM   1064  CD1 LEU A 175     -29.237  34.928   3.615  1.00 15.51           C  
ATOM   1065  CD2 LEU A 175     -27.738  33.330   2.271  1.00 16.75           C  
ATOM   1066  N   VAL A 176     -25.261  36.316   4.859  1.00 14.21           N  
ATOM   1067  CA  VAL A 176     -24.821  35.812   6.164  1.00 14.46           C  
ATOM   1068  C   VAL A 176     -24.576  36.939   7.182  1.00 14.32           C  
ATOM   1069  O   VAL A 176     -24.802  36.770   8.381  1.00 14.65           O  
ATOM   1070  CB  VAL A 176     -23.560  34.929   5.994  1.00 14.90           C  
ATOM   1071  CG1 VAL A 176     -23.046  34.425   7.370  1.00 14.06           C  
ATOM   1072  CG2 VAL A 176     -23.920  33.732   5.126  1.00 15.37           C  
ATOM   1073  N   TYR A 177     -24.115  38.085   6.687  1.00 14.46           N  
ATOM   1074  CA  TYR A 177     -24.023  39.300   7.503  1.00 14.90           C  
ATOM   1075  C   TYR A 177     -25.424  39.648   8.067  1.00 14.20           C  
ATOM   1076  O   TYR A 177     -25.603  39.944   9.276  1.00 13.38           O  
ATOM   1077  CB  TYR A 177     -23.470  40.462   6.666  1.00 15.34           C  
ATOM   1078  CG  TYR A 177     -23.476  41.805   7.386  1.00 18.15           C  
ATOM   1079  CD1 TYR A 177     -23.179  41.894   8.750  1.00 19.15           C  
ATOM   1080  CD2 TYR A 177     -23.770  42.987   6.700  1.00 19.37           C  
ATOM   1081  CE1 TYR A 177     -23.196  43.140   9.439  1.00 20.43           C  
ATOM   1082  CE2 TYR A 177     -23.758  44.241   7.370  1.00 19.78           C  
ATOM   1083  CZ  TYR A 177     -23.474  44.297   8.726  1.00 20.67           C  
ATOM   1084  OH  TYR A 177     -23.464  45.513   9.378  1.00 20.67           O  
ATOM   1085  N   THR A 178     -26.432  39.553   7.205  1.00 13.50           N  
ATOM   1086  CA  THR A 178     -27.830  39.711   7.677  1.00 12.77           C  
ATOM   1087  C   THR A 178     -28.252  38.650   8.719  1.00 12.80           C  
ATOM   1088  O   THR A 178     -28.866  38.972   9.753  1.00 12.87           O  
ATOM   1089  CB  THR A 178     -28.834  39.733   6.452  1.00 12.64           C  
ATOM   1090  OG1 THR A 178     -28.448  40.800   5.579  1.00 13.05           O  
ATOM   1091  CG2 THR A 178     -30.252  40.006   6.953  1.00 10.14           C  
ATOM   1092  N   VAL A 179     -27.948  37.375   8.443  1.00 13.50           N  
ATOM   1093  CA  VAL A 179     -28.268  36.284   9.393  1.00 13.30           C  
ATOM   1094  C   VAL A 179     -27.670  36.615  10.760  1.00 13.56           C  
ATOM   1095  O   VAL A 179     -28.387  36.597  11.779  1.00 14.04           O  
ATOM   1096  CB  VAL A 179     -27.768  34.886   8.886  1.00 14.51           C  
ATOM   1097  CG1 VAL A 179     -27.852  33.820   9.995  1.00 12.98           C  
ATOM   1098  CG2 VAL A 179     -28.602  34.449   7.654  1.00 12.36           C  
ATOM   1099  N   PHE A 180     -26.383  36.956  10.786  1.00 15.95           N  
ATOM   1100  CA  PHE A 180     -25.714  37.331  12.075  1.00 16.97           C  
ATOM   1101  C   PHE A 180     -26.395  38.506  12.771  1.00 17.67           C  
ATOM   1102  O   PHE A 180     -26.622  38.485  14.010  1.00 17.99           O  
ATOM   1103  CB  PHE A 180     -24.212  37.611  11.892  1.00 17.78           C  
ATOM   1104  CG  PHE A 180     -23.355  36.359  11.965  1.00 20.60           C  
ATOM   1105  CD1 PHE A 180     -23.028  35.803  13.191  1.00 22.85           C  
ATOM   1106  CD2 PHE A 180     -22.914  35.729  10.803  1.00 21.74           C  
ATOM   1107  CE1 PHE A 180     -22.235  34.626  13.252  1.00 24.64           C  
ATOM   1108  CE2 PHE A 180     -22.148  34.562  10.850  1.00 24.61           C  
ATOM   1109  CZ  PHE A 180     -21.801  34.014  12.073  1.00 22.45           C  
ATOM   1110  N   SER A 181     -26.756  39.532  11.994  1.00 16.48           N  
ATOM   1111  CA  SER A 181     -27.464  40.674  12.576  1.00 15.95           C  
ATOM   1112  C   SER A 181     -28.881  40.307  13.044  1.00 15.95           C  
ATOM   1113  O   SER A 181     -29.487  41.029  13.823  1.00 15.95           O  
ATOM   1114  CB  SER A 181     -27.546  41.848  11.562  1.00 15.61           C  
ATOM   1115  OG  SER A 181     -26.300  42.088  10.929  1.00 15.91           O  
ATOM   1116  N   ALA A 182     -29.421  39.204  12.534  1.00 16.40           N  
ATOM   1117  CA  ALA A 182     -30.791  38.774  12.847  1.00 16.98           C  
ATOM   1118  C   ALA A 182     -30.874  37.744  13.966  1.00 18.37           C  
ATOM   1119  O   ALA A 182     -31.957  37.277  14.269  1.00 16.87           O  
ATOM   1120  CB  ALA A 182     -31.509  38.205  11.562  1.00 16.81           C  
ATOM   1121  N   THR A 183     -29.739  37.363  14.555  1.00 20.62           N  
ATOM   1122  CA  THR A 183     -29.733  36.337  15.613  1.00 23.05           C  
ATOM   1123  C   THR A 183     -30.305  36.903  16.918  1.00 25.75           C  
ATOM   1124  O   THR A 183     -30.026  38.046  17.296  1.00 24.91           O  
ATOM   1125  CB  THR A 183     -28.317  35.799  15.916  1.00 22.92           C  
ATOM   1126  OG1 THR A 183     -27.449  36.908  16.184  1.00 25.79           O  
ATOM   1127  CG2 THR A 183     -27.752  35.015  14.738  1.00 20.66           C  
ATOM   1128  N   ASP A 184     -31.097  36.090  17.605  1.00 28.49           N  
ATOM   1129  CA  ASP A 184     -31.585  36.468  18.931  1.00 32.51           C  
ATOM   1130  C   ASP A 184     -30.533  36.079  19.995  1.00 34.40           C  
ATOM   1131  O   ASP A 184     -30.228  34.890  20.169  1.00 35.64           O  
ATOM   1132  CB  ASP A 184     -32.933  35.789  19.204  1.00 32.31           C  
ATOM   1133  CG  ASP A 184     -33.654  36.360  20.431  1.00 35.38           C  
ATOM   1134  OD1 ASP A 184     -33.015  36.552  21.496  1.00 38.95           O  
ATOM   1135  OD2 ASP A 184     -34.872  36.596  20.339  1.00 36.21           O  
ATOM   1136  N   PRO A 185     -29.981  37.067  20.714  1.00 36.68           N  
ATOM   1137  CA  PRO A 185     -28.919  36.763  21.702  1.00 38.25           C  
ATOM   1138  C   PRO A 185     -29.411  35.915  22.889  1.00 38.75           C  
ATOM   1139  O   PRO A 185     -28.624  35.194  23.487  1.00 39.79           O  
ATOM   1140  CB  PRO A 185     -28.464  38.153  22.179  1.00 38.08           C  
ATOM   1141  CG  PRO A 185     -29.641  39.032  21.958  1.00 38.27           C  
ATOM   1142  CD  PRO A 185     -30.309  38.505  20.692  1.00 37.47           C  
ATOM   1143  N   LYS A 186     -30.701  35.990  23.197  1.00 39.26           N  
ATOM   1144  CA  LYS A 186     -31.263  35.297  24.353  1.00 39.78           C  
ATOM   1145  C   LYS A 186     -31.884  33.943  24.036  1.00 38.96           C  
ATOM   1146  O   LYS A 186     -31.792  33.034  24.854  1.00 40.45           O  
ATOM   1147  CB  LYS A 186     -32.297  36.180  25.051  1.00 40.11           C  
ATOM   1148  CG  LYS A 186     -31.687  37.429  25.654  1.00 43.77           C  
ATOM   1149  CD  LYS A 186     -32.599  38.061  26.709  1.00 48.59           C  
ATOM   1150  CE  LYS A 186     -32.004  39.380  27.212  1.00 51.70           C  
ATOM   1151  NZ  LYS A 186     -30.601  39.212  27.754  1.00 53.47           N  
ATOM   1152  N   ARG A 187     -32.486  33.803  22.857  1.00 36.76           N  
ATOM   1153  CA  ARG A 187     -33.365  32.671  22.556  1.00 34.40           C  
ATOM   1154  C   ARG A 187     -32.796  31.722  21.506  1.00 32.31           C  
ATOM   1155  O   ARG A 187     -32.209  32.166  20.524  1.00 31.56           O  
ATOM   1156  CB  ARG A 187     -34.740  33.187  22.130  1.00 35.19           C  
ATOM   1157  CG  ARG A 187     -35.419  34.015  23.222  1.00 37.97           C  
ATOM   1158  CD  ARG A 187     -36.932  34.127  23.004  1.00 44.42           C  
ATOM   1159  NE  ARG A 187     -37.302  35.366  22.325  1.00 50.10           N  
ATOM   1160  CZ  ARG A 187     -37.411  36.555  22.925  1.00 54.16           C  
ATOM   1161  NH1 ARG A 187     -37.181  36.687  24.234  1.00 54.85           N  
ATOM   1162  NH2 ARG A 187     -37.747  37.625  22.212  1.00 55.97           N  
ATOM   1163  N   SER A 188     -32.981  30.422  21.726  1.00 29.01           N  
ATOM   1164  CA  SER A 188     -32.412  29.394  20.877  1.00 27.85           C  
ATOM   1165  C   SER A 188     -33.470  28.451  20.355  1.00 26.17           C  
ATOM   1166  O   SER A 188     -34.573  28.402  20.889  1.00 26.04           O  
ATOM   1167  CB  SER A 188     -31.369  28.577  21.667  1.00 27.82           C  
ATOM   1168  OG  SER A 188     -30.201  29.359  21.847  1.00 30.43           O  
ATOM   1169  N   ALA A 189     -33.128  27.693  19.319  1.00 25.13           N  
ATOM   1170  CA  ALA A 189     -33.994  26.612  18.835  1.00 25.97           C  
ATOM   1171  C   ALA A 189     -34.147  25.523  19.928  1.00 26.87           C  
ATOM   1172  O   ALA A 189     -33.236  25.323  20.757  1.00 26.95           O  
ATOM   1173  CB  ALA A 189     -33.445  25.991  17.540  1.00 23.85           C  
ATOM   1174  N   ARG A 190     -35.292  24.848  19.906  1.00 26.44           N  
ATOM   1175  CA  ARG A 190     -35.634  23.797  20.869  1.00 28.17           C  
ATOM   1176  C   ARG A 190     -34.468  22.871  21.249  1.00 28.13           C  
ATOM   1177  O   ARG A 190     -33.910  22.169  20.400  1.00 27.95           O  
ATOM   1178  CB  ARG A 190     -36.766  22.953  20.295  1.00 28.09           C  
ATOM   1179  CG  ARG A 190     -37.192  21.793  21.155  1.00 31.08           C  
ATOM   1180  CD  ARG A 190     -38.444  21.189  20.556  1.00 33.07           C  
ATOM   1181  NE  ARG A 190     -38.214  20.545  19.259  1.00 32.89           N  
ATOM   1182  CZ  ARG A 190     -39.191  19.973  18.570  1.00 31.46           C  
ATOM   1183  NH1 ARG A 190     -40.424  19.976  19.073  1.00 30.77           N  
ATOM   1184  NH2 ARG A 190     -38.949  19.401  17.404  1.00 30.08           N  
ATOM   1185  N   ASP A 191     -34.129  22.863  22.540  1.00 29.42           N  
ATOM   1186  CA  ASP A 191     -33.127  21.931  23.099  1.00 29.16           C  
ATOM   1187  C   ASP A 191     -31.765  22.099  22.460  1.00 28.53           C  
ATOM   1188  O   ASP A 191     -31.087  21.108  22.190  1.00 28.54           O  
ATOM   1189  CB  ASP A 191     -33.579  20.465  22.945  1.00 30.00           C  
ATOM   1190  CG  ASP A 191     -34.845  20.140  23.739  1.00 33.49           C  
ATOM   1191  OD1 ASP A 191     -35.048  20.689  24.853  1.00 37.69           O  
ATOM   1192  OD2 ASP A 191     -35.660  19.319  23.248  1.00 38.82           O  
ATOM   1193  N   SER A 192     -31.358  23.349  22.206  1.00 27.82           N  
ATOM   1194  CA  SER A 192     -30.087  23.622  21.528  1.00 26.45           C  
ATOM   1195  C   SER A 192     -29.586  25.009  21.894  1.00 25.63           C  
ATOM   1196  O   SER A 192     -30.245  25.755  22.621  1.00 25.15           O  
ATOM   1197  CB  SER A 192     -30.243  23.524  19.999  1.00 27.75           C  
ATOM   1198  OG  SER A 192     -30.788  24.744  19.497  1.00 27.85           O  
ATOM   1199  N   HIS A 193     -28.422  25.356  21.382  1.00 24.85           N  
ATOM   1200  CA  HIS A 193     -27.922  26.718  21.526  1.00 25.13           C  
ATOM   1201  C   HIS A 193     -27.840  27.408  20.163  1.00 24.13           C  
ATOM   1202  O   HIS A 193     -27.167  28.421  20.030  1.00 23.39           O  
ATOM   1203  CB  HIS A 193     -26.557  26.719  22.255  1.00 25.95           C  
ATOM   1204  CG  HIS A 193     -26.649  26.207  23.660  1.00 28.24           C  
ATOM   1205  ND1 HIS A 193     -26.971  27.022  24.728  1.00 32.99           N  
ATOM   1206  CD2 HIS A 193     -26.531  24.955  24.164  1.00 30.28           C  
ATOM   1207  CE1 HIS A 193     -27.014  26.298  25.835  1.00 33.08           C  
ATOM   1208  NE2 HIS A 193     -26.775  25.037  25.517  1.00 30.93           N  
ATOM   1209  N   VAL A 194     -28.512  26.833  19.158  1.00 23.04           N  
ATOM   1210  CA  VAL A 194     -28.607  27.462  17.825  1.00 22.43           C  
ATOM   1211  C   VAL A 194     -29.564  28.657  17.937  1.00 21.80           C  
ATOM   1212  O   VAL A 194     -30.727  28.482  18.321  1.00 21.31           O  
ATOM   1213  CB  VAL A 194     -29.096  26.460  16.762  1.00 22.63           C  
ATOM   1214  CG1 VAL A 194     -29.035  27.087  15.349  1.00 22.25           C  
ATOM   1215  CG2 VAL A 194     -28.249  25.185  16.798  1.00 21.72           C  
ATOM   1216  N   PRO A 195     -29.074  29.875  17.648  1.00 22.27           N  
ATOM   1217  CA  PRO A 195     -29.958  31.025  17.869  1.00 22.09           C  
ATOM   1218  C   PRO A 195     -31.177  31.055  16.944  1.00 21.90           C  
ATOM   1219  O   PRO A 195     -31.132  30.586  15.793  1.00 21.02           O  
ATOM   1220  CB  PRO A 195     -29.050  32.241  17.637  1.00 22.47           C  
ATOM   1221  CG  PRO A 195     -27.940  31.728  16.751  1.00 24.18           C  
ATOM   1222  CD  PRO A 195     -27.739  30.281  17.172  1.00 22.37           C  
ATOM   1223  N   ILE A 196     -32.264  31.587  17.483  1.00 21.49           N  
ATOM   1224  CA  ILE A 196     -33.435  31.893  16.677  1.00 22.21           C  
ATOM   1225  C   ILE A 196     -33.101  33.108  15.788  1.00 21.27           C  
ATOM   1226  O   ILE A 196     -32.347  33.999  16.187  1.00 20.98           O  
ATOM   1227  CB  ILE A 196     -34.667  32.111  17.577  1.00 22.70           C  
ATOM   1228  CG1 ILE A 196     -35.177  30.720  18.037  1.00 25.64           C  
ATOM   1229  CG2 ILE A 196     -35.761  32.934  16.850  1.00 26.81           C  
ATOM   1230  CD1 ILE A 196     -36.297  30.735  19.024  1.00 30.36           C  
ATOM   1231  N   LEU A 197     -33.622  33.100  14.561  1.00 19.90           N  
ATOM   1232  CA  LEU A 197     -33.314  34.165  13.580  1.00 17.72           C  
ATOM   1233  C   LEU A 197     -34.584  34.960  13.240  1.00 17.49           C  
ATOM   1234  O   LEU A 197     -35.659  34.358  13.165  1.00 16.34           O  
ATOM   1235  CB  LEU A 197     -32.779  33.506  12.295  1.00 17.96           C  
ATOM   1236  CG  LEU A 197     -31.521  32.607  12.365  1.00 17.92           C  
ATOM   1237  CD1 LEU A 197     -31.224  32.125  10.965  1.00 16.81           C  
ATOM   1238  CD2 LEU A 197     -30.299  33.330  12.955  1.00 15.45           C  
ATOM   1239  N   ALA A 198     -34.459  36.278  13.030  1.00 15.60           N  
ATOM   1240  CA  ALA A 198     -35.569  37.104  12.501  1.00 15.26           C  
ATOM   1241  C   ALA A 198     -35.707  36.870  10.979  1.00 14.52           C  
ATOM   1242  O   ALA A 198     -34.814  37.238  10.219  1.00 14.31           O  
ATOM   1243  CB  ALA A 198     -35.343  38.606  12.816  1.00 15.17           C  
ATOM   1244  N   PRO A 199     -36.812  36.233  10.549  1.00 13.70           N  
ATOM   1245  CA  PRO A 199     -36.891  35.779   9.159  1.00 13.87           C  
ATOM   1246  C   PRO A 199     -37.094  36.868   8.048  1.00 13.29           C  
ATOM   1247  O   PRO A 199     -36.680  36.626   6.917  1.00 12.53           O  
ATOM   1248  CB  PRO A 199     -38.062  34.779   9.180  1.00 13.95           C  
ATOM   1249  CG  PRO A 199     -39.017  35.318  10.314  1.00 13.14           C  
ATOM   1250  CD  PRO A 199     -38.016  35.863  11.356  1.00 14.00           C  
ATOM   1251  N   LEU A 200     -37.721  38.013   8.354  1.00 12.98           N  
ATOM   1252  CA  LEU A 200     -38.041  38.991   7.313  1.00 14.04           C  
ATOM   1253  C   LEU A 200     -36.791  39.634   6.675  1.00 13.11           C  
ATOM   1254  O   LEU A 200     -36.681  39.640   5.467  1.00 13.22           O  
ATOM   1255  CB  LEU A 200     -39.065  40.058   7.757  1.00 13.59           C  
ATOM   1256  CG  LEU A 200     -39.508  41.015   6.621  1.00 14.88           C  
ATOM   1257  CD1 LEU A 200     -40.182  40.226   5.486  1.00 11.99           C  
ATOM   1258  CD2 LEU A 200     -40.477  42.081   7.169  1.00 18.06           C  
ATOM   1259  N   PRO A 201     -35.835  40.143   7.489  1.00 12.57           N  
ATOM   1260  CA  PRO A 201     -34.638  40.762   6.928  1.00 12.38           C  
ATOM   1261  C   PRO A 201     -33.852  39.744   6.112  1.00 11.87           C  
ATOM   1262  O   PRO A 201     -33.266  40.100   5.072  1.00 12.47           O  
ATOM   1263  CB  PRO A 201     -33.809  41.173   8.185  1.00 13.05           C  
ATOM   1264  CG  PRO A 201     -34.843  41.233   9.288  1.00 14.58           C  
ATOM   1265  CD  PRO A 201     -35.860  40.203   8.968  1.00 12.98           C  
ATOM   1266  N   ILE A 202     -33.870  38.493   6.558  1.00 11.03           N  
ATOM   1267  CA  ILE A 202     -33.125  37.431   5.858  1.00 11.26           C  
ATOM   1268  C   ILE A 202     -33.748  37.128   4.492  1.00 10.27           C  
ATOM   1269  O   ILE A 202     -33.037  37.059   3.487  1.00 11.13           O  
ATOM   1270  CB  ILE A 202     -33.001  36.162   6.712  1.00 10.53           C  
ATOM   1271  CG1 ILE A 202     -32.149  36.440   7.987  1.00 12.08           C  
ATOM   1272  CG2 ILE A 202     -32.390  34.986   5.863  1.00 11.34           C  
ATOM   1273  CD1 ILE A 202     -32.214  35.247   9.002  1.00 10.53           C  
ATOM   1274  N   GLY A 203     -35.063  36.944   4.459  1.00 10.73           N  
ATOM   1275  CA  GLY A 203     -35.782  36.810   3.187  1.00  9.57           C  
ATOM   1276  C   GLY A 203     -35.527  37.978   2.232  1.00 10.33           C  
ATOM   1277  O   GLY A 203     -35.328  37.764   1.041  1.00 10.01           O  
ATOM   1278  N   PHE A 204     -35.521  39.211   2.753  1.00 10.03           N  
ATOM   1279  CA  PHE A 204     -35.258  40.396   1.943  1.00  9.96           C  
ATOM   1280  C   PHE A 204     -33.861  40.435   1.424  1.00 10.00           C  
ATOM   1281  O   PHE A 204     -33.679  40.849   0.297  1.00 11.22           O  
ATOM   1282  CB  PHE A 204     -35.594  41.704   2.706  1.00 10.40           C  
ATOM   1283  CG  PHE A 204     -36.864  42.332   2.218  1.00  9.89           C  
ATOM   1284  CD1 PHE A 204     -38.090  41.890   2.701  1.00 11.26           C  
ATOM   1285  CD2 PHE A 204     -36.823  43.290   1.198  1.00  9.78           C  
ATOM   1286  CE1 PHE A 204     -39.284  42.421   2.220  1.00 14.17           C  
ATOM   1287  CE2 PHE A 204     -38.000  43.860   0.711  1.00 11.91           C  
ATOM   1288  CZ  PHE A 204     -39.246  43.431   1.228  1.00 15.08           C  
ATOM   1289  N   ALA A 205     -32.871  40.022   2.225  1.00 10.47           N  
ATOM   1290  CA  ALA A 205     -31.479  39.942   1.733  1.00 10.64           C  
ATOM   1291  C   ALA A 205     -31.408  38.963   0.538  1.00 10.79           C  
ATOM   1292  O   ALA A 205     -30.749  39.240  -0.465  1.00 10.58           O  
ATOM   1293  CB  ALA A 205     -30.496  39.469   2.869  1.00 10.66           C  
ATOM   1294  N   VAL A 206     -32.073  37.814   0.653  1.00  9.39           N  
ATOM   1295  CA  VAL A 206     -32.097  36.848  -0.459  1.00  9.44           C  
ATOM   1296  C   VAL A 206     -32.765  37.435  -1.715  1.00 10.46           C  
ATOM   1297  O   VAL A 206     -32.243  37.296  -2.834  1.00 10.88           O  
ATOM   1298  CB  VAL A 206     -32.785  35.536  -0.065  1.00  9.51           C  
ATOM   1299  CG1 VAL A 206     -32.923  34.619  -1.283  1.00  9.55           C  
ATOM   1300  CG2 VAL A 206     -31.898  34.819   1.052  1.00 10.42           C  
ATOM   1301  N   PHE A 207     -33.912  38.075  -1.522  1.00  9.33           N  
ATOM   1302  CA  PHE A 207     -34.593  38.809  -2.609  1.00 10.35           C  
ATOM   1303  C   PHE A 207     -33.652  39.835  -3.315  1.00  9.96           C  
ATOM   1304  O   PHE A 207     -33.473  39.777  -4.556  1.00 10.44           O  
ATOM   1305  CB  PHE A 207     -35.873  39.443  -2.016  1.00  8.96           C  
ATOM   1306  CG  PHE A 207     -36.655  40.335  -2.956  1.00 10.03           C  
ATOM   1307  CD1 PHE A 207     -36.920  39.952  -4.286  1.00 10.75           C  
ATOM   1308  CD2 PHE A 207     -37.264  41.512  -2.455  1.00 10.35           C  
ATOM   1309  CE1 PHE A 207     -37.641  40.795  -5.153  1.00 10.33           C  
ATOM   1310  CE2 PHE A 207     -38.009  42.385  -3.317  1.00  9.24           C  
ATOM   1311  CZ  PHE A 207     -38.229  42.012  -4.658  1.00  8.00           C  
ATOM   1312  N   MET A 208     -33.035  40.736  -2.547  1.00  8.81           N  
ATOM   1313  CA  MET A 208     -32.094  41.744  -3.071  1.00  9.66           C  
ATOM   1314  C   MET A 208     -30.935  41.147  -3.871  1.00 10.63           C  
ATOM   1315  O   MET A 208     -30.574  41.638  -4.940  1.00 10.73           O  
ATOM   1316  CB  MET A 208     -31.486  42.599  -1.930  1.00 10.35           C  
ATOM   1317  CG  MET A 208     -32.488  43.533  -1.178  1.00  9.14           C  
ATOM   1318  SD  MET A 208     -33.409  44.621  -2.283  1.00 11.40           S  
ATOM   1319  CE  MET A 208     -34.926  43.709  -2.559  1.00 12.86           C  
ATOM   1320  N   VAL A 209     -30.353  40.084  -3.347  1.00 10.78           N  
ATOM   1321  CA  VAL A 209     -29.174  39.502  -3.990  1.00 12.14           C  
ATOM   1322  C   VAL A 209     -29.587  38.849  -5.311  1.00 12.18           C  
ATOM   1323  O   VAL A 209     -28.825  38.914  -6.315  1.00 14.10           O  
ATOM   1324  CB  VAL A 209     -28.446  38.491  -3.065  1.00 11.10           C  
ATOM   1325  CG1 VAL A 209     -27.369  37.711  -3.878  1.00 13.61           C  
ATOM   1326  CG2 VAL A 209     -27.800  39.244  -1.860  1.00 13.06           C  
ATOM   1327  N   HIS A 210     -30.790  38.279  -5.345  1.00 10.96           N  
ATOM   1328  CA  HIS A 210     -31.343  37.800  -6.607  1.00 12.29           C  
ATOM   1329  C   HIS A 210     -31.548  38.899  -7.633  1.00 13.00           C  
ATOM   1330  O   HIS A 210     -31.236  38.695  -8.823  1.00 13.11           O  
ATOM   1331  CB  HIS A 210     -32.627  36.952  -6.420  1.00 11.94           C  
ATOM   1332  CG  HIS A 210     -32.343  35.583  -5.872  1.00 11.60           C  
ATOM   1333  ND1 HIS A 210     -32.341  34.447  -6.659  1.00 14.98           N  
ATOM   1334  CD2 HIS A 210     -31.975  35.180  -4.631  1.00  7.73           C  
ATOM   1335  CE1 HIS A 210     -32.014  33.398  -5.923  1.00  8.99           C  
ATOM   1336  NE2 HIS A 210     -31.775  33.819  -4.693  1.00 15.73           N  
ATOM   1337  N   LEU A 211     -32.024  40.073  -7.210  1.00 11.82           N  
ATOM   1338  CA  LEU A 211     -32.187  41.156  -8.183  1.00 12.25           C  
ATOM   1339  C   LEU A 211     -30.863  41.460  -8.924  1.00 13.90           C  
ATOM   1340  O   LEU A 211     -30.886  41.802 -10.135  1.00 14.43           O  
ATOM   1341  CB  LEU A 211     -32.763  42.447  -7.560  1.00 11.81           C  
ATOM   1342  CG  LEU A 211     -34.174  42.291  -6.936  1.00 11.82           C  
ATOM   1343  CD1 LEU A 211     -34.555  43.556  -6.127  1.00  9.80           C  
ATOM   1344  CD2 LEU A 211     -35.226  42.021  -8.046  1.00 12.77           C  
ATOM   1345  N   ALA A 212     -29.746  41.374  -8.194  1.00 13.44           N  
ATOM   1346  CA  ALA A 212     -28.439  41.808  -8.687  1.00 15.16           C  
ATOM   1347  C   ALA A 212     -27.728  40.700  -9.440  1.00 15.93           C  
ATOM   1348  O   ALA A 212     -26.984  40.995 -10.362  1.00 17.74           O  
ATOM   1349  CB  ALA A 212     -27.537  42.269  -7.534  1.00 12.52           C  
ATOM   1350  N   THR A 213     -27.950  39.450  -9.029  1.00 16.63           N  
ATOM   1351  CA  THR A 213     -27.102  38.316  -9.400  1.00 17.87           C  
ATOM   1352  C   THR A 213     -27.746  37.351 -10.403  1.00 18.34           C  
ATOM   1353  O   THR A 213     -27.031  36.590 -11.066  1.00 18.55           O  
ATOM   1354  CB  THR A 213     -26.660  37.516  -8.133  1.00 17.87           C  
ATOM   1355  OG1 THR A 213     -26.219  38.437  -7.132  1.00 18.48           O  
ATOM   1356  CG2 THR A 213     -25.474  36.631  -8.461  1.00 19.02           C  
ATOM   1357  N   ILE A 214     -29.072  37.360 -10.526  1.00 17.24           N  
ATOM   1358  CA  ILE A 214     -29.740  36.478 -11.540  1.00 18.48           C  
ATOM   1359  C   ILE A 214     -29.094  36.506 -12.971  1.00 19.79           C  
ATOM   1360  O   ILE A 214     -28.880  35.446 -13.548  1.00 19.26           O  
ATOM   1361  CB  ILE A 214     -31.284  36.704 -11.623  1.00 17.95           C  
ATOM   1362  CG1 ILE A 214     -31.979  36.040 -10.421  1.00 16.36           C  
ATOM   1363  CG2 ILE A 214     -31.890  36.170 -12.977  1.00 16.91           C  
ATOM   1364  CD1 ILE A 214     -33.509  36.359 -10.301  1.00 18.16           C  
ATOM   1365  N   PRO A 215     -28.808  37.710 -13.532  1.00 21.07           N  
ATOM   1366  CA  PRO A 215     -28.197  37.772 -14.891  1.00 21.27           C  
ATOM   1367  C   PRO A 215     -26.822  37.109 -14.970  1.00 22.45           C  
ATOM   1368  O   PRO A 215     -26.417  36.695 -16.055  1.00 23.64           O  
ATOM   1369  CB  PRO A 215     -28.067  39.271 -15.145  1.00 21.93           C  
ATOM   1370  CG  PRO A 215     -29.177  39.894 -14.249  1.00 22.77           C  
ATOM   1371  CD  PRO A 215     -29.070  39.063 -12.997  1.00 20.09           C  
ATOM   1372  N   ILE A 216     -26.109  37.030 -13.846  1.00 22.69           N  
ATOM   1373  CA  ILE A 216     -24.733  36.524 -13.802  1.00 22.91           C  
ATOM   1374  C   ILE A 216     -24.633  34.990 -13.651  1.00 23.44           C  
ATOM   1375  O   ILE A 216     -23.958  34.314 -14.473  1.00 23.02           O  
ATOM   1376  CB  ILE A 216     -23.905  37.236 -12.697  1.00 23.93           C  
ATOM   1377  CG1 ILE A 216     -24.020  38.766 -12.821  1.00 24.46           C  
ATOM   1378  CG2 ILE A 216     -22.434  36.838 -12.752  1.00 24.02           C  
ATOM   1379  CD1 ILE A 216     -23.345  39.507 -11.663  1.00 23.52           C  
ATOM   1380  N   THR A 217     -25.296  34.432 -12.630  1.00 21.85           N  
ATOM   1381  CA  THR A 217     -25.190  32.992 -12.317  1.00 20.68           C  
ATOM   1382  C   THR A 217     -26.561  32.328 -12.101  1.00 20.61           C  
ATOM   1383  O   THR A 217     -26.639  31.112 -11.876  1.00 21.23           O  
ATOM   1384  CB  THR A 217     -24.392  32.758 -11.014  1.00 21.52           C  
ATOM   1385  OG1 THR A 217     -25.067  33.421  -9.919  1.00 19.58           O  
ATOM   1386  CG2 THR A 217     -22.951  33.299 -11.110  1.00 18.75           C  
ATOM   1387  N   GLY A 218     -27.623  33.131 -12.150  1.00 20.08           N  
ATOM   1388  CA  GLY A 218     -28.955  32.717 -11.706  1.00 19.53           C  
ATOM   1389  C   GLY A 218     -29.118  33.032 -10.209  1.00 19.76           C  
ATOM   1390  O   GLY A 218     -30.246  33.061  -9.703  1.00 19.86           O  
ATOM   1391  N   THR A 219     -27.986  33.281  -9.534  1.00 18.82           N  
ATOM   1392  CA  THR A 219     -27.862  33.373  -8.065  1.00 18.05           C  
ATOM   1393  C   THR A 219     -27.847  32.005  -7.367  1.00 18.23           C  
ATOM   1394  O   THR A 219     -28.839  31.255  -7.401  1.00 18.70           O  
ATOM   1395  CB  THR A 219     -28.990  34.239  -7.416  1.00 17.41           C  
ATOM   1396  OG1 THR A 219     -29.269  35.380  -8.247  1.00 15.89           O  
ATOM   1397  CG2 THR A 219     -28.554  34.702  -6.021  1.00 16.16           C  
ATOM   1398  N   GLY A 220     -26.721  31.672  -6.756  1.00 17.50           N  
ATOM   1399  CA  GLY A 220     -26.654  30.450  -5.965  1.00 17.93           C  
ATOM   1400  C   GLY A 220     -26.808  30.819  -4.494  1.00 17.91           C  
ATOM   1401  O   GLY A 220     -27.883  30.585  -3.901  1.00 18.19           O  
ATOM   1402  N   ILE A 221     -25.735  31.395  -3.939  1.00 16.68           N  
ATOM   1403  CA  ILE A 221     -25.603  31.784  -2.511  1.00 16.47           C  
ATOM   1404  C   ILE A 221     -26.111  30.748  -1.526  1.00 16.55           C  
ATOM   1405  O   ILE A 221     -26.433  31.072  -0.370  1.00 16.47           O  
ATOM   1406  CB  ILE A 221     -26.226  33.203  -2.201  1.00 16.16           C  
ATOM   1407  CG1 ILE A 221     -27.793  33.199  -2.219  1.00 15.08           C  
ATOM   1408  CG2 ILE A 221     -25.599  34.260  -3.160  1.00 15.30           C  
ATOM   1409  CD1 ILE A 221     -28.406  34.598  -1.840  1.00 15.82           C  
ATOM   1410  N   ASN A 222     -26.147  29.489  -1.976  1.00 15.97           N  
ATOM   1411  CA  ASN A 222     -26.736  28.395  -1.210  1.00 15.37           C  
ATOM   1412  C   ASN A 222     -26.276  27.080  -1.864  1.00 16.08           C  
ATOM   1413  O   ASN A 222     -26.812  26.673  -2.897  1.00 15.73           O  
ATOM   1414  CB  ASN A 222     -28.276  28.488  -1.231  1.00 15.12           C  
ATOM   1415  CG  ASN A 222     -28.960  27.399  -0.368  1.00 17.36           C  
ATOM   1416  OD1 ASN A 222     -28.463  26.284  -0.266  1.00 15.68           O  
ATOM   1417  ND2 ASN A 222     -30.119  27.722   0.225  1.00 13.20           N  
ATOM   1418  N   PRO A 223     -25.220  26.467  -1.318  1.00 16.98           N  
ATOM   1419  CA  PRO A 223     -24.684  25.251  -1.940  1.00 17.40           C  
ATOM   1420  C   PRO A 223     -25.700  24.125  -2.122  1.00 18.15           C  
ATOM   1421  O   PRO A 223     -25.667  23.456  -3.171  1.00 18.70           O  
ATOM   1422  CB  PRO A 223     -23.521  24.859  -1.011  1.00 17.13           C  
ATOM   1423  CG  PRO A 223     -23.071  26.234  -0.414  1.00 18.11           C  
ATOM   1424  CD  PRO A 223     -24.414  26.910  -0.169  1.00 15.28           C  
ATOM   1425  N   ALA A 224     -26.617  23.920  -1.171  1.00 18.05           N  
ATOM   1426  CA  ALA A 224     -27.663  22.887  -1.360  1.00 17.59           C  
ATOM   1427  C   ALA A 224     -28.578  23.156  -2.572  1.00 18.14           C  
ATOM   1428  O   ALA A 224     -28.899  22.234  -3.345  1.00 17.05           O  
ATOM   1429  CB  ALA A 224     -28.505  22.717  -0.093  1.00 17.96           C  
ATOM   1430  N   ARG A 225     -29.009  24.415  -2.731  1.00 17.25           N  
ATOM   1431  CA  ARG A 225     -29.857  24.818  -3.860  1.00 17.14           C  
ATOM   1432  C   ARG A 225     -29.155  24.585  -5.225  1.00 17.91           C  
ATOM   1433  O   ARG A 225     -29.798  24.192  -6.216  1.00 18.36           O  
ATOM   1434  CB  ARG A 225     -30.255  26.301  -3.708  1.00 16.86           C  
ATOM   1435  CG  ARG A 225     -31.044  26.924  -4.883  1.00 16.84           C  
ATOM   1436  CD  ARG A 225     -30.095  27.710  -5.747  1.00 18.20           C  
ATOM   1437  NE  ARG A 225     -30.732  28.335  -6.902  1.00 16.54           N  
ATOM   1438  CZ  ARG A 225     -31.002  27.702  -8.052  1.00 17.82           C  
ATOM   1439  NH1 ARG A 225     -30.766  26.395  -8.179  1.00 15.71           N  
ATOM   1440  NH2 ARG A 225     -31.547  28.376  -9.056  1.00 16.28           N  
ATOM   1441  N   SER A 226     -27.863  24.891  -5.280  1.00 18.76           N  
ATOM   1442  CA  SER A 226     -27.080  24.722  -6.492  1.00 20.01           C  
ATOM   1443  C   SER A 226     -26.860  23.221  -6.781  1.00 20.16           C  
ATOM   1444  O   SER A 226     -26.961  22.792  -7.932  1.00 20.71           O  
ATOM   1445  CB  SER A 226     -25.744  25.461  -6.354  1.00 20.46           C  
ATOM   1446  OG  SER A 226     -25.964  26.867  -6.236  1.00 21.70           O  
ATOM   1447  N   PHE A 227     -26.585  22.452  -5.729  1.00 20.27           N  
ATOM   1448  CA  PHE A 227     -26.286  21.000  -5.827  1.00 21.75           C  
ATOM   1449  C   PHE A 227     -27.515  20.179  -6.210  1.00 22.33           C  
ATOM   1450  O   PHE A 227     -27.457  19.336  -7.124  1.00 22.77           O  
ATOM   1451  CB  PHE A 227     -25.692  20.498  -4.506  1.00 21.76           C  
ATOM   1452  CG  PHE A 227     -25.269  19.031  -4.517  1.00 23.65           C  
ATOM   1453  CD1 PHE A 227     -24.157  18.606  -5.262  1.00 23.23           C  
ATOM   1454  CD2 PHE A 227     -25.939  18.100  -3.737  1.00 24.44           C  
ATOM   1455  CE1 PHE A 227     -23.758  17.280  -5.262  1.00 23.58           C  
ATOM   1456  CE2 PHE A 227     -25.530  16.734  -3.725  1.00 25.80           C  
ATOM   1457  CZ  PHE A 227     -24.443  16.341  -4.492  1.00 24.05           C  
ATOM   1458  N   GLY A 228     -28.647  20.448  -5.550  1.00 21.37           N  
ATOM   1459  CA  GLY A 228     -29.902  19.783  -5.907  1.00 20.51           C  
ATOM   1460  C   GLY A 228     -30.249  19.904  -7.368  1.00 21.04           C  
ATOM   1461  O   GLY A 228     -30.614  18.906  -8.023  1.00 20.63           O  
ATOM   1462  N   ALA A 229     -30.126  21.115  -7.911  1.00 20.18           N  
ATOM   1463  CA  ALA A 229     -30.420  21.331  -9.304  1.00 20.81           C  
ATOM   1464  C   ALA A 229     -29.384  20.642 -10.236  1.00 22.00           C  
ATOM   1465  O   ALA A 229     -29.766  20.106 -11.267  1.00 21.69           O  
ATOM   1466  CB  ALA A 229     -30.526  22.802  -9.625  1.00 20.23           C  
ATOM   1467  N   ALA A 230     -28.104  20.683  -9.870  1.00 22.48           N  
ATOM   1468  CA  ALA A 230     -27.040  19.982 -10.618  1.00 23.64           C  
ATOM   1469  C   ALA A 230     -27.287  18.458 -10.671  1.00 24.29           C  
ATOM   1470  O   ALA A 230     -27.204  17.858 -11.740  1.00 25.51           O  
ATOM   1471  CB  ALA A 230     -25.639  20.287 -10.005  1.00 22.58           C  
ATOM   1472  N   VAL A 231     -27.603  17.850  -9.534  1.00 25.16           N  
ATOM   1473  CA  VAL A 231     -27.909  16.422  -9.466  1.00 25.85           C  
ATOM   1474  C   VAL A 231     -29.044  16.002 -10.410  1.00 26.65           C  
ATOM   1475  O   VAL A 231     -28.903  15.000 -11.143  1.00 26.67           O  
ATOM   1476  CB  VAL A 231     -28.171  15.970  -8.005  1.00 26.46           C  
ATOM   1477  CG1 VAL A 231     -28.724  14.524  -7.933  1.00 27.23           C  
ATOM   1478  CG2 VAL A 231     -26.902  16.098  -7.175  1.00 25.82           C  
ATOM   1479  N   ILE A 232     -30.138  16.777 -10.436  1.00 25.86           N  
ATOM   1480  CA  ILE A 232     -31.334  16.407 -11.201  1.00 25.73           C  
ATOM   1481  C   ILE A 232     -31.199  16.757 -12.670  1.00 26.21           C  
ATOM   1482  O   ILE A 232     -31.590  15.972 -13.529  1.00 26.72           O  
ATOM   1483  CB  ILE A 232     -32.655  17.030 -10.605  1.00 25.43           C  
ATOM   1484  CG1 ILE A 232     -32.936  16.478  -9.194  1.00 25.07           C  
ATOM   1485  CG2 ILE A 232     -33.862  16.768 -11.500  1.00 23.65           C  
ATOM   1486  CD1 ILE A 232     -33.048  14.902  -9.119  1.00 25.81           C  
ATOM   1487  N   PHE A 233     -30.652  17.936 -12.960  1.00 25.94           N  
ATOM   1488  CA  PHE A 233     -30.488  18.376 -14.337  1.00 27.04           C  
ATOM   1489  C   PHE A 233     -29.383  17.594 -15.063  1.00 28.48           C  
ATOM   1490  O   PHE A 233     -29.558  17.269 -16.234  1.00 29.61           O  
ATOM   1491  CB  PHE A 233     -30.231  19.873 -14.415  1.00 24.94           C  
ATOM   1492  CG  PHE A 233     -30.219  20.428 -15.798  1.00 24.62           C  
ATOM   1493  CD1 PHE A 233     -31.359  20.360 -16.618  1.00 23.80           C  
ATOM   1494  CD2 PHE A 233     -29.070  21.058 -16.288  1.00 22.95           C  
ATOM   1495  CE1 PHE A 233     -31.340  20.883 -17.901  1.00 24.12           C  
ATOM   1496  CE2 PHE A 233     -29.048  21.585 -17.567  1.00 24.48           C  
ATOM   1497  CZ  PHE A 233     -30.194  21.510 -18.377  1.00 25.61           C  
ATOM   1498  N   ASN A 234     -28.272  17.342 -14.368  1.00 29.85           N  
ATOM   1499  CA  ASN A 234     -27.175  16.456 -14.819  1.00 31.66           C  
ATOM   1500  C   ASN A 234     -26.595  16.825 -16.187  1.00 32.30           C  
ATOM   1501  O   ASN A 234     -26.707  16.061 -17.144  1.00 33.48           O  
ATOM   1502  CB  ASN A 234     -27.619  14.977 -14.803  1.00 31.64           C  
ATOM   1503  CG  ASN A 234     -26.430  13.988 -14.865  1.00 34.64           C  
ATOM   1504  OD1 ASN A 234     -25.283  14.330 -14.542  1.00 36.69           O  
ATOM   1505  ND2 ASN A 234     -26.717  12.757 -15.262  1.00 34.55           N  
ATOM   1506  N   SER A 235     -25.994  18.002 -16.289  1.00 32.02           N  
ATOM   1507  CA  SER A 235     -25.311  18.387 -17.499  1.00 32.01           C  
ATOM   1508  C   SER A 235     -23.839  18.664 -17.199  1.00 31.99           C  
ATOM   1509  O   SER A 235     -23.486  19.055 -16.071  1.00 31.07           O  
ATOM   1510  CB  SER A 235     -26.005  19.587 -18.136  1.00 32.27           C  
ATOM   1511  OG  SER A 235     -25.338  20.794 -17.829  1.00 34.88           O  
ATOM   1512  N   ASN A 236     -22.975  18.445 -18.198  1.00 31.52           N  
ATOM   1513  CA  ASN A 236     -21.544  18.727 -18.056  1.00 31.89           C  
ATOM   1514  C   ASN A 236     -21.234  20.192 -17.733  1.00 31.79           C  
ATOM   1515  O   ASN A 236     -20.460  20.461 -16.817  1.00 31.70           O  
ATOM   1516  CB  ASN A 236     -20.772  18.311 -19.326  1.00 31.97           C  
ATOM   1517  CG  ASN A 236     -20.648  16.805 -19.458  1.00 33.44           C  
ATOM   1518  OD1 ASN A 236     -20.514  16.088 -18.457  1.00 36.33           O  
ATOM   1519  ND2 ASN A 236     -20.683  16.316 -20.689  1.00 33.49           N  
ATOM   1520  N   LYS A 237     -21.819  21.110 -18.508  1.00 32.38           N  
ATOM   1521  CA  LYS A 237     -21.683  22.562 -18.285  1.00 34.00           C  
ATOM   1522  C   LYS A 237     -21.974  22.928 -16.835  1.00 33.49           C  
ATOM   1523  O   LYS A 237     -21.193  23.650 -16.179  1.00 34.39           O  
ATOM   1524  CB  LYS A 237     -22.636  23.339 -19.206  1.00 35.16           C  
ATOM   1525  CG  LYS A 237     -22.267  24.829 -19.441  1.00 38.43           C  
ATOM   1526  CD  LYS A 237     -22.961  25.796 -18.474  1.00 41.54           C  
ATOM   1527  CE  LYS A 237     -22.713  27.297 -18.851  1.00 42.38           C  
ATOM   1528  NZ  LYS A 237     -21.357  27.854 -18.429  1.00 45.53           N  
ATOM   1529  N   VAL A 238     -23.091  22.422 -16.326  1.00 32.16           N  
ATOM   1530  CA  VAL A 238     -23.511  22.770 -14.982  1.00 30.88           C  
ATOM   1531  C   VAL A 238     -22.549  22.182 -13.942  1.00 30.53           C  
ATOM   1532  O   VAL A 238     -22.178  22.865 -12.978  1.00 29.77           O  
ATOM   1533  CB  VAL A 238     -24.990  22.384 -14.727  1.00 31.45           C  
ATOM   1534  CG1 VAL A 238     -25.307  22.419 -13.243  1.00 30.80           C  
ATOM   1535  CG2 VAL A 238     -25.922  23.306 -15.514  1.00 28.97           C  
ATOM   1536  N   TRP A 239     -22.107  20.935 -14.157  1.00 29.02           N  
ATOM   1537  CA  TRP A 239     -21.205  20.292 -13.213  1.00 28.46           C  
ATOM   1538  C   TRP A 239     -19.853  20.970 -13.200  1.00 27.78           C  
ATOM   1539  O   TRP A 239     -19.202  21.050 -12.151  1.00 27.37           O  
ATOM   1540  CB  TRP A 239     -21.060  18.784 -13.501  1.00 28.77           C  
ATOM   1541  CG  TRP A 239     -22.162  17.942 -12.897  1.00 28.43           C  
ATOM   1542  CD1 TRP A 239     -23.043  17.139 -13.571  1.00 28.53           C  
ATOM   1543  CD2 TRP A 239     -22.492  17.823 -11.507  1.00 28.71           C  
ATOM   1544  NE1 TRP A 239     -23.883  16.515 -12.688  1.00 29.82           N  
ATOM   1545  CE2 TRP A 239     -23.579  16.925 -11.414  1.00 30.05           C  
ATOM   1546  CE3 TRP A 239     -21.992  18.406 -10.331  1.00 28.81           C  
ATOM   1547  CZ2 TRP A 239     -24.174  16.593 -10.196  1.00 28.53           C  
ATOM   1548  CZ3 TRP A 239     -22.577  18.054  -9.109  1.00 29.32           C  
ATOM   1549  CH2 TRP A 239     -23.655  17.159  -9.056  1.00 27.96           C  
ATOM   1550  N   ASP A 240     -19.442  21.465 -14.366  1.00 28.02           N  
ATOM   1551  CA  ASP A 240     -18.149  22.151 -14.526  1.00 28.15           C  
ATOM   1552  C   ASP A 240     -18.106  23.458 -13.730  1.00 28.22           C  
ATOM   1553  O   ASP A 240     -17.036  23.898 -13.319  1.00 28.11           O  
ATOM   1554  CB  ASP A 240     -17.894  22.489 -16.002  1.00 28.29           C  
ATOM   1555  CG  ASP A 240     -17.385  21.274 -16.827  1.00 30.77           C  
ATOM   1556  OD1 ASP A 240     -17.103  20.192 -16.250  1.00 28.01           O  
ATOM   1557  OD2 ASP A 240     -17.291  21.420 -18.072  1.00 34.15           O  
ATOM   1558  N   ASP A 241     -19.262  24.103 -13.556  1.00 27.77           N  
ATOM   1559  CA  ASP A 241     -19.330  25.374 -12.782  1.00 27.36           C  
ATOM   1560  C   ASP A 241     -19.636  25.180 -11.300  1.00 27.16           C  
ATOM   1561  O   ASP A 241     -19.598  26.143 -10.507  1.00 25.89           O  
ATOM   1562  CB  ASP A 241     -20.383  26.319 -13.387  1.00 27.11           C  
ATOM   1563  CG  ASP A 241     -19.916  26.969 -14.690  1.00 29.34           C  
ATOM   1564  OD1 ASP A 241     -18.698  26.898 -14.974  1.00 31.65           O  
ATOM   1565  OD2 ASP A 241     -20.749  27.564 -15.431  1.00 28.34           O  
ATOM   1566  N   GLN A 242     -19.964  23.950 -10.920  1.00 26.58           N  
ATOM   1567  CA  GLN A 242     -20.531  23.706  -9.611  1.00 27.15           C  
ATOM   1568  C   GLN A 242     -19.622  24.120  -8.444  1.00 27.67           C  
ATOM   1569  O   GLN A 242     -20.129  24.536  -7.392  1.00 27.16           O  
ATOM   1570  CB  GLN A 242     -21.009  22.261  -9.497  1.00 26.73           C  
ATOM   1571  CG  GLN A 242     -21.408  21.820  -8.075  1.00 29.62           C  
ATOM   1572  CD  GLN A 242     -22.847  22.194  -7.628  1.00 28.86           C  
ATOM   1573  OE1 GLN A 242     -23.228  21.860  -6.514  1.00 31.76           O  
ATOM   1574  NE2 GLN A 242     -23.627  22.866  -8.486  1.00 28.03           N  
ATOM   1575  N   TRP A 243     -18.298  24.032  -8.620  1.00 27.30           N  
ATOM   1576  CA  TRP A 243     -17.379  24.407  -7.528  1.00 26.97           C  
ATOM   1577  C   TRP A 243     -17.565  25.873  -7.094  1.00 25.56           C  
ATOM   1578  O   TRP A 243     -17.373  26.205  -5.940  1.00 26.10           O  
ATOM   1579  CB  TRP A 243     -15.898  24.170  -7.932  1.00 28.01           C  
ATOM   1580  CG  TRP A 243     -15.382  25.135  -8.972  1.00 27.49           C  
ATOM   1581  CD1 TRP A 243     -15.476  25.003 -10.318  1.00 29.39           C  
ATOM   1582  CD2 TRP A 243     -14.735  26.399  -8.735  1.00 29.24           C  
ATOM   1583  NE1 TRP A 243     -14.925  26.096 -10.949  1.00 29.41           N  
ATOM   1584  CE2 TRP A 243     -14.455  26.967 -10.002  1.00 30.25           C  
ATOM   1585  CE3 TRP A 243     -14.356  27.101  -7.575  1.00 29.92           C  
ATOM   1586  CZ2 TRP A 243     -13.811  28.213 -10.153  1.00 29.89           C  
ATOM   1587  CZ3 TRP A 243     -13.717  28.343  -7.716  1.00 30.27           C  
ATOM   1588  CH2 TRP A 243     -13.453  28.886  -9.006  1.00 29.91           C  
ATOM   1589  N   ILE A 244     -17.911  26.735  -8.037  1.00 24.88           N  
ATOM   1590  CA  ILE A 244     -18.118  28.167  -7.773  1.00 25.06           C  
ATOM   1591  C   ILE A 244     -19.209  28.346  -6.683  1.00 24.20           C  
ATOM   1592  O   ILE A 244     -19.098  29.186  -5.777  1.00 23.10           O  
ATOM   1593  CB  ILE A 244     -18.488  28.881  -9.090  1.00 24.69           C  
ATOM   1594  CG1 ILE A 244     -17.278  28.868 -10.052  1.00 26.32           C  
ATOM   1595  CG2 ILE A 244     -18.933  30.312  -8.879  1.00 25.80           C  
ATOM   1596  CD1 ILE A 244     -17.606  29.439 -11.414  1.00 25.81           C  
ATOM   1597  N   PHE A 245     -20.233  27.507  -6.773  1.00 23.22           N  
ATOM   1598  CA  PHE A 245     -21.421  27.620  -5.919  1.00 22.68           C  
ATOM   1599  C   PHE A 245     -21.250  26.947  -4.575  1.00 22.81           C  
ATOM   1600  O   PHE A 245     -22.163  26.995  -3.727  1.00 22.53           O  
ATOM   1601  CB  PHE A 245     -22.653  27.165  -6.701  1.00 21.92           C  
ATOM   1602  CG  PHE A 245     -22.801  27.919  -7.979  1.00 22.71           C  
ATOM   1603  CD1 PHE A 245     -23.138  29.268  -7.957  1.00 22.25           C  
ATOM   1604  CD2 PHE A 245     -22.465  27.328  -9.199  1.00 22.63           C  
ATOM   1605  CE1 PHE A 245     -23.197  30.011  -9.145  1.00 23.12           C  
ATOM   1606  CE2 PHE A 245     -22.533  28.047 -10.386  1.00 23.22           C  
ATOM   1607  CZ  PHE A 245     -22.899  29.387 -10.370  1.00 23.02           C  
ATOM   1608  N   TRP A 246     -20.070  26.346  -4.364  1.00 22.17           N  
ATOM   1609  CA  TRP A 246     -19.672  25.846  -3.041  1.00 21.53           C  
ATOM   1610  C   TRP A 246     -18.592  26.742  -2.464  1.00 22.11           C  
ATOM   1611  O   TRP A 246     -18.691  27.206  -1.318  1.00 21.51           O  
ATOM   1612  CB  TRP A 246     -19.149  24.392  -3.094  1.00 22.36           C  
ATOM   1613  CG  TRP A 246     -20.238  23.409  -3.187  1.00 22.82           C  
ATOM   1614  CD1 TRP A 246     -20.859  22.990  -4.333  1.00 23.79           C  
ATOM   1615  CD2 TRP A 246     -20.878  22.722  -2.101  1.00 23.72           C  
ATOM   1616  NE1 TRP A 246     -21.853  22.090  -4.024  1.00 25.49           N  
ATOM   1617  CE2 TRP A 246     -21.879  21.902  -2.661  1.00 24.51           C  
ATOM   1618  CE3 TRP A 246     -20.706  22.726  -0.704  1.00 25.00           C  
ATOM   1619  CZ2 TRP A 246     -22.705  21.084  -1.879  1.00 23.31           C  
ATOM   1620  CZ3 TRP A 246     -21.540  21.927   0.081  1.00 24.18           C  
ATOM   1621  CH2 TRP A 246     -22.536  21.120  -0.513  1.00 23.31           C  
ATOM   1622  N   VAL A 247     -17.543  26.984  -3.249  1.00 22.10           N  
ATOM   1623  CA  VAL A 247     -16.415  27.808  -2.772  1.00 21.76           C  
ATOM   1624  C   VAL A 247     -16.861  29.275  -2.513  1.00 21.55           C  
ATOM   1625  O   VAL A 247     -16.569  29.838  -1.462  1.00 21.09           O  
ATOM   1626  CB  VAL A 247     -15.257  27.769  -3.792  1.00 22.66           C  
ATOM   1627  CG1 VAL A 247     -14.194  28.831  -3.470  1.00 23.90           C  
ATOM   1628  CG2 VAL A 247     -14.641  26.320  -3.858  1.00 23.69           C  
ATOM   1629  N   GLY A 248     -17.551  29.885  -3.478  1.00 21.02           N  
ATOM   1630  CA  GLY A 248     -17.990  31.285  -3.312  1.00 20.69           C  
ATOM   1631  C   GLY A 248     -18.751  31.490  -2.001  1.00 20.28           C  
ATOM   1632  O   GLY A 248     -18.356  32.318  -1.170  1.00 20.37           O  
ATOM   1633  N   PRO A 249     -19.869  30.766  -1.816  1.00 20.30           N  
ATOM   1634  CA  PRO A 249     -20.673  30.903  -0.589  1.00 21.03           C  
ATOM   1635  C   PRO A 249     -19.968  30.579   0.721  1.00 21.60           C  
ATOM   1636  O   PRO A 249     -20.181  31.279   1.710  1.00 21.58           O  
ATOM   1637  CB  PRO A 249     -21.877  29.967  -0.844  1.00 20.69           C  
ATOM   1638  CG  PRO A 249     -22.039  30.003  -2.315  1.00 19.29           C  
ATOM   1639  CD  PRO A 249     -20.549  29.877  -2.778  1.00 20.51           C  
ATOM   1640  N   PHE A 250     -19.103  29.567   0.741  1.00 21.95           N  
ATOM   1641  CA  PHE A 250     -18.357  29.274   1.970  1.00 22.19           C  
ATOM   1642  C   PHE A 250     -17.378  30.402   2.342  1.00 21.50           C  
ATOM   1643  O   PHE A 250     -17.268  30.767   3.516  1.00 22.35           O  
ATOM   1644  CB  PHE A 250     -17.667  27.897   1.889  1.00 23.36           C  
ATOM   1645  CG  PHE A 250     -18.550  26.726   2.332  1.00 26.64           C  
ATOM   1646  CD1 PHE A 250     -19.917  26.681   2.023  1.00 29.23           C  
ATOM   1647  CD2 PHE A 250     -18.008  25.655   3.032  1.00 29.37           C  
ATOM   1648  CE1 PHE A 250     -20.727  25.586   2.417  1.00 29.73           C  
ATOM   1649  CE2 PHE A 250     -18.821  24.562   3.436  1.00 30.17           C  
ATOM   1650  CZ  PHE A 250     -20.177  24.532   3.106  1.00 29.01           C  
ATOM   1651  N   ILE A 251     -16.718  30.993   1.347  1.00 21.53           N  
ATOM   1652  CA  ILE A 251     -15.827  32.149   1.580  1.00 21.32           C  
ATOM   1653  C   ILE A 251     -16.643  33.372   2.027  1.00 20.65           C  
ATOM   1654  O   ILE A 251     -16.295  34.056   2.984  1.00 20.40           O  
ATOM   1655  CB  ILE A 251     -15.029  32.540   0.292  1.00 21.29           C  
ATOM   1656  CG1 ILE A 251     -14.019  31.437  -0.096  1.00 22.71           C  
ATOM   1657  CG2 ILE A 251     -14.307  33.886   0.493  1.00 20.84           C  
ATOM   1658  CD1 ILE A 251     -13.246  31.740  -1.428  1.00 22.77           C  
ATOM   1659  N   GLY A 252     -17.705  33.685   1.286  1.00 20.65           N  
ATOM   1660  CA  GLY A 252     -18.608  34.763   1.696  1.00 19.76           C  
ATOM   1661  C   GLY A 252     -19.099  34.630   3.123  1.00 18.78           C  
ATOM   1662  O   GLY A 252     -19.096  35.603   3.869  1.00 18.16           O  
ATOM   1663  N   ALA A 253     -19.517  33.419   3.506  1.00 18.56           N  
ATOM   1664  CA  ALA A 253     -19.961  33.140   4.871  1.00 18.95           C  
ATOM   1665  C   ALA A 253     -18.868  33.320   5.937  1.00 19.96           C  
ATOM   1666  O   ALA A 253     -19.136  33.819   7.062  1.00 19.71           O  
ATOM   1667  CB  ALA A 253     -20.522  31.708   4.976  1.00 18.77           C  
ATOM   1668  N   ALA A 254     -17.659  32.871   5.607  1.00 19.85           N  
ATOM   1669  CA  ALA A 254     -16.508  32.976   6.529  1.00 20.70           C  
ATOM   1670  C   ALA A 254     -16.138  34.448   6.765  1.00 20.74           C  
ATOM   1671  O   ALA A 254     -15.917  34.867   7.894  1.00 22.21           O  
ATOM   1672  CB  ALA A 254     -15.284  32.179   5.956  1.00 20.74           C  
ATOM   1673  N   VAL A 255     -16.132  35.247   5.706  1.00 21.03           N  
ATOM   1674  CA  VAL A 255     -15.786  36.663   5.833  1.00 21.36           C  
ATOM   1675  C   VAL A 255     -16.868  37.426   6.622  1.00 21.06           C  
ATOM   1676  O   VAL A 255     -16.557  38.286   7.439  1.00 21.25           O  
ATOM   1677  CB  VAL A 255     -15.547  37.288   4.446  1.00 21.56           C  
ATOM   1678  CG1 VAL A 255     -15.331  38.798   4.566  1.00 22.69           C  
ATOM   1679  CG2 VAL A 255     -14.335  36.624   3.773  1.00 21.26           C  
ATOM   1680  N   ALA A 256     -18.137  37.081   6.401  1.00 21.41           N  
ATOM   1681  CA  ALA A 256     -19.239  37.658   7.197  1.00 20.96           C  
ATOM   1682  C   ALA A 256     -19.117  37.332   8.680  1.00 21.42           C  
ATOM   1683  O   ALA A 256     -19.322  38.207   9.539  1.00 20.59           O  
ATOM   1684  CB  ALA A 256     -20.596  37.181   6.656  1.00 21.07           C  
ATOM   1685  N   ALA A 257     -18.810  36.065   8.983  1.00 21.34           N  
ATOM   1686  CA  ALA A 257     -18.591  35.630  10.353  1.00 22.49           C  
ATOM   1687  C   ALA A 257     -17.472  36.454  11.041  1.00 23.27           C  
ATOM   1688  O   ALA A 257     -17.682  37.009  12.114  1.00 24.66           O  
ATOM   1689  CB  ALA A 257     -18.278  34.119  10.393  1.00 21.89           C  
ATOM   1690  N   ALA A 258     -16.317  36.552  10.395  1.00 23.93           N  
ATOM   1691  CA  ALA A 258     -15.174  37.319  10.904  1.00 24.67           C  
ATOM   1692  C   ALA A 258     -15.513  38.805  11.043  1.00 24.85           C  
ATOM   1693  O   ALA A 258     -15.156  39.439  12.048  1.00 25.19           O  
ATOM   1694  CB  ALA A 258     -13.981  37.147   9.989  1.00 23.53           C  
ATOM   1695  N   TYR A 259     -16.205  39.351  10.043  1.00 24.09           N  
ATOM   1696  CA  TYR A 259     -16.624  40.758  10.084  1.00 24.56           C  
ATOM   1697  C   TYR A 259     -17.518  41.050  11.288  1.00 24.94           C  
ATOM   1698  O   TYR A 259     -17.246  41.968  12.081  1.00 23.73           O  
ATOM   1699  CB  TYR A 259     -17.309  41.165   8.774  1.00 23.88           C  
ATOM   1700  CG  TYR A 259     -17.818  42.600   8.740  1.00 23.47           C  
ATOM   1701  CD1 TYR A 259     -16.928  43.677   8.778  1.00 24.49           C  
ATOM   1702  CD2 TYR A 259     -19.176  42.871   8.654  1.00 22.85           C  
ATOM   1703  CE1 TYR A 259     -17.383  44.991   8.771  1.00 23.44           C  
ATOM   1704  CE2 TYR A 259     -19.652  44.184   8.604  1.00 22.90           C  
ATOM   1705  CZ  TYR A 259     -18.748  45.237   8.681  1.00 22.60           C  
ATOM   1706  OH  TYR A 259     -19.174  46.532   8.639  1.00 21.44           O  
ATOM   1707  N   HIS A 260     -18.571  40.253  11.437  1.00 25.40           N  
ATOM   1708  CA  HIS A 260     -19.505  40.439  12.533  1.00 27.05           C  
ATOM   1709  C   HIS A 260     -18.833  40.253  13.905  1.00 29.14           C  
ATOM   1710  O   HIS A 260     -18.989  41.095  14.804  1.00 29.00           O  
ATOM   1711  CB  HIS A 260     -20.676  39.460  12.410  1.00 26.74           C  
ATOM   1712  CG  HIS A 260     -21.793  39.727  13.371  1.00 26.33           C  
ATOM   1713  ND1 HIS A 260     -21.961  39.011  14.540  1.00 27.19           N  
ATOM   1714  CD2 HIS A 260     -22.814  40.614  13.323  1.00 26.21           C  
ATOM   1715  CE1 HIS A 260     -23.033  39.451  15.174  1.00 26.62           C  
ATOM   1716  NE2 HIS A 260     -23.569  40.425  14.458  1.00 28.00           N  
ATOM   1717  N   GLN A 261     -18.110  39.149  14.058  1.00 30.88           N  
ATOM   1718  CA  GLN A 261     -17.642  38.739  15.367  1.00 34.03           C  
ATOM   1719  C   GLN A 261     -16.356  39.447  15.798  1.00 35.21           C  
ATOM   1720  O   GLN A 261     -16.207  39.769  16.975  1.00 36.47           O  
ATOM   1721  CB  GLN A 261     -17.477  37.219  15.434  1.00 34.52           C  
ATOM   1722  CG  GLN A 261     -18.748  36.438  15.065  1.00 37.54           C  
ATOM   1723  CD  GLN A 261     -19.819  36.490  16.143  1.00 41.89           C  
ATOM   1724  OE1 GLN A 261     -19.666  35.901  17.213  1.00 45.09           O  
ATOM   1725  NE2 GLN A 261     -20.919  37.179  15.859  1.00 43.90           N  
ATOM   1726  N   TYR A 262     -15.461  39.714  14.852  1.00 36.47           N  
ATOM   1727  CA  TYR A 262     -14.162  40.303  15.160  1.00 38.01           C  
ATOM   1728  C   TYR A 262     -14.048  41.773  14.802  1.00 37.79           C  
ATOM   1729  O   TYR A 262     -13.524  42.533  15.599  1.00 37.31           O  
ATOM   1730  CB  TYR A 262     -13.004  39.530  14.511  1.00 39.56           C  
ATOM   1731  CG  TYR A 262     -12.854  38.115  15.021  1.00 42.06           C  
ATOM   1732  CD1 TYR A 262     -12.928  37.838  16.381  1.00 45.26           C  
ATOM   1733  CD2 TYR A 262     -12.633  37.051  14.141  1.00 44.52           C  
ATOM   1734  CE1 TYR A 262     -12.802  36.530  16.868  1.00 46.85           C  
ATOM   1735  CE2 TYR A 262     -12.499  35.740  14.614  1.00 45.97           C  
ATOM   1736  CZ  TYR A 262     -12.589  35.489  15.985  1.00 45.37           C  
ATOM   1737  OH  TYR A 262     -12.462  34.202  16.490  1.00 45.45           O  
ATOM   1738  N   VAL A 263     -14.499  42.190  13.621  1.00 36.91           N  
ATOM   1739  CA  VAL A 263     -14.353  43.614  13.324  1.00 37.40           C  
ATOM   1740  C   VAL A 263     -15.413  44.500  13.996  1.00 37.76           C  
ATOM   1741  O   VAL A 263     -15.050  45.474  14.660  1.00 37.46           O  
ATOM   1742  CB  VAL A 263     -13.928  43.984  11.844  1.00 37.19           C  
ATOM   1743  CG1 VAL A 263     -13.850  42.794  10.924  1.00 37.88           C  
ATOM   1744  CG2 VAL A 263     -14.689  45.202  11.262  1.00 37.42           C  
ATOM   1745  N   LEU A 264     -16.691  44.133  13.882  1.00 37.52           N  
ATOM   1746  CA  LEU A 264     -17.755  44.897  14.530  1.00 38.28           C  
ATOM   1747  C   LEU A 264     -17.917  44.577  16.012  1.00 39.82           C  
ATOM   1748  O   LEU A 264     -18.475  45.388  16.770  1.00 39.18           O  
ATOM   1749  CB  LEU A 264     -19.101  44.718  13.806  1.00 37.43           C  
ATOM   1750  CG  LEU A 264     -19.201  45.264  12.375  1.00 35.85           C  
ATOM   1751  CD1 LEU A 264     -20.659  45.255  11.897  1.00 35.74           C  
ATOM   1752  CD2 LEU A 264     -18.605  46.678  12.235  1.00 34.81           C  
ATOM   1753  N   ARG A 265     -17.444  43.401  16.425  1.00 41.88           N  
ATOM   1754  CA  ARG A 265     -17.708  42.908  17.779  1.00 44.64           C  
ATOM   1755  C   ARG A 265     -19.188  43.047  18.086  1.00 45.65           C  
ATOM   1756  O   ARG A 265     -19.571  43.525  19.158  1.00 46.29           O  
ATOM   1757  CB  ARG A 265     -16.866  43.660  18.821  1.00 44.94           C  
ATOM   1758  CG  ARG A 265     -15.854  42.785  19.544  1.00 48.98           C  
ATOM   1759  CD  ARG A 265     -14.535  42.639  18.780  1.00 55.13           C  
ATOM   1760  NE  ARG A 265     -13.870  41.343  18.977  1.00 59.77           N  
ATOM   1761  CZ  ARG A 265     -13.960  40.572  20.063  1.00 62.60           C  
ATOM   1762  NH1 ARG A 265     -14.682  40.946  21.119  1.00 63.68           N  
ATOM   1763  NH2 ARG A 265     -13.313  39.410  20.092  1.00 64.11           N  
ATOM   1764  N   ALA A 266     -20.018  42.631  17.135  1.00 46.90           N  
ATOM   1765  CA  ALA A 266     -21.443  42.914  17.182  1.00 48.59           C  
ATOM   1766  C   ALA A 266     -22.212  41.876  17.995  1.00 50.06           C  
ATOM   1767  O   ALA A 266     -23.416  42.029  18.231  1.00 50.40           O  
ATOM   1768  CB  ALA A 266     -22.014  43.048  15.762  1.00 48.46           C  
ATOM   1769  N   ALA A 267     -21.522  40.818  18.418  1.00 51.61           N  
ATOM   1770  CA  ALA A 267     -22.084  39.918  19.413  1.00 53.46           C  
ATOM   1771  C   ALA A 267     -22.150  40.650  20.761  1.00 54.60           C  
ATOM   1772  O   ALA A 267     -23.191  40.612  21.438  1.00 55.42           O  
ATOM   1773  CB  ALA A 267     -21.264  38.634  19.516  1.00 53.41           C  
ATOM   1774  N   ALA A 268     -21.051  41.334  21.120  1.00 55.34           N  
ATOM   1775  CA  ALA A 268     -20.949  42.111  22.367  1.00 55.74           C  
ATOM   1776  C   ALA A 268     -20.081  43.365  22.204  1.00 56.01           C  
ATOM   1777  O   ALA A 268     -20.573  44.504  22.274  1.00 56.37           O  
ATOM   1778  CB  ALA A 268     -20.407  41.233  23.510  1.00 55.76           C  
