# Supplementary material for: Alignment of Helical Membrane Protein Sequences Using AlignMe
Source: PLoS One. 2013 Mar 4;8(3):e57731. doi: 10.1371/journal.pone.0057731 (PMC3587630; doi:10.1371/journal.pone.0057731)
Supplement: File S2 — Dataset of HOMEP2 homologous membrane proteins. (GZ) [file pone.0057731.s002.gz › HOMEP2010_pdbs/aquaporins/1J4N_A.pdb]

ATOM      1  N   MET A   1      29.362  19.955   2.725  1.00166.14           N  
ATOM      2  CA  MET A   1      30.243  18.931   2.093  1.00164.58           C  
ATOM      3  C   MET A   1      30.833  17.996   3.139  1.00165.28           C  
ATOM      4  O   MET A   1      31.299  18.438   4.190  1.00164.45           O  
ATOM      5  CB  MET A   1      31.374  19.616   1.320  1.00164.27           C  
ATOM      6  CG  MET A   1      32.313  18.657   0.605  1.00161.77           C  
ATOM      7  SD  MET A   1      33.547  19.511  -0.394  1.00159.96           S  
ATOM      8  CE  MET A   1      34.990  19.387   0.642  1.00157.15           C  
ATOM      9  N   ALA A   2      30.809  16.701   2.843  1.00161.04           N  
ATOM     10  CA  ALA A   2      31.344  15.696   3.752  1.00155.49           C  
ATOM     11  C   ALA A   2      32.192  14.691   2.978  1.00148.64           C  
ATOM     12  O   ALA A   2      31.927  13.488   3.001  1.00152.43           O  
ATOM     13  CB  ALA A   2      30.204  14.980   4.473  1.00159.82           C  
ATOM     14  N   SER A   3      33.215  15.194   2.295  1.00145.04           N  
ATOM     15  CA  SER A   3      34.098  14.343   1.510  1.00138.33           C  
ATOM     16  C   SER A   3      35.567  14.701   1.715  1.00134.54           C  
ATOM     17  O   SER A   3      35.891  15.705   2.344  1.00132.88           O  
ATOM     18  CB  SER A   3      33.743  14.448   0.024  1.00135.60           C  
ATOM     19  OG  SER A   3      33.842  15.786  -0.428  1.00139.59           O  
ATOM     20  N   GLU A   4      36.448  13.868   1.169  1.00126.06           N  
ATOM     21  CA  GLU A   4      37.892  14.063   1.280  1.00119.87           C  
ATOM     22  C   GLU A   4      38.337  14.550   2.658  1.00114.60           C  
ATOM     23  O   GLU A   4      37.826  14.086   3.678  1.00112.95           O  
ATOM     24  CB  GLU A   4      38.387  15.018   0.190  1.00120.24           C  
ATOM     25  CG  GLU A   4      38.323  14.415  -1.209  1.00118.30           C  
ATOM     26  CD  GLU A   4      39.126  15.196  -2.232  1.00118.07           C  
ATOM     27  OE1 GLU A   4      40.343  15.392  -2.017  1.00119.37           O  
ATOM     28  OE2 GLU A   4      38.545  15.605  -3.259  1.00118.24           O  
ATOM     29  N   PHE A   5      39.293  15.474   2.691  1.00113.42           N  
ATOM     30  CA  PHE A   5      39.794  15.980   3.960  1.00110.17           C  
ATOM     31  C   PHE A   5      38.883  17.008   4.619  1.00110.26           C  
ATOM     32  O   PHE A   5      39.274  17.659   5.591  1.00106.75           O  
ATOM     33  CB  PHE A   5      41.198  16.565   3.788  1.00107.35           C  
ATOM     34  CG  PHE A   5      41.272  17.698   2.815  1.00109.02           C  
ATOM     35  CD1 PHE A   5      40.609  18.896   3.062  1.00113.26           C  
ATOM     36  CD2 PHE A   5      42.015  17.572   1.650  1.00108.68           C  
ATOM     37  CE1 PHE A   5      40.684  19.955   2.166  1.00108.47           C  
ATOM     38  CE2 PHE A   5      42.098  18.621   0.747  1.00112.02           C  
ATOM     39  CZ  PHE A   5      41.431  19.817   1.005  1.00113.55           C  
ATOM     40  N   LYS A   6      37.672  17.164   4.090  1.00106.97           N  
ATOM     41  CA  LYS A   6      36.716  18.098   4.677  1.00101.58           C  
ATOM     42  C   LYS A   6      36.415  17.483   6.038  1.00 94.65           C  
ATOM     43  O   LYS A   6      35.825  18.111   6.914  1.00101.10           O  
ATOM     44  CB  LYS A   6      35.442  18.176   3.830  1.00108.62           C  
ATOM     45  CG  LYS A   6      34.703  19.508   3.922  1.00111.87           C  
ATOM     46  CD  LYS A   6      34.147  19.773   5.311  1.00121.47           C  
ATOM     47  CE  LYS A   6      33.539  21.168   5.410  1.00124.39           C  
ATOM     48  NZ  LYS A   6      32.430  21.386   4.436  1.00126.23           N  
ATOM     49  N   LYS A   7      36.829  16.229   6.188  1.00 85.85           N  
ATOM     50  CA  LYS A   7      36.669  15.493   7.429  1.00 74.88           C  
ATOM     51  C   LYS A   7      37.808  15.975   8.309  1.00 61.96           C  
ATOM     52  O   LYS A   7      37.590  16.433   9.427  1.00 56.92           O  
ATOM     53  CB  LYS A   7      36.809  13.990   7.179  1.00 84.71           C  
ATOM     54  CG  LYS A   7      35.573  13.175   7.527  1.00103.26           C  
ATOM     55  CD  LYS A   7      34.387  13.539   6.645  1.00115.20           C  
ATOM     56  CE  LYS A   7      33.176  12.676   6.974  1.00123.05           C  
ATOM     57  NZ  LYS A   7      32.007  12.966   6.097  1.00132.07           N  
ATOM     58  N   LYS A   8      39.022  15.878   7.773  1.00 61.29           N  
ATOM     59  CA  LYS A   8      40.237  16.303   8.459  1.00 62.76           C  
ATOM     60  C   LYS A   8      40.091  17.687   9.081  1.00 64.85           C  
ATOM     61  O   LYS A   8      40.051  17.821  10.302  1.00 68.48           O  
ATOM     62  CB  LYS A   8      41.408  16.315   7.477  1.00 68.93           C  
ATOM     63  CG  LYS A   8      42.283  15.082   7.514  1.00 78.83           C  
ATOM     64  CD  LYS A   8      43.278  15.156   8.661  1.00 84.36           C  
ATOM     65  CE  LYS A   8      44.294  14.022   8.592  1.00 83.72           C  
ATOM     66  NZ  LYS A   8      45.341  14.137   9.651  1.00 88.99           N  
ATOM     67  N   LEU A   9      40.020  18.714   8.237  1.00 63.39           N  
ATOM     68  CA  LEU A   9      39.885  20.089   8.711  1.00 55.39           C  
ATOM     69  C   LEU A   9      38.934  20.179   9.891  1.00 45.33           C  
ATOM     70  O   LEU A   9      39.261  20.780  10.912  1.00 53.05           O  
ATOM     71  CB  LEU A   9      39.392  21.004   7.587  1.00 58.75           C  
ATOM     72  CG  LEU A   9      40.450  21.584   6.641  1.00 64.39           C  
ATOM     73  CD1 LEU A   9      41.234  20.466   5.960  1.00 62.88           C  
ATOM     74  CD2 LEU A   9      39.761  22.468   5.611  1.00 68.78           C  
ATOM     75  N   PHE A  10      37.760  19.575   9.743  1.00 42.17           N  
ATOM     76  CA  PHE A  10      36.749  19.574  10.796  1.00 44.81           C  
ATOM     77  C   PHE A  10      37.315  19.054  12.116  1.00 49.28           C  
ATOM     78  O   PHE A  10      37.366  19.775  13.110  1.00 48.24           O  
ATOM     79  CB  PHE A  10      35.552  18.725  10.362  1.00 38.82           C  
ATOM     80  CG  PHE A  10      34.484  18.589  11.409  1.00 39.72           C  
ATOM     81  CD1 PHE A  10      34.635  17.703  12.471  1.00 39.89           C  
ATOM     82  CD2 PHE A  10      33.310  19.330  11.319  1.00 43.66           C  
ATOM     83  CE1 PHE A  10      33.634  17.554  13.425  1.00 39.72           C  
ATOM     84  CE2 PHE A  10      32.299  19.190  12.269  1.00 45.46           C  
ATOM     85  CZ  PHE A  10      32.462  18.300  13.322  1.00 39.78           C  
ATOM     86  N   TRP A  11      37.746  17.802  12.126  1.00 50.58           N  
ATOM     87  CA  TRP A  11      38.300  17.225  13.339  1.00 52.36           C  
ATOM     88  C   TRP A  11      39.466  18.033  13.891  1.00 46.96           C  
ATOM     89  O   TRP A  11      39.622  18.150  15.110  1.00 56.31           O  
ATOM     90  CB  TRP A  11      38.716  15.771  13.091  1.00 55.28           C  
ATOM     91  CG  TRP A  11      37.533  14.896  12.852  1.00 63.12           C  
ATOM     92  CD1 TRP A  11      37.295  14.121  11.760  1.00 57.11           C  
ATOM     93  CD2 TRP A  11      36.381  14.771  13.695  1.00 63.37           C  
ATOM     94  NE1 TRP A  11      36.061  13.524  11.862  1.00 69.52           N  
ATOM     95  CE2 TRP A  11      35.476  13.906  13.040  1.00 65.02           C  
ATOM     96  CE3 TRP A  11      36.021  15.306  14.938  1.00 67.99           C  
ATOM     97  CZ2 TRP A  11      34.232  13.564  13.585  1.00 67.83           C  
ATOM     98  CZ3 TRP A  11      34.785  14.967  15.481  1.00 74.53           C  
ATOM     99  CH2 TRP A  11      33.905  14.105  14.803  1.00 73.17           C  
ATOM    100  N   ARG A  12      40.278  18.599  13.005  1.00 42.77           N  
ATOM    101  CA  ARG A  12      41.418  19.401  13.440  1.00 35.03           C  
ATOM    102  C   ARG A  12      40.910  20.587  14.244  1.00 31.27           C  
ATOM    103  O   ARG A  12      41.547  21.024  15.206  1.00 23.66           O  
ATOM    104  CB  ARG A  12      42.214  19.887  12.233  1.00 45.19           C  
ATOM    105  CG  ARG A  12      43.093  18.820  11.617  1.00 57.21           C  
ATOM    106  CD  ARG A  12      43.793  19.335  10.376  1.00 74.81           C  
ATOM    107  NE  ARG A  12      44.866  18.441   9.950  1.00 80.99           N  
ATOM    108  CZ  ARG A  12      45.611  18.632   8.868  1.00 88.61           C  
ATOM    109  NH1 ARG A  12      45.401  19.686   8.092  1.00 92.50           N  
ATOM    110  NH2 ARG A  12      46.571  17.772   8.564  1.00 91.57           N  
ATOM    111  N   ALA A  13      39.754  21.106  13.844  1.00 20.99           N  
ATOM    112  CA  ALA A  13      39.154  22.218  14.551  1.00 35.19           C  
ATOM    113  C   ALA A  13      38.772  21.704  15.938  1.00 41.92           C  
ATOM    114  O   ALA A  13      39.372  22.109  16.943  1.00 40.61           O  
ATOM    115  CB  ALA A  13      37.920  22.715  13.796  1.00 38.07           C  
ATOM    116  N   VAL A  14      37.791  20.798  15.984  1.00 38.40           N  
ATOM    117  CA  VAL A  14      37.338  20.207  17.244  1.00 29.92           C  
ATOM    118  C   VAL A  14      38.524  19.951  18.174  1.00 28.06           C  
ATOM    119  O   VAL A  14      38.507  20.334  19.340  1.00 30.72           O  
ATOM    120  CB  VAL A  14      36.605  18.846  17.022  1.00 21.67           C  
ATOM    121  CG1 VAL A  14      36.204  18.256  18.367  1.00 16.11           C  
ATOM    122  CG2 VAL A  14      35.371  19.036  16.150  1.00 18.81           C  
ATOM    123  N   VAL A  15      39.551  19.294  17.645  1.00 19.43           N  
ATOM    124  CA  VAL A  15      40.743  18.993  18.421  1.00 24.17           C  
ATOM    125  C   VAL A  15      41.483  20.252  18.877  1.00 34.08           C  
ATOM    126  O   VAL A  15      41.902  20.341  20.036  1.00 38.68           O  
ATOM    127  CB  VAL A  15      41.710  18.111  17.606  1.00 28.74           C  
ATOM    128  CG1 VAL A  15      43.009  17.889  18.380  1.00 24.42           C  
ATOM    129  CG2 VAL A  15      41.040  16.781  17.299  1.00 41.58           C  
ATOM    130  N   ALA A  16      41.668  21.213  17.972  1.00 35.24           N  
ATOM    131  CA  ALA A  16      42.355  22.459  18.333  1.00 39.09           C  
ATOM    132  C   ALA A  16      41.501  23.182  19.367  1.00 32.11           C  
ATOM    133  O   ALA A  16      42.008  23.820  20.289  1.00 38.34           O  
ATOM    134  CB  ALA A  16      42.543  23.344  17.107  1.00 37.39           C  
ATOM    135  N   GLU A  17      40.192  23.073  19.195  1.00 24.94           N  
ATOM    136  CA  GLU A  17      39.252  23.691  20.104  1.00 12.39           C  
ATOM    137  C   GLU A  17      39.319  22.997  21.450  1.00 31.47           C  
ATOM    138  O   GLU A  17      39.025  23.600  22.485  1.00 33.66           O  
ATOM    139  CB  GLU A  17      37.844  23.563  19.557  1.00 17.02           C  
ATOM    140  CG  GLU A  17      36.809  24.241  20.402  1.00 29.21           C  
ATOM    141  CD  GLU A  17      36.757  25.729  20.152  1.00 35.73           C  
ATOM    142  OE1 GLU A  17      35.876  26.387  20.730  1.00 40.71           O  
ATOM    143  OE2 GLU A  17      37.586  26.241  19.371  1.00 39.80           O  
ATOM    144  N   PHE A  18      39.696  21.720  21.429  1.00 39.70           N  
ATOM    145  CA  PHE A  18      39.796  20.938  22.652  1.00 34.00           C  
ATOM    146  C   PHE A  18      41.114  21.211  23.349  1.00 33.43           C  
ATOM    147  O   PHE A  18      41.149  21.427  24.557  1.00 38.11           O  
ATOM    148  CB  PHE A  18      39.646  19.440  22.343  1.00 47.57           C  
ATOM    149  CG  PHE A  18      40.056  18.531  23.481  1.00 46.94           C  
ATOM    150  CD1 PHE A  18      41.304  17.909  23.478  1.00 45.45           C  
ATOM    151  CD2 PHE A  18      39.205  18.316  24.563  1.00 36.65           C  
ATOM    152  CE1 PHE A  18      41.701  17.086  24.538  1.00 56.19           C  
ATOM    153  CE2 PHE A  18      39.589  17.498  25.626  1.00 47.84           C  
ATOM    154  CZ  PHE A  18      40.841  16.881  25.614  1.00 57.14           C  
ATOM    155  N   LEU A  19      42.205  21.211  22.595  1.00 26.24           N  
ATOM    156  CA  LEU A  19      43.501  21.472  23.203  1.00 25.93           C  
ATOM    157  C   LEU A  19      43.590  22.914  23.727  1.00 43.11           C  
ATOM    158  O   LEU A  19      44.080  23.158  24.833  1.00 39.08           O  
ATOM    159  CB  LEU A  19      44.615  21.207  22.192  1.00 25.00           C  
ATOM    160  CG  LEU A  19      44.886  19.744  21.829  1.00 34.02           C  
ATOM    161  CD1 LEU A  19      46.073  19.657  20.879  1.00 31.16           C  
ATOM    162  CD2 LEU A  19      45.177  18.943  23.102  1.00 35.27           C  
ATOM    163  N   ALA A  20      43.107  23.866  22.935  1.00 38.51           N  
ATOM    164  CA  ALA A  20      43.147  25.264  23.326  1.00 39.45           C  
ATOM    165  C   ALA A  20      42.383  25.528  24.621  1.00 32.76           C  
ATOM    166  O   ALA A  20      42.775  26.398  25.402  1.00 36.27           O  
ATOM    167  CB  ALA A  20      42.595  26.137  22.203  1.00 44.74           C  
ATOM    168  N   MET A  21      41.289  24.802  24.852  1.00 22.28           N  
ATOM    169  CA  MET A  21      40.522  25.002  26.079  1.00 30.73           C  
ATOM    170  C   MET A  21      41.340  24.551  27.273  1.00 32.91           C  
ATOM    171  O   MET A  21      41.222  25.100  28.364  1.00 40.71           O  
ATOM    172  CB  MET A  21      39.208  24.223  26.047  1.00 35.53           C  
ATOM    173  CG  MET A  21      38.015  24.993  25.486  1.00 42.40           C  
ATOM    174  SD  MET A  21      37.090  26.005  26.675  1.00 38.81           S  
ATOM    175  CE  MET A  21      37.771  25.439  28.185  1.00 36.19           C  
ATOM    176  N   ILE A  22      42.184  23.551  27.070  1.00 33.55           N  
ATOM    177  CA  ILE A  22      42.992  23.065  28.168  1.00 34.69           C  
ATOM    178  C   ILE A  22      43.928  24.171  28.635  1.00 24.37           C  
ATOM    179  O   ILE A  22      43.985  24.479  29.820  1.00 41.23           O  
ATOM    180  CB  ILE A  22      43.784  21.797  27.757  1.00 36.17           C  
ATOM    181  CG1 ILE A  22      42.803  20.628  27.561  1.00 44.95           C  
ATOM    182  CG2 ILE A  22      44.837  21.460  28.813  1.00 30.70           C  
ATOM    183  CD1 ILE A  22      43.438  19.318  27.079  1.00 25.67           C  
ATOM    184  N   LEU A  23      44.658  24.774  27.706  1.00 27.06           N  
ATOM    185  CA  LEU A  23      45.582  25.851  28.056  1.00 30.10           C  
ATOM    186  C   LEU A  23      44.813  26.997  28.704  1.00 29.30           C  
ATOM    187  O   LEU A  23      45.223  27.556  29.722  1.00 29.54           O  
ATOM    188  CB  LEU A  23      46.276  26.360  26.802  1.00 27.77           C  
ATOM    189  CG  LEU A  23      47.072  25.297  26.066  1.00 22.73           C  
ATOM    190  CD1 LEU A  23      47.359  25.758  24.655  1.00 20.38           C  
ATOM    191  CD2 LEU A  23      48.333  25.001  26.832  1.00 19.20           C  
ATOM    192  N   PHE A  24      43.681  27.332  28.103  1.00 21.65           N  
ATOM    193  CA  PHE A  24      42.857  28.411  28.609  1.00 23.90           C  
ATOM    194  C   PHE A  24      42.592  28.272  30.102  1.00 30.02           C  
ATOM    195  O   PHE A  24      43.046  29.091  30.905  1.00 33.11           O  
ATOM    196  CB  PHE A  24      41.546  28.452  27.833  1.00 11.43           C  
ATOM    197  CG  PHE A  24      40.572  29.470  28.346  1.00 28.44           C  
ATOM    198  CD1 PHE A  24      41.008  30.738  28.740  1.00 23.73           C  
ATOM    199  CD2 PHE A  24      39.220  29.170  28.428  1.00 10.05           C  
ATOM    200  CE1 PHE A  24      40.109  31.689  29.209  1.00 15.09           C  
ATOM    201  CE2 PHE A  24      38.307  30.116  28.896  1.00 29.41           C  
ATOM    202  CZ  PHE A  24      38.756  31.382  29.289  1.00 25.78           C  
ATOM    203  N   ILE A  25      41.868  27.220  30.470  1.00 36.04           N  
ATOM    204  CA  ILE A  25      41.528  26.968  31.860  1.00 23.30           C  
ATOM    205  C   ILE A  25      42.755  26.809  32.745  1.00 26.61           C  
ATOM    206  O   ILE A  25      42.831  27.394  33.825  1.00 31.86           O  
ATOM    207  CB  ILE A  25      40.654  25.710  31.990  1.00 41.20           C  
ATOM    208  CG1 ILE A  25      39.324  25.930  31.266  1.00 37.52           C  
ATOM    209  CG2 ILE A  25      40.408  25.392  33.462  1.00 45.03           C  
ATOM    210  CD1 ILE A  25      38.517  27.093  31.800  1.00 49.06           C  
ATOM    211  N   PHE A  26      43.731  26.031  32.303  1.00 24.92           N  
ATOM    212  CA  PHE A  26      44.903  25.851  33.136  1.00 23.57           C  
ATOM    213  C   PHE A  26      45.552  27.183  33.492  1.00 31.44           C  
ATOM    214  O   PHE A  26      45.872  27.441  34.651  1.00 37.52           O  
ATOM    215  CB  PHE A  26      45.941  24.987  32.452  1.00 23.32           C  
ATOM    216  CG  PHE A  26      47.140  24.746  33.303  1.00 27.49           C  
ATOM    217  CD1 PHE A  26      47.181  23.665  34.177  1.00 29.09           C  
ATOM    218  CD2 PHE A  26      48.206  25.640  33.287  1.00 27.65           C  
ATOM    219  CE1 PHE A  26      48.265  23.483  35.025  1.00 35.16           C  
ATOM    220  CE2 PHE A  26      49.294  25.466  34.131  1.00 23.91           C  
ATOM    221  CZ  PHE A  26      49.324  24.384  35.003  1.00 34.54           C  
ATOM    222  N   ILE A  27      45.765  28.012  32.478  1.00 28.78           N  
ATOM    223  CA  ILE A  27      46.381  29.317  32.660  1.00 20.63           C  
ATOM    224  C   ILE A  27      45.514  30.240  33.524  1.00 14.84           C  
ATOM    225  O   ILE A  27      45.961  30.723  34.568  1.00 13.61           O  
ATOM    226  CB  ILE A  27      46.631  29.982  31.275  1.00 31.71           C  
ATOM    227  CG1 ILE A  27      47.573  29.101  30.453  1.00 28.43           C  
ATOM    228  CG2 ILE A  27      47.220  31.388  31.449  1.00 25.91           C  
ATOM    229  CD1 ILE A  27      47.774  29.555  29.020  1.00 30.29           C  
ATOM    230  N   SER A  28      44.266  30.449  33.107  1.00 16.67           N  
ATOM    231  CA  SER A  28      43.346  31.343  33.824  1.00 21.14           C  
ATOM    232  C   SER A  28      42.994  30.962  35.256  1.00 27.47           C  
ATOM    233  O   SER A  28      43.241  31.738  36.174  1.00 18.89           O  
ATOM    234  CB  SER A  28      42.057  31.532  33.019  1.00 23.06           C  
ATOM    235  OG  SER A  28      42.327  32.238  31.827  1.00 28.54           O  
ATOM    236  N   ILE A  29      42.387  29.797  35.465  1.00 34.93           N  
ATOM    237  CA  ILE A  29      42.076  29.407  36.833  1.00 26.65           C  
ATOM    238  C   ILE A  29      43.419  29.279  37.551  1.00 23.95           C  
ATOM    239  O   ILE A  29      43.531  29.533  38.756  1.00 32.07           O  
ATOM    240  CB  ILE A  29      41.295  28.071  36.900  1.00 29.40           C  
ATOM    241  CG1 ILE A  29      39.956  28.220  36.167  1.00 34.00           C  
ATOM    242  CG2 ILE A  29      41.044  27.693  38.362  1.00 31.36           C  
ATOM    243  CD1 ILE A  29      38.941  27.136  36.472  1.00 40.90           C  
ATOM    244  N   GLY A  30      44.446  28.908  36.793  1.00 20.77           N  
ATOM    245  CA  GLY A  30      45.774  28.788  37.372  1.00 27.49           C  
ATOM    246  C   GLY A  30      46.213  30.118  37.964  1.00 29.99           C  
ATOM    247  O   GLY A  30      46.837  30.168  39.022  1.00 27.91           O  
ATOM    248  N   SER A  31      45.874  31.206  37.277  1.00 34.69           N  
ATOM    249  CA  SER A  31      46.232  32.550  37.729  1.00 27.47           C  
ATOM    250  C   SER A  31      45.385  32.958  38.925  1.00 25.49           C  
ATOM    251  O   SER A  31      45.894  33.520  39.891  1.00 28.68           O  
ATOM    252  CB  SER A  31      46.032  33.558  36.587  1.00 26.72           C  
ATOM    253  OG  SER A  31      46.391  34.874  36.981  1.00 22.35           O  
ATOM    254  N   ALA A  32      44.088  32.677  38.851  1.00 18.14           N  
ATOM    255  CA  ALA A  32      43.162  33.012  39.923  1.00 23.06           C  
ATOM    256  C   ALA A  32      43.516  32.394  41.285  1.00 30.09           C  
ATOM    257  O   ALA A  32      43.317  33.020  42.322  1.00 27.96           O  
ATOM    258  CB  ALA A  32      41.749  32.596  39.529  1.00 31.40           C  
ATOM    259  N   LEU A  33      44.024  31.167  41.290  1.00 36.88           N  
ATOM    260  CA  LEU A  33      44.364  30.515  42.548  1.00 33.74           C  
ATOM    261  C   LEU A  33      45.720  30.963  43.078  1.00 33.27           C  
ATOM    262  O   LEU A  33      46.060  30.717  44.232  1.00 34.58           O  
ATOM    263  CB  LEU A  33      44.382  28.997  42.371  1.00 38.49           C  
ATOM    264  CG  LEU A  33      43.106  28.274  41.950  1.00 46.51           C  
ATOM    265  CD1 LEU A  33      43.421  26.793  41.786  1.00 36.65           C  
ATOM    266  CD2 LEU A  33      42.008  28.481  42.982  1.00 38.75           C  
ATOM    267  N   GLY A  34      46.490  31.629  42.233  1.00 30.24           N  
ATOM    268  CA  GLY A  34      47.813  32.062  42.638  1.00 26.42           C  
ATOM    269  C   GLY A  34      47.942  32.962  43.853  1.00 27.29           C  
ATOM    270  O   GLY A  34      48.997  32.991  44.482  1.00 32.40           O  
ATOM    271  N   PHE A  35      46.901  33.710  44.197  1.00 30.06           N  
ATOM    272  CA  PHE A  35      47.022  34.601  45.341  1.00 33.79           C  
ATOM    273  C   PHE A  35      46.990  33.855  46.664  1.00 34.18           C  
ATOM    274  O   PHE A  35      47.491  34.358  47.667  1.00 27.80           O  
ATOM    275  CB  PHE A  35      45.951  35.702  45.304  1.00 36.71           C  
ATOM    276  CG  PHE A  35      44.589  35.265  45.762  1.00 38.54           C  
ATOM    277  CD1 PHE A  35      43.945  35.953  46.792  1.00 49.98           C  
ATOM    278  CD2 PHE A  35      43.921  34.221  45.135  1.00 23.40           C  
ATOM    279  CE1 PHE A  35      42.652  35.614  47.187  1.00 35.23           C  
ATOM    280  CE2 PHE A  35      42.630  33.874  45.520  1.00 37.41           C  
ATOM    281  CZ  PHE A  35      41.991  34.576  46.551  1.00 31.97           C  
ATOM    282  N   HIS A  36      46.406  32.657  46.660  1.00 40.37           N  
ATOM    283  CA  HIS A  36      46.344  31.815  47.855  1.00 36.01           C  
ATOM    284  C   HIS A  36      47.733  31.269  48.148  1.00 46.46           C  
ATOM    285  O   HIS A  36      47.872  30.333  48.931  1.00 59.65           O  
ATOM    286  CB  HIS A  36      45.432  30.603  47.643  1.00 27.47           C  
ATOM    287  CG  HIS A  36      43.977  30.931  47.581  1.00 35.37           C  
ATOM    288  ND1 HIS A  36      43.352  31.719  48.522  1.00 37.49           N  
ATOM    289  CD2 HIS A  36      43.018  30.564  46.701  1.00 41.85           C  
ATOM    290  CE1 HIS A  36      42.071  31.826  48.223  1.00 34.21           C  
ATOM    291  NE2 HIS A  36      41.842  31.134  47.122  1.00 36.51           N  
ATOM    292  N   TYR A  37      48.768  31.839  47.544  1.00 48.90           N  
ATOM    293  CA  TYR A  37      50.086  31.287  47.779  1.00 61.08           C  
ATOM    294  C   TYR A  37      51.127  32.009  48.617  1.00 82.69           C  
ATOM    295  O   TYR A  37      52.200  32.369  48.134  1.00 66.85           O  
ATOM    296  CB  TYR A  37      50.685  30.844  46.447  1.00 53.98           C  
ATOM    297  CG  TYR A  37      50.160  29.487  46.042  1.00 44.20           C  
ATOM    298  CD1 TYR A  37      50.893  28.331  46.303  1.00 34.64           C  
ATOM    299  CD2 TYR A  37      48.895  29.348  45.465  1.00 41.69           C  
ATOM    300  CE1 TYR A  37      50.383  27.073  46.008  1.00 34.03           C  
ATOM    301  CE2 TYR A  37      48.376  28.091  45.167  1.00 30.23           C  
ATOM    302  CZ  TYR A  37      49.129  26.961  45.441  1.00 39.82           C  
ATOM    303  OH  TYR A  37      48.630  25.711  45.153  1.00 39.42           O  
ATOM    304  N   PRO A  38      50.800  32.247  49.899  1.00107.41           N  
ATOM    305  CA  PRO A  38      51.678  32.901  50.871  1.00121.99           C  
ATOM    306  C   PRO A  38      52.134  31.724  51.743  1.00128.65           C  
ATOM    307  O   PRO A  38      52.996  31.852  52.614  1.00138.23           O  
ATOM    308  CB  PRO A  38      50.731  33.834  51.642  1.00129.85           C  
ATOM    309  CG  PRO A  38      49.432  33.819  50.845  1.00125.77           C  
ATOM    310  CD  PRO A  38      49.402  32.421  50.318  1.00120.85           C  
ATOM    311  N   ILE A  39      51.515  30.576  51.465  1.00131.84           N  
ATOM    312  CA  ILE A  39      51.739  29.308  52.157  1.00127.01           C  
ATOM    313  C   ILE A  39      53.156  29.046  52.648  1.00131.07           C  
ATOM    314  O   ILE A  39      54.130  29.317  51.951  1.00137.61           O  
ATOM    315  CB  ILE A  39      51.332  28.115  51.260  1.00116.40           C  
ATOM    316  CG1 ILE A  39      49.896  28.292  50.769  1.00110.18           C  
ATOM    317  CG2 ILE A  39      51.451  26.816  52.037  1.00108.59           C  
ATOM    318  CD1 ILE A  39      49.409  27.166  49.884  1.00104.17           C  
ATOM    319  N   LYS A  40      53.245  28.503  53.859  1.00136.55           N  
ATOM    320  CA  LYS A  40      54.510  28.147  54.493  1.00138.67           C  
ATOM    321  C   LYS A  40      54.219  27.213  55.665  1.00145.94           C  
ATOM    322  O   LYS A  40      54.779  27.365  56.751  1.00149.91           O  
ATOM    323  CB  LYS A  40      55.257  29.390  54.992  1.00132.59           C  
ATOM    324  CG  LYS A  40      55.899  30.223  53.891  1.00122.50           C  
ATOM    325  CD  LYS A  40      56.956  31.168  54.439  1.00112.20           C  
ATOM    326  CE  LYS A  40      58.141  30.399  55.006  1.00104.60           C  
ATOM    327  NZ  LYS A  40      59.194  31.303  55.550  1.00 98.45           N  
ATOM    328  N   SER A  41      53.332  26.250  55.428  1.00152.32           N  
ATOM    329  CA  SER A  41      52.937  25.271  56.438  1.00155.70           C  
ATOM    330  C   SER A  41      52.254  25.917  57.640  1.00157.14           C  
ATOM    331  O   SER A  41      52.060  25.276  58.673  1.00156.22           O  
ATOM    332  CB  SER A  41      54.156  24.468  56.905  1.00156.64           C  
ATOM    333  OG  SER A  41      54.694  23.694  55.846  1.00158.52           O  
ATOM    334  N   ASN A  42      51.889  27.187  57.498  1.00156.56           N  
ATOM    335  CA  ASN A  42      51.222  27.919  58.569  1.00157.42           C  
ATOM    336  C   ASN A  42      49.772  28.195  58.183  1.00159.53           C  
ATOM    337  O   ASN A  42      49.261  27.619  57.223  1.00162.14           O  
ATOM    338  CB  ASN A  42      51.949  29.240  58.838  1.00156.08           C  
ATOM    339  CG  ASN A  42      53.387  29.037  59.282  1.00152.03           C  
ATOM    340  OD1 ASN A  42      54.123  29.999  59.500  1.00147.65           O  
ATOM    341  ND2 ASN A  42      53.794  27.780  59.418  1.00151.12           N  
ATOM    342  N   GLN A  43      49.113  29.075  58.930  1.00162.50           N  
ATOM    343  CA  GLN A  43      47.722  29.409  58.647  1.00164.89           C  
ATOM    344  C   GLN A  43      47.326  30.711  59.342  1.00165.22           C  
ATOM    345  O   GLN A  43      46.491  30.712  60.247  1.00164.37           O  
ATOM    346  CB  GLN A  43      46.809  28.271  59.112  1.00164.83           C  
ATOM    347  CG  GLN A  43      45.428  28.266  58.470  1.00168.02           C  
ATOM    348  CD  GLN A  43      45.461  27.881  56.998  1.00169.34           C  
ATOM    349  OE1 GLN A  43      44.427  27.853  56.329  1.00168.95           O  
ATOM    350  NE2 GLN A  43      46.650  27.578  56.488  1.00169.59           N  
ATOM    351  N   THR A  44      47.930  31.815  58.910  1.00162.13           N  
ATOM    352  CA  THR A  44      47.648  33.128  59.486  1.00161.62           C  
ATOM    353  C   THR A  44      47.207  34.134  58.420  1.00160.78           C  
ATOM    354  O   THR A  44      47.985  34.487  57.533  1.00160.92           O  
ATOM    355  CB  THR A  44      48.891  33.695  60.212  1.00161.42           C  
ATOM    356  OG1 THR A  44      49.974  33.825  59.283  1.00158.58           O  
ATOM    357  CG2 THR A  44      49.313  32.771  61.344  1.00159.61           C  
ATOM    358  N   THR A  45      45.959  34.588  58.517  1.00157.43           N  
ATOM    359  CA  THR A  45      45.390  35.554  57.574  1.00151.68           C  
ATOM    360  C   THR A  45      45.560  35.135  56.110  1.00140.42           C  
ATOM    361  O   THR A  45      45.920  33.994  55.822  1.00147.04           O  
ATOM    362  CB  THR A  45      46.008  36.962  57.773  1.00157.58           C  
ATOM    363  OG1 THR A  45      47.431  36.897  57.610  1.00160.11           O  
ATOM    364  CG2 THR A  45      45.686  37.492  59.162  1.00159.38           C  
ATOM    365  N   GLY A  46      45.290  36.061  55.190  1.00133.89           N  
ATOM    366  CA  GLY A  46      45.418  35.759  53.773  1.00105.98           C  
ATOM    367  C   GLY A  46      45.472  36.991  52.885  1.00 92.24           C  
ATOM    368  O   GLY A  46      45.108  38.088  53.307  1.00 90.07           O  
ATOM    369  N   ALA A  47      45.917  36.805  51.646  1.00 80.94           N  
ATOM    370  CA  ALA A  47      46.032  37.903  50.689  1.00 63.50           C  
ATOM    371  C   ALA A  47      44.715  38.229  49.994  1.00 56.23           C  
ATOM    372  O   ALA A  47      43.811  37.399  49.930  1.00 56.45           O  
ATOM    373  CB  ALA A  47      47.089  37.572  49.651  1.00 49.18           C  
ATOM    374  N   VAL A  48      44.629  39.445  49.464  1.00 52.15           N  
ATOM    375  CA  VAL A  48      43.443  39.923  48.760  1.00 44.10           C  
ATOM    376  C   VAL A  48      43.570  39.719  47.248  1.00 41.75           C  
ATOM    377  O   VAL A  48      44.506  40.220  46.632  1.00 41.56           O  
ATOM    378  CB  VAL A  48      43.221  41.433  49.017  1.00 47.12           C  
ATOM    379  CG1 VAL A  48      41.943  41.897  48.339  1.00 29.12           C  
ATOM    380  CG2 VAL A  48      43.170  41.709  50.518  1.00 46.26           C  
ATOM    381  N   GLN A  49      42.619  38.994  46.663  1.00 38.14           N  
ATOM    382  CA  GLN A  49      42.597  38.735  45.223  1.00 35.34           C  
ATOM    383  C   GLN A  49      42.734  40.007  44.389  1.00 27.53           C  
ATOM    384  O   GLN A  49      42.185  41.050  44.729  1.00 28.08           O  
ATOM    385  CB  GLN A  49      41.291  38.035  44.828  1.00 24.51           C  
ATOM    386  CG  GLN A  49      41.148  37.751  43.330  1.00 30.78           C  
ATOM    387  CD  GLN A  49      42.227  36.824  42.795  1.00 41.60           C  
ATOM    388  OE1 GLN A  49      43.412  37.170  42.774  1.00 23.74           O  
ATOM    389  NE2 GLN A  49      41.822  35.635  42.360  1.00 29.80           N  
ATOM    390  N   ASP A  50      43.452  39.897  43.279  1.00 30.61           N  
ATOM    391  CA  ASP A  50      43.670  41.017  42.374  1.00 24.42           C  
ATOM    392  C   ASP A  50      42.757  40.832  41.178  1.00 19.10           C  
ATOM    393  O   ASP A  50      42.966  39.912  40.394  1.00 13.39           O  
ATOM    394  CB  ASP A  50      45.117  41.008  41.907  1.00 25.29           C  
ATOM    395  CG  ASP A  50      45.457  42.206  41.076  1.00 25.22           C  
ATOM    396  OD1 ASP A  50      44.600  42.609  40.267  1.00 25.85           O  
ATOM    397  OD2 ASP A  50      46.583  42.731  41.224  1.00 30.29           O  
ATOM    398  N   ASN A  51      41.759  41.702  41.013  1.00 18.96           N  
ATOM    399  CA  ASN A  51      40.813  41.561  39.901  1.00  6.28           C  
ATOM    400  C   ASN A  51      41.331  41.899  38.519  1.00 15.38           C  
ATOM    401  O   ASN A  51      40.782  41.441  37.515  1.00 16.80           O  
ATOM    402  CB  ASN A  51      39.559  42.389  40.176  1.00 29.69           C  
ATOM    403  CG  ASN A  51      38.725  41.804  41.277  1.00 23.62           C  
ATOM    404  OD1 ASN A  51      39.260  41.319  42.272  1.00 23.96           O  
ATOM    405  ND2 ASN A  51      37.407  41.850  41.117  1.00 34.89           N  
ATOM    406  N   VAL A  52      42.368  42.725  38.458  1.00 17.25           N  
ATOM    407  CA  VAL A  52      42.938  43.079  37.178  1.00 16.85           C  
ATOM    408  C   VAL A  52      43.766  41.882  36.730  1.00  6.47           C  
ATOM    409  O   VAL A  52      43.685  41.446  35.577  1.00 16.36           O  
ATOM    410  CB  VAL A  52      43.826  44.335  37.284  1.00  9.60           C  
ATOM    411  CG1 VAL A  52      44.414  44.643  35.922  1.00  7.14           C  
ATOM    412  CG2 VAL A  52      42.987  45.526  37.768  1.00  9.60           C  
ATOM    413  N   LYS A  53      44.547  41.348  37.664  1.00 14.75           N  
ATOM    414  CA  LYS A  53      45.386  40.187  37.398  1.00 13.62           C  
ATOM    415  C   LYS A  53      44.521  39.080  36.799  1.00 21.14           C  
ATOM    416  O   LYS A  53      44.815  38.568  35.715  1.00 23.87           O  
ATOM    417  CB  LYS A  53      46.029  39.714  38.703  1.00 12.69           C  
ATOM    418  CG  LYS A  53      46.773  38.381  38.622  1.00 14.32           C  
ATOM    419  CD  LYS A  53      47.083  37.878  40.036  1.00 19.82           C  
ATOM    420  CE  LYS A  53      47.697  36.472  40.043  1.00 22.35           C  
ATOM    421  NZ  LYS A  53      47.735  35.908  41.422  1.00 18.28           N  
ATOM    422  N   VAL A  54      43.430  38.740  37.480  1.00 21.75           N  
ATOM    423  CA  VAL A  54      42.552  37.675  36.989  1.00 15.94           C  
ATOM    424  C   VAL A  54      41.869  38.029  35.684  1.00 16.68           C  
ATOM    425  O   VAL A  54      41.857  37.220  34.750  1.00 15.84           O  
ATOM    426  CB  VAL A  54      41.460  37.292  38.016  1.00 22.37           C  
ATOM    427  CG1 VAL A  54      40.748  36.021  37.559  1.00 25.01           C  
ATOM    428  CG2 VAL A  54      42.075  37.086  39.384  1.00 24.62           C  
ATOM    429  N   SER A  55      41.287  39.223  35.594  1.00 11.77           N  
ATOM    430  CA  SER A  55      40.630  39.591  34.343  1.00  8.73           C  
ATOM    431  C   SER A  55      41.627  39.528  33.162  1.00 14.76           C  
ATOM    432  O   SER A  55      41.297  39.052  32.087  1.00 14.79           O  
ATOM    433  CB  SER A  55      40.023  40.997  34.438  1.00 17.16           C  
ATOM    434  OG  SER A  55      39.170  41.104  35.556  1.00 12.24           O  
ATOM    435  N   LEU A  56      42.847  40.013  33.344  1.00 15.58           N  
ATOM    436  CA  LEU A  56      43.797  39.928  32.237  1.00 24.00           C  
ATOM    437  C   LEU A  56      44.190  38.474  31.949  1.00 11.14           C  
ATOM    438  O   LEU A  56      44.376  38.093  30.794  1.00 32.64           O  
ATOM    439  CB  LEU A  56      45.039  40.776  32.529  1.00 13.78           C  
ATOM    440  CG  LEU A  56      44.726  42.277  32.627  1.00 10.55           C  
ATOM    441  CD1 LEU A  56      46.008  43.054  32.978  1.00 10.00           C  
ATOM    442  CD2 LEU A  56      44.151  42.772  31.299  1.00  9.17           C  
ATOM    443  N   ALA A  57      44.307  37.658  32.990  1.00 24.12           N  
ATOM    444  CA  ALA A  57      44.674  36.259  32.794  1.00 30.21           C  
ATOM    445  C   ALA A  57      43.696  35.594  31.833  1.00 26.55           C  
ATOM    446  O   ALA A  57      44.098  34.944  30.873  1.00 26.09           O  
ATOM    447  CB  ALA A  57      44.679  35.533  34.114  1.00 43.36           C  
ATOM    448  N   PHE A  58      42.407  35.768  32.090  1.00 33.45           N  
ATOM    449  CA  PHE A  58      41.378  35.197  31.236  1.00 23.48           C  
ATOM    450  C   PHE A  58      41.368  35.827  29.853  1.00 21.90           C  
ATOM    451  O   PHE A  58      41.399  35.123  28.851  1.00 25.97           O  
ATOM    452  CB  PHE A  58      39.998  35.381  31.865  1.00 25.55           C  
ATOM    453  CG  PHE A  58      39.630  34.307  32.848  1.00 29.20           C  
ATOM    454  CD1 PHE A  58      40.139  34.319  34.142  1.00 38.00           C  
ATOM    455  CD2 PHE A  58      38.774  33.276  32.475  1.00 26.74           C  
ATOM    456  CE1 PHE A  58      39.800  33.316  35.056  1.00 43.73           C  
ATOM    457  CE2 PHE A  58      38.428  32.269  33.378  1.00 31.65           C  
ATOM    458  CZ  PHE A  58      38.942  32.290  34.671  1.00 31.31           C  
ATOM    459  N   GLY A  59      41.327  37.156  29.807  1.00 17.12           N  
ATOM    460  CA  GLY A  59      41.282  37.856  28.537  1.00 15.44           C  
ATOM    461  C   GLY A  59      42.479  37.612  27.637  1.00 21.61           C  
ATOM    462  O   GLY A  59      42.314  37.352  26.441  1.00 27.21           O  
ATOM    463  N   LEU A  60      43.686  37.703  28.191  1.00 15.20           N  
ATOM    464  CA  LEU A  60      44.871  37.479  27.377  1.00 14.30           C  
ATOM    465  C   LEU A  60      44.993  36.006  26.985  1.00 14.45           C  
ATOM    466  O   LEU A  60      45.579  35.676  25.952  1.00 16.76           O  
ATOM    467  CB  LEU A  60      46.125  37.974  28.107  1.00  4.32           C  
ATOM    468  CG  LEU A  60      46.116  39.476  28.475  1.00 12.39           C  
ATOM    469  CD1 LEU A  60      47.471  39.886  29.035  1.00  8.49           C  
ATOM    470  CD2 LEU A  60      45.787  40.307  27.258  1.00  4.85           C  
ATOM    471  N   SER A  61      44.427  35.113  27.788  1.00 17.04           N  
ATOM    472  CA  SER A  61      44.482  33.691  27.442  1.00 17.22           C  
ATOM    473  C   SER A  61      43.766  33.555  26.110  1.00  6.50           C  
ATOM    474  O   SER A  61      44.270  32.931  25.178  1.00 18.97           O  
ATOM    475  CB  SER A  61      43.777  32.834  28.511  1.00 18.82           C  
ATOM    476  OG  SER A  61      44.585  32.690  29.666  1.00 26.95           O  
ATOM    477  N   ILE A  62      42.588  34.173  26.022  1.00 18.28           N  
ATOM    478  CA  ILE A  62      41.762  34.151  24.818  1.00 13.70           C  
ATOM    479  C   ILE A  62      42.435  34.868  23.643  1.00 11.28           C  
ATOM    480  O   ILE A  62      42.508  34.340  22.528  1.00 15.69           O  
ATOM    481  CB  ILE A  62      40.396  34.810  25.110  1.00 23.71           C  
ATOM    482  CG1 ILE A  62      39.677  34.008  26.190  1.00 34.70           C  
ATOM    483  CG2 ILE A  62      39.551  34.880  23.860  1.00  9.16           C  
ATOM    484  CD1 ILE A  62      39.672  32.523  25.925  1.00 19.62           C  
ATOM    485  N   ALA A  63      42.931  36.079  23.892  1.00 21.10           N  
ATOM    486  CA  ALA A  63      43.618  36.836  22.846  1.00 10.17           C  
ATOM    487  C   ALA A  63      44.707  35.940  22.268  1.00  2.00           C  
ATOM    488  O   ALA A  63      44.823  35.783  21.071  1.00  8.85           O  
ATOM    489  CB  ALA A  63      44.250  38.090  23.439  1.00  6.79           C  
ATOM    490  N   THR A  64      45.496  35.346  23.149  1.00 12.27           N  
ATOM    491  CA  THR A  64      46.600  34.482  22.723  1.00 20.83           C  
ATOM    492  C   THR A  64      46.136  33.228  22.003  1.00 15.53           C  
ATOM    493  O   THR A  64      46.612  32.901  20.910  1.00 20.50           O  
ATOM    494  CB  THR A  64      47.421  34.068  23.917  1.00 15.04           C  
ATOM    495  OG1 THR A  64      47.820  35.249  24.631  1.00 15.24           O  
ATOM    496  CG2 THR A  64      48.658  33.277  23.466  1.00 15.23           C  
ATOM    497  N   LEU A  65      45.190  32.529  22.617  1.00 29.19           N  
ATOM    498  CA  LEU A  65      44.650  31.311  22.032  1.00 20.26           C  
ATOM    499  C   LEU A  65      43.923  31.584  20.715  1.00 24.21           C  
ATOM    500  O   LEU A  65      44.045  30.790  19.770  1.00 15.39           O  
ATOM    501  CB  LEU A  65      43.732  30.606  23.054  1.00 19.49           C  
ATOM    502  CG  LEU A  65      44.395  29.596  24.015  1.00 27.59           C  
ATOM    503  CD1 LEU A  65      45.920  29.698  23.968  1.00 19.09           C  
ATOM    504  CD2 LEU A  65      43.881  29.813  25.438  1.00 15.05           C  
ATOM    505  N   ALA A  66      43.189  32.701  20.629  1.00 12.41           N  
ATOM    506  CA  ALA A  66      42.478  33.026  19.383  1.00  8.64           C  
ATOM    507  C   ALA A  66      43.475  33.300  18.270  1.00 14.97           C  
ATOM    508  O   ALA A  66      43.210  33.041  17.091  1.00 18.13           O  
ATOM    509  CB  ALA A  66      41.583  34.240  19.574  1.00 17.42           C  
ATOM    510  N   GLN A  67      44.625  33.836  18.665  1.00 19.09           N  
ATOM    511  CA  GLN A  67      45.707  34.163  17.752  1.00 22.77           C  
ATOM    512  C   GLN A  67      46.426  32.874  17.332  1.00 21.58           C  
ATOM    513  O   GLN A  67      46.852  32.726  16.183  1.00 15.61           O  
ATOM    514  CB  GLN A  67      46.692  35.106  18.470  1.00 18.82           C  
ATOM    515  CG  GLN A  67      47.998  35.369  17.750  1.00 14.18           C  
ATOM    516  CD  GLN A  67      47.932  36.558  16.822  1.00 15.67           C  
ATOM    517  OE1 GLN A  67      48.942  36.985  16.263  1.00 13.75           O  
ATOM    518  NE2 GLN A  67      46.749  37.108  16.659  1.00 22.94           N  
ATOM    519  N   SER A  68      46.559  31.951  18.278  1.00 21.75           N  
ATOM    520  CA  SER A  68      47.248  30.678  18.032  1.00 25.70           C  
ATOM    521  C   SER A  68      46.505  29.640  17.194  1.00 20.73           C  
ATOM    522  O   SER A  68      47.126  28.935  16.409  1.00 31.07           O  
ATOM    523  CB  SER A  68      47.634  30.039  19.361  1.00 22.19           C  
ATOM    524  OG  SER A  68      48.438  30.920  20.123  1.00 18.98           O  
ATOM    525  N   VAL A  69      45.190  29.536  17.362  1.00 20.97           N  
ATOM    526  CA  VAL A  69      44.413  28.555  16.606  1.00 21.26           C  
ATOM    527  C   VAL A  69      43.107  29.103  16.033  1.00 26.77           C  
ATOM    528  O   VAL A  69      42.262  28.339  15.551  1.00 29.22           O  
ATOM    529  CB  VAL A  69      44.069  27.308  17.471  1.00 23.03           C  
ATOM    530  CG1 VAL A  69      45.338  26.624  17.932  1.00 30.73           C  
ATOM    531  CG2 VAL A  69      43.252  27.713  18.670  1.00 14.42           C  
ATOM    532  N   GLY A  70      42.938  30.421  16.077  1.00 26.97           N  
ATOM    533  CA  GLY A  70      41.728  31.022  15.542  1.00 14.63           C  
ATOM    534  C   GLY A  70      41.489  30.702  14.071  1.00 26.35           C  
ATOM    535  O   GLY A  70      40.337  30.638  13.626  1.00 20.06           O  
ATOM    536  N   HIS A  71      42.563  30.512  13.300  1.00 18.59           N  
ATOM    537  CA  HIS A  71      42.419  30.182  11.880  1.00 22.38           C  
ATOM    538  C   HIS A  71      42.011  28.716  11.655  1.00 28.94           C  
ATOM    539  O   HIS A  71      41.456  28.365  10.618  1.00 32.29           O  
ATOM    540  CB  HIS A  71      43.719  30.483  11.113  1.00 28.59           C  
ATOM    541  CG  HIS A  71      44.966  30.022  11.807  1.00 19.17           C  
ATOM    542  ND1 HIS A  71      46.076  29.580  11.119  1.00 16.35           N  
ATOM    543  CD2 HIS A  71      45.296  29.983  13.118  1.00 12.16           C  
ATOM    544  CE1 HIS A  71      47.036  29.291  11.978  1.00 17.79           C  
ATOM    545  NE2 HIS A  71      46.590  29.527  13.198  1.00 15.13           N  
ATOM    546  N   ILE A  72      42.265  27.876  12.651  1.00 33.69           N  
ATOM    547  CA  ILE A  72      41.961  26.451  12.581  1.00 35.89           C  
ATOM    548  C   ILE A  72      40.524  26.091  12.973  1.00 37.99           C  
ATOM    549  O   ILE A  72      39.858  25.320  12.278  1.00 38.65           O  
ATOM    550  CB  ILE A  72      42.972  25.669  13.459  1.00 43.25           C  
ATOM    551  CG1 ILE A  72      44.388  26.000  12.980  1.00 27.27           C  
ATOM    552  CG2 ILE A  72      42.716  24.163  13.385  1.00 37.83           C  
ATOM    553  CD1 ILE A  72      45.479  25.356  13.777  1.00 41.15           C  
ATOM    554  N   SER A  73      40.029  26.662  14.065  1.00 33.72           N  
ATOM    555  CA  SER A  73      38.673  26.360  14.507  1.00 35.02           C  
ATOM    556  C   SER A  73      37.769  27.572  14.694  1.00 32.96           C  
ATOM    557  O   SER A  73      36.555  27.425  14.823  1.00 31.46           O  
ATOM    558  CB  SER A  73      38.722  25.574  15.817  1.00 35.46           C  
ATOM    559  OG  SER A  73      39.373  26.319  16.833  1.00 49.79           O  
ATOM    560  N   GLY A  74      38.350  28.766  14.699  1.00 26.47           N  
ATOM    561  CA  GLY A  74      37.550  29.961  14.915  1.00 15.55           C  
ATOM    562  C   GLY A  74      37.744  30.397  16.358  1.00 24.76           C  
ATOM    563  O   GLY A  74      37.249  31.436  16.787  1.00 30.09           O  
ATOM    564  N   ALA A  75      38.481  29.581  17.105  1.00 16.26           N  
ATOM    565  CA  ALA A  75      38.791  29.833  18.509  1.00 21.45           C  
ATOM    566  C   ALA A  75      37.601  30.213  19.381  1.00 25.59           C  
ATOM    567  O   ALA A  75      37.631  31.234  20.066  1.00 23.48           O  
ATOM    568  CB  ALA A  75      39.879  30.908  18.611  1.00 35.95           C  
ATOM    569  N   HIS A  76      36.560  29.383  19.370  1.00 30.28           N  
ATOM    570  CA  HIS A  76      35.366  29.646  20.178  1.00 36.35           C  
ATOM    571  C   HIS A  76      35.686  29.501  21.656  1.00 26.86           C  
ATOM    572  O   HIS A  76      35.585  30.454  22.424  1.00 33.66           O  
ATOM    573  CB  HIS A  76      34.250  28.675  19.804  1.00 48.75           C  
ATOM    574  CG  HIS A  76      33.731  28.864  18.415  1.00 46.60           C  
ATOM    575  ND1 HIS A  76      34.561  28.949  17.318  1.00 47.71           N  
ATOM    576  CD2 HIS A  76      32.469  28.982  17.943  1.00 47.26           C  
ATOM    577  CE1 HIS A  76      33.830  29.113  16.231  1.00 50.72           C  
ATOM    578  NE2 HIS A  76      32.557  29.137  16.582  1.00 50.94           N  
ATOM    579  N   LEU A  77      36.077  28.297  22.044  1.00 30.38           N  
ATOM    580  CA  LEU A  77      36.440  28.006  23.422  1.00 28.38           C  
ATOM    581  C   LEU A  77      35.342  28.400  24.406  1.00 25.33           C  
ATOM    582  O   LEU A  77      35.622  28.652  25.575  1.00 22.86           O  
ATOM    583  CB  LEU A  77      37.716  28.765  23.765  1.00 23.07           C  
ATOM    584  CG  LEU A  77      38.764  28.702  22.658  1.00 37.04           C  
ATOM    585  CD1 LEU A  77      39.975  29.527  23.073  1.00 26.11           C  
ATOM    586  CD2 LEU A  77      39.149  27.243  22.376  1.00 25.33           C  
ATOM    587  N   ASN A  78      34.095  28.444  23.949  1.00 23.92           N  
ATOM    588  CA  ASN A  78      33.025  28.857  24.837  1.00 25.06           C  
ATOM    589  C   ASN A  78      31.636  28.623  24.227  1.00 41.00           C  
ATOM    590  O   ASN A  78      31.249  29.292  23.261  1.00 46.25           O  
ATOM    591  CB  ASN A  78      33.240  30.337  25.174  1.00 16.61           C  
ATOM    592  CG  ASN A  78      32.079  30.947  25.894  1.00 31.31           C  
ATOM    593  OD1 ASN A  78      30.927  30.691  25.558  1.00 41.09           O  
ATOM    594  ND2 ASN A  78      32.369  31.782  26.879  1.00 42.12           N  
ATOM    595  N   PRO A  79      30.860  27.679  24.803  1.00 38.67           N  
ATOM    596  CA  PRO A  79      29.510  27.331  24.340  1.00 28.50           C  
ATOM    597  C   PRO A  79      28.639  28.562  24.096  1.00 34.60           C  
ATOM    598  O   PRO A  79      27.840  28.594  23.160  1.00 37.33           O  
ATOM    599  CB  PRO A  79      28.977  26.450  25.467  1.00 37.65           C  
ATOM    600  CG  PRO A  79      30.209  25.757  25.944  1.00 45.13           C  
ATOM    601  CD  PRO A  79      31.199  26.911  26.015  1.00 40.90           C  
ATOM    602  N   ALA A  80      28.787  29.580  24.932  1.00 31.56           N  
ATOM    603  CA  ALA A  80      28.003  30.793  24.733  1.00 33.48           C  
ATOM    604  C   ALA A  80      28.385  31.464  23.401  1.00 32.86           C  
ATOM    605  O   ALA A  80      27.545  32.096  22.761  1.00 34.52           O  
ATOM    606  CB  ALA A  80      28.223  31.749  25.884  1.00 32.91           C  
ATOM    607  N   VAL A  81      29.648  31.323  22.990  1.00 35.42           N  
ATOM    608  CA  VAL A  81      30.114  31.903  21.724  1.00 27.67           C  
ATOM    609  C   VAL A  81      29.649  30.991  20.596  1.00 22.67           C  
ATOM    610  O   VAL A  81      29.042  31.435  19.617  1.00 26.82           O  
ATOM    611  CB  VAL A  81      31.657  31.994  21.633  1.00 21.68           C  
ATOM    612  CG1 VAL A  81      32.051  32.490  20.245  1.00 20.81           C  
ATOM    613  CG2 VAL A  81      32.203  32.932  22.698  1.00 13.28           C  
ATOM    614  N   THR A  82      29.950  29.707  20.737  1.00 28.31           N  
ATOM    615  CA  THR A  82      29.531  28.738  19.741  1.00 25.49           C  
ATOM    616  C   THR A  82      28.032  28.872  19.510  1.00 33.69           C  
ATOM    617  O   THR A  82      27.574  29.086  18.384  1.00 36.53           O  
ATOM    618  CB  THR A  82      29.780  27.333  20.212  1.00 21.64           C  
ATOM    619  OG1 THR A  82      31.187  27.140  20.431  1.00 23.51           O  
ATOM    620  CG2 THR A  82      29.256  26.354  19.169  1.00 26.24           C  
ATOM    621  N   LEU A  83      27.274  28.744  20.595  1.00 37.57           N  
ATOM    622  CA  LEU A  83      25.824  28.849  20.538  1.00 43.20           C  
ATOM    623  C   LEU A  83      25.478  30.168  19.866  1.00 38.60           C  
ATOM    624  O   LEU A  83      24.503  30.268  19.119  1.00 39.62           O  
ATOM    625  CB  LEU A  83      25.241  28.793  21.958  1.00 54.50           C  
ATOM    626  CG  LEU A  83      23.740  28.548  22.183  1.00 60.74           C  
ATOM    627  CD1 LEU A  83      22.941  29.813  21.920  1.00 58.40           C  
ATOM    628  CD2 LEU A  83      23.280  27.402  21.293  1.00 52.85           C  
ATOM    629  N   GLY A  84      26.295  31.180  20.123  1.00 41.99           N  
ATOM    630  CA  GLY A  84      26.046  32.474  19.522  1.00 44.55           C  
ATOM    631  C   GLY A  84      26.144  32.396  18.012  1.00 47.44           C  
ATOM    632  O   GLY A  84      25.300  32.931  17.284  1.00 38.72           O  
ATOM    633  N   LEU A  85      27.178  31.719  17.532  1.00 36.69           N  
ATOM    634  CA  LEU A  85      27.373  31.590  16.101  1.00 40.21           C  
ATOM    635  C   LEU A  85      26.254  30.752  15.500  1.00 50.14           C  
ATOM    636  O   LEU A  85      25.609  31.173  14.535  1.00 38.92           O  
ATOM    637  CB  LEU A  85      28.741  30.965  15.802  1.00 33.04           C  
ATOM    638  CG  LEU A  85      30.003  31.861  15.838  1.00 39.27           C  
ATOM    639  CD1 LEU A  85      29.837  32.998  14.859  1.00 32.07           C  
ATOM    640  CD2 LEU A  85      30.241  32.426  17.214  1.00 45.18           C  
ATOM    641  N   LEU A  86      26.016  29.580  16.090  1.00 57.24           N  
ATOM    642  CA  LEU A  86      24.970  28.660  15.635  1.00 48.62           C  
ATOM    643  C   LEU A  86      23.666  29.396  15.337  1.00 43.75           C  
ATOM    644  O   LEU A  86      23.159  29.326  14.219  1.00 48.44           O  
ATOM    645  CB  LEU A  86      24.720  27.579  16.694  1.00 46.63           C  
ATOM    646  CG  LEU A  86      23.860  26.353  16.349  1.00 54.23           C  
ATOM    647  CD1 LEU A  86      22.468  26.788  15.920  1.00 50.31           C  
ATOM    648  CD2 LEU A  86      24.530  25.540  15.250  1.00 48.80           C  
ATOM    649  N   LEU A  87      23.120  30.095  16.330  1.00 34.71           N  
ATOM    650  CA  LEU A  87      21.872  30.831  16.134  1.00 39.64           C  
ATOM    651  C   LEU A  87      22.002  31.902  15.059  1.00 47.79           C  
ATOM    652  O   LEU A  87      21.006  32.404  14.543  1.00 55.43           O  
ATOM    653  CB  LEU A  87      21.409  31.482  17.444  1.00 38.43           C  
ATOM    654  CG  LEU A  87      20.678  30.585  18.453  1.00 52.33           C  
ATOM    655  CD1 LEU A  87      21.607  29.488  18.964  1.00 45.33           C  
ATOM    656  CD2 LEU A  87      20.175  31.435  19.603  1.00 46.77           C  
ATOM    657  N   SER A  88      23.236  32.258  14.729  1.00 56.27           N  
ATOM    658  CA  SER A  88      23.486  33.266  13.711  1.00 49.27           C  
ATOM    659  C   SER A  88      23.512  32.555  12.363  1.00 49.24           C  
ATOM    660  O   SER A  88      23.584  33.184  11.303  1.00 48.50           O  
ATOM    661  CB  SER A  88      24.824  33.951  13.980  1.00 40.60           C  
ATOM    662  OG  SER A  88      24.909  35.170  13.274  1.00 40.22           O  
ATOM    663  N   CYS A  89      23.442  31.229  12.426  1.00 50.22           N  
ATOM    664  CA  CYS A  89      23.448  30.386  11.242  1.00 51.98           C  
ATOM    665  C   CYS A  89      24.755  30.551  10.487  1.00 49.29           C  
ATOM    666  O   CYS A  89      24.770  30.691   9.263  1.00 46.89           O  
ATOM    667  CB  CYS A  89      22.259  30.735  10.339  1.00 53.95           C  
ATOM    668  SG  CYS A  89      20.644  30.520  11.137  1.00 52.28           S  
ATOM    669  N   GLN A  90      25.854  30.535  11.232  1.00 42.94           N  
ATOM    670  CA  GLN A  90      27.178  30.675  10.646  1.00 43.26           C  
ATOM    671  C   GLN A  90      27.948  29.391  10.870  1.00 46.50           C  
ATOM    672  O   GLN A  90      29.077  29.245  10.404  1.00 40.04           O  
ATOM    673  CB  GLN A  90      27.927  31.857  11.283  1.00 44.63           C  
ATOM    674  CG  GLN A  90      27.358  33.232  10.922  1.00 46.35           C  
ATOM    675  CD  GLN A  90      28.075  34.369  11.633  1.00 66.12           C  
ATOM    676  OE1 GLN A  90      29.295  34.526  11.522  1.00 60.81           O  
ATOM    677  NE2 GLN A  90      27.316  35.173  12.367  1.00 69.20           N  
ATOM    678  N   ILE A  91      27.316  28.458  11.577  1.00 49.25           N  
ATOM    679  CA  ILE A  91      27.922  27.166  11.893  1.00 54.69           C  
ATOM    680  C   ILE A  91      26.886  26.037  11.865  1.00 58.24           C  
ATOM    681  O   ILE A  91      25.677  26.279  11.973  1.00 54.74           O  
ATOM    682  CB  ILE A  91      28.625  27.226  13.291  1.00 62.88           C  
ATOM    683  CG1 ILE A  91      30.110  27.527  13.107  1.00 62.41           C  
ATOM    684  CG2 ILE A  91      28.453  25.925  14.059  1.00 67.31           C  
ATOM    685  CD1 ILE A  91      30.873  26.424  12.409  1.00 70.23           C  
ATOM    686  N   SER A  92      27.369  24.809  11.705  1.00 57.90           N  
ATOM    687  CA  SER A  92      26.506  23.631  11.670  1.00 63.47           C  
ATOM    688  C   SER A  92      26.395  23.011  13.065  1.00 63.68           C  
ATOM    689  O   SER A  92      27.360  23.019  13.839  1.00 64.90           O  
ATOM    690  CB  SER A  92      27.072  22.593  10.700  1.00 68.63           C  
ATOM    691  OG  SER A  92      28.326  22.104  11.149  1.00 60.10           O  
ATOM    692  N   VAL A  93      25.223  22.468  13.384  1.00 52.95           N  
ATOM    693  CA  VAL A  93      25.017  21.856  14.689  1.00 40.06           C  
ATOM    694  C   VAL A  93      26.036  20.745  14.887  1.00 36.36           C  
ATOM    695  O   VAL A  93      26.545  20.538  15.989  1.00 37.80           O  
ATOM    696  CB  VAL A  93      23.601  21.299  14.818  1.00 54.01           C  
ATOM    697  CG1 VAL A  93      22.594  22.388  14.479  1.00 44.79           C  
ATOM    698  CG2 VAL A  93      23.431  20.102  13.913  1.00 64.19           C  
ATOM    699  N   LEU A  94      26.350  20.028  13.819  1.00 40.40           N  
ATOM    700  CA  LEU A  94      27.347  18.977  13.934  1.00 52.27           C  
ATOM    701  C   LEU A  94      28.590  19.615  14.559  1.00 56.04           C  
ATOM    702  O   LEU A  94      29.254  19.012  15.401  1.00 63.06           O  
ATOM    703  CB  LEU A  94      27.670  18.403  12.555  1.00 52.17           C  
ATOM    704  CG  LEU A  94      28.772  17.344  12.503  1.00 68.06           C  
ATOM    705  CD1 LEU A  94      28.578  16.318  13.609  1.00 70.80           C  
ATOM    706  CD2 LEU A  94      28.756  16.678  11.135  1.00 78.15           C  
ATOM    707  N   ARG A  95      28.878  20.849  14.144  1.00 54.20           N  
ATOM    708  CA  ARG A  95      30.014  21.618  14.653  1.00 42.28           C  
ATOM    709  C   ARG A  95      29.745  22.087  16.084  1.00 35.40           C  
ATOM    710  O   ARG A  95      30.487  21.748  17.012  1.00 29.74           O  
ATOM    711  CB  ARG A  95      30.269  22.845  13.768  1.00 45.02           C  
ATOM    712  CG  ARG A  95      31.333  23.814  14.307  1.00 42.36           C  
ATOM    713  CD  ARG A  95      32.647  23.682  13.557  1.00 38.17           C  
ATOM    714  NE  ARG A  95      32.442  23.862  12.124  1.00 33.81           N  
ATOM    715  CZ  ARG A  95      33.352  23.606  11.191  1.00 20.11           C  
ATOM    716  NH1 ARG A  95      34.553  23.160  11.522  1.00 25.63           N  
ATOM    717  NH2 ARG A  95      33.046  23.776   9.915  1.00 28.87           N  
ATOM    718  N   ALA A  96      28.692  22.880  16.256  1.00 20.84           N  
ATOM    719  CA  ALA A  96      28.337  23.377  17.579  1.00 26.91           C  
ATOM    720  C   ALA A  96      28.505  22.275  18.607  1.00 36.30           C  
ATOM    721  O   ALA A  96      29.230  22.419  19.598  1.00 37.18           O  
ATOM    722  CB  ALA A  96      26.901  23.862  17.582  1.00 31.17           C  
ATOM    723  N   ILE A  97      27.821  21.168  18.342  1.00 38.94           N  
ATOM    724  CA  ILE A  97      27.829  19.994  19.197  1.00 38.88           C  
ATOM    725  C   ILE A  97      29.229  19.484  19.503  1.00 26.92           C  
ATOM    726  O   ILE A  97      29.693  19.560  20.638  1.00 38.90           O  
ATOM    727  CB  ILE A  97      26.992  18.862  18.541  1.00 52.79           C  
ATOM    728  CG1 ILE A  97      25.511  19.267  18.539  1.00 51.17           C  
ATOM    729  CG2 ILE A  97      27.216  17.536  19.260  1.00 39.44           C  
ATOM    730  CD1 ILE A  97      24.630  18.404  17.655  1.00 51.03           C  
ATOM    731  N   MET A  98      29.903  18.966  18.491  1.00 35.30           N  
ATOM    732  CA  MET A  98      31.242  18.423  18.682  1.00 41.24           C  
ATOM    733  C   MET A  98      32.166  19.407  19.399  1.00 49.19           C  
ATOM    734  O   MET A  98      33.066  19.007  20.132  1.00 53.68           O  
ATOM    735  CB  MET A  98      31.832  18.047  17.326  1.00 48.91           C  
ATOM    736  CG  MET A  98      32.534  16.699  17.301  1.00 60.48           C  
ATOM    737  SD  MET A  98      31.455  15.378  17.879  1.00 65.37           S  
ATOM    738  CE  MET A  98      29.951  15.765  16.991  1.00 52.14           C  
ATOM    739  N   TYR A  99      31.930  20.696  19.183  1.00 55.04           N  
ATOM    740  CA  TYR A  99      32.736  21.755  19.784  1.00 53.34           C  
ATOM    741  C   TYR A  99      32.441  21.928  21.273  1.00 47.84           C  
ATOM    742  O   TYR A  99      33.350  21.870  22.107  1.00 36.21           O  
ATOM    743  CB  TYR A  99      32.460  23.078  19.063  1.00 60.78           C  
ATOM    744  CG  TYR A  99      33.432  23.497  17.980  1.00 56.55           C  
ATOM    745  CD1 TYR A  99      34.281  22.580  17.359  1.00 67.89           C  
ATOM    746  CD2 TYR A  99      33.448  24.815  17.529  1.00 66.10           C  
ATOM    747  CE1 TYR A  99      35.119  22.974  16.309  1.00 67.03           C  
ATOM    748  CE2 TYR A  99      34.272  25.215  16.489  1.00 64.64           C  
ATOM    749  CZ  TYR A  99      35.100  24.297  15.882  1.00 63.10           C  
ATOM    750  OH  TYR A  99      35.889  24.706  14.836  1.00 60.16           O  
ATOM    751  N   ILE A 100      31.170  22.153  21.601  1.00 40.49           N  
ATOM    752  CA  ILE A 100      30.760  22.346  22.991  1.00 38.63           C  
ATOM    753  C   ILE A 100      31.217  21.199  23.886  1.00 40.89           C  
ATOM    754  O   ILE A 100      31.419  21.377  25.083  1.00 45.89           O  
ATOM    755  CB  ILE A 100      29.231  22.486  23.122  1.00 29.18           C  
ATOM    756  CG1 ILE A 100      28.741  23.646  22.262  1.00 25.01           C  
ATOM    757  CG2 ILE A 100      28.852  22.729  24.572  1.00 39.90           C  
ATOM    758  CD1 ILE A 100      27.335  24.116  22.602  1.00 24.10           C  
ATOM    759  N   ILE A 101      31.385  20.024  23.298  1.00 42.82           N  
ATOM    760  CA  ILE A 101      31.823  18.867  24.054  1.00 44.51           C  
ATOM    761  C   ILE A 101      33.334  18.949  24.236  1.00 34.74           C  
ATOM    762  O   ILE A 101      33.855  18.695  25.322  1.00 44.20           O  
ATOM    763  CB  ILE A 101      31.430  17.561  23.322  1.00 51.85           C  
ATOM    764  CG1 ILE A 101      29.909  17.532  23.113  1.00 56.46           C  
ATOM    765  CG2 ILE A 101      31.871  16.357  24.128  1.00 39.91           C  
ATOM    766  CD1 ILE A 101      29.399  16.332  22.332  1.00 51.70           C  
ATOM    767  N   ALA A 102      34.039  19.307  23.170  1.00 33.85           N  
ATOM    768  CA  ALA A 102      35.490  19.443  23.245  1.00 37.59           C  
ATOM    769  C   ALA A 102      35.784  20.507  24.297  1.00 36.49           C  
ATOM    770  O   ALA A 102      36.793  20.453  25.001  1.00 39.79           O  
ATOM    771  CB  ALA A 102      36.050  19.872  21.896  1.00 28.84           C  
ATOM    772  N   GLN A 103      34.880  21.471  24.400  1.00 30.95           N  
ATOM    773  CA  GLN A 103      35.013  22.551  25.363  1.00 40.75           C  
ATOM    774  C   GLN A 103      34.846  22.055  26.805  1.00 44.35           C  
ATOM    775  O   GLN A 103      35.813  22.065  27.585  1.00 46.03           O  
ATOM    776  CB  GLN A 103      34.003  23.654  25.025  1.00 37.13           C  
ATOM    777  CG  GLN A 103      34.500  24.605  23.928  1.00 30.08           C  
ATOM    778  CD  GLN A 103      33.384  25.380  23.252  1.00 40.90           C  
ATOM    779  OE1 GLN A 103      32.392  25.741  23.880  1.00 33.72           O  
ATOM    780  NE2 GLN A 103      33.553  25.654  21.963  1.00 37.93           N  
ATOM    781  N   CYS A 104      33.639  21.612  27.160  1.00 42.40           N  
ATOM    782  CA  CYS A 104      33.382  21.098  28.511  1.00 31.18           C  
ATOM    783  C   CYS A 104      34.422  20.067  28.924  1.00 20.83           C  
ATOM    784  O   CYS A 104      34.893  20.082  30.056  1.00 36.26           O  
ATOM    785  CB  CYS A 104      32.002  20.466  28.600  1.00 14.70           C  
ATOM    786  SG  CYS A 104      30.635  21.608  28.360  1.00 35.61           S  
ATOM    787  N   VAL A 105      34.801  19.178  28.018  1.00 27.48           N  
ATOM    788  CA  VAL A 105      35.809  18.177  28.371  1.00 39.83           C  
ATOM    789  C   VAL A 105      37.161  18.817  28.669  1.00 39.23           C  
ATOM    790  O   VAL A 105      37.817  18.458  29.648  1.00 45.07           O  
ATOM    791  CB  VAL A 105      36.016  17.132  27.256  1.00 35.75           C  
ATOM    792  CG1 VAL A 105      37.182  16.230  27.614  1.00 38.16           C  
ATOM    793  CG2 VAL A 105      34.768  16.302  27.082  1.00 31.93           C  
ATOM    794  N   GLY A 106      37.581  19.755  27.821  1.00 39.55           N  
ATOM    795  CA  GLY A 106      38.859  20.417  28.030  1.00 32.10           C  
ATOM    796  C   GLY A 106      38.868  21.108  29.377  1.00 35.14           C  
ATOM    797  O   GLY A 106      39.867  21.087  30.110  1.00 26.86           O  
ATOM    798  N   ALA A 107      37.737  21.730  29.701  1.00 35.06           N  
ATOM    799  CA  ALA A 107      37.581  22.419  30.974  1.00 38.98           C  
ATOM    800  C   ALA A 107      37.753  21.358  32.049  1.00 46.23           C  
ATOM    801  O   ALA A 107      38.652  21.443  32.891  1.00 51.60           O  
ATOM    802  CB  ALA A 107      36.188  23.051  31.063  1.00 33.33           C  
ATOM    803  N   ILE A 108      36.882  20.352  31.991  1.00 39.73           N  
ATOM    804  CA  ILE A 108      36.894  19.233  32.929  1.00 39.84           C  
ATOM    805  C   ILE A 108      38.300  18.656  33.055  1.00 34.89           C  
ATOM    806  O   ILE A 108      38.778  18.384  34.148  1.00 38.09           O  
ATOM    807  CB  ILE A 108      35.921  18.130  32.454  1.00 35.32           C  
ATOM    808  CG1 ILE A 108      34.476  18.575  32.713  1.00 35.63           C  
ATOM    809  CG2 ILE A 108      36.256  16.820  33.132  1.00 27.41           C  
ATOM    810  CD1 ILE A 108      33.414  17.890  31.830  1.00 32.93           C  
ATOM    811  N   VAL A 109      38.970  18.484  31.927  1.00 33.33           N  
ATOM    812  CA  VAL A 109      40.313  17.943  31.944  1.00 37.62           C  
ATOM    813  C   VAL A 109      41.273  18.909  32.613  1.00 46.36           C  
ATOM    814  O   VAL A 109      42.044  18.516  33.486  1.00 47.56           O  
ATOM    815  CB  VAL A 109      40.805  17.646  30.518  1.00 41.51           C  
ATOM    816  CG1 VAL A 109      42.280  17.218  30.542  1.00 25.25           C  
ATOM    817  CG2 VAL A 109      39.931  16.558  29.896  1.00 46.56           C  
ATOM    818  N   ALA A 110      41.218  20.175  32.206  1.00 48.42           N  
ATOM    819  CA  ALA A 110      42.105  21.203  32.757  1.00 48.02           C  
ATOM    820  C   ALA A 110      41.868  21.446  34.240  1.00 39.58           C  
ATOM    821  O   ALA A 110      42.808  21.450  35.039  1.00 28.80           O  
ATOM    822  CB  ALA A 110      41.935  22.512  31.987  1.00 52.32           C  
ATOM    823  N   THR A 111      40.608  21.668  34.598  1.00 33.31           N  
ATOM    824  CA  THR A 111      40.240  21.910  35.983  1.00 37.31           C  
ATOM    825  C   THR A 111      40.729  20.758  36.851  1.00 41.34           C  
ATOM    826  O   THR A 111      40.968  20.929  38.044  1.00 37.76           O  
ATOM    827  CB  THR A 111      38.714  22.013  36.140  1.00 39.69           C  
ATOM    828  OG1 THR A 111      38.192  22.943  35.182  1.00 29.79           O  
ATOM    829  CG2 THR A 111      38.356  22.478  37.543  1.00 28.71           C  
ATOM    830  N   ALA A 112      40.891  19.589  36.238  1.00 47.92           N  
ATOM    831  CA  ALA A 112      41.328  18.396  36.959  1.00 49.85           C  
ATOM    832  C   ALA A 112      42.841  18.226  37.006  1.00 44.48           C  
ATOM    833  O   ALA A 112      43.360  17.484  37.831  1.00 50.11           O  
ATOM    834  CB  ALA A 112      40.676  17.151  36.348  1.00 54.44           C  
ATOM    835  N   ILE A 113      43.553  18.902  36.119  1.00 50.41           N  
ATOM    836  CA  ILE A 113      45.006  18.813  36.116  1.00 47.17           C  
ATOM    837  C   ILE A 113      45.554  19.811  37.137  1.00 49.24           C  
ATOM    838  O   ILE A 113      46.658  19.651  37.655  1.00 50.72           O  
ATOM    839  CB  ILE A 113      45.577  19.127  34.724  1.00 46.59           C  
ATOM    840  CG1 ILE A 113      44.900  18.232  33.680  1.00 48.03           C  
ATOM    841  CG2 ILE A 113      47.081  18.907  34.720  1.00 38.79           C  
ATOM    842  CD1 ILE A 113      45.380  18.449  32.258  1.00 53.02           C  
ATOM    843  N   LEU A 114      44.763  20.842  37.418  1.00 53.74           N  
ATOM    844  CA  LEU A 114      45.134  21.868  38.383  1.00 49.82           C  
ATOM    845  C   LEU A 114      45.005  21.310  39.799  1.00 54.54           C  
ATOM    846  O   LEU A 114      45.808  21.629  40.686  1.00 35.69           O  
ATOM    847  CB  LEU A 114      44.218  23.083  38.227  1.00 47.89           C  
ATOM    848  CG  LEU A 114      44.585  24.123  37.171  1.00 55.26           C  
ATOM    849  CD1 LEU A 114      43.395  25.022  36.888  1.00 50.60           C  
ATOM    850  CD2 LEU A 114      45.770  24.935  37.670  1.00 44.86           C  
ATOM    851  N   SER A 115      43.977  20.489  40.003  1.00 57.48           N  
ATOM    852  CA  SER A 115      43.732  19.868  41.300  1.00 58.33           C  
ATOM    853  C   SER A 115      45.039  19.290  41.805  1.00 52.53           C  
ATOM    854  O   SER A 115      45.355  19.381  42.988  1.00 63.09           O  
ATOM    855  CB  SER A 115      42.691  18.750  41.178  1.00 61.62           C  
ATOM    856  OG  SER A 115      41.416  19.261  40.817  1.00 68.89           O  
ATOM    857  N   GLY A 116      45.803  18.697  40.897  1.00 45.67           N  
ATOM    858  CA  GLY A 116      47.078  18.128  41.282  1.00 37.89           C  
ATOM    859  C   GLY A 116      48.128  19.207  41.446  1.00 47.81           C  
ATOM    860  O   GLY A 116      48.895  19.194  42.413  1.00 54.69           O  
ATOM    861  N   ILE A 117      48.167  20.145  40.503  1.00 50.08           N  
ATOM    862  CA  ILE A 117      49.137  21.238  40.559  1.00 48.75           C  
ATOM    863  C   ILE A 117      48.990  22.031  41.856  1.00 47.41           C  
ATOM    864  O   ILE A 117      49.984  22.378  42.494  1.00 39.24           O  
ATOM    865  CB  ILE A 117      48.964  22.241  39.375  1.00 46.99           C  
ATOM    866  CG1 ILE A 117      49.191  21.530  38.034  1.00 32.63           C  
ATOM    867  CG2 ILE A 117      49.936  23.432  39.549  1.00 18.51           C  
ATOM    868  CD1 ILE A 117      50.572  20.936  37.872  1.00 36.31           C  
ATOM    869  N   THR A 118      47.749  22.307  42.242  1.00 31.22           N  
ATOM    870  CA  THR A 118      47.493  23.088  43.443  1.00 44.71           C  
ATOM    871  C   THR A 118      46.887  22.294  44.609  1.00 47.28           C  
ATOM    872  O   THR A 118      46.274  22.870  45.506  1.00 42.32           O  
ATOM    873  CB  THR A 118      46.579  24.285  43.099  1.00 41.46           C  
ATOM    874  OG1 THR A 118      46.400  25.106  44.257  1.00 64.72           O  
ATOM    875  CG2 THR A 118      45.226  23.800  42.610  1.00 37.60           C  
ATOM    876  N   SER A 119      47.072  20.976  44.598  1.00 55.31           N  
ATOM    877  CA  SER A 119      46.542  20.102  45.650  1.00 54.06           C  
ATOM    878  C   SER A 119      46.876  20.613  47.053  1.00 53.48           C  
ATOM    879  O   SER A 119      46.048  20.555  47.967  1.00 43.95           O  
ATOM    880  CB  SER A 119      47.089  18.675  45.476  1.00 54.97           C  
ATOM    881  OG  SER A 119      48.512  18.656  45.478  1.00 55.75           O  
ATOM    882  N   SER A 120      48.096  21.122  47.199  1.00 46.95           N  
ATOM    883  CA  SER A 120      48.598  21.651  48.460  1.00 40.33           C  
ATOM    884  C   SER A 120      47.807  22.841  49.011  1.00 42.36           C  
ATOM    885  O   SER A 120      48.213  23.463  49.988  1.00 45.57           O  
ATOM    886  CB  SER A 120      50.068  22.035  48.281  1.00 34.68           C  
ATOM    887  OG  SER A 120      50.543  22.800  49.365  1.00 38.48           O  
ATOM    888  N   LEU A 121      46.675  23.151  48.396  1.00 52.64           N  
ATOM    889  CA  LEU A 121      45.857  24.270  48.850  1.00 63.80           C  
ATOM    890  C   LEU A 121      44.655  23.785  49.658  1.00 69.10           C  
ATOM    891  O   LEU A 121      44.049  22.764  49.332  1.00 68.82           O  
ATOM    892  CB  LEU A 121      45.370  25.087  47.650  1.00 66.09           C  
ATOM    893  CG  LEU A 121      44.639  26.399  47.947  1.00 66.71           C  
ATOM    894  CD1 LEU A 121      45.618  27.403  48.522  1.00 67.68           C  
ATOM    895  CD2 LEU A 121      44.024  26.945  46.669  1.00 76.76           C  
ATOM    896  N   PRO A 122      44.296  24.519  50.725  1.00 75.41           N  
ATOM    897  CA  PRO A 122      43.176  24.223  51.626  1.00 78.31           C  
ATOM    898  C   PRO A 122      41.837  24.006  50.927  1.00 80.70           C  
ATOM    899  O   PRO A 122      41.682  23.078  50.136  1.00 80.78           O  
ATOM    900  CB  PRO A 122      43.151  25.442  52.543  1.00 79.71           C  
ATOM    901  CG  PRO A 122      44.593  25.793  52.647  1.00 79.85           C  
ATOM    902  CD  PRO A 122      45.044  25.693  51.210  1.00 77.00           C  
ATOM    903  N   ASP A 123      40.871  24.866  51.241  1.00 84.03           N  
ATOM    904  CA  ASP A 123      39.532  24.791  50.663  1.00 88.05           C  
ATOM    905  C   ASP A 123      39.587  25.071  49.168  1.00 83.11           C  
ATOM    906  O   ASP A 123      38.881  25.946  48.660  1.00 84.01           O  
ATOM    907  CB  ASP A 123      38.614  25.811  51.341  1.00 96.40           C  
ATOM    908  CG  ASP A 123      38.587  25.655  52.846  1.00102.77           C  
ATOM    909  OD1 ASP A 123      38.171  24.579  53.325  1.00108.52           O  
ATOM    910  OD2 ASP A 123      38.987  26.606  53.550  1.00105.09           O  
ATOM    911  N   ASN A 124      40.428  24.314  48.472  1.00 75.31           N  
ATOM    912  CA  ASN A 124      40.617  24.469  47.038  1.00 65.40           C  
ATOM    913  C   ASN A 124      39.324  24.383  46.252  1.00 55.66           C  
ATOM    914  O   ASN A 124      38.875  23.292  45.915  1.00 51.79           O  
ATOM    915  CB  ASN A 124      41.576  23.405  46.511  1.00 66.44           C  
ATOM    916  CG  ASN A 124      42.041  23.700  45.101  1.00 74.35           C  
ATOM    917  OD1 ASN A 124      41.251  24.115  44.251  1.00 71.64           O  
ATOM    918  ND2 ASN A 124      43.326  23.485  44.842  1.00 74.95           N  
ATOM    919  N   SER A 125      38.739  25.536  45.943  1.00 54.03           N  
ATOM    920  CA  SER A 125      37.497  25.579  45.183  1.00 53.09           C  
ATOM    921  C   SER A 125      37.770  25.414  43.690  1.00 49.96           C  
ATOM    922  O   SER A 125      36.843  25.246  42.896  1.00 50.07           O  
ATOM    923  CB  SER A 125      36.782  26.909  45.412  1.00 63.62           C  
ATOM    924  OG  SER A 125      37.516  27.979  44.837  1.00 83.74           O  
ATOM    925  N   LEU A 126      39.041  25.464  43.309  1.00 45.44           N  
ATOM    926  CA  LEU A 126      39.409  25.324  41.906  1.00 48.77           C  
ATOM    927  C   LEU A 126      38.666  26.363  41.064  1.00 44.96           C  
ATOM    928  O   LEU A 126      38.165  26.066  39.980  1.00 39.07           O  
ATOM    929  CB  LEU A 126      39.075  23.912  41.410  1.00 43.67           C  
ATOM    930  CG  LEU A 126      39.847  22.743  42.025  1.00 45.99           C  
ATOM    931  CD1 LEU A 126      39.275  21.436  41.498  1.00 44.41           C  
ATOM    932  CD2 LEU A 126      41.329  22.851  41.678  1.00 34.04           C  
ATOM    933  N   GLY A 127      38.593  27.582  41.584  1.00 53.93           N  
ATOM    934  CA  GLY A 127      37.924  28.656  40.874  1.00 53.69           C  
ATOM    935  C   GLY A 127      36.493  28.370  40.465  1.00 50.90           C  
ATOM    936  O   GLY A 127      36.038  28.819  39.411  1.00 46.41           O  
ATOM    937  N   LEU A 128      35.765  27.634  41.293  1.00 50.83           N  
ATOM    938  CA  LEU A 128      34.381  27.321  40.972  1.00 51.75           C  
ATOM    939  C   LEU A 128      33.541  28.597  41.049  1.00 43.49           C  
ATOM    940  O   LEU A 128      33.717  29.408  41.953  1.00 33.05           O  
ATOM    941  CB  LEU A 128      33.850  26.262  41.941  1.00 60.74           C  
ATOM    942  CG  LEU A 128      32.539  25.577  41.550  1.00 84.31           C  
ATOM    943  CD1 LEU A 128      32.424  24.270  42.308  1.00 89.23           C  
ATOM    944  CD2 LEU A 128      31.352  26.491  41.832  1.00 88.23           C  
ATOM    945  N   ASN A 129      32.636  28.774  40.092  1.00 44.18           N  
ATOM    946  CA  ASN A 129      31.779  29.958  40.057  1.00 55.71           C  
ATOM    947  C   ASN A 129      30.690  29.873  41.117  1.00 60.06           C  
ATOM    948  O   ASN A 129      29.862  28.963  41.101  1.00 65.24           O  
ATOM    949  CB  ASN A 129      31.146  30.110  38.668  1.00 58.66           C  
ATOM    950  CG  ASN A 129      32.141  30.576  37.620  1.00 56.26           C  
ATOM    951  OD1 ASN A 129      32.629  31.702  37.677  1.00 52.87           O  
ATOM    952  ND2 ASN A 129      32.447  29.712  36.662  1.00 58.07           N  
ATOM    953  N   ALA A 130      30.691  30.827  42.040  1.00 64.27           N  
ATOM    954  CA  ALA A 130      29.708  30.832  43.114  1.00 61.37           C  
ATOM    955  C   ALA A 130      29.101  32.203  43.361  1.00 59.87           C  
ATOM    956  O   ALA A 130      29.793  33.219  43.340  1.00 59.30           O  
ATOM    957  CB  ALA A 130      30.341  30.314  44.391  1.00 63.66           C  
ATOM    958  N   LEU A 131      27.794  32.217  43.592  1.00 56.08           N  
ATOM    959  CA  LEU A 131      27.071  33.449  43.859  1.00 64.62           C  
ATOM    960  C   LEU A 131      27.675  34.048  45.130  1.00 65.03           C  
ATOM    961  O   LEU A 131      27.674  33.416  46.182  1.00 75.13           O  
ATOM    962  CB  LEU A 131      25.585  33.132  44.049  1.00 64.31           C  
ATOM    963  CG  LEU A 131      24.596  34.296  44.111  1.00 74.25           C  
ATOM    964  CD1 LEU A 131      24.821  35.088  45.382  1.00 77.68           C  
ATOM    965  CD2 LEU A 131      24.755  35.174  42.876  1.00 76.10           C  
ATOM    966  N   ALA A 132      28.194  35.266  45.029  1.00 59.34           N  
ATOM    967  CA  ALA A 132      28.824  35.913  46.171  1.00 52.91           C  
ATOM    968  C   ALA A 132      27.843  36.403  47.220  1.00 54.26           C  
ATOM    969  O   ALA A 132      26.711  36.780  46.909  1.00 57.24           O  
ATOM    970  CB  ALA A 132      29.693  37.078  45.698  1.00 52.35           C  
ATOM    971  N   PRO A 133      28.273  36.406  48.489  1.00 47.21           N  
ATOM    972  CA  PRO A 133      27.447  36.857  49.608  1.00 45.71           C  
ATOM    973  C   PRO A 133      26.914  38.263  49.382  1.00 41.92           C  
ATOM    974  O   PRO A 133      27.672  39.228  49.396  1.00 49.66           O  
ATOM    975  CB  PRO A 133      28.414  36.792  50.789  1.00 43.00           C  
ATOM    976  CG  PRO A 133      29.251  35.604  50.454  1.00 41.47           C  
ATOM    977  CD  PRO A 133      29.537  35.821  48.977  1.00 50.64           C  
ATOM    978  N   GLY A 134      25.609  38.380  49.165  1.00 43.65           N  
ATOM    979  CA  GLY A 134      25.023  39.692  48.956  1.00 44.06           C  
ATOM    980  C   GLY A 134      24.423  39.867  47.576  1.00 49.13           C  
ATOM    981  O   GLY A 134      23.728  40.850  47.304  1.00 43.06           O  
ATOM    982  N   VAL A 135      24.699  38.910  46.698  1.00 48.26           N  
ATOM    983  CA  VAL A 135      24.184  38.962  45.341  1.00 55.78           C  
ATOM    984  C   VAL A 135      22.886  38.176  45.284  1.00 60.95           C  
ATOM    985  O   VAL A 135      22.894  36.946  45.350  1.00 54.42           O  
ATOM    986  CB  VAL A 135      25.195  38.359  44.334  1.00 52.38           C  
ATOM    987  CG1 VAL A 135      24.622  38.407  42.928  1.00 45.04           C  
ATOM    988  CG2 VAL A 135      26.511  39.131  44.396  1.00 45.99           C  
ATOM    989  N   ASN A 136      21.772  38.893  45.179  1.00 65.85           N  
ATOM    990  CA  ASN A 136      20.461  38.259  45.112  1.00 77.72           C  
ATOM    991  C   ASN A 136      20.421  37.242  43.978  1.00 82.04           C  
ATOM    992  O   ASN A 136      20.075  37.581  42.849  1.00 85.66           O  
ATOM    993  CB  ASN A 136      19.373  39.321  44.912  1.00 79.91           C  
ATOM    994  CG  ASN A 136      19.839  40.487  44.048  1.00 84.51           C  
ATOM    995  OD1 ASN A 136      20.713  41.266  44.444  1.00 69.37           O  
ATOM    996  ND2 ASN A 136      19.253  40.613  42.863  1.00 85.10           N  
ATOM    997  N   SER A 137      20.787  36.000  44.288  1.00 87.72           N  
ATOM    998  CA  SER A 137      20.811  34.923  43.300  1.00 94.71           C  
ATOM    999  C   SER A 137      19.615  35.004  42.371  1.00 94.35           C  
ATOM   1000  O   SER A 137      18.560  35.520  42.742  1.00 99.59           O  
ATOM   1001  CB  SER A 137      20.823  33.558  43.990  1.00102.12           C  
ATOM   1002  OG  SER A 137      21.990  33.390  44.773  1.00111.12           O  
ATOM   1003  N   GLY A 138      19.776  34.481  41.164  1.00 89.58           N  
ATOM   1004  CA  GLY A 138      18.691  34.539  40.208  1.00 94.87           C  
ATOM   1005  C   GLY A 138      18.695  35.917  39.585  1.00 95.70           C  
ATOM   1006  O   GLY A 138      19.189  36.097  38.475  1.00 99.26           O  
ATOM   1007  N   GLN A 139      18.151  36.901  40.294  1.00 92.90           N  
ATOM   1008  CA  GLN A 139      18.140  38.261  39.772  1.00 91.12           C  
ATOM   1009  C   GLN A 139      19.585  38.747  39.763  1.00 81.90           C  
ATOM   1010  O   GLN A 139      19.889  39.851  39.312  1.00 87.79           O  
ATOM   1011  CB  GLN A 139      17.270  39.173  40.642  1.00 98.91           C  
ATOM   1012  CG  GLN A 139      17.159  40.593  40.107  1.00 97.04           C  
ATOM   1013  CD  GLN A 139      16.069  41.393  40.785  1.00 99.51           C  
ATOM   1014  OE1 GLN A 139      15.859  42.565  40.469  1.00102.81           O  
ATOM   1015  NE2 GLN A 139      15.365  40.763  41.720  1.00 96.50           N  
ATOM   1016  N   GLY A 140      20.469  37.902  40.282  1.00 70.98           N  
ATOM   1017  CA  GLY A 140      21.881  38.217  40.303  1.00 66.11           C  
ATOM   1018  C   GLY A 140      22.492  37.623  39.049  1.00 63.80           C  
ATOM   1019  O   GLY A 140      23.700  37.680  38.853  1.00 55.00           O  
ATOM   1020  N   LEU A 141      21.631  37.053  38.202  1.00 65.30           N  
ATOM   1021  CA  LEU A 141      22.024  36.425  36.938  1.00 52.78           C  
ATOM   1022  C   LEU A 141      22.004  37.400  35.762  1.00 51.75           C  
ATOM   1023  O   LEU A 141      22.233  37.018  34.611  1.00 42.95           O  
ATOM   1024  CB  LEU A 141      21.119  35.217  36.656  1.00 44.97           C  
ATOM   1025  CG  LEU A 141      20.753  34.809  35.226  1.00 48.83           C  
ATOM   1026  CD1 LEU A 141      20.515  33.300  35.121  1.00 37.67           C  
ATOM   1027  CD2 LEU A 141      19.512  35.585  34.819  1.00 45.18           C  
ATOM   1028  N   GLY A 142      21.720  38.663  36.056  1.00 55.35           N  
ATOM   1029  CA  GLY A 142      21.710  39.669  35.016  1.00 50.04           C  
ATOM   1030  C   GLY A 142      23.157  39.951  34.679  1.00 54.22           C  
ATOM   1031  O   GLY A 142      23.471  40.490  33.620  1.00 62.26           O  
ATOM   1032  N   ILE A 143      24.035  39.573  35.605  1.00 55.08           N  
ATOM   1033  CA  ILE A 143      25.474  39.756  35.459  1.00 49.43           C  
ATOM   1034  C   ILE A 143      25.999  38.862  34.339  1.00 47.48           C  
ATOM   1035  O   ILE A 143      26.543  39.357  33.354  1.00 51.96           O  
ATOM   1036  CB  ILE A 143      26.212  39.412  36.784  1.00 41.05           C  
ATOM   1037  CG1 ILE A 143      25.884  40.461  37.854  1.00 36.37           C  
ATOM   1038  CG2 ILE A 143      27.714  39.314  36.547  1.00 37.53           C  
ATOM   1039  CD1 ILE A 143      26.332  41.881  37.527  1.00 37.32           C  
ATOM   1040  N   GLU A 144      25.830  37.550  34.491  1.00 43.05           N  
ATOM   1041  CA  GLU A 144      26.281  36.597  33.480  1.00 46.13           C  
ATOM   1042  C   GLU A 144      25.659  36.901  32.117  1.00 53.61           C  
ATOM   1043  O   GLU A 144      26.307  36.771  31.077  1.00 61.22           O  
ATOM   1044  CB  GLU A 144      25.905  35.174  33.883  1.00 36.06           C  
ATOM   1045  CG  GLU A 144      26.608  34.669  35.120  1.00 40.26           C  
ATOM   1046  CD  GLU A 144      28.100  34.510  34.928  1.00 36.84           C  
ATOM   1047  OE1 GLU A 144      28.512  33.714  34.059  1.00 41.66           O  
ATOM   1048  OE2 GLU A 144      28.863  35.176  35.653  1.00 39.51           O  
ATOM   1049  N   ILE A 145      24.394  37.303  32.130  1.00 49.77           N  
ATOM   1050  CA  ILE A 145      23.690  37.615  30.899  1.00 37.76           C  
ATOM   1051  C   ILE A 145      24.327  38.792  30.160  1.00 37.47           C  
ATOM   1052  O   ILE A 145      24.531  38.732  28.948  1.00 33.85           O  
ATOM   1053  CB  ILE A 145      22.207  37.910  31.189  1.00 35.49           C  
ATOM   1054  CG1 ILE A 145      21.480  36.603  31.501  1.00 43.72           C  
ATOM   1055  CG2 ILE A 145      21.554  38.592  30.008  1.00 28.70           C  
ATOM   1056  CD1 ILE A 145      20.010  36.791  31.788  1.00 45.27           C  
ATOM   1057  N   ILE A 146      24.636  39.863  30.879  1.00 38.85           N  
ATOM   1058  CA  ILE A 146      25.253  41.028  30.252  1.00 45.64           C  
ATOM   1059  C   ILE A 146      26.700  40.731  29.893  1.00 44.01           C  
ATOM   1060  O   ILE A 146      27.176  41.111  28.826  1.00 56.89           O  
ATOM   1061  CB  ILE A 146      25.230  42.247  31.180  1.00 36.94           C  
ATOM   1062  CG1 ILE A 146      23.805  42.798  31.289  1.00 40.76           C  
ATOM   1063  CG2 ILE A 146      26.210  43.299  30.670  1.00 30.99           C  
ATOM   1064  CD1 ILE A 146      23.338  43.602  30.077  1.00 40.49           C  
ATOM   1065  N   GLY A 147      27.394  40.051  30.795  1.00 39.12           N  
ATOM   1066  CA  GLY A 147      28.783  39.717  30.558  1.00 32.70           C  
ATOM   1067  C   GLY A 147      28.995  38.876  29.318  1.00 39.21           C  
ATOM   1068  O   GLY A 147      29.910  39.134  28.540  1.00 43.47           O  
ATOM   1069  N   THR A 148      28.157  37.863  29.127  1.00 45.32           N  
ATOM   1070  CA  THR A 148      28.283  36.997  27.961  1.00 41.63           C  
ATOM   1071  C   THR A 148      27.731  37.709  26.734  1.00 44.53           C  
ATOM   1072  O   THR A 148      28.235  37.547  25.621  1.00 45.31           O  
ATOM   1073  CB  THR A 148      27.512  35.678  28.153  1.00 51.20           C  
ATOM   1074  OG1 THR A 148      27.876  35.083  29.407  1.00 49.33           O  
ATOM   1075  CG2 THR A 148      27.846  34.705  27.028  1.00 40.43           C  
ATOM   1076  N   LEU A 149      26.690  38.505  26.941  1.00 36.29           N  
ATOM   1077  CA  LEU A 149      26.095  39.231  25.838  1.00 34.39           C  
ATOM   1078  C   LEU A 149      27.139  40.076  25.136  1.00 33.14           C  
ATOM   1079  O   LEU A 149      27.454  39.837  23.968  1.00 35.36           O  
ATOM   1080  CB  LEU A 149      24.961  40.123  26.334  1.00 26.42           C  
ATOM   1081  CG  LEU A 149      24.363  41.101  25.324  1.00 33.50           C  
ATOM   1082  CD1 LEU A 149      24.084  40.398  24.028  1.00 36.71           C  
ATOM   1083  CD2 LEU A 149      23.078  41.691  25.892  1.00 36.29           C  
ATOM   1084  N   GLN A 150      27.681  41.055  25.856  1.00 31.50           N  
ATOM   1085  CA  GLN A 150      28.684  41.949  25.289  1.00 30.66           C  
ATOM   1086  C   GLN A 150      29.786  41.181  24.569  1.00 27.58           C  
ATOM   1087  O   GLN A 150      30.233  41.611  23.505  1.00 27.41           O  
ATOM   1088  CB  GLN A 150      29.263  42.865  26.376  1.00 18.26           C  
ATOM   1089  CG  GLN A 150      30.115  42.193  27.440  1.00 25.68           C  
ATOM   1090  CD  GLN A 150      31.552  41.974  26.983  1.00 28.49           C  
ATOM   1091  OE1 GLN A 150      32.098  42.766  26.207  1.00 21.50           O  
ATOM   1092  NE2 GLN A 150      32.173  40.906  27.469  1.00 19.56           N  
ATOM   1093  N   LEU A 151      30.194  40.037  25.126  1.00 18.54           N  
ATOM   1094  CA  LEU A 151      31.236  39.204  24.511  1.00 15.61           C  
ATOM   1095  C   LEU A 151      30.790  38.676  23.162  1.00 28.85           C  
ATOM   1096  O   LEU A 151      31.370  39.002  22.130  1.00 25.95           O  
ATOM   1097  CB  LEU A 151      31.596  38.015  25.407  1.00 16.29           C  
ATOM   1098  CG  LEU A 151      32.481  36.900  24.806  1.00 21.98           C  
ATOM   1099  CD1 LEU A 151      33.751  37.481  24.250  1.00 17.58           C  
ATOM   1100  CD2 LEU A 151      32.827  35.875  25.874  1.00 13.70           C  
ATOM   1101  N   VAL A 152      29.757  37.844  23.177  1.00 31.27           N  
ATOM   1102  CA  VAL A 152      29.232  37.271  21.955  1.00 22.19           C  
ATOM   1103  C   VAL A 152      28.954  38.353  20.933  1.00 14.83           C  
ATOM   1104  O   VAL A 152      29.195  38.165  19.736  1.00 15.94           O  
ATOM   1105  CB  VAL A 152      27.930  36.486  22.232  1.00 27.31           C  
ATOM   1106  CG1 VAL A 152      27.262  36.075  20.922  1.00 21.94           C  
ATOM   1107  CG2 VAL A 152      28.252  35.259  23.061  1.00 34.17           C  
ATOM   1108  N   LEU A 153      28.437  39.490  21.387  1.00 23.65           N  
ATOM   1109  CA  LEU A 153      28.151  40.574  20.452  1.00 25.67           C  
ATOM   1110  C   LEU A 153      29.441  41.033  19.766  1.00 29.09           C  
ATOM   1111  O   LEU A 153      29.460  41.309  18.572  1.00 30.74           O  
ATOM   1112  CB  LEU A 153      27.507  41.759  21.172  1.00 18.43           C  
ATOM   1113  CG  LEU A 153      27.375  43.003  20.283  1.00 34.65           C  
ATOM   1114  CD1 LEU A 153      26.424  42.709  19.147  1.00 30.10           C  
ATOM   1115  CD2 LEU A 153      26.881  44.185  21.093  1.00 41.51           C  
ATOM   1116  N   CYS A 154      30.526  41.111  20.525  1.00 32.33           N  
ATOM   1117  CA  CYS A 154      31.788  41.546  19.954  1.00 27.72           C  
ATOM   1118  C   CYS A 154      32.252  40.538  18.917  1.00 20.08           C  
ATOM   1119  O   CYS A 154      32.711  40.916  17.837  1.00 18.28           O  
ATOM   1120  CB  CYS A 154      32.845  41.701  21.041  1.00 27.56           C  
ATOM   1121  SG  CYS A 154      34.288  42.618  20.489  1.00 30.10           S  
ATOM   1122  N   VAL A 155      32.114  39.255  19.237  1.00 23.16           N  
ATOM   1123  CA  VAL A 155      32.516  38.199  18.313  1.00 25.52           C  
ATOM   1124  C   VAL A 155      31.727  38.232  16.997  1.00 27.08           C  
ATOM   1125  O   VAL A 155      32.267  37.928  15.936  1.00 25.55           O  
ATOM   1126  CB  VAL A 155      32.346  36.797  18.939  1.00 17.11           C  
ATOM   1127  CG1 VAL A 155      32.541  35.744  17.882  1.00 23.80           C  
ATOM   1128  CG2 VAL A 155      33.338  36.584  20.016  1.00 10.32           C  
ATOM   1129  N   LEU A 156      30.456  38.616  17.059  1.00 30.53           N  
ATOM   1130  CA  LEU A 156      29.634  38.659  15.856  1.00 25.99           C  
ATOM   1131  C   LEU A 156      30.016  39.825  14.969  1.00 27.54           C  
ATOM   1132  O   LEU A 156      30.048  39.708  13.732  1.00 26.68           O  
ATOM   1133  CB  LEU A 156      28.141  38.747  16.214  1.00 24.71           C  
ATOM   1134  CG  LEU A 156      27.536  37.570  16.993  1.00 29.00           C  
ATOM   1135  CD1 LEU A 156      26.087  37.881  17.312  1.00 40.32           C  
ATOM   1136  CD2 LEU A 156      27.637  36.277  16.182  1.00 29.42           C  
ATOM   1137  N   ALA A 157      30.302  40.959  15.587  1.00 20.23           N  
ATOM   1138  CA  ALA A 157      30.680  42.123  14.803  1.00 22.98           C  
ATOM   1139  C   ALA A 157      32.099  41.936  14.246  1.00 21.80           C  
ATOM   1140  O   ALA A 157      32.378  42.300  13.116  1.00 24.92           O  
ATOM   1141  CB  ALA A 157      30.598  43.394  15.663  1.00 15.78           C  
ATOM   1142  N   THR A 158      32.974  41.333  15.035  1.00 20.52           N  
ATOM   1143  CA  THR A 158      34.365  41.133  14.624  1.00 25.18           C  
ATOM   1144  C   THR A 158      34.553  40.134  13.488  1.00 25.12           C  
ATOM   1145  O   THR A 158      35.549  40.183  12.771  1.00 37.23           O  
ATOM   1146  CB  THR A 158      35.222  40.720  15.829  1.00  9.03           C  
ATOM   1147  OG1 THR A 158      35.297  41.824  16.737  1.00 15.70           O  
ATOM   1148  CG2 THR A 158      36.639  40.288  15.393  1.00 17.21           C  
ATOM   1149  N   THR A 159      33.602  39.231  13.320  1.00 31.64           N  
ATOM   1150  CA  THR A 159      33.689  38.263  12.242  1.00 27.75           C  
ATOM   1151  C   THR A 159      32.556  38.494  11.246  1.00 18.61           C  
ATOM   1152  O   THR A 159      32.281  37.644  10.413  1.00 26.95           O  
ATOM   1153  CB  THR A 159      33.623  36.819  12.784  1.00 40.93           C  
ATOM   1154  OG1 THR A 159      33.733  35.895  11.694  1.00 56.44           O  
ATOM   1155  CG2 THR A 159      32.323  36.583  13.523  1.00 27.87           C  
ATOM   1156  N   ASP A 160      31.927  39.666  11.317  1.00 34.22           N  
ATOM   1157  CA  ASP A 160      30.812  40.005  10.438  1.00 31.28           C  
ATOM   1158  C   ASP A 160      31.058  39.671   8.964  1.00 46.03           C  
ATOM   1159  O   ASP A 160      30.139  39.230   8.276  1.00 55.69           O  
ATOM   1160  CB  ASP A 160      30.442  41.477  10.601  1.00 32.29           C  
ATOM   1161  CG  ASP A 160      29.205  41.861   9.804  1.00 29.83           C  
ATOM   1162  OD1 ASP A 160      28.677  42.985   9.983  1.00 32.15           O  
ATOM   1163  OD2 ASP A 160      28.759  41.041   8.988  1.00 32.61           O  
ATOM   1164  N   ARG A 161      32.279  39.883   8.474  1.00 44.05           N  
ATOM   1165  CA  ARG A 161      32.630  39.543   7.084  1.00 42.13           C  
ATOM   1166  C   ARG A 161      32.244  40.533   5.973  1.00 36.62           C  
ATOM   1167  O   ARG A 161      32.936  40.615   4.968  1.00 30.91           O  
ATOM   1168  CB  ARG A 161      32.070  38.164   6.732  1.00 54.86           C  
ATOM   1169  CG  ARG A 161      32.563  37.619   5.413  1.00 77.87           C  
ATOM   1170  CD  ARG A 161      33.932  36.978   5.569  1.00 94.93           C  
ATOM   1171  NE  ARG A 161      33.876  35.765   6.381  1.00101.27           N  
ATOM   1172  CZ  ARG A 161      33.173  34.683   6.060  1.00109.69           C  
ATOM   1173  NH1 ARG A 161      32.460  34.657   4.942  1.00115.59           N  
ATOM   1174  NH2 ARG A 161      33.184  33.622   6.855  1.00116.88           N  
ATOM   1175  N   ARG A 162      31.136  41.255   6.134  1.00 24.79           N  
ATOM   1176  CA  ARG A 162      30.709  42.242   5.149  1.00 21.97           C  
ATOM   1177  C   ARG A 162      31.507  43.509   5.398  1.00 32.68           C  
ATOM   1178  O   ARG A 162      31.551  44.420   4.563  1.00 38.42           O  
ATOM   1179  CB  ARG A 162      29.223  42.574   5.311  1.00 37.32           C  
ATOM   1180  CG  ARG A 162      28.297  41.383   5.207  1.00 26.39           C  
ATOM   1181  CD  ARG A 162      27.441  41.281   6.441  1.00 30.12           C  
ATOM   1182  NE  ARG A 162      26.349  42.241   6.432  1.00 42.08           N  
ATOM   1183  CZ  ARG A 162      25.599  42.524   7.491  1.00 39.20           C  
ATOM   1184  NH1 ARG A 162      25.831  41.922   8.648  1.00 30.97           N  
ATOM   1185  NH2 ARG A 162      24.606  43.398   7.388  1.00 49.49           N  
ATOM   1186  N   ARG A 163      32.137  43.558   6.566  1.00 31.96           N  
ATOM   1187  CA  ARG A 163      32.921  44.715   6.969  1.00 34.43           C  
ATOM   1188  C   ARG A 163      34.313  44.736   6.358  1.00 32.10           C  
ATOM   1189  O   ARG A 163      34.921  43.692   6.111  1.00 27.29           O  
ATOM   1190  CB  ARG A 163      33.049  44.756   8.497  1.00 26.84           C  
ATOM   1191  CG  ARG A 163      31.745  44.529   9.243  1.00 33.72           C  
ATOM   1192  CD  ARG A 163      31.970  44.575  10.733  1.00 24.74           C  
ATOM   1193  NE  ARG A 163      32.626  45.820  11.109  1.00 28.82           N  
ATOM   1194  CZ  ARG A 163      32.925  46.158  12.354  1.00 23.01           C  
ATOM   1195  NH1 ARG A 163      32.627  45.340  13.353  1.00 30.81           N  
ATOM   1196  NH2 ARG A 163      33.521  47.316  12.600  1.00 28.24           N  
ATOM   1197  N   ARG A 164      34.806  45.948   6.129  1.00 42.38           N  
ATOM   1198  CA  ARG A 164      36.133  46.175   5.591  1.00 38.91           C  
ATOM   1199  C   ARG A 164      36.710  47.370   6.333  1.00 35.38           C  
ATOM   1200  O   ARG A 164      37.609  48.045   5.839  1.00 36.58           O  
ATOM   1201  CB  ARG A 164      36.073  46.484   4.093  1.00 64.94           C  
ATOM   1202  CG  ARG A 164      35.645  45.320   3.217  1.00 83.47           C  
ATOM   1203  CD  ARG A 164      35.871  45.614   1.737  1.00109.86           C  
ATOM   1204  NE  ARG A 164      35.208  46.838   1.287  1.00133.26           N  
ATOM   1205  CZ  ARG A 164      35.724  48.060   1.393  1.00144.81           C  
ATOM   1206  NH1 ARG A 164      36.922  48.237   1.932  1.00153.88           N  
ATOM   1207  NH2 ARG A 164      35.041  49.109   0.954  1.00149.80           N  
ATOM   1208  N   ASP A 165      36.177  47.636   7.521  1.00 32.71           N  
ATOM   1209  CA  ASP A 165      36.648  48.751   8.325  1.00 26.33           C  
ATOM   1210  C   ASP A 165      37.294  48.283   9.624  1.00 32.87           C  
ATOM   1211  O   ASP A 165      37.650  49.105  10.473  1.00 31.54           O  
ATOM   1212  CB  ASP A 165      35.501  49.707   8.652  1.00 35.84           C  
ATOM   1213  CG  ASP A 165      34.464  49.083   9.558  1.00 38.89           C  
ATOM   1214  OD1 ASP A 165      33.862  49.823  10.364  1.00 45.92           O  
ATOM   1215  OD2 ASP A 165      34.246  47.858   9.455  1.00 54.76           O  
ATOM   1216  N   LEU A 166      37.412  46.967   9.803  1.00 31.66           N  
ATOM   1217  CA  LEU A 166      38.078  46.450  10.993  1.00 29.39           C  
ATOM   1218  C   LEU A 166      39.549  46.840  10.857  1.00 20.08           C  
ATOM   1219  O   LEU A 166      40.090  46.884   9.751  1.00 31.32           O  
ATOM   1220  CB  LEU A 166      37.976  44.926  11.084  1.00 29.96           C  
ATOM   1221  CG  LEU A 166      36.649  44.276  11.488  1.00 31.82           C  
ATOM   1222  CD1 LEU A 166      36.142  44.889  12.786  1.00 23.27           C  
ATOM   1223  CD2 LEU A 166      35.647  44.461  10.384  1.00 24.89           C  
ATOM   1224  N   GLY A 167      40.185  47.136  11.978  1.00 19.42           N  
ATOM   1225  CA  GLY A 167      41.583  47.520  11.956  1.00 21.56           C  
ATOM   1226  C   GLY A 167      42.194  46.943  13.204  1.00 22.69           C  
ATOM   1227  O   GLY A 167      41.527  46.883  14.236  1.00 20.63           O  
ATOM   1228  N   GLY A 168      43.449  46.516  13.137  1.00  7.03           N  
ATOM   1229  CA  GLY A 168      44.045  45.932  14.323  1.00  2.00           C  
ATOM   1230  C   GLY A 168      43.792  44.429  14.453  1.00  7.05           C  
ATOM   1231  O   GLY A 168      43.421  43.751  13.490  1.00 13.51           O  
ATOM   1232  N   SER A 169      43.967  43.910  15.662  1.00  3.50           N  
ATOM   1233  CA  SER A 169      43.809  42.479  15.906  1.00 20.78           C  
ATOM   1234  C   SER A 169      42.432  41.981  16.388  1.00  7.91           C  
ATOM   1235  O   SER A 169      41.948  42.369  17.454  1.00 11.84           O  
ATOM   1236  CB  SER A 169      44.882  42.024  16.901  1.00 11.37           C  
ATOM   1237  OG  SER A 169      44.637  40.696  17.322  1.00 25.84           O  
ATOM   1238  N   GLY A 170      41.820  41.114  15.590  1.00 17.28           N  
ATOM   1239  CA  GLY A 170      40.535  40.549  15.967  1.00  4.88           C  
ATOM   1240  C   GLY A 170      40.682  39.833  17.290  1.00  6.71           C  
ATOM   1241  O   GLY A 170      39.855  39.998  18.177  1.00 16.81           O  
ATOM   1242  N   PRO A 171      41.746  39.028  17.454  1.00 15.67           N  
ATOM   1243  CA  PRO A 171      41.988  38.295  18.696  1.00 10.29           C  
ATOM   1244  C   PRO A 171      42.052  39.183  19.926  1.00 14.16           C  
ATOM   1245  O   PRO A 171      41.369  38.936  20.920  1.00 24.28           O  
ATOM   1246  CB  PRO A 171      43.328  37.601  18.431  1.00  2.50           C  
ATOM   1247  CG  PRO A 171      43.222  37.246  16.993  1.00  2.00           C  
ATOM   1248  CD  PRO A 171      42.577  38.486  16.360  1.00 13.51           C  
ATOM   1249  N   LEU A 172      42.896  40.206  19.868  1.00  8.04           N  
ATOM   1250  CA  LEU A 172      43.071  41.112  20.997  1.00  4.97           C  
ATOM   1251  C   LEU A 172      41.738  41.752  21.428  1.00  2.00           C  
ATOM   1252  O   LEU A 172      41.455  41.872  22.615  1.00  2.00           O  
ATOM   1253  CB  LEU A 172      44.056  42.235  20.628  1.00  9.00           C  
ATOM   1254  CG  LEU A 172      45.210  42.431  21.617  1.00 19.94           C  
ATOM   1255  CD1 LEU A 172      45.909  43.768  21.385  1.00  6.62           C  
ATOM   1256  CD2 LEU A 172      44.684  42.344  23.014  1.00 15.11           C  
ATOM   1257  N   ALA A 173      40.965  42.210  20.458  1.00  8.35           N  
ATOM   1258  CA  ALA A 173      39.675  42.829  20.758  1.00 24.36           C  
ATOM   1259  C   ALA A 173      38.765  41.826  21.487  1.00 15.49           C  
ATOM   1260  O   ALA A 173      38.137  42.153  22.492  1.00 22.45           O  
ATOM   1261  CB  ALA A 173      39.006  43.313  19.451  1.00  2.93           C  
ATOM   1262  N   ILE A 174      38.710  40.599  20.990  1.00 25.18           N  
ATOM   1263  CA  ILE A 174      37.866  39.590  21.614  1.00 22.20           C  
ATOM   1264  C   ILE A 174      38.410  39.266  22.992  1.00 26.98           C  
ATOM   1265  O   ILE A 174      37.658  39.045  23.949  1.00 31.91           O  
ATOM   1266  CB  ILE A 174      37.782  38.336  20.715  1.00 19.94           C  
ATOM   1267  CG1 ILE A 174      36.843  38.659  19.546  1.00 16.31           C  
ATOM   1268  CG2 ILE A 174      37.325  37.124  21.502  1.00 16.58           C  
ATOM   1269  CD1 ILE A 174      36.729  37.576  18.488  1.00 29.14           C  
ATOM   1270  N   GLY A 175      39.728  39.278  23.102  1.00 24.13           N  
ATOM   1271  CA  GLY A 175      40.331  38.999  24.385  1.00 11.32           C  
ATOM   1272  C   GLY A 175      39.989  40.091  25.384  1.00 17.47           C  
ATOM   1273  O   GLY A 175      39.690  39.808  26.534  1.00 14.83           O  
ATOM   1274  N   PHE A 176      40.044  41.349  24.957  1.00 16.97           N  
ATOM   1275  CA  PHE A 176      39.741  42.439  25.868  1.00 17.88           C  
ATOM   1276  C   PHE A 176      38.278  42.418  26.301  1.00 16.66           C  
ATOM   1277  O   PHE A 176      37.938  42.884  27.397  1.00 15.16           O  
ATOM   1278  CB  PHE A 176      40.124  43.782  25.238  1.00 17.70           C  
ATOM   1279  CG  PHE A 176      41.581  44.134  25.412  1.00 11.55           C  
ATOM   1280  CD1 PHE A 176      42.209  43.960  26.647  1.00 23.31           C  
ATOM   1281  CD2 PHE A 176      42.319  44.666  24.359  1.00  9.12           C  
ATOM   1282  CE1 PHE A 176      43.556  44.317  26.834  1.00 17.89           C  
ATOM   1283  CE2 PHE A 176      43.665  45.021  24.537  1.00  8.47           C  
ATOM   1284  CZ  PHE A 176      44.277  44.846  25.773  1.00 13.16           C  
ATOM   1285  N   SER A 177      37.425  41.862  25.446  1.00 15.26           N  
ATOM   1286  CA  SER A 177      36.000  41.718  25.740  1.00 21.21           C  
ATOM   1287  C   SER A 177      35.921  40.708  26.886  1.00 21.29           C  
ATOM   1288  O   SER A 177      35.167  40.888  27.848  1.00 22.29           O  
ATOM   1289  CB  SER A 177      35.259  41.175  24.506  1.00 20.73           C  
ATOM   1290  OG  SER A 177      33.873  40.953  24.746  1.00 23.12           O  
ATOM   1291  N   VAL A 178      36.723  39.650  26.789  1.00 16.30           N  
ATOM   1292  CA  VAL A 178      36.745  38.626  27.823  1.00 13.29           C  
ATOM   1293  C   VAL A 178      37.277  39.164  29.146  1.00 26.41           C  
ATOM   1294  O   VAL A 178      36.855  38.725  30.216  1.00 23.05           O  
ATOM   1295  CB  VAL A 178      37.594  37.423  27.401  1.00 12.57           C  
ATOM   1296  CG1 VAL A 178      37.671  36.414  28.556  1.00 10.27           C  
ATOM   1297  CG2 VAL A 178      36.992  36.785  26.160  1.00 18.03           C  
ATOM   1298  N   ALA A 179      38.217  40.102  29.081  1.00 12.12           N  
ATOM   1299  CA  ALA A 179      38.743  40.681  30.305  1.00  7.83           C  
ATOM   1300  C   ALA A 179      37.655  41.659  30.795  1.00  4.29           C  
ATOM   1301  O   ALA A 179      37.379  41.753  31.983  1.00  6.90           O  
ATOM   1302  CB  ALA A 179      40.084  41.443  30.025  1.00  7.52           C  
ATOM   1303  N   LEU A 180      37.036  42.387  29.874  1.00  9.33           N  
ATOM   1304  CA  LEU A 180      35.990  43.326  30.278  1.00 11.91           C  
ATOM   1305  C   LEU A 180      34.932  42.585  31.089  1.00 15.93           C  
ATOM   1306  O   LEU A 180      34.452  43.081  32.100  1.00 20.01           O  
ATOM   1307  CB  LEU A 180      35.338  43.974  29.053  1.00 11.96           C  
ATOM   1308  CG  LEU A 180      34.191  44.956  29.356  1.00 15.61           C  
ATOM   1309  CD1 LEU A 180      34.594  45.947  30.453  1.00  6.87           C  
ATOM   1310  CD2 LEU A 180      33.827  45.696  28.088  1.00 10.11           C  
ATOM   1311  N   GLY A 181      34.586  41.383  30.646  1.00 18.16           N  
ATOM   1312  CA  GLY A 181      33.583  40.606  31.346  1.00 21.43           C  
ATOM   1313  C   GLY A 181      33.923  40.391  32.806  1.00 30.17           C  
ATOM   1314  O   GLY A 181      33.084  40.616  33.682  1.00 30.34           O  
ATOM   1315  N   HIS A 182      35.153  39.963  33.080  1.00 21.88           N  
ATOM   1316  CA  HIS A 182      35.569  39.720  34.452  1.00 21.89           C  
ATOM   1317  C   HIS A 182      35.736  40.989  35.288  1.00 18.01           C  
ATOM   1318  O   HIS A 182      35.566  40.959  36.503  1.00 25.89           O  
ATOM   1319  CB  HIS A 182      36.874  38.934  34.464  1.00 22.77           C  
ATOM   1320  CG  HIS A 182      36.751  37.572  33.879  1.00 15.20           C  
ATOM   1321  ND1 HIS A 182      36.289  37.355  32.602  1.00 21.49           N  
ATOM   1322  CD2 HIS A 182      37.043  36.353  34.389  1.00 22.51           C  
ATOM   1323  CE1 HIS A 182      36.304  36.061  32.346  1.00 15.16           C  
ATOM   1324  NE2 HIS A 182      36.756  35.431  33.414  1.00 22.54           N  
ATOM   1325  N   LEU A 183      36.093  42.093  34.649  1.00 17.25           N  
ATOM   1326  CA  LEU A 183      36.249  43.345  35.371  1.00 28.38           C  
ATOM   1327  C   LEU A 183      34.880  43.693  35.942  1.00 27.94           C  
ATOM   1328  O   LEU A 183      34.769  44.432  36.922  1.00 29.88           O  
ATOM   1329  CB  LEU A 183      36.722  44.461  34.426  1.00 27.90           C  
ATOM   1330  CG  LEU A 183      38.132  44.328  33.850  1.00 24.51           C  
ATOM   1331  CD1 LEU A 183      38.396  45.483  32.879  1.00 22.22           C  
ATOM   1332  CD2 LEU A 183      39.150  44.327  34.991  1.00 16.81           C  
ATOM   1333  N   LEU A 184      33.843  43.136  35.321  1.00 32.11           N  
ATOM   1334  CA  LEU A 184      32.464  43.369  35.739  1.00 32.30           C  
ATOM   1335  C   LEU A 184      31.915  42.305  36.692  1.00 38.51           C  
ATOM   1336  O   LEU A 184      31.441  42.631  37.777  1.00 43.15           O  
ATOM   1337  CB  LEU A 184      31.562  43.461  34.497  1.00 30.36           C  
ATOM   1338  CG  LEU A 184      30.022  43.594  34.518  1.00 42.05           C  
ATOM   1339  CD1 LEU A 184      29.376  42.225  34.447  1.00 36.53           C  
ATOM   1340  CD2 LEU A 184      29.557  44.358  35.737  1.00 26.31           C  
ATOM   1341  N   ALA A 185      32.016  41.041  36.292  1.00 39.61           N  
ATOM   1342  CA  ALA A 185      31.474  39.912  37.050  1.00 27.62           C  
ATOM   1343  C   ALA A 185      32.295  39.184  38.115  1.00 40.73           C  
ATOM   1344  O   ALA A 185      31.727  38.405  38.886  1.00 38.61           O  
ATOM   1345  CB  ALA A 185      30.951  38.887  36.066  1.00 23.67           C  
ATOM   1346  N   ILE A 186      33.605  39.397  38.186  1.00 40.56           N  
ATOM   1347  CA  ILE A 186      34.384  38.670  39.186  1.00 37.28           C  
ATOM   1348  C   ILE A 186      33.804  38.766  40.597  1.00 42.08           C  
ATOM   1349  O   ILE A 186      33.607  37.749  41.258  1.00 41.49           O  
ATOM   1350  CB  ILE A 186      35.879  39.119  39.210  1.00 25.96           C  
ATOM   1351  CG1 ILE A 186      36.602  38.574  37.971  1.00 27.28           C  
ATOM   1352  CG2 ILE A 186      36.573  38.593  40.475  1.00 17.23           C  
ATOM   1353  CD1 ILE A 186      38.112  38.767  37.984  1.00 23.96           C  
ATOM   1354  N   ASP A 187      33.525  39.982  41.051  1.00 40.87           N  
ATOM   1355  CA  ASP A 187      32.977  40.214  42.388  1.00 36.47           C  
ATOM   1356  C   ASP A 187      31.620  39.584  42.650  1.00 39.46           C  
ATOM   1357  O   ASP A 187      31.410  38.931  43.674  1.00 39.27           O  
ATOM   1358  CB  ASP A 187      32.849  41.711  42.630  1.00 33.82           C  
ATOM   1359  CG  ASP A 187      34.181  42.386  42.741  1.00 38.96           C  
ATOM   1360  OD1 ASP A 187      34.293  43.541  42.281  1.00 24.42           O  
ATOM   1361  OD2 ASP A 187      35.108  41.760  43.293  1.00 27.98           O  
ATOM   1362  N   TYR A 188      30.699  39.805  41.724  1.00 35.79           N  
ATOM   1363  CA  TYR A 188      29.336  39.317  41.840  1.00 36.00           C  
ATOM   1364  C   TYR A 188      29.177  37.801  41.791  1.00 35.60           C  
ATOM   1365  O   TYR A 188      28.752  37.186  42.769  1.00 37.05           O  
ATOM   1366  CB  TYR A 188      28.489  39.980  40.755  1.00 28.44           C  
ATOM   1367  CG  TYR A 188      28.529  41.484  40.844  1.00 36.26           C  
ATOM   1368  CD1 TYR A 188      27.793  42.165  41.819  1.00 27.10           C  
ATOM   1369  CD2 TYR A 188      29.354  42.229  40.003  1.00 37.34           C  
ATOM   1370  CE1 TYR A 188      27.883  43.553  41.956  1.00 39.32           C  
ATOM   1371  CE2 TYR A 188      29.455  43.625  40.135  1.00 40.30           C  
ATOM   1372  CZ  TYR A 188      28.717  44.275  41.113  1.00 39.08           C  
ATOM   1373  OH  TYR A 188      28.822  45.638  41.260  1.00 41.27           O  
ATOM   1374  N   THR A 189      29.528  37.191  40.667  1.00 32.02           N  
ATOM   1375  CA  THR A 189      29.384  35.745  40.540  1.00 39.30           C  
ATOM   1376  C   THR A 189      30.681  34.991  40.283  1.00 36.46           C  
ATOM   1377  O   THR A 189      30.644  33.797  39.999  1.00 36.18           O  
ATOM   1378  CB  THR A 189      28.459  35.407  39.390  1.00 41.46           C  
ATOM   1379  OG1 THR A 189      29.187  35.525  38.161  1.00 44.50           O  
ATOM   1380  CG2 THR A 189      27.280  36.371  39.363  1.00 31.82           C  
ATOM   1381  N   GLY A 190      31.816  35.668  40.393  1.00 38.08           N  
ATOM   1382  CA  GLY A 190      33.080  35.012  40.111  1.00 35.37           C  
ATOM   1383  C   GLY A 190      33.278  34.947  38.603  1.00 35.19           C  
ATOM   1384  O   GLY A 190      34.229  34.338  38.099  1.00 37.59           O  
ATOM   1385  N   CYS A 191      32.357  35.587  37.887  1.00 31.88           N  
ATOM   1386  CA  CYS A 191      32.367  35.632  36.433  1.00 33.20           C  
ATOM   1387  C   CYS A 191      32.491  34.300  35.710  1.00 27.07           C  
ATOM   1388  O   CYS A 191      33.519  33.624  35.771  1.00 36.05           O  
ATOM   1389  CB  CYS A 191      33.474  36.559  35.921  1.00 43.87           C  
ATOM   1390  SG  CYS A 191      33.511  36.657  34.100  1.00 62.92           S  
ATOM   1391  N   GLY A 192      31.431  33.959  34.990  1.00 23.74           N  
ATOM   1392  CA  GLY A 192      31.418  32.738  34.219  1.00 27.80           C  
ATOM   1393  C   GLY A 192      31.404  33.063  32.736  1.00 25.96           C  
ATOM   1394  O   GLY A 192      32.374  32.806  32.037  1.00 31.65           O  
ATOM   1395  N   ILE A 193      30.301  33.642  32.268  1.00 31.00           N  
ATOM   1396  CA  ILE A 193      30.119  33.999  30.862  1.00 27.84           C  
ATOM   1397  C   ILE A 193      30.722  32.960  29.927  1.00 31.55           C  
ATOM   1398  O   ILE A 193      31.144  33.282  28.817  1.00 35.57           O  
ATOM   1399  CB  ILE A 193      30.739  35.375  30.539  1.00 34.67           C  
ATOM   1400  CG1 ILE A 193      32.267  35.290  30.568  1.00 31.82           C  
ATOM   1401  CG2 ILE A 193      30.199  36.416  31.515  1.00 33.57           C  
ATOM   1402  CD1 ILE A 193      32.973  36.574  30.167  1.00 33.43           C  
ATOM   1403  N   ASN A 194      30.734  31.708  30.367  1.00 33.34           N  
ATOM   1404  CA  ASN A 194      31.316  30.638  29.581  1.00 31.61           C  
ATOM   1405  C   ASN A 194      30.954  29.306  30.239  1.00 35.35           C  
ATOM   1406  O   ASN A 194      31.734  28.764  31.037  1.00 25.20           O  
ATOM   1407  CB  ASN A 194      32.836  30.819  29.559  1.00 37.23           C  
ATOM   1408  CG  ASN A 194      33.532  29.775  28.736  1.00 33.83           C  
ATOM   1409  OD1 ASN A 194      33.263  28.586  28.868  1.00 50.60           O  
ATOM   1410  ND2 ASN A 194      34.449  30.211  27.883  1.00 51.55           N  
ATOM   1411  N   PRO A 195      29.778  28.753  29.898  1.00 38.17           N  
ATOM   1412  CA  PRO A 195      29.281  27.485  30.445  1.00 38.00           C  
ATOM   1413  C   PRO A 195      30.319  26.398  30.676  1.00 31.36           C  
ATOM   1414  O   PRO A 195      30.383  25.830  31.763  1.00 38.34           O  
ATOM   1415  CB  PRO A 195      28.219  27.077  29.438  1.00 26.30           C  
ATOM   1416  CG  PRO A 195      27.629  28.389  29.073  1.00 30.89           C  
ATOM   1417  CD  PRO A 195      28.870  29.248  28.852  1.00 36.13           C  
ATOM   1418  N   ALA A 196      31.137  26.119  29.671  1.00 34.91           N  
ATOM   1419  CA  ALA A 196      32.158  25.082  29.797  1.00 37.98           C  
ATOM   1420  C   ALA A 196      33.167  25.377  30.894  1.00 39.07           C  
ATOM   1421  O   ALA A 196      33.611  24.467  31.584  1.00 44.58           O  
ATOM   1422  CB  ALA A 196      32.884  24.884  28.468  1.00 30.65           C  
ATOM   1423  N   ARG A 197      33.536  26.641  31.061  1.00 43.58           N  
ATOM   1424  CA  ARG A 197      34.506  26.993  32.094  1.00 41.38           C  
ATOM   1425  C   ARG A 197      33.898  26.821  33.490  1.00 37.19           C  
ATOM   1426  O   ARG A 197      34.537  26.282  34.392  1.00 35.53           O  
ATOM   1427  CB  ARG A 197      35.021  28.426  31.878  1.00 33.41           C  
ATOM   1428  CG  ARG A 197      35.846  29.000  33.028  1.00 26.22           C  
ATOM   1429  CD  ARG A 197      34.975  29.861  33.940  1.00 33.67           C  
ATOM   1430  NE  ARG A 197      35.731  30.447  35.045  1.00 42.68           N  
ATOM   1431  CZ  ARG A 197      36.122  29.780  36.126  1.00 43.33           C  
ATOM   1432  NH1 ARG A 197      35.822  28.497  36.256  1.00 43.80           N  
ATOM   1433  NH2 ARG A 197      36.826  30.392  37.070  1.00 34.06           N  
ATOM   1434  N   SER A 198      32.672  27.290  33.682  1.00 28.84           N  
ATOM   1435  CA  SER A 198      32.024  27.117  34.973  1.00 36.22           C  
ATOM   1436  C   SER A 198      31.932  25.604  35.216  1.00 41.33           C  
ATOM   1437  O   SER A 198      32.414  25.082  36.222  1.00 46.91           O  
ATOM   1438  CB  SER A 198      30.614  27.714  34.951  1.00 34.31           C  
ATOM   1439  OG  SER A 198      30.631  29.117  34.729  1.00 32.12           O  
ATOM   1440  N   PHE A 199      31.329  24.913  34.257  1.00 41.13           N  
ATOM   1441  CA  PHE A 199      31.129  23.471  34.316  1.00 46.28           C  
ATOM   1442  C   PHE A 199      32.374  22.686  34.725  1.00 44.98           C  
ATOM   1443  O   PHE A 199      32.310  21.801  35.577  1.00 47.69           O  
ATOM   1444  CB  PHE A 199      30.641  22.965  32.954  1.00 51.57           C  
ATOM   1445  CG  PHE A 199      30.122  21.558  32.979  1.00 62.16           C  
ATOM   1446  CD1 PHE A 199      28.819  21.292  33.388  1.00 64.15           C  
ATOM   1447  CD2 PHE A 199      30.943  20.491  32.612  1.00 64.09           C  
ATOM   1448  CE1 PHE A 199      28.337  19.985  33.431  1.00 67.48           C  
ATOM   1449  CE2 PHE A 199      30.472  19.180  32.652  1.00 61.96           C  
ATOM   1450  CZ  PHE A 199      29.167  18.926  33.063  1.00 66.04           C  
ATOM   1451  N   GLY A 200      33.506  23.007  34.116  1.00 40.35           N  
ATOM   1452  CA  GLY A 200      34.729  22.294  34.427  1.00 34.88           C  
ATOM   1453  C   GLY A 200      35.107  22.309  35.893  1.00 41.03           C  
ATOM   1454  O   GLY A 200      35.620  21.325  36.423  1.00 45.60           O  
ATOM   1455  N   SER A 201      34.864  23.425  36.562  1.00 44.14           N  
ATOM   1456  CA  SER A 201      35.219  23.513  37.964  1.00 46.66           C  
ATOM   1457  C   SER A 201      34.190  22.831  38.853  1.00 51.03           C  
ATOM   1458  O   SER A 201      34.541  22.075  39.760  1.00 41.73           O  
ATOM   1459  CB  SER A 201      35.387  24.975  38.368  1.00 42.04           C  
ATOM   1460  OG  SER A 201      36.583  25.491  37.819  1.00 51.98           O  
ATOM   1461  N   SER A 202      32.917  23.087  38.581  1.00 47.30           N  
ATOM   1462  CA  SER A 202      31.860  22.498  39.379  1.00 53.50           C  
ATOM   1463  C   SER A 202      31.850  20.960  39.343  1.00 57.36           C  
ATOM   1464  O   SER A 202      31.327  20.333  40.264  1.00 65.21           O  
ATOM   1465  CB  SER A 202      30.503  23.062  38.947  1.00 32.85           C  
ATOM   1466  OG  SER A 202      30.216  22.719  37.609  1.00 51.18           O  
ATOM   1467  N   VAL A 203      32.435  20.347  38.313  1.00 54.77           N  
ATOM   1468  CA  VAL A 203      32.451  18.883  38.248  1.00 52.44           C  
ATOM   1469  C   VAL A 203      33.611  18.284  39.032  1.00 51.54           C  
ATOM   1470  O   VAL A 203      33.423  17.334  39.786  1.00 59.80           O  
ATOM   1471  CB  VAL A 203      32.520  18.336  36.793  1.00 42.47           C  
ATOM   1472  CG1 VAL A 203      31.431  18.973  35.944  1.00 48.66           C  
ATOM   1473  CG2 VAL A 203      33.892  18.562  36.202  1.00 40.30           C  
ATOM   1474  N   ILE A 204      34.809  18.831  38.859  1.00 40.56           N  
ATOM   1475  CA  ILE A 204      35.973  18.321  39.579  1.00 36.67           C  
ATOM   1476  C   ILE A 204      35.853  18.695  41.057  1.00 48.08           C  
ATOM   1477  O   ILE A 204      36.726  18.378  41.858  1.00 47.95           O  
ATOM   1478  CB  ILE A 204      37.279  18.924  39.018  1.00 40.88           C  
ATOM   1479  CG1 ILE A 204      37.346  18.712  37.504  1.00 41.95           C  
ATOM   1480  CG2 ILE A 204      38.489  18.291  39.694  1.00 34.93           C  
ATOM   1481  CD1 ILE A 204      37.375  17.256  37.074  1.00 49.77           C  
ATOM   1482  N   THR A 205      34.762  19.367  41.411  1.00 50.39           N  
ATOM   1483  CA  THR A 205      34.533  19.802  42.786  1.00 58.41           C  
ATOM   1484  C   THR A 205      33.153  19.364  43.282  1.00 60.35           C  
ATOM   1485  O   THR A 205      32.753  19.667  44.405  1.00 57.63           O  
ATOM   1486  CB  THR A 205      34.652  21.344  42.892  1.00 48.44           C  
ATOM   1487  OG1 THR A 205      35.932  21.753  42.400  1.00 63.95           O  
ATOM   1488  CG2 THR A 205      34.526  21.803  44.333  1.00 65.55           C  
ATOM   1489  N   HIS A 206      32.429  18.650  42.429  1.00 62.84           N  
ATOM   1490  CA  HIS A 206      31.099  18.153  42.758  1.00 57.07           C  
ATOM   1491  C   HIS A 206      30.190  19.202  43.385  1.00 54.69           C  
ATOM   1492  O   HIS A 206      29.239  18.866  44.091  1.00 65.35           O  
ATOM   1493  CB  HIS A 206      31.202  16.946  43.692  1.00 50.30           C  
ATOM   1494  CG  HIS A 206      32.117  15.876  43.188  1.00 56.32           C  
ATOM   1495  ND1 HIS A 206      33.412  15.731  43.638  1.00 58.37           N  
ATOM   1496  CD2 HIS A 206      31.943  14.932  42.233  1.00 58.86           C  
ATOM   1497  CE1 HIS A 206      33.997  14.746  42.980  1.00 57.40           C  
ATOM   1498  NE2 HIS A 206      33.127  14.245  42.121  1.00 68.51           N  
ATOM   1499  N   ASN A 207      30.483  20.472  43.139  1.00 47.88           N  
ATOM   1500  CA  ASN A 207      29.650  21.537  43.681  1.00 47.57           C  
ATOM   1501  C   ASN A 207      28.894  22.151  42.524  1.00 47.09           C  
ATOM   1502  O   ASN A 207      29.467  22.898  41.728  1.00 60.59           O  
ATOM   1503  CB  ASN A 207      30.496  22.614  44.363  1.00 32.05           C  
ATOM   1504  CG  ASN A 207      29.648  23.727  44.967  1.00 47.33           C  
ATOM   1505  OD1 ASN A 207      28.654  24.165  44.376  1.00 53.52           O  
ATOM   1506  ND2 ASN A 207      30.047  24.200  46.144  1.00 53.49           N  
ATOM   1507  N   PHE A 208      27.610  21.835  42.424  1.00 39.27           N  
ATOM   1508  CA  PHE A 208      26.791  22.366  41.346  1.00 35.38           C  
ATOM   1509  C   PHE A 208      25.753  23.346  41.856  1.00 32.77           C  
ATOM   1510  O   PHE A 208      24.749  23.592  41.197  1.00 37.61           O  
ATOM   1511  CB  PHE A 208      26.117  21.224  40.576  1.00 37.16           C  
ATOM   1512  CG  PHE A 208      27.081  20.391  39.776  1.00 49.89           C  
ATOM   1513  CD1 PHE A 208      28.004  19.563  40.414  1.00 53.03           C  
ATOM   1514  CD2 PHE A 208      27.091  20.459  38.385  1.00 49.04           C  
ATOM   1515  CE1 PHE A 208      28.926  18.812  39.676  1.00 50.98           C  
ATOM   1516  CE2 PHE A 208      28.011  19.713  37.635  1.00 49.64           C  
ATOM   1517  CZ  PHE A 208      28.929  18.889  38.282  1.00 57.00           C  
ATOM   1518  N   GLN A 209      26.008  23.911  43.029  1.00 40.69           N  
ATOM   1519  CA  GLN A 209      25.093  24.873  43.632  1.00 59.82           C  
ATOM   1520  C   GLN A 209      24.790  26.034  42.680  1.00 59.35           C  
ATOM   1521  O   GLN A 209      25.666  26.845  42.382  1.00 62.61           O  
ATOM   1522  CB  GLN A 209      25.700  25.414  44.931  1.00 75.77           C  
ATOM   1523  CG  GLN A 209      24.778  26.327  45.737  1.00101.91           C  
ATOM   1524  CD  GLN A 209      23.717  25.567  46.517  1.00112.76           C  
ATOM   1525  OE1 GLN A 209      22.894  26.166  47.212  1.00122.51           O  
ATOM   1526  NE2 GLN A 209      23.735  24.244  46.411  1.00120.08           N  
ATOM   1527  N   ASP A 210      23.550  26.107  42.206  1.00 59.29           N  
ATOM   1528  CA  ASP A 210      23.129  27.171  41.295  1.00 66.46           C  
ATOM   1529  C   ASP A 210      23.830  27.139  39.948  1.00 67.25           C  
ATOM   1530  O   ASP A 210      23.591  27.990  39.094  1.00 64.62           O  
ATOM   1531  CB  ASP A 210      23.357  28.535  41.937  1.00 67.46           C  
ATOM   1532  CG  ASP A 210      22.417  28.791  43.077  1.00 77.82           C  
ATOM   1533  OD1 ASP A 210      21.194  28.846  42.829  1.00 78.56           O  
ATOM   1534  OD2 ASP A 210      22.900  28.928  44.219  1.00 84.40           O  
ATOM   1535  N   HIS A 211      24.692  26.149  39.768  1.00 69.72           N  
ATOM   1536  CA  HIS A 211      25.440  25.977  38.536  1.00 63.03           C  
ATOM   1537  C   HIS A 211      24.607  26.258  37.295  1.00 65.51           C  
ATOM   1538  O   HIS A 211      25.155  26.553  36.235  1.00 69.49           O  
ATOM   1539  CB  HIS A 211      26.000  24.558  38.479  1.00 63.39           C  
ATOM   1540  CG  HIS A 211      26.757  24.255  37.227  1.00 70.63           C  
ATOM   1541  ND1 HIS A 211      26.152  23.762  36.092  1.00 67.31           N  
ATOM   1542  CD2 HIS A 211      28.072  24.375  36.932  1.00 73.58           C  
ATOM   1543  CE1 HIS A 211      27.063  23.587  35.152  1.00 69.72           C  
ATOM   1544  NE2 HIS A 211      28.237  23.952  35.636  1.00 74.29           N  
ATOM   1545  N   TRP A 212      23.286  26.179  37.426  1.00 58.12           N  
ATOM   1546  CA  TRP A 212      22.405  26.424  36.292  1.00 55.67           C  
ATOM   1547  C   TRP A 212      22.513  27.855  35.761  1.00 53.31           C  
ATOM   1548  O   TRP A 212      22.446  28.075  34.554  1.00 60.43           O  
ATOM   1549  CB  TRP A 212      20.948  26.124  36.664  1.00 42.03           C  
ATOM   1550  CG  TRP A 212      20.412  27.007  37.737  1.00 38.22           C  
ATOM   1551  CD1 TRP A 212      20.622  26.881  39.081  1.00 34.29           C  
ATOM   1552  CD2 TRP A 212      19.635  28.201  37.561  1.00 28.77           C  
ATOM   1553  NE1 TRP A 212      20.029  27.929  39.752  1.00 45.93           N  
ATOM   1554  CE2 TRP A 212      19.418  28.753  38.842  1.00 30.37           C  
ATOM   1555  CE3 TRP A 212      19.107  28.859  36.445  1.00 33.42           C  
ATOM   1556  CZ2 TRP A 212      18.698  29.932  39.039  1.00 23.42           C  
ATOM   1557  CZ3 TRP A 212      18.390  30.038  36.641  1.00 27.47           C  
ATOM   1558  CH2 TRP A 212      18.194  30.560  37.928  1.00 31.27           C  
ATOM   1559  N   ILE A 213      22.676  28.822  36.658  1.00 56.59           N  
ATOM   1560  CA  ILE A 213      22.786  30.226  36.263  1.00 64.97           C  
ATOM   1561  C   ILE A 213      23.954  30.488  35.304  1.00 63.27           C  
ATOM   1562  O   ILE A 213      23.996  31.515  34.624  1.00 61.09           O  
ATOM   1563  CB  ILE A 213      22.970  31.136  37.498  1.00 73.87           C  
ATOM   1564  CG1 ILE A 213      23.173  32.590  37.054  1.00 78.92           C  
ATOM   1565  CG2 ILE A 213      24.159  30.661  38.315  1.00 77.09           C  
ATOM   1566  CD1 ILE A 213      23.452  33.563  38.184  1.00 84.55           C  
ATOM   1567  N   PHE A 214      24.892  29.552  35.243  1.00 53.41           N  
ATOM   1568  CA  PHE A 214      26.058  29.705  34.389  1.00 53.98           C  
ATOM   1569  C   PHE A 214      25.889  29.109  32.999  1.00 50.10           C  
ATOM   1570  O   PHE A 214      26.854  28.945  32.259  1.00 52.90           O  
ATOM   1571  CB  PHE A 214      27.262  29.115  35.118  1.00 54.73           C  
ATOM   1572  CG  PHE A 214      27.448  29.696  36.487  1.00 60.95           C  
ATOM   1573  CD1 PHE A 214      27.819  28.895  37.559  1.00 66.15           C  
ATOM   1574  CD2 PHE A 214      27.182  31.047  36.718  1.00 57.76           C  
ATOM   1575  CE1 PHE A 214      27.915  29.429  38.846  1.00 64.70           C  
ATOM   1576  CE2 PHE A 214      27.275  31.589  37.996  1.00 66.35           C  
ATOM   1577  CZ  PHE A 214      27.641  30.778  39.064  1.00 63.59           C  
ATOM   1578  N   TRP A 215      24.645  28.793  32.655  1.00 48.54           N  
ATOM   1579  CA  TRP A 215      24.304  28.245  31.350  1.00 45.36           C  
ATOM   1580  C   TRP A 215      23.160  29.090  30.831  1.00 44.52           C  
ATOM   1581  O   TRP A 215      23.189  29.595  29.709  1.00 56.71           O  
ATOM   1582  CB  TRP A 215      23.846  26.787  31.459  1.00 38.07           C  
ATOM   1583  CG  TRP A 215      24.966  25.811  31.649  1.00 36.81           C  
ATOM   1584  CD1 TRP A 215      25.612  25.524  32.808  1.00 27.25           C  
ATOM   1585  CD2 TRP A 215      25.588  25.012  30.636  1.00 34.82           C  
ATOM   1586  NE1 TRP A 215      26.600  24.594  32.587  1.00 38.22           N  
ATOM   1587  CE2 TRP A 215      26.606  24.263  31.261  1.00 30.76           C  
ATOM   1588  CE3 TRP A 215      25.386  24.860  29.260  1.00 29.77           C  
ATOM   1589  CZ2 TRP A 215      27.420  23.375  30.561  1.00 35.41           C  
ATOM   1590  CZ3 TRP A 215      26.198  23.978  28.564  1.00 32.07           C  
ATOM   1591  CH2 TRP A 215      27.203  23.246  29.216  1.00 32.41           C  
ATOM   1592  N   VAL A 216      22.150  29.254  31.669  1.00 37.69           N  
ATOM   1593  CA  VAL A 216      20.992  30.042  31.296  1.00 45.76           C  
ATOM   1594  C   VAL A 216      21.383  31.505  31.088  1.00 42.87           C  
ATOM   1595  O   VAL A 216      20.890  32.154  30.168  1.00 44.50           O  
ATOM   1596  CB  VAL A 216      19.876  29.918  32.369  1.00 45.52           C  
ATOM   1597  CG1 VAL A 216      20.446  30.206  33.745  1.00 61.63           C  
ATOM   1598  CG2 VAL A 216      18.725  30.869  32.046  1.00 46.15           C  
ATOM   1599  N   GLY A 217      22.276  32.014  31.932  1.00 42.50           N  
ATOM   1600  CA  GLY A 217      22.719  33.397  31.808  1.00 46.73           C  
ATOM   1601  C   GLY A 217      23.534  33.673  30.549  1.00 43.38           C  
ATOM   1602  O   GLY A 217      23.246  34.618  29.808  1.00 39.56           O  
ATOM   1603  N   PRO A 218      24.579  32.876  30.286  1.00 37.25           N  
ATOM   1604  CA  PRO A 218      25.358  33.134  29.076  1.00 42.26           C  
ATOM   1605  C   PRO A 218      24.549  32.836  27.815  1.00 49.75           C  
ATOM   1606  O   PRO A 218      24.390  33.706  26.948  1.00 42.24           O  
ATOM   1607  CB  PRO A 218      26.580  32.226  29.248  1.00 46.74           C  
ATOM   1608  CG  PRO A 218      26.094  31.141  30.155  1.00 49.13           C  
ATOM   1609  CD  PRO A 218      25.241  31.877  31.141  1.00 38.73           C  
ATOM   1610  N   PHE A 219      24.021  31.615  27.724  1.00 54.08           N  
ATOM   1611  CA  PHE A 219      23.213  31.216  26.574  1.00 45.28           C  
ATOM   1612  C   PHE A 219      22.122  32.253  26.278  1.00 47.71           C  
ATOM   1613  O   PHE A 219      21.756  32.469  25.123  1.00 46.67           O  
ATOM   1614  CB  PHE A 219      22.605  29.835  26.825  1.00 42.64           C  
ATOM   1615  CG  PHE A 219      23.543  28.691  26.528  1.00 40.50           C  
ATOM   1616  CD1 PHE A 219      24.919  28.894  26.454  1.00 53.54           C  
ATOM   1617  CD2 PHE A 219      23.049  27.409  26.321  1.00 32.35           C  
ATOM   1618  CE1 PHE A 219      25.788  27.835  26.174  1.00 51.20           C  
ATOM   1619  CE2 PHE A 219      23.907  26.345  26.042  1.00 44.21           C  
ATOM   1620  CZ  PHE A 219      25.277  26.556  25.968  1.00 51.07           C  
ATOM   1621  N   ILE A 220      21.606  32.899  27.319  1.00 40.68           N  
ATOM   1622  CA  ILE A 220      20.599  33.934  27.120  1.00 45.88           C  
ATOM   1623  C   ILE A 220      21.297  35.155  26.514  1.00 48.13           C  
ATOM   1624  O   ILE A 220      20.865  35.677  25.482  1.00 46.46           O  
ATOM   1625  CB  ILE A 220      19.918  34.325  28.455  1.00 48.62           C  
ATOM   1626  CG1 ILE A 220      18.871  33.274  28.825  1.00 55.23           C  
ATOM   1627  CG2 ILE A 220      19.262  35.694  28.337  1.00 21.95           C  
ATOM   1628  CD1 ILE A 220      18.183  33.539  30.144  1.00 64.97           C  
ATOM   1629  N   GLY A 221      22.379  35.595  27.158  1.00 45.66           N  
ATOM   1630  CA  GLY A 221      23.137  36.735  26.661  1.00 40.83           C  
ATOM   1631  C   GLY A 221      23.495  36.531  25.200  1.00 31.36           C  
ATOM   1632  O   GLY A 221      23.407  37.449  24.391  1.00 28.59           O  
ATOM   1633  N   ALA A 222      23.900  35.317  24.853  1.00 36.34           N  
ATOM   1634  CA  ALA A 222      24.223  35.017  23.464  1.00 42.80           C  
ATOM   1635  C   ALA A 222      22.976  35.298  22.616  1.00 51.57           C  
ATOM   1636  O   ALA A 222      23.049  35.954  21.573  1.00 52.45           O  
ATOM   1637  CB  ALA A 222      24.635  33.558  23.325  1.00 28.91           C  
ATOM   1638  N   ALA A 223      21.827  34.813  23.085  1.00 40.33           N  
ATOM   1639  CA  ALA A 223      20.577  35.005  22.373  1.00 27.89           C  
ATOM   1640  C   ALA A 223      20.317  36.479  22.147  1.00 27.43           C  
ATOM   1641  O   ALA A 223      19.973  36.894  21.039  1.00 33.32           O  
ATOM   1642  CB  ALA A 223      19.437  34.386  23.154  1.00 53.34           C  
ATOM   1643  N   LEU A 224      20.475  37.279  23.193  1.00 37.44           N  
ATOM   1644  CA  LEU A 224      20.265  38.714  23.047  1.00 48.06           C  
ATOM   1645  C   LEU A 224      21.281  39.301  22.065  1.00 55.10           C  
ATOM   1646  O   LEU A 224      21.005  40.293  21.386  1.00 58.01           O  
ATOM   1647  CB  LEU A 224      20.387  39.424  24.401  1.00 53.63           C  
ATOM   1648  CG  LEU A 224      19.246  39.255  25.412  1.00 62.49           C  
ATOM   1649  CD1 LEU A 224      17.910  39.563  24.739  1.00 44.08           C  
ATOM   1650  CD2 LEU A 224      19.254  37.843  25.960  1.00 56.96           C  
ATOM   1651  N   ALA A 225      22.455  38.679  21.988  1.00 53.18           N  
ATOM   1652  CA  ALA A 225      23.508  39.147  21.092  1.00 49.06           C  
ATOM   1653  C   ALA A 225      23.082  38.950  19.648  1.00 41.93           C  
ATOM   1654  O   ALA A 225      22.964  39.913  18.892  1.00 41.50           O  
ATOM   1655  CB  ALA A 225      24.819  38.390  21.369  1.00 47.68           C  
ATOM   1656  N   VAL A 226      22.849  37.696  19.274  1.00 38.33           N  
ATOM   1657  CA  VAL A 226      22.432  37.369  17.919  1.00 38.10           C  
ATOM   1658  C   VAL A 226      21.168  38.131  17.513  1.00 46.48           C  
ATOM   1659  O   VAL A 226      21.021  38.517  16.355  1.00 53.19           O  
ATOM   1660  CB  VAL A 226      22.193  35.859  17.772  1.00 31.71           C  
ATOM   1661  CG1 VAL A 226      21.728  35.535  16.369  1.00 37.58           C  
ATOM   1662  CG2 VAL A 226      23.468  35.110  18.082  1.00 30.64           C  
ATOM   1663  N   LEU A 227      20.261  38.362  18.460  1.00 48.61           N  
ATOM   1664  CA  LEU A 227      19.032  39.093  18.153  1.00 48.34           C  
ATOM   1665  C   LEU A 227      19.330  40.550  17.814  1.00 49.20           C  
ATOM   1666  O   LEU A 227      18.813  41.092  16.836  1.00 49.13           O  
ATOM   1667  CB  LEU A 227      18.060  39.046  19.338  1.00 52.64           C  
ATOM   1668  CG  LEU A 227      16.828  39.964  19.244  1.00 60.82           C  
ATOM   1669  CD1 LEU A 227      15.908  39.503  18.125  1.00 57.59           C  
ATOM   1670  CD2 LEU A 227      16.078  39.953  20.563  1.00 61.77           C  
ATOM   1671  N   ILE A 228      20.175  41.173  18.629  1.00 47.72           N  
ATOM   1672  CA  ILE A 228      20.544  42.572  18.455  1.00 46.98           C  
ATOM   1673  C   ILE A 228      21.403  42.876  17.227  1.00 46.78           C  
ATOM   1674  O   ILE A 228      21.216  43.902  16.570  1.00 48.01           O  
ATOM   1675  CB  ILE A 228      21.272  43.086  19.711  1.00 50.74           C  
ATOM   1676  CG1 ILE A 228      20.343  42.960  20.918  1.00 48.87           C  
ATOM   1677  CG2 ILE A 228      21.702  44.536  19.519  1.00 50.39           C  
ATOM   1678  CD1 ILE A 228      21.011  43.238  22.240  1.00 49.74           C  
ATOM   1679  N   TYR A 229      22.346  41.996  16.913  1.00 39.09           N  
ATOM   1680  CA  TYR A 229      23.213  42.228  15.768  1.00 34.11           C  
ATOM   1681  C   TYR A 229      22.571  41.797  14.454  1.00 29.83           C  
ATOM   1682  O   TYR A 229      22.493  42.576  13.498  1.00 24.68           O  
ATOM   1683  CB  TYR A 229      24.545  41.489  15.942  1.00 39.73           C  
ATOM   1684  CG  TYR A 229      25.627  42.024  15.032  1.00 34.64           C  
ATOM   1685  CD1 TYR A 229      26.227  43.253  15.290  1.00 33.54           C  
ATOM   1686  CD2 TYR A 229      26.010  41.334  13.886  1.00 39.46           C  
ATOM   1687  CE1 TYR A 229      27.176  43.787  14.431  1.00 37.86           C  
ATOM   1688  CE2 TYR A 229      26.964  41.861  13.012  1.00 31.93           C  
ATOM   1689  CZ  TYR A 229      27.539  43.088  13.295  1.00 36.47           C  
ATOM   1690  OH  TYR A 229      28.464  43.631  12.434  1.00 35.06           O  
ATOM   1691  N   ASP A 230      22.098  40.554  14.418  1.00 43.11           N  
ATOM   1692  CA  ASP A 230      21.482  39.993  13.222  1.00 40.84           C  
ATOM   1693  C   ASP A 230      20.110  40.502  12.816  1.00 47.41           C  
ATOM   1694  O   ASP A 230      19.725  40.340  11.658  1.00 58.58           O  
ATOM   1695  CB  ASP A 230      21.408  38.476  13.333  1.00 39.29           C  
ATOM   1696  CG  ASP A 230      22.729  37.811  13.057  1.00 42.88           C  
ATOM   1697  OD1 ASP A 230      23.704  38.546  12.792  1.00 54.79           O  
ATOM   1698  OD2 ASP A 230      22.790  36.558  13.097  1.00 34.74           O  
ATOM   1699  N   PHE A 231      19.361  41.113  13.730  1.00 46.78           N  
ATOM   1700  CA  PHE A 231      18.027  41.580  13.362  1.00 47.01           C  
ATOM   1701  C   PHE A 231      17.710  43.039  13.653  1.00 49.47           C  
ATOM   1702  O   PHE A 231      16.845  43.634  13.008  1.00 58.61           O  
ATOM   1703  CB  PHE A 231      16.971  40.682  14.008  1.00 42.14           C  
ATOM   1704  CG  PHE A 231      17.123  39.230  13.650  1.00 36.54           C  
ATOM   1705  CD1 PHE A 231      18.016  38.419  14.341  1.00 40.16           C  
ATOM   1706  CD2 PHE A 231      16.403  38.683  12.594  1.00 38.93           C  
ATOM   1707  CE1 PHE A 231      18.192  37.080  13.989  1.00 53.65           C  
ATOM   1708  CE2 PHE A 231      16.571  37.348  12.233  1.00 45.22           C  
ATOM   1709  CZ  PHE A 231      17.468  36.542  12.932  1.00 44.84           C  
ATOM   1710  N   ILE A 232      18.408  43.631  14.609  1.00 46.93           N  
ATOM   1711  CA  ILE A 232      18.144  45.021  14.925  1.00 39.10           C  
ATOM   1712  C   ILE A 232      19.167  45.987  14.349  1.00 42.12           C  
ATOM   1713  O   ILE A 232      18.803  46.955  13.687  1.00 47.74           O  
ATOM   1714  CB  ILE A 232      18.059  45.223  16.449  1.00 47.47           C  
ATOM   1715  CG1 ILE A 232      16.959  44.320  17.013  1.00 36.52           C  
ATOM   1716  CG2 ILE A 232      17.781  46.692  16.773  1.00 31.27           C  
ATOM   1717  CD1 ILE A 232      16.803  44.406  18.515  1.00 57.44           C  
ATOM   1718  N   LEU A 233      20.447  45.714  14.574  1.00 45.84           N  
ATOM   1719  CA  LEU A 233      21.494  46.619  14.110  1.00 41.39           C  
ATOM   1720  C   LEU A 233      22.194  46.268  12.788  1.00 45.09           C  
ATOM   1721  O   LEU A 233      22.468  47.153  11.984  1.00 52.74           O  
ATOM   1722  CB  LEU A 233      22.527  46.784  15.227  1.00 44.79           C  
ATOM   1723  CG  LEU A 233      21.898  47.014  16.613  1.00 48.42           C  
ATOM   1724  CD1 LEU A 233      22.966  47.022  17.684  1.00 46.04           C  
ATOM   1725  CD2 LEU A 233      21.113  48.321  16.618  1.00 48.52           C  
ATOM   1726  N   ALA A 234      22.490  44.994  12.554  1.00 49.66           N  
ATOM   1727  CA  ALA A 234      23.171  44.602  11.318  1.00 51.97           C  
ATOM   1728  C   ALA A 234      22.518  43.373  10.693  1.00 52.53           C  
ATOM   1729  O   ALA A 234      23.020  42.255  10.802  1.00 42.77           O  
ATOM   1730  CB  ALA A 234      24.642  44.327  11.604  1.00 52.45           C  
ATOM   1731  N   PRO A 235      21.382  43.566  10.024  1.00 55.63           N  
ATOM   1732  CA  PRO A 235      20.657  42.463   9.387  1.00 56.94           C  
ATOM   1733  C   PRO A 235      21.198  42.012   8.033  1.00 55.44           C  
ATOM   1734  O   PRO A 235      21.753  42.809   7.281  1.00 50.08           O  
ATOM   1735  CB  PRO A 235      19.235  43.015   9.262  1.00 53.49           C  
ATOM   1736  CG  PRO A 235      19.177  44.107  10.301  1.00 61.92           C  
ATOM   1737  CD  PRO A 235      20.517  44.748  10.138  1.00 56.14           C  
ATOM   1738  N   ARG A 236      21.035  40.726   7.739  1.00 57.82           N  
ATOM   1739  CA  ARG A 236      21.444  40.179   6.453  1.00 66.03           C  
ATOM   1740  C   ARG A 236      20.190  40.339   5.589  1.00 74.94           C  
ATOM   1741  O   ARG A 236      19.069  40.227   6.093  1.00 65.67           O  
ATOM   1742  CB  ARG A 236      21.793  38.692   6.558  1.00 68.02           C  
ATOM   1743  CG  ARG A 236      22.922  38.337   7.507  1.00 76.07           C  
ATOM   1744  CD  ARG A 236      22.523  38.542   8.958  1.00 87.16           C  
ATOM   1745  NE  ARG A 236      23.390  37.809   9.877  1.00 93.63           N  
ATOM   1746  CZ  ARG A 236      24.716  37.902   9.896  1.00101.61           C  
ATOM   1747  NH1 ARG A 236      25.342  38.701   9.044  1.00 99.77           N  
ATOM   1748  NH2 ARG A 236      25.421  37.199  10.773  1.00101.96           N  
ATOM   1749  N   SER A 237      20.373  40.600   4.299  1.00 79.63           N  
ATOM   1750  CA  SER A 237      19.241  40.787   3.397  1.00 85.50           C  
ATOM   1751  C   SER A 237      18.698  39.487   2.803  1.00 87.78           C  
ATOM   1752  O   SER A 237      17.983  39.506   1.800  1.00 91.93           O  
ATOM   1753  CB  SER A 237      19.627  41.749   2.273  1.00 88.85           C  
ATOM   1754  OG  SER A 237      19.921  43.042   2.779  1.00 97.02           O  
ATOM   1755  N   SER A 238      19.038  38.359   3.420  1.00 88.76           N  
ATOM   1756  CA  SER A 238      18.563  37.062   2.950  1.00 85.07           C  
ATOM   1757  C   SER A 238      17.430  36.572   3.847  1.00 91.96           C  
ATOM   1758  O   SER A 238      17.254  37.063   4.962  1.00 94.57           O  
ATOM   1759  CB  SER A 238      19.702  36.045   2.961  1.00 83.51           C  
ATOM   1760  OG  SER A 238      20.154  35.799   4.280  1.00 79.88           O  
ATOM   1761  N   ASP A 239      16.668  35.599   3.360  1.00 93.35           N  
ATOM   1762  CA  ASP A 239      15.549  35.063   4.124  1.00 99.02           C  
ATOM   1763  C   ASP A 239      15.975  33.968   5.096  1.00 94.74           C  
ATOM   1764  O   ASP A 239      17.022  33.349   4.934  1.00 93.74           O  
ATOM   1765  CB  ASP A 239      14.476  34.525   3.175  1.00110.14           C  
ATOM   1766  CG  ASP A 239      13.232  34.063   3.908  1.00124.89           C  
ATOM   1767  OD1 ASP A 239      12.629  34.883   4.635  1.00130.92           O  
ATOM   1768  OD2 ASP A 239      12.858  32.878   3.756  1.00131.84           O  
ATOM   1769  N   LEU A 240      15.149  33.731   6.106  1.00 94.62           N  
ATOM   1770  CA  LEU A 240      15.434  32.725   7.123  1.00 96.75           C  
ATOM   1771  C   LEU A 240      15.596  31.303   6.584  1.00 92.90           C  
ATOM   1772  O   LEU A 240      16.593  30.638   6.866  1.00 89.11           O  
ATOM   1773  CB  LEU A 240      14.329  32.737   8.181  1.00103.73           C  
ATOM   1774  CG  LEU A 240      14.446  31.669   9.272  1.00113.08           C  
ATOM   1775  CD1 LEU A 240      15.754  31.854  10.033  1.00116.45           C  
ATOM   1776  CD2 LEU A 240      13.251  31.761  10.209  1.00116.15           C  
ATOM   1777  N   THR A 241      14.612  30.840   5.820  1.00 91.72           N  
ATOM   1778  CA  THR A 241      14.634  29.489   5.260  1.00 90.08           C  
ATOM   1779  C   THR A 241      15.985  29.096   4.660  1.00 86.05           C  
ATOM   1780  O   THR A 241      16.380  27.932   4.716  1.00 81.88           O  
ATOM   1781  CB  THR A 241      13.548  29.319   4.168  1.00 92.56           C  
ATOM   1782  OG1 THR A 241      13.862  30.150   3.043  1.00 92.65           O  
ATOM   1783  CG2 THR A 241      12.180  29.710   4.706  1.00 86.58           C  
ATOM   1784  N   ASP A 242      16.690  30.067   4.089  1.00 85.06           N  
ATOM   1785  CA  ASP A 242      17.985  29.794   3.483  1.00 87.70           C  
ATOM   1786  C   ASP A 242      19.130  29.798   4.498  1.00 79.99           C  
ATOM   1787  O   ASP A 242      20.104  29.062   4.339  1.00 76.27           O  
ATOM   1788  CB  ASP A 242      18.261  30.798   2.364  1.00100.73           C  
ATOM   1789  CG  ASP A 242      18.179  32.233   2.836  1.00114.04           C  
ATOM   1790  OD1 ASP A 242      18.997  32.625   3.693  1.00122.12           O  
ATOM   1791  OD2 ASP A 242      17.296  32.970   2.353  1.00118.18           O  
ATOM   1792  N   ARG A 243      19.016  30.621   5.537  1.00 67.93           N  
ATOM   1793  CA  ARG A 243      20.047  30.674   6.568  1.00 52.30           C  
ATOM   1794  C   ARG A 243      20.056  29.319   7.257  1.00 57.96           C  
ATOM   1795  O   ARG A 243      21.111  28.719   7.475  1.00 46.89           O  
ATOM   1796  CB  ARG A 243      19.727  31.766   7.590  1.00 45.64           C  
ATOM   1797  CG  ARG A 243      19.572  33.149   6.974  1.00 48.96           C  
ATOM   1798  CD  ARG A 243      19.382  34.250   8.015  1.00 38.77           C  
ATOM   1799  NE  ARG A 243      19.208  35.537   7.354  1.00 25.35           N  
ATOM   1800  CZ  ARG A 243      19.057  36.704   7.976  1.00 34.87           C  
ATOM   1801  NH1 ARG A 243      19.056  36.762   9.303  1.00 36.10           N  
ATOM   1802  NH2 ARG A 243      18.914  37.819   7.260  1.00 24.53           N  
ATOM   1803  N   VAL A 244      18.855  28.848   7.586  1.00 59.59           N  
ATOM   1804  CA  VAL A 244      18.654  27.569   8.252  1.00 62.20           C  
ATOM   1805  C   VAL A 244      19.423  26.449   7.565  1.00 63.84           C  
ATOM   1806  O   VAL A 244      19.902  25.528   8.217  1.00 59.94           O  
ATOM   1807  CB  VAL A 244      17.164  27.195   8.268  1.00 71.60           C  
ATOM   1808  CG1 VAL A 244      16.962  25.891   9.032  1.00 77.22           C  
ATOM   1809  CG2 VAL A 244      16.357  28.325   8.890  1.00 77.96           C  
ATOM   1810  N   LYS A 245      19.532  26.529   6.244  1.00 64.92           N  
ATOM   1811  CA  LYS A 245      20.246  25.516   5.480  1.00 67.03           C  
ATOM   1812  C   LYS A 245      21.581  25.206   6.146  1.00 68.64           C  
ATOM   1813  O   LYS A 245      22.047  24.065   6.131  1.00 64.09           O  
ATOM   1814  CB  LYS A 245      20.472  26.012   4.048  1.00 67.83           C  
ATOM   1815  CG  LYS A 245      19.179  26.340   3.303  1.00 73.71           C  
ATOM   1816  CD  LYS A 245      19.450  27.051   1.983  1.00 72.69           C  
ATOM   1817  CE  LYS A 245      18.153  27.424   1.278  1.00 72.04           C  
ATOM   1818  NZ  LYS A 245      18.372  28.294   0.092  1.00 66.95           N  
ATOM   1819  N   VAL A 246      22.182  26.232   6.742  1.00 72.64           N  
ATOM   1820  CA  VAL A 246      23.469  26.107   7.419  1.00 73.84           C  
ATOM   1821  C   VAL A 246      23.420  25.111   8.580  1.00 83.48           C  
ATOM   1822  O   VAL A 246      24.445  24.547   8.965  1.00 87.29           O  
ATOM   1823  CB  VAL A 246      23.937  27.482   7.951  1.00 71.36           C  
ATOM   1824  CG1 VAL A 246      25.344  27.376   8.514  1.00 75.46           C  
ATOM   1825  CG2 VAL A 246      23.896  28.509   6.833  1.00 61.15           C  
ATOM   1826  N   TRP A 247      22.225  24.901   9.128  1.00 97.95           N  
ATOM   1827  CA  TRP A 247      22.009  23.974  10.243  1.00106.15           C  
ATOM   1828  C   TRP A 247      22.602  22.594   9.975  1.00100.58           C  
ATOM   1829  O   TRP A 247      23.073  21.923  10.894  1.00 83.99           O  
ATOM   1830  CB  TRP A 247      20.500  23.867  10.523  1.00125.97           C  
ATOM   1831  CG  TRP A 247      20.020  22.586  11.173  1.00157.50           C  
ATOM   1832  CD1 TRP A 247      20.076  21.321  10.649  1.00164.82           C  
ATOM   1833  CD2 TRP A 247      19.356  22.463  12.437  1.00173.02           C  
ATOM   1834  NE1 TRP A 247      19.487  20.424  11.506  1.00171.31           N  
ATOM   1835  CE2 TRP A 247      19.034  21.095  12.610  1.00175.95           C  
ATOM   1836  CE3 TRP A 247      18.996  23.374  13.440  1.00180.23           C  
ATOM   1837  CZ2 TRP A 247      18.373  20.616  13.748  1.00181.95           C  
ATOM   1838  CZ3 TRP A 247      18.337  22.897  14.573  1.00185.05           C  
ATOM   1839  CH2 TRP A 247      18.031  21.530  14.714  1.00186.14           C  
ATOM   1840  N   THR A 248      22.576  22.174   8.713  1.00 96.84           N  
ATOM   1841  CA  THR A 248      23.101  20.868   8.331  1.00105.57           C  
ATOM   1842  C   THR A 248      24.567  20.929   7.907  1.00115.87           C  
ATOM   1843  O   THR A 248      25.390  20.152   8.394  1.00118.24           O  
ATOM   1844  CB  THR A 248      22.279  20.263   7.181  1.00102.38           C  
ATOM   1845  OG1 THR A 248      20.888  20.307   7.517  1.00 99.27           O  
ATOM   1846  CG2 THR A 248      22.684  18.815   6.943  1.00 96.88           C  
ATOM   1847  N   SER A 249      24.890  21.845   6.998  1.00122.18           N  
ATOM   1848  CA  SER A 249      26.264  21.996   6.523  1.00129.01           C  
ATOM   1849  C   SER A 249      26.645  23.466   6.335  1.00133.95           C  
ATOM   1850  O   SER A 249      27.047  23.835   5.210  1.00142.20           O  
ATOM   1851  CB  SER A 249      26.450  21.243   5.202  1.00127.42           C  
ATOM   1852  OG  SER A 249      26.230  19.855   5.372  1.00129.65           O  
