# Supplementary material for: Alignment of Helical Membrane Protein Sequences Using AlignMe
Source: PLoS One. 2013 Mar 4;8(3):e57731. doi: 10.1371/journal.pone.0057731 (PMC3587630; doi:10.1371/journal.pone.0057731)
Supplement: File S2 — Dataset of HOMEP2 homologous membrane proteins. (GZ) [file pone.0057731.s002.gz › HOMEP2010_pdbs/aquaporins/3LLQ_A.pdb]

ATOM      1  N   MET A   1       9.523  56.271  46.370  1.00 44.99           N  
ATOM      2  CA  MET A   1      10.672  55.382  45.885  1.00 45.11           C  
ATOM      3  C   MET A   1      11.984  56.162  45.727  1.00 44.06           C  
ATOM      4  O   MET A   1      13.072  55.678  46.119  1.00 43.56           O  
ATOM      5  CB  MET A   1      10.344  54.674  44.592  1.00 44.55           C  
ATOM      6  CG  MET A   1      11.561  53.960  43.900  1.00 47.98           C  
ATOM      7  SD  MET A   1      12.170  52.474  44.765  1.00 54.00           S  
ATOM      8  CE  MET A   1      10.589  51.757  45.284  1.00 57.20           C  
ATOM      9  N   GLY A   2      11.876  57.373  45.179  1.00 42.09           N  
ATOM     10  CA  GLY A   2      13.019  58.276  45.131  1.00 41.31           C  
ATOM     11  C   GLY A   2      13.467  58.620  46.577  1.00 40.98           C  
ATOM     12  O   GLY A   2      14.664  58.759  46.833  1.00 40.30           O  
ATOM     13  N   ARG A   3      12.515  58.820  47.493  1.00 41.45           N  
ATOM     14  CA  ARG A   3      12.805  58.989  48.921  1.00 41.20           C  
ATOM     15  C   ARG A   3      13.622  57.800  49.463  1.00 39.63           C  
ATOM     16  O   ARG A   3      14.530  57.956  50.280  1.00 40.19           O  
ATOM     17  CB  ARG A   3      11.514  59.124  49.757  1.00 41.88           C  
ATOM     18  CG  ARG A   3      10.750  60.468  49.490  1.00 48.87           C  
ATOM     19  CD  ARG A   3       9.488  60.597  50.403  1.00 54.03           C  
ATOM     20  NE  ARG A   3       9.851  60.367  51.804  1.00 60.71           N  
ATOM     21  CZ  ARG A   3       9.196  60.827  52.881  1.00 61.34           C  
ATOM     22  NH1 ARG A   3       8.091  61.575  52.772  1.00 62.18           N  
ATOM     23  NH2 ARG A   3       9.675  60.559  54.082  1.00 58.27           N  
ATOM     24  N   LYS A   4      13.285  56.590  49.030  1.00 38.14           N  
ATOM     25  CA  LYS A   4      13.944  55.363  49.546  1.00 33.92           C  
ATOM     26  C   LYS A   4      15.341  55.237  48.994  1.00 34.01           C  
ATOM     27  O   LYS A   4      16.283  54.876  49.734  1.00 29.65           O  
ATOM     28  CB  LYS A   4      13.135  54.102  49.290  1.00 33.90           C  
ATOM     29  CG  LYS A   4      11.721  54.217  49.820  1.00 31.68           C  
ATOM     30  CD  LYS A   4      11.036  52.935  49.641  1.00 36.50           C  
ATOM     31  CE  LYS A   4       9.653  52.967  50.158  1.00 44.05           C  
ATOM     32  NZ  LYS A   4       9.377  51.558  50.605  1.00 53.32           N  
ATOM     33  N   LEU A   5      15.542  55.641  47.717  1.00 32.27           N  
ATOM     34  CA  LEU A   5      16.868  55.563  47.129  1.00 30.60           C  
ATOM     35  C   LEU A   5      17.805  56.625  47.823  1.00 31.18           C  
ATOM     36  O   LEU A   5      18.990  56.449  47.896  1.00 30.10           O  
ATOM     37  CB  LEU A   5      16.782  55.753  45.553  1.00 32.99           C  
ATOM     38  CG  LEU A   5      16.015  54.575  44.867  1.00 29.33           C  
ATOM     39  CD1 LEU A   5      15.878  54.818  43.347  1.00 35.17           C  
ATOM     40  CD2 LEU A   5      16.703  53.230  45.094  1.00 27.97           C  
ATOM     41  N   LEU A   6      17.250  57.774  48.211  1.00 30.42           N  
ATOM     42  CA  LEU A   6      18.029  58.847  48.796  1.00 31.96           C  
ATOM     43  C   LEU A   6      18.400  58.367  50.223  1.00 32.13           C  
ATOM     44  O   LEU A   6      19.529  58.605  50.675  1.00 33.34           O  
ATOM     45  CB  LEU A   6      17.230  60.171  48.864  1.00 31.05           C  
ATOM     46  CG  LEU A   6      17.216  60.917  47.481  1.00 34.39           C  
ATOM     47  CD1 LEU A   6      16.319  62.098  47.659  1.00 33.33           C  
ATOM     48  CD2 LEU A   6      18.651  61.359  46.964  1.00 33.49           C  
ATOM     49  N   ALA A   7      17.455  57.682  50.883  1.00 31.06           N  
ATOM     50  CA  ALA A   7      17.714  57.130  52.251  1.00 30.71           C  
ATOM     51  C   ALA A   7      18.907  56.181  52.176  1.00 30.75           C  
ATOM     52  O   ALA A   7      19.895  56.382  52.879  1.00 29.31           O  
ATOM     53  CB  ALA A   7      16.514  56.430  52.756  1.00 28.11           C  
ATOM     54  N   GLU A   8      18.898  55.270  51.187  1.00 30.34           N  
ATOM     55  CA  GLU A   8      20.006  54.322  50.995  1.00 31.99           C  
ATOM     56  C   GLU A   8      21.290  54.978  50.642  1.00 32.41           C  
ATOM     57  O   GLU A   8      22.383  54.570  51.095  1.00 34.22           O  
ATOM     58  CB  GLU A   8      19.687  53.193  50.001  1.00 30.27           C  
ATOM     59  CG  GLU A   8      18.537  52.353  50.495  1.00 32.66           C  
ATOM     60  CD  GLU A   8      18.947  51.461  51.612  1.00 30.06           C  
ATOM     61  OE1 GLU A   8      20.023  50.823  51.398  1.00 29.15           O  
ATOM     62  OE2 GLU A   8      18.176  51.352  52.668  1.00 30.50           O  
ATOM     63  N   PHE A   9      21.163  56.031  49.836  1.00 32.31           N  
ATOM     64  CA  PHE A   9      22.371  56.752  49.377  1.00 31.33           C  
ATOM     65  C   PHE A   9      23.033  57.458  50.603  1.00 30.14           C  
ATOM     66  O   PHE A   9      24.222  57.369  50.865  1.00 30.54           O  
ATOM     67  CB  PHE A   9      21.950  57.837  48.330  1.00 27.94           C  
ATOM     68  CG  PHE A   9      23.056  58.740  47.961  1.00 32.45           C  
ATOM     69  CD1 PHE A   9      24.009  58.354  47.018  1.00 34.17           C  
ATOM     70  CD2 PHE A   9      23.140  59.992  48.492  1.00 33.52           C  
ATOM     71  CE1 PHE A   9      25.069  59.218  46.701  1.00 34.31           C  
ATOM     72  CE2 PHE A   9      24.202  60.849  48.139  1.00 33.85           C  
ATOM     73  CZ  PHE A   9      25.153  60.437  47.262  1.00 34.81           C  
ATOM     74  N   PHE A  10      22.261  58.269  51.274  1.00 29.10           N  
ATOM     75  CA  PHE A  10      22.818  58.979  52.490  1.00 30.86           C  
ATOM     76  C   PHE A  10      23.317  57.990  53.590  1.00 29.17           C  
ATOM     77  O   PHE A  10      24.396  58.124  54.120  1.00 30.77           O  
ATOM     78  CB  PHE A  10      21.830  59.992  53.015  1.00 28.80           C  
ATOM     79  CG  PHE A  10      21.649  61.177  52.094  1.00 36.12           C  
ATOM     80  CD1 PHE A  10      22.722  61.994  51.781  1.00 40.11           C  
ATOM     81  CD2 PHE A  10      20.429  61.419  51.477  1.00 33.77           C  
ATOM     82  CE1 PHE A  10      22.577  63.111  50.934  1.00 38.91           C  
ATOM     83  CE2 PHE A  10      20.267  62.528  50.613  1.00 37.85           C  
ATOM     84  CZ  PHE A  10      21.351  63.362  50.329  1.00 39.29           C  
ATOM     85  N   GLY A  11      22.550  56.944  53.808  1.00 30.32           N  
ATOM     86  CA  GLY A  11      22.960  55.906  54.708  1.00 29.50           C  
ATOM     87  C   GLY A  11      24.262  55.200  54.399  1.00 29.94           C  
ATOM     88  O   GLY A  11      25.091  54.934  55.301  1.00 28.72           O  
ATOM     89  N   THR A  12      24.446  54.755  53.127  1.00 27.48           N  
ATOM     90  CA  THR A  12      25.669  54.088  52.837  1.00 24.09           C  
ATOM     91  C   THR A  12      26.788  55.054  52.846  1.00 26.04           C  
ATOM     92  O   THR A  12      27.938  54.706  53.215  1.00 26.35           O  
ATOM     93  CB  THR A  12      25.563  53.363  51.380  1.00 22.20           C  
ATOM     94  OG1 THR A  12      24.352  52.595  51.394  1.00 25.17           O  
ATOM     95  CG2 THR A  12      26.648  52.393  51.281  1.00 18.33           C  
ATOM     96  N   PHE A  13      26.533  56.306  52.398  1.00 29.14           N  
ATOM     97  CA  PHE A  13      27.582  57.357  52.528  1.00 29.77           C  
ATOM     98  C   PHE A  13      28.055  57.448  54.001  1.00 30.34           C  
ATOM     99  O   PHE A  13      29.264  57.459  54.289  1.00 30.28           O  
ATOM    100  CB  PHE A  13      27.019  58.724  52.103  1.00 29.24           C  
ATOM    101  CG  PHE A  13      27.962  59.847  52.262  1.00 30.90           C  
ATOM    102  CD1 PHE A  13      28.674  60.344  51.176  1.00 22.00           C  
ATOM    103  CD2 PHE A  13      28.132  60.458  53.505  1.00 23.31           C  
ATOM    104  CE1 PHE A  13      29.617  61.372  51.332  1.00 25.11           C  
ATOM    105  CE2 PHE A  13      29.043  61.522  53.665  1.00 24.83           C  
ATOM    106  CZ  PHE A  13      29.790  62.010  52.534  1.00 28.06           C  
ATOM    107  N   TRP A  14      27.097  57.601  54.921  1.00 29.62           N  
ATOM    108  CA  TRP A  14      27.447  57.729  56.379  1.00 29.16           C  
ATOM    109  C   TRP A  14      28.251  56.527  56.853  1.00 26.49           C  
ATOM    110  O   TRP A  14      29.275  56.666  57.457  1.00 26.84           O  
ATOM    111  CB  TRP A  14      26.174  57.808  57.178  1.00 28.38           C  
ATOM    112  CG  TRP A  14      26.351  58.241  58.557  1.00 25.51           C  
ATOM    113  CD1 TRP A  14      25.821  57.575  59.693  1.00 30.16           C  
ATOM    114  CD2 TRP A  14      27.091  59.371  59.073  1.00 25.77           C  
ATOM    115  NE1 TRP A  14      26.125  58.264  60.782  1.00 22.20           N  
ATOM    116  CE2 TRP A  14      26.944  59.339  60.471  1.00 26.48           C  
ATOM    117  CE3 TRP A  14      27.920  60.364  58.482  1.00 26.30           C  
ATOM    118  CZ2 TRP A  14      27.524  60.325  61.328  1.00 25.99           C  
ATOM    119  CZ3 TRP A  14      28.497  61.316  59.258  1.00 30.22           C  
ATOM    120  CH2 TRP A  14      28.323  61.289  60.744  1.00 26.67           C  
ATOM    121  N   LEU A  15      27.840  55.328  56.453  1.00 28.73           N  
ATOM    122  CA  LEU A  15      28.525  54.067  56.826  1.00 29.85           C  
ATOM    123  C   LEU A  15      29.977  54.094  56.410  1.00 31.11           C  
ATOM    124  O   LEU A  15      30.901  53.834  57.193  1.00 27.97           O  
ATOM    125  CB  LEU A  15      27.826  52.850  56.166  1.00 32.11           C  
ATOM    126  CG  LEU A  15      28.179  51.436  56.615  1.00 28.96           C  
ATOM    127  CD1 LEU A  15      27.064  50.450  56.310  1.00 32.30           C  
ATOM    128  CD2 LEU A  15      29.419  50.986  55.784  1.00 25.44           C  
ATOM    129  N   VAL A  16      30.215  54.504  55.169  1.00 27.74           N  
ATOM    130  CA  VAL A  16      31.592  54.531  54.710  1.00 26.20           C  
ATOM    131  C   VAL A  16      32.352  55.766  55.201  1.00 24.65           C  
ATOM    132  O   VAL A  16      33.554  55.702  55.450  1.00 25.85           O  
ATOM    133  CB  VAL A  16      31.615  54.528  53.096  1.00 25.87           C  
ATOM    134  CG1 VAL A  16      33.012  54.805  52.609  1.00 25.03           C  
ATOM    135  CG2 VAL A  16      31.166  53.129  52.585  1.00 26.10           C  
ATOM    136  N   PHE A  17      31.718  56.932  55.218  1.00 24.06           N  
ATOM    137  CA  PHE A  17      32.493  58.105  55.575  1.00 24.87           C  
ATOM    138  C   PHE A  17      32.846  57.940  57.142  1.00 25.28           C  
ATOM    139  O   PHE A  17      33.957  58.257  57.589  1.00 27.55           O  
ATOM    140  CB  PHE A  17      31.594  59.344  55.434  1.00 25.17           C  
ATOM    141  CG  PHE A  17      32.337  60.653  55.602  1.00 25.96           C  
ATOM    142  CD1 PHE A  17      32.967  61.277  54.493  1.00 25.00           C  
ATOM    143  CD2 PHE A  17      32.393  61.295  56.857  1.00 23.52           C  
ATOM    144  CE1 PHE A  17      33.706  62.433  54.676  1.00 22.21           C  
ATOM    145  CE2 PHE A  17      33.089  62.450  57.027  1.00 22.58           C  
ATOM    146  CZ  PHE A  17      33.736  63.101  55.886  1.00 30.25           C  
ATOM    147  N   GLY A  18      31.914  57.414  57.890  1.00 25.76           N  
ATOM    148  CA  GLY A  18      32.132  57.276  59.393  1.00 26.44           C  
ATOM    149  C   GLY A  18      33.077  56.130  59.668  1.00 24.19           C  
ATOM    150  O   GLY A  18      34.069  56.326  60.318  1.00 28.02           O  
ATOM    151  N   GLY A  19      32.782  54.939  59.152  1.00 24.76           N  
ATOM    152  CA  GLY A  19      33.626  53.788  59.361  1.00 21.80           C  
ATOM    153  C   GLY A  19      34.985  53.874  58.766  1.00 25.75           C  
ATOM    154  O   GLY A  19      36.011  53.791  59.468  1.00 22.75           O  
ATOM    155  N   CYS A  20      35.052  54.074  57.407  1.00 21.74           N  
ATOM    156  CA  CYS A  20      36.346  54.230  56.796  1.00 21.78           C  
ATOM    157  C   CYS A  20      37.068  55.465  57.231  1.00 20.34           C  
ATOM    158  O   CYS A  20      38.305  55.474  57.404  1.00 22.26           O  
ATOM    159  CB  CYS A  20      36.152  54.273  55.159  1.00 22.51           C  
ATOM    160  SG  CYS A  20      35.613  52.630  54.635  1.00 31.72           S  
ATOM    161  N   GLY A  21      36.350  56.565  57.438  1.00 22.42           N  
ATOM    162  CA  GLY A  21      37.048  57.794  57.793  1.00 21.68           C  
ATOM    163  C   GLY A  21      37.637  57.574  59.251  1.00 24.46           C  
ATOM    164  O   GLY A  21      38.765  57.979  59.525  1.00 22.68           O  
ATOM    165  N   SER A  22      36.968  56.803  60.096  1.00 23.60           N  
ATOM    166  CA  SER A  22      37.587  56.572  61.504  1.00 24.84           C  
ATOM    167  C   SER A  22      38.833  55.759  61.302  1.00 26.29           C  
ATOM    168  O   SER A  22      39.844  55.989  61.974  1.00 26.96           O  
ATOM    169  CB  SER A  22      36.628  55.843  62.397  1.00 24.03           C  
ATOM    170  OG  SER A  22      36.378  54.501  61.952  1.00 21.71           O  
ATOM    171  N   ALA A  23      38.844  54.902  60.254  1.00 28.29           N  
ATOM    172  CA  ALA A  23      40.068  54.066  59.983  1.00 26.25           C  
ATOM    173  C   ALA A  23      41.225  54.882  59.428  1.00 27.65           C  
ATOM    174  O   ALA A  23      42.393  54.788  59.901  1.00 28.29           O  
ATOM    175  CB  ALA A  23      39.764  52.843  59.119  1.00 25.67           C  
ATOM    176  N   VAL A  24      40.892  55.760  58.464  1.00 28.77           N  
ATOM    177  CA  VAL A  24      41.904  56.589  57.846  1.00 27.82           C  
ATOM    178  C   VAL A  24      42.461  57.654  58.782  1.00 29.06           C  
ATOM    179  O   VAL A  24      43.675  57.833  58.850  1.00 29.33           O  
ATOM    180  CB  VAL A  24      41.373  57.195  56.538  1.00 30.76           C  
ATOM    181  CG1 VAL A  24      42.400  57.981  55.922  1.00 33.13           C  
ATOM    182  CG2 VAL A  24      41.080  56.030  55.571  1.00 22.60           C  
ATOM    183  N   PHE A  25      41.588  58.357  59.498  1.00 25.07           N  
ATOM    184  CA  PHE A  25      42.093  59.559  60.231  1.00 27.53           C  
ATOM    185  C   PHE A  25      42.617  59.143  61.576  1.00 25.97           C  
ATOM    186  O   PHE A  25      43.582  59.709  62.060  1.00 29.13           O  
ATOM    187  CB  PHE A  25      40.994  60.608  60.472  1.00 28.07           C  
ATOM    188  CG  PHE A  25      40.315  61.071  59.220  1.00 30.89           C  
ATOM    189  CD1 PHE A  25      41.091  61.375  58.088  1.00 31.41           C  
ATOM    190  CD2 PHE A  25      38.933  61.155  59.144  1.00 26.48           C  
ATOM    191  CE1 PHE A  25      40.531  61.830  56.955  1.00 33.81           C  
ATOM    192  CE2 PHE A  25      38.338  61.530  57.870  1.00 31.29           C  
ATOM    193  CZ  PHE A  25      39.126  61.904  56.826  1.00 30.68           C  
ATOM    194  N   ALA A  26      41.979  58.136  62.163  1.00 24.98           N  
ATOM    195  CA  ALA A  26      42.128  57.993  63.691  1.00 25.16           C  
ATOM    196  C   ALA A  26      42.712  56.682  64.202  1.00 23.92           C  
ATOM    197  O   ALA A  26      43.156  56.588  65.394  1.00 27.51           O  
ATOM    198  CB  ALA A  26      40.682  58.227  64.341  1.00 22.44           C  
ATOM    199  N   ALA A  27      42.602  55.611  63.450  1.00 27.09           N  
ATOM    200  CA  ALA A  27      42.873  54.262  64.006  1.00 27.37           C  
ATOM    201  C   ALA A  27      44.311  54.102  64.454  1.00 28.06           C  
ATOM    202  O   ALA A  27      44.567  53.602  65.602  1.00 26.54           O  
ATOM    203  CB  ALA A  27      42.527  53.133  63.086  1.00 29.32           C  
ATOM    204  N   ALA A  28      45.235  54.663  63.680  1.00 24.98           N  
ATOM    205  CA  ALA A  28      46.638  54.525  63.982  1.00 26.52           C  
ATOM    206  C   ALA A  28      47.275  55.818  64.477  1.00 28.28           C  
ATOM    207  O   ALA A  28      48.496  55.937  64.573  1.00 29.81           O  
ATOM    208  CB  ALA A  28      47.408  53.981  62.615  1.00 27.89           C  
ATOM    209  N   PHE A  29      46.492  56.822  64.801  1.00 28.41           N  
ATOM    210  CA  PHE A  29      47.080  58.066  65.311  1.00 29.02           C  
ATOM    211  C   PHE A  29      47.992  57.788  66.567  1.00 31.64           C  
ATOM    212  O   PHE A  29      47.600  57.033  67.448  1.00 29.10           O  
ATOM    213  CB  PHE A  29      45.937  59.009  65.729  1.00 28.63           C  
ATOM    214  CG  PHE A  29      46.402  60.413  65.925  1.00 29.35           C  
ATOM    215  CD1 PHE A  29      46.432  61.283  64.837  1.00 26.61           C  
ATOM    216  CD2 PHE A  29      46.874  60.846  67.168  1.00 30.47           C  
ATOM    217  CE1 PHE A  29      46.886  62.559  65.005  1.00 29.34           C  
ATOM    218  CE2 PHE A  29      47.304  62.173  67.341  1.00 30.60           C  
ATOM    219  CZ  PHE A  29      47.289  63.019  66.246  1.00 35.25           C  
ATOM    220  N   PRO A  30      49.224  58.376  66.633  1.00 32.91           N  
ATOM    221  CA  PRO A  30      50.198  57.955  67.669  1.00 32.22           C  
ATOM    222  C   PRO A  30      49.677  58.243  69.058  1.00 32.16           C  
ATOM    223  O   PRO A  30      49.078  59.252  69.265  1.00 31.20           O  
ATOM    224  CB  PRO A  30      51.461  58.827  67.403  1.00 32.76           C  
ATOM    225  CG  PRO A  30      51.289  59.242  65.878  1.00 33.81           C  
ATOM    226  CD  PRO A  30      49.735  59.448  65.761  1.00 33.28           C  
ATOM    227  N   GLU A  31      49.879  57.315  69.946  1.00 31.11           N  
ATOM    228  CA  GLU A  31      49.613  57.512  71.419  1.00 32.94           C  
ATOM    229  C   GLU A  31      48.127  57.488  71.688  1.00 29.82           C  
ATOM    230  O   GLU A  31      47.725  56.732  72.475  1.00 33.03           O  
ATOM    231  CB  GLU A  31      50.190  58.823  71.977  1.00 30.99           C  
ATOM    232  CG  GLU A  31      51.639  59.062  71.782  1.00 44.02           C  
ATOM    233  CD  GLU A  31      52.463  57.918  72.298  1.00 57.59           C  
ATOM    234  OE1 GLU A  31      51.987  57.189  73.221  1.00 63.18           O  
ATOM    235  OE2 GLU A  31      53.590  57.724  71.752  1.00 66.28           O  
ATOM    236  N   LEU A  32      47.290  58.182  70.897  1.00 30.42           N  
ATOM    237  CA  LEU A  32      45.903  58.418  71.306  1.00 28.45           C  
ATOM    238  C   LEU A  32      44.905  57.776  70.347  1.00 25.71           C  
ATOM    239  O   LEU A  32      43.676  57.864  70.520  1.00 28.55           O  
ATOM    240  CB  LEU A  32      45.713  59.945  71.390  1.00 25.16           C  
ATOM    241  CG  LEU A  32      46.676  60.690  72.344  1.00 28.97           C  
ATOM    242  CD1 LEU A  32      46.568  62.171  72.249  1.00 27.66           C  
ATOM    243  CD2 LEU A  32      46.349  60.266  73.725  1.00 24.69           C  
ATOM    244  N   GLY A  33      45.399  57.124  69.311  1.00 27.77           N  
ATOM    245  CA  GLY A  33      44.493  56.594  68.245  1.00 23.10           C  
ATOM    246  C   GLY A  33      43.535  55.492  68.756  1.00 24.81           C  
ATOM    247  O   GLY A  33      43.645  54.958  69.890  1.00 25.93           O  
ATOM    248  N   ILE A  34      42.530  55.217  67.970  1.00 24.21           N  
ATOM    249  CA  ILE A  34      41.355  54.476  68.413  1.00 24.90           C  
ATOM    250  C   ILE A  34      41.440  52.967  68.098  1.00 25.12           C  
ATOM    251  O   ILE A  34      40.587  52.215  68.571  1.00 26.27           O  
ATOM    252  CB  ILE A  34      39.999  55.078  67.849  1.00 22.66           C  
ATOM    253  CG1 ILE A  34      39.974  54.925  66.294  1.00 24.37           C  
ATOM    254  CG2 ILE A  34      39.905  56.550  68.243  1.00 22.66           C  
ATOM    255  CD1 ILE A  34      38.633  55.286  65.772  1.00 23.57           C  
ATOM    256  N   GLY A  35      42.440  52.519  67.332  1.00 26.42           N  
ATOM    257  CA  GLY A  35      42.683  51.049  67.222  1.00 23.17           C  
ATOM    258  C   GLY A  35      41.559  50.375  66.515  1.00 24.88           C  
ATOM    259  O   GLY A  35      40.607  51.077  65.960  1.00 25.07           O  
ATOM    260  N   PHE A  36      41.653  49.035  66.449  1.00 24.72           N  
ATOM    261  CA  PHE A  36      40.572  48.244  65.767  1.00 25.65           C  
ATOM    262  C   PHE A  36      39.227  48.433  66.543  1.00 24.85           C  
ATOM    263  O   PHE A  36      38.142  48.474  65.992  1.00 24.84           O  
ATOM    264  CB  PHE A  36      40.986  46.765  65.678  1.00 23.56           C  
ATOM    265  CG  PHE A  36      42.080  46.478  64.623  1.00 28.91           C  
ATOM    266  CD1 PHE A  36      42.418  47.461  63.682  1.00 28.69           C  
ATOM    267  CD2 PHE A  36      42.795  45.238  64.629  1.00 27.09           C  
ATOM    268  CE1 PHE A  36      43.452  47.222  62.665  1.00 26.82           C  
ATOM    269  CE2 PHE A  36      43.838  45.000  63.684  1.00 32.15           C  
ATOM    270  CZ  PHE A  36      44.168  46.001  62.677  1.00 26.50           C  
ATOM    271  N   THR A  37      39.305  48.538  67.874  1.00 25.10           N  
ATOM    272  CA  THR A  37      38.046  48.743  68.658  1.00 22.77           C  
ATOM    273  C   THR A  37      37.291  49.994  68.260  1.00 20.22           C  
ATOM    274  O   THR A  37      36.071  49.967  68.126  1.00 23.49           O  
ATOM    275  CB  THR A  37      38.364  48.857  70.176  1.00 26.75           C  
ATOM    276  OG1 THR A  37      38.905  47.609  70.530  1.00 26.80           O  
ATOM    277  CG2 THR A  37      37.008  49.039  70.974  1.00 24.49           C  
ATOM    278  N   GLY A  38      38.007  51.082  68.026  1.00 19.85           N  
ATOM    279  CA  GLY A  38      37.319  52.334  67.752  1.00 21.88           C  
ATOM    280  C   GLY A  38      36.760  52.297  66.314  1.00 23.70           C  
ATOM    281  O   GLY A  38      35.707  52.826  66.054  1.00 26.39           O  
ATOM    282  N   VAL A  39      37.460  51.664  65.385  1.00 21.77           N  
ATOM    283  CA  VAL A  39      36.899  51.518  63.982  1.00 23.51           C  
ATOM    284  C   VAL A  39      35.643  50.629  64.075  1.00 24.72           C  
ATOM    285  O   VAL A  39      34.593  50.939  63.417  1.00 27.21           O  
ATOM    286  CB  VAL A  39      37.968  50.895  63.082  1.00 20.85           C  
ATOM    287  CG1 VAL A  39      37.336  50.575  61.739  1.00 26.61           C  
ATOM    288  CG2 VAL A  39      39.156  51.903  62.984  1.00 22.03           C  
ATOM    289  N   ALA A  40      35.707  49.536  64.874  1.00 23.62           N  
ATOM    290  CA  ALA A  40      34.563  48.638  65.006  1.00 22.55           C  
ATOM    291  C   ALA A  40      33.432  49.371  65.570  1.00 22.50           C  
ATOM    292  O   ALA A  40      32.338  49.212  65.097  1.00 23.80           O  
ATOM    293  CB  ALA A  40      34.865  47.439  65.922  1.00 21.68           C  
ATOM    294  N   LEU A  41      33.637  50.117  66.707  1.00 24.28           N  
ATOM    295  CA  LEU A  41      32.534  50.898  67.255  1.00 22.80           C  
ATOM    296  C   LEU A  41      32.013  51.914  66.142  1.00 22.00           C  
ATOM    297  O   LEU A  41      30.845  52.191  66.000  1.00 20.77           O  
ATOM    298  CB  LEU A  41      33.176  51.798  68.355  1.00 22.02           C  
ATOM    299  CG  LEU A  41      32.096  52.485  69.177  1.00 29.75           C  
ATOM    300  CD1 LEU A  41      30.860  51.568  69.739  1.00 27.81           C  
ATOM    301  CD2 LEU A  41      32.832  53.146  70.464  1.00 27.59           C  
ATOM    302  N   ALA A  42      32.925  52.635  65.556  1.00 20.04           N  
ATOM    303  CA  ALA A  42      32.509  53.583  64.436  1.00 21.60           C  
ATOM    304  C   ALA A  42      31.562  52.932  63.478  1.00 19.98           C  
ATOM    305  O   ALA A  42      30.432  53.451  63.289  1.00 22.87           O  
ATOM    306  CB  ALA A  42      33.730  54.245  63.837  1.00 17.81           C  
ATOM    307  N   PHE A  43      31.936  51.802  62.882  1.00 24.41           N  
ATOM    308  CA  PHE A  43      31.105  51.286  61.799  1.00 23.51           C  
ATOM    309  C   PHE A  43      29.735  50.876  62.322  1.00 24.53           C  
ATOM    310  O   PHE A  43      28.663  51.190  61.708  1.00 23.23           O  
ATOM    311  CB  PHE A  43      31.742  49.999  61.244  1.00 26.26           C  
ATOM    312  CG  PHE A  43      32.625  50.250  60.117  1.00 22.81           C  
ATOM    313  CD1 PHE A  43      32.050  50.369  58.792  1.00 26.83           C  
ATOM    314  CD2 PHE A  43      34.029  50.406  60.298  1.00 19.47           C  
ATOM    315  CE1 PHE A  43      32.885  50.680  57.772  1.00 18.02           C  
ATOM    316  CE2 PHE A  43      34.894  50.594  59.158  1.00 26.19           C  
ATOM    317  CZ  PHE A  43      34.294  50.766  57.920  1.00 18.06           C  
ATOM    318  N   GLY A  44      29.701  50.262  63.521  1.00 24.02           N  
ATOM    319  CA  GLY A  44      28.390  49.901  64.079  1.00 22.18           C  
ATOM    320  C   GLY A  44      27.566  51.112  64.351  1.00 19.66           C  
ATOM    321  O   GLY A  44      26.362  51.071  64.218  1.00 19.20           O  
ATOM    322  N   LEU A  45      28.160  52.204  64.799  1.00 20.47           N  
ATOM    323  CA  LEU A  45      27.364  53.395  65.159  1.00 17.55           C  
ATOM    324  C   LEU A  45      26.847  54.098  63.805  1.00 22.91           C  
ATOM    325  O   LEU A  45      25.757  54.701  63.766  1.00 24.83           O  
ATOM    326  CB  LEU A  45      28.307  54.350  65.846  1.00 16.76           C  
ATOM    327  CG  LEU A  45      28.584  53.820  67.461  1.00 15.75           C  
ATOM    328  CD1 LEU A  45      29.195  54.962  68.035  1.00 17.32           C  
ATOM    329  CD2 LEU A  45      27.310  53.426  67.976  1.00 17.53           C  
ATOM    330  N   THR A  46      27.574  53.940  62.689  1.00 21.14           N  
ATOM    331  CA  THR A  46      26.951  54.592  61.417  1.00 20.38           C  
ATOM    332  C   THR A  46      25.608  53.935  61.178  1.00 22.27           C  
ATOM    333  O   THR A  46      24.642  54.600  60.911  1.00 24.36           O  
ATOM    334  CB  THR A  46      27.848  54.372  60.220  1.00 21.59           C  
ATOM    335  OG1 THR A  46      27.967  52.981  59.928  1.00 22.05           O  
ATOM    336  CG2 THR A  46      29.251  55.009  60.495  1.00 24.23           C  
ATOM    337  N   VAL A  47      25.480  52.601  61.449  1.00 26.06           N  
ATOM    338  CA  VAL A  47      24.268  51.846  61.119  1.00 24.40           C  
ATOM    339  C   VAL A  47      23.269  52.080  62.131  1.00 23.51           C  
ATOM    340  O   VAL A  47      22.072  52.266  61.825  1.00 21.87           O  
ATOM    341  CB  VAL A  47      24.598  50.338  60.933  1.00 25.71           C  
ATOM    342  CG1 VAL A  47      23.312  49.510  60.913  1.00 27.31           C  
ATOM    343  CG2 VAL A  47      25.319  50.153  59.611  1.00 27.04           C  
ATOM    344  N   LEU A  48      23.687  52.082  63.465  1.00 24.98           N  
ATOM    345  CA  LEU A  48      22.694  52.371  64.431  1.00 22.00           C  
ATOM    346  C   LEU A  48      22.066  53.742  64.204  1.00 22.34           C  
ATOM    347  O   LEU A  48      20.793  53.881  64.214  1.00 22.05           O  
ATOM    348  CB  LEU A  48      23.335  52.238  65.893  1.00 24.58           C  
ATOM    349  CG  LEU A  48      22.480  52.498  67.090  1.00 24.32           C  
ATOM    350  CD1 LEU A  48      23.197  51.812  68.451  1.00 23.60           C  
ATOM    351  CD2 LEU A  48      22.282  54.038  67.214  1.00 28.65           C  
ATOM    352  N   THR A  49      22.886  54.763  63.937  1.00 21.03           N  
ATOM    353  CA  THR A  49      22.357  56.089  63.865  1.00 21.47           C  
ATOM    354  C   THR A  49      21.498  56.325  62.613  1.00 22.31           C  
ATOM    355  O   THR A  49      20.441  56.981  62.673  1.00 22.95           O  
ATOM    356  CB  THR A  49      23.444  57.184  63.879  1.00 22.69           C  
ATOM    357  OG1 THR A  49      24.478  56.949  62.889  1.00 25.06           O  
ATOM    358  CG2 THR A  49      24.185  57.116  65.250  1.00 19.25           C  
ATOM    359  N   MET A  50      21.997  55.872  61.440  1.00 22.92           N  
ATOM    360  CA  MET A  50      21.127  56.094  60.223  1.00 24.66           C  
ATOM    361  C   MET A  50      19.962  55.077  60.174  1.00 26.36           C  
ATOM    362  O   MET A  50      18.919  55.294  59.511  1.00 28.89           O  
ATOM    363  CB  MET A  50      22.019  55.991  58.967  1.00 20.57           C  
ATOM    364  CG  MET A  50      22.748  57.318  58.737  1.00 21.34           C  
ATOM    365  SD  MET A  50      21.697  58.847  58.485  1.00 32.51           S  
ATOM    366  CE  MET A  50      21.436  58.636  56.695  1.00 35.15           C  
ATOM    367  N   ALA A  51      20.080  53.948  60.890  1.00 27.90           N  
ATOM    368  CA  ALA A  51      18.918  53.054  60.949  1.00 29.07           C  
ATOM    369  C   ALA A  51      17.768  53.753  61.720  1.00 28.50           C  
ATOM    370  O   ALA A  51      16.569  53.803  61.238  1.00 27.27           O  
ATOM    371  CB  ALA A  51      19.281  51.681  61.539  1.00 26.80           C  
ATOM    372  N   TYR A  52      18.124  54.407  62.814  1.00 28.80           N  
ATOM    373  CA  TYR A  52      17.088  55.236  63.465  1.00 28.42           C  
ATOM    374  C   TYR A  52      16.646  56.405  62.510  1.00 27.78           C  
ATOM    375  O   TYR A  52      15.469  56.728  62.455  1.00 30.63           O  
ATOM    376  CB  TYR A  52      17.606  55.902  64.759  1.00 28.11           C  
ATOM    377  CG  TYR A  52      17.447  54.908  65.996  1.00 27.28           C  
ATOM    378  CD1 TYR A  52      18.554  54.448  66.686  1.00 24.83           C  
ATOM    379  CD2 TYR A  52      16.207  54.445  66.331  1.00 26.20           C  
ATOM    380  CE1 TYR A  52      18.407  53.493  67.736  1.00 23.34           C  
ATOM    381  CE2 TYR A  52      16.032  53.514  67.357  1.00 34.55           C  
ATOM    382  CZ  TYR A  52      17.139  53.066  68.038  1.00 28.25           C  
ATOM    383  OH  TYR A  52      16.934  52.183  69.020  1.00 33.61           O  
ATOM    384  N   ALA A  53      17.590  57.106  61.890  1.00 26.31           N  
ATOM    385  CA  ALA A  53      17.213  58.366  61.108  1.00 26.22           C  
ATOM    386  C   ALA A  53      16.392  58.057  59.844  1.00 29.08           C  
ATOM    387  O   ALA A  53      15.379  58.724  59.595  1.00 30.76           O  
ATOM    388  CB  ALA A  53      18.451  59.219  60.743  1.00 25.63           C  
ATOM    389  N   VAL A  54      16.800  57.033  59.081  1.00 27.86           N  
ATOM    390  CA  VAL A  54      16.084  56.736  57.774  1.00 29.72           C  
ATOM    391  C   VAL A  54      15.600  55.298  57.590  1.00 30.22           C  
ATOM    392  O   VAL A  54      14.928  54.984  56.582  1.00 32.29           O  
ATOM    393  CB  VAL A  54      16.940  57.108  56.551  1.00 27.94           C  
ATOM    394  CG1 VAL A  54      17.462  58.527  56.689  1.00 24.98           C  
ATOM    395  CG2 VAL A  54      18.126  56.244  56.481  1.00 29.67           C  
ATOM    396  N   GLY A  55      15.834  54.411  58.587  1.00 28.59           N  
ATOM    397  CA  GLY A  55      15.380  53.059  58.411  1.00 26.17           C  
ATOM    398  C   GLY A  55      13.906  52.933  58.225  1.00 27.53           C  
ATOM    399  O   GLY A  55      13.434  51.966  57.609  1.00 27.11           O  
ATOM    400  N   GLY A  56      13.139  53.837  58.814  1.00 28.23           N  
ATOM    401  CA  GLY A  56      11.714  53.728  58.713  1.00 30.31           C  
ATOM    402  C   GLY A  56      11.238  54.271  57.349  1.00 32.76           C  
ATOM    403  O   GLY A  56      10.026  54.221  57.059  1.00 33.32           O  
ATOM    404  N   ILE A  57      12.180  54.683  56.500  1.00 33.21           N  
ATOM    405  CA  ILE A  57      11.841  55.220  55.191  1.00 34.26           C  
ATOM    406  C   ILE A  57      12.150  54.156  54.104  1.00 35.38           C  
ATOM    407  O   ILE A  57      11.264  53.737  53.379  1.00 36.29           O  
ATOM    408  CB  ILE A  57      12.640  56.485  54.914  1.00 35.73           C  
ATOM    409  CG1 ILE A  57      12.314  57.573  55.962  1.00 33.28           C  
ATOM    410  CG2 ILE A  57      12.381  57.005  53.422  1.00 32.02           C  
ATOM    411  CD1 ILE A  57      13.119  58.869  55.614  1.00 35.85           C  
ATOM    412  N   SER A  58      13.399  53.699  54.027  1.00 32.89           N  
ATOM    413  CA  SER A  58      13.763  52.696  53.078  1.00 32.22           C  
ATOM    414  C   SER A  58      13.884  51.276  53.619  1.00 32.31           C  
ATOM    415  O   SER A  58      14.043  50.346  52.841  1.00 29.14           O  
ATOM    416  CB  SER A  58      15.088  53.117  52.519  1.00 34.22           C  
ATOM    417  OG  SER A  58      16.110  52.851  53.413  1.00 29.74           O  
ATOM    418  N   GLY A  59      13.815  51.084  54.993  1.00 31.44           N  
ATOM    419  CA  GLY A  59      14.215  49.779  55.510  1.00 29.68           C  
ATOM    420  C   GLY A  59      15.660  49.804  56.048  1.00 31.68           C  
ATOM    421  O   GLY A  59      16.063  48.914  56.825  1.00 29.97           O  
ATOM    422  N   GLY A  60      16.437  50.824  55.651  1.00 30.93           N  
ATOM    423  CA  GLY A  60      17.809  51.011  56.058  1.00 31.04           C  
ATOM    424  C   GLY A  60      18.766  49.868  55.851  1.00 33.08           C  
ATOM    425  O   GLY A  60      19.334  49.346  56.862  1.00 33.48           O  
ATOM    426  N   HIS A  61      18.921  49.423  54.598  1.00 32.96           N  
ATOM    427  CA  HIS A  61      19.805  48.346  54.258  1.00 33.08           C  
ATOM    428  C   HIS A  61      21.276  48.787  54.267  1.00 34.02           C  
ATOM    429  O   HIS A  61      22.107  48.104  54.898  1.00 32.31           O  
ATOM    430  CB  HIS A  61      19.502  47.869  52.819  1.00 32.66           C  
ATOM    431  CG  HIS A  61      18.114  47.316  52.666  1.00 34.13           C  
ATOM    432  ND1 HIS A  61      17.714  46.567  51.570  1.00 33.78           N  
ATOM    433  CD2 HIS A  61      17.041  47.378  53.500  1.00 32.29           C  
ATOM    434  CE1 HIS A  61      16.439  46.223  51.723  1.00 32.53           C  
ATOM    435  NE2 HIS A  61      16.007  46.706  52.884  1.00 31.69           N  
ATOM    436  N   PHE A  62      21.591  49.853  53.485  1.00 31.43           N  
ATOM    437  CA  PHE A  62      22.956  50.442  53.444  1.00 32.23           C  
ATOM    438  C   PHE A  62      23.990  49.419  53.013  1.00 32.59           C  
ATOM    439  O   PHE A  62      25.177  49.567  53.309  1.00 33.03           O  
ATOM    440  CB  PHE A  62      23.367  51.030  54.803  1.00 30.35           C  
ATOM    441  CG  PHE A  62      22.304  51.827  55.455  1.00 29.02           C  
ATOM    442  CD1 PHE A  62      21.526  52.703  54.741  1.00 23.38           C  
ATOM    443  CD2 PHE A  62      22.114  51.766  56.850  1.00 25.93           C  
ATOM    444  CE1 PHE A  62      20.492  53.413  55.325  1.00 21.57           C  
ATOM    445  CE2 PHE A  62      21.148  52.544  57.427  1.00 23.22           C  
ATOM    446  CZ  PHE A  62      20.342  53.338  56.743  1.00 31.68           C  
ATOM    447  N   ASN A  63      23.577  48.421  52.216  1.00 32.61           N  
ATOM    448  CA  ASN A  63      24.445  47.247  52.049  1.00 31.26           C  
ATOM    449  C   ASN A  63      23.820  46.241  51.114  1.00 31.00           C  
ATOM    450  O   ASN A  63      22.808  45.689  51.455  1.00 30.83           O  
ATOM    451  CB  ASN A  63      24.652  46.561  53.452  1.00 28.35           C  
ATOM    452  CG  ASN A  63      25.532  45.324  53.384  1.00 30.50           C  
ATOM    453  OD1 ASN A  63      25.656  44.685  52.320  1.00 31.06           O  
ATOM    454  ND2 ASN A  63      26.122  44.911  54.527  1.00 23.90           N  
ATOM    455  N   PRO A  64      24.431  45.994  49.917  1.00 32.31           N  
ATOM    456  CA  PRO A  64      23.827  45.152  48.872  1.00 29.01           C  
ATOM    457  C   PRO A  64      23.515  43.753  49.369  1.00 29.67           C  
ATOM    458  O   PRO A  64      22.539  43.147  48.964  1.00 29.63           O  
ATOM    459  CB  PRO A  64      24.957  45.092  47.837  1.00 29.45           C  
ATOM    460  CG  PRO A  64      25.609  46.449  47.969  1.00 31.14           C  
ATOM    461  CD  PRO A  64      25.666  46.652  49.432  1.00 32.46           C  
ATOM    462  N   ALA A  65      24.342  43.245  50.292  1.00 28.78           N  
ATOM    463  CA  ALA A  65      24.165  41.899  50.764  1.00 27.42           C  
ATOM    464  C   ALA A  65      22.998  41.805  51.715  1.00 28.64           C  
ATOM    465  O   ALA A  65      22.348  40.781  51.823  1.00 27.94           O  
ATOM    466  CB  ALA A  65      25.477  41.390  51.303  1.00 23.59           C  
ATOM    467  N   VAL A  66      22.718  42.895  52.427  1.00 28.76           N  
ATOM    468  CA  VAL A  66      21.464  42.995  53.175  1.00 27.72           C  
ATOM    469  C   VAL A  66      20.213  42.986  52.256  1.00 29.63           C  
ATOM    470  O   VAL A  66      19.223  42.262  52.496  1.00 30.03           O  
ATOM    471  CB  VAL A  66      21.477  44.251  54.114  1.00 27.14           C  
ATOM    472  CG1 VAL A  66      20.094  44.503  54.642  1.00 27.49           C  
ATOM    473  CG2 VAL A  66      22.461  43.959  55.250  1.00 27.19           C  
ATOM    474  N   SER A  67      20.248  43.827  51.216  1.00 29.26           N  
ATOM    475  CA  SER A  67      19.120  43.903  50.263  1.00 30.99           C  
ATOM    476  C   SER A  67      18.901  42.509  49.671  1.00 31.31           C  
ATOM    477  O   SER A  67      17.768  42.065  49.578  1.00 32.91           O  
ATOM    478  CB  SER A  67      19.402  44.947  49.139  1.00 27.84           C  
ATOM    479  OG  SER A  67      19.504  46.255  49.729  1.00 27.83           O  
ATOM    480  N   VAL A  68      19.965  41.794  49.311  1.00 34.03           N  
ATOM    481  CA  VAL A  68      19.817  40.440  48.750  1.00 33.33           C  
ATOM    482  C   VAL A  68      19.212  39.504  49.779  1.00 35.12           C  
ATOM    483  O   VAL A  68      18.298  38.728  49.473  1.00 34.94           O  
ATOM    484  CB  VAL A  68      21.150  39.900  48.354  1.00 35.10           C  
ATOM    485  CG1 VAL A  68      21.085  38.378  48.112  1.00 38.62           C  
ATOM    486  CG2 VAL A  68      21.683  40.608  47.049  1.00 35.28           C  
ATOM    487  N   GLY A  69      19.693  39.556  51.033  1.00 33.63           N  
ATOM    488  CA  GLY A  69      19.216  38.620  52.085  1.00 32.47           C  
ATOM    489  C   GLY A  69      17.775  38.851  52.458  1.00 31.58           C  
ATOM    490  O   GLY A  69      17.007  37.915  52.617  1.00 30.66           O  
ATOM    491  N   LEU A  70      17.381  40.108  52.577  1.00 30.51           N  
ATOM    492  CA  LEU A  70      16.016  40.427  52.835  1.00 29.02           C  
ATOM    493  C   LEU A  70      15.121  40.043  51.571  1.00 32.08           C  
ATOM    494  O   LEU A  70      13.953  39.728  51.722  1.00 31.70           O  
ATOM    495  CB  LEU A  70      15.916  41.906  53.061  1.00 27.94           C  
ATOM    496  CG  LEU A  70      16.559  42.438  54.348  1.00 29.16           C  
ATOM    497  CD1 LEU A  70      16.289  43.881  54.388  1.00 26.20           C  
ATOM    498  CD2 LEU A  70      15.881  41.662  55.534  1.00 22.59           C  
ATOM    499  N   THR A  71      15.670  40.107  50.357  1.00 32.07           N  
ATOM    500  CA  THR A  71      14.864  39.618  49.185  1.00 32.39           C  
ATOM    501  C   THR A  71      14.669  38.094  49.276  1.00 32.53           C  
ATOM    502  O   THR A  71      13.552  37.594  49.173  1.00 34.21           O  
ATOM    503  CB  THR A  71      15.585  39.918  47.845  1.00 31.96           C  
ATOM    504  OG1 THR A  71      15.851  41.307  47.775  1.00 30.57           O  
ATOM    505  CG2 THR A  71      14.652  39.485  46.690  1.00 32.67           C  
ATOM    506  N   VAL A  72      15.760  37.359  49.534  1.00 33.66           N  
ATOM    507  CA  VAL A  72      15.691  35.913  49.672  1.00 34.51           C  
ATOM    508  C   VAL A  72      14.768  35.542  50.832  1.00 36.27           C  
ATOM    509  O   VAL A  72      14.131  34.499  50.830  1.00 36.06           O  
ATOM    510  CB  VAL A  72      17.089  35.322  49.917  1.00 35.61           C  
ATOM    511  CG1 VAL A  72      17.015  33.816  50.338  1.00 35.12           C  
ATOM    512  CG2 VAL A  72      17.999  35.548  48.701  1.00 31.06           C  
ATOM    513  N   ALA A  73      14.662  36.396  51.847  1.00 36.89           N  
ATOM    514  CA  ALA A  73      13.795  36.049  52.997  1.00 38.07           C  
ATOM    515  C   ALA A  73      12.343  36.389  52.691  1.00 38.52           C  
ATOM    516  O   ALA A  73      11.484  36.114  53.513  1.00 38.98           O  
ATOM    517  CB  ALA A  73      14.252  36.743  54.339  1.00 37.89           C  
ATOM    518  N   GLY A  74      12.076  37.014  51.534  1.00 38.17           N  
ATOM    519  CA  GLY A  74      10.713  37.440  51.227  1.00 37.13           C  
ATOM    520  C   GLY A  74      10.267  38.653  52.019  1.00 37.82           C  
ATOM    521  O   GLY A  74       9.078  38.913  52.113  1.00 38.40           O  
ATOM    522  N   ARG A  75      11.203  39.389  52.622  1.00 36.47           N  
ATOM    523  CA  ARG A  75      10.883  40.655  53.315  1.00 35.05           C  
ATOM    524  C   ARG A  75      10.831  41.870  52.375  1.00 35.04           C  
ATOM    525  O   ARG A  75      10.362  42.954  52.761  1.00 33.00           O  
ATOM    526  CB  ARG A  75      11.956  40.974  54.406  1.00 34.50           C  
ATOM    527  CG  ARG A  75      11.903  40.010  55.586  1.00 30.67           C  
ATOM    528  CD  ARG A  75      10.728  40.263  56.526  1.00 29.71           C  
ATOM    529  NE  ARG A  75      10.889  39.480  57.785  1.00 29.43           N  
ATOM    530  CZ  ARG A  75      11.546  39.940  58.864  1.00 33.43           C  
ATOM    531  NH1 ARG A  75      12.072  41.175  58.823  1.00 33.34           N  
ATOM    532  NH2 ARG A  75      11.689  39.194  59.955  1.00 28.10           N  
ATOM    533  N   PHE A  76      11.383  41.721  51.165  1.00 34.23           N  
ATOM    534  CA  PHE A  76      11.698  42.881  50.352  1.00 33.63           C  
ATOM    535  C   PHE A  76      11.541  42.498  48.837  1.00 34.60           C  
ATOM    536  O   PHE A  76      12.038  41.464  48.411  1.00 35.98           O  
ATOM    537  CB  PHE A  76      13.154  43.281  50.666  1.00 30.56           C  
ATOM    538  CG  PHE A  76      13.681  44.456  49.868  1.00 34.68           C  
ATOM    539  CD1 PHE A  76      13.287  45.734  50.155  1.00 33.39           C  
ATOM    540  CD2 PHE A  76      14.549  44.268  48.782  1.00 34.58           C  
ATOM    541  CE1 PHE A  76      13.725  46.784  49.397  1.00 31.23           C  
ATOM    542  CE2 PHE A  76      15.022  45.314  48.108  1.00 33.00           C  
ATOM    543  CZ  PHE A  76      14.645  46.567  48.435  1.00 31.50           C  
ATOM    544  N   PRO A  77      10.866  43.338  48.042  1.00 35.11           N  
ATOM    545  CA  PRO A  77      10.533  42.969  46.623  1.00 36.08           C  
ATOM    546  C   PRO A  77      11.773  42.906  45.751  1.00 35.55           C  
ATOM    547  O   PRO A  77      12.587  43.849  45.726  1.00 32.44           O  
ATOM    548  CB  PRO A  77       9.626  44.120  46.156  1.00 36.48           C  
ATOM    549  CG  PRO A  77       9.797  45.222  47.160  1.00 36.34           C  
ATOM    550  CD  PRO A  77      10.082  44.498  48.489  1.00 36.12           C  
ATOM    551  N   ALA A  78      11.939  41.795  45.044  1.00 35.62           N  
ATOM    552  CA  ALA A  78      13.115  41.638  44.216  1.00 37.32           C  
ATOM    553  C   ALA A  78      13.202  42.803  43.222  1.00 38.45           C  
ATOM    554  O   ALA A  78      14.310  43.207  42.842  1.00 39.69           O  
ATOM    555  CB  ALA A  78      13.131  40.197  43.493  1.00 38.61           C  
ATOM    556  N   SER A  79      12.060  43.428  42.893  1.00 39.80           N  
ATOM    557  CA  SER A  79      12.056  44.530  41.917  1.00 41.08           C  
ATOM    558  C   SER A  79      12.772  45.798  42.429  1.00 41.50           C  
ATOM    559  O   SER A  79      13.069  46.679  41.635  1.00 41.65           O  
ATOM    560  CB  SER A  79      10.634  44.889  41.502  1.00 41.59           C  
ATOM    561  OG  SER A  79       9.905  45.403  42.595  1.00 42.50           O  
ATOM    562  N   SER A  80      13.052  45.898  43.738  1.00 39.52           N  
ATOM    563  CA  SER A  80      13.781  47.070  44.247  1.00 37.57           C  
ATOM    564  C   SER A  80      15.226  46.806  44.464  1.00 35.94           C  
ATOM    565  O   SER A  80      15.982  47.702  44.802  1.00 35.61           O  
ATOM    566  CB  SER A  80      13.163  47.563  45.542  1.00 40.15           C  
ATOM    567  OG  SER A  80      11.936  48.205  45.262  1.00 41.12           O  
ATOM    568  N   LEU A  81      15.633  45.574  44.246  1.00 35.80           N  
ATOM    569  CA  LEU A  81      16.981  45.175  44.562  1.00 36.66           C  
ATOM    570  C   LEU A  81      18.016  45.978  43.816  1.00 38.16           C  
ATOM    571  O   LEU A  81      18.861  46.631  44.418  1.00 40.19           O  
ATOM    572  CB  LEU A  81      17.149  43.680  44.319  1.00 35.96           C  
ATOM    573  CG  LEU A  81      18.498  43.025  44.530  1.00 36.01           C  
ATOM    574  CD1 LEU A  81      19.135  43.547  45.900  1.00 37.08           C  
ATOM    575  CD2 LEU A  81      18.219  41.548  44.557  1.00 32.10           C  
ATOM    576  N   VAL A  82      17.941  45.985  42.490  1.00 38.01           N  
ATOM    577  CA  VAL A  82      18.963  46.661  41.689  1.00 36.44           C  
ATOM    578  C   VAL A  82      19.090  48.160  41.957  1.00 35.25           C  
ATOM    579  O   VAL A  82      20.214  48.668  42.130  1.00 33.44           O  
ATOM    580  CB  VAL A  82      18.725  46.414  40.223  1.00 36.95           C  
ATOM    581  CG1 VAL A  82      19.572  47.373  39.390  1.00 39.63           C  
ATOM    582  CG2 VAL A  82      19.061  44.982  39.900  1.00 38.05           C  
ATOM    583  N   PRO A  83      17.953  48.886  41.961  1.00 34.96           N  
ATOM    584  CA  PRO A  83      18.001  50.290  42.298  1.00 35.51           C  
ATOM    585  C   PRO A  83      18.653  50.489  43.681  1.00 35.90           C  
ATOM    586  O   PRO A  83      19.549  51.339  43.788  1.00 38.45           O  
ATOM    587  CB  PRO A  83      16.536  50.690  42.365  1.00 34.43           C  
ATOM    588  CG  PRO A  83      15.838  49.731  41.426  1.00 36.26           C  
ATOM    589  CD  PRO A  83      16.576  48.436  41.688  1.00 35.62           C  
ATOM    590  N   TYR A  84      18.249  49.724  44.712  1.00 34.78           N  
ATOM    591  CA  TYR A  84      18.887  49.885  46.053  1.00 34.24           C  
ATOM    592  C   TYR A  84      20.384  49.665  45.914  1.00 33.24           C  
ATOM    593  O   TYR A  84      21.164  50.431  46.439  1.00 32.54           O  
ATOM    594  CB  TYR A  84      18.339  48.870  47.049  1.00 32.87           C  
ATOM    595  CG  TYR A  84      17.163  49.358  47.906  1.00 34.07           C  
ATOM    596  CD1 TYR A  84      16.134  50.062  47.358  1.00 33.83           C  
ATOM    597  CD2 TYR A  84      17.115  49.090  49.278  1.00 31.31           C  
ATOM    598  CE1 TYR A  84      15.055  50.459  48.096  1.00 30.79           C  
ATOM    599  CE2 TYR A  84      16.049  49.501  50.056  1.00 32.20           C  
ATOM    600  CZ  TYR A  84      15.004  50.165  49.483  1.00 38.74           C  
ATOM    601  OH  TYR A  84      13.908  50.595  50.291  1.00 28.62           O  
ATOM    602  N   VAL A  85      20.795  48.635  45.143  1.00 33.01           N  
ATOM    603  CA  VAL A  85      22.252  48.344  45.050  1.00 31.95           C  
ATOM    604  C   VAL A  85      23.005  49.494  44.412  1.00 34.08           C  
ATOM    605  O   VAL A  85      24.134  49.860  44.881  1.00 34.48           O  
ATOM    606  CB  VAL A  85      22.567  47.005  44.395  1.00 32.01           C  
ATOM    607  CG1 VAL A  85      24.068  46.791  44.250  1.00 25.77           C  
ATOM    608  CG2 VAL A  85      21.907  45.886  45.168  1.00 33.34           C  
ATOM    609  N   ILE A  86      22.360  50.154  43.425  1.00 34.68           N  
ATOM    610  CA  ILE A  86      22.974  51.311  42.748  1.00 34.81           C  
ATOM    611  C   ILE A  86      23.076  52.525  43.668  1.00 34.32           C  
ATOM    612  O   ILE A  86      24.061  53.250  43.641  1.00 34.78           O  
ATOM    613  CB  ILE A  86      22.139  51.800  41.471  1.00 36.18           C  
ATOM    614  CG1 ILE A  86      21.965  50.669  40.426  1.00 39.87           C  
ATOM    615  CG2 ILE A  86      22.765  53.040  40.860  1.00 31.42           C  
ATOM    616  CD1 ILE A  86      23.289  50.050  40.046  1.00 47.12           C  
ATOM    617  N   ALA A  87      22.019  52.784  44.412  1.00 34.30           N  
ATOM    618  CA  ALA A  87      22.019  53.919  45.385  1.00 34.36           C  
ATOM    619  C   ALA A  87      23.126  53.727  46.462  1.00 34.50           C  
ATOM    620  O   ALA A  87      23.775  54.705  46.935  1.00 32.78           O  
ATOM    621  CB  ALA A  87      20.644  54.019  46.087  1.00 34.62           C  
ATOM    622  N   GLN A  88      23.312  52.461  46.855  1.00 34.44           N  
ATOM    623  CA  GLN A  88      24.253  52.103  47.937  1.00 34.68           C  
ATOM    624  C   GLN A  88      25.703  52.257  47.466  1.00 36.22           C  
ATOM    625  O   GLN A  88      26.540  52.773  48.236  1.00 35.30           O  
ATOM    626  CB  GLN A  88      23.994  50.638  48.377  1.00 33.11           C  
ATOM    627  CG  GLN A  88      22.634  50.481  49.094  1.00 30.38           C  
ATOM    628  CD  GLN A  88      22.186  49.033  49.154  1.00 31.40           C  
ATOM    629  OE1 GLN A  88      22.806  48.174  48.536  1.00 35.03           O  
ATOM    630  NE2 GLN A  88      21.142  48.738  49.926  1.00 29.07           N  
ATOM    631  N   VAL A  89      26.007  51.711  46.288  1.00 34.05           N  
ATOM    632  CA  VAL A  89      27.337  51.775  45.733  1.00 35.12           C  
ATOM    633  C   VAL A  89      27.704  53.213  45.375  1.00 34.16           C  
ATOM    634  O   VAL A  89      28.843  53.589  45.468  1.00 34.91           O  
ATOM    635  CB  VAL A  89      27.489  50.848  44.486  1.00 36.48           C  
ATOM    636  CG1 VAL A  89      28.867  51.040  43.779  1.00 36.64           C  
ATOM    637  CG2 VAL A  89      27.208  49.372  44.838  1.00 33.49           C  
ATOM    638  N   ALA A  90      26.718  54.012  45.005  1.00 32.55           N  
ATOM    639  CA  ALA A  90      26.915  55.433  44.738  1.00 31.91           C  
ATOM    640  C   ALA A  90      27.246  56.208  46.012  1.00 31.20           C  
ATOM    641  O   ALA A  90      28.143  57.050  45.991  1.00 30.73           O  
ATOM    642  CB  ALA A  90      25.675  56.034  44.103  1.00 31.09           C  
ATOM    643  N   GLY A  91      26.515  55.949  47.105  1.00 30.00           N  
ATOM    644  CA  GLY A  91      26.886  56.580  48.437  1.00 28.80           C  
ATOM    645  C   GLY A  91      28.280  56.219  48.844  1.00 26.60           C  
ATOM    646  O   GLY A  91      29.000  57.037  49.265  1.00 28.61           O  
ATOM    647  N   ALA A  92      28.680  54.963  48.683  1.00 28.45           N  
ATOM    648  CA  ALA A  92      30.033  54.527  49.087  1.00 29.21           C  
ATOM    649  C   ALA A  92      31.119  55.251  48.317  1.00 30.73           C  
ATOM    650  O   ALA A  92      32.143  55.743  48.875  1.00 30.96           O  
ATOM    651  CB  ALA A  92      30.191  52.986  48.909  1.00 28.28           C  
ATOM    652  N   ILE A  93      30.907  55.325  46.991  1.00 31.80           N  
ATOM    653  CA  ILE A  93      31.861  56.010  46.094  1.00 31.28           C  
ATOM    654  C   ILE A  93      31.946  57.490  46.382  1.00 31.95           C  
ATOM    655  O   ILE A  93      33.041  58.054  46.440  1.00 34.39           O  
ATOM    656  CB  ILE A  93      31.449  55.775  44.594  1.00 31.67           C  
ATOM    657  CG1 ILE A  93      31.555  54.311  44.297  1.00 30.83           C  
ATOM    658  CG2 ILE A  93      32.296  56.731  43.652  1.00 30.75           C  
ATOM    659  CD1 ILE A  93      31.078  53.939  42.861  1.00 36.11           C  
ATOM    660  N   VAL A  94      30.808  58.150  46.605  1.00 33.00           N  
ATOM    661  CA  VAL A  94      30.842  59.556  46.937  1.00 32.47           C  
ATOM    662  C   VAL A  94      31.498  59.732  48.326  1.00 32.65           C  
ATOM    663  O   VAL A  94      32.274  60.622  48.514  1.00 32.86           O  
ATOM    664  CB  VAL A  94      29.447  60.168  46.925  1.00 33.63           C  
ATOM    665  CG1 VAL A  94      29.515  61.614  47.308  1.00 33.74           C  
ATOM    666  CG2 VAL A  94      28.800  60.030  45.474  1.00 32.33           C  
ATOM    667  N   ALA A  95      31.240  58.839  49.293  1.00 33.20           N  
ATOM    668  CA  ALA A  95      31.949  58.981  50.597  1.00 30.96           C  
ATOM    669  C   ALA A  95      33.425  58.765  50.437  1.00 29.76           C  
ATOM    670  O   ALA A  95      34.189  59.480  51.019  1.00 30.98           O  
ATOM    671  CB  ALA A  95      31.410  57.945  51.640  1.00 32.53           C  
ATOM    672  N   ALA A  96      33.848  57.754  49.656  1.00 29.52           N  
ATOM    673  CA  ALA A  96      35.268  57.463  49.464  1.00 28.06           C  
ATOM    674  C   ALA A  96      35.973  58.682  48.935  1.00 31.00           C  
ATOM    675  O   ALA A  96      37.079  59.021  49.381  1.00 30.29           O  
ATOM    676  CB  ALA A  96      35.477  56.261  48.546  1.00 28.44           C  
ATOM    677  N   ALA A  97      35.291  59.392  48.023  1.00 33.11           N  
ATOM    678  CA  ALA A  97      35.844  60.611  47.379  1.00 32.81           C  
ATOM    679  C   ALA A  97      35.928  61.795  48.339  1.00 33.48           C  
ATOM    680  O   ALA A  97      36.838  62.623  48.243  1.00 31.97           O  
ATOM    681  CB  ALA A  97      34.913  60.992  46.203  1.00 32.97           C  
ATOM    682  N   ALA A  98      34.941  61.928  49.238  1.00 33.41           N  
ATOM    683  CA  ALA A  98      34.973  63.048  50.174  1.00 34.07           C  
ATOM    684  C   ALA A  98      36.123  62.765  51.164  1.00 33.07           C  
ATOM    685  O   ALA A  98      36.868  63.648  51.507  1.00 34.70           O  
ATOM    686  CB  ALA A  98      33.615  63.219  50.947  1.00 36.01           C  
ATOM    687  N   LEU A  99      36.220  61.536  51.650  1.00 33.04           N  
ATOM    688  CA  LEU A  99      37.333  61.120  52.499  1.00 30.99           C  
ATOM    689  C   LEU A  99      38.666  61.371  51.786  1.00 32.57           C  
ATOM    690  O   LEU A  99      39.642  61.866  52.405  1.00 29.65           O  
ATOM    691  CB  LEU A  99      37.218  59.638  52.812  1.00 30.23           C  
ATOM    692  CG  LEU A  99      36.051  59.183  53.742  1.00 29.11           C  
ATOM    693  CD1 LEU A  99      36.193  57.691  53.869  1.00 30.72           C  
ATOM    694  CD2 LEU A  99      36.226  59.932  55.076  1.00 27.45           C  
ATOM    695  N   TYR A 100      38.721  61.029  50.466  1.00 31.52           N  
ATOM    696  CA  TYR A 100      39.958  61.277  49.742  1.00 32.12           C  
ATOM    697  C   TYR A 100      40.365  62.754  49.723  1.00 32.63           C  
ATOM    698  O   TYR A 100      41.522  63.133  50.041  1.00 34.72           O  
ATOM    699  CB  TYR A 100      39.822  60.725  48.294  1.00 34.08           C  
ATOM    700  CG  TYR A 100      41.087  60.846  47.552  1.00 37.57           C  
ATOM    701  CD1 TYR A 100      42.066  59.826  47.629  1.00 40.13           C  
ATOM    702  CD2 TYR A 100      41.359  62.009  46.811  1.00 41.28           C  
ATOM    703  CE1 TYR A 100      43.245  59.952  46.975  1.00 44.79           C  
ATOM    704  CE2 TYR A 100      42.545  62.141  46.129  1.00 45.23           C  
ATOM    705  CZ  TYR A 100      43.472  61.113  46.205  1.00 47.20           C  
ATOM    706  OH  TYR A 100      44.650  61.262  45.558  1.00 49.79           O  
ATOM    707  N   VAL A 101      39.430  63.625  49.373  1.00 33.45           N  
ATOM    708  CA  VAL A 101      39.695  65.073  49.353  1.00 33.03           C  
ATOM    709  C   VAL A 101      40.133  65.541  50.715  1.00 34.37           C  
ATOM    710  O   VAL A 101      41.121  66.309  50.829  1.00 31.47           O  
ATOM    711  CB  VAL A 101      38.445  65.882  48.966  1.00 34.27           C  
ATOM    712  CG1 VAL A 101      38.679  67.283  49.212  1.00 34.75           C  
ATOM    713  CG2 VAL A 101      38.124  65.712  47.425  1.00 32.56           C  
ATOM    714  N   ILE A 102      39.439  65.069  51.783  1.00 33.23           N  
ATOM    715  CA  ILE A 102      39.786  65.556  53.132  1.00 33.69           C  
ATOM    716  C   ILE A 102      41.135  65.016  53.612  1.00 35.80           C  
ATOM    717  O   ILE A 102      41.946  65.755  54.172  1.00 36.89           O  
ATOM    718  CB  ILE A 102      38.670  65.214  54.195  1.00 33.07           C  
ATOM    719  CG1 ILE A 102      37.480  66.130  53.972  1.00 32.04           C  
ATOM    720  CG2 ILE A 102      39.229  65.390  55.662  1.00 31.27           C  
ATOM    721  CD1 ILE A 102      36.065  65.618  54.507  1.00 23.21           C  
ATOM    722  N   ALA A 103      41.371  63.721  53.392  1.00 38.15           N  
ATOM    723  CA  ALA A 103      42.631  63.061  53.803  1.00 39.04           C  
ATOM    724  C   ALA A 103      43.900  63.706  53.238  1.00 40.42           C  
ATOM    725  O   ALA A 103      44.896  63.939  53.977  1.00 39.65           O  
ATOM    726  CB  ALA A 103      42.615  61.580  53.436  1.00 39.27           C  
ATOM    727  N   THR A 104      43.863  64.050  51.942  1.00 40.77           N  
ATOM    728  CA  THR A 104      45.010  64.639  51.325  1.00 40.76           C  
ATOM    729  C   THR A 104      45.189  66.099  51.731  1.00 41.73           C  
ATOM    730  O   THR A 104      46.193  66.718  51.388  1.00 42.69           O  
ATOM    731  CB  THR A 104      44.981  64.497  49.747  1.00 41.16           C  
ATOM    732  OG1 THR A 104      43.850  65.177  49.239  1.00 41.40           O  
ATOM    733  CG2 THR A 104      44.833  63.090  49.327  1.00 41.23           C  
ATOM    734  N   GLY A 105      44.287  66.673  52.513  1.00 41.49           N  
ATOM    735  CA  GLY A 105      44.587  67.999  53.095  1.00 42.65           C  
ATOM    736  C   GLY A 105      45.658  67.910  54.189  1.00 43.57           C  
ATOM    737  O   GLY A 105      45.917  68.866  54.925  1.00 43.30           O  
ATOM    738  N   LYS A 106      46.242  66.730  54.342  1.00 44.42           N  
ATOM    739  CA  LYS A 106      47.363  66.564  55.250  1.00 45.67           C  
ATOM    740  C   LYS A 106      48.560  66.314  54.384  1.00 47.94           C  
ATOM    741  O   LYS A 106      48.636  65.273  53.665  1.00 47.91           O  
ATOM    742  CB  LYS A 106      47.181  65.363  56.141  1.00 44.75           C  
ATOM    743  CG  LYS A 106      48.356  65.029  57.024  1.00 44.02           C  
ATOM    744  CD  LYS A 106      47.906  63.826  57.834  1.00 40.57           C  
ATOM    745  CE  LYS A 106      49.008  63.156  58.588  1.00 45.83           C  
ATOM    746  NZ  LYS A 106      49.695  64.078  59.546  1.00 44.86           N  
ATOM    747  N   ALA A 107      49.504  67.245  54.467  1.00 49.59           N  
ATOM    748  CA  ALA A 107      50.697  67.216  53.616  1.00 52.50           C  
ATOM    749  C   ALA A 107      51.484  65.891  53.649  1.00 54.30           C  
ATOM    750  O   ALA A 107      51.783  65.353  54.744  1.00 53.08           O  
ATOM    751  CB  ALA A 107      51.611  68.372  53.982  1.00 51.65           C  
ATOM    752  N   GLY A 108      51.815  65.375  52.448  1.00 56.25           N  
ATOM    753  CA  GLY A 108      52.644  64.165  52.330  1.00 58.60           C  
ATOM    754  C   GLY A 108      52.109  62.913  53.045  1.00 60.33           C  
ATOM    755  O   GLY A 108      52.886  62.057  53.535  1.00 61.22           O  
ATOM    756  N   ILE A 109      50.778  62.818  53.146  1.00 60.28           N  
ATOM    757  CA  ILE A 109      50.152  61.663  53.771  1.00 59.29           C  
ATOM    758  C   ILE A 109      50.246  60.455  52.841  1.00 59.23           C  
ATOM    759  O   ILE A 109      50.182  60.582  51.605  1.00 59.46           O  
ATOM    760  CB  ILE A 109      48.678  61.942  54.100  1.00 59.22           C  
ATOM    761  CG1 ILE A 109      48.087  60.790  54.912  1.00 59.68           C  
ATOM    762  CG2 ILE A 109      47.883  62.198  52.819  1.00 57.91           C  
ATOM    763  CD1 ILE A 109      46.605  61.025  55.401  1.00 59.07           C  
ATOM    764  N   ASP A 110      50.447  59.284  53.424  1.00 58.28           N  
ATOM    765  CA  ASP A 110      50.373  58.070  52.629  1.00 57.59           C  
ATOM    766  C   ASP A 110      49.042  57.363  52.915  1.00 55.38           C  
ATOM    767  O   ASP A 110      48.819  56.876  54.036  1.00 55.38           O  
ATOM    768  CB  ASP A 110      51.547  57.118  52.907  1.00 59.10           C  
ATOM    769  CG  ASP A 110      51.634  55.982  51.850  1.00 61.65           C  
ATOM    770  OD1 ASP A 110      50.591  55.565  51.292  1.00 61.24           O  
ATOM    771  OD2 ASP A 110      52.751  55.514  51.565  1.00 65.97           O  
ATOM    772  N   LEU A 111      48.147  57.346  51.920  1.00 52.36           N  
ATOM    773  CA  LEU A 111      46.811  56.764  52.112  1.00 49.91           C  
ATOM    774  C   LEU A 111      46.868  55.239  52.315  1.00 47.89           C  
ATOM    775  O   LEU A 111      46.041  54.655  53.034  1.00 47.20           O  
ATOM    776  CB  LEU A 111      45.855  57.164  50.986  1.00 49.05           C  
ATOM    777  CG  LEU A 111      44.947  58.358  51.245  1.00 47.80           C  
ATOM    778  CD1 LEU A 111      45.432  59.246  52.403  1.00 46.12           C  
ATOM    779  CD2 LEU A 111      44.721  59.086  49.979  1.00 46.87           C  
ATOM    780  N   GLY A 112      47.886  54.629  51.716  1.00 45.62           N  
ATOM    781  CA  GLY A 112      48.112  53.204  51.877  1.00 42.45           C  
ATOM    782  C   GLY A 112      46.978  52.412  51.276  1.00 41.14           C  
ATOM    783  O   GLY A 112      46.606  52.637  50.099  1.00 40.59           O  
ATOM    784  N   GLY A 113      46.469  51.425  52.032  1.00 38.87           N  
ATOM    785  CA  GLY A 113      45.310  50.622  51.571  1.00 37.53           C  
ATOM    786  C   GLY A 113      43.976  51.386  51.589  1.00 35.62           C  
ATOM    787  O   GLY A 113      42.931  50.917  51.062  1.00 37.32           O  
ATOM    788  N   PHE A 114      43.988  52.554  52.204  1.00 33.49           N  
ATOM    789  CA  PHE A 114      42.831  53.427  52.239  1.00 32.37           C  
ATOM    790  C   PHE A 114      41.544  52.670  52.725  1.00 32.52           C  
ATOM    791  O   PHE A 114      40.451  52.920  52.252  1.00 32.08           O  
ATOM    792  CB  PHE A 114      42.653  54.074  50.878  1.00 32.39           C  
ATOM    793  CG  PHE A 114      41.646  55.184  50.828  1.00 29.55           C  
ATOM    794  CD1 PHE A 114      41.760  56.250  51.625  1.00 31.23           C  
ATOM    795  CD2 PHE A 114      40.660  55.205  49.836  1.00 35.30           C  
ATOM    796  CE1 PHE A 114      40.823  57.324  51.560  1.00 31.55           C  
ATOM    797  CE2 PHE A 114      39.754  56.276  49.720  1.00 33.37           C  
ATOM    798  CZ  PHE A 114      39.824  57.316  50.613  1.00 33.97           C  
ATOM    799  N   ALA A 115      41.721  51.793  53.717  1.00 31.96           N  
ATOM    800  CA  ALA A 115      40.648  51.043  54.352  1.00 31.49           C  
ATOM    801  C   ALA A 115      39.973  50.052  53.423  1.00 31.09           C  
ATOM    802  O   ALA A 115      38.871  49.560  53.694  1.00 30.78           O  
ATOM    803  CB  ALA A 115      39.658  52.006  55.114  1.00 29.20           C  
ATOM    804  N   SER A 116      40.635  49.740  52.296  1.00 31.83           N  
ATOM    805  CA  SER A 116      40.160  48.671  51.413  1.00 31.28           C  
ATOM    806  C   SER A 116      40.208  47.287  52.122  1.00 31.73           C  
ATOM    807  O   SER A 116      41.069  47.010  52.994  1.00 32.59           O  
ATOM    808  CB  SER A 116      41.062  48.602  50.168  1.00 31.87           C  
ATOM    809  OG  SER A 116      40.871  49.772  49.384  1.00 33.08           O  
ATOM    810  N   ASN A 117      39.249  46.439  51.806  1.00 31.96           N  
ATOM    811  CA  ASN A 117      39.310  45.066  52.320  1.00 32.20           C  
ATOM    812  C   ASN A 117      40.228  44.223  51.425  1.00 34.47           C  
ATOM    813  O   ASN A 117      40.294  44.457  50.193  1.00 36.26           O  
ATOM    814  CB  ASN A 117      37.926  44.450  52.320  1.00 29.34           C  
ATOM    815  CG  ASN A 117      37.026  45.204  53.085  1.00 29.22           C  
ATOM    816  OD1 ASN A 117      36.147  45.886  52.556  1.00 27.19           O  
ATOM    817  ND2 ASN A 117      37.250  45.159  54.510  1.00 27.28           N  
ATOM    818  N   GLY A 118      40.954  43.285  52.012  1.00 34.88           N  
ATOM    819  CA  GLY A 118      41.816  42.415  51.199  1.00 35.63           C  
ATOM    820  C   GLY A 118      42.043  41.061  51.872  1.00 37.23           C  
ATOM    821  O   GLY A 118      41.549  40.823  52.948  1.00 36.94           O  
ATOM    822  N   TYR A 119      42.737  40.150  51.186  1.00 38.02           N  
ATOM    823  CA  TYR A 119      43.066  38.797  51.688  1.00 36.92           C  
ATOM    824  C   TYR A 119      44.522  38.413  51.247  1.00 37.19           C  
ATOM    825  O   TYR A 119      45.191  39.199  50.516  1.00 35.98           O  
ATOM    826  CB  TYR A 119      42.048  37.791  51.151  1.00 36.92           C  
ATOM    827  CG  TYR A 119      41.990  37.725  49.596  1.00 38.14           C  
ATOM    828  CD1 TYR A 119      42.894  36.948  48.868  1.00 41.21           C  
ATOM    829  CD2 TYR A 119      41.033  38.459  48.888  1.00 39.30           C  
ATOM    830  CE1 TYR A 119      42.813  36.876  47.401  1.00 39.17           C  
ATOM    831  CE2 TYR A 119      40.948  38.419  47.493  1.00 41.98           C  
ATOM    832  CZ  TYR A 119      41.859  37.642  46.758  1.00 38.71           C  
ATOM    833  OH  TYR A 119      41.770  37.570  45.401  1.00 42.62           O  
ATOM    834  N   GLY A 120      45.009  37.248  51.672  1.00 37.87           N  
ATOM    835  CA  GLY A 120      46.425  36.872  51.528  1.00 40.06           C  
ATOM    836  C   GLY A 120      47.425  37.939  51.961  1.00 42.39           C  
ATOM    837  O   GLY A 120      47.512  38.331  53.176  1.00 44.13           O  
ATOM    838  N   GLU A 121      48.205  38.436  50.995  1.00 43.76           N  
ATOM    839  CA  GLU A 121      49.177  39.498  51.266  1.00 44.99           C  
ATOM    840  C   GLU A 121      48.506  40.819  51.717  1.00 44.20           C  
ATOM    841  O   GLU A 121      49.143  41.683  52.363  1.00 42.70           O  
ATOM    842  CB  GLU A 121      50.030  39.798  50.026  1.00 46.25           C  
ATOM    843  CG  GLU A 121      51.171  40.732  50.441  1.00 54.37           C  
ATOM    844  CD  GLU A 121      52.079  41.310  49.346  1.00 65.39           C  
ATOM    845  OE1 GLU A 121      51.717  41.360  48.115  1.00 67.86           O  
ATOM    846  OE2 GLU A 121      53.190  41.736  49.768  1.00 66.86           O  
ATOM    847  N   HIS A 122      47.229  40.984  51.365  1.00 42.03           N  
ATOM    848  CA  HIS A 122      46.576  42.218  51.743  1.00 40.82           C  
ATOM    849  C   HIS A 122      45.578  42.056  52.893  1.00 39.49           C  
ATOM    850  O   HIS A 122      44.806  42.960  53.186  1.00 38.95           O  
ATOM    851  CB  HIS A 122      45.958  42.823  50.512  1.00 40.50           C  
ATOM    852  CG  HIS A 122      46.954  43.040  49.393  1.00 41.45           C  
ATOM    853  ND1 HIS A 122      47.861  44.081  49.386  1.00 38.60           N  
ATOM    854  CD2 HIS A 122      47.171  42.347  48.245  1.00 38.26           C  
ATOM    855  CE1 HIS A 122      48.569  44.044  48.261  1.00 38.43           C  
ATOM    856  NE2 HIS A 122      48.189  42.985  47.567  1.00 36.70           N  
ATOM    857  N   SER A 123      45.618  40.894  53.531  1.00 38.38           N  
ATOM    858  CA  SER A 123      44.961  40.675  54.793  1.00 36.37           C  
ATOM    859  C   SER A 123      45.874  41.246  55.866  1.00 36.22           C  
ATOM    860  O   SER A 123      47.045  40.898  55.919  1.00 36.38           O  
ATOM    861  CB  SER A 123      44.752  39.172  55.038  1.00 37.29           C  
ATOM    862  OG  SER A 123      44.621  38.894  56.439  1.00 34.03           O  
ATOM    863  N   PRO A 124      45.350  42.111  56.741  1.00 34.36           N  
ATOM    864  CA  PRO A 124      46.141  42.685  57.830  1.00 34.94           C  
ATOM    865  C   PRO A 124      46.923  41.627  58.589  1.00 33.85           C  
ATOM    866  O   PRO A 124      48.031  41.856  59.029  1.00 34.03           O  
ATOM    867  CB  PRO A 124      45.069  43.303  58.743  1.00 34.96           C  
ATOM    868  CG  PRO A 124      44.038  43.752  57.770  1.00 34.04           C  
ATOM    869  CD  PRO A 124      43.956  42.571  56.779  1.00 34.32           C  
ATOM    870  N   GLY A 125      46.359  40.445  58.717  1.00 33.80           N  
ATOM    871  CA  GLY A 125      47.018  39.424  59.536  1.00 34.82           C  
ATOM    872  C   GLY A 125      47.570  38.319  58.635  1.00 34.35           C  
ATOM    873  O   GLY A 125      48.040  37.295  59.124  1.00 34.03           O  
ATOM    874  N   GLY A 126      47.497  38.493  57.302  1.00 36.09           N  
ATOM    875  CA  GLY A 126      48.144  37.490  56.415  1.00 34.92           C  
ATOM    876  C   GLY A 126      47.296  36.206  56.302  1.00 36.57           C  
ATOM    877  O   GLY A 126      47.841  35.118  56.029  1.00 36.21           O  
ATOM    878  N   TYR A 127      45.972  36.305  56.525  1.00 34.30           N  
ATOM    879  CA  TYR A 127      45.098  35.128  56.406  1.00 33.22           C  
ATOM    880  C   TYR A 127      44.810  34.855  54.937  1.00 33.86           C  
ATOM    881  O   TYR A 127      44.743  35.825  54.137  1.00 33.67           O  
ATOM    882  CB  TYR A 127      43.763  35.387  57.122  1.00 32.54           C  
ATOM    883  CG  TYR A 127      43.886  35.393  58.606  1.00 32.41           C  
ATOM    884  CD1 TYR A 127      43.605  34.258  59.332  1.00 35.54           C  
ATOM    885  CD2 TYR A 127      44.275  36.542  59.283  1.00 32.43           C  
ATOM    886  CE1 TYR A 127      43.727  34.246  60.706  1.00 28.90           C  
ATOM    887  CE2 TYR A 127      44.351  36.594  60.627  1.00 29.25           C  
ATOM    888  CZ  TYR A 127      44.120  35.413  61.353  1.00 35.74           C  
ATOM    889  OH  TYR A 127      44.220  35.392  62.725  1.00 30.49           O  
ATOM    890  N   SER A 128      44.629  33.570  54.594  1.00 34.04           N  
ATOM    891  CA  SER A 128      44.490  33.147  53.171  1.00 34.52           C  
ATOM    892  C   SER A 128      43.172  33.571  52.561  1.00 35.69           C  
ATOM    893  O   SER A 128      42.188  33.820  53.280  1.00 33.57           O  
ATOM    894  CB  SER A 128      44.493  31.633  53.059  1.00 32.36           C  
ATOM    895  OG  SER A 128      43.315  31.134  53.681  1.00 36.12           O  
ATOM    896  N   LEU A 129      43.123  33.565  51.225  1.00 35.25           N  
ATOM    897  CA  LEU A 129      41.876  33.715  50.496  1.00 36.79           C  
ATOM    898  C   LEU A 129      40.763  32.816  51.071  1.00 37.27           C  
ATOM    899  O   LEU A 129      39.615  33.263  51.262  1.00 38.60           O  
ATOM    900  CB  LEU A 129      42.072  33.398  48.970  1.00 37.68           C  
ATOM    901  CG  LEU A 129      41.013  33.822  47.949  1.00 38.76           C  
ATOM    902  CD1 LEU A 129      41.507  33.648  46.455  1.00 41.08           C  
ATOM    903  CD2 LEU A 129      39.814  32.996  48.112  1.00 41.89           C  
ATOM    904  N   VAL A 130      41.081  31.564  51.382  1.00 36.58           N  
ATOM    905  CA  VAL A 130      40.047  30.670  51.898  1.00 37.17           C  
ATOM    906  C   VAL A 130      39.521  31.115  53.324  1.00 37.27           C  
ATOM    907  O   VAL A 130      38.315  31.033  53.614  1.00 36.69           O  
ATOM    908  CB  VAL A 130      40.510  29.217  51.929  1.00 37.22           C  
ATOM    909  CG1 VAL A 130      39.449  28.378  52.561  1.00 37.89           C  
ATOM    910  CG2 VAL A 130      40.771  28.710  50.446  1.00 39.97           C  
ATOM    911  N   SER A 131      40.433  31.518  54.214  1.00 35.52           N  
ATOM    912  CA  SER A 131      39.990  32.160  55.501  1.00 34.38           C  
ATOM    913  C   SER A 131      39.081  33.368  55.260  1.00 33.76           C  
ATOM    914  O   SER A 131      38.002  33.539  55.880  1.00 34.63           O  
ATOM    915  CB  SER A 131      41.204  32.539  56.314  1.00 32.14           C  
ATOM    916  OG  SER A 131      41.741  31.335  56.798  1.00 32.81           O  
ATOM    917  N   ALA A 132      39.489  34.210  54.343  1.00 32.99           N  
ATOM    918  CA  ALA A 132      38.706  35.416  54.022  1.00 33.12           C  
ATOM    919  C   ALA A 132      37.296  35.049  53.571  1.00 33.91           C  
ATOM    920  O   ALA A 132      36.270  35.660  53.993  1.00 32.01           O  
ATOM    921  CB  ALA A 132      39.416  36.228  52.966  1.00 34.14           C  
ATOM    922  N   LEU A 133      37.230  34.051  52.682  1.00 34.86           N  
ATOM    923  CA  LEU A 133      35.945  33.568  52.155  1.00 35.60           C  
ATOM    924  C   LEU A 133      35.018  33.036  53.236  1.00 33.65           C  
ATOM    925  O   LEU A 133      33.861  33.398  53.315  1.00 33.27           O  
ATOM    926  CB  LEU A 133      36.188  32.478  51.041  1.00 37.82           C  
ATOM    927  CG  LEU A 133      34.872  31.964  50.406  1.00 39.37           C  
ATOM    928  CD1 LEU A 133      34.348  32.971  49.443  1.00 40.19           C  
ATOM    929  CD2 LEU A 133      35.024  30.609  49.740  1.00 44.17           C  
ATOM    930  N   LEU A 134      35.535  32.175  54.078  1.00 32.12           N  
ATOM    931  CA  LEU A 134      34.707  31.547  55.067  1.00 33.14           C  
ATOM    932  C   LEU A 134      34.143  32.548  56.144  1.00 32.31           C  
ATOM    933  O   LEU A 134      32.991  32.526  56.508  1.00 30.92           O  
ATOM    934  CB  LEU A 134      35.530  30.477  55.784  1.00 33.49           C  
ATOM    935  CG  LEU A 134      35.971  29.215  55.021  1.00 39.58           C  
ATOM    936  CD1 LEU A 134      36.781  28.384  56.032  1.00 43.62           C  
ATOM    937  CD2 LEU A 134      34.812  28.387  54.503  1.00 37.31           C  
ATOM    938  N   ILE A 135      35.006  33.424  56.619  1.00 31.98           N  
ATOM    939  CA  ILE A 135      34.657  34.333  57.701  1.00 29.60           C  
ATOM    940  C   ILE A 135      33.701  35.396  57.139  1.00 29.94           C  
ATOM    941  O   ILE A 135      32.787  35.856  57.853  1.00 29.77           O  
ATOM    942  CB  ILE A 135      35.921  34.936  58.370  1.00 28.02           C  
ATOM    943  CG1 ILE A 135      35.612  35.360  59.874  1.00 29.61           C  
ATOM    944  CG2 ILE A 135      36.400  36.165  57.623  1.00 28.55           C  
ATOM    945  CD1 ILE A 135      36.739  35.998  60.648  1.00 21.08           C  
ATOM    946  N   GLU A 136      33.872  35.846  55.867  1.00 26.71           N  
ATOM    947  CA  GLU A 136      32.889  36.805  55.318  1.00 24.61           C  
ATOM    948  C   GLU A 136      31.491  36.220  55.103  1.00 26.76           C  
ATOM    949  O   GLU A 136      30.479  36.908  55.259  1.00 26.29           O  
ATOM    950  CB  GLU A 136      33.412  37.453  54.021  1.00 28.17           C  
ATOM    951  CG  GLU A 136      34.614  38.380  54.256  1.00 27.82           C  
ATOM    952  CD  GLU A 136      34.184  39.782  54.704  1.00 32.42           C  
ATOM    953  OE1 GLU A 136      33.039  40.193  54.356  1.00 34.70           O  
ATOM    954  OE2 GLU A 136      35.015  40.513  55.342  1.00 30.48           O  
ATOM    955  N   ILE A 137      31.415  34.961  54.660  1.00 25.15           N  
ATOM    956  CA  ILE A 137      30.181  34.243  54.557  1.00 25.20           C  
ATOM    957  C   ILE A 137      29.559  34.021  55.983  1.00 25.74           C  
ATOM    958  O   ILE A 137      28.373  34.271  56.198  1.00 26.78           O  
ATOM    959  CB  ILE A 137      30.387  32.840  53.879  1.00 23.85           C  
ATOM    960  CG1 ILE A 137      30.698  33.039  52.312  1.00 27.38           C  
ATOM    961  CG2 ILE A 137      29.172  31.941  54.157  1.00 25.43           C  
ATOM    962  CD1 ILE A 137      31.118  31.700  51.684  1.00 23.26           C  
ATOM    963  N   ILE A 138      30.308  33.476  56.873  1.00 26.40           N  
ATOM    964  CA  ILE A 138      29.741  33.234  58.247  1.00 27.24           C  
ATOM    965  C   ILE A 138      29.202  34.506  58.848  1.00 26.04           C  
ATOM    966  O   ILE A 138      28.036  34.605  59.107  1.00 27.75           O  
ATOM    967  CB  ILE A 138      30.753  32.603  59.142  1.00 29.18           C  
ATOM    968  CG1 ILE A 138      31.015  31.139  58.647  1.00 28.38           C  
ATOM    969  CG2 ILE A 138      30.186  32.444  60.555  1.00 27.69           C  
ATOM    970  CD1 ILE A 138      32.230  30.443  59.214  1.00 25.18           C  
ATOM    971  N   LEU A 139      30.032  35.531  59.002  1.00 26.11           N  
ATOM    972  CA  LEU A 139      29.636  36.847  59.604  1.00 26.55           C  
ATOM    973  C   LEU A 139      28.481  37.554  58.864  1.00 27.76           C  
ATOM    974  O   LEU A 139      27.629  38.130  59.491  1.00 25.60           O  
ATOM    975  CB  LEU A 139      30.883  37.778  59.660  1.00 24.60           C  
ATOM    976  CG  LEU A 139      32.027  37.197  60.526  1.00 23.32           C  
ATOM    977  CD1 LEU A 139      33.114  38.219  60.569  1.00 27.63           C  
ATOM    978  CD2 LEU A 139      31.339  36.900  61.999  1.00 28.07           C  
ATOM    979  N   THR A 140      28.452  37.527  57.509  1.00 27.18           N  
ATOM    980  CA  THR A 140      27.345  38.155  56.835  1.00 27.39           C  
ATOM    981  C   THR A 140      26.035  37.375  57.050  1.00 29.76           C  
ATOM    982  O   THR A 140      24.924  37.962  57.181  1.00 30.18           O  
ATOM    983  CB  THR A 140      27.646  38.305  55.296  1.00 29.64           C  
ATOM    984  OG1 THR A 140      28.893  38.975  55.100  1.00 28.99           O  
ATOM    985  CG2 THR A 140      26.600  39.150  54.638  1.00 27.16           C  
ATOM    986  N   ALA A 141      26.134  36.042  57.086  1.00 30.83           N  
ATOM    987  CA  ALA A 141      24.962  35.208  57.314  1.00 29.87           C  
ATOM    988  C   ALA A 141      24.365  35.566  58.691  1.00 31.22           C  
ATOM    989  O   ALA A 141      23.133  35.794  58.816  1.00 32.46           O  
ATOM    990  CB  ALA A 141      25.345  33.682  57.231  1.00 28.80           C  
ATOM    991  N   PHE A 142      25.210  35.630  59.715  1.00 29.58           N  
ATOM    992  CA  PHE A 142      24.743  36.070  61.043  1.00 30.28           C  
ATOM    993  C   PHE A 142      24.227  37.519  61.101  1.00 31.38           C  
ATOM    994  O   PHE A 142      23.263  37.817  61.833  1.00 30.45           O  
ATOM    995  CB  PHE A 142      25.796  35.773  62.093  1.00 29.36           C  
ATOM    996  CG  PHE A 142      25.670  34.377  62.641  1.00 29.64           C  
ATOM    997  CD1 PHE A 142      26.378  33.352  62.100  1.00 28.13           C  
ATOM    998  CD2 PHE A 142      24.742  34.075  63.713  1.00 29.91           C  
ATOM    999  CE1 PHE A 142      26.206  31.990  62.573  1.00 28.76           C  
ATOM   1000  CE2 PHE A 142      24.614  32.736  64.242  1.00 29.67           C  
ATOM   1001  CZ  PHE A 142      25.342  31.722  63.695  1.00 38.08           C  
ATOM   1002  N   PHE A 143      24.803  38.394  60.272  1.00 30.27           N  
ATOM   1003  CA  PHE A 143      24.370  39.757  60.240  1.00 31.05           C  
ATOM   1004  C   PHE A 143      22.867  39.724  59.828  1.00 29.95           C  
ATOM   1005  O   PHE A 143      22.012  40.412  60.430  1.00 30.57           O  
ATOM   1006  CB  PHE A 143      25.218  40.586  59.201  1.00 29.33           C  
ATOM   1007  CG  PHE A 143      25.022  42.107  59.300  1.00 31.52           C  
ATOM   1008  CD1 PHE A 143      24.875  42.753  60.573  1.00 23.01           C  
ATOM   1009  CD2 PHE A 143      25.026  42.871  58.159  1.00 26.45           C  
ATOM   1010  CE1 PHE A 143      24.736  44.159  60.695  1.00 18.01           C  
ATOM   1011  CE2 PHE A 143      24.867  44.256  58.221  1.00 28.85           C  
ATOM   1012  CZ  PHE A 143      24.745  44.922  59.469  1.00 27.56           C  
ATOM   1013  N   LEU A 144      22.528  38.913  58.826  1.00 30.27           N  
ATOM   1014  CA  LEU A 144      21.131  38.833  58.352  1.00 27.47           C  
ATOM   1015  C   LEU A 144      20.240  38.150  59.393  1.00 26.74           C  
ATOM   1016  O   LEU A 144      19.068  38.526  59.576  1.00 25.98           O  
ATOM   1017  CB  LEU A 144      21.051  38.069  56.983  1.00 28.12           C  
ATOM   1018  CG  LEU A 144      21.142  39.272  55.985  1.00 29.10           C  
ATOM   1019  CD1 LEU A 144      22.493  39.626  55.198  1.00 37.48           C  
ATOM   1020  CD2 LEU A 144      19.814  39.864  55.458  1.00 19.96           C  
ATOM   1021  N   ILE A 145      20.752  37.112  60.002  1.00 25.89           N  
ATOM   1022  CA  ILE A 145      19.956  36.438  61.059  1.00 28.57           C  
ATOM   1023  C   ILE A 145      19.544  37.556  62.088  1.00 26.29           C  
ATOM   1024  O   ILE A 145      18.325  37.750  62.312  1.00 27.45           O  
ATOM   1025  CB  ILE A 145      20.715  35.289  61.744  1.00 28.75           C  
ATOM   1026  CG1 ILE A 145      20.934  34.133  60.808  1.00 31.91           C  
ATOM   1027  CG2 ILE A 145      19.934  34.787  63.010  1.00 26.10           C  
ATOM   1028  CD1 ILE A 145      19.679  33.699  60.191  1.00 44.23           C  
ATOM   1029  N   VAL A 146      20.512  38.341  62.624  1.00 27.91           N  
ATOM   1030  CA  VAL A 146      20.206  39.482  63.556  1.00 24.12           C  
ATOM   1031  C   VAL A 146      19.220  40.486  62.990  1.00 24.93           C  
ATOM   1032  O   VAL A 146      18.299  40.961  63.685  1.00 25.89           O  
ATOM   1033  CB  VAL A 146      21.532  40.207  64.010  1.00 24.41           C  
ATOM   1034  CG1 VAL A 146      21.187  41.417  65.033  1.00 23.12           C  
ATOM   1035  CG2 VAL A 146      22.380  39.174  64.724  1.00 26.13           C  
ATOM   1036  N   ILE A 147      19.450  40.934  61.724  1.00 24.80           N  
ATOM   1037  CA  ILE A 147      18.536  41.879  61.092  1.00 24.49           C  
ATOM   1038  C   ILE A 147      17.124  41.290  60.962  1.00 26.66           C  
ATOM   1039  O   ILE A 147      16.130  41.928  61.340  1.00 28.27           O  
ATOM   1040  CB  ILE A 147      19.041  42.225  59.618  1.00 24.62           C  
ATOM   1041  CG1 ILE A 147      20.304  43.050  59.742  1.00 25.53           C  
ATOM   1042  CG2 ILE A 147      17.922  43.113  58.915  1.00 22.87           C  
ATOM   1043  CD1 ILE A 147      21.219  43.168  58.545  1.00 22.79           C  
ATOM   1044  N   LEU A 148      16.998  40.086  60.373  1.00 26.31           N  
ATOM   1045  CA  LEU A 148      15.669  39.443  60.182  1.00 25.15           C  
ATOM   1046  C   LEU A 148      15.065  39.170  61.634  1.00 25.19           C  
ATOM   1047  O   LEU A 148      13.868  39.503  61.958  1.00 26.82           O  
ATOM   1048  CB  LEU A 148      15.873  38.129  59.423  1.00 23.92           C  
ATOM   1049  CG  LEU A 148      16.286  38.362  57.928  1.00 24.70           C  
ATOM   1050  CD1 LEU A 148      16.977  37.095  57.341  1.00 19.95           C  
ATOM   1051  CD2 LEU A 148      14.937  38.611  57.275  1.00 22.84           C  
ATOM   1052  N   GLY A 149      15.828  38.576  62.499  1.00 26.66           N  
ATOM   1053  CA  GLY A 149      15.298  38.360  63.946  1.00 22.38           C  
ATOM   1054  C   GLY A 149      14.838  39.631  64.624  1.00 24.72           C  
ATOM   1055  O   GLY A 149      13.721  39.720  65.126  1.00 25.53           O  
ATOM   1056  N   SER A 150      15.663  40.688  64.600  1.00 25.61           N  
ATOM   1057  CA  SER A 150      15.411  41.869  65.451  1.00 25.54           C  
ATOM   1058  C   SER A 150      14.303  42.751  64.863  1.00 27.51           C  
ATOM   1059  O   SER A 150      13.749  43.581  65.594  1.00 24.62           O  
ATOM   1060  CB  SER A 150      16.731  42.678  65.640  1.00 27.29           C  
ATOM   1061  OG  SER A 150      17.203  43.197  64.394  1.00 29.44           O  
ATOM   1062  N   THR A 151      14.010  42.626  63.501  1.00 25.31           N  
ATOM   1063  CA  THR A 151      12.896  43.356  62.888  1.00 25.86           C  
ATOM   1064  C   THR A 151      11.627  42.458  62.784  1.00 28.90           C  
ATOM   1065  O   THR A 151      10.639  42.883  62.262  1.00 30.35           O  
ATOM   1066  CB  THR A 151      13.258  43.865  61.431  1.00 27.47           C  
ATOM   1067  OG1 THR A 151      13.785  42.741  60.694  1.00 24.18           O  
ATOM   1068  CG2 THR A 151      14.402  44.947  61.518  1.00 26.28           C  
ATOM   1069  N   HIS A 152      11.618  41.264  63.363  1.00 29.62           N  
ATOM   1070  CA  HIS A 152      10.430  40.423  63.350  1.00 29.57           C  
ATOM   1071  C   HIS A 152       9.353  41.001  64.240  1.00 29.98           C  
ATOM   1072  O   HIS A 152       9.635  41.775  65.177  1.00 29.90           O  
ATOM   1073  CB  HIS A 152      10.838  38.992  63.712  1.00 28.84           C  
ATOM   1074  CG  HIS A 152       9.748  37.969  63.536  1.00 32.10           C  
ATOM   1075  ND1 HIS A 152       8.833  37.679  64.539  1.00 28.56           N  
ATOM   1076  CD2 HIS A 152       9.438  37.156  62.481  1.00 25.51           C  
ATOM   1077  CE1 HIS A 152       8.012  36.716  64.111  1.00 26.67           C  
ATOM   1078  NE2 HIS A 152       8.379  36.362  62.883  1.00 26.59           N  
ATOM   1079  N   GLY A 153       8.093  40.655  63.976  1.00 29.27           N  
ATOM   1080  CA  GLY A 153       6.988  41.229  64.720  1.00 29.08           C  
ATOM   1081  C   GLY A 153       7.044  40.809  66.208  1.00 31.19           C  
ATOM   1082  O   GLY A 153       6.439  41.441  67.041  1.00 29.00           O  
ATOM   1083  N   ARG A 154       7.766  39.748  66.533  1.00 31.51           N  
ATOM   1084  CA  ARG A 154       7.807  39.294  67.923  1.00 33.28           C  
ATOM   1085  C   ARG A 154       8.728  40.209  68.733  1.00 34.83           C  
ATOM   1086  O   ARG A 154       8.787  40.127  69.934  1.00 35.25           O  
ATOM   1087  CB  ARG A 154       8.264  37.840  67.982  1.00 32.93           C  
ATOM   1088  CG  ARG A 154       9.696  37.606  67.643  1.00 31.51           C  
ATOM   1089  CD  ARG A 154      10.140  36.128  67.934  1.00 36.02           C  
ATOM   1090  NE  ARG A 154       9.423  35.126  67.121  1.00 28.08           N  
ATOM   1091  CZ  ARG A 154       9.856  34.597  65.972  1.00 33.90           C  
ATOM   1092  NH1 ARG A 154      11.013  34.972  65.461  1.00 31.75           N  
ATOM   1093  NH2 ARG A 154       9.114  33.686  65.308  1.00 27.60           N  
ATOM   1094  N   VAL A 155       9.454  41.113  68.050  1.00 34.98           N  
ATOM   1095  CA  VAL A 155      10.334  42.050  68.744  1.00 34.59           C  
ATOM   1096  C   VAL A 155       9.719  43.418  68.722  1.00 35.32           C  
ATOM   1097  O   VAL A 155       9.372  43.933  67.597  1.00 38.12           O  
ATOM   1098  CB  VAL A 155      11.724  42.104  68.079  1.00 34.41           C  
ATOM   1099  CG1 VAL A 155      12.715  43.050  68.905  1.00 34.47           C  
ATOM   1100  CG2 VAL A 155      12.320  40.659  67.936  1.00 30.72           C  
ATOM   1101  N   PRO A 156       9.640  44.051  69.879  1.00 34.74           N  
ATOM   1102  CA  PRO A 156       9.019  45.375  69.916  1.00 35.38           C  
ATOM   1103  C   PRO A 156       9.750  46.362  69.071  1.00 35.33           C  
ATOM   1104  O   PRO A 156      10.992  46.339  69.015  1.00 35.52           O  
ATOM   1105  CB  PRO A 156       9.154  45.789  71.398  1.00 34.12           C  
ATOM   1106  CG  PRO A 156       9.419  44.466  72.149  1.00 35.14           C  
ATOM   1107  CD  PRO A 156      10.030  43.528  71.236  1.00 34.31           C  
ATOM   1108  N   ALA A 157       9.001  47.264  68.447  1.00 35.50           N  
ATOM   1109  CA  ALA A 157       9.563  48.270  67.553  1.00 36.45           C  
ATOM   1110  C   ALA A 157      10.559  49.202  68.284  1.00 34.24           C  
ATOM   1111  O   ALA A 157      10.423  49.479  69.496  1.00 35.53           O  
ATOM   1112  CB  ALA A 157       8.437  49.118  66.913  1.00 36.72           C  
ATOM   1113  N   GLY A 158      11.583  49.578  67.535  1.00 31.94           N  
ATOM   1114  CA  GLY A 158      12.524  50.585  67.904  1.00 28.61           C  
ATOM   1115  C   GLY A 158      13.858  50.024  68.309  1.00 26.65           C  
ATOM   1116  O   GLY A 158      14.811  50.786  68.405  1.00 28.85           O  
ATOM   1117  N   PHE A 159      13.933  48.754  68.675  1.00 25.14           N  
ATOM   1118  CA  PHE A 159      15.195  48.177  69.192  1.00 24.91           C  
ATOM   1119  C   PHE A 159      16.098  47.686  68.111  1.00 26.94           C  
ATOM   1120  O   PHE A 159      17.316  47.575  68.298  1.00 28.12           O  
ATOM   1121  CB  PHE A 159      14.896  47.009  70.111  1.00 25.14           C  
ATOM   1122  CG  PHE A 159      14.311  47.457  71.493  1.00 26.63           C  
ATOM   1123  CD1 PHE A 159      15.123  48.094  72.439  1.00 28.41           C  
ATOM   1124  CD2 PHE A 159      12.939  47.401  71.723  1.00 23.16           C  
ATOM   1125  CE1 PHE A 159      14.583  48.566  73.672  1.00 22.16           C  
ATOM   1126  CE2 PHE A 159      12.393  47.866  73.014  1.00 28.10           C  
ATOM   1127  CZ  PHE A 159      13.222  48.365  73.921  1.00 21.29           C  
ATOM   1128  N   ALA A 160      15.536  47.393  66.920  1.00 24.37           N  
ATOM   1129  CA  ALA A 160      16.415  46.815  65.796  1.00 25.56           C  
ATOM   1130  C   ALA A 160      17.671  47.594  65.474  1.00 25.88           C  
ATOM   1131  O   ALA A 160      18.744  47.003  65.271  1.00 28.68           O  
ATOM   1132  CB  ALA A 160      15.552  46.608  64.554  1.00 21.62           C  
ATOM   1133  N   PRO A 161      17.628  48.921  65.516  1.00 26.97           N  
ATOM   1134  CA  PRO A 161      18.893  49.640  65.215  1.00 27.17           C  
ATOM   1135  C   PRO A 161      20.018  49.364  66.177  1.00 26.20           C  
ATOM   1136  O   PRO A 161      21.203  49.367  65.837  1.00 26.60           O  
ATOM   1137  CB  PRO A 161      18.480  51.093  65.385  1.00 26.95           C  
ATOM   1138  CG  PRO A 161      17.016  51.110  64.971  1.00 30.86           C  
ATOM   1139  CD  PRO A 161      16.513  49.853  65.730  1.00 26.63           C  
ATOM   1140  N   ILE A 162      19.660  49.196  67.442  1.00 24.39           N  
ATOM   1141  CA  ILE A 162      20.645  48.862  68.460  1.00 21.60           C  
ATOM   1142  C   ILE A 162      21.196  47.484  68.212  1.00 18.36           C  
ATOM   1143  O   ILE A 162      22.390  47.294  68.147  1.00 19.34           O  
ATOM   1144  CB  ILE A 162      19.950  48.864  69.880  1.00 21.41           C  
ATOM   1145  CG1 ILE A 162      19.720  50.350  70.292  1.00 26.00           C  
ATOM   1146  CG2 ILE A 162      20.968  48.312  70.893  1.00 22.08           C  
ATOM   1147  CD1 ILE A 162      18.625  50.521  71.243  1.00 25.36           C  
ATOM   1148  N   ALA A 163      20.312  46.524  67.965  1.00 19.84           N  
ATOM   1149  CA  ALA A 163      20.741  45.173  67.674  1.00 20.75           C  
ATOM   1150  C   ALA A 163      21.608  45.125  66.530  1.00 21.86           C  
ATOM   1151  O   ALA A 163      22.635  44.424  66.545  1.00 23.25           O  
ATOM   1152  CB  ALA A 163      19.567  44.304  67.406  1.00 19.80           C  
ATOM   1153  N   ILE A 164      21.115  45.761  65.400  1.00 21.50           N  
ATOM   1154  CA  ILE A 164      21.853  45.573  64.107  1.00 21.82           C  
ATOM   1155  C   ILE A 164      23.167  46.406  64.011  1.00 23.81           C  
ATOM   1156  O   ILE A 164      24.226  45.905  63.542  1.00 23.55           O  
ATOM   1157  CB  ILE A 164      20.895  46.072  62.950  1.00 18.03           C  
ATOM   1158  CG1 ILE A 164      19.666  45.140  62.898  1.00 18.17           C  
ATOM   1159  CG2 ILE A 164      21.668  46.027  61.584  1.00 22.43           C  
ATOM   1160  CD1 ILE A 164      18.465  45.917  62.177  1.00 27.91           C  
ATOM   1161  N   GLY A 165      23.144  47.661  64.541  1.00 26.58           N  
ATOM   1162  CA  GLY A 165      24.385  48.445  64.663  1.00 23.53           C  
ATOM   1163  C   GLY A 165      25.416  47.706  65.486  1.00 24.88           C  
ATOM   1164  O   GLY A 165      26.538  47.547  65.031  1.00 22.22           O  
ATOM   1165  N   LEU A 166      25.074  47.296  66.743  1.00 23.12           N  
ATOM   1166  CA  LEU A 166      26.061  46.652  67.544  1.00 22.95           C  
ATOM   1167  C   LEU A 166      26.439  45.298  67.019  1.00 22.34           C  
ATOM   1168  O   LEU A 166      27.509  44.828  67.285  1.00 22.23           O  
ATOM   1169  CB  LEU A 166      25.537  46.485  69.019  1.00 20.78           C  
ATOM   1170  CG  LEU A 166      25.335  47.856  69.716  1.00 19.06           C  
ATOM   1171  CD1 LEU A 166      24.712  47.514  71.128  1.00 21.61           C  
ATOM   1172  CD2 LEU A 166      26.733  48.522  69.862  1.00 22.15           C  
ATOM   1173  N   ALA A 167      25.561  44.639  66.222  1.00 24.26           N  
ATOM   1174  CA  ALA A 167      26.050  43.408  65.617  1.00 22.12           C  
ATOM   1175  C   ALA A 167      27.186  43.718  64.627  1.00 23.38           C  
ATOM   1176  O   ALA A 167      28.184  42.943  64.462  1.00 22.98           O  
ATOM   1177  CB  ALA A 167      24.874  42.597  65.056  1.00 20.47           C  
ATOM   1178  N   LEU A 168      27.047  44.857  63.946  1.00 25.09           N  
ATOM   1179  CA  LEU A 168      28.121  45.251  62.977  1.00 23.25           C  
ATOM   1180  C   LEU A 168      29.413  45.578  63.688  1.00 22.22           C  
ATOM   1181  O   LEU A 168      30.523  45.191  63.290  1.00 21.21           O  
ATOM   1182  CB  LEU A 168      27.658  46.424  62.105  1.00 25.81           C  
ATOM   1183  CG  LEU A 168      28.675  46.744  60.989  1.00 26.19           C  
ATOM   1184  CD1 LEU A 168      29.082  45.496  60.294  1.00 27.01           C  
ATOM   1185  CD2 LEU A 168      28.068  47.831  59.933  1.00 21.03           C  
ATOM   1186  N   THR A 169      29.312  46.179  64.910  1.00 23.04           N  
ATOM   1187  CA  THR A 169      30.540  46.414  65.642  1.00 20.67           C  
ATOM   1188  C   THR A 169      31.166  45.098  65.999  1.00 22.17           C  
ATOM   1189  O   THR A 169      32.391  44.923  65.902  1.00 25.08           O  
ATOM   1190  CB  THR A 169      30.161  47.216  67.000  1.00 21.17           C  
ATOM   1191  OG1 THR A 169      29.896  48.589  66.637  1.00 20.99           O  
ATOM   1192  CG2 THR A 169      31.342  47.179  68.012  1.00 19.06           C  
ATOM   1193  N   LEU A 170      30.363  44.174  66.544  1.00 23.39           N  
ATOM   1194  CA  LEU A 170      30.853  42.840  66.988  1.00 22.10           C  
ATOM   1195  C   LEU A 170      31.565  42.170  65.742  1.00 22.94           C  
ATOM   1196  O   LEU A 170      32.673  41.607  65.834  1.00 22.64           O  
ATOM   1197  CB  LEU A 170      29.615  41.960  67.374  1.00 21.85           C  
ATOM   1198  CG  LEU A 170      29.864  40.447  67.445  1.00 20.93           C  
ATOM   1199  CD1 LEU A 170      31.110  40.170  68.401  1.00 25.34           C  
ATOM   1200  CD2 LEU A 170      28.581  39.864  68.040  1.00 22.64           C  
ATOM   1201  N   ILE A 171      30.935  42.257  64.578  1.00 25.26           N  
ATOM   1202  CA  ILE A 171      31.541  41.574  63.367  1.00 22.47           C  
ATOM   1203  C   ILE A 171      32.945  42.154  63.144  1.00 23.67           C  
ATOM   1204  O   ILE A 171      33.887  41.417  62.786  1.00 26.47           O  
ATOM   1205  CB  ILE A 171      30.662  41.970  62.108  1.00 25.76           C  
ATOM   1206  CG1 ILE A 171      29.266  41.304  62.102  1.00 27.21           C  
ATOM   1207  CG2 ILE A 171      31.382  41.579  60.769  1.00 24.18           C  
ATOM   1208  CD1 ILE A 171      29.389  40.094  62.478  1.00 36.42           C  
ATOM   1209  N   HIS A 172      33.150  43.479  63.351  1.00 23.30           N  
ATOM   1210  CA  HIS A 172      34.469  44.103  63.146  1.00 21.79           C  
ATOM   1211  C   HIS A 172      35.449  43.694  64.218  1.00 24.96           C  
ATOM   1212  O   HIS A 172      36.662  43.530  63.940  1.00 24.31           O  
ATOM   1213  CB  HIS A 172      34.343  45.649  63.063  1.00 23.47           C  
ATOM   1214  CG  HIS A 172      33.737  46.130  61.762  1.00 22.87           C  
ATOM   1215  ND1 HIS A 172      34.480  46.719  60.764  1.00 23.97           N  
ATOM   1216  CD2 HIS A 172      32.453  46.160  61.343  1.00 19.20           C  
ATOM   1217  CE1 HIS A 172      33.683  47.069  59.778  1.00 22.28           C  
ATOM   1218  NE2 HIS A 172      32.454  46.727  60.091  1.00 30.86           N  
ATOM   1219  N   LEU A 173      34.959  43.586  65.482  1.00 21.42           N  
ATOM   1220  CA  LEU A 173      35.853  43.116  66.533  1.00 23.36           C  
ATOM   1221  C   LEU A 173      36.416  41.735  66.269  1.00 23.56           C  
ATOM   1222  O   LEU A 173      37.589  41.463  66.663  1.00 24.19           O  
ATOM   1223  CB  LEU A 173      35.190  43.110  67.922  1.00 21.73           C  
ATOM   1224  CG  LEU A 173      34.690  44.493  68.435  1.00 18.67           C  
ATOM   1225  CD1 LEU A 173      33.761  44.112  69.615  1.00 23.01           C  
ATOM   1226  CD2 LEU A 173      35.894  45.401  68.892  1.00 17.93           C  
ATOM   1227  N   ILE A 174      35.627  40.879  65.592  1.00 24.06           N  
ATOM   1228  CA  ILE A 174      36.079  39.545  65.237  1.00 22.62           C  
ATOM   1229  C   ILE A 174      37.042  39.572  64.006  1.00 28.02           C  
ATOM   1230  O   ILE A 174      38.085  38.921  64.026  1.00 29.09           O  
ATOM   1231  CB  ILE A 174      34.875  38.671  64.836  1.00 23.89           C  
ATOM   1232  CG1 ILE A 174      33.835  38.464  65.964  1.00 27.33           C  
ATOM   1233  CG2 ILE A 174      35.307  37.237  64.392  1.00 24.07           C  
ATOM   1234  CD1 ILE A 174      32.456  38.065  65.354  1.00 21.28           C  
ATOM   1235  N   SER A 175      36.696  40.310  62.936  1.00 27.09           N  
ATOM   1236  CA  SER A 175      37.323  39.986  61.615  1.00 27.70           C  
ATOM   1237  C   SER A 175      38.184  41.008  61.012  1.00 27.94           C  
ATOM   1238  O   SER A 175      38.781  40.740  59.957  1.00 28.63           O  
ATOM   1239  CB  SER A 175      36.252  39.593  60.628  1.00 25.44           C  
ATOM   1240  OG  SER A 175      35.340  40.682  60.445  1.00 26.46           O  
ATOM   1241  N   ILE A 176      38.396  42.158  61.661  1.00 28.31           N  
ATOM   1242  CA  ILE A 176      39.255  43.182  60.977  1.00 26.79           C  
ATOM   1243  C   ILE A 176      40.633  42.625  60.628  1.00 27.87           C  
ATOM   1244  O   ILE A 176      41.141  42.892  59.552  1.00 29.50           O  
ATOM   1245  CB  ILE A 176      39.452  44.510  61.865  1.00 27.03           C  
ATOM   1246  CG1 ILE A 176      38.164  45.319  61.768  1.00 24.75           C  
ATOM   1247  CG2 ILE A 176      40.657  45.294  61.368  1.00 24.86           C  
ATOM   1248  CD1 ILE A 176      38.077  46.618  62.582  1.00 18.36           C  
ATOM   1249  N   PRO A 177      41.243  41.814  61.515  1.00 27.13           N  
ATOM   1250  CA  PRO A 177      42.572  41.240  61.222  1.00 26.47           C  
ATOM   1251  C   PRO A 177      42.552  40.288  60.023  1.00 28.60           C  
ATOM   1252  O   PRO A 177      43.587  40.028  59.489  1.00 27.05           O  
ATOM   1253  CB  PRO A 177      42.890  40.425  62.476  1.00 28.46           C  
ATOM   1254  CG  PRO A 177      42.163  41.335  63.615  1.00 23.50           C  
ATOM   1255  CD  PRO A 177      40.844  41.559  62.929  1.00 28.30           C  
ATOM   1256  N   VAL A 178      41.391  39.749  59.660  1.00 28.24           N  
ATOM   1257  CA  VAL A 178      41.366  38.702  58.663  1.00 28.95           C  
ATOM   1258  C   VAL A 178      41.171  39.387  57.294  1.00 30.34           C  
ATOM   1259  O   VAL A 178      41.911  39.086  56.432  1.00 30.50           O  
ATOM   1260  CB  VAL A 178      40.258  37.691  58.925  1.00 30.91           C  
ATOM   1261  CG1 VAL A 178      40.314  36.560  57.885  1.00 27.45           C  
ATOM   1262  CG2 VAL A 178      40.352  37.109  60.417  1.00 22.58           C  
ATOM   1263  N   THR A 179      40.207  40.301  57.152  1.00 29.05           N  
ATOM   1264  CA  THR A 179      39.908  40.973  55.885  1.00 30.74           C  
ATOM   1265  C   THR A 179      39.754  42.464  56.027  1.00 31.21           C  
ATOM   1266  O   THR A 179      39.294  43.097  55.044  1.00 32.06           O  
ATOM   1267  CB  THR A 179      38.620  40.448  55.288  1.00 30.81           C  
ATOM   1268  OG1 THR A 179      37.504  40.682  56.170  1.00 30.69           O  
ATOM   1269  CG2 THR A 179      38.672  38.926  55.112  1.00 31.54           C  
ATOM   1270  N   ASN A 180      40.033  43.067  57.228  1.00 28.03           N  
ATOM   1271  CA  ASN A 180      39.618  44.456  57.448  1.00 28.00           C  
ATOM   1272  C   ASN A 180      38.088  44.599  57.518  1.00 25.77           C  
ATOM   1273  O   ASN A 180      37.543  45.727  57.704  1.00 27.07           O  
ATOM   1274  CB  ASN A 180      40.142  45.396  56.347  1.00 26.71           C  
ATOM   1275  CG  ASN A 180      41.396  46.067  56.693  1.00 32.99           C  
ATOM   1276  OD1 ASN A 180      41.764  46.170  57.851  1.00 41.45           O  
ATOM   1277  ND2 ASN A 180      42.092  46.564  55.681  1.00 41.38           N  
ATOM   1278  N   THR A 181      37.390  43.480  57.328  1.00 26.41           N  
ATOM   1279  CA  THR A 181      35.924  43.410  57.433  1.00 25.93           C  
ATOM   1280  C   THR A 181      35.071  44.078  56.390  1.00 27.75           C  
ATOM   1281  O   THR A 181      34.918  45.331  56.351  1.00 28.04           O  
ATOM   1282  CB  THR A 181      35.412  44.028  58.838  1.00 26.38           C  
ATOM   1283  OG1 THR A 181      36.118  43.386  59.867  1.00 29.78           O  
ATOM   1284  CG2 THR A 181      33.910  43.743  58.993  1.00 24.97           C  
ATOM   1285  N   SER A 182      34.491  43.267  55.507  1.00 28.97           N  
ATOM   1286  CA  SER A 182      33.588  43.842  54.565  1.00 28.44           C  
ATOM   1287  C   SER A 182      32.152  43.649  54.964  1.00 27.73           C  
ATOM   1288  O   SER A 182      31.475  44.630  55.380  1.00 30.78           O  
ATOM   1289  CB  SER A 182      33.857  43.282  53.129  1.00 28.46           C  
ATOM   1290  OG  SER A 182      32.755  43.621  52.301  1.00 27.76           O  
ATOM   1291  N   VAL A 183      31.659  42.410  54.871  1.00 27.74           N  
ATOM   1292  CA  VAL A 183      30.236  42.092  54.982  1.00 26.46           C  
ATOM   1293  C   VAL A 183      29.330  43.096  54.253  1.00 28.51           C  
ATOM   1294  O   VAL A 183      28.126  43.182  54.582  1.00 27.92           O  
ATOM   1295  CB  VAL A 183      29.721  41.902  56.517  1.00 28.07           C  
ATOM   1296  CG1 VAL A 183      30.637  40.940  57.289  1.00 26.74           C  
ATOM   1297  CG2 VAL A 183      29.592  43.225  57.183  1.00 23.70           C  
ATOM   1298  N   ASN A 184      29.851  43.786  53.197  1.00 29.36           N  
ATOM   1299  CA  ASN A 184      29.136  44.850  52.535  1.00 29.27           C  
ATOM   1300  C   ASN A 184      29.859  45.233  51.205  1.00 31.25           C  
ATOM   1301  O   ASN A 184      30.915  45.927  51.211  1.00 32.38           O  
ATOM   1302  CB  ASN A 184      29.108  46.020  53.433  1.00 30.62           C  
ATOM   1303  CG  ASN A 184      28.299  47.179  52.887  1.00 31.87           C  
ATOM   1304  OD1 ASN A 184      28.239  47.414  51.673  1.00 35.53           O  
ATOM   1305  ND2 ASN A 184      27.680  47.942  53.807  1.00 29.00           N  
ATOM   1306  N   PRO A 185      29.322  44.738  50.074  1.00 30.90           N  
ATOM   1307  CA  PRO A 185      30.009  44.908  48.774  1.00 29.59           C  
ATOM   1308  C   PRO A 185      30.183  46.384  48.412  1.00 27.06           C  
ATOM   1309  O   PRO A 185      31.240  46.780  47.930  1.00 29.62           O  
ATOM   1310  CB  PRO A 185      29.120  44.131  47.794  1.00 28.32           C  
ATOM   1311  CG  PRO A 185      28.464  43.104  48.692  1.00 31.35           C  
ATOM   1312  CD  PRO A 185      28.164  43.845  49.955  1.00 31.45           C  
ATOM   1313  N   ALA A 186      29.183  47.213  48.643  1.00 26.37           N  
ATOM   1314  CA  ALA A 186      29.324  48.632  48.452  1.00 26.98           C  
ATOM   1315  C   ALA A 186      30.413  49.262  49.274  1.00 27.12           C  
ATOM   1316  O   ALA A 186      31.181  50.112  48.771  1.00 27.56           O  
ATOM   1317  CB  ALA A 186      28.026  49.296  48.750  1.00 27.40           C  
ATOM   1318  N   ARG A 187      30.533  48.858  50.579  1.00 29.51           N  
ATOM   1319  CA  ARG A 187      31.550  49.499  51.462  1.00 25.39           C  
ATOM   1320  C   ARG A 187      32.967  49.098  50.995  1.00 27.21           C  
ATOM   1321  O   ARG A 187      33.953  49.848  51.110  1.00 27.96           O  
ATOM   1322  CB  ARG A 187      31.323  49.120  53.024  1.00 28.24           C  
ATOM   1323  CG  ARG A 187      32.547  49.408  53.775  1.00 20.18           C  
ATOM   1324  CD  ARG A 187      33.381  48.172  53.914  1.00 24.19           C  
ATOM   1325  NE  ARG A 187      34.520  48.356  54.888  1.00 32.16           N  
ATOM   1326  CZ  ARG A 187      35.747  48.821  54.606  1.00 32.80           C  
ATOM   1327  NH1 ARG A 187      36.054  49.177  53.346  1.00 26.79           N  
ATOM   1328  NH2 ARG A 187      36.717  48.892  55.578  1.00 24.69           N  
ATOM   1329  N   SER A 188      33.084  47.921  50.373  1.00 30.35           N  
ATOM   1330  CA  SER A 188      34.399  47.557  49.811  1.00 31.21           C  
ATOM   1331  C   SER A 188      34.728  48.272  48.452  1.00 33.00           C  
ATOM   1332  O   SER A 188      35.903  48.554  48.136  1.00 32.96           O  
ATOM   1333  CB  SER A 188      34.420  46.065  49.584  1.00 32.18           C  
ATOM   1334  OG  SER A 188      34.331  45.402  50.817  1.00 29.86           O  
ATOM   1335  N   THR A 189      33.683  48.530  47.669  1.00 33.96           N  
ATOM   1336  CA  THR A 189      33.871  49.062  46.249  1.00 33.65           C  
ATOM   1337  C   THR A 189      34.425  50.490  46.220  1.00 34.21           C  
ATOM   1338  O   THR A 189      35.385  50.728  45.480  1.00 33.96           O  
ATOM   1339  CB  THR A 189      32.586  49.043  45.481  1.00 32.58           C  
ATOM   1340  OG1 THR A 189      32.122  47.696  45.421  1.00 34.43           O  
ATOM   1341  CG2 THR A 189      32.745  49.726  44.061  1.00 33.97           C  
ATOM   1342  N   GLY A 190      33.871  51.427  47.026  1.00 32.59           N  
ATOM   1343  CA  GLY A 190      34.365  52.812  47.022  1.00 32.19           C  
ATOM   1344  C   GLY A 190      35.836  52.947  47.328  1.00 33.74           C  
ATOM   1345  O   GLY A 190      36.555  53.661  46.616  1.00 33.09           O  
ATOM   1346  N   GLN A 191      36.305  52.365  48.462  1.00 33.01           N  
ATOM   1347  CA  GLN A 191      37.710  52.490  48.826  1.00 31.16           C  
ATOM   1348  C   GLN A 191      38.586  51.889  47.719  1.00 32.57           C  
ATOM   1349  O   GLN A 191      39.599  52.481  47.344  1.00 33.98           O  
ATOM   1350  CB  GLN A 191      38.020  51.763  50.165  1.00 31.41           C  
ATOM   1351  CG  GLN A 191      37.009  52.211  51.325  1.00 26.34           C  
ATOM   1352  CD  GLN A 191      36.953  53.719  51.477  1.00 28.99           C  
ATOM   1353  OE1 GLN A 191      37.948  54.390  51.872  1.00 36.56           O  
ATOM   1354  NE2 GLN A 191      35.805  54.269  51.239  1.00 27.17           N  
ATOM   1355  N   ALA A 192      38.271  50.683  47.277  1.00 33.15           N  
ATOM   1356  CA  ALA A 192      39.035  49.980  46.201  1.00 35.32           C  
ATOM   1357  C   ALA A 192      39.139  50.758  44.900  1.00 36.50           C  
ATOM   1358  O   ALA A 192      40.128  50.619  44.114  1.00 38.25           O  
ATOM   1359  CB  ALA A 192      38.441  48.598  45.937  1.00 32.71           C  
ATOM   1360  N   LEU A 193      38.130  51.559  44.607  1.00 37.78           N  
ATOM   1361  CA  LEU A 193      38.189  52.293  43.327  1.00 39.42           C  
ATOM   1362  C   LEU A 193      39.242  53.377  43.460  1.00 39.60           C  
ATOM   1363  O   LEU A 193      39.814  53.793  42.455  1.00 39.99           O  
ATOM   1364  CB  LEU A 193      36.858  52.922  42.955  1.00 39.44           C  
ATOM   1365  CG  LEU A 193      35.896  51.869  42.413  1.00 43.35           C  
ATOM   1366  CD1 LEU A 193      34.584  52.519  42.145  1.00 48.81           C  
ATOM   1367  CD2 LEU A 193      36.462  51.260  41.093  1.00 48.19           C  
ATOM   1368  N   PHE A 194      39.488  53.860  44.683  1.00 38.59           N  
ATOM   1369  CA  PHE A 194      40.465  54.936  44.863  1.00 39.17           C  
ATOM   1370  C   PHE A 194      41.874  54.406  44.953  1.00 40.61           C  
ATOM   1371  O   PHE A 194      42.829  55.162  44.717  1.00 41.75           O  
ATOM   1372  CB  PHE A 194      40.119  55.909  46.030  1.00 38.95           C  
ATOM   1373  CG  PHE A 194      39.071  56.922  45.658  1.00 35.02           C  
ATOM   1374  CD1 PHE A 194      39.452  58.204  45.295  1.00 33.67           C  
ATOM   1375  CD2 PHE A 194      37.729  56.560  45.549  1.00 30.13           C  
ATOM   1376  CE1 PHE A 194      38.515  59.156  44.945  1.00 30.93           C  
ATOM   1377  CE2 PHE A 194      36.752  57.523  45.156  1.00 30.97           C  
ATOM   1378  CZ  PHE A 194      37.159  58.814  44.830  1.00 28.51           C  
ATOM   1379  N   VAL A 195      42.020  53.126  45.299  1.00 41.25           N  
ATOM   1380  CA  VAL A 195      43.338  52.510  45.450  1.00 41.04           C  
ATOM   1381  C   VAL A 195      43.749  51.878  44.097  1.00 41.80           C  
ATOM   1382  O   VAL A 195      44.932  51.823  43.743  1.00 41.57           O  
ATOM   1383  CB  VAL A 195      43.311  51.401  46.554  1.00 42.45           C  
ATOM   1384  CG1 VAL A 195      44.618  50.652  46.580  1.00 40.75           C  
ATOM   1385  CG2 VAL A 195      43.008  52.006  47.965  1.00 40.20           C  
ATOM   1386  N   GLY A 196      42.774  51.381  43.358  1.00 40.79           N  
ATOM   1387  CA  GLY A 196      43.092  50.574  42.200  1.00 42.26           C  
ATOM   1388  C   GLY A 196      44.020  49.437  42.573  1.00 42.93           C  
ATOM   1389  O   GLY A 196      43.981  48.950  43.722  1.00 43.32           O  
ATOM   1390  N   GLY A 197      44.862  49.009  41.625  1.00 42.09           N  
ATOM   1391  CA  GLY A 197      45.849  47.938  41.865  1.00 40.69           C  
ATOM   1392  C   GLY A 197      45.242  46.710  42.542  1.00 40.50           C  
ATOM   1393  O   GLY A 197      44.164  46.194  42.152  1.00 40.64           O  
ATOM   1394  N   TRP A 198      45.943  46.210  43.546  1.00 39.04           N  
ATOM   1395  CA  TRP A 198      45.508  44.994  44.234  1.00 38.93           C  
ATOM   1396  C   TRP A 198      44.052  45.080  44.811  1.00 39.02           C  
ATOM   1397  O   TRP A 198      43.290  44.091  44.777  1.00 37.80           O  
ATOM   1398  CB  TRP A 198      46.477  44.741  45.362  1.00 38.58           C  
ATOM   1399  CG  TRP A 198      46.321  45.704  46.583  1.00 40.16           C  
ATOM   1400  CD1 TRP A 198      47.107  46.767  46.882  1.00 37.52           C  
ATOM   1401  CD2 TRP A 198      45.349  45.611  47.649  1.00 39.13           C  
ATOM   1402  NE1 TRP A 198      46.697  47.336  48.035  1.00 43.24           N  
ATOM   1403  CE2 TRP A 198      45.629  46.643  48.548  1.00 42.14           C  
ATOM   1404  CE3 TRP A 198      44.283  44.744  47.927  1.00 41.15           C  
ATOM   1405  CZ2 TRP A 198      44.867  46.863  49.730  1.00 39.74           C  
ATOM   1406  CZ3 TRP A 198      43.509  44.963  49.110  1.00 39.86           C  
ATOM   1407  CH2 TRP A 198      43.828  45.993  49.984  1.00 38.54           C  
ATOM   1408  N   ALA A 199      43.682  46.280  45.301  1.00 38.37           N  
ATOM   1409  CA  ALA A 199      42.342  46.512  45.825  1.00 38.54           C  
ATOM   1410  C   ALA A 199      41.275  46.159  44.784  1.00 38.85           C  
ATOM   1411  O   ALA A 199      40.280  45.499  45.100  1.00 39.63           O  
ATOM   1412  CB  ALA A 199      42.207  47.946  46.279  1.00 38.38           C  
ATOM   1413  N   LEU A 200      41.459  46.598  43.535  1.00 38.42           N  
ATOM   1414  CA  LEU A 200      40.503  46.163  42.461  1.00 39.72           C  
ATOM   1415  C   LEU A 200      40.601  44.687  42.133  1.00 38.20           C  
ATOM   1416  O   LEU A 200      39.578  44.067  41.853  1.00 39.36           O  
ATOM   1417  CB  LEU A 200      40.502  47.069  41.203  1.00 39.30           C  
ATOM   1418  CG  LEU A 200      39.949  48.467  41.577  1.00 44.72           C  
ATOM   1419  CD1 LEU A 200      40.177  49.543  40.556  1.00 46.32           C  
ATOM   1420  CD2 LEU A 200      38.456  48.449  42.078  1.00 49.71           C  
ATOM   1421  N   GLN A 201      41.793  44.101  42.260  1.00 38.36           N  
ATOM   1422  CA  GLN A 201      41.944  42.707  41.856  1.00 40.71           C  
ATOM   1423  C   GLN A 201      41.274  41.787  42.887  1.00 39.32           C  
ATOM   1424  O   GLN A 201      40.783  40.724  42.561  1.00 39.36           O  
ATOM   1425  CB  GLN A 201      43.414  42.341  41.646  1.00 41.37           C  
ATOM   1426  CG  GLN A 201      44.143  43.187  40.603  1.00 51.26           C  
ATOM   1427  CD  GLN A 201      45.681  43.170  40.819  1.00 62.10           C  
ATOM   1428  OE1 GLN A 201      46.220  42.367  41.624  1.00 65.83           O  
ATOM   1429  NE2 GLN A 201      46.387  44.085  40.128  1.00 65.58           N  
ATOM   1430  N   GLN A 202      41.200  42.245  44.128  1.00 38.46           N  
ATOM   1431  CA  GLN A 202      40.603  41.415  45.176  1.00 36.87           C  
ATOM   1432  C   GLN A 202      39.110  41.706  45.371  1.00 36.09           C  
ATOM   1433  O   GLN A 202      38.433  40.972  46.095  1.00 38.29           O  
ATOM   1434  CB  GLN A 202      41.421  41.567  46.459  1.00 37.26           C  
ATOM   1435  CG  GLN A 202      42.836  41.055  46.296  1.00 37.21           C  
ATOM   1436  CD  GLN A 202      43.545  40.791  47.600  1.00 38.98           C  
ATOM   1437  OE1 GLN A 202      43.241  41.415  48.604  1.00 40.09           O  
ATOM   1438  NE2 GLN A 202      44.471  39.866  47.600  1.00 34.49           N  
ATOM   1439  N   LEU A 203      38.587  42.754  44.735  1.00 34.99           N  
ATOM   1440  CA  LEU A 203      37.224  43.228  45.003  1.00 35.24           C  
ATOM   1441  C   LEU A 203      36.135  42.233  44.793  1.00 36.05           C  
ATOM   1442  O   LEU A 203      35.111  42.237  45.516  1.00 37.76           O  
ATOM   1443  CB  LEU A 203      36.894  44.527  44.313  1.00 36.23           C  
ATOM   1444  CG  LEU A 203      35.530  45.167  44.530  1.00 38.42           C  
ATOM   1445  CD1 LEU A 203      35.268  45.459  46.017  1.00 35.91           C  
ATOM   1446  CD2 LEU A 203      35.387  46.419  43.691  1.00 40.78           C  
ATOM   1447  N   TRP A 204      36.334  41.325  43.862  1.00 35.69           N  
ATOM   1448  CA  TRP A 204      35.318  40.326  43.592  1.00 34.78           C  
ATOM   1449  C   TRP A 204      34.966  39.522  44.852  1.00 33.29           C  
ATOM   1450  O   TRP A 204      33.829  39.068  45.031  1.00 34.43           O  
ATOM   1451  CB  TRP A 204      35.824  39.315  42.529  1.00 33.22           C  
ATOM   1452  CG  TRP A 204      36.998  38.519  43.039  1.00 27.84           C  
ATOM   1453  CD1 TRP A 204      38.324  38.924  43.085  1.00 31.33           C  
ATOM   1454  CD2 TRP A 204      36.957  37.232  43.633  1.00 24.24           C  
ATOM   1455  NE1 TRP A 204      39.095  37.932  43.670  1.00 29.02           N  
ATOM   1456  CE2 TRP A 204      38.277  36.884  44.004  1.00 27.96           C  
ATOM   1457  CE3 TRP A 204      35.944  36.346  43.906  1.00 27.12           C  
ATOM   1458  CZ2 TRP A 204      38.588  35.672  44.642  1.00 32.58           C  
ATOM   1459  CZ3 TRP A 204      36.273  35.106  44.537  1.00 32.14           C  
ATOM   1460  CH2 TRP A 204      37.572  34.803  44.906  1.00 31.69           C  
ATOM   1461  N   LEU A 205      35.977  39.205  45.632  1.00 34.31           N  
ATOM   1462  CA  LEU A 205      35.767  38.392  46.816  1.00 35.63           C  
ATOM   1463  C   LEU A 205      34.762  39.021  47.768  1.00 35.10           C  
ATOM   1464  O   LEU A 205      34.013  38.332  48.437  1.00 35.54           O  
ATOM   1465  CB  LEU A 205      37.074  38.100  47.538  1.00 35.35           C  
ATOM   1466  CG  LEU A 205      36.906  37.334  48.880  1.00 40.04           C  
ATOM   1467  CD1 LEU A 205      36.120  36.142  48.676  1.00 40.22           C  
ATOM   1468  CD2 LEU A 205      38.208  36.884  49.392  1.00 44.02           C  
ATOM   1469  N   PHE A 206      34.725  40.335  47.801  1.00 35.68           N  
ATOM   1470  CA  PHE A 206      33.911  41.089  48.745  1.00 33.96           C  
ATOM   1471  C   PHE A 206      32.574  41.477  48.223  1.00 35.29           C  
ATOM   1472  O   PHE A 206      31.755  42.138  48.899  1.00 35.46           O  
ATOM   1473  CB  PHE A 206      34.725  42.323  49.168  1.00 33.70           C  
ATOM   1474  CG  PHE A 206      35.983  41.942  49.818  1.00 34.09           C  
ATOM   1475  CD1 PHE A 206      35.961  41.223  51.033  1.00 28.45           C  
ATOM   1476  CD2 PHE A 206      37.195  42.159  49.214  1.00 29.42           C  
ATOM   1477  CE1 PHE A 206      37.179  40.756  51.619  1.00 32.76           C  
ATOM   1478  CE2 PHE A 206      38.420  41.751  49.873  1.00 34.28           C  
ATOM   1479  CZ  PHE A 206      38.389  41.026  51.042  1.00 27.21           C  
ATOM   1480  N   TRP A 207      32.325  41.044  46.990  1.00 35.71           N  
ATOM   1481  CA  TRP A 207      30.988  41.000  46.462  1.00 34.00           C  
ATOM   1482  C   TRP A 207      30.464  39.589  46.631  1.00 34.71           C  
ATOM   1483  O   TRP A 207      29.361  39.388  47.185  1.00 35.35           O  
ATOM   1484  CB  TRP A 207      31.017  41.389  44.973  1.00 31.68           C  
ATOM   1485  CG  TRP A 207      30.934  42.856  44.770  1.00 26.97           C  
ATOM   1486  CD1 TRP A 207      31.971  43.735  44.670  1.00 19.91           C  
ATOM   1487  CD2 TRP A 207      29.717  43.645  44.624  1.00 24.44           C  
ATOM   1488  NE1 TRP A 207      31.481  45.027  44.487  1.00 24.78           N  
ATOM   1489  CE2 TRP A 207      30.096  44.972  44.457  1.00 25.96           C  
ATOM   1490  CE3 TRP A 207      28.357  43.328  44.625  1.00 27.53           C  
ATOM   1491  CZ2 TRP A 207      29.155  46.018  44.261  1.00 33.36           C  
ATOM   1492  CZ3 TRP A 207      27.428  44.363  44.486  1.00 30.17           C  
ATOM   1493  CH2 TRP A 207      27.844  45.704  44.288  1.00 27.12           C  
ATOM   1494  N   LEU A 208      31.241  38.591  46.163  1.00 33.99           N  
ATOM   1495  CA  LEU A 208      30.773  37.210  46.181  1.00 33.58           C  
ATOM   1496  C   LEU A 208      30.496  36.708  47.610  1.00 31.59           C  
ATOM   1497  O   LEU A 208      29.476  36.163  47.879  1.00 31.71           O  
ATOM   1498  CB  LEU A 208      31.816  36.283  45.567  1.00 31.78           C  
ATOM   1499  CG  LEU A 208      31.562  34.776  45.679  1.00 34.87           C  
ATOM   1500  CD1 LEU A 208      30.294  34.336  44.984  1.00 35.24           C  
ATOM   1501  CD2 LEU A 208      32.791  33.943  45.178  1.00 36.33           C  
ATOM   1502  N   ALA A 209      31.457  36.853  48.488  1.00 32.38           N  
ATOM   1503  CA  ALA A 209      31.290  36.214  49.876  1.00 32.11           C  
ATOM   1504  C   ALA A 209      30.170  36.827  50.734  1.00 33.06           C  
ATOM   1505  O   ALA A 209      29.451  36.091  51.445  1.00 34.39           O  
ATOM   1506  CB  ALA A 209      32.602  36.222  50.581  1.00 31.42           C  
ATOM   1507  N   PRO A 210      30.030  38.195  50.768  1.00 33.61           N  
ATOM   1508  CA  PRO A 210      28.927  38.745  51.606  1.00 33.13           C  
ATOM   1509  C   PRO A 210      27.557  38.364  51.022  1.00 33.78           C  
ATOM   1510  O   PRO A 210      26.582  38.126  51.741  1.00 32.55           O  
ATOM   1511  CB  PRO A 210      29.169  40.278  51.559  1.00 32.40           C  
ATOM   1512  CG  PRO A 210      30.677  40.403  51.410  1.00 33.55           C  
ATOM   1513  CD  PRO A 210      31.075  39.203  50.519  1.00 33.03           C  
ATOM   1514  N   ILE A 211      27.471  38.306  49.685  1.00 34.20           N  
ATOM   1515  CA  ILE A 211      26.182  37.983  49.052  1.00 32.99           C  
ATOM   1516  C   ILE A 211      25.763  36.524  49.297  1.00 31.92           C  
ATOM   1517  O   ILE A 211      24.577  36.217  49.478  1.00 31.35           O  
ATOM   1518  CB  ILE A 211      26.237  38.329  47.547  1.00 34.63           C  
ATOM   1519  CG1 ILE A 211      26.346  39.831  47.399  1.00 35.75           C  
ATOM   1520  CG2 ILE A 211      25.021  37.683  46.824  1.00 34.86           C  
ATOM   1521  CD1 ILE A 211      25.979  40.399  46.058  1.00 42.71           C  
ATOM   1522  N   VAL A 212      26.737  35.609  49.279  1.00 32.41           N  
ATOM   1523  CA  VAL A 212      26.457  34.216  49.624  1.00 32.81           C  
ATOM   1524  C   VAL A 212      26.143  34.114  51.127  1.00 32.97           C  
ATOM   1525  O   VAL A 212      25.264  33.361  51.535  1.00 36.25           O  
ATOM   1526  CB  VAL A 212      27.652  33.291  49.281  1.00 32.06           C  
ATOM   1527  CG1 VAL A 212      27.429  31.933  49.871  1.00 31.04           C  
ATOM   1528  CG2 VAL A 212      27.849  33.189  47.641  1.00 32.39           C  
ATOM   1529  N   GLY A 213      26.845  34.855  51.964  1.00 32.49           N  
ATOM   1530  CA  GLY A 213      26.573  34.803  53.463  1.00 30.16           C  
ATOM   1531  C   GLY A 213      25.198  35.383  53.691  1.00 29.66           C  
ATOM   1532  O   GLY A 213      24.418  34.785  54.396  1.00 29.61           O  
ATOM   1533  N   GLY A 214      24.863  36.536  53.073  1.00 29.13           N  
ATOM   1534  CA  GLY A 214      23.541  37.179  53.284  1.00 28.89           C  
ATOM   1535  C   GLY A 214      22.377  36.285  52.813  1.00 30.88           C  
ATOM   1536  O   GLY A 214      21.325  36.183  53.444  1.00 29.14           O  
ATOM   1537  N   ALA A 215      22.542  35.646  51.641  1.00 31.32           N  
ATOM   1538  CA  ALA A 215      21.541  34.728  51.124  1.00 32.15           C  
ATOM   1539  C   ALA A 215      21.422  33.518  52.050  1.00 32.26           C  
ATOM   1540  O   ALA A 215      20.299  33.081  52.355  1.00 33.41           O  
ATOM   1541  CB  ALA A 215      21.932  34.279  49.629  1.00 30.16           C  
ATOM   1542  N   ALA A 216      22.556  32.958  52.481  1.00 33.15           N  
ATOM   1543  CA  ALA A 216      22.525  31.785  53.418  1.00 33.81           C  
ATOM   1544  C   ALA A 216      21.849  32.096  54.747  1.00 34.79           C  
ATOM   1545  O   ALA A 216      21.150  31.243  55.314  1.00 35.62           O  
ATOM   1546  CB  ALA A 216      23.936  31.303  53.720  1.00 33.84           C  
ATOM   1547  N   GLY A 217      22.135  33.271  55.337  1.00 33.99           N  
ATOM   1548  CA  GLY A 217      21.494  33.607  56.578  1.00 31.55           C  
ATOM   1549  C   GLY A 217      19.989  33.735  56.404  1.00 31.91           C  
ATOM   1550  O   GLY A 217      19.199  33.367  57.309  1.00 32.31           O  
ATOM   1551  N   ALA A 218      19.560  34.261  55.267  1.00 31.51           N  
ATOM   1552  CA  ALA A 218      18.134  34.344  54.927  1.00 31.71           C  
ATOM   1553  C   ALA A 218      17.473  32.965  54.867  1.00 32.85           C  
ATOM   1554  O   ALA A 218      16.361  32.767  55.380  1.00 33.89           O  
ATOM   1555  CB  ALA A 218      17.922  35.115  53.590  1.00 31.30           C  
ATOM   1556  N   VAL A 219      18.152  31.994  54.256  1.00 35.49           N  
ATOM   1557  CA  VAL A 219      17.588  30.644  54.076  1.00 35.56           C  
ATOM   1558  C   VAL A 219      17.500  29.957  55.450  1.00 37.37           C  
ATOM   1559  O   VAL A 219      16.483  29.327  55.798  1.00 36.99           O  
ATOM   1560  CB  VAL A 219      18.459  29.838  53.158  1.00 36.57           C  
ATOM   1561  CG1 VAL A 219      18.094  28.307  53.265  1.00 35.81           C  
ATOM   1562  CG2 VAL A 219      18.251  30.377  51.752  1.00 36.21           C  
ATOM   1563  N   ILE A 220      18.552  30.122  56.244  1.00 37.51           N  
ATOM   1564  CA  ILE A 220      18.558  29.541  57.606  1.00 36.68           C  
ATOM   1565  C   ILE A 220      17.465  30.155  58.463  1.00 35.59           C  
ATOM   1566  O   ILE A 220      16.735  29.478  59.171  1.00 36.01           O  
ATOM   1567  CB  ILE A 220      19.899  29.716  58.270  1.00 37.43           C  
ATOM   1568  CG1 ILE A 220      20.928  28.772  57.619  1.00 37.29           C  
ATOM   1569  CG2 ILE A 220      19.780  29.524  59.803  1.00 35.61           C  
ATOM   1570  CD1 ILE A 220      22.352  29.213  57.910  1.00 35.96           C  
ATOM   1571  N   TRP A 221      17.336  31.464  58.373  1.00 35.04           N  
ATOM   1572  CA  TRP A 221      16.328  32.187  59.135  1.00 34.15           C  
ATOM   1573  C   TRP A 221      14.933  31.636  58.769  1.00 35.48           C  
ATOM   1574  O   TRP A 221      14.067  31.448  59.655  1.00 35.59           O  
ATOM   1575  CB  TRP A 221      16.391  33.719  58.862  1.00 31.37           C  
ATOM   1576  CG  TRP A 221      15.316  34.395  59.517  1.00 29.27           C  
ATOM   1577  CD1 TRP A 221      14.216  34.984  58.938  1.00 22.72           C  
ATOM   1578  CD2 TRP A 221      15.193  34.594  60.967  1.00 24.31           C  
ATOM   1579  NE1 TRP A 221      13.383  35.490  59.950  1.00 33.73           N  
ATOM   1580  CE2 TRP A 221      13.964  35.269  61.193  1.00 23.40           C  
ATOM   1581  CE3 TRP A 221      15.978  34.206  62.070  1.00 26.67           C  
ATOM   1582  CZ2 TRP A 221      13.512  35.602  62.449  1.00 26.18           C  
ATOM   1583  CZ3 TRP A 221      15.527  34.571  63.399  1.00 22.27           C  
ATOM   1584  CH2 TRP A 221      14.298  35.243  63.572  1.00 23.19           C  
ATOM   1585  N   LYS A 222      14.714  31.400  57.457  1.00 37.31           N  
ATOM   1586  CA  LYS A 222      13.369  30.981  57.000  1.00 38.09           C  
ATOM   1587  C   LYS A 222      12.983  29.623  57.603  1.00 37.38           C  
ATOM   1588  O   LYS A 222      11.821  29.379  57.980  1.00 37.21           O  
ATOM   1589  CB  LYS A 222      13.263  30.979  55.497  1.00 38.88           C  
ATOM   1590  CG  LYS A 222      12.935  32.376  54.934  1.00 42.34           C  
ATOM   1591  CD  LYS A 222      12.421  32.289  53.501  1.00 50.97           C  
ATOM   1592  CE  LYS A 222      13.274  31.291  52.678  1.00 56.04           C  
ATOM   1593  NZ  LYS A 222      13.239  31.495  51.210  1.00 60.89           N  
ATOM   1594  N   LEU A 223      13.980  28.769  57.741  1.00 36.52           N  
ATOM   1595  CA  LEU A 223      13.776  27.446  58.275  1.00 38.02           C  
ATOM   1596  C   LEU A 223      13.378  27.469  59.761  1.00 37.95           C  
ATOM   1597  O   LEU A 223      12.664  26.584  60.189  1.00 39.04           O  
ATOM   1598  CB  LEU A 223      15.019  26.574  58.087  1.00 37.73           C  
ATOM   1599  CG  LEU A 223      15.192  25.954  56.649  1.00 44.65           C  
ATOM   1600  CD1 LEU A 223      14.754  26.864  55.420  1.00 50.75           C  
ATOM   1601  CD2 LEU A 223      16.664  25.577  56.507  1.00 48.51           C  
ATOM   1602  N   PHE A 224      13.772  28.448  60.568  1.00 34.87           N  
ATOM   1603  CA  PHE A 224      13.422  28.286  62.026  1.00 32.95           C  
ATOM   1604  C   PHE A 224      12.959  29.543  62.698  1.00 32.38           C  
ATOM   1605  O   PHE A 224      12.378  29.508  63.826  1.00 33.73           O  
ATOM   1606  CB  PHE A 224      14.595  27.653  62.786  1.00 33.51           C  
ATOM   1607  CG  PHE A 224      15.607  28.655  63.244  1.00 35.24           C  
ATOM   1608  CD1 PHE A 224      15.511  29.205  64.528  1.00 41.38           C  
ATOM   1609  CD2 PHE A 224      16.625  29.067  62.416  1.00 38.16           C  
ATOM   1610  CE1 PHE A 224      16.415  30.158  64.986  1.00 39.87           C  
ATOM   1611  CE2 PHE A 224      17.539  30.053  62.862  1.00 44.50           C  
ATOM   1612  CZ  PHE A 224      17.430  30.603  64.174  1.00 40.03           C  
ATOM   1613  N   GLY A 225      13.165  30.689  62.046  1.00 31.35           N  
ATOM   1614  CA  GLY A 225      12.860  31.949  62.733  1.00 29.02           C  
ATOM   1615  C   GLY A 225      11.677  32.742  62.242  1.00 29.67           C  
ATOM   1616  O   GLY A 225      11.005  33.419  63.080  1.00 28.02           O  
ATOM   1617  N   GLU A 226      11.469  32.789  60.908  1.00 26.52           N  
ATOM   1618  CA  GLU A 226      10.472  33.683  60.312  1.00 28.46           C  
ATOM   1619  C   GLU A 226       9.017  33.281  60.573  1.00 30.88           C  
ATOM   1620  O   GLU A 226       8.175  34.144  60.727  1.00 30.93           O  
ATOM   1621  CB  GLU A 226      10.669  33.771  58.762  1.00 30.72           C  
ATOM   1622  CG  GLU A 226       9.738  34.749  58.109  1.00 31.62           C  
ATOM   1623  CD  GLU A 226      10.055  36.215  58.459  1.00 37.08           C  
ATOM   1624  OE1 GLU A 226      10.898  36.479  59.339  1.00 35.28           O  
ATOM   1625  OE2 GLU A 226       9.424  37.140  57.886  1.00 39.67           O  
ATOM   1626  N   LYS A 227       8.669  31.995  60.656  1.00 33.43           N  
ATOM   1627  CA  LYS A 227       7.251  31.627  60.969  1.00 35.35           C  
ATOM   1628  C   LYS A 227       6.845  31.941  62.391  1.00 38.39           C  
ATOM   1629  O   LYS A 227       7.653  31.854  63.304  1.00 37.22           O  
ATOM   1630  CB  LYS A 227       6.942  30.132  60.728  1.00 35.46           C  
ATOM   1631  CG  LYS A 227       6.971  29.727  59.234  1.00 38.70           C  
ATOM   1632  CD  LYS A 227       6.797  28.261  59.045  1.00 43.70           C  
ATOM   1633  CE  LYS A 227       7.058  27.939  57.585  1.00 49.76           C  
ATOM   1634  NZ  LYS A 227       7.547  26.538  57.453  1.00 56.04           N  
ATOM   1635  N   ASP A 228       5.558  32.292  62.560  1.00 42.02           N  
ATOM   1636  CA  ASP A 228       4.949  32.392  63.851  1.00 44.93           C  
ATOM   1637  C   ASP A 228       4.845  30.945  64.447  1.00 46.03           C  
ATOM   1638  O   ASP A 228       4.359  30.838  65.565  1.00 46.16           O  
ATOM   1639  CB  ASP A 228       3.569  33.037  63.725  1.00 44.39           C  
ATOM   1640  CG  ASP A 228       3.670  34.515  63.360  1.00 50.00           C  
ATOM   1641  OD1 ASP A 228       2.867  35.009  62.529  1.00 47.58           O  
ATOM   1642  OD2 ASP A 228       4.572  35.187  63.948  1.00 51.56           O  
