# Supplementary material for: Alignment of Helical Membrane Protein Sequences Using AlignMe
Source: PLoS One. 2013 Mar 4;8(3):e57731. doi: 10.1371/journal.pone.0057731 (PMC3587630; doi:10.1371/journal.pone.0057731)
Supplement: File S2 — Dataset of HOMEP2 homologous membrane proteins. (GZ) [file pone.0057731.s002.gz › HOMEP2010_pdbs/aquaporins/3GD8_A.pdb]

ATOM      1  N   GLN A  32      -3.885  -9.543   0.355  1.00 31.34           N  
ATOM      2  CA  GLN A  32      -2.428  -9.877   0.333  1.00 30.99           C  
ATOM      3  C   GLN A  32      -2.130 -11.195   1.051  1.00 30.67           C  
ATOM      4  O   GLN A  32      -2.477 -11.389   2.230  1.00 30.71           O  
ATOM      5  CB  GLN A  32      -1.606  -8.740   0.952  1.00 31.26           C  
ATOM      6  CG  GLN A  32      -0.108  -9.019   1.089  1.00 31.06           C  
ATOM      7  CD  GLN A  32       0.611  -9.128  -0.259  1.00 31.19           C  
ATOM      8  OE1 GLN A  32       0.560  -8.216  -1.075  1.00 30.27           O  
ATOM      9  NE2 GLN A  32       1.301 -10.245  -0.479  1.00 30.71           N  
ATOM     10  N   ALA A  33      -1.454 -12.089   0.334  1.00 29.92           N  
ATOM     11  CA  ALA A  33      -1.022 -13.361   0.893  1.00 29.41           C  
ATOM     12  C   ALA A  33      -0.110 -13.140   2.093  1.00 28.74           C  
ATOM     13  O   ALA A  33      -0.182 -13.868   3.080  1.00 28.77           O  
ATOM     14  CB  ALA A  33      -0.312 -14.191  -0.175  1.00 29.52           C  
ATOM     15  N   PHE A  34       0.763 -12.139   1.998  1.00 27.51           N  
ATOM     16  CA  PHE A  34       1.706 -11.839   3.074  1.00 26.40           C  
ATOM     17  C   PHE A  34       1.008 -11.463   4.379  1.00 25.77           C  
ATOM     18  O   PHE A  34       1.391 -11.949   5.452  1.00 25.44           O  
ATOM     19  CB  PHE A  34       2.674 -10.729   2.674  1.00 26.42           C  
ATOM     20  CG  PHE A  34       3.553 -10.263   3.800  1.00 26.16           C  
ATOM     21  CD1 PHE A  34       3.367  -9.015   4.375  1.00 26.34           C  
ATOM     22  CD2 PHE A  34       4.551 -11.082   4.300  1.00 26.85           C  
ATOM     23  CE1 PHE A  34       4.175  -8.582   5.413  1.00 26.30           C  
ATOM     24  CE2 PHE A  34       5.361 -10.653   5.345  1.00 26.52           C  
ATOM     25  CZ  PHE A  34       5.174  -9.404   5.898  1.00 26.59           C  
ATOM     26  N   TRP A  35       0.010 -10.588   4.310  1.00 24.32           N  
ATOM     27  CA  TRP A  35      -0.689 -10.201   5.527  1.00 23.96           C  
ATOM     28  C   TRP A  35      -1.506 -11.352   6.125  1.00 22.75           C  
ATOM     29  O   TRP A  35      -1.610 -11.452   7.344  1.00 21.66           O  
ATOM     30  CB  TRP A  35      -1.571  -8.976   5.321  1.00 23.96           C  
ATOM     31  CG  TRP A  35      -1.823  -8.251   6.608  1.00 25.88           C  
ATOM     32  CD1 TRP A  35      -3.024  -8.088   7.244  1.00 26.89           C  
ATOM     33  CD2 TRP A  35      -0.842  -7.602   7.432  1.00 27.47           C  
ATOM     34  NE1 TRP A  35      -2.852  -7.367   8.405  1.00 27.69           N  
ATOM     35  CE2 TRP A  35      -1.523  -7.060   8.545  1.00 27.87           C  
ATOM     36  CE3 TRP A  35       0.545  -7.423   7.333  1.00 27.55           C  
ATOM     37  CZ2 TRP A  35      -0.863  -6.349   9.553  1.00 28.25           C  
ATOM     38  CZ3 TRP A  35       1.200  -6.719   8.335  1.00 27.65           C  
ATOM     39  CH2 TRP A  35       0.495  -6.191   9.431  1.00 28.28           C  
ATOM     40  N   LYS A  36      -2.077 -12.206   5.273  1.00 22.00           N  
ATOM     41  CA  LYS A  36      -2.719 -13.445   5.734  1.00 21.62           C  
ATOM     42  C   LYS A  36      -1.722 -14.290   6.519  1.00 21.54           C  
ATOM     43  O   LYS A  36      -2.048 -14.833   7.578  1.00 19.72           O  
ATOM     44  CB  LYS A  36      -3.227 -14.290   4.561  1.00 21.82           C  
ATOM     45  CG  LYS A  36      -4.466 -13.782   3.849  1.00 22.20           C  
ATOM     46  CD  LYS A  36      -4.665 -14.562   2.540  1.00 22.78           C  
ATOM     47  CE  LYS A  36      -6.043 -14.396   1.939  1.00 23.25           C  
ATOM     48  NZ  LYS A  36      -6.627 -13.049   2.173  1.00 23.95           N  
ATOM     49  N   ALA A  37      -0.513 -14.407   5.971  1.00 21.86           N  
ATOM     50  CA  ALA A  37       0.532 -15.235   6.579  1.00 22.37           C  
ATOM     51  C   ALA A  37       0.949 -14.682   7.939  1.00 22.66           C  
ATOM     52  O   ALA A  37       1.124 -15.431   8.891  1.00 23.18           O  
ATOM     53  CB  ALA A  37       1.734 -15.338   5.660  1.00 22.47           C  
ATOM     54  N   VAL A  38       1.087 -13.367   8.029  1.00 22.88           N  
ATOM     55  CA  VAL A  38       1.464 -12.736   9.291  1.00 23.48           C  
ATOM     56  C   VAL A  38       0.358 -12.924  10.326  1.00 24.03           C  
ATOM     57  O   VAL A  38       0.628 -13.271  11.482  1.00 24.21           O  
ATOM     58  CB  VAL A  38       1.798 -11.260   9.102  1.00 23.64           C  
ATOM     59  CG1 VAL A  38       2.054 -10.586  10.465  1.00 24.38           C  
ATOM     60  CG2 VAL A  38       3.014 -11.131   8.178  1.00 23.49           C  
ATOM     61  N   THR A  39      -0.888 -12.743   9.895  1.00 24.28           N  
ATOM     62  CA  THR A  39      -2.038 -12.933  10.776  1.00 24.64           C  
ATOM     63  C   THR A  39      -2.146 -14.392  11.222  1.00 24.61           C  
ATOM     64  O   THR A  39      -2.461 -14.670  12.390  1.00 24.39           O  
ATOM     65  CB  THR A  39      -3.326 -12.463  10.078  1.00 24.87           C  
ATOM     66  OG1 THR A  39      -3.189 -11.071   9.751  1.00 27.14           O  
ATOM     67  CG2 THR A  39      -4.554 -12.668  10.961  1.00 25.59           C  
ATOM     68  N   ALA A  40      -1.846 -15.318  10.315  1.00 24.23           N  
ATOM     69  CA  ALA A  40      -1.833 -16.746  10.651  1.00 24.63           C  
ATOM     70  C   ALA A  40      -0.790 -17.071  11.729  1.00 24.86           C  
ATOM     71  O   ALA A  40      -1.066 -17.845  12.651  1.00 25.39           O  
ATOM     72  CB  ALA A  40      -1.582 -17.591   9.391  1.00 24.76           C  
ATOM     73  N   GLU A  41       0.405 -16.494  11.617  1.00 24.83           N  
ATOM     74  CA  GLU A  41       1.447 -16.730  12.614  1.00 25.15           C  
ATOM     75  C   GLU A  41       0.992 -16.208  13.988  1.00 25.14           C  
ATOM     76  O   GLU A  41       1.179 -16.883  14.995  1.00 25.55           O  
ATOM     77  CB  GLU A  41       2.769 -16.099  12.194  1.00 25.12           C  
ATOM     78  CG  GLU A  41       3.441 -16.828  11.023  1.00 25.35           C  
ATOM     79  CD  GLU A  41       4.020 -18.179  11.421  1.00 27.33           C  
ATOM     80  OE1 GLU A  41       4.705 -18.244  12.475  1.00 27.13           O  
ATOM     81  OE2 GLU A  41       3.809 -19.175  10.681  1.00 27.00           O  
ATOM     82  N   PHE A  42       0.389 -15.023  14.011  1.00 24.74           N  
ATOM     83  CA  PHE A  42      -0.166 -14.448  15.248  1.00 24.72           C  
ATOM     84  C   PHE A  42      -1.219 -15.366  15.882  1.00 24.67           C  
ATOM     85  O   PHE A  42      -1.148 -15.697  17.075  1.00 24.56           O  
ATOM     86  CB  PHE A  42      -0.769 -13.058  14.965  1.00 24.74           C  
ATOM     87  CG  PHE A  42      -1.587 -12.509  16.099  1.00 25.42           C  
ATOM     88  CD1 PHE A  42      -0.973 -11.871  17.169  1.00 25.96           C  
ATOM     89  CD2 PHE A  42      -2.967 -12.641  16.104  1.00 26.20           C  
ATOM     90  CE1 PHE A  42      -1.713 -11.378  18.224  1.00 26.27           C  
ATOM     91  CE2 PHE A  42      -3.722 -12.148  17.154  1.00 27.28           C  
ATOM     92  CZ  PHE A  42      -3.097 -11.517  18.220  1.00 26.99           C  
ATOM     93  N   LEU A  43      -2.191 -15.784  15.081  1.00 24.58           N  
ATOM     94  CA  LEU A  43      -3.302 -16.602  15.579  1.00 24.85           C  
ATOM     95  C   LEU A  43      -2.856 -18.008  16.003  1.00 24.55           C  
ATOM     96  O   LEU A  43      -3.312 -18.543  17.033  1.00 24.22           O  
ATOM     97  CB  LEU A  43      -4.384 -16.680  14.495  1.00 24.89           C  
ATOM     98  CG  LEU A  43      -5.667 -17.427  14.792  1.00 26.88           C  
ATOM     99  CD1 LEU A  43      -6.370 -16.863  16.043  1.00 28.45           C  
ATOM    100  CD2 LEU A  43      -6.577 -17.378  13.574  1.00 27.28           C  
ATOM    101  N   ALA A  44      -1.956 -18.597  15.219  1.00 24.48           N  
ATOM    102  CA  ALA A  44      -1.404 -19.912  15.533  1.00 24.91           C  
ATOM    103  C   ALA A  44      -0.688 -19.866  16.871  1.00 24.79           C  
ATOM    104  O   ALA A  44      -0.842 -20.771  17.695  1.00 24.42           O  
ATOM    105  CB  ALA A  44      -0.440 -20.381  14.418  1.00 24.49           C  
ATOM    106  N   MET A  45       0.106 -18.818  17.083  1.00 24.91           N  
ATOM    107  CA  MET A  45       0.855 -18.681  18.330  1.00 25.15           C  
ATOM    108  C   MET A  45      -0.081 -18.475  19.516  1.00 24.80           C  
ATOM    109  O   MET A  45       0.119 -19.066  20.581  1.00 24.36           O  
ATOM    110  CB  MET A  45       1.839 -17.520  18.256  1.00 25.66           C  
ATOM    111  CG  MET A  45       2.823 -17.500  19.409  1.00 27.68           C  
ATOM    112  SD  MET A  45       4.077 -18.800  19.200  1.00 33.46           S  
ATOM    113  CE  MET A  45       4.724 -19.023  20.815  1.00 32.29           C  
ATOM    114  N   LEU A  46      -1.084 -17.626  19.333  1.00 24.08           N  
ATOM    115  CA  LEU A  46      -2.070 -17.358  20.371  1.00 23.83           C  
ATOM    116  C   LEU A  46      -2.705 -18.668  20.853  1.00 23.44           C  
ATOM    117  O   LEU A  46      -2.736 -18.962  22.049  1.00 22.51           O  
ATOM    118  CB  LEU A  46      -3.125 -16.388  19.843  1.00 23.90           C  
ATOM    119  CG  LEU A  46      -4.215 -15.866  20.777  1.00 24.55           C  
ATOM    120  CD1 LEU A  46      -4.915 -14.646  20.140  1.00 26.23           C  
ATOM    121  CD2 LEU A  46      -5.232 -16.935  21.095  1.00 23.52           C  
ATOM    122  N   ILE A  47      -3.182 -19.469  19.914  1.00 23.11           N  
ATOM    123  CA  ILE A  47      -3.861 -20.719  20.261  1.00 23.31           C  
ATOM    124  C   ILE A  47      -2.903 -21.735  20.892  1.00 23.29           C  
ATOM    125  O   ILE A  47      -3.213 -22.336  21.935  1.00 23.40           O  
ATOM    126  CB  ILE A  47      -4.559 -21.332  19.030  1.00 23.25           C  
ATOM    127  CG1 ILE A  47      -5.678 -20.411  18.553  1.00 24.56           C  
ATOM    128  CG2 ILE A  47      -5.130 -22.740  19.355  1.00 23.31           C  
ATOM    129  CD1 ILE A  47      -6.193 -20.747  17.165  1.00 24.85           C  
ATOM    130  N   PHE A  48      -1.747 -21.922  20.260  1.00 23.50           N  
ATOM    131  CA  PHE A  48      -0.716 -22.810  20.777  1.00 24.38           C  
ATOM    132  C   PHE A  48      -0.380 -22.469  22.233  1.00 24.53           C  
ATOM    133  O   PHE A  48      -0.377 -23.341  23.099  1.00 25.14           O  
ATOM    134  CB  PHE A  48       0.531 -22.700  19.896  1.00 25.09           C  
ATOM    135  CG  PHE A  48       1.789 -23.222  20.534  1.00 25.28           C  
ATOM    136  CD1 PHE A  48       1.867 -24.529  20.982  1.00 26.42           C  
ATOM    137  CD2 PHE A  48       2.909 -22.407  20.652  1.00 27.12           C  
ATOM    138  CE1 PHE A  48       3.036 -25.015  21.548  1.00 26.45           C  
ATOM    139  CE2 PHE A  48       4.084 -22.885  21.229  1.00 25.97           C  
ATOM    140  CZ  PHE A  48       4.143 -24.188  21.677  1.00 26.50           C  
ATOM    141  N   VAL A  49      -0.099 -21.197  22.490  1.00 24.56           N  
ATOM    142  CA  VAL A  49       0.342 -20.759  23.821  1.00 24.41           C  
ATOM    143  C   VAL A  49      -0.782 -20.873  24.857  1.00 24.88           C  
ATOM    144  O   VAL A  49      -0.555 -21.375  25.963  1.00 24.63           O  
ATOM    145  CB  VAL A  49       0.927 -19.333  23.757  1.00 24.36           C  
ATOM    146  CG1 VAL A  49       1.133 -18.721  25.161  1.00 25.19           C  
ATOM    147  CG2 VAL A  49       2.238 -19.336  22.934  1.00 24.22           C  
ATOM    148  N   LEU A  50      -1.990 -20.462  24.496  1.00 24.47           N  
ATOM    149  CA  LEU A  50      -3.121 -20.551  25.422  1.00 24.71           C  
ATOM    150  C   LEU A  50      -3.337 -21.996  25.874  1.00 24.81           C  
ATOM    151  O   LEU A  50      -3.354 -22.294  27.075  1.00 25.13           O  
ATOM    152  CB  LEU A  50      -4.394 -19.958  24.810  1.00 25.10           C  
ATOM    153  CG  LEU A  50      -5.686 -20.150  25.628  1.00 25.79           C  
ATOM    154  CD1 LEU A  50      -5.598 -19.536  27.021  1.00 26.81           C  
ATOM    155  CD2 LEU A  50      -6.865 -19.598  24.850  1.00 28.41           C  
ATOM    156  N   LEU A  51      -3.469 -22.898  24.914  1.00 24.18           N  
ATOM    157  CA  LEU A  51      -3.754 -24.296  25.229  1.00 24.25           C  
ATOM    158  C   LEU A  51      -2.602 -24.954  25.973  1.00 24.59           C  
ATOM    159  O   LEU A  51      -2.805 -25.648  26.974  1.00 25.41           O  
ATOM    160  CB  LEU A  51      -4.069 -25.086  23.958  1.00 24.10           C  
ATOM    161  CG  LEU A  51      -5.548 -25.118  23.553  1.00 24.60           C  
ATOM    162  CD1 LEU A  51      -6.143 -23.706  23.409  1.00 24.28           C  
ATOM    163  CD2 LEU A  51      -5.714 -25.928  22.271  1.00 26.21           C  
ATOM    164  N   SER A  52      -1.391 -24.743  25.487  1.00 24.71           N  
ATOM    165  CA  SER A  52      -0.244 -25.446  26.031  1.00 24.89           C  
ATOM    166  C   SER A  52       0.179 -24.913  27.382  1.00 25.21           C  
ATOM    167  O   SER A  52       0.436 -25.699  28.292  1.00 25.38           O  
ATOM    168  CB  SER A  52       0.919 -25.417  25.050  1.00 25.48           C  
ATOM    169  OG  SER A  52       0.515 -26.048  23.852  1.00 26.90           O  
ATOM    170  N   LEU A  53       0.232 -23.593  27.546  1.00 25.38           N  
ATOM    171  CA  LEU A  53       0.468 -23.063  28.889  1.00 25.24           C  
ATOM    172  C   LEU A  53      -0.665 -23.483  29.808  1.00 24.69           C  
ATOM    173  O   LEU A  53      -0.459 -23.765  30.993  1.00 24.28           O  
ATOM    174  CB  LEU A  53       0.595 -21.540  28.888  1.00 25.86           C  
ATOM    175  CG  LEU A  53       1.783 -20.920  28.163  1.00 27.73           C  
ATOM    176  CD1 LEU A  53       1.798 -19.393  28.424  1.00 28.39           C  
ATOM    177  CD2 LEU A  53       3.085 -21.534  28.575  1.00 31.35           C  
ATOM    178  N   GLY A  54      -1.878 -23.535  29.264  1.00 25.02           N  
ATOM    179  CA  GLY A  54      -3.030 -23.972  30.041  1.00 24.67           C  
ATOM    180  C   GLY A  54      -2.854 -25.375  30.605  1.00 24.79           C  
ATOM    181  O   GLY A  54      -3.257 -25.639  31.735  1.00 24.51           O  
ATOM    182  N   SER A  55      -2.209 -26.261  29.839  1.00 24.05           N  
ATOM    183  CA  SER A  55      -1.945 -27.623  30.288  1.00 24.36           C  
ATOM    184  C   SER A  55      -0.975 -27.681  31.479  1.00 24.02           C  
ATOM    185  O   SER A  55      -0.929 -28.691  32.186  1.00 25.15           O  
ATOM    186  CB  SER A  55      -1.424 -28.500  29.138  1.00 24.16           C  
ATOM    187  OG  SER A  55      -0.049 -28.271  28.923  1.00 25.24           O  
ATOM    188  N   THR A  56      -0.211 -26.606  31.701  1.00 24.17           N  
ATOM    189  CA  THR A  56       0.760 -26.564  32.806  1.00 24.44           C  
ATOM    190  C   THR A  56       0.164 -26.124  34.127  1.00 24.84           C  
ATOM    191  O   THR A  56       0.818 -26.238  35.163  1.00 24.37           O  
ATOM    192  CB  THR A  56       1.973 -25.646  32.525  1.00 25.25           C  
ATOM    193  OG1 THR A  56       1.588 -24.265  32.622  1.00 24.31           O  
ATOM    194  CG2 THR A  56       2.575 -25.933  31.140  1.00 25.30           C  
ATOM    195  N   ILE A  57      -1.070 -25.628  34.102  1.00 25.11           N  
ATOM    196  CA  ILE A  57      -1.677 -25.071  35.298  1.00 25.52           C  
ATOM    197  C   ILE A  57      -1.855 -26.182  36.319  1.00 26.17           C  
ATOM    198  O   ILE A  57      -2.394 -27.248  36.012  1.00 25.61           O  
ATOM    199  CB  ILE A  57      -3.021 -24.395  34.984  1.00 25.34           C  
ATOM    200  CG1 ILE A  57      -2.799 -23.175  34.087  1.00 25.84           C  
ATOM    201  CG2 ILE A  57      -3.774 -24.000  36.283  1.00 25.67           C  
ATOM    202  CD1 ILE A  57      -1.875 -22.093  34.678  1.00 26.44           C  
ATOM    203  N   ASN A  58      -1.355 -25.938  37.521  1.00 25.97           N  
ATOM    204  CA  ASN A  58      -1.428 -26.914  38.580  1.00 26.83           C  
ATOM    205  C   ASN A  58      -2.634 -26.608  39.459  1.00 26.55           C  
ATOM    206  O   ASN A  58      -2.612 -25.691  40.287  1.00 26.59           O  
ATOM    207  CB  ASN A  58      -0.140 -26.920  39.401  1.00 27.29           C  
ATOM    208  CG  ASN A  58      -0.052 -28.122  40.321  1.00 28.94           C  
ATOM    209  OD1 ASN A  58      -1.005 -28.444  41.026  1.00 29.16           O  
ATOM    210  ND2 ASN A  58       1.094 -28.802  40.306  1.00 31.23           N  
ATOM    211  N   TRP A  59      -3.686 -27.398  39.276  1.00 26.18           N  
ATOM    212  CA  TRP A  59      -4.950 -27.140  39.947  1.00 26.26           C  
ATOM    213  C   TRP A  59      -4.936 -27.479  41.443  1.00 26.67           C  
ATOM    214  O   TRP A  59      -5.919 -27.222  42.138  1.00 27.41           O  
ATOM    215  CB  TRP A  59      -6.080 -27.840  39.193  1.00 26.16           C  
ATOM    216  CG  TRP A  59      -6.408 -27.114  37.932  1.00 25.89           C  
ATOM    217  CD1 TRP A  59      -5.820 -27.272  36.711  1.00 26.74           C  
ATOM    218  CD2 TRP A  59      -7.375 -26.070  37.777  1.00 25.49           C  
ATOM    219  NE1 TRP A  59      -6.378 -26.407  35.801  1.00 26.40           N  
ATOM    220  CE2 TRP A  59      -7.332 -25.657  36.428  1.00 25.54           C  
ATOM    221  CE3 TRP A  59      -8.277 -25.452  38.642  1.00 24.84           C  
ATOM    222  CZ2 TRP A  59      -8.165 -24.655  35.925  1.00 24.77           C  
ATOM    223  CZ3 TRP A  59      -9.108 -24.454  38.141  1.00 25.58           C  
ATOM    224  CH2 TRP A  59      -9.041 -24.068  36.793  1.00 25.46           C  
ATOM    225  N   GLY A  60      -3.821 -28.019  41.938  1.00 26.55           N  
ATOM    226  CA  GLY A  60      -3.591 -28.145  43.381  1.00 26.83           C  
ATOM    227  C   GLY A  60      -3.302 -26.814  44.065  1.00 26.98           C  
ATOM    228  O   GLY A  60      -3.483 -26.686  45.279  1.00 27.04           O  
ATOM    229  N   GLY A  61      -2.852 -25.828  43.286  1.00 27.10           N  
ATOM    230  CA  GLY A  61      -2.525 -24.499  43.796  1.00 27.25           C  
ATOM    231  C   GLY A  61      -1.050 -24.337  44.112  1.00 27.40           C  
ATOM    232  O   GLY A  61      -0.276 -25.292  44.032  1.00 27.48           O  
ATOM    233  N   THR A  62      -0.663 -23.115  44.470  1.00 27.60           N  
ATOM    234  CA  THR A  62       0.719 -22.811  44.841  1.00 27.68           C  
ATOM    235  C   THR A  62       1.059 -23.316  46.249  1.00 27.74           C  
ATOM    236  O   THR A  62       2.211 -23.653  46.527  1.00 27.75           O  
ATOM    237  CB  THR A  62       1.001 -21.293  44.761  1.00 27.67           C  
ATOM    238  OG1 THR A  62       0.060 -20.581  45.574  1.00 27.79           O  
ATOM    239  CG2 THR A  62       0.894 -20.801  43.324  1.00 27.62           C  
ATOM    240  N   GLU A  63       0.057 -23.369  47.127  1.00 27.82           N  
ATOM    241  CA  GLU A  63       0.250 -23.842  48.504  1.00 27.88           C  
ATOM    242  C   GLU A  63       0.410 -25.365  48.589  1.00 27.94           C  
ATOM    243  O   GLU A  63       1.270 -25.856  49.324  1.00 27.93           O  
ATOM    244  CB  GLU A  63      -0.905 -23.389  49.412  1.00 27.88           C  
ATOM    245  CG  GLU A  63      -0.718 -22.007  50.054  1.00 27.83           C  
ATOM    246  CD  GLU A  63      -0.874 -20.846  49.081  1.00 27.80           C  
ATOM    247  OE1 GLU A  63      -0.625 -19.694  49.497  1.00 27.71           O  
ATOM    248  OE2 GLU A  63      -1.248 -21.071  47.911  1.00 27.81           O  
ATOM    249  N   LYS A  64      -0.412 -26.102  47.840  1.00 28.00           N  
ATOM    250  CA  LYS A  64      -0.423 -27.573  47.894  1.00 28.02           C  
ATOM    251  C   LYS A  64      -0.478 -28.204  46.494  1.00 28.02           C  
ATOM    252  O   LYS A  64      -1.508 -28.754  46.093  1.00 27.85           O  
ATOM    253  CB  LYS A  64      -1.582 -28.073  48.773  1.00 28.11           C  
ATOM    254  CG  LYS A  64      -2.952 -27.441  48.493  1.00 28.17           C  
ATOM    255  CD  LYS A  64      -3.908 -27.682  49.660  1.00 28.12           C  
ATOM    256  CE  LYS A  64      -5.223 -26.941  49.480  1.00 28.06           C  
ATOM    257  NZ  LYS A  64      -6.164 -27.207  50.602  1.00 28.19           N  
ATOM    258  N   PRO A  65       0.646 -28.141  45.753  1.00 28.03           N  
ATOM    259  CA  PRO A  65       0.662 -28.602  44.363  1.00 27.99           C  
ATOM    260  C   PRO A  65       0.482 -30.111  44.223  1.00 28.08           C  
ATOM    261  O   PRO A  65       1.123 -30.881  44.940  1.00 28.05           O  
ATOM    262  CB  PRO A  65       2.058 -28.189  43.861  1.00 28.03           C  
ATOM    263  CG  PRO A  65       2.630 -27.295  44.911  1.00 28.02           C  
ATOM    264  CD  PRO A  65       1.978 -27.686  46.187  1.00 27.99           C  
ATOM    265  N   LEU A  66      -0.391 -30.516  43.304  1.00 28.22           N  
ATOM    266  CA  LEU A  66      -0.552 -31.924  42.951  1.00 28.17           C  
ATOM    267  C   LEU A  66       0.650 -32.372  42.124  1.00 28.21           C  
ATOM    268  O   LEU A  66       1.405 -31.531  41.627  1.00 28.11           O  
ATOM    269  CB  LEU A  66      -1.849 -32.137  42.160  1.00 28.14           C  
ATOM    270  CG  LEU A  66      -3.164 -31.849  42.894  1.00 28.21           C  
ATOM    271  CD1 LEU A  66      -4.347 -32.088  41.969  1.00 28.09           C  
ATOM    272  CD2 LEU A  66      -3.296 -32.681  44.166  1.00 28.22           C  
ATOM    273  N   PRO A  67       0.844 -33.697  41.978  1.00 28.32           N  
ATOM    274  CA  PRO A  67       1.920 -34.188  41.117  1.00 28.22           C  
ATOM    275  C   PRO A  67       1.874 -33.587  39.714  1.00 28.20           C  
ATOM    276  O   PRO A  67       0.788 -33.383  39.169  1.00 28.43           O  
ATOM    277  CB  PRO A  67       1.672 -35.706  41.057  1.00 28.25           C  
ATOM    278  CG  PRO A  67       0.379 -35.952  41.779  1.00 28.46           C  
ATOM    279  CD  PRO A  67       0.195 -34.801  42.706  1.00 28.29           C  
ATOM    280  N   VAL A  68       3.048 -33.300  39.155  1.00 28.00           N  
ATOM    281  CA  VAL A  68       3.159 -32.739  37.804  1.00 27.94           C  
ATOM    282  C   VAL A  68       3.095 -33.844  36.750  1.00 27.56           C  
ATOM    283  O   VAL A  68       3.943 -34.744  36.730  1.00 27.74           O  
ATOM    284  CB  VAL A  68       4.475 -31.933  37.615  1.00 28.07           C  
ATOM    285  CG1 VAL A  68       5.689 -32.741  38.074  1.00 28.69           C  
ATOM    286  CG2 VAL A  68       4.633 -31.491  36.157  1.00 28.25           C  
ATOM    287  N   ASP A  69       2.101 -33.771  35.866  1.00 26.81           N  
ATOM    288  CA  ASP A  69       1.943 -34.787  34.835  1.00 26.16           C  
ATOM    289  C   ASP A  69       2.732 -34.359  33.593  1.00 25.76           C  
ATOM    290  O   ASP A  69       2.271 -33.569  32.766  1.00 24.68           O  
ATOM    291  CB  ASP A  69       0.463 -35.014  34.529  1.00 26.79           C  
ATOM    292  CG  ASP A  69       0.213 -36.239  33.654  1.00 26.71           C  
ATOM    293  OD1 ASP A  69       1.121 -36.661  32.917  1.00 27.37           O  
ATOM    294  OD2 ASP A  69      -0.930 -36.765  33.704  1.00 30.38           O  
ATOM    295  N   MET A  70       3.931 -34.918  33.479  1.00 24.93           N  
ATOM    296  CA  MET A  70       4.862 -34.585  32.415  1.00 24.79           C  
ATOM    297  C   MET A  70       4.344 -35.055  31.058  1.00 24.09           C  
ATOM    298  O   MET A  70       4.611 -34.426  30.028  1.00 23.67           O  
ATOM    299  CB  MET A  70       6.202 -35.255  32.705  1.00 24.95           C  
ATOM    300  CG  MET A  70       6.741 -34.906  34.039  1.00 27.49           C  
ATOM    301  SD  MET A  70       7.212 -33.196  34.012  1.00 31.94           S  
ATOM    302  CE  MET A  70       8.948 -33.389  33.751  1.00 31.97           C  
ATOM    303  N   VAL A  71       3.622 -36.170  31.057  1.00 23.81           N  
ATOM    304  CA  VAL A  71       3.038 -36.674  29.811  1.00 23.61           C  
ATOM    305  C   VAL A  71       1.955 -35.731  29.316  1.00 23.60           C  
ATOM    306  O   VAL A  71       1.887 -35.402  28.117  1.00 23.45           O  
ATOM    307  CB  VAL A  71       2.511 -38.100  29.959  1.00 23.32           C  
ATOM    308  CG1 VAL A  71       1.833 -38.551  28.663  1.00 22.48           C  
ATOM    309  CG2 VAL A  71       3.658 -39.035  30.342  1.00 23.06           C  
ATOM    310  N   LEU A  72       1.105 -35.282  30.238  1.00 23.57           N  
ATOM    311  CA  LEU A  72       0.032 -34.356  29.908  1.00 23.83           C  
ATOM    312  C   LEU A  72       0.609 -33.120  29.217  1.00 23.68           C  
ATOM    313  O   LEU A  72       0.154 -32.722  28.130  1.00 23.13           O  
ATOM    314  CB  LEU A  72      -0.723 -33.964  31.182  1.00 24.51           C  
ATOM    315  CG  LEU A  72      -2.067 -33.246  31.048  1.00 26.01           C  
ATOM    316  CD1 LEU A  72      -2.731 -33.249  32.434  1.00 28.61           C  
ATOM    317  CD2 LEU A  72      -1.896 -31.851  30.566  1.00 28.24           C  
ATOM    318  N   ILE A  73       1.644 -32.534  29.819  1.00 23.75           N  
ATOM    319  CA  ILE A  73       2.221 -31.292  29.281  1.00 23.65           C  
ATOM    320  C   ILE A  73       2.930 -31.559  27.955  1.00 23.63           C  
ATOM    321  O   ILE A  73       2.769 -30.814  26.988  1.00 22.72           O  
ATOM    322  CB  ILE A  73       3.197 -30.635  30.304  1.00 23.56           C  
ATOM    323  CG1 ILE A  73       2.440 -30.218  31.569  1.00 25.72           C  
ATOM    324  CG2 ILE A  73       3.914 -29.433  29.690  1.00 23.97           C  
ATOM    325  CD1 ILE A  73       3.345 -29.789  32.728  1.00 25.85           C  
ATOM    326  N   SER A  74       3.720 -32.626  27.908  1.00 23.90           N  
ATOM    327  CA  SER A  74       4.483 -32.944  26.704  1.00 24.84           C  
ATOM    328  C   SER A  74       3.563 -33.206  25.507  1.00 25.02           C  
ATOM    329  O   SER A  74       3.819 -32.733  24.398  1.00 24.88           O  
ATOM    330  CB  SER A  74       5.377 -34.162  26.943  1.00 24.46           C  
ATOM    331  OG  SER A  74       6.273 -33.928  28.016  1.00 25.57           O  
ATOM    332  N   LEU A  75       2.501 -33.971  25.736  1.00 25.40           N  
ATOM    333  CA  LEU A  75       1.506 -34.226  24.684  1.00 26.12           C  
ATOM    334  C   LEU A  75       0.763 -32.971  24.257  1.00 26.10           C  
ATOM    335  O   LEU A  75       0.503 -32.786  23.059  1.00 25.57           O  
ATOM    336  CB  LEU A  75       0.507 -35.302  25.106  1.00 26.95           C  
ATOM    337  CG  LEU A  75       1.075 -36.725  25.145  1.00 28.44           C  
ATOM    338  CD1 LEU A  75      -0.014 -37.710  25.544  1.00 31.31           C  
ATOM    339  CD2 LEU A  75       1.688 -37.144  23.815  1.00 30.39           C  
ATOM    340  N   CYS A  76       0.398 -32.106  25.200  1.00 25.32           N  
ATOM    341  CA  CYS A  76      -0.320 -30.914  24.807  1.00 25.22           C  
ATOM    342  C   CYS A  76       0.563 -30.012  23.945  1.00 24.52           C  
ATOM    343  O   CYS A  76       0.112 -29.528  22.917  1.00 24.78           O  
ATOM    344  CB  CYS A  76      -0.869 -30.141  26.006  1.00 25.13           C  
ATOM    345  SG  CYS A  76      -2.069 -28.884  25.508  1.00 26.22           S  
ATOM    346  N   PHE A  77       1.811 -29.779  24.350  1.00 23.98           N  
ATOM    347  CA  PHE A  77       2.703 -28.926  23.540  1.00 23.90           C  
ATOM    348  C   PHE A  77       2.944 -29.540  22.158  1.00 24.49           C  
ATOM    349  O   PHE A  77       2.808 -28.861  21.147  1.00 24.30           O  
ATOM    350  CB  PHE A  77       4.030 -28.644  24.239  1.00 23.66           C  
ATOM    351  CG  PHE A  77       3.970 -27.495  25.219  1.00 23.30           C  
ATOM    352  CD1 PHE A  77       3.527 -27.699  26.527  1.00 23.38           C  
ATOM    353  CD2 PHE A  77       4.375 -26.225  24.846  1.00 24.57           C  
ATOM    354  CE1 PHE A  77       3.477 -26.636  27.445  1.00 23.97           C  
ATOM    355  CE2 PHE A  77       4.331 -25.172  25.750  1.00 24.30           C  
ATOM    356  CZ  PHE A  77       3.881 -25.386  27.059  1.00 23.66           C  
ATOM    357  N   GLY A  78       3.247 -30.832  22.121  1.00 24.44           N  
ATOM    358  CA  GLY A  78       3.543 -31.511  20.857  1.00 24.50           C  
ATOM    359  C   GLY A  78       2.336 -31.567  19.940  1.00 24.77           C  
ATOM    360  O   GLY A  78       2.421 -31.240  18.745  1.00 25.02           O  
ATOM    361  N   LEU A  79       1.198 -31.980  20.485  1.00 24.73           N  
ATOM    362  CA  LEU A  79      -0.009 -32.097  19.659  1.00 25.16           C  
ATOM    363  C   LEU A  79      -0.567 -30.737  19.273  1.00 25.14           C  
ATOM    364  O   LEU A  79      -1.211 -30.607  18.232  1.00 24.32           O  
ATOM    365  CB  LEU A  79      -1.060 -32.939  20.358  1.00 24.95           C  
ATOM    366  CG  LEU A  79      -0.664 -34.406  20.557  1.00 25.77           C  
ATOM    367  CD1 LEU A  79      -1.781 -35.138  21.337  1.00 26.27           C  
ATOM    368  CD2 LEU A  79      -0.351 -35.109  19.211  1.00 27.10           C  
ATOM    369  N   SER A  80      -0.335 -29.726  20.108  1.00 24.78           N  
ATOM    370  CA  SER A  80      -0.763 -28.376  19.763  1.00 25.12           C  
ATOM    371  C   SER A  80       0.027 -27.822  18.577  1.00 24.80           C  
ATOM    372  O   SER A  80      -0.548 -27.191  17.690  1.00 25.16           O  
ATOM    373  CB  SER A  80      -0.685 -27.428  20.971  1.00 25.50           C  
ATOM    374  OG  SER A  80      -1.710 -27.732  21.907  1.00 27.00           O  
ATOM    375  N   ILE A  81       1.337 -28.060  18.552  1.00 24.57           N  
ATOM    376  CA  ILE A  81       2.152 -27.684  17.400  1.00 24.12           C  
ATOM    377  C   ILE A  81       1.720 -28.491  16.165  1.00 24.33           C  
ATOM    378  O   ILE A  81       1.595 -27.924  15.074  1.00 24.19           O  
ATOM    379  CB  ILE A  81       3.671 -27.844  17.684  1.00 24.18           C  
ATOM    380  CG1 ILE A  81       4.135 -26.751  18.659  1.00 24.61           C  
ATOM    381  CG2 ILE A  81       4.494 -27.828  16.383  1.00 24.48           C  
ATOM    382  CD1 ILE A  81       3.986 -25.305  18.146  1.00 26.75           C  
ATOM    383  N   ALA A  82       1.476 -29.789  16.325  1.00 23.92           N  
ATOM    384  CA  ALA A  82       1.013 -30.598  15.201  1.00 24.21           C  
ATOM    385  C   ALA A  82      -0.283 -30.033  14.623  1.00 24.14           C  
ATOM    386  O   ALA A  82      -0.460 -29.953  13.407  1.00 23.37           O  
ATOM    387  CB  ALA A  82       0.819 -32.073  15.615  1.00 23.97           C  
ATOM    388  N   THR A  83      -1.179 -29.624  15.514  1.00 23.82           N  
ATOM    389  CA  THR A  83      -2.475 -29.098  15.110  1.00 24.18           C  
ATOM    390  C   THR A  83      -2.324 -27.742  14.423  1.00 24.15           C  
ATOM    391  O   THR A  83      -2.938 -27.515  13.379  1.00 23.08           O  
ATOM    392  CB  THR A  83      -3.439 -29.046  16.332  1.00 24.02           C  
ATOM    393  OG1 THR A  83      -3.581 -30.368  16.856  1.00 25.08           O  
ATOM    394  CG2 THR A  83      -4.822 -28.513  15.955  1.00 25.14           C  
ATOM    395  N   MET A  84      -1.500 -26.854  14.975  1.00 24.34           N  
ATOM    396  CA  MET A  84      -1.322 -25.534  14.364  1.00 24.94           C  
ATOM    397  C   MET A  84      -0.594 -25.611  13.018  1.00 24.92           C  
ATOM    398  O   MET A  84      -0.892 -24.823  12.119  1.00 25.03           O  
ATOM    399  CB  MET A  84      -0.612 -24.563  15.311  1.00 25.41           C  
ATOM    400  CG  MET A  84      -1.448 -24.144  16.526  1.00 25.69           C  
ATOM    401  SD  MET A  84      -3.040 -23.407  16.120  1.00 28.56           S  
ATOM    402  CE  MET A  84      -4.160 -24.802  16.107  1.00 24.81           C  
ATOM    403  N   VAL A  85       0.338 -26.555  12.869  1.00 25.29           N  
ATOM    404  CA  VAL A  85       0.999 -26.772  11.576  1.00 24.99           C  
ATOM    405  C   VAL A  85      -0.014 -27.307  10.555  1.00 25.20           C  
ATOM    406  O   VAL A  85      -0.026 -26.887   9.385  1.00 24.30           O  
ATOM    407  CB  VAL A  85       2.225 -27.711  11.710  1.00 25.50           C  
ATOM    408  CG1 VAL A  85       2.759 -28.123  10.327  1.00 25.44           C  
ATOM    409  CG2 VAL A  85       3.319 -27.033  12.535  1.00 24.91           C  
ATOM    410  N   GLN A  86      -0.881 -28.209  11.000  1.00 25.26           N  
ATOM    411  CA  GLN A  86      -1.982 -28.707  10.160  1.00 25.74           C  
ATOM    412  C   GLN A  86      -2.881 -27.553   9.695  1.00 25.70           C  
ATOM    413  O   GLN A  86      -3.263 -27.487   8.527  1.00 24.79           O  
ATOM    414  CB  GLN A  86      -2.820 -29.737  10.916  1.00 26.03           C  
ATOM    415  CG  GLN A  86      -3.927 -30.408  10.092  1.00 26.68           C  
ATOM    416  CD  GLN A  86      -3.449 -31.617   9.304  1.00 27.50           C  
ATOM    417  OE1 GLN A  86      -2.259 -31.935   9.285  1.00 30.11           O  
ATOM    418  NE2 GLN A  86      -4.387 -32.316   8.668  1.00 27.36           N  
ATOM    419  N   CYS A  87      -3.215 -26.657  10.623  1.00 25.20           N  
ATOM    420  CA  CYS A  87      -4.131 -25.546  10.337  1.00 25.24           C  
ATOM    421  C   CYS A  87      -3.522 -24.461   9.452  1.00 25.51           C  
ATOM    422  O   CYS A  87      -4.221 -23.908   8.606  1.00 25.18           O  
ATOM    423  CB  CYS A  87      -4.565 -24.871  11.634  1.00 25.38           C  
ATOM    424  SG  CYS A  87      -5.747 -25.814  12.585  1.00 25.85           S  
ATOM    425  N   PHE A  88      -2.244 -24.138   9.674  1.00 25.49           N  
ATOM    426  CA  PHE A  88      -1.627 -22.936   9.071  1.00 25.55           C  
ATOM    427  C   PHE A  88      -0.403 -23.156   8.182  1.00 25.91           C  
ATOM    428  O   PHE A  88       0.112 -22.192   7.602  1.00 25.42           O  
ATOM    429  CB  PHE A  88      -1.279 -21.946  10.182  1.00 26.05           C  
ATOM    430  CG  PHE A  88      -2.482 -21.454  10.940  1.00 25.16           C  
ATOM    431  CD1 PHE A  88      -2.759 -21.908  12.220  1.00 25.05           C  
ATOM    432  CD2 PHE A  88      -3.348 -20.551  10.354  1.00 25.97           C  
ATOM    433  CE1 PHE A  88      -3.871 -21.450  12.913  1.00 24.95           C  
ATOM    434  CE2 PHE A  88      -4.462 -20.088  11.039  1.00 25.41           C  
ATOM    435  CZ  PHE A  88      -4.722 -20.540  12.312  1.00 26.06           C  
ATOM    436  N   GLY A  89       0.035 -24.407   8.025  1.00 25.93           N  
ATOM    437  CA  GLY A  89       1.245 -24.706   7.242  1.00 26.27           C  
ATOM    438  C   GLY A  89       1.202 -24.184   5.814  1.00 26.25           C  
ATOM    439  O   GLY A  89       2.200 -23.685   5.278  1.00 26.26           O  
ATOM    440  N   HIS A  90       0.031 -24.278   5.204  1.00 25.90           N  
ATOM    441  CA  HIS A  90      -0.177 -23.837   3.825  1.00 26.36           C  
ATOM    442  C   HIS A  90      -0.474 -22.343   3.682  1.00 26.27           C  
ATOM    443  O   HIS A  90      -0.518 -21.828   2.566  1.00 26.96           O  
ATOM    444  CB  HIS A  90      -1.316 -24.634   3.187  1.00 26.59           C  
ATOM    445  CG  HIS A  90      -2.641 -24.458   3.864  1.00 26.39           C  
ATOM    446  ND1 HIS A  90      -2.818 -24.607   5.227  1.00 26.88           N  
ATOM    447  CD2 HIS A  90      -3.861 -24.169   3.355  1.00 26.20           C  
ATOM    448  CE1 HIS A  90      -4.093 -24.409   5.522  1.00 27.00           C  
ATOM    449  NE2 HIS A  90      -4.747 -24.154   4.402  1.00 25.86           N  
ATOM    450  N   ILE A  91      -0.697 -21.661   4.802  1.00 25.86           N  
ATOM    451  CA  ILE A  91      -1.007 -20.236   4.812  1.00 26.15           C  
ATOM    452  C   ILE A  91       0.261 -19.418   5.101  1.00 26.39           C  
ATOM    453  O   ILE A  91       0.549 -18.456   4.392  1.00 26.41           O  
ATOM    454  CB  ILE A  91      -2.123 -19.922   5.839  1.00 26.19           C  
ATOM    455  CG1 ILE A  91      -3.423 -20.654   5.453  1.00 26.60           C  
ATOM    456  CG2 ILE A  91      -2.379 -18.403   5.946  1.00 26.21           C  
ATOM    457  CD1 ILE A  91      -4.449 -20.759   6.605  1.00 26.25           C  
ATOM    458  N   SER A  92       1.019 -19.811   6.126  1.00 26.17           N  
ATOM    459  CA  SER A  92       2.244 -19.089   6.510  1.00 26.57           C  
ATOM    460  C   SER A  92       3.537 -19.915   6.460  1.00 26.87           C  
ATOM    461  O   SER A  92       4.639 -19.361   6.548  1.00 27.50           O  
ATOM    462  CB  SER A  92       2.087 -18.562   7.932  1.00 26.41           C  
ATOM    463  OG  SER A  92       2.012 -19.626   8.860  1.00 26.62           O  
ATOM    464  N   GLY A  93       3.409 -21.230   6.334  1.00 26.72           N  
ATOM    465  CA  GLY A  93       4.538 -22.126   6.551  1.00 26.85           C  
ATOM    466  C   GLY A  93       4.506 -22.704   7.957  1.00 26.97           C  
ATOM    467  O   GLY A  93       5.254 -23.632   8.262  1.00 27.61           O  
ATOM    468  N   GLY A  94       3.650 -22.155   8.819  1.00 26.69           N  
ATOM    469  CA  GLY A  94       3.504 -22.644  10.201  1.00 26.97           C  
ATOM    470  C   GLY A  94       4.785 -22.702  11.021  1.00 26.84           C  
ATOM    471  O   GLY A  94       5.111 -23.748  11.601  1.00 27.17           O  
ATOM    472  N   HIS A  95       5.502 -21.586  11.104  1.00 26.14           N  
ATOM    473  CA  HIS A  95       6.731 -21.516  11.914  1.00 26.25           C  
ATOM    474  C   HIS A  95       6.391 -21.523  13.398  1.00 25.90           C  
ATOM    475  O   HIS A  95       6.878 -22.385  14.153  1.00 26.08           O  
ATOM    476  CB  HIS A  95       7.517 -20.250  11.602  1.00 26.38           C  
ATOM    477  CG  HIS A  95       8.030 -20.184  10.202  1.00 27.75           C  
ATOM    478  ND1 HIS A  95       8.932 -19.226   9.793  1.00 27.96           N  
ATOM    479  CD2 HIS A  95       7.778 -20.954   9.117  1.00 30.00           C  
ATOM    480  CE1 HIS A  95       9.199 -19.397   8.511  1.00 29.18           C  
ATOM    481  NE2 HIS A  95       8.513 -20.439   8.077  1.00 29.54           N  
ATOM    482  N  AILE A  96       5.573 -20.547  13.802  0.50 25.84           N  
ATOM    483  N  BILE A  96       5.555 -20.572  13.818  0.50 25.72           N  
ATOM    484  CA AILE A  96       5.033 -20.461  15.161  0.50 25.86           C  
ATOM    485  CA BILE A  96       5.026 -20.544  15.187  0.50 25.63           C  
ATOM    486  C  AILE A  96       6.147 -20.512  16.207  0.50 25.34           C  
ATOM    487  C  BILE A  96       6.152 -20.514  16.227  0.50 25.21           C  
ATOM    488  O  AILE A  96       5.979 -21.073  17.301  0.50 25.44           O  
ATOM    489  O  BILE A  96       5.995 -21.028  17.345  0.50 25.28           O  
ATOM    490  CB AILE A  96       4.015 -21.592  15.395  0.50 26.13           C  
ATOM    491  CB BILE A  96       4.126 -21.781  15.443  0.50 25.78           C  
ATOM    492  CG1AILE A  96       2.950 -21.159  16.392  0.50 26.55           C  
ATOM    493  CG1BILE A  96       3.202 -22.032  14.246  0.50 26.24           C  
ATOM    494  CG2AILE A  96       4.701 -22.854  15.866  0.50 26.87           C  
ATOM    495  CG2BILE A  96       3.304 -21.593  16.697  0.50 26.07           C  
ATOM    496  CD1AILE A  96       1.959 -22.255  16.695  0.50 27.65           C  
ATOM    497  CD1BILE A  96       2.522 -23.382  14.270  0.50 26.09           C  
ATOM    498  N   ASN A  97       7.287 -19.920  15.856  1.00 24.84           N  
ATOM    499  CA  ASN A  97       8.524 -20.086  16.615  1.00 24.44           C  
ATOM    500  C   ASN A  97       9.613 -19.203  16.011  1.00 25.06           C  
ATOM    501  O   ASN A  97      10.058 -19.472  14.889  1.00 24.97           O  
ATOM    502  CB  ASN A  97       8.963 -21.559  16.557  1.00 24.52           C  
ATOM    503  CG  ASN A  97      10.123 -21.865  17.479  1.00 24.67           C  
ATOM    504  OD1 ASN A  97      10.945 -20.994  17.760  1.00 25.83           O  
ATOM    505  ND2 ASN A  97      10.197 -23.117  17.954  1.00 23.48           N  
ATOM    506  N   PRO A  98      10.046 -18.157  16.739  1.00 24.56           N  
ATOM    507  CA  PRO A  98      11.102 -17.284  16.225  1.00 25.15           C  
ATOM    508  C   PRO A  98      12.408 -18.001  15.889  1.00 25.11           C  
ATOM    509  O   PRO A  98      13.099 -17.587  14.957  1.00 25.63           O  
ATOM    510  CB  PRO A  98      11.307 -16.273  17.357  1.00 25.12           C  
ATOM    511  CG  PRO A  98       9.997 -16.206  18.036  1.00 25.15           C  
ATOM    512  CD  PRO A  98       9.450 -17.614  17.971  1.00 24.78           C  
ATOM    513  N   ALA A  99      12.749 -19.062  16.614  1.00 24.83           N  
ATOM    514  CA  ALA A  99      13.976 -19.804  16.316  1.00 25.11           C  
ATOM    515  C   ALA A  99      13.864 -20.504  14.959  1.00 24.85           C  
ATOM    516  O   ALA A  99      14.831 -20.558  14.191  1.00 24.72           O  
ATOM    517  CB  ALA A  99      14.296 -20.814  17.419  1.00 25.14           C  
ATOM    518  N   VAL A 100      12.677 -21.019  14.644  1.00 25.02           N  
ATOM    519  CA  VAL A 100      12.452 -21.611  13.319  1.00 24.64           C  
ATOM    520  C   VAL A 100      12.579 -20.549  12.224  1.00 24.75           C  
ATOM    521  O   VAL A 100      13.260 -20.754  11.212  1.00 23.52           O  
ATOM    522  CB  VAL A 100      11.075 -22.293  13.224  1.00 24.87           C  
ATOM    523  CG1 VAL A 100      10.772 -22.717  11.777  1.00 24.54           C  
ATOM    524  CG2 VAL A 100      11.021 -23.490  14.169  1.00 24.01           C  
ATOM    525  N   THR A 101      11.924 -19.412  12.441  1.00 24.90           N  
ATOM    526  CA  THR A 101      11.994 -18.295  11.516  1.00 24.47           C  
ATOM    527  C   THR A 101      13.440 -17.824  11.294  1.00 24.15           C  
ATOM    528  O   THR A 101      13.843 -17.602  10.153  1.00 23.46           O  
ATOM    529  CB  THR A 101      11.083 -17.151  11.970  1.00 24.80           C  
ATOM    530  OG1 THR A 101       9.739 -17.648  12.066  1.00 25.99           O  
ATOM    531  CG2 THR A 101      11.141 -15.986  10.988  1.00 25.06           C  
ATOM    532  N   VAL A 102      14.225 -17.705  12.367  1.00 23.54           N  
ATOM    533  CA  VAL A 102      15.632 -17.332  12.217  1.00 23.30           C  
ATOM    534  C   VAL A 102      16.409 -18.374  11.405  1.00 22.56           C  
ATOM    535  O   VAL A 102      17.220 -18.019  10.562  1.00 22.36           O  
ATOM    536  CB  VAL A 102      16.321 -17.075  13.565  1.00 22.93           C  
ATOM    537  CG1 VAL A 102      17.822 -16.855  13.367  1.00 23.58           C  
ATOM    538  CG2 VAL A 102      15.696 -15.843  14.236  1.00 23.41           C  
ATOM    539  N   ALA A 103      16.152 -19.658  11.644  1.00 22.14           N  
ATOM    540  CA  ALA A 103      16.825 -20.702  10.861  1.00 22.40           C  
ATOM    541  C   ALA A 103      16.464 -20.574   9.383  1.00 22.58           C  
ATOM    542  O   ALA A 103      17.306 -20.787   8.505  1.00 22.49           O  
ATOM    543  CB  ALA A 103      16.475 -22.081  11.376  1.00 21.59           C  
ATOM    544  N   MET A 104      15.210 -20.213   9.110  1.00 22.77           N  
ATOM    545  CA  MET A 104      14.755 -20.031   7.719  1.00 23.38           C  
ATOM    546  C   MET A 104      15.408 -18.819   7.069  1.00 23.92           C  
ATOM    547  O   MET A 104      15.753 -18.862   5.881  1.00 23.70           O  
ATOM    548  CB  MET A 104      13.225 -19.922   7.656  1.00 23.65           C  
ATOM    549  CG  MET A 104      12.492 -21.144   8.132  1.00 24.52           C  
ATOM    550  SD  MET A 104      12.705 -22.546   7.042  1.00 27.17           S  
ATOM    551  CE  MET A 104      11.971 -23.859   8.040  1.00 26.15           C  
ATOM    552  N   VAL A 105      15.616 -17.751   7.844  1.00 24.35           N  
ATOM    553  CA  VAL A 105      16.341 -16.583   7.346  1.00 24.72           C  
ATOM    554  C   VAL A 105      17.789 -16.942   7.012  1.00 24.20           C  
ATOM    555  O   VAL A 105      18.300 -16.572   5.962  1.00 23.99           O  
ATOM    556  CB  VAL A 105      16.350 -15.417   8.370  1.00 24.69           C  
ATOM    557  CG1 VAL A 105      17.374 -14.344   7.974  1.00 26.65           C  
ATOM    558  CG2 VAL A 105      14.984 -14.816   8.478  1.00 26.21           C  
ATOM    559  N   CYS A 106      18.445 -17.678   7.904  1.00 23.81           N  
ATOM    560  CA  CYS A 106      19.868 -17.978   7.742  1.00 23.70           C  
ATOM    561  C   CYS A 106      20.149 -18.969   6.609  1.00 23.40           C  
ATOM    562  O   CYS A 106      21.254 -18.990   6.068  1.00 23.78           O  
ATOM    563  CB  CYS A 106      20.463 -18.469   9.060  1.00 23.90           C  
ATOM    564  SG  CYS A 106      20.517 -17.166  10.332  1.00 26.24           S  
ATOM    565  N   THR A 107      19.146 -19.758   6.237  1.00 22.74           N  
ATOM    566  CA  THR A 107      19.252 -20.676   5.115  1.00 22.61           C  
ATOM    567  C   THR A 107      18.580 -20.079   3.866  1.00 22.97           C  
ATOM    568  O   THR A 107      18.433 -20.755   2.845  1.00 23.03           O  
ATOM    569  CB  THR A 107      18.639 -22.046   5.464  1.00 22.31           C  
ATOM    570  OG1 THR A 107      17.285 -21.875   5.897  1.00 22.83           O  
ATOM    571  CG2 THR A 107      19.450 -22.726   6.575  1.00 21.23           C  
ATOM    572  N   ARG A 108      18.190 -18.806   3.967  1.00 23.59           N  
ATOM    573  CA  ARG A 108      17.647 -18.022   2.857  1.00 24.42           C  
ATOM    574  C   ARG A 108      16.334 -18.595   2.312  1.00 24.54           C  
ATOM    575  O   ARG A 108      16.023 -18.456   1.133  1.00 24.50           O  
ATOM    576  CB  ARG A 108      18.697 -17.852   1.741  1.00 24.93           C  
ATOM    577  CG  ARG A 108      20.047 -17.364   2.262  1.00 26.87           C  
ATOM    578  CD  ARG A 108      20.854 -16.608   1.226  1.00 29.97           C  
ATOM    579  NE  ARG A 108      21.416 -17.482   0.197  1.00 32.11           N  
ATOM    580  CZ  ARG A 108      22.703 -17.536  -0.163  1.00 35.06           C  
ATOM    581  NH1 ARG A 108      23.624 -16.760   0.413  1.00 36.61           N  
ATOM    582  NH2 ARG A 108      23.078 -18.370  -1.129  1.00 34.61           N  
ATOM    583  N   LYS A 109      15.554 -19.228   3.184  1.00 24.32           N  
ATOM    584  CA  LYS A 109      14.251 -19.751   2.783  1.00 24.80           C  
ATOM    585  C   LYS A 109      13.141 -18.706   2.936  1.00 24.83           C  
ATOM    586  O   LYS A 109      12.069 -18.851   2.352  1.00 24.90           O  
ATOM    587  CB  LYS A 109      13.932 -21.019   3.565  1.00 25.13           C  
ATOM    588  CG  LYS A 109      14.904 -22.142   3.253  1.00 26.76           C  
ATOM    589  CD  LYS A 109      14.423 -23.470   3.783  1.00 29.49           C  
ATOM    590  CE  LYS A 109      15.275 -24.599   3.259  1.00 30.82           C  
ATOM    591  NZ  LYS A 109      15.033 -24.876   1.818  1.00 32.49           N  
ATOM    592  N   ILE A 110      13.407 -17.665   3.721  1.00 24.73           N  
ATOM    593  CA  ILE A 110      12.496 -16.540   3.875  1.00 25.23           C  
ATOM    594  C   ILE A 110      13.297 -15.235   3.869  1.00 25.51           C  
ATOM    595  O   ILE A 110      14.460 -15.211   4.290  1.00 25.80           O  
ATOM    596  CB  ILE A 110      11.666 -16.682   5.179  1.00 25.55           C  
ATOM    597  CG1 ILE A 110      10.513 -15.700   5.207  1.00 26.45           C  
ATOM    598  CG2 ILE A 110      12.531 -16.472   6.418  1.00 25.85           C  
ATOM    599  CD1 ILE A 110       9.583 -15.937   6.411  1.00 26.96           C  
ATOM    600  N   SER A 111      12.684 -14.162   3.374  1.00 25.27           N  
ATOM    601  CA  SER A 111      13.330 -12.849   3.359  1.00 25.58           C  
ATOM    602  C   SER A 111      13.467 -12.278   4.767  1.00 25.75           C  
ATOM    603  O   SER A 111      12.690 -12.609   5.672  1.00 25.75           O  
ATOM    604  CB  SER A 111      12.536 -11.865   2.492  1.00 25.43           C  
ATOM    605  OG  SER A 111      11.311 -11.518   3.106  1.00 26.01           O  
ATOM    606  N   ILE A 112      14.451 -11.402   4.946  1.00 26.13           N  
ATOM    607  CA  ILE A 112      14.620 -10.687   6.211  1.00 26.57           C  
ATOM    608  C   ILE A 112      13.349  -9.903   6.539  1.00 26.45           C  
ATOM    609  O   ILE A 112      12.862  -9.946   7.670  1.00 26.12           O  
ATOM    610  CB  ILE A 112      15.809  -9.702   6.160  1.00 26.87           C  
ATOM    611  CG1 ILE A 112      17.136 -10.460   6.114  1.00 28.25           C  
ATOM    612  CG2 ILE A 112      15.791  -8.773   7.373  1.00 27.14           C  
ATOM    613  CD1 ILE A 112      17.512 -11.104   7.421  1.00 29.52           C  
ATOM    614  N   ALA A 113      12.815  -9.203   5.539  1.00 26.51           N  
ATOM    615  CA  ALA A 113      11.592  -8.417   5.711  1.00 26.61           C  
ATOM    616  C   ALA A 113      10.461  -9.262   6.290  1.00 26.68           C  
ATOM    617  O   ALA A 113       9.843  -8.879   7.283  1.00 26.96           O  
ATOM    618  CB  ALA A 113      11.164  -7.791   4.385  1.00 26.62           C  
ATOM    619  N   LYS A 114      10.209 -10.420   5.689  1.00 26.49           N  
ATOM    620  CA  LYS A 114       9.136 -11.302   6.141  1.00 26.89           C  
ATOM    621  C   LYS A 114       9.395 -11.823   7.554  1.00 26.32           C  
ATOM    622  O   LYS A 114       8.470 -11.912   8.362  1.00 26.46           O  
ATOM    623  CB  LYS A 114       8.968 -12.471   5.173  1.00 27.31           C  
ATOM    624  CG  LYS A 114       7.727 -13.347   5.405  1.00 29.88           C  
ATOM    625  CD  LYS A 114       7.158 -13.848   4.065  1.00 31.95           C  
ATOM    626  CE  LYS A 114       5.831 -14.589   4.215  1.00 33.47           C  
ATOM    627  NZ  LYS A 114       5.992 -16.070   4.117  1.00 34.95           N  
ATOM    628  N   SER A 115      10.656 -12.146   7.841  1.00 25.49           N  
ATOM    629  CA  SER A 115      11.045 -12.690   9.139  1.00 25.28           C  
ATOM    630  C   SER A 115      10.765 -11.739  10.299  1.00 25.24           C  
ATOM    631  O   SER A 115      10.373 -12.183  11.376  1.00 24.53           O  
ATOM    632  CB  SER A 115      12.527 -13.091   9.132  1.00 25.44           C  
ATOM    633  OG  SER A 115      13.380 -11.973   9.329  1.00 25.26           O  
ATOM    634  N   VAL A 116      10.943 -10.434  10.086  1.00 25.43           N  
ATOM    635  CA  VAL A 116      10.698  -9.474  11.167  1.00 25.68           C  
ATOM    636  C   VAL A 116       9.212  -9.405  11.535  1.00 25.18           C  
ATOM    637  O   VAL A 116       8.863  -9.344  12.720  1.00 24.95           O  
ATOM    638  CB  VAL A 116      11.244  -8.061  10.860  1.00 25.86           C  
ATOM    639  CG1 VAL A 116      12.751  -8.125  10.572  1.00 26.31           C  
ATOM    640  CG2 VAL A 116      10.492  -7.417   9.705  1.00 28.21           C  
ATOM    641  N   PHE A 117       8.342  -9.449  10.528  1.00 24.67           N  
ATOM    642  CA  PHE A 117       6.895  -9.455  10.769  1.00 24.51           C  
ATOM    643  C   PHE A 117       6.420 -10.763  11.400  1.00 24.53           C  
ATOM    644  O   PHE A 117       5.558 -10.746  12.283  1.00 24.20           O  
ATOM    645  CB  PHE A 117       6.127  -9.166   9.480  1.00 24.57           C  
ATOM    646  CG  PHE A 117       6.174  -7.728   9.075  1.00 25.37           C  
ATOM    647  CD1 PHE A 117       7.093  -7.287   8.137  1.00 26.65           C  
ATOM    648  CD2 PHE A 117       5.311  -6.809   9.649  1.00 27.30           C  
ATOM    649  CE1 PHE A 117       7.144  -5.944   7.758  1.00 26.78           C  
ATOM    650  CE2 PHE A 117       5.355  -5.467   9.284  1.00 27.01           C  
ATOM    651  CZ  PHE A 117       6.275  -5.036   8.335  1.00 27.40           C  
ATOM    652  N   TYR A 118       6.983 -11.885  10.963  1.00 24.30           N  
ATOM    653  CA  TYR A 118       6.691 -13.180  11.600  1.00 24.18           C  
ATOM    654  C   TYR A 118       7.068 -13.171  13.080  1.00 24.30           C  
ATOM    655  O   TYR A 118       6.267 -13.557  13.933  1.00 24.56           O  
ATOM    656  CB  TYR A 118       7.432 -14.326  10.903  1.00 24.16           C  
ATOM    657  CG  TYR A 118       6.693 -14.961   9.750  1.00 24.23           C  
ATOM    658  CD1 TYR A 118       5.847 -14.224   8.934  1.00 24.49           C  
ATOM    659  CD2 TYR A 118       6.856 -16.314   9.473  1.00 25.19           C  
ATOM    660  CE1 TYR A 118       5.182 -14.812   7.881  1.00 25.30           C  
ATOM    661  CE2 TYR A 118       6.201 -16.908   8.434  1.00 24.86           C  
ATOM    662  CZ  TYR A 118       5.366 -16.160   7.633  1.00 25.47           C  
ATOM    663  OH  TYR A 118       4.731 -16.774   6.586  1.00 26.20           O  
ATOM    664  N   ILE A 119       8.286 -12.731  13.382  1.00 24.37           N  
ATOM    665  CA  ILE A 119       8.768 -12.751  14.762  1.00 24.60           C  
ATOM    666  C   ILE A 119       7.924 -11.804  15.626  1.00 24.50           C  
ATOM    667  O   ILE A 119       7.558 -12.148  16.756  1.00 24.46           O  
ATOM    668  CB  ILE A 119      10.273 -12.437  14.840  1.00 24.46           C  
ATOM    669  CG1 ILE A 119      11.079 -13.590  14.227  1.00 25.41           C  
ATOM    670  CG2 ILE A 119      10.715 -12.208  16.290  1.00 25.32           C  
ATOM    671  CD1 ILE A 119      12.521 -13.224  13.921  1.00 25.64           C  
ATOM    672  N   ALA A 120       7.585 -10.631  15.088  1.00 24.17           N  
ATOM    673  CA  ALA A 120       6.684  -9.708  15.787  1.00 24.48           C  
ATOM    674  C   ALA A 120       5.329 -10.350  16.075  1.00 24.68           C  
ATOM    675  O   ALA A 120       4.831 -10.287  17.203  1.00 24.02           O  
ATOM    676  CB  ALA A 120       6.495  -8.421  14.989  1.00 24.36           C  
ATOM    677  N   ALA A 121       4.744 -10.979  15.056  1.00 24.85           N  
ATOM    678  CA  ALA A 121       3.435 -11.631  15.198  1.00 25.09           C  
ATOM    679  C   ALA A 121       3.474 -12.763  16.219  1.00 25.13           C  
ATOM    680  O   ALA A 121       2.538 -12.920  17.014  1.00 24.80           O  
ATOM    681  CB  ALA A 121       2.951 -12.168  13.836  1.00 25.21           C  
ATOM    682  N   GLN A 122       4.550 -13.548  16.181  1.00 24.89           N  
ATOM    683  CA  GLN A 122       4.775 -14.647  17.119  1.00 25.13           C  
ATOM    684  C   GLN A 122       4.875 -14.142  18.565  1.00 25.49           C  
ATOM    685  O   GLN A 122       4.210 -14.661  19.453  1.00 24.98           O  
ATOM    686  CB  GLN A 122       6.046 -15.414  16.742  1.00 25.29           C  
ATOM    687  CG  GLN A 122       5.908 -16.249  15.460  1.00 25.11           C  
ATOM    688  CD  GLN A 122       7.236 -16.559  14.796  1.00 25.69           C  
ATOM    689  OE1 GLN A 122       8.299 -16.150  15.270  1.00 25.34           O  
ATOM    690  NE2 GLN A 122       7.180 -17.273  13.671  1.00 25.26           N  
ATOM    691  N   CYS A 123       5.687 -13.116  18.796  1.00 25.56           N  
ATOM    692  CA  CYS A 123       5.791 -12.542  20.143  1.00 26.10           C  
ATOM    693  C   CYS A 123       4.469 -11.927  20.630  1.00 25.70           C  
ATOM    694  O   CYS A 123       4.040 -12.169  21.764  1.00 25.75           O  
ATOM    695  CB  CYS A 123       6.917 -11.528  20.199  1.00 26.26           C  
ATOM    696  SG  CYS A 123       8.527 -12.299  20.037  1.00 29.18           S  
ATOM    697  N   LEU A 124       3.825 -11.145  19.775  1.00 25.18           N  
ATOM    698  CA  LEU A 124       2.516 -10.570  20.091  1.00 25.61           C  
ATOM    699  C   LEU A 124       1.458 -11.637  20.356  1.00 25.27           C  
ATOM    700  O   LEU A 124       0.690 -11.519  21.309  1.00 25.22           O  
ATOM    701  CB  LEU A 124       2.037  -9.645  18.974  1.00 25.85           C  
ATOM    702  CG  LEU A 124       2.668  -8.260  18.971  1.00 28.71           C  
ATOM    703  CD1 LEU A 124       2.431  -7.540  17.647  1.00 29.69           C  
ATOM    704  CD2 LEU A 124       2.106  -7.447  20.142  1.00 31.51           C  
ATOM    705  N   GLY A 125       1.407 -12.663  19.512  1.00 24.81           N  
ATOM    706  CA  GLY A 125       0.470 -13.768  19.696  1.00 24.97           C  
ATOM    707  C   GLY A 125       0.676 -14.499  21.016  1.00 24.89           C  
ATOM    708  O   GLY A 125      -0.285 -14.893  21.671  1.00 25.37           O  
ATOM    709  N   ALA A 126       1.936 -14.660  21.411  1.00 24.59           N  
ATOM    710  CA  ALA A 126       2.280 -15.350  22.652  1.00 24.48           C  
ATOM    711  C   ALA A 126       1.850 -14.520  23.859  1.00 24.58           C  
ATOM    712  O   ALA A 126       1.360 -15.059  24.849  1.00 24.05           O  
ATOM    713  CB  ALA A 126       3.783 -15.638  22.708  1.00 24.23           C  
ATOM    714  N   ILE A 127       2.033 -13.207  23.769  1.00 24.52           N  
ATOM    715  CA  ILE A 127       1.609 -12.302  24.836  1.00 24.38           C  
ATOM    716  C   ILE A 127       0.095 -12.368  25.021  1.00 24.71           C  
ATOM    717  O   ILE A 127      -0.392 -12.499  26.145  1.00 24.91           O  
ATOM    718  CB  ILE A 127       2.034 -10.836  24.559  1.00 24.27           C  
ATOM    719  CG1 ILE A 127       3.557 -10.689  24.644  1.00 24.48           C  
ATOM    720  CG2 ILE A 127       1.423  -9.897  25.590  1.00 24.34           C  
ATOM    721  CD1 ILE A 127       4.093  -9.360  24.099  1.00 23.95           C  
ATOM    722  N   ILE A 128      -0.646 -12.283  23.917  1.00 24.51           N  
ATOM    723  CA  ILE A 128      -2.111 -12.304  23.975  1.00 25.00           C  
ATOM    724  C   ILE A 128      -2.632 -13.669  24.443  1.00 25.27           C  
ATOM    725  O   ILE A 128      -3.537 -13.733  25.277  1.00 25.70           O  
ATOM    726  CB  ILE A 128      -2.753 -11.871  22.626  1.00 24.61           C  
ATOM    727  CG1 ILE A 128      -2.360 -10.428  22.293  1.00 26.10           C  
ATOM    728  CG2 ILE A 128      -4.279 -11.988  22.679  1.00 24.14           C  
ATOM    729  CD1 ILE A 128      -2.796  -9.396  23.314  1.00 27.36           C  
ATOM    730  N   GLY A 129      -2.043 -14.759  23.960  1.00 25.00           N  
ATOM    731  CA  GLY A 129      -2.444 -16.092  24.429  1.00 24.52           C  
ATOM    732  C   GLY A 129      -2.210 -16.281  25.923  1.00 24.89           C  
ATOM    733  O   GLY A 129      -3.095 -16.749  26.662  1.00 24.61           O  
ATOM    734  N   ALA A 130      -1.025 -15.898  26.379  1.00 24.58           N  
ATOM    735  CA  ALA A 130      -0.707 -15.979  27.808  1.00 24.89           C  
ATOM    736  C   ALA A 130      -1.605 -15.044  28.620  1.00 24.92           C  
ATOM    737  O   ALA A 130      -2.021 -15.378  29.732  1.00 25.25           O  
ATOM    738  CB  ALA A 130       0.766 -15.668  28.048  1.00 24.62           C  
ATOM    739  N   GLY A 131      -1.912 -13.873  28.066  1.00 25.28           N  
ATOM    740  CA  GLY A 131      -2.798 -12.925  28.735  1.00 25.34           C  
ATOM    741  C   GLY A 131      -4.218 -13.457  28.868  1.00 24.93           C  
ATOM    742  O   GLY A 131      -4.839 -13.320  29.919  1.00 24.64           O  
ATOM    743  N   ILE A 132      -4.735 -14.068  27.801  1.00 24.60           N  
ATOM    744  CA  ILE A 132      -6.050 -14.713  27.869  1.00 24.34           C  
ATOM    745  C   ILE A 132      -6.061 -15.818  28.934  1.00 24.35           C  
ATOM    746  O   ILE A 132      -7.003 -15.921  29.722  1.00 23.78           O  
ATOM    747  CB  ILE A 132      -6.490 -15.282  26.493  1.00 24.27           C  
ATOM    748  CG1 ILE A 132      -6.752 -14.138  25.506  1.00 24.79           C  
ATOM    749  CG2 ILE A 132      -7.755 -16.137  26.646  1.00 23.34           C  
ATOM    750  CD1 ILE A 132      -6.888 -14.604  24.054  1.00 23.83           C  
ATOM    751  N   LEU A 133      -5.007 -16.631  28.970  1.00 24.30           N  
ATOM    752  CA  LEU A 133      -4.897 -17.686  29.981  1.00 24.17           C  
ATOM    753  C   LEU A 133      -4.963 -17.080  31.383  1.00 24.34           C  
ATOM    754  O   LEU A 133      -5.686 -17.575  32.240  1.00 24.04           O  
ATOM    755  CB  LEU A 133      -3.597 -18.480  29.831  1.00 24.38           C  
ATOM    756  CG  LEU A 133      -3.449 -19.654  30.810  1.00 24.50           C  
ATOM    757  CD1 LEU A 133      -4.555 -20.699  30.574  1.00 22.99           C  
ATOM    758  CD2 LEU A 133      -2.065 -20.304  30.733  1.00 25.22           C  
ATOM    759  N   TYR A 134      -4.201 -16.010  31.601  1.00 24.47           N  
ATOM    760  CA  TYR A 134      -4.196 -15.314  32.889  1.00 24.90           C  
ATOM    761  C   TYR A 134      -5.604 -14.853  33.267  1.00 24.93           C  
ATOM    762  O   TYR A 134      -6.017 -14.990  34.410  1.00 25.05           O  
ATOM    763  CB  TYR A 134      -3.251 -14.120  32.858  1.00 25.45           C  
ATOM    764  CG  TYR A 134      -3.127 -13.422  34.187  1.00 26.40           C  
ATOM    765  CD1 TYR A 134      -2.199 -13.852  35.129  1.00 28.99           C  
ATOM    766  CD2 TYR A 134      -3.943 -12.344  34.509  1.00 29.47           C  
ATOM    767  CE1 TYR A 134      -2.079 -13.216  36.363  1.00 30.81           C  
ATOM    768  CE2 TYR A 134      -3.840 -11.704  35.748  1.00 30.21           C  
ATOM    769  CZ  TYR A 134      -2.902 -12.149  36.664  1.00 31.52           C  
ATOM    770  OH  TYR A 134      -2.777 -11.521  37.883  1.00 33.12           O  
ATOM    771  N   LEU A 135      -6.333 -14.313  32.301  1.00 24.69           N  
ATOM    772  CA  LEU A 135      -7.667 -13.784  32.568  1.00 25.56           C  
ATOM    773  C   LEU A 135      -8.677 -14.868  32.947  1.00 24.97           C  
ATOM    774  O   LEU A 135      -9.542 -14.635  33.793  1.00 24.79           O  
ATOM    775  CB  LEU A 135      -8.162 -12.963  31.368  1.00 26.26           C  
ATOM    776  CG  LEU A 135      -7.440 -11.620  31.183  1.00 28.87           C  
ATOM    777  CD1 LEU A 135      -7.998 -10.870  29.972  1.00 31.76           C  
ATOM    778  CD2 LEU A 135      -7.544 -10.729  32.431  1.00 32.11           C  
ATOM    779  N   VAL A 136      -8.572 -16.051  32.343  1.00 24.54           N  
ATOM    780  CA  VAL A 136      -9.560 -17.104  32.593  1.00 24.74           C  
ATOM    781  C   VAL A 136      -9.160 -18.075  33.695  1.00 25.19           C  
ATOM    782  O   VAL A 136      -9.966 -18.910  34.082  1.00 27.12           O  
ATOM    783  CB  VAL A 136      -9.929 -17.901  31.306  1.00 25.11           C  
ATOM    784  CG1 VAL A 136     -10.483 -16.953  30.241  1.00 25.05           C  
ATOM    785  CG2 VAL A 136      -8.748 -18.707  30.779  1.00 24.45           C  
ATOM    786  N   THR A 137      -7.934 -17.977  34.200  1.00 24.62           N  
ATOM    787  CA  THR A 137      -7.433 -18.929  35.190  1.00 24.25           C  
ATOM    788  C   THR A 137      -7.619 -18.366  36.607  1.00 24.22           C  
ATOM    789  O   THR A 137      -7.249 -17.232  36.865  1.00 23.43           O  
ATOM    790  CB  THR A 137      -5.959 -19.262  34.924  1.00 24.44           C  
ATOM    791  OG1 THR A 137      -5.832 -19.786  33.588  1.00 23.90           O  
ATOM    792  CG2 THR A 137      -5.431 -20.294  35.921  1.00 25.03           C  
ATOM    793  N   PRO A 138      -8.198 -19.153  37.526  1.00 24.22           N  
ATOM    794  CA  PRO A 138      -8.311 -18.624  38.893  1.00 24.57           C  
ATOM    795  C   PRO A 138      -6.953 -18.182  39.463  1.00 24.88           C  
ATOM    796  O   PRO A 138      -5.970 -18.903  39.329  1.00 24.70           O  
ATOM    797  CB  PRO A 138      -8.867 -19.812  39.685  1.00 24.70           C  
ATOM    798  CG  PRO A 138      -9.582 -20.638  38.678  1.00 24.79           C  
ATOM    799  CD  PRO A 138      -8.769 -20.506  37.414  1.00 24.44           C  
ATOM    800  N   PRO A 139      -6.897 -17.000  40.103  1.00 25.76           N  
ATOM    801  CA  PRO A 139      -5.616 -16.531  40.652  1.00 26.30           C  
ATOM    802  C   PRO A 139      -4.902 -17.553  41.543  1.00 26.70           C  
ATOM    803  O   PRO A 139      -3.676 -17.599  41.521  1.00 26.58           O  
ATOM    804  CB  PRO A 139      -6.002 -15.292  41.470  1.00 26.70           C  
ATOM    805  CG  PRO A 139      -7.324 -14.851  40.923  1.00 27.08           C  
ATOM    806  CD  PRO A 139      -7.989 -16.025  40.294  1.00 26.25           C  
ATOM    807  N   SER A 140      -5.654 -18.373  42.282  1.00 26.87           N  
ATOM    808  CA  SER A 140      -5.077 -19.374  43.192  1.00 27.56           C  
ATOM    809  C   SER A 140      -4.259 -20.482  42.502  1.00 27.20           C  
ATOM    810  O   SER A 140      -3.450 -21.137  43.153  1.00 27.14           O  
ATOM    811  CB  SER A 140      -6.172 -20.029  44.039  1.00 27.88           C  
ATOM    812  OG  SER A 140      -7.176 -20.598  43.211  1.00 30.35           O  
ATOM    813  N   VAL A 141      -4.487 -20.710  41.213  1.00 26.23           N  
ATOM    814  CA  VAL A 141      -3.778 -21.765  40.490  1.00 25.98           C  
ATOM    815  C   VAL A 141      -2.919 -21.239  39.331  1.00 25.61           C  
ATOM    816  O   VAL A 141      -2.241 -22.012  38.687  1.00 25.26           O  
ATOM    817  CB  VAL A 141      -4.755 -22.868  39.999  1.00 25.76           C  
ATOM    818  CG1 VAL A 141      -5.551 -23.451  41.181  1.00 26.11           C  
ATOM    819  CG2 VAL A 141      -5.716 -22.323  38.939  1.00 25.34           C  
ATOM    820  N   VAL A 142      -2.928 -19.930  39.083  1.00 25.59           N  
ATOM    821  CA  VAL A 142      -2.080 -19.340  38.038  1.00 25.79           C  
ATOM    822  C   VAL A 142      -0.624 -19.774  38.170  1.00 25.21           C  
ATOM    823  O   VAL A 142       0.031 -20.100  37.169  1.00 25.14           O  
ATOM    824  CB  VAL A 142      -2.149 -17.794  38.046  1.00 26.16           C  
ATOM    825  CG1 VAL A 142      -0.959 -17.176  37.267  1.00 27.88           C  
ATOM    826  CG2 VAL A 142      -3.448 -17.348  37.448  1.00 27.70           C  
ATOM    827  N   GLY A 143      -0.104 -19.752  39.396  1.00 25.15           N  
ATOM    828  CA  GLY A 143       1.277 -20.154  39.626  1.00 25.34           C  
ATOM    829  C   GLY A 143       2.236 -19.351  38.764  1.00 25.29           C  
ATOM    830  O   GLY A 143       2.180 -18.128  38.756  1.00 25.17           O  
ATOM    831  N   GLY A 144       3.112 -20.046  38.039  1.00 25.60           N  
ATOM    832  CA  GLY A 144       4.062 -19.404  37.131  1.00 25.62           C  
ATOM    833  C   GLY A 144       3.540 -19.083  35.730  1.00 25.66           C  
ATOM    834  O   GLY A 144       4.284 -18.542  34.908  1.00 25.58           O  
ATOM    835  N   LEU A 145       2.277 -19.415  35.454  1.00 25.18           N  
ATOM    836  CA  LEU A 145       1.669 -19.240  34.126  1.00 25.12           C  
ATOM    837  C   LEU A 145       2.516 -19.913  33.017  1.00 25.42           C  
ATOM    838  O   LEU A 145       2.604 -19.419  31.886  1.00 25.87           O  
ATOM    839  CB  LEU A 145       1.436 -17.750  33.823  1.00 25.10           C  
ATOM    840  CG  LEU A 145       0.427 -17.422  32.710  1.00 25.80           C  
ATOM    841  CD1 LEU A 145      -1.027 -17.635  33.180  1.00 25.08           C  
ATOM    842  CD2 LEU A 145       0.625 -16.011  32.166  1.00 25.59           C  
ATOM    843  N   GLY A 146       3.140 -21.035  33.348  1.00 24.91           N  
ATOM    844  CA  GLY A 146       3.955 -21.784  32.388  1.00 25.03           C  
ATOM    845  C   GLY A 146       5.227 -21.115  31.893  1.00 25.09           C  
ATOM    846  O   GLY A 146       5.734 -21.470  30.827  1.00 25.71           O  
ATOM    847  N   VAL A 147       5.749 -20.149  32.646  1.00 24.72           N  
ATOM    848  CA  VAL A 147       7.060 -19.564  32.337  1.00 25.01           C  
ATOM    849  C   VAL A 147       8.094 -20.695  32.379  1.00 24.73           C  
ATOM    850  O   VAL A 147       7.998 -21.607  33.219  1.00 25.78           O  
ATOM    851  CB  VAL A 147       7.430 -18.424  33.333  1.00 24.80           C  
ATOM    852  CG1 VAL A 147       8.911 -18.082  33.290  1.00 26.17           C  
ATOM    853  CG2 VAL A 147       6.601 -17.155  33.050  1.00 25.07           C  
ATOM    854  N   THR A 148       9.052 -20.646  31.459  1.00 24.12           N  
ATOM    855  CA  THR A 148      10.120 -21.622  31.403  1.00 23.54           C  
ATOM    856  C   THR A 148      11.253 -21.132  32.291  1.00 23.54           C  
ATOM    857  O   THR A 148      11.721 -19.995  32.121  1.00 23.39           O  
ATOM    858  CB  THR A 148      10.628 -21.828  29.951  1.00 23.34           C  
ATOM    859  OG1 THR A 148      10.973 -20.564  29.374  1.00 23.27           O  
ATOM    860  CG2 THR A 148       9.540 -22.491  29.110  1.00 22.92           C  
ATOM    861  N   MET A 149      11.671 -21.980  33.227  1.00 22.88           N  
ATOM    862  CA  MET A 149      12.758 -21.647  34.149  1.00 23.65           C  
ATOM    863  C   MET A 149      13.769 -22.774  34.251  1.00 23.26           C  
ATOM    864  O   MET A 149      13.431 -23.956  34.127  1.00 22.83           O  
ATOM    865  CB  MET A 149      12.198 -21.353  35.541  1.00 24.26           C  
ATOM    866  CG  MET A 149      11.389 -20.058  35.618  1.00 27.10           C  
ATOM    867  SD  MET A 149      10.532 -19.855  37.198  1.00 32.69           S  
ATOM    868  CE  MET A 149       9.800 -21.461  37.445  1.00 34.17           C  
ATOM    869  N   VAL A 150      15.009 -22.389  34.490  1.00 24.06           N  
ATOM    870  CA  VAL A 150      16.090 -23.341  34.688  1.00 24.83           C  
ATOM    871  C   VAL A 150      15.989 -23.945  36.094  1.00 25.10           C  
ATOM    872  O   VAL A 150      15.790 -23.225  37.080  1.00 23.99           O  
ATOM    873  CB  VAL A 150      17.459 -22.662  34.487  1.00 25.74           C  
ATOM    874  CG1 VAL A 150      18.613 -23.681  34.680  1.00 27.89           C  
ATOM    875  CG2 VAL A 150      17.534 -22.012  33.098  1.00 26.34           C  
ATOM    876  N   HIS A 151      16.112 -25.263  36.180  1.00 24.80           N  
ATOM    877  CA  HIS A 151      16.143 -25.938  37.475  1.00 25.40           C  
ATOM    878  C   HIS A 151      17.201 -25.301  38.380  1.00 25.07           C  
ATOM    879  O   HIS A 151      18.276 -24.908  37.912  1.00 24.62           O  
ATOM    880  CB  HIS A 151      16.436 -27.427  37.322  1.00 25.16           C  
ATOM    881  CG  HIS A 151      16.073 -28.228  38.531  1.00 26.85           C  
ATOM    882  ND1 HIS A 151      16.921 -28.374  39.609  1.00 27.76           N  
ATOM    883  CD2 HIS A 151      14.937 -28.893  38.853  1.00 29.05           C  
ATOM    884  CE1 HIS A 151      16.328 -29.102  40.537  1.00 28.35           C  
ATOM    885  NE2 HIS A 151      15.123 -29.429  40.102  1.00 29.29           N  
ATOM    886  N   GLY A 152      16.892 -25.202  39.671  1.00 24.78           N  
ATOM    887  CA  GLY A 152      17.822 -24.626  40.634  1.00 24.83           C  
ATOM    888  C   GLY A 152      19.176 -25.322  40.678  1.00 25.03           C  
ATOM    889  O   GLY A 152      20.191 -24.683  40.973  1.00 25.35           O  
ATOM    890  N   ASN A 153      19.198 -26.632  40.419  1.00 24.30           N  
ATOM    891  CA  ASN A 153      20.446 -27.403  40.451  1.00 24.74           C  
ATOM    892  C   ASN A 153      21.141 -27.492  39.078  1.00 25.37           C  
ATOM    893  O   ASN A 153      22.119 -28.229  38.922  1.00 24.44           O  
ATOM    894  CB  ASN A 153      20.215 -28.807  41.030  1.00 24.84           C  
ATOM    895  CG  ASN A 153      20.032 -28.807  42.551  1.00 26.37           C  
ATOM    896  OD1 ASN A 153      20.622 -28.002  43.261  1.00 27.29           O  
ATOM    897  ND2 ASN A 153      19.221 -29.737  43.049  1.00 27.78           N  
ATOM    898  N   LEU A 154      20.636 -26.743  38.098  1.00 25.97           N  
ATOM    899  CA  LEU A 154      21.337 -26.517  36.821  1.00 27.27           C  
ATOM    900  C   LEU A 154      21.942 -25.137  36.759  1.00 26.85           C  
ATOM    901  O   LEU A 154      21.435 -24.181  37.353  1.00 27.57           O  
ATOM    902  CB  LEU A 154      20.380 -26.679  35.621  1.00 27.77           C  
ATOM    903  CG  LEU A 154      20.485 -27.934  34.760  1.00 30.49           C  
ATOM    904  CD1 LEU A 154      19.835 -29.116  35.439  1.00 29.26           C  
ATOM    905  CD2 LEU A 154      19.841 -27.698  33.389  1.00 33.49           C  
ATOM    906  N   THR A 155      23.052 -25.005  36.046  1.00 26.06           N  
ATOM    907  CA  THR A 155      23.568 -23.677  35.724  1.00 25.25           C  
ATOM    908  C   THR A 155      22.851 -23.134  34.492  1.00 25.37           C  
ATOM    909  O   THR A 155      22.287 -23.899  33.697  1.00 24.78           O  
ATOM    910  CB  THR A 155      25.082 -23.699  35.414  1.00 25.10           C  
ATOM    911  OG1 THR A 155      25.300 -24.425  34.196  1.00 24.07           O  
ATOM    912  CG2 THR A 155      25.865 -24.337  36.554  1.00 23.96           C  
ATOM    913  N   ALA A 156      22.914 -21.814  34.294  1.00 25.55           N  
ATOM    914  CA  ALA A 156      22.363 -21.200  33.073  1.00 25.72           C  
ATOM    915  C   ALA A 156      23.057 -21.742  31.820  1.00 25.64           C  
ATOM    916  O   ALA A 156      22.407 -21.966  30.787  1.00 25.39           O  
ATOM    917  CB  ALA A 156      22.465 -19.660  33.133  1.00 26.25           C  
ATOM    918  N   GLY A 157      24.362 -21.990  31.918  1.00 25.24           N  
ATOM    919  CA  GLY A 157      25.118 -22.593  30.817  1.00 25.43           C  
ATOM    920  C   GLY A 157      24.600 -23.964  30.417  1.00 25.51           C  
ATOM    921  O   GLY A 157      24.442 -24.256  29.222  1.00 25.87           O  
ATOM    922  N   HIS A 158      24.332 -24.815  31.405  1.00 25.13           N  
ATOM    923  CA  HIS A 158      23.780 -26.141  31.099  1.00 25.55           C  
ATOM    924  C   HIS A 158      22.355 -26.042  30.577  1.00 25.02           C  
ATOM    925  O   HIS A 158      21.978 -26.777  29.652  1.00 24.69           O  
ATOM    926  CB  HIS A 158      23.906 -27.082  32.301  1.00 25.91           C  
ATOM    927  CG  HIS A 158      25.314 -27.531  32.546  1.00 27.14           C  
ATOM    928  ND1 HIS A 158      25.759 -27.960  33.773  1.00 28.81           N  
ATOM    929  CD2 HIS A 158      26.388 -27.584  31.719  1.00 29.24           C  
ATOM    930  CE1 HIS A 158      27.040 -28.272  33.694  1.00 29.74           C  
ATOM    931  NE2 HIS A 158      27.445 -28.063  32.454  1.00 30.33           N  
ATOM    932  N   GLY A 159      21.581 -25.099  31.109  1.00 24.74           N  
ATOM    933  CA  GLY A 159      20.257 -24.817  30.547  1.00 24.64           C  
ATOM    934  C   GLY A 159      20.308 -24.381  29.090  1.00 25.03           C  
ATOM    935  O   GLY A 159      19.494 -24.825  28.264  1.00 24.39           O  
ATOM    936  N   LEU A 160      21.270 -23.520  28.771  1.00 24.73           N  
ATOM    937  CA  LEU A 160      21.475 -23.078  27.393  1.00 25.68           C  
ATOM    938  C   LEU A 160      21.756 -24.275  26.480  1.00 25.58           C  
ATOM    939  O   LEU A 160      21.204 -24.376  25.377  1.00 25.40           O  
ATOM    940  CB  LEU A 160      22.634 -22.086  27.339  1.00 26.14           C  
ATOM    941  CG  LEU A 160      22.964 -21.450  25.992  1.00 27.74           C  
ATOM    942  CD1 LEU A 160      21.822 -20.548  25.587  1.00 30.66           C  
ATOM    943  CD2 LEU A 160      24.269 -20.670  26.091  1.00 30.48           C  
ATOM    944  N   LEU A 161      22.620 -25.179  26.940  1.00 25.39           N  
ATOM    945  CA  LEU A 161      22.995 -26.362  26.153  1.00 25.39           C  
ATOM    946  C   LEU A 161      21.799 -27.277  25.908  1.00 25.56           C  
ATOM    947  O   LEU A 161      21.617 -27.785  24.800  1.00 25.01           O  
ATOM    948  CB  LEU A 161      24.123 -27.143  26.842  1.00 25.36           C  
ATOM    949  CG  LEU A 161      24.619 -28.421  26.148  1.00 26.84           C  
ATOM    950  CD1 LEU A 161      25.135 -28.100  24.740  1.00 28.50           C  
ATOM    951  CD2 LEU A 161      25.709 -29.118  26.977  1.00 27.45           C  
ATOM    952  N   VAL A 162      21.006 -27.507  26.953  1.00 24.92           N  
ATOM    953  CA  VAL A 162      19.800 -28.311  26.837  1.00 25.17           C  
ATOM    954  C   VAL A 162      18.869 -27.708  25.795  1.00 25.71           C  
ATOM    955  O   VAL A 162      18.404 -28.410  24.910  1.00 25.21           O  
ATOM    956  CB  VAL A 162      19.069 -28.475  28.187  1.00 25.05           C  
ATOM    957  CG1 VAL A 162      17.668 -29.079  27.984  1.00 24.28           C  
ATOM    958  CG2 VAL A 162      19.893 -29.353  29.128  1.00 25.08           C  
ATOM    959  N   GLU A 163      18.628 -26.404  25.887  1.00 25.46           N  
ATOM    960  CA  GLU A 163      17.735 -25.730  24.955  1.00 25.40           C  
ATOM    961  C   GLU A 163      18.287 -25.764  23.522  1.00 25.22           C  
ATOM    962  O   GLU A 163      17.533 -25.948  22.565  1.00 25.16           O  
ATOM    963  CB  GLU A 163      17.483 -24.287  25.404  1.00 25.49           C  
ATOM    964  CG  GLU A 163      16.506 -24.154  26.576  1.00 26.00           C  
ATOM    965  CD  GLU A 163      15.082 -24.557  26.217  1.00 27.24           C  
ATOM    966  OE1 GLU A 163      14.695 -24.434  25.023  1.00 26.23           O  
ATOM    967  OE2 GLU A 163      14.341 -24.990  27.137  1.00 27.02           O  
ATOM    968  N   LEU A 164      19.600 -25.607  23.384  1.00 24.86           N  
ATOM    969  CA  LEU A 164      20.259 -25.721  22.084  1.00 25.07           C  
ATOM    970  C   LEU A 164      19.986 -27.098  21.473  1.00 25.28           C  
ATOM    971  O   LEU A 164      19.558 -27.206  20.335  1.00 25.06           O  
ATOM    972  CB  LEU A 164      21.764 -25.479  22.250  1.00 25.07           C  
ATOM    973  CG  LEU A 164      22.648 -25.413  21.011  1.00 26.22           C  
ATOM    974  CD1 LEU A 164      23.992 -24.765  21.369  1.00 26.23           C  
ATOM    975  CD2 LEU A 164      22.862 -26.795  20.396  1.00 26.20           C  
ATOM    976  N   ILE A 165      20.211 -28.157  22.233  1.00 25.22           N  
ATOM    977  CA  ILE A 165      20.061 -29.505  21.675  1.00 25.45           C  
ATOM    978  C   ILE A 165      18.605 -29.857  21.341  1.00 25.55           C  
ATOM    979  O   ILE A 165      18.328 -30.395  20.264  1.00 25.39           O  
ATOM    980  CB  ILE A 165      20.684 -30.554  22.581  1.00 26.06           C  
ATOM    981  CG1 ILE A 165      22.191 -30.301  22.671  1.00 26.74           C  
ATOM    982  CG2 ILE A 165      20.437 -31.974  22.019  1.00 26.97           C  
ATOM    983  CD1 ILE A 165      22.938 -31.205  23.655  1.00 28.80           C  
ATOM    984  N   ILE A 166      17.679 -29.571  22.249  1.00 24.55           N  
ATOM    985  CA  ILE A 166      16.284 -29.886  21.967  1.00 25.09           C  
ATOM    986  C   ILE A 166      15.738 -29.077  20.794  1.00 24.63           C  
ATOM    987  O   ILE A 166      14.943 -29.588  20.032  1.00 25.15           O  
ATOM    988  CB  ILE A 166      15.351 -29.816  23.193  1.00 24.56           C  
ATOM    989  CG1 ILE A 166      15.261 -28.406  23.797  1.00 24.39           C  
ATOM    990  CG2 ILE A 166      15.769 -30.871  24.234  1.00 25.78           C  
ATOM    991  CD1 ILE A 166      14.257 -28.336  24.980  1.00 24.64           C  
ATOM    992  N   THR A 167      16.183 -27.838  20.632  1.00 25.13           N  
ATOM    993  CA  THR A 167      15.740 -27.039  19.499  1.00 24.90           C  
ATOM    994  C   THR A 167      16.415 -27.516  18.208  1.00 25.21           C  
ATOM    995  O   THR A 167      15.785 -27.535  17.147  1.00 25.39           O  
ATOM    996  CB  THR A 167      16.016 -25.554  19.695  1.00 25.29           C  
ATOM    997  OG1 THR A 167      15.512 -25.130  20.974  1.00 25.36           O  
ATOM    998  CG2 THR A 167      15.360 -24.735  18.578  1.00 24.80           C  
ATOM    999  N   PHE A 168      17.695 -27.885  18.295  1.00 25.02           N  
ATOM   1000  CA  PHE A 168      18.395 -28.481  17.156  1.00 24.86           C  
ATOM   1001  C   PHE A 168      17.596 -29.647  16.540  1.00 25.10           C  
ATOM   1002  O   PHE A 168      17.381 -29.693  15.326  1.00 24.93           O  
ATOM   1003  CB  PHE A 168      19.791 -28.962  17.576  1.00 25.09           C  
ATOM   1004  CG  PHE A 168      20.554 -29.632  16.471  1.00 24.93           C  
ATOM   1005  CD1 PHE A 168      20.384 -30.990  16.205  1.00 25.20           C  
ATOM   1006  CD2 PHE A 168      21.429 -28.904  15.678  1.00 25.09           C  
ATOM   1007  CE1 PHE A 168      21.081 -31.605  15.168  1.00 25.32           C  
ATOM   1008  CE2 PHE A 168      22.140 -29.514  14.648  1.00 25.39           C  
ATOM   1009  CZ  PHE A 168      21.965 -30.858  14.386  1.00 25.48           C  
ATOM   1010  N   GLN A 169      17.186 -30.605  17.369  1.00 24.91           N  
ATOM   1011  CA  GLN A 169      16.508 -31.794  16.840  1.00 24.88           C  
ATOM   1012  C   GLN A 169      15.150 -31.422  16.237  1.00 24.77           C  
ATOM   1013  O   GLN A 169      14.737 -31.980  15.223  1.00 25.11           O  
ATOM   1014  CB  GLN A 169      16.424 -32.925  17.882  1.00 24.45           C  
ATOM   1015  CG  GLN A 169      15.631 -32.651  19.163  1.00 24.70           C  
ATOM   1016  CD  GLN A 169      14.142 -32.846  18.987  1.00 26.02           C  
ATOM   1017  OE1 GLN A 169      13.700 -33.651  18.159  1.00 25.93           O  
ATOM   1018  NE2 GLN A 169      13.353 -32.106  19.759  1.00 26.09           N  
ATOM   1019  N   LEU A 170      14.483 -30.448  16.848  1.00 25.00           N  
ATOM   1020  CA  LEU A 170      13.215 -29.941  16.330  1.00 24.80           C  
ATOM   1021  C   LEU A 170      13.373 -29.323  14.947  1.00 25.02           C  
ATOM   1022  O   LEU A 170      12.627 -29.645  14.020  1.00 25.05           O  
ATOM   1023  CB  LEU A 170      12.622 -28.908  17.296  1.00 24.68           C  
ATOM   1024  CG  LEU A 170      11.359 -28.184  16.800  1.00 24.82           C  
ATOM   1025  CD1 LEU A 170      10.222 -29.168  16.518  1.00 25.03           C  
ATOM   1026  CD2 LEU A 170      10.913 -27.101  17.778  1.00 25.85           C  
ATOM   1027  N   VAL A 171      14.351 -28.437  14.801  1.00 24.97           N  
ATOM   1028  CA  VAL A 171      14.535 -27.735  13.546  1.00 25.23           C  
ATOM   1029  C   VAL A 171      15.052 -28.685  12.470  1.00 25.31           C  
ATOM   1030  O   VAL A 171      14.638 -28.596  11.323  1.00 24.95           O  
ATOM   1031  CB  VAL A 171      15.409 -26.494  13.718  1.00 25.40           C  
ATOM   1032  CG1 VAL A 171      15.688 -25.830  12.359  1.00 26.10           C  
ATOM   1033  CG2 VAL A 171      14.703 -25.524  14.661  1.00 25.38           C  
ATOM   1034  N   PHE A 172      15.915 -29.622  12.848  1.00 25.54           N  
ATOM   1035  CA  PHE A 172      16.348 -30.655  11.914  1.00 25.80           C  
ATOM   1036  C   PHE A 172      15.145 -31.462  11.407  1.00 25.33           C  
ATOM   1037  O   PHE A 172      15.043 -31.726  10.208  1.00 26.01           O  
ATOM   1038  CB  PHE A 172      17.412 -31.558  12.547  1.00 25.69           C  
ATOM   1039  CG  PHE A 172      18.324 -32.219  11.544  1.00 24.65           C  
ATOM   1040  CD1 PHE A 172      17.914 -33.347  10.848  1.00 24.50           C  
ATOM   1041  CD2 PHE A 172      19.596 -31.707  11.297  1.00 25.88           C  
ATOM   1042  CE1 PHE A 172      18.764 -33.970   9.914  1.00 23.80           C  
ATOM   1043  CE2 PHE A 172      20.454 -32.315  10.379  1.00 24.18           C  
ATOM   1044  CZ  PHE A 172      20.035 -33.452   9.678  1.00 23.88           C  
ATOM   1045  N   THR A 173      14.226 -31.822  12.300  1.00 25.34           N  
ATOM   1046  CA  THR A 173      13.001 -32.544  11.920  1.00 25.29           C  
ATOM   1047  C   THR A 173      12.163 -31.745  10.914  1.00 25.22           C  
ATOM   1048  O   THR A 173      11.657 -32.296   9.930  1.00 24.75           O  
ATOM   1049  CB  THR A 173      12.145 -32.908  13.166  1.00 25.80           C  
ATOM   1050  OG1 THR A 173      12.925 -33.724  14.039  1.00 25.60           O  
ATOM   1051  CG2 THR A 173      10.867 -33.664  12.777  1.00 25.70           C  
ATOM   1052  N   ILE A 174      12.019 -30.452  11.166  1.00 25.15           N  
ATOM   1053  CA  ILE A 174      11.295 -29.566  10.258  1.00 24.79           C  
ATOM   1054  C   ILE A 174      11.946 -29.537   8.865  1.00 24.94           C  
ATOM   1055  O   ILE A 174      11.260 -29.721   7.867  1.00 24.95           O  
ATOM   1056  CB  ILE A 174      11.188 -28.133  10.834  1.00 24.77           C  
ATOM   1057  CG1 ILE A 174      10.332 -28.126  12.112  1.00 24.69           C  
ATOM   1058  CG2 ILE A 174      10.606 -27.167   9.788  1.00 24.99           C  
ATOM   1059  CD1 ILE A 174      10.392 -26.817  12.912  1.00 25.18           C  
ATOM   1060  N   PHE A 175      13.261 -29.334   8.796  1.00 24.58           N  
ATOM   1061  CA  PHE A 175      13.958 -29.272   7.506  1.00 24.54           C  
ATOM   1062  C   PHE A 175      13.913 -30.616   6.777  1.00 24.66           C  
ATOM   1063  O   PHE A 175      13.678 -30.653   5.568  1.00 24.39           O  
ATOM   1064  CB  PHE A 175      15.415 -28.796   7.669  1.00 24.12           C  
ATOM   1065  CG  PHE A 175      15.566 -27.299   7.710  1.00 24.30           C  
ATOM   1066  CD1 PHE A 175      16.111 -26.613   6.640  1.00 24.16           C  
ATOM   1067  CD2 PHE A 175      15.165 -26.571   8.823  1.00 25.59           C  
ATOM   1068  CE1 PHE A 175      16.255 -25.235   6.680  1.00 24.70           C  
ATOM   1069  CE2 PHE A 175      15.304 -25.184   8.858  1.00 25.13           C  
ATOM   1070  CZ  PHE A 175      15.850 -24.523   7.788  1.00 25.00           C  
ATOM   1071  N   ALA A 176      14.104 -31.708   7.514  1.00 24.46           N  
ATOM   1072  CA  ALA A 176      14.054 -33.053   6.920  1.00 24.43           C  
ATOM   1073  C   ALA A 176      12.658 -33.402   6.407  1.00 24.47           C  
ATOM   1074  O   ALA A 176      12.509 -34.027   5.351  1.00 24.58           O  
ATOM   1075  CB  ALA A 176      14.513 -34.098   7.936  1.00 24.71           C  
ATOM   1076  N   SER A 177      11.635 -33.027   7.173  1.00 24.64           N  
ATOM   1077  CA  SER A 177      10.252 -33.362   6.835  1.00 24.95           C  
ATOM   1078  C   SER A 177       9.740 -32.595   5.629  1.00 24.92           C  
ATOM   1079  O   SER A 177       8.946 -33.128   4.846  1.00 25.09           O  
ATOM   1080  CB  SER A 177       9.320 -33.124   8.035  1.00 25.29           C  
ATOM   1081  OG  SER A 177       9.645 -33.997   9.104  1.00 25.66           O  
ATOM   1082  N   CYS A 178      10.216 -31.362   5.467  1.00 24.52           N  
ATOM   1083  CA  CYS A 178       9.738 -30.465   4.414  1.00 24.86           C  
ATOM   1084  C   CYS A 178      10.626 -30.428   3.165  1.00 24.94           C  
ATOM   1085  O   CYS A 178      10.365 -29.661   2.241  1.00 25.12           O  
ATOM   1086  CB  CYS A 178       9.594 -29.052   4.979  1.00 24.60           C  
ATOM   1087  SG  CYS A 178       8.416 -28.964   6.339  1.00 25.67           S  
ATOM   1088  N   ASP A 179      11.663 -31.258   3.135  1.00 25.36           N  
ATOM   1089  CA  ASP A 179      12.629 -31.266   2.034  1.00 25.61           C  
ATOM   1090  C   ASP A 179      11.997 -31.813   0.744  1.00 26.19           C  
ATOM   1091  O   ASP A 179      11.709 -33.007   0.650  1.00 26.17           O  
ATOM   1092  CB  ASP A 179      13.837 -32.112   2.443  1.00 25.38           C  
ATOM   1093  CG  ASP A 179      14.919 -32.152   1.392  1.00 25.79           C  
ATOM   1094  OD1 ASP A 179      15.949 -32.796   1.652  1.00 25.89           O  
ATOM   1095  OD2 ASP A 179      14.750 -31.545   0.315  1.00 26.88           O  
ATOM   1096  N   SER A 180      11.801 -30.931  -0.239  1.00 26.92           N  
ATOM   1097  CA  SER A 180      11.171 -31.287  -1.521  1.00 27.52           C  
ATOM   1098  C   SER A 180      11.962 -32.291  -2.356  1.00 27.52           C  
ATOM   1099  O   SER A 180      11.396 -32.928  -3.251  1.00 27.66           O  
ATOM   1100  CB  SER A 180      10.949 -30.035  -2.375  1.00 27.89           C  
ATOM   1101  OG  SER A 180      10.127 -29.104  -1.699  1.00 30.19           O  
ATOM   1102  N   LYS A 181      13.266 -32.401  -2.102  1.00 27.28           N  
ATOM   1103  CA  LYS A 181      14.103 -33.378  -2.803  1.00 27.27           C  
ATOM   1104  C   LYS A 181      13.725 -34.806  -2.402  1.00 26.67           C  
ATOM   1105  O   LYS A 181      13.938 -35.741  -3.166  1.00 26.72           O  
ATOM   1106  CB  LYS A 181      15.600 -33.137  -2.530  1.00 27.41           C  
ATOM   1107  CG  LYS A 181      16.096 -31.751  -2.913  1.00 28.42           C  
ATOM   1108  CD  LYS A 181      17.620 -31.692  -3.124  1.00 29.19           C  
ATOM   1109  CE  LYS A 181      18.412 -32.186  -1.911  1.00 29.59           C  
ATOM   1110  NZ  LYS A 181      17.894 -31.659  -0.609  1.00 29.86           N  
ATOM   1111  N   ARG A 182      13.157 -34.971  -1.208  1.00 26.31           N  
ATOM   1112  CA  ARG A 182      12.827 -36.298  -0.706  1.00 26.09           C  
ATOM   1113  C   ARG A 182      11.615 -36.884  -1.405  1.00 26.23           C  
ATOM   1114  O   ARG A 182      10.620 -36.192  -1.620  1.00 26.69           O  
ATOM   1115  CB  ARG A 182      12.555 -36.259   0.792  1.00 25.74           C  
ATOM   1116  CG  ARG A 182      13.764 -35.891   1.609  1.00 25.30           C  
ATOM   1117  CD  ARG A 182      13.462 -36.013   3.087  1.00 24.66           C  
ATOM   1118  NE  ARG A 182      13.363 -37.405   3.518  1.00 24.54           N  
ATOM   1119  CZ  ARG A 182      13.232 -37.790   4.787  1.00 24.93           C  
ATOM   1120  NH1 ARG A 182      13.182 -36.891   5.762  1.00 24.44           N  
ATOM   1121  NH2 ARG A 182      13.161 -39.082   5.088  1.00 25.20           N  
ATOM   1122  N   THR A 183      11.715 -38.164  -1.753  1.00 26.32           N  
ATOM   1123  CA  THR A 183      10.601 -38.920  -2.308  1.00 26.40           C  
ATOM   1124  C   THR A 183      10.066 -39.921  -1.285  1.00 26.44           C  
ATOM   1125  O   THR A 183       9.082 -40.620  -1.545  1.00 26.21           O  
ATOM   1126  CB  THR A 183      11.038 -39.683  -3.575  1.00 26.73           C  
ATOM   1127  OG1 THR A 183      12.176 -40.505  -3.273  1.00 27.01           O  
ATOM   1128  CG2 THR A 183      11.398 -38.708  -4.687  1.00 26.60           C  
ATOM   1129  N   ASP A 184      10.696 -39.960  -0.112  1.00 26.11           N  
ATOM   1130  CA  ASP A 184      10.474 -41.031   0.850  1.00 26.23           C  
ATOM   1131  C   ASP A 184       9.773 -40.587   2.127  1.00 26.07           C  
ATOM   1132  O   ASP A 184       9.599 -41.405   3.018  1.00 26.19           O  
ATOM   1133  CB  ASP A 184      11.811 -41.682   1.224  1.00 26.26           C  
ATOM   1134  CG  ASP A 184      12.714 -40.749   2.016  1.00 26.76           C  
ATOM   1135  OD1 ASP A 184      12.838 -39.576   1.618  1.00 25.58           O  
ATOM   1136  OD2 ASP A 184      13.297 -41.186   3.035  1.00 28.36           O  
ATOM   1137  N   VAL A 185       9.390 -39.312   2.243  1.00 25.93           N  
ATOM   1138  CA  VAL A 185       8.665 -38.864   3.443  1.00 25.70           C  
ATOM   1139  C   VAL A 185       7.272 -39.493   3.451  1.00 25.78           C  
ATOM   1140  O   VAL A 185       6.545 -39.424   2.464  1.00 24.98           O  
ATOM   1141  CB  VAL A 185       8.564 -37.320   3.546  1.00 25.89           C  
ATOM   1142  CG1 VAL A 185       7.748 -36.917   4.786  1.00 26.25           C  
ATOM   1143  CG2 VAL A 185       9.955 -36.698   3.624  1.00 26.44           C  
ATOM   1144  N   THR A 186       6.911 -40.125   4.568  1.00 26.07           N  
ATOM   1145  CA  THR A 186       5.615 -40.793   4.679  1.00 26.02           C  
ATOM   1146  C   THR A 186       4.814 -40.264   5.878  1.00 25.98           C  
ATOM   1147  O   THR A 186       5.376 -39.835   6.897  1.00 25.55           O  
ATOM   1148  CB  THR A 186       5.799 -42.340   4.771  1.00 26.33           C  
ATOM   1149  OG1 THR A 186       6.698 -42.664   5.850  1.00 25.21           O  
ATOM   1150  CG2 THR A 186       6.354 -42.895   3.463  1.00 26.12           C  
ATOM   1151  N   GLY A 187       3.490 -40.289   5.753  1.00 26.09           N  
ATOM   1152  CA  GLY A 187       2.621 -39.893   6.856  1.00 25.85           C  
ATOM   1153  C   GLY A 187       2.624 -38.388   7.072  1.00 25.98           C  
ATOM   1154  O   GLY A 187       3.060 -37.626   6.207  1.00 26.47           O  
ATOM   1155  N   SER A 188       2.122 -37.969   8.225  1.00 25.95           N  
ATOM   1156  CA  SER A 188       1.896 -36.549   8.507  1.00 25.44           C  
ATOM   1157  C   SER A 188       3.177 -35.808   8.852  1.00 25.35           C  
ATOM   1158  O   SER A 188       3.871 -36.158   9.807  1.00 25.14           O  
ATOM   1159  CB  SER A 188       0.891 -36.389   9.639  1.00 25.60           C  
ATOM   1160  OG  SER A 188       0.842 -35.044  10.094  1.00 24.09           O  
ATOM   1161  N   ILE A 189       3.483 -34.767   8.080  1.00 24.97           N  
ATOM   1162  CA  ILE A 189       4.597 -33.887   8.416  1.00 24.96           C  
ATOM   1163  C   ILE A 189       4.315 -33.134   9.728  1.00 24.71           C  
ATOM   1164  O   ILE A 189       5.197 -32.988  10.585  1.00 24.82           O  
ATOM   1165  CB  ILE A 189       4.871 -32.895   7.283  1.00 25.61           C  
ATOM   1166  CG1 ILE A 189       5.525 -33.646   6.105  1.00 27.37           C  
ATOM   1167  CG2 ILE A 189       5.736 -31.716   7.790  1.00 25.50           C  
ATOM   1168  CD1 ILE A 189       5.472 -32.906   4.764  1.00 29.09           C  
ATOM   1169  N   ALA A 190       3.085 -32.656   9.869  1.00 23.51           N  
ATOM   1170  CA  ALA A 190       2.676 -31.947  11.086  1.00 23.77           C  
ATOM   1171  C   ALA A 190       2.894 -32.813  12.342  1.00 23.50           C  
ATOM   1172  O   ALA A 190       3.402 -32.334  13.378  1.00 23.49           O  
ATOM   1173  CB  ALA A 190       1.204 -31.512  10.971  1.00 22.77           C  
ATOM   1174  N   LEU A 191       2.509 -34.079  12.264  1.00 24.15           N  
ATOM   1175  CA  LEU A 191       2.632 -34.961  13.418  1.00 25.27           C  
ATOM   1176  C   LEU A 191       4.102 -35.247  13.725  1.00 24.91           C  
ATOM   1177  O   LEU A 191       4.504 -35.297  14.898  1.00 25.83           O  
ATOM   1178  CB  LEU A 191       1.840 -36.242  13.190  1.00 25.77           C  
ATOM   1179  CG  LEU A 191       1.484 -37.123  14.369  1.00 28.17           C  
ATOM   1180  CD1 LEU A 191       0.878 -36.312  15.555  1.00 28.61           C  
ATOM   1181  CD2 LEU A 191       0.520 -38.217  13.860  1.00 27.73           C  
ATOM   1182  N   ALA A 192       4.923 -35.415  12.688  1.00 24.76           N  
ATOM   1183  CA  ALA A 192       6.373 -35.585  12.893  1.00 24.67           C  
ATOM   1184  C   ALA A 192       6.978 -34.423  13.684  1.00 24.41           C  
ATOM   1185  O   ALA A 192       7.755 -34.620  14.637  1.00 24.88           O  
ATOM   1186  CB  ALA A 192       7.103 -35.763  11.547  1.00 24.67           C  
ATOM   1187  N   ILE A 193       6.604 -33.209  13.310  1.00 24.12           N  
ATOM   1188  CA  ILE A 193       7.093 -32.019  13.978  1.00 24.34           C  
ATOM   1189  C   ILE A 193       6.558 -31.960  15.415  1.00 24.44           C  
ATOM   1190  O   ILE A 193       7.311 -31.709  16.358  1.00 25.45           O  
ATOM   1191  CB  ILE A 193       6.729 -30.764  13.192  1.00 23.86           C  
ATOM   1192  CG1 ILE A 193       7.455 -30.760  11.840  1.00 25.34           C  
ATOM   1193  CG2 ILE A 193       7.077 -29.495  13.972  1.00 23.66           C  
ATOM   1194  CD1 ILE A 193       6.908 -29.751  10.848  1.00 26.54           C  
ATOM   1195  N   GLY A 194       5.263 -32.220  15.587  1.00 24.97           N  
ATOM   1196  CA  GLY A 194       4.665 -32.233  16.914  1.00 24.85           C  
ATOM   1197  C   GLY A 194       5.302 -33.242  17.854  1.00 24.89           C  
ATOM   1198  O   GLY A 194       5.537 -32.959  19.034  1.00 25.14           O  
ATOM   1199  N   PHE A 195       5.627 -34.426  17.343  1.00 25.00           N  
ATOM   1200  CA  PHE A 195       6.285 -35.411  18.199  1.00 24.61           C  
ATOM   1201  C   PHE A 195       7.730 -35.029  18.547  1.00 24.35           C  
ATOM   1202  O   PHE A 195       8.215 -35.385  19.623  1.00 23.68           O  
ATOM   1203  CB  PHE A 195       6.170 -36.833  17.640  1.00 24.84           C  
ATOM   1204  CG  PHE A 195       4.767 -37.421  17.742  1.00 24.80           C  
ATOM   1205  CD1 PHE A 195       3.974 -37.217  18.863  1.00 26.11           C  
ATOM   1206  CD2 PHE A 195       4.266 -38.205  16.720  1.00 26.20           C  
ATOM   1207  CE1 PHE A 195       2.688 -37.781  18.959  1.00 26.60           C  
ATOM   1208  CE2 PHE A 195       2.989 -38.780  16.816  1.00 25.41           C  
ATOM   1209  CZ  PHE A 195       2.209 -38.555  17.925  1.00 26.57           C  
ATOM   1210  N   SER A 196       8.401 -34.282  17.667  1.00 24.20           N  
ATOM   1211  CA  SER A 196       9.713 -33.715  17.982  1.00 24.03           C  
ATOM   1212  C   SER A 196       9.610 -32.721  19.148  1.00 24.38           C  
ATOM   1213  O   SER A 196      10.454 -32.705  20.039  1.00 24.12           O  
ATOM   1214  CB  SER A 196      10.321 -33.020  16.758  1.00 24.19           C  
ATOM   1215  OG  SER A 196      11.591 -32.495  17.076  1.00 24.66           O  
ATOM   1216  N   VAL A 197       8.565 -31.910  19.133  1.00 24.21           N  
ATOM   1217  CA  VAL A 197       8.271 -31.019  20.260  1.00 24.48           C  
ATOM   1218  C   VAL A 197       8.023 -31.850  21.516  1.00 24.22           C  
ATOM   1219  O   VAL A 197       8.553 -31.536  22.587  1.00 24.99           O  
ATOM   1220  CB  VAL A 197       7.101 -30.072  19.940  1.00 24.53           C  
ATOM   1221  CG1 VAL A 197       6.627 -29.276  21.196  1.00 25.28           C  
ATOM   1222  CG2 VAL A 197       7.507 -29.101  18.819  1.00 23.64           C  
ATOM   1223  N   ALA A 198       7.228 -32.912  21.386  1.00 23.86           N  
ATOM   1224  CA  ALA A 198       6.885 -33.753  22.536  1.00 23.99           C  
ATOM   1225  C   ALA A 198       8.135 -34.342  23.205  1.00 24.16           C  
ATOM   1226  O   ALA A 198       8.261 -34.294  24.441  1.00 24.49           O  
ATOM   1227  CB  ALA A 198       5.910 -34.841  22.139  1.00 23.79           C  
ATOM   1228  N   ILE A 199       9.064 -34.878  22.415  1.00 23.92           N  
ATOM   1229  CA  ILE A 199      10.274 -35.468  22.999  1.00 24.11           C  
ATOM   1230  C   ILE A 199      11.194 -34.448  23.672  1.00 24.24           C  
ATOM   1231  O   ILE A 199      11.841 -34.756  24.680  1.00 24.58           O  
ATOM   1232  CB  ILE A 199      11.064 -36.376  22.011  1.00 24.26           C  
ATOM   1233  CG1 ILE A 199      11.677 -35.589  20.853  1.00 23.78           C  
ATOM   1234  CG2 ILE A 199      10.155 -37.510  21.497  1.00 22.31           C  
ATOM   1235  CD1 ILE A 199      12.489 -36.489  19.875  1.00 23.83           C  
ATOM   1236  N   GLY A 200      11.230 -33.235  23.135  1.00 24.89           N  
ATOM   1237  CA  GLY A 200      11.939 -32.132  23.768  1.00 25.36           C  
ATOM   1238  C   GLY A 200      11.435 -31.904  25.182  1.00 25.20           C  
ATOM   1239  O   GLY A 200      12.227 -31.681  26.102  1.00 25.80           O  
ATOM   1240  N   HIS A 201      10.119 -31.984  25.349  1.00 24.95           N  
ATOM   1241  CA  HIS A 201       9.477 -31.868  26.663  1.00 25.08           C  
ATOM   1242  C   HIS A 201       9.691 -33.081  27.575  1.00 25.12           C  
ATOM   1243  O   HIS A 201       9.984 -32.940  28.783  1.00 25.74           O  
ATOM   1244  CB  HIS A 201       7.972 -31.616  26.471  1.00 25.19           C  
ATOM   1245  CG  HIS A 201       7.656 -30.204  26.094  1.00 25.59           C  
ATOM   1246  ND1 HIS A 201       7.845 -29.715  24.820  1.00 26.49           N  
ATOM   1247  CD2 HIS A 201       7.187 -29.168  26.831  1.00 25.53           C  
ATOM   1248  CE1 HIS A 201       7.517 -28.434  24.794  1.00 27.61           C  
ATOM   1249  NE2 HIS A 201       7.119 -28.079  26.003  1.00 26.32           N  
ATOM   1250  N   LEU A 202       9.531 -34.280  27.020  1.00 25.35           N  
ATOM   1251  CA  LEU A 202       9.643 -35.491  27.827  1.00 24.97           C  
ATOM   1252  C   LEU A 202      11.036 -35.592  28.456  1.00 25.53           C  
ATOM   1253  O   LEU A 202      11.185 -36.133  29.547  1.00 25.76           O  
ATOM   1254  CB  LEU A 202       9.326 -36.737  26.991  1.00 24.95           C  
ATOM   1255  CG  LEU A 202       7.874 -36.871  26.525  1.00 24.48           C  
ATOM   1256  CD1 LEU A 202       7.719 -37.898  25.354  1.00 24.60           C  
ATOM   1257  CD2 LEU A 202       6.958 -37.252  27.715  1.00 24.82           C  
ATOM   1258  N   PHE A 203      12.034 -35.057  27.764  1.00 25.16           N  
ATOM   1259  CA  PHE A 203      13.389 -34.905  28.293  1.00 25.48           C  
ATOM   1260  C   PHE A 203      13.508 -33.679  29.216  1.00 25.58           C  
ATOM   1261  O   PHE A 203      13.842 -33.804  30.410  1.00 25.73           O  
ATOM   1262  CB  PHE A 203      14.386 -34.776  27.122  1.00 25.09           C  
ATOM   1263  CG  PHE A 203      15.771 -34.299  27.525  1.00 25.84           C  
ATOM   1264  CD1 PHE A 203      16.364 -34.726  28.702  1.00 25.71           C  
ATOM   1265  CD2 PHE A 203      16.484 -33.430  26.700  1.00 26.45           C  
ATOM   1266  CE1 PHE A 203      17.649 -34.270  29.073  1.00 26.70           C  
ATOM   1267  CE2 PHE A 203      17.763 -32.979  27.047  1.00 27.13           C  
ATOM   1268  CZ  PHE A 203      18.349 -33.401  28.223  1.00 26.57           C  
ATOM   1269  N   ALA A 204      13.238 -32.502  28.666  1.00 25.42           N  
ATOM   1270  CA  ALA A 204      13.729 -31.257  29.259  1.00 25.07           C  
ATOM   1271  C   ALA A 204      12.793 -30.461  30.163  1.00 25.16           C  
ATOM   1272  O   ALA A 204      13.234 -29.445  30.711  1.00 25.14           O  
ATOM   1273  CB  ALA A 204      14.315 -30.327  28.140  1.00 24.87           C  
ATOM   1274  N   ILE A 205      11.540 -30.878  30.359  1.00 25.47           N  
ATOM   1275  CA  ILE A 205      10.630 -30.068  31.188  1.00 26.14           C  
ATOM   1276  C   ILE A 205      11.236 -29.706  32.543  1.00 25.38           C  
ATOM   1277  O   ILE A 205      11.200 -28.535  32.939  1.00 25.27           O  
ATOM   1278  CB  ILE A 205       9.260 -30.724  31.427  1.00 26.36           C  
ATOM   1279  CG1 ILE A 205       8.356 -30.537  30.226  1.00 28.56           C  
ATOM   1280  CG2 ILE A 205       8.559 -30.087  32.655  1.00 28.17           C  
ATOM   1281  CD1 ILE A 205       7.096 -31.466  30.254  1.00 29.37           C  
ATOM   1282  N   ASN A 206      11.789 -30.689  33.254  1.00 25.18           N  
ATOM   1283  CA  ASN A 206      12.361 -30.425  34.588  1.00 26.11           C  
ATOM   1284  C   ASN A 206      13.734 -29.748  34.583  1.00 25.40           C  
ATOM   1285  O   ASN A 206      14.149 -29.205  35.595  1.00 26.56           O  
ATOM   1286  CB  ASN A 206      12.430 -31.707  35.429  1.00 26.57           C  
ATOM   1287  CG  ASN A 206      11.139 -31.992  36.141  1.00 31.64           C  
ATOM   1288  OD1 ASN A 206      10.213 -31.177  36.108  1.00 36.79           O  
ATOM   1289  ND2 ASN A 206      11.062 -33.142  36.807  1.00 35.75           N  
ATOM   1290  N   TYR A 207      14.426 -29.776  33.455  1.00 24.79           N  
ATOM   1291  CA  TYR A 207      15.735 -29.133  33.314  1.00 24.67           C  
ATOM   1292  C   TYR A 207      15.587 -27.630  33.071  1.00 25.00           C  
ATOM   1293  O   TYR A 207      16.206 -26.813  33.749  1.00 25.01           O  
ATOM   1294  CB  TYR A 207      16.514 -29.758  32.140  1.00 24.89           C  
ATOM   1295  CG  TYR A 207      17.052 -31.153  32.384  1.00 24.83           C  
ATOM   1296  CD1 TYR A 207      18.378 -31.352  32.757  1.00 24.79           C  
ATOM   1297  CD2 TYR A 207      16.243 -32.276  32.210  1.00 26.77           C  
ATOM   1298  CE1 TYR A 207      18.870 -32.617  32.982  1.00 24.76           C  
ATOM   1299  CE2 TYR A 207      16.721 -33.547  32.425  1.00 25.26           C  
ATOM   1300  CZ  TYR A 207      18.048 -33.713  32.804  1.00 25.46           C  
ATOM   1301  OH  TYR A 207      18.549 -34.966  33.037  1.00 24.73           O  
ATOM   1302  N   THR A 208      14.777 -27.278  32.074  1.00 24.80           N  
ATOM   1303  CA  THR A 208      14.670 -25.894  31.592  1.00 25.21           C  
ATOM   1304  C   THR A 208      13.254 -25.413  31.299  1.00 24.81           C  
ATOM   1305  O   THR A 208      13.062 -24.268  30.873  1.00 25.43           O  
ATOM   1306  CB  THR A 208      15.421 -25.734  30.254  1.00 25.83           C  
ATOM   1307  OG1 THR A 208      14.805 -26.568  29.267  1.00 25.53           O  
ATOM   1308  CG2 THR A 208      16.874 -26.105  30.383  1.00 26.89           C  
ATOM   1309  N   GLY A 209      12.261 -26.272  31.492  1.00 24.92           N  
ATOM   1310  CA  GLY A 209      10.913 -25.982  31.010  1.00 24.97           C  
ATOM   1311  C   GLY A 209      10.688 -26.333  29.543  1.00 25.02           C  
ATOM   1312  O   GLY A 209       9.573 -26.210  29.060  1.00 25.37           O  
ATOM   1313  N   ALA A 210      11.730 -26.792  28.839  1.00 25.26           N  
ATOM   1314  CA  ALA A 210      11.619 -27.238  27.430  1.00 25.62           C  
ATOM   1315  C   ALA A 210      10.963 -26.200  26.509  1.00 26.05           C  
ATOM   1316  O   ALA A 210       9.939 -26.462  25.870  1.00 26.72           O  
ATOM   1317  CB  ALA A 210      10.875 -28.565  27.343  1.00 25.45           C  
ATOM   1318  N   SER A 211      11.580 -25.040  26.417  1.00 25.78           N  
ATOM   1319  CA  SER A 211      11.023 -23.969  25.622  1.00 25.45           C  
ATOM   1320  C   SER A 211      11.040 -24.283  24.124  1.00 25.35           C  
ATOM   1321  O   SER A 211       9.987 -24.339  23.485  1.00 25.24           O  
ATOM   1322  CB  SER A 211      11.789 -22.680  25.875  1.00 26.11           C  
ATOM   1323  OG  SER A 211      11.449 -21.717  24.892  1.00 26.49           O  
ATOM   1324  N   MET A 212      12.245 -24.467  23.591  1.00 24.92           N  
ATOM   1325  CA AMET A 212      12.461 -24.665  22.152  0.50 25.40           C  
ATOM   1326  CA BMET A 212      12.481 -24.645  22.148  0.50 24.67           C  
ATOM   1327  C   MET A 212      11.951 -23.503  21.287  1.00 25.17           C  
ATOM   1328  O   MET A 212      11.931 -23.618  20.058  1.00 26.25           O  
ATOM   1329  CB AMET A 212      11.781 -25.965  21.677  0.50 25.67           C  
ATOM   1330  CB BMET A 212      11.873 -25.966  21.646  0.50 24.34           C  
ATOM   1331  CG AMET A 212      11.863 -27.143  22.654  0.50 27.33           C  
ATOM   1332  CG BMET A 212      12.653 -27.189  22.042  0.50 23.21           C  
ATOM   1333  SD AMET A 212      10.698 -28.466  22.271  0.50 30.22           S  
ATOM   1334  SD BMET A 212      11.797 -28.720  21.640  0.50 19.34           S  
ATOM   1335  CE AMET A 212      11.668 -29.406  21.106  0.50 30.07           C  
ATOM   1336  CE BMET A 212      10.480 -28.716  22.862  0.50 20.88           C  
ATOM   1337  N   ASN A 213      11.557 -22.388  21.912  1.00 24.62           N  
ATOM   1338  CA  ASN A 213      10.694 -21.412  21.247  1.00 24.41           C  
ATOM   1339  C   ASN A 213      10.715 -20.093  22.010  1.00 24.47           C  
ATOM   1340  O   ASN A 213      10.037 -19.949  23.033  1.00 24.16           O  
ATOM   1341  CB  ASN A 213       9.266 -21.971  21.168  1.00 24.96           C  
ATOM   1342  CG  ASN A 213       8.324 -21.115  20.351  1.00 24.90           C  
ATOM   1343  OD1 ASN A 213       8.407 -19.886  20.351  1.00 24.75           O  
ATOM   1344  ND2 ASN A 213       7.399 -21.776  19.640  1.00 23.00           N  
ATOM   1345  N   PRO A 214      11.503 -19.129  21.519  1.00 24.20           N  
ATOM   1346  CA  PRO A 214      11.639 -17.852  22.234  1.00 24.10           C  
ATOM   1347  C   PRO A 214      10.318 -17.121  22.515  1.00 24.47           C  
ATOM   1348  O   PRO A 214      10.155 -16.544  23.596  1.00 24.56           O  
ATOM   1349  CB  PRO A 214      12.553 -17.034  21.323  1.00 24.52           C  
ATOM   1350  CG  PRO A 214      13.340 -18.059  20.549  1.00 24.22           C  
ATOM   1351  CD  PRO A 214      12.415 -19.223  20.363  1.00 24.55           C  
ATOM   1352  N   ALA A 215       9.385 -17.146  21.564  1.00 24.30           N  
ATOM   1353  CA  ALA A 215       8.093 -16.475  21.742  1.00 24.27           C  
ATOM   1354  C   ALA A 215       7.264 -17.140  22.842  1.00 24.11           C  
ATOM   1355  O   ALA A 215       6.605 -16.462  23.645  1.00 24.08           O  
ATOM   1356  CB  ALA A 215       7.304 -16.461  20.425  1.00 23.71           C  
ATOM   1357  N   ARG A 216       7.302 -18.468  22.872  1.00 24.17           N  
ATOM   1358  CA  ARG A 216       6.552 -19.231  23.868  1.00 24.24           C  
ATOM   1359  C   ARG A 216       7.034 -18.899  25.280  1.00 24.06           C  
ATOM   1360  O   ARG A 216       6.244 -18.911  26.228  1.00 24.22           O  
ATOM   1361  CB  ARG A 216       6.653 -20.725  23.560  1.00 24.31           C  
ATOM   1362  CG  ARG A 216       6.159 -21.648  24.661  1.00 23.95           C  
ATOM   1363  CD  ARG A 216       7.315 -22.100  25.555  1.00 24.24           C  
ATOM   1364  NE  ARG A 216       6.888 -22.962  26.649  1.00 23.21           N  
ATOM   1365  CZ  ARG A 216       6.454 -22.526  27.828  1.00 23.06           C  
ATOM   1366  NH1 ARG A 216       6.366 -21.219  28.087  1.00 23.79           N  
ATOM   1367  NH2 ARG A 216       6.135 -23.398  28.770  1.00 22.75           N  
ATOM   1368  N   SER A 217       8.327 -18.604  25.419  1.00 24.25           N  
ATOM   1369  CA  SER A 217       8.874 -18.147  26.697  1.00 24.27           C  
ATOM   1370  C   SER A 217       8.554 -16.671  26.964  1.00 24.66           C  
ATOM   1371  O   SER A 217       8.229 -16.287  28.088  1.00 24.52           O  
ATOM   1372  CB  SER A 217      10.388 -18.385  26.729  1.00 25.06           C  
ATOM   1373  OG  SER A 217      10.669 -19.769  26.757  1.00 24.98           O  
ATOM   1374  N   PHE A 218       8.658 -15.856  25.919  1.00 24.79           N  
ATOM   1375  CA  PHE A 218       8.425 -14.408  25.990  1.00 24.85           C  
ATOM   1376  C   PHE A 218       7.014 -14.039  26.475  1.00 24.93           C  
ATOM   1377  O   PHE A 218       6.851 -13.148  27.301  1.00 25.15           O  
ATOM   1378  CB  PHE A 218       8.692 -13.801  24.616  1.00 25.18           C  
ATOM   1379  CG  PHE A 218       8.756 -12.297  24.606  1.00 25.86           C  
ATOM   1380  CD1 PHE A 218       9.837 -11.634  25.166  1.00 27.58           C  
ATOM   1381  CD2 PHE A 218       7.744 -11.556  24.027  1.00 27.63           C  
ATOM   1382  CE1 PHE A 218       9.906 -10.238  25.150  1.00 29.24           C  
ATOM   1383  CE2 PHE A 218       7.808 -10.160  24.008  1.00 28.15           C  
ATOM   1384  CZ  PHE A 218       8.885  -9.511  24.571  1.00 27.87           C  
ATOM   1385  N   GLY A 219       6.001 -14.720  25.956  1.00 24.71           N  
ATOM   1386  CA  GLY A 219       4.604 -14.384  26.249  1.00 24.68           C  
ATOM   1387  C   GLY A 219       4.296 -14.347  27.740  1.00 24.18           C  
ATOM   1388  O   GLY A 219       3.899 -13.317  28.259  1.00 24.10           O  
ATOM   1389  N   PRO A 220       4.477 -15.477  28.443  1.00 23.82           N  
ATOM   1390  CA  PRO A 220       4.181 -15.474  29.874  1.00 23.77           C  
ATOM   1391  C   PRO A 220       5.192 -14.677  30.698  1.00 23.93           C  
ATOM   1392  O   PRO A 220       4.835 -14.177  31.765  1.00 23.36           O  
ATOM   1393  CB  PRO A 220       4.216 -16.962  30.245  1.00 23.81           C  
ATOM   1394  CG  PRO A 220       5.107 -17.594  29.211  1.00 24.42           C  
ATOM   1395  CD  PRO A 220       4.777 -16.832  27.950  1.00 24.61           C  
ATOM   1396  N   ALA A 221       6.426 -14.541  30.206  1.00 23.66           N  
ATOM   1397  CA  ALA A 221       7.397 -13.658  30.854  1.00 24.29           C  
ATOM   1398  C   ALA A 221       6.862 -12.224  30.914  1.00 24.09           C  
ATOM   1399  O   ALA A 221       6.975 -11.568  31.938  1.00 23.91           O  
ATOM   1400  CB  ALA A 221       8.752 -13.699  30.123  1.00 24.14           C  
ATOM   1401  N   VAL A 222       6.286 -11.743  29.811  1.00 24.73           N  
ATOM   1402  CA  VAL A 222       5.677 -10.418  29.771  1.00 24.83           C  
ATOM   1403  C   VAL A 222       4.498 -10.294  30.753  1.00 24.93           C  
ATOM   1404  O   VAL A 222       4.420  -9.335  31.532  1.00 24.54           O  
ATOM   1405  CB  VAL A 222       5.215 -10.051  28.335  1.00 25.40           C  
ATOM   1406  CG1 VAL A 222       4.360  -8.783  28.356  1.00 25.92           C  
ATOM   1407  CG2 VAL A 222       6.431  -9.878  27.420  1.00 25.19           C  
ATOM   1408  N   ILE A 223       3.588 -11.264  30.733  1.00 24.48           N  
ATOM   1409  CA  ILE A 223       2.393 -11.177  31.571  1.00 24.63           C  
ATOM   1410  C   ILE A 223       2.766 -11.218  33.056  1.00 24.49           C  
ATOM   1411  O   ILE A 223       2.225 -10.443  33.859  1.00 24.36           O  
ATOM   1412  CB  ILE A 223       1.376 -12.304  31.253  1.00 24.34           C  
ATOM   1413  CG1 ILE A 223       0.904 -12.237  29.797  1.00 25.52           C  
ATOM   1414  CG2 ILE A 223       0.169 -12.258  32.217  1.00 24.78           C  
ATOM   1415  CD1 ILE A 223       0.298 -10.918  29.384  1.00 25.04           C  
ATOM   1416  N   MET A 224       3.698 -12.100  33.419  1.00 24.69           N  
ATOM   1417  CA  MET A 224       4.052 -12.303  34.827  1.00 25.09           C  
ATOM   1418  C   MET A 224       5.209 -11.418  35.308  1.00 25.46           C  
ATOM   1419  O   MET A 224       5.472 -11.352  36.508  1.00 25.04           O  
ATOM   1420  CB  MET A 224       4.380 -13.775  35.085  1.00 25.34           C  
ATOM   1421  CG  MET A 224       3.262 -14.739  34.729  1.00 26.03           C  
ATOM   1422  SD  MET A 224       1.721 -14.423  35.631  1.00 28.21           S  
ATOM   1423  CE  MET A 224       2.176 -14.908  37.292  1.00 29.71           C  
ATOM   1424  N   GLY A 225       5.885 -10.721  34.394  1.00 25.74           N  
ATOM   1425  CA  GLY A 225       7.084  -9.960  34.759  1.00 25.94           C  
ATOM   1426  C   GLY A 225       8.184 -10.861  35.318  1.00 26.27           C  
ATOM   1427  O   GLY A 225       8.892 -10.481  36.242  1.00 25.79           O  
ATOM   1428  N   ASN A 226       8.319 -12.061  34.758  1.00 26.30           N  
ATOM   1429  CA  ASN A 226       9.310 -13.034  35.215  1.00 26.60           C  
ATOM   1430  C   ASN A 226      10.352 -13.232  34.115  1.00 26.45           C  
ATOM   1431  O   ASN A 226      10.076 -13.870  33.100  1.00 26.52           O  
ATOM   1432  CB  ASN A 226       8.614 -14.353  35.587  1.00 26.95           C  
ATOM   1433  CG  ASN A 226       9.573 -15.400  36.126  1.00 28.96           C  
ATOM   1434  OD1 ASN A 226      10.795 -15.230  36.064  1.00 29.78           O  
ATOM   1435  ND2 ASN A 226       9.023 -16.514  36.620  1.00 29.02           N  
ATOM   1436  N   TRP A 227      11.556 -12.705  34.338  1.00 26.10           N  
ATOM   1437  CA  TRP A 227      12.609 -12.657  33.316  1.00 26.49           C  
ATOM   1438  C   TRP A 227      13.843 -13.481  33.682  1.00 26.60           C  
ATOM   1439  O   TRP A 227      14.911 -13.305  33.094  1.00 26.31           O  
ATOM   1440  CB  TRP A 227      12.987 -11.190  33.042  1.00 26.28           C  
ATOM   1441  CG  TRP A 227      11.817 -10.432  32.502  1.00 26.92           C  
ATOM   1442  CD1 TRP A 227      10.987  -9.589  33.189  1.00 28.24           C  
ATOM   1443  CD2 TRP A 227      11.306 -10.498  31.166  1.00 26.81           C  
ATOM   1444  NE1 TRP A 227      10.002  -9.113  32.353  1.00 27.85           N  
ATOM   1445  CE2 TRP A 227      10.174  -9.657  31.107  1.00 27.83           C  
ATOM   1446  CE3 TRP A 227      11.707 -11.176  30.011  1.00 27.34           C  
ATOM   1447  CZ2 TRP A 227       9.431  -9.480  29.933  1.00 27.50           C  
ATOM   1448  CZ3 TRP A 227      10.970 -11.006  28.848  1.00 28.08           C  
ATOM   1449  CH2 TRP A 227       9.847 -10.156  28.817  1.00 28.57           C  
ATOM   1450  N   GLU A 228      13.670 -14.435  34.593  1.00 27.17           N  
ATOM   1451  CA  GLU A 228      14.803 -15.198  35.140  1.00 27.68           C  
ATOM   1452  C   GLU A 228      15.498 -16.042  34.075  1.00 27.21           C  
ATOM   1453  O   GLU A 228      14.900 -16.958  33.505  1.00 27.13           O  
ATOM   1454  CB  GLU A 228      14.367 -16.082  36.313  1.00 28.02           C  
ATOM   1455  CG  GLU A 228      13.380 -15.380  37.227  1.00 30.05           C  
ATOM   1456  CD  GLU A 228      13.134 -16.067  38.560  1.00 32.29           C  
ATOM   1457  OE1 GLU A 228      12.316 -15.517  39.340  1.00 31.54           O  
ATOM   1458  OE2 GLU A 228      13.745 -17.128  38.825  1.00 31.07           O  
ATOM   1459  N   ASN A 229      16.769 -15.731  33.824  1.00 26.76           N  
ATOM   1460  CA  ASN A 229      17.551 -16.384  32.763  1.00 26.71           C  
ATOM   1461  C   ASN A 229      16.904 -16.298  31.392  1.00 26.41           C  
ATOM   1462  O   ASN A 229      17.136 -17.160  30.533  1.00 26.19           O  
ATOM   1463  CB  ASN A 229      17.817 -17.854  33.107  1.00 26.98           C  
ATOM   1464  CG  ASN A 229      18.553 -18.016  34.405  1.00 27.92           C  
ATOM   1465  OD1 ASN A 229      18.069 -18.683  35.332  1.00 30.25           O  
ATOM   1466  ND2 ASN A 229      19.724 -17.395  34.500  1.00 26.02           N  
ATOM   1467  N   HIS A 230      16.109 -15.258  31.161  1.00 25.79           N  
ATOM   1468  CA  HIS A 230      15.274 -15.242  29.960  1.00 26.06           C  
ATOM   1469  C   HIS A 230      16.101 -15.334  28.681  1.00 25.50           C  
ATOM   1470  O   HIS A 230      15.680 -15.973  27.714  1.00 25.81           O  
ATOM   1471  CB  HIS A 230      14.367 -14.010  29.908  1.00 26.21           C  
ATOM   1472  CG  HIS A 230      13.349 -14.081  28.815  1.00 26.25           C  
ATOM   1473  ND1 HIS A 230      12.196 -14.825  28.926  1.00 26.96           N  
ATOM   1474  CD2 HIS A 230      13.328 -13.533  27.577  1.00 27.67           C  
ATOM   1475  CE1 HIS A 230      11.502 -14.723  27.807  1.00 28.30           C  
ATOM   1476  NE2 HIS A 230      12.173 -13.956  26.966  1.00 27.13           N  
ATOM   1477  N   TRP A 231      17.277 -14.714  28.681  1.00 25.21           N  
ATOM   1478  CA  TRP A 231      18.142 -14.714  27.498  1.00 25.15           C  
ATOM   1479  C   TRP A 231      18.478 -16.114  26.962  1.00 24.94           C  
ATOM   1480  O   TRP A 231      18.693 -16.270  25.758  1.00 24.63           O  
ATOM   1481  CB  TRP A 231      19.442 -13.953  27.774  1.00 25.24           C  
ATOM   1482  CG  TRP A 231      20.352 -14.638  28.746  1.00 25.86           C  
ATOM   1483  CD1 TRP A 231      20.326 -14.533  30.112  1.00 26.10           C  
ATOM   1484  CD2 TRP A 231      21.431 -15.520  28.433  1.00 26.58           C  
ATOM   1485  NE1 TRP A 231      21.314 -15.307  30.662  1.00 26.30           N  
ATOM   1486  CE2 TRP A 231      22.008 -15.924  29.656  1.00 27.32           C  
ATOM   1487  CE3 TRP A 231      21.968 -16.013  27.237  1.00 27.70           C  
ATOM   1488  CZ2 TRP A 231      23.089 -16.797  29.716  1.00 27.93           C  
ATOM   1489  CZ3 TRP A 231      23.037 -16.880  27.298  1.00 28.38           C  
ATOM   1490  CH2 TRP A 231      23.589 -17.264  28.532  1.00 28.69           C  
ATOM   1491  N   ILE A 232      18.534 -17.131  27.830  1.00 25.09           N  
ATOM   1492  CA  ILE A 232      18.893 -18.471  27.349  1.00 25.40           C  
ATOM   1493  C   ILE A 232      17.817 -19.031  26.419  1.00 25.27           C  
ATOM   1494  O   ILE A 232      18.112 -19.876  25.589  1.00 25.63           O  
ATOM   1495  CB  ILE A 232      19.238 -19.506  28.479  1.00 25.95           C  
ATOM   1496  CG1 ILE A 232      17.995 -20.075  29.147  1.00 27.35           C  
ATOM   1497  CG2 ILE A 232      20.227 -18.913  29.508  1.00 25.52           C  
ATOM   1498  CD1 ILE A 232      18.260 -21.402  29.897  1.00 29.54           C  
ATOM   1499  N   TYR A 233      16.577 -18.565  26.579  1.00 25.63           N  
ATOM   1500  CA  TYR A 233      15.446 -19.028  25.776  1.00 25.48           C  
ATOM   1501  C   TYR A 233      15.367 -18.339  24.411  1.00 25.75           C  
ATOM   1502  O   TYR A 233      14.544 -18.695  23.579  1.00 25.53           O  
ATOM   1503  CB  TYR A 233      14.140 -18.884  26.566  1.00 25.54           C  
ATOM   1504  CG  TYR A 233      14.167 -19.707  27.843  1.00 24.60           C  
ATOM   1505  CD1 TYR A 233      14.169 -21.098  27.793  1.00 24.39           C  
ATOM   1506  CD2 TYR A 233      14.265 -19.102  29.083  1.00 24.18           C  
ATOM   1507  CE1 TYR A 233      14.226 -21.854  28.935  1.00 23.11           C  
ATOM   1508  CE2 TYR A 233      14.320 -19.853  30.237  1.00 24.54           C  
ATOM   1509  CZ  TYR A 233      14.302 -21.237  30.158  1.00 22.40           C  
ATOM   1510  OH  TYR A 233      14.357 -21.986  31.315  1.00 25.29           O  
ATOM   1511  N   TRP A 234      16.229 -17.345  24.204  1.00 25.65           N  
ATOM   1512  CA  TRP A 234      16.466 -16.770  22.889  1.00 25.29           C  
ATOM   1513  C   TRP A 234      17.740 -17.354  22.296  1.00 25.49           C  
ATOM   1514  O   TRP A 234      17.712 -17.928  21.200  1.00 26.49           O  
ATOM   1515  CB  TRP A 234      16.526 -15.248  22.982  1.00 25.00           C  
ATOM   1516  CG  TRP A 234      15.165 -14.701  23.208  1.00 25.19           C  
ATOM   1517  CD1 TRP A 234      14.495 -14.621  24.406  1.00 24.87           C  
ATOM   1518  CD2 TRP A 234      14.271 -14.199  22.212  1.00 24.90           C  
ATOM   1519  NE1 TRP A 234      13.243 -14.092  24.205  1.00 24.81           N  
ATOM   1520  CE2 TRP A 234      13.079 -13.823  22.871  1.00 24.86           C  
ATOM   1521  CE3 TRP A 234      14.359 -14.034  20.825  1.00 25.97           C  
ATOM   1522  CZ2 TRP A 234      11.985 -13.295  22.190  1.00 24.92           C  
ATOM   1523  CZ3 TRP A 234      13.275 -13.504  20.148  1.00 26.25           C  
ATOM   1524  CH2 TRP A 234      12.104 -13.136  20.834  1.00 25.65           C  
ATOM   1525  N   VAL A 235      18.838 -17.274  23.038  1.00 25.15           N  
ATOM   1526  CA  VAL A 235      20.142 -17.681  22.510  1.00 25.00           C  
ATOM   1527  C   VAL A 235      20.225 -19.196  22.271  1.00 25.52           C  
ATOM   1528  O   VAL A 235      20.691 -19.641  21.216  1.00 25.45           O  
ATOM   1529  CB  VAL A 235      21.282 -17.204  23.420  1.00 25.30           C  
ATOM   1530  CG1 VAL A 235      22.630 -17.739  22.936  1.00 24.46           C  
ATOM   1531  CG2 VAL A 235      21.297 -15.660  23.473  1.00 25.10           C  
ATOM   1532  N   GLY A 236      19.764 -19.986  23.237  1.00 25.60           N  
ATOM   1533  CA  GLY A 236      19.811 -21.445  23.101  1.00 25.33           C  
ATOM   1534  C   GLY A 236      19.058 -21.940  21.871  1.00 25.31           C  
ATOM   1535  O   GLY A 236      19.649 -22.588  21.004  1.00 25.27           O  
ATOM   1536  N   PRO A 237      17.751 -21.644  21.785  1.00 25.16           N  
ATOM   1537  CA  PRO A 237      16.980 -22.115  20.630  1.00 25.22           C  
ATOM   1538  C   PRO A 237      17.467 -21.556  19.297  1.00 25.40           C  
ATOM   1539  O   PRO A 237      17.503 -22.286  18.305  1.00 24.99           O  
ATOM   1540  CB  PRO A 237      15.554 -21.665  20.955  1.00 24.93           C  
ATOM   1541  CG  PRO A 237      15.532 -21.645  22.450  1.00 25.09           C  
ATOM   1542  CD  PRO A 237      16.866 -21.112  22.837  1.00 25.21           C  
ATOM   1543  N   ILE A 238      17.838 -20.280  19.262  1.00 25.32           N  
ATOM   1544  CA  ILE A 238      18.290 -19.682  18.012  1.00 25.60           C  
ATOM   1545  C   ILE A 238      19.583 -20.338  17.525  1.00 25.28           C  
ATOM   1546  O   ILE A 238      19.697 -20.666  16.343  1.00 24.93           O  
ATOM   1547  CB  ILE A 238      18.426 -18.164  18.108  1.00 25.74           C  
ATOM   1548  CG1 ILE A 238      17.028 -17.532  18.163  1.00 26.23           C  
ATOM   1549  CG2 ILE A 238      19.232 -17.618  16.917  1.00 25.66           C  
ATOM   1550  CD1 ILE A 238      17.022 -16.063  18.533  1.00 27.82           C  
ATOM   1551  N   ILE A 239      20.545 -20.560  18.419  1.00 25.27           N  
ATOM   1552  CA  ILE A 239      21.786 -21.234  18.011  1.00 25.68           C  
ATOM   1553  C   ILE A 239      21.492 -22.664  17.538  1.00 25.49           C  
ATOM   1554  O   ILE A 239      21.969 -23.084  16.488  1.00 25.59           O  
ATOM   1555  CB  ILE A 239      22.843 -21.255  19.138  1.00 25.71           C  
ATOM   1556  CG1 ILE A 239      23.339 -19.836  19.414  1.00 27.03           C  
ATOM   1557  CG2 ILE A 239      24.036 -22.137  18.744  1.00 25.89           C  
ATOM   1558  CD1 ILE A 239      24.258 -19.743  20.631  1.00 29.56           C  
ATOM   1559  N   GLY A 240      20.674 -23.392  18.301  1.00 25.30           N  
ATOM   1560  CA  GLY A 240      20.318 -24.764  17.937  1.00 25.20           C  
ATOM   1561  C   GLY A 240      19.645 -24.814  16.574  1.00 24.46           C  
ATOM   1562  O   GLY A 240      19.955 -25.678  15.747  1.00 24.40           O  
ATOM   1563  N   ALA A 241      18.742 -23.863  16.339  1.00 24.72           N  
ATOM   1564  CA  ALA A 241      17.967 -23.809  15.091  1.00 24.84           C  
ATOM   1565  C   ALA A 241      18.864 -23.529  13.887  1.00 24.75           C  
ATOM   1566  O   ALA A 241      18.755 -24.188  12.849  1.00 24.61           O  
ATOM   1567  CB  ALA A 241      16.867 -22.759  15.201  1.00 24.08           C  
ATOM   1568  N   VAL A 242      19.751 -22.551  14.031  1.00 25.04           N  
ATOM   1569  CA  VAL A 242      20.658 -22.172  12.947  1.00 24.99           C  
ATOM   1570  C   VAL A 242      21.653 -23.300  12.638  1.00 24.83           C  
ATOM   1571  O   VAL A 242      21.917 -23.596  11.472  1.00 24.59           O  
ATOM   1572  CB  VAL A 242      21.390 -20.856  13.264  1.00 25.58           C  
ATOM   1573  CG1 VAL A 242      22.444 -20.563  12.215  1.00 25.02           C  
ATOM   1574  CG2 VAL A 242      20.384 -19.690  13.354  1.00 25.97           C  
ATOM   1575  N   LEU A 243      22.179 -23.945  13.676  1.00 24.38           N  
ATOM   1576  CA  LEU A 243      23.036 -25.107  13.471  1.00 24.49           C  
ATOM   1577  C   LEU A 243      22.314 -26.228  12.714  1.00 24.25           C  
ATOM   1578  O   LEU A 243      22.884 -26.822  11.797  1.00 23.93           O  
ATOM   1579  CB  LEU A 243      23.576 -25.625  14.804  1.00 24.67           C  
ATOM   1580  CG  LEU A 243      24.646 -24.764  15.480  1.00 25.85           C  
ATOM   1581  CD1 LEU A 243      24.902 -25.255  16.911  1.00 27.30           C  
ATOM   1582  CD2 LEU A 243      25.940 -24.782  14.662  1.00 27.53           C  
ATOM   1583  N   ALA A 244      21.063 -26.511  13.084  1.00 23.90           N  
ATOM   1584  CA  ALA A 244      20.305 -27.584  12.430  1.00 24.13           C  
ATOM   1585  C   ALA A 244      20.022 -27.247  10.971  1.00 24.54           C  
ATOM   1586  O   ALA A 244      20.250 -28.068  10.085  1.00 24.02           O  
ATOM   1587  CB  ALA A 244      18.994 -27.848  13.163  1.00 23.89           C  
ATOM   1588  N   GLY A 245      19.500 -26.047  10.739  1.00 25.12           N  
ATOM   1589  CA  GLY A 245      19.221 -25.572   9.383  1.00 25.77           C  
ATOM   1590  C   GLY A 245      20.461 -25.570   8.507  1.00 26.02           C  
ATOM   1591  O   GLY A 245      20.425 -26.044   7.367  1.00 26.13           O  
ATOM   1592  N   GLY A 246      21.559 -25.045   9.049  1.00 26.01           N  
ATOM   1593  CA  GLY A 246      22.842 -25.029   8.368  1.00 26.28           C  
ATOM   1594  C   GLY A 246      23.368 -26.412   8.045  1.00 26.34           C  
ATOM   1595  O   GLY A 246      23.786 -26.668   6.920  1.00 26.03           O  
ATOM   1596  N   LEU A 247      23.345 -27.307   9.033  1.00 26.23           N  
ATOM   1597  CA  LEU A 247      23.801 -28.679   8.830  1.00 26.64           C  
ATOM   1598  C   LEU A 247      22.927 -29.396   7.806  1.00 25.81           C  
ATOM   1599  O   LEU A 247      23.447 -30.095   6.928  1.00 26.14           O  
ATOM   1600  CB  LEU A 247      23.836 -29.465  10.153  1.00 26.85           C  
ATOM   1601  CG  LEU A 247      25.132 -29.367  10.960  1.00 29.75           C  
ATOM   1602  CD1 LEU A 247      25.549 -27.930  11.179  1.00 33.70           C  
ATOM   1603  CD2 LEU A 247      25.012 -30.100  12.298  1.00 29.96           C  
ATOM   1604  N   TYR A 248      21.608 -29.205   7.888  1.00 25.08           N  
ATOM   1605  CA  TYR A 248      20.719 -29.882   6.949  1.00 24.78           C  
ATOM   1606  C   TYR A 248      20.951 -29.397   5.515  1.00 24.52           C  
ATOM   1607  O   TYR A 248      21.160 -30.197   4.596  1.00 25.71           O  
ATOM   1608  CB  TYR A 248      19.231 -29.715   7.304  1.00 24.33           C  
ATOM   1609  CG  TYR A 248      18.429 -30.689   6.481  1.00 24.66           C  
ATOM   1610  CD1 TYR A 248      18.258 -32.000   6.905  1.00 24.63           C  
ATOM   1611  CD2 TYR A 248      17.937 -30.338   5.225  1.00 24.12           C  
ATOM   1612  CE1 TYR A 248      17.580 -32.917   6.131  1.00 25.44           C  
ATOM   1613  CE2 TYR A 248      17.249 -31.254   4.436  1.00 24.84           C  
ATOM   1614  CZ  TYR A 248      17.078 -32.546   4.895  1.00 25.87           C  
ATOM   1615  OH  TYR A 248      16.416 -33.475   4.120  1.00 26.28           O  
ATOM   1616  N   GLU A 249      20.905 -28.085   5.340  1.00 23.89           N  
ATOM   1617  CA  GLU A 249      20.900 -27.478   4.012  1.00 23.81           C  
ATOM   1618  C   GLU A 249      22.251 -27.531   3.325  1.00 23.90           C  
ATOM   1619  O   GLU A 249      22.315 -27.622   2.095  1.00 23.78           O  
ATOM   1620  CB  GLU A 249      20.441 -26.024   4.102  1.00 23.65           C  
ATOM   1621  CG  GLU A 249      18.964 -25.875   4.392  1.00 24.00           C  
ATOM   1622  CD  GLU A 249      18.096 -26.362   3.244  1.00 24.42           C  
ATOM   1623  OE1 GLU A 249      18.271 -25.872   2.105  1.00 23.35           O  
ATOM   1624  OE2 GLU A 249      17.229 -27.227   3.481  1.00 25.11           O  
ATOM   1625  N   TYR A 250      23.326 -27.454   4.100  1.00 23.69           N  
ATOM   1626  CA  TYR A 250      24.652 -27.287   3.515  1.00 24.47           C  
ATOM   1627  C   TYR A 250      25.601 -28.462   3.737  1.00 24.80           C  
ATOM   1628  O   TYR A 250      26.588 -28.586   3.018  1.00 24.99           O  
ATOM   1629  CB  TYR A 250      25.265 -25.961   3.992  1.00 24.25           C  
ATOM   1630  CG  TYR A 250      24.361 -24.767   3.729  1.00 24.40           C  
ATOM   1631  CD1 TYR A 250      23.790 -24.568   2.471  1.00 25.38           C  
ATOM   1632  CD2 TYR A 250      24.073 -23.842   4.729  1.00 24.72           C  
ATOM   1633  CE1 TYR A 250      22.962 -23.482   2.213  1.00 25.64           C  
ATOM   1634  CE2 TYR A 250      23.243 -22.744   4.479  1.00 25.24           C  
ATOM   1635  CZ  TYR A 250      22.691 -22.574   3.216  1.00 25.51           C  
ATOM   1636  OH  TYR A 250      21.869 -21.504   2.944  1.00 26.26           O  
ATOM   1637  N   VAL A 251      25.311 -29.336   4.697  1.00 25.12           N  
ATOM   1638  CA  VAL A 251      26.187 -30.473   4.941  1.00 25.55           C  
ATOM   1639  C   VAL A 251      25.536 -31.783   4.521  1.00 25.90           C  
ATOM   1640  O   VAL A 251      26.100 -32.509   3.714  1.00 25.92           O  
ATOM   1641  CB  VAL A 251      26.660 -30.543   6.407  1.00 25.85           C  
ATOM   1642  CG1 VAL A 251      27.507 -31.784   6.627  1.00 26.18           C  
ATOM   1643  CG2 VAL A 251      27.440 -29.287   6.761  1.00 25.74           C  
ATOM   1644  N   PHE A 252      24.359 -32.089   5.057  1.00 26.16           N  
ATOM   1645  CA  PHE A 252      23.736 -33.377   4.769  1.00 26.50           C  
ATOM   1646  C   PHE A 252      23.013 -33.428   3.421  1.00 27.05           C  
ATOM   1647  O   PHE A 252      23.284 -34.317   2.611  1.00 27.25           O  
ATOM   1648  CB  PHE A 252      22.807 -33.796   5.901  1.00 26.30           C  
ATOM   1649  CG  PHE A 252      23.534 -34.216   7.144  1.00 25.22           C  
ATOM   1650  CD1 PHE A 252      23.469 -33.452   8.299  1.00 25.06           C  
ATOM   1651  CD2 PHE A 252      24.301 -35.371   7.153  1.00 24.02           C  
ATOM   1652  CE1 PHE A 252      24.153 -33.843   9.450  1.00 24.70           C  
ATOM   1653  CE2 PHE A 252      24.985 -35.765   8.293  1.00 24.25           C  
ATOM   1654  CZ  PHE A 252      24.907 -35.000   9.445  1.00 24.23           C  
ATOM   1655  N   CYS A 253      22.121 -32.475   3.167  1.00 27.46           N  
ATOM   1656  CA  CYS A 253      21.245 -32.557   1.995  1.00 27.98           C  
ATOM   1657  C   CYS A 253      21.272 -31.291   1.153  1.00 28.45           C  
ATOM   1658  O   CYS A 253      20.236 -30.643   0.976  1.00 28.67           O  
ATOM   1659  CB  CYS A 253      19.817 -32.863   2.443  1.00 28.01           C  
ATOM   1660  SG  CYS A 253      19.689 -34.402   3.375  1.00 27.25           S  
ATOM   1661  N   PRO A 254      22.455 -30.941   0.614  1.00 29.00           N  
ATOM   1662  CA  PRO A 254      22.531 -29.807  -0.293  1.00 29.07           C  
ATOM   1663  C   PRO A 254      21.878 -30.125  -1.632  1.00 29.21           C  
ATOM   1664  O   PRO A 254      20.825 -29.576  -1.935  1.00 29.28           O  
ATOM   1665  CB  PRO A 254      24.038 -29.597  -0.459  1.00 29.39           C  
ATOM   1666  CG  PRO A 254      24.617 -30.949  -0.290  1.00 29.40           C  
ATOM   1667  CD  PRO A 254      23.758 -31.623   0.742  1.00 29.09           C  
