# Supplementary material for: Alignment of Helical Membrane Protein Sequences Using AlignMe
Source: PLoS One. 2013 Mar 4;8(3):e57731. doi: 10.1371/journal.pone.0057731 (PMC3587630; doi:10.1371/journal.pone.0057731)
Supplement: File S2 — Dataset of HOMEP2 homologous membrane proteins. (GZ) [file pone.0057731.s002.gz › HOMEP2010_pdbs/aquaporins/2W2E_A.pdb]

ATOM      1  N   GLY A  11      52.795  50.677  46.308  1.00 57.40           N  
ATOM      2  CA  GLY A  11      53.149  50.126  45.014  1.00 44.81           C  
ATOM      3  C   GLY A  11      51.981  49.732  44.099  1.00 36.77           C  
ATOM      4  O   GLY A  11      52.209  48.894  43.215  1.00 30.90           O  
ATOM      5  N   GLN A  12      50.773  50.232  44.310  1.00 41.53           N  
ATOM      6  CA  GLN A  12      49.608  50.028  43.444  1.00 41.17           C  
ATOM      7  C   GLN A  12      49.305  51.335  42.732  1.00 41.08           C  
ATOM      8  O   GLN A  12      49.528  52.424  43.299  1.00 52.04           O  
ATOM      9  CB  GLN A  12      48.407  49.541  44.246  0.00 40.83           C  
ATOM     10  CG  GLN A  12      47.236  49.069  43.400  0.00 40.41           C  
ATOM     11  CD  GLN A  12      47.668  48.191  42.243  0.00 40.37           C  
ATOM     12  OE1 GLN A  12      48.119  47.062  42.441  0.00 40.35           O  
ATOM     13  NE2 GLN A  12      47.532  48.705  41.027  0.00 40.38           N  
ATOM     14  N   ALA A  13      48.783  51.355  41.496  1.00 39.84           N  
ATOM     15  CA  ALA A  13      48.424  52.635  40.866  1.00 32.44           C  
ATOM     16  C   ALA A  13      46.950  52.863  41.212  1.00 29.27           C  
ATOM     17  O   ALA A  13      46.126  51.952  41.213  1.00 35.90           O  
ATOM     18  CB  ALA A  13      48.646  52.695  39.370  1.00 31.33           C  
ATOM     19  N   GLU A  14      46.696  54.121  41.532  1.00 28.27           N  
ATOM     20  CA  GLU A  14      45.350  54.530  41.826  1.00 27.31           C  
ATOM     21  C   GLU A  14      44.417  54.361  40.609  1.00 23.44           C  
ATOM     22  O   GLU A  14      44.770  54.735  39.537  1.00 20.63           O  
ATOM     23  CB  GLU A  14      45.319  55.988  42.225  1.00 30.38           C  
ATOM     24  CG  GLU A  14      43.906  56.518  42.574  0.50 28.92           C  
ATOM     25  CD  GLU A  14      43.499  56.190  43.985  0.00 29.52           C  
ATOM     26  OE1 GLU A  14      44.290  55.440  44.575  0.00 30.48           O  
ATOM     27  OE2 GLU A  14      42.438  56.648  44.508  0.00 28.53           O  
ATOM     28  N   ILE A  15      43.236  53.770  40.838  1.00 22.97           N  
ATOM     29  CA  ILE A  15      42.128  53.785  39.875  1.00 20.30           C  
ATOM     30  C   ILE A  15      41.026  54.702  40.391  1.00 20.78           C  
ATOM     31  O   ILE A  15      40.459  54.417  41.450  1.00 25.43           O  
ATOM     32  CB  ILE A  15      41.476  52.417  39.665  1.00 21.74           C  
ATOM     33  CG1 ILE A  15      42.498  51.291  39.419  1.00 23.54           C  
ATOM     34  CG2 ILE A  15      40.410  52.529  38.586  1.00 21.68           C  
ATOM     35  CD1 ILE A  15      43.451  51.440  38.269  1.00 28.74           C  
ATOM     36  N   LYS A  16      40.771  55.769  39.641  1.00 19.05           N  
ATOM     37  CA  LYS A  16      39.733  56.736  40.029  1.00 20.58           C  
ATOM     38  C   LYS A  16      38.392  56.055  39.927  1.00 18.02           C  
ATOM     39  O   LYS A  16      38.223  55.268  39.012  1.00 17.64           O  
ATOM     40  CB  LYS A  16      39.773  57.967  39.122  1.00 26.18           C  
ATOM     41  CG  LYS A  16      41.068  58.734  39.272  1.00 34.43           C  
ATOM     42  CD  LYS A  16      41.217  59.839  38.239  0.50 36.47           C  
ATOM     43  CE  LYS A  16      42.554  60.542  38.428  0.50 36.48           C  
ATOM     44  NZ  LYS A  16      42.763  61.599  37.401  0.50 43.42           N  
ATOM     45  N   PRO A  17      37.454  56.307  40.844  1.00 18.57           N  
ATOM     46  CA  PRO A  17      36.179  55.578  40.765  1.00 19.12           C  
ATOM     47  C   PRO A  17      35.487  55.697  39.422  1.00 17.38           C  
ATOM     48  O   PRO A  17      34.888  54.693  38.986  1.00 18.46           O  
ATOM     49  CB  PRO A  17      35.300  56.207  41.877  1.00 21.98           C  
ATOM     50  CG  PRO A  17      36.223  56.971  42.728  1.00 26.32           C  
ATOM     51  CD  PRO A  17      37.512  57.229  41.972  1.00 21.95           C  
ATOM     52  N   GLU A  18      35.547  56.801  38.696  1.00 17.28           N  
ATOM     53  CA  GLU A  18      34.875  56.911  37.401  1.00 18.60           C  
ATOM     54  C   GLU A  18      35.487  56.004  36.334  1.00 15.22           C  
ATOM     55  O   GLU A  18      34.843  55.749  35.297  1.00 17.23           O  
ATOM     56  CB  GLU A  18      34.922  58.355  36.851  1.00 20.65           C  
ATOM     57  CG  GLU A  18      36.300  58.964  36.795  1.00 25.70           C  
ATOM     58  CD  GLU A  18      36.769  59.685  38.055  1.00 30.41           C  
ATOM     59  OE1 GLU A  18      36.415  59.429  39.242  1.00 29.87           O  
ATOM     60  OE2 GLU A  18      37.590  60.634  37.871  1.00 41.54           O  
ATOM     61  N   ASP A  19      36.693  55.525  36.585  1.00 14.44           N  
ATOM     62  CA  ASP A  19      37.414  54.702  35.637  1.00 14.09           C  
ATOM     63  C   ASP A  19      37.341  53.228  36.001  1.00 14.25           C  
ATOM     64  O   ASP A  19      37.775  52.376  35.207  1.00 13.98           O  
ATOM     65  CB  ASP A  19      38.861  55.123  35.537  1.00 15.03           C  
ATOM     66  CG  ASP A  19      39.012  56.542  34.994  1.00 15.76           C  
ATOM     67  OD1 ASP A  19      38.193  56.943  34.153  1.00 18.55           O  
ATOM     68  OD2 ASP A  19      39.960  57.213  35.432  1.00 17.79           O  
ATOM     69  N   ALA A  20      36.780  52.877  37.141  1.00 14.87           N  
ATOM     70  CA  ALA A  20      36.664  51.484  37.554  1.00 15.17           C  
ATOM     71  C   ALA A  20      35.893  50.658  36.524  1.00 14.42           C  
ATOM     72  O   ALA A  20      36.277  49.481  36.349  1.00 14.06           O  
ATOM     73  CB  ALA A  20      36.075  51.338  38.979  1.00 19.09           C  
ATOM     74  N   PRO A  21      34.845  51.142  35.844  1.00 13.62           N  
ATOM     75  CA  PRO A  21      34.168  50.283  34.869  1.00 14.10           C  
ATOM     76  C   PRO A  21      35.089  49.709  33.808  1.00 13.92           C  
ATOM     77  O   PRO A  21      34.834  48.601  33.286  1.00 13.81           O  
ATOM     78  CB  PRO A  21      33.096  51.225  34.285  1.00 15.56           C  
ATOM     79  CG  PRO A  21      32.767  52.147  35.433  1.00 17.07           C  
ATOM     80  CD  PRO A  21      34.144  52.433  36.038  1.00 15.07           C  
ATOM     81  N   TYR A  22      36.125  50.420  33.400  1.00 13.25           N  
ATOM     82  CA  TYR A  22      36.992  49.906  32.325  1.00 13.47           C  
ATOM     83  C   TYR A  22      37.850  48.731  32.778  1.00 13.63           C  
ATOM     84  O   TYR A  22      38.430  48.062  31.915  1.00 15.55           O  
ATOM     85  CB  TYR A  22      37.916  51.037  31.805  1.00 13.32           C  
ATOM     86  CG  TYR A  22      37.117  52.248  31.360  1.00 12.44           C  
ATOM     87  CD1 TYR A  22      36.227  52.146  30.276  1.00 13.01           C  
ATOM     88  CD2 TYR A  22      37.231  53.458  32.010  1.00 13.88           C  
ATOM     89  CE1 TYR A  22      35.474  53.225  29.835  1.00 13.60           C  
ATOM     90  CE2 TYR A  22      36.476  54.516  31.566  1.00 15.62           C  
ATOM     91  CZ  TYR A  22      35.604  54.423  30.515  1.00 13.95           C  
ATOM     92  OH  TYR A  22      34.895  55.528  30.116  1.00 14.86           O  
ATOM     93  N   ILE A  23      37.952  48.509  34.089  1.00 13.90           N  
ATOM     94  CA  ILE A  23      38.680  47.394  34.668  1.00 15.09           C  
ATOM     95  C   ILE A  23      37.722  46.294  35.101  1.00 14.56           C  
ATOM     96  O   ILE A  23      37.931  45.120  34.810  1.00 15.42           O  
ATOM     97  CB  ILE A  23      39.630  47.844  35.779  1.00 18.43           C  
ATOM     98  CG1 ILE A  23      40.726  48.781  35.215  1.00 22.17           C  
ATOM     99  CG2 ILE A  23      40.275  46.677  36.477  1.00 19.98           C  
ATOM    100  CD1 ILE A  23      41.391  49.523  36.343  1.00 29.28           C  
ATOM    101  N   THR A  24      36.672  46.662  35.799  1.00 13.69           N  
ATOM    102  CA  THR A  24      35.751  45.658  36.347  1.00 13.60           C  
ATOM    103  C   THR A  24      34.890  45.038  35.298  1.00 13.03           C  
ATOM    104  O   THR A  24      34.469  43.889  35.443  1.00 15.06           O  
ATOM    105  CB  THR A  24      34.847  46.398  37.362  1.00 15.19           C  
ATOM    106  OG1 THR A  24      35.649  46.897  38.438  1.00 15.92           O  
ATOM    107  CG2 THR A  24      33.753  45.485  37.909  1.00 17.36           C  
ATOM    108  N   ASN A  25      34.518  45.771  34.221  1.00 12.29           N  
ATOM    109  CA  ASN A  25      33.658  45.182  33.178  1.00 12.92           C  
ATOM    110  C   ASN A  25      34.498  44.484  32.115  1.00 12.73           C  
ATOM    111  O   ASN A  25      35.000  45.097  31.176  1.00 13.03           O  
ATOM    112  CB  ASN A  25      32.804  46.269  32.553  1.00 13.93           C  
ATOM    113  CG  ASN A  25      31.908  46.938  33.584  1.00 13.83           C  
ATOM    114  OD1 ASN A  25      31.606  46.413  34.673  1.00 18.27           O  
ATOM    115  ND2 ASN A  25      31.431  48.110  33.226  1.00 15.68           N  
ATOM    116  N   ALA A  26      34.706  43.171  32.338  1.00 13.66           N  
ATOM    117  CA  ALA A  26      35.541  42.388  31.435  1.00 13.32           C  
ATOM    118  C   ALA A  26      34.946  42.373  30.035  1.00 13.78           C  
ATOM    119  O   ALA A  26      33.714  42.323  29.850  1.00 15.12           O  
ATOM    120  CB  ALA A  26      35.665  40.954  31.950  1.00 16.73           C  
ATOM    121  N   TYR A  27      35.827  42.433  29.028  1.00 13.10           N  
ATOM    122  CA  TYR A  27      35.403  42.305  27.630  1.00 12.91           C  
ATOM    123  C   TYR A  27      35.638  40.849  27.234  1.00 11.90           C  
ATOM    124  O   TYR A  27      36.720  40.457  26.841  1.00 13.18           O  
ATOM    125  CB  TYR A  27      36.132  43.327  26.741  1.00 12.37           C  
ATOM    126  CG  TYR A  27      35.517  43.387  25.342  1.00 11.45           C  
ATOM    127  CD1 TYR A  27      34.316  44.007  25.051  1.00 12.74           C  
ATOM    128  CD2 TYR A  27      36.206  42.772  24.306  1.00 12.02           C  
ATOM    129  CE1 TYR A  27      33.816  44.007  23.703  1.00 11.66           C  
ATOM    130  CE2 TYR A  27      35.763  42.737  23.032  1.00 11.89           C  
ATOM    131  CZ  TYR A  27      34.559  43.347  22.758  1.00 10.97           C  
ATOM    132  OH  TYR A  27      34.113  43.323  21.442  1.00 12.87           O  
ATOM    133  N   LYS A  28      34.602  40.049  27.442  1.00 12.14           N  
ATOM    134  CA  LYS A  28      34.583  38.613  27.352  1.00 12.39           C  
ATOM    135  C   LYS A  28      33.379  38.135  26.567  1.00 11.67           C  
ATOM    136  O   LYS A  28      32.344  38.812  26.594  1.00 11.92           O  
ATOM    137  CB  LYS A  28      34.602  37.984  28.754  1.00 13.14           C  
ATOM    138  CG  LYS A  28      33.351  38.263  29.577  1.00 14.60           C  
ATOM    139  CD  LYS A  28      33.403  37.669  30.973  1.00 15.98           C  
ATOM    140  CE  LYS A  28      32.177  38.131  31.752  1.00 18.11           C  
ATOM    141  NZ  LYS A  28      32.168  37.535  33.144  1.00 19.89           N  
ATOM    142  N   PRO A  29      33.451  37.004  25.902  1.00 11.18           N  
ATOM    143  CA  PRO A  29      32.296  36.545  25.109  1.00 11.00           C  
ATOM    144  C   PRO A  29      31.150  36.202  26.056  1.00 11.17           C  
ATOM    145  O   PRO A  29      31.353  35.638  27.127  1.00 11.45           O  
ATOM    146  CB  PRO A  29      32.807  35.314  24.388  1.00 11.11           C  
ATOM    147  CG  PRO A  29      33.973  34.811  25.268  1.00 11.70           C  
ATOM    148  CD  PRO A  29      34.581  36.066  25.828  1.00 11.63           C  
ATOM    149  N   ALA A  30      29.927  36.458  25.573  1.00 11.18           N  
ATOM    150  CA  ALA A  30      28.759  36.245  26.436  1.00 11.61           C  
ATOM    151  C   ALA A  30      28.672  34.801  26.935  1.00 11.59           C  
ATOM    152  O   ALA A  30      28.263  34.542  28.071  1.00 12.85           O  
ATOM    153  CB  ALA A  30      27.483  36.633  25.707  1.00 13.16           C  
ATOM    154  N   TYR A  31      29.062  33.831  26.089  1.00 12.12           N  
ATOM    155  CA  TYR A  31      28.949  32.425  26.507  1.00 13.71           C  
ATOM    156  C   TYR A  31      29.840  32.125  27.711  1.00 15.69           C  
ATOM    157  O   TYR A  31      29.493  31.174  28.442  1.00 20.25           O  
ATOM    158  CB  TYR A  31      29.163  31.498  25.313  1.00 14.17           C  
ATOM    159  CG  TYR A  31      30.357  31.765  24.433  1.00 12.56           C  
ATOM    160  CD1 TYR A  31      31.661  31.422  24.781  1.00 15.34           C  
ATOM    161  CD2 TYR A  31      30.189  32.381  23.214  1.00 12.66           C  
ATOM    162  CE1 TYR A  31      32.725  31.697  23.928  1.00 16.27           C  
ATOM    163  CE2 TYR A  31      31.217  32.649  22.344  1.00 13.89           C  
ATOM    164  CZ  TYR A  31      32.497  32.305  22.704  1.00 16.73           C  
ATOM    165  OH  TYR A  31      33.565  32.564  21.839  1.00 18.66           O  
ATOM    166  N   ALA A  32      30.864  32.906  28.037  1.00 12.86           N  
ATOM    167  CA  ALA A  32      31.642  32.621  29.211  1.00 14.00           C  
ATOM    168  C   ALA A  32      30.859  32.774  30.502  1.00 13.55           C  
ATOM    169  O   ALA A  32      31.265  32.238  31.538  1.00 17.04           O  
ATOM    170  CB  ALA A  32      32.822  33.603  29.259  1.00 15.35           C  
ATOM    171  N   ARG A  33      29.777  33.544  30.442  1.00 13.36           N  
ATOM    172  CA  ARG A  33      28.988  33.850  31.626  1.00 14.23           C  
ATOM    173  C   ARG A  33      27.562  33.334  31.544  1.00 14.02           C  
ATOM    174  O   ARG A  33      26.670  33.777  32.300  1.00 16.44           O  
ATOM    175  CB  ARG A  33      29.134  35.313  32.016  1.00 17.12           C  
ATOM    176  CG  ARG A  33      28.903  36.342  30.986  1.00 18.53           C  
ATOM    177  CD  ARG A  33      27.561  36.806  30.731  1.00 24.10           C  
ATOM    178  NE  ARG A  33      27.437  37.747  29.611  1.00 18.54           N  
ATOM    179  CZ  ARG A  33      26.238  38.153  29.243  1.00 16.61           C  
ATOM    180  NH1 ARG A  33      25.203  37.690  29.941  1.00 16.43           N  
ATOM    181  NH2 ARG A  33      26.122  38.964  28.214  1.00 15.24           N  
ATOM    182  N   TRP A  34      27.325  32.337  30.705  1.00 14.08           N  
ATOM    183  CA  TRP A  34      26.004  31.727  30.591  1.00 14.87           C  
ATOM    184  C   TRP A  34      25.905  30.536  31.540  1.00 17.82           C  
ATOM    185  O   TRP A  34      25.940  29.379  31.163  1.00 18.73           O  
ATOM    186  CB  TRP A  34      25.737  31.297  29.147  1.00 15.30           C  
ATOM    187  CG  TRP A  34      25.472  32.467  28.220  1.00 14.31           C  
ATOM    188  CD1 TRP A  34      25.238  33.752  28.521  1.00 14.71           C  
ATOM    189  CD2 TRP A  34      25.425  32.367  26.790  1.00 14.44           C  
ATOM    190  NE1 TRP A  34      25.032  34.514  27.372  1.00 14.57           N  
ATOM    191  CE2 TRP A  34      25.157  33.663  26.321  1.00 13.01           C  
ATOM    192  CE3 TRP A  34      25.594  31.330  25.872  1.00 14.85           C  
ATOM    193  CZ2 TRP A  34      25.040  33.964  24.955  1.00 13.98           C  
ATOM    194  CZ3 TRP A  34      25.475  31.619  24.518  1.00 15.26           C  
ATOM    195  CH2 TRP A  34      25.203  32.933  24.083  1.00 14.58           C  
ATOM    196  N   GLY A  35      25.729  30.848  32.819  1.00 18.03           N  
ATOM    197  CA  GLY A  35      25.526  29.785  33.804  1.00 20.13           C  
ATOM    198  C   GLY A  35      24.064  29.729  34.235  1.00 16.83           C  
ATOM    199  O   GLY A  35      23.101  29.973  33.494  1.00 15.90           O  
ATOM    200  N   PHE A  36      23.864  29.410  35.522  1.00 16.47           N  
ATOM    201  CA  PHE A  36      22.526  29.416  36.079  1.00 16.14           C  
ATOM    202  C   PHE A  36      21.798  30.705  35.776  1.00 16.57           C  
ATOM    203  O   PHE A  36      22.355  31.812  35.909  1.00 16.69           O  
ATOM    204  CB  PHE A  36      22.624  29.196  37.596  1.00 19.57           C  
ATOM    205  CG  PHE A  36      23.029  27.771  37.985  1.00 20.67           C  
ATOM    206  CD1 PHE A  36      23.305  26.733  37.135  1.00 23.05           C  
ATOM    207  CD2 PHE A  36      23.100  27.507  39.373  1.00 26.88           C  
ATOM    208  CE1 PHE A  36      23.644  25.471  37.610  1.00 26.39           C  
ATOM    209  CE2 PHE A  36      23.447  26.252  39.867  1.00 28.12           C  
ATOM    210  CZ  PHE A  36      23.722  25.227  38.967  1.00 29.41           C  
ATOM    211  N   GLY A  37      20.544  30.645  35.364  1.00 15.30           N  
ATOM    212  CA  GLY A  37      19.736  31.789  34.950  1.00 15.28           C  
ATOM    213  C   GLY A  37      19.598  32.027  33.454  1.00 13.68           C  
ATOM    214  O   GLY A  37      18.740  32.763  32.987  1.00 15.37           O  
ATOM    215  N   SER A  38      20.461  31.371  32.670  1.00 13.54           N  
ATOM    216  CA  SER A  38      20.598  31.554  31.233  1.00 15.42           C  
ATOM    217  C   SER A  38      19.426  31.063  30.394  1.00 14.90           C  
ATOM    218  O   SER A  38      19.387  31.420  29.243  1.00 16.94           O  
ATOM    219  CB  SER A  38      21.826  30.785  30.641  1.00 17.98           C  
ATOM    220  OG  SER A  38      22.934  31.451  31.092  1.00 18.91           O  
ATOM    221  N   ASP A  39      18.548  30.227  30.968  1.00 15.31           N  
ATOM    222  CA  ASP A  39      17.513  29.582  30.155  1.00 16.82           C  
ATOM    223  C   ASP A  39      16.207  30.370  30.168  1.00 16.39           C  
ATOM    224  O   ASP A  39      15.190  29.918  29.643  1.00 18.75           O  
ATOM    225  CB  ASP A  39      17.274  28.122  30.562  1.00 17.47           C  
ATOM    226  CG  ASP A  39      18.364  27.180  30.125  1.00 21.76           C  
ATOM    227  OD1 ASP A  39      19.402  27.666  29.604  1.00 25.91           O  
ATOM    228  OD2 ASP A  39      18.213  25.924  30.306  1.00 29.46           O  
ATOM    229  N   SER A  40      16.259  31.593  30.707  1.00 15.52           N  
ATOM    230  CA  SER A  40      15.099  32.466  30.580  1.00 15.35           C  
ATOM    231  C   SER A  40      14.828  32.899  29.150  1.00 15.06           C  
ATOM    232  O   SER A  40      15.722  32.945  28.299  1.00 15.50           O  
ATOM    233  CB  SER A  40      15.267  33.710  31.438  1.00 16.65           C  
ATOM    234  OG  SER A  40      16.357  34.494  30.849  1.00 15.25           O  
ATOM    235  N   VAL A  41      13.589  33.210  28.846  1.00 16.19           N  
ATOM    236  CA  VAL A  41      13.253  33.759  27.530  1.00 16.75           C  
ATOM    237  C   VAL A  41      14.037  35.012  27.212  1.00 13.98           C  
ATOM    238  O   VAL A  41      14.528  35.199  26.109  1.00 15.28           O  
ATOM    239  CB  VAL A  41      11.741  34.037  27.485  1.00 19.65           C  
ATOM    240  CG1 VAL A  41      11.439  34.872  26.248  1.00 26.45           C  
ATOM    241  CG2 VAL A  41      10.996  32.680  27.539  1.00 23.32           C  
ATOM    242  N   ARG A  42      14.182  35.862  28.211  1.00 15.07           N  
ATOM    243  CA  ARG A  42      15.002  37.060  28.056  1.00 14.27           C  
ATOM    244  C   ARG A  42      16.403  36.706  27.565  1.00 13.20           C  
ATOM    245  O   ARG A  42      16.885  37.286  26.608  1.00 13.38           O  
ATOM    246  CB  ARG A  42      15.063  37.893  29.332  1.00 13.63           C  
ATOM    247  CG  ARG A  42      16.163  38.933  29.351  1.00 14.37           C  
ATOM    248  CD  ARG A  42      16.232  39.698  30.710  1.00 15.30           C  
ATOM    249  NE  ARG A  42      17.515  40.379  30.732  1.00 15.17           N  
ATOM    250  CZ  ARG A  42      18.671  39.871  31.100  1.00 14.37           C  
ATOM    251  NH1 ARG A  42      18.675  38.656  31.581  1.00 14.95           N  
ATOM    252  NH2 ARG A  42      19.780  40.593  30.998  1.00 14.39           N  
ATOM    253  N   ASN A  43      17.066  35.755  28.244  1.00 12.95           N  
ATOM    254  CA  ASN A  43      18.433  35.459  27.845  1.00 12.95           C  
ATOM    255  C   ASN A  43      18.492  34.755  26.506  1.00 12.97           C  
ATOM    256  O   ASN A  43      19.440  35.017  25.730  1.00 13.16           O  
ATOM    257  CB  ASN A  43      19.121  34.662  28.959  1.00 13.91           C  
ATOM    258  CG  ASN A  43      19.690  35.562  30.033  1.00 13.88           C  
ATOM    259  OD1 ASN A  43      20.299  36.589  29.743  1.00 14.78           O  
ATOM    260  ND2 ASN A  43      19.509  35.193  31.318  1.00 14.56           N  
ATOM    261  N   HIS A  44      17.555  33.902  26.162  1.00 13.72           N  
ATOM    262  CA  HIS A  44      17.558  33.313  24.819  1.00 14.77           C  
ATOM    263  C   HIS A  44      17.384  34.420  23.762  1.00 13.96           C  
ATOM    264  O   HIS A  44      18.065  34.437  22.737  1.00 13.83           O  
ATOM    265  CB  HIS A  44      16.448  32.247  24.657  1.00 16.51           C  
ATOM    266  CG  HIS A  44      16.669  30.927  25.356  1.00 16.64           C  
ATOM    267  ND1 HIS A  44      17.833  30.191  25.210  1.00 16.80           N  
ATOM    268  CD2 HIS A  44      15.875  30.198  26.156  1.00 19.46           C  
ATOM    269  CE1 HIS A  44      17.731  29.084  25.916  1.00 17.74           C  
ATOM    270  NE2 HIS A  44      16.546  29.049  26.509  1.00 18.03           N  
ATOM    271  N   PHE A  45      16.488  35.369  24.036  1.00 14.22           N  
ATOM    272  CA  PHE A  45      16.260  36.452  23.094  1.00 13.54           C  
ATOM    273  C   PHE A  45      17.506  37.315  22.938  1.00 13.16           C  
ATOM    274  O   PHE A  45      17.860  37.723  21.827  1.00 13.54           O  
ATOM    275  CB  PHE A  45      15.046  37.289  23.534  1.00 15.41           C  
ATOM    276  CG  PHE A  45      14.835  38.396  22.514  1.00 15.64           C  
ATOM    277  CD1 PHE A  45      14.173  38.149  21.326  1.00 22.24           C  
ATOM    278  CD2 PHE A  45      15.304  39.663  22.730  1.00 16.62           C  
ATOM    279  CE1 PHE A  45      13.984  39.141  20.382  1.00 26.27           C  
ATOM    280  CE2 PHE A  45      15.159  40.668  21.796  1.00 21.71           C  
ATOM    281  CZ  PHE A  45      14.484  40.396  20.623  1.00 25.41           C  
ATOM    282  N   ILE A  46      18.193  37.640  24.043  1.00 12.44           N  
ATOM    283  CA  ILE A  46      19.437  38.420  23.944  1.00 12.69           C  
ATOM    284  C   ILE A  46      20.416  37.728  22.996  1.00 11.97           C  
ATOM    285  O   ILE A  46      21.017  38.324  22.119  1.00 12.38           O  
ATOM    286  CB  ILE A  46      20.067  38.731  25.321  1.00 12.87           C  
ATOM    287  CG1 ILE A  46      19.155  39.643  26.137  1.00 13.05           C  
ATOM    288  CG2 ILE A  46      21.487  39.301  25.200  1.00 13.15           C  
ATOM    289  CD1 ILE A  46      19.476  39.719  27.619  1.00 13.94           C  
ATOM    290  N   ALA A  47      20.629  36.422  23.242  1.00 11.78           N  
ATOM    291  CA  ALA A  47      21.600  35.693  22.443  1.00 12.75           C  
ATOM    292  C   ALA A  47      21.195  35.684  20.978  1.00 13.09           C  
ATOM    293  O   ALA A  47      22.025  35.877  20.060  1.00 13.46           O  
ATOM    294  CB  ALA A  47      21.725  34.253  22.944  1.00 15.02           C  
ATOM    295  N   MET A  48      19.931  35.436  20.681  1.00 12.75           N  
ATOM    296  CA  MET A  48      19.425  35.435  19.302  1.00 13.81           C  
ATOM    297  C   MET A  48      19.574  36.796  18.683  1.00 12.52           C  
ATOM    298  O   MET A  48      19.952  36.907  17.514  1.00 13.26           O  
ATOM    299  CB  MET A  48      17.966  34.949  19.261  1.00 14.30           C  
ATOM    300  CG  MET A  48      17.861  33.471  19.636  1.00 17.67           C  
ATOM    301  SD  MET A  48      16.164  32.894  19.808  1.00 24.85           S  
ATOM    302  CE  MET A  48      15.626  32.640  18.149  1.00 34.93           C  
ATOM    303  N   SER A  49      19.296  37.834  19.424  1.00 12.27           N  
ATOM    304  CA  SER A  49      19.404  39.189  18.876  1.00 12.23           C  
ATOM    305  C   SER A  49      20.849  39.515  18.561  1.00 11.87           C  
ATOM    306  O   SER A  49      21.095  40.183  17.516  1.00 12.46           O  
ATOM    307  CB  SER A  49      18.822  40.208  19.855  1.00 13.65           C  
ATOM    308  OG  SER A  49      19.641  40.539  20.982  1.00 15.61           O  
ATOM    309  N   GLY A  50      21.801  39.120  19.359  1.00 11.92           N  
ATOM    310  CA  GLY A  50      23.211  39.333  19.030  1.00 13.11           C  
ATOM    311  C   GLY A  50      23.593  38.592  17.757  1.00 12.48           C  
ATOM    312  O   GLY A  50      24.270  39.140  16.863  1.00 12.52           O  
ATOM    313  N   GLU A  51      23.212  37.302  17.664  1.00 12.18           N  
ATOM    314  CA  GLU A  51      23.550  36.548  16.461  1.00 11.77           C  
ATOM    315  C   GLU A  51      22.840  37.128  15.253  1.00 11.64           C  
ATOM    316  O   GLU A  51      23.414  37.141  14.176  1.00 12.54           O  
ATOM    317  CB  GLU A  51      23.224  35.089  16.691  1.00 12.66           C  
ATOM    318  CG  GLU A  51      24.171  34.458  17.711  1.00 12.13           C  
ATOM    319  CD  GLU A  51      25.648  34.528  17.317  1.00 13.59           C  
ATOM    320  OE1 GLU A  51      26.012  33.984  16.226  1.00 13.75           O  
ATOM    321  OE2 GLU A  51      26.471  35.062  18.089  1.00 14.86           O  
ATOM    322  N   PHE A  52      21.614  37.598  15.367  1.00 11.49           N  
ATOM    323  CA  PHE A  52      20.919  38.161  14.198  1.00 12.67           C  
ATOM    324  C   PHE A  52      21.568  39.437  13.726  1.00 12.33           C  
ATOM    325  O   PHE A  52      21.876  39.596  12.542  1.00 12.19           O  
ATOM    326  CB  PHE A  52      19.414  38.384  14.508  1.00 13.14           C  
ATOM    327  CG  PHE A  52      18.674  38.771  13.242  1.00 14.15           C  
ATOM    328  CD1 PHE A  52      18.139  37.793  12.413  1.00 15.43           C  
ATOM    329  CD2 PHE A  52      18.570  40.098  12.848  1.00 16.01           C  
ATOM    330  CE1 PHE A  52      17.530  38.143  11.203  1.00 18.96           C  
ATOM    331  CE2 PHE A  52      17.940  40.438  11.652  1.00 19.76           C  
ATOM    332  CZ  PHE A  52      17.413  39.451  10.814  1.00 20.09           C  
ATOM    333  N   VAL A  53      21.738  40.380  14.620  1.00 11.88           N  
ATOM    334  CA  VAL A  53      22.328  41.665  14.262  1.00 12.27           C  
ATOM    335  C   VAL A  53      23.734  41.487  13.717  1.00 11.78           C  
ATOM    336  O   VAL A  53      24.109  42.068  12.684  1.00 12.28           O  
ATOM    337  CB  VAL A  53      22.316  42.659  15.435  1.00 11.99           C  
ATOM    338  CG1 VAL A  53      23.144  43.872  15.136  1.00 14.36           C  
ATOM    339  CG2 VAL A  53      20.872  43.076  15.805  1.00 13.99           C  
ATOM    340  N   GLY A  54      24.554  40.702  14.439  1.00 11.69           N  
ATOM    341  CA  GLY A  54      25.913  40.494  14.018  1.00 11.07           C  
ATOM    342  C   GLY A  54      26.022  39.791  12.683  1.00 11.33           C  
ATOM    343  O   GLY A  54      26.805  40.160  11.817  1.00 12.25           O  
ATOM    344  N   THR A  55      25.283  38.702  12.503  1.00 11.66           N  
ATOM    345  CA  THR A  55      25.378  37.938  11.265  1.00 11.08           C  
ATOM    346  C   THR A  55      24.823  38.748  10.119  1.00 11.27           C  
ATOM    347  O   THR A  55      25.389  38.739   9.029  1.00 11.66           O  
ATOM    348  CB  THR A  55      24.630  36.583  11.407  1.00 12.00           C  
ATOM    349  OG1 THR A  55      25.136  35.811  12.507  1.00 12.00           O  
ATOM    350  CG2 THR A  55      24.792  35.761  10.153  1.00 12.77           C  
ATOM    351  N   PHE A  56      23.699  39.462  10.340  1.00 11.46           N  
ATOM    352  CA  PHE A  56      23.155  40.276   9.281  1.00 12.47           C  
ATOM    353  C   PHE A  56      24.163  41.345   8.849  1.00 12.86           C  
ATOM    354  O   PHE A  56      24.426  41.517   7.663  1.00 12.96           O  
ATOM    355  CB  PHE A  56      21.815  40.901   9.677  1.00 12.63           C  
ATOM    356  CG  PHE A  56      21.278  41.780   8.568  1.00 13.51           C  
ATOM    357  CD1 PHE A  56      20.423  41.247   7.631  1.00 14.56           C  
ATOM    358  CD2 PHE A  56      21.637  43.129   8.427  1.00 15.85           C  
ATOM    359  CE1 PHE A  56      19.906  42.014   6.600  1.00 15.77           C  
ATOM    360  CE2 PHE A  56      21.170  43.929   7.400  1.00 17.26           C  
ATOM    361  CZ  PHE A  56      20.315  43.334   6.489  1.00 16.61           C  
ATOM    362  N   LEU A  57      24.749  42.107   9.786  1.00 12.26           N  
ATOM    363  CA  LEU A  57      25.624  43.194   9.368  1.00 13.02           C  
ATOM    364  C   LEU A  57      26.890  42.633   8.719  1.00 13.20           C  
ATOM    365  O   LEU A  57      27.357  43.223   7.730  1.00 13.11           O  
ATOM    366  CB  LEU A  57      25.884  44.144  10.500  1.00 19.01           C  
ATOM    367  CG  LEU A  57      26.992  43.898  11.488  1.00 25.24           C  
ATOM    368  CD1 LEU A  57      28.419  44.228  11.006  1.00 20.13           C  
ATOM    369  CD2 LEU A  57      26.644  44.752  12.729  1.00 37.12           C  
ATOM    370  N   PHE A  58      27.458  41.566   9.209  1.00 12.02           N  
ATOM    371  CA  PHE A  58      28.623  40.961   8.635  1.00 11.96           C  
ATOM    372  C   PHE A  58      28.345  40.464   7.215  1.00 11.53           C  
ATOM    373  O   PHE A  58      29.070  40.816   6.266  1.00 11.73           O  
ATOM    374  CB  PHE A  58      29.044  39.837   9.586  1.00 14.32           C  
ATOM    375  CG  PHE A  58      29.773  38.635   9.017  1.00 12.40           C  
ATOM    376  CD1 PHE A  58      30.850  38.772   8.134  1.00 12.31           C  
ATOM    377  CD2 PHE A  58      29.384  37.358   9.415  1.00 14.10           C  
ATOM    378  CE1 PHE A  58      31.473  37.624   7.630  1.00 13.30           C  
ATOM    379  CE2 PHE A  58      29.992  36.248   8.892  1.00 14.58           C  
ATOM    380  CZ  PHE A  58      31.071  36.368   8.044  1.00 14.27           C  
ATOM    381  N   LEU A  59      27.324  39.631   7.067  1.00 11.30           N  
ATOM    382  CA  LEU A  59      27.071  39.014   5.756  1.00 11.29           C  
ATOM    383  C   LEU A  59      26.506  40.016   4.756  1.00 11.43           C  
ATOM    384  O   LEU A  59      26.879  39.972   3.590  1.00 11.98           O  
ATOM    385  CB  LEU A  59      26.163  37.799   5.875  1.00 11.29           C  
ATOM    386  CG  LEU A  59      26.754  36.567   6.561  1.00 11.66           C  
ATOM    387  CD1 LEU A  59      25.744  35.436   6.594  1.00 13.44           C  
ATOM    388  CD2 LEU A  59      28.062  36.128   5.902  1.00 13.33           C  
ATOM    389  N   TRP A  60      25.641  40.941   5.182  1.00 11.09           N  
ATOM    390  CA  TRP A  60      25.142  41.964   4.256  1.00 11.87           C  
ATOM    391  C   TRP A  60      26.320  42.760   3.691  1.00 12.14           C  
ATOM    392  O   TRP A  60      26.434  42.982   2.482  1.00 12.27           O  
ATOM    393  CB  TRP A  60      24.064  42.879   4.924  1.00 11.87           C  
ATOM    394  CG  TRP A  60      23.741  44.026   4.036  1.00 13.98           C  
ATOM    395  CD1 TRP A  60      22.872  44.006   2.968  1.00 15.28           C  
ATOM    396  CD2 TRP A  60      24.275  45.354   4.086  1.00 13.05           C  
ATOM    397  NE1 TRP A  60      22.851  45.230   2.372  1.00 17.21           N  
ATOM    398  CE2 TRP A  60      23.697  46.082   3.042  1.00 15.97           C  
ATOM    399  CE3 TRP A  60      25.191  45.961   4.956  1.00 15.38           C  
ATOM    400  CZ2 TRP A  60      24.002  47.427   2.799  1.00 19.14           C  
ATOM    401  CZ3 TRP A  60      25.478  47.289   4.708  1.00 18.08           C  
ATOM    402  CH2 TRP A  60      24.883  47.985   3.667  1.00 20.35           C  
ATOM    403  N  ASER A  61      27.184  43.224   4.592  0.71 11.65           N  
ATOM    404  CA ASER A  61      28.348  44.001   4.191  0.71 11.93           C  
ATOM    405  C  ASER A  61      29.172  43.222   3.168  0.71 10.88           C  
ATOM    406  O  ASER A  61      29.507  43.730   2.100  0.71 11.34           O  
ATOM    407  CB ASER A  61      29.224  44.339   5.399  0.71 11.63           C  
ATOM    408  OG ASER A  61      28.623  45.232   6.304  0.71 12.96           O  
ATOM    409  N  BSER A  61      27.211  43.236   4.561  0.29 11.78           N  
ATOM    410  CA BSER A  61      28.305  44.062   4.045  0.29 10.91           C  
ATOM    411  C  BSER A  61      29.232  43.245   3.157  0.29 11.16           C  
ATOM    412  O  BSER A  61      29.707  43.715   2.119  0.29 11.80           O  
ATOM    413  CB BSER A  61      29.076  44.706   5.197  0.29 11.54           C  
ATOM    414  OG BSER A  61      29.641  43.732   6.062  0.29  9.75           O  
ATOM    415  N   ALA A  62      29.516  42.009   3.555  1.00 11.22           N  
ATOM    416  CA  ALA A  62      30.421  41.205   2.739  1.00 11.56           C  
ATOM    417  C   ALA A  62      29.788  40.807   1.396  1.00 11.46           C  
ATOM    418  O   ALA A  62      30.504  40.721   0.405  1.00 11.95           O  
ATOM    419  CB  ALA A  62      30.828  39.942   3.501  1.00 13.14           C  
ATOM    420  N   PHE A  63      28.487  40.606   1.357  1.00 10.82           N  
ATOM    421  CA  PHE A  63      27.780  40.309   0.112  1.00 11.40           C  
ATOM    422  C   PHE A  63      27.831  41.507  -0.843  1.00 11.61           C  
ATOM    423  O   PHE A  63      28.083  41.335  -2.042  1.00 12.22           O  
ATOM    424  CB  PHE A  63      26.331  39.869   0.350  1.00 11.12           C  
ATOM    425  CG  PHE A  63      26.120  38.539   1.034  1.00 11.25           C  
ATOM    426  CD1 PHE A  63      27.094  37.576   1.040  1.00 12.36           C  
ATOM    427  CD2 PHE A  63      24.939  38.248   1.677  1.00 11.81           C  
ATOM    428  CE1 PHE A  63      26.870  36.348   1.640  1.00 13.02           C  
ATOM    429  CE2 PHE A  63      24.695  37.033   2.278  1.00 12.88           C  
ATOM    430  CZ  PHE A  63      25.680  36.070   2.269  1.00 12.60           C  
ATOM    431  N   VAL A  64      27.586  42.707  -0.329  1.00 11.49           N  
ATOM    432  CA  VAL A  64      27.643  43.882  -1.222  1.00 11.08           C  
ATOM    433  C   VAL A  64      29.073  44.087  -1.731  1.00 11.74           C  
ATOM    434  O   VAL A  64      29.311  44.383  -2.917  1.00 11.36           O  
ATOM    435  CB  VAL A  64      27.096  45.140  -0.567  1.00 11.97           C  
ATOM    436  CG1 VAL A  64      27.253  46.355  -1.470  1.00 12.98           C  
ATOM    437  CG2 VAL A  64      25.625  44.961  -0.143  1.00 12.78           C  
ATOM    438  N   ILE A  65      30.052  43.924  -0.828  1.00 11.57           N  
ATOM    439  CA  ILE A  65      31.453  44.067  -1.218  1.00 11.02           C  
ATOM    440  C   ILE A  65      31.821  43.042  -2.312  1.00 10.95           C  
ATOM    441  O   ILE A  65      32.494  43.393  -3.296  1.00 11.76           O  
ATOM    442  CB  ILE A  65      32.362  44.015   0.017  1.00 10.53           C  
ATOM    443  CG1 ILE A  65      32.126  45.223   0.930  1.00 10.80           C  
ATOM    444  CG2 ILE A  65      33.823  43.906  -0.406  1.00 11.36           C  
ATOM    445  CD1 ILE A  65      32.719  45.090   2.323  1.00 10.96           C  
ATOM    446  N   ALA A  66      31.375  41.813  -2.154  1.00 11.44           N  
ATOM    447  CA  ALA A  66      31.633  40.795  -3.182  1.00 11.49           C  
ATOM    448  C   ALA A  66      30.911  41.118  -4.473  1.00 11.92           C  
ATOM    449  O   ALA A  66      31.487  40.917  -5.573  1.00 13.32           O  
ATOM    450  CB  ALA A  66      31.259  39.400  -2.653  1.00 12.56           C  
ATOM    451  N   GLN A  67      29.690  41.620  -4.405  1.00 11.34           N  
ATOM    452  CA  GLN A  67      28.987  42.048  -5.594  1.00 11.85           C  
ATOM    453  C   GLN A  67      29.811  43.050  -6.407  1.00 12.79           C  
ATOM    454  O   GLN A  67      29.974  42.917  -7.626  1.00 13.11           O  
ATOM    455  CB  GLN A  67      27.619  42.626  -5.182  1.00 12.68           C  
ATOM    456  CG  GLN A  67      26.722  42.977  -6.367  1.00 14.51           C  
ATOM    457  CD  GLN A  67      26.172  41.779  -7.099  1.00 14.01           C  
ATOM    458  OE1 GLN A  67      26.078  40.702  -6.528  1.00 15.95           O  
ATOM    459  NE2 GLN A  67      25.782  41.937  -8.368  1.00 18.36           N  
ATOM    460  N   ILE A  68      30.321  44.048  -5.673  1.00 11.71           N  
ATOM    461  CA  ILE A  68      31.120  45.071  -6.318  1.00 12.50           C  
ATOM    462  C   ILE A  68      32.404  44.513  -6.861  1.00 12.45           C  
ATOM    463  O   ILE A  68      32.828  44.819  -8.020  1.00 12.99           O  
ATOM    464  CB  ILE A  68      31.419  46.210  -5.326  1.00 12.56           C  
ATOM    465  CG1 ILE A  68      30.111  46.889  -4.882  1.00 11.56           C  
ATOM    466  CG2 ILE A  68      32.439  47.173  -5.948  1.00 12.86           C  
ATOM    467  CD1 ILE A  68      30.299  47.818  -3.676  1.00 14.01           C  
ATOM    468  N   ALA A  69      33.124  43.719  -6.082  1.00 11.44           N  
ATOM    469  CA  ALA A  69      34.420  43.201  -6.528  1.00 12.13           C  
ATOM    470  C   ALA A  69      34.260  42.385  -7.790  1.00 13.58           C  
ATOM    471  O   ALA A  69      35.142  42.368  -8.673  1.00 14.23           O  
ATOM    472  CB  ALA A  69      35.022  42.336  -5.403  1.00 12.87           C  
ATOM    473  N   ASN A  70      33.151  41.670  -7.906  1.00 13.22           N  
ATOM    474  CA  ASN A  70      32.852  40.794  -9.047  1.00 15.02           C  
ATOM    475  C   ASN A  70      32.380  41.594 -10.266  1.00 15.84           C  
ATOM    476  O   ASN A  70      32.147  40.964 -11.317  1.00 16.78           O  
ATOM    477  CB  ASN A  70      31.902  39.669  -8.624  1.00 16.21           C  
ATOM    478  CG  ASN A  70      32.718  38.658  -7.856  1.00 19.46           C  
ATOM    479  OD1 ASN A  70      33.877  38.352  -8.159  1.00 30.36           O  
ATOM    480  ND2 ASN A  70      32.210  38.107  -6.813  1.00 19.32           N  
ATOM    481  N   GLN A  71      32.312  42.923 -10.212  1.00 14.43           N  
ATOM    482  CA  GLN A  71      32.168  43.756 -11.385  1.00 15.90           C  
ATOM    483  C   GLN A  71      33.503  44.124 -12.016  1.00 16.00           C  
ATOM    484  O   GLN A  71      33.540  44.910 -12.969  1.00 17.93           O  
ATOM    485  CB  GLN A  71      31.400  45.027 -11.062  1.00 15.92           C  
ATOM    486  CG  GLN A  71      30.075  44.838 -10.335  1.00 16.31           C  
ATOM    487  CD  GLN A  71      29.192  43.816 -11.027  1.00 17.50           C  
ATOM    488  OE1 GLN A  71      28.898  43.963 -12.222  1.00 20.91           O  
ATOM    489  NE2 GLN A  71      28.767  42.799 -10.298  1.00 16.32           N  
ATOM    490  N   ALA A  72      34.627  43.621 -11.529  1.00 14.61           N  
ATOM    491  CA  ALA A  72      35.882  43.879 -12.177  1.00 15.91           C  
ATOM    492  C   ALA A  72      35.956  43.234 -13.552  1.00 15.66           C  
ATOM    493  O   ALA A  72      35.363  42.176 -13.729  1.00 17.60           O  
ATOM    494  CB  ALA A  72      37.022  43.311 -11.342  1.00 16.03           C  
ATOM    495  N   PRO A  73      36.665  43.772 -14.516  1.00 18.44           N  
ATOM    496  CA  PRO A  73      36.821  43.107 -15.819  1.00 21.02           C  
ATOM    497  C   PRO A  73      37.294  41.669 -15.641  1.00 18.77           C  
ATOM    498  O   PRO A  73      38.135  41.385 -14.801  1.00 20.15           O  
ATOM    499  CB  PRO A  73      37.870  43.961 -16.562  1.00 25.71           C  
ATOM    500  CG  PRO A  73      37.662  45.294 -15.954  1.00 28.76           C  
ATOM    501  CD  PRO A  73      37.371  45.057 -14.498  1.00 24.90           C  
ATOM    502  N   GLU A  74      36.787  40.758 -16.467  1.00 21.60           N  
ATOM    503  CA  GLU A  74      37.155  39.356 -16.417  1.00 22.88           C  
ATOM    504  C   GLU A  74      38.651  39.174 -16.653  1.00 19.89           C  
ATOM    505  O   GLU A  74      39.227  39.864 -17.486  1.00 24.11           O  
ATOM    506  CB  GLU A  74      36.344  38.578 -17.470  1.00 28.01           C  
ATOM    507  CG  GLU A  74      34.840  38.725 -17.308  0.00 28.01           C  
ATOM    508  CD  GLU A  74      34.347  38.226 -15.964  0.00 28.01           C  
ATOM    509  OE1 GLU A  74      34.996  37.330 -15.386  0.00 28.01           O  
ATOM    510  OE2 GLU A  74      33.309  38.729 -15.486  0.00 28.01           O  
ATOM    511  N   THR A  75      39.276  38.267 -15.910  1.00 20.45           N  
ATOM    512  CA  THR A  75      40.664  37.856 -16.076  1.00 21.71           C  
ATOM    513  C   THR A  75      40.746  36.743 -17.108  1.00 22.34           C  
ATOM    514  O   THR A  75      39.998  35.746 -16.978  1.00 24.98           O  
ATOM    515  CB  THR A  75      41.248  37.370 -14.727  1.00 22.03           C  
ATOM    516  OG1 THR A  75      41.118  38.439 -13.764  1.00 21.09           O  
ATOM    517  CG2 THR A  75      42.699  36.974 -14.897  1.00 22.69           C  
ATOM    518  N   PRO A  76      41.590  36.861 -18.143  1.00 26.20           N  
ATOM    519  CA  PRO A  76      41.657  35.802 -19.153  1.00 28.28           C  
ATOM    520  C   PRO A  76      42.142  34.457 -18.633  1.00 30.06           C  
ATOM    521  O   PRO A  76      42.820  34.423 -17.619  1.00 27.72           O  
ATOM    522  CB  PRO A  76      42.671  36.321 -20.199  1.00 32.73           C  
ATOM    523  CG  PRO A  76      43.250  37.594 -19.688  1.00 34.91           C  
ATOM    524  CD  PRO A  76      42.468  38.008 -18.482  1.00 29.74           C  
ATOM    525  N   ASP A  77      41.799  33.402 -19.374  1.00 32.30           N  
ATOM    526  CA  ASP A  77      42.327  32.057 -19.243  1.00 34.89           C  
ATOM    527  C   ASP A  77      42.128  31.490 -17.839  1.00 30.57           C  
ATOM    528  O   ASP A  77      42.976  30.724 -17.368  1.00 33.36           O  
ATOM    529  CB  ASP A  77      43.837  32.058 -19.581  1.00 39.29           C  
ATOM    530  CG  ASP A  77      44.116  32.572 -20.976  0.50 42.87           C  
ATOM    531  OD1 ASP A  77      43.275  32.309 -21.852  0.50 41.50           O  
ATOM    532  OD2 ASP A  77      45.155  33.223 -21.192  0.50 48.31           O  
ATOM    533  N   GLY A  78      41.034  31.879 -17.190  1.00 28.42           N  
ATOM    534  CA  GLY A  78      40.688  31.432 -15.859  1.00 28.28           C  
ATOM    535  C   GLY A  78      41.629  31.944 -14.796  1.00 23.88           C  
ATOM    536  O   GLY A  78      41.602  31.374 -13.694  1.00 27.70           O  
ATOM    537  N   GLY A  79      42.453  32.957 -15.079  1.00 21.45           N  
ATOM    538  CA  GLY A  79      43.468  33.367 -14.127  1.00 18.60           C  
ATOM    539  C   GLY A  79      42.812  34.029 -12.922  1.00 16.78           C  
ATOM    540  O   GLY A  79      41.651  34.402 -12.922  1.00 19.28           O  
ATOM    541  N   SER A  80      43.640  34.190 -11.894  1.00 15.43           N  
ATOM    542  CA  SER A  80      43.229  34.906 -10.688  1.00 13.77           C  
ATOM    543  C   SER A  80      43.445  36.417 -10.780  1.00 13.19           C  
ATOM    544  O   SER A  80      44.251  36.897 -11.619  1.00 13.94           O  
ATOM    545  CB  SER A  80      44.011  34.373  -9.488  1.00 15.13           C  
ATOM    546  OG  SER A  80      45.372  34.689  -9.636  1.00 14.33           O  
ATOM    547  N   ASN A  81      42.745  37.148  -9.933  1.00 13.47           N  
ATOM    548  CA  ASN A  81      42.801  38.608  -9.822  1.00 13.09           C  
ATOM    549  C   ASN A  81      43.088  38.946  -8.345  1.00 12.17           C  
ATOM    550  O   ASN A  81      42.149  39.043  -7.519  1.00 12.43           O  
ATOM    551  CB  ASN A  81      41.514  39.242 -10.324  1.00 13.60           C  
ATOM    552  CG  ASN A  81      41.528  40.761 -10.266  1.00 13.97           C  
ATOM    553  OD1 ASN A  81      42.308  41.367  -9.516  1.00 14.99           O  
ATOM    554  ND2 ASN A  81      40.623  41.396 -10.999  1.00 16.88           N  
ATOM    555  N   PRO A  82      44.374  39.033  -7.975  1.00 12.32           N  
ATOM    556  CA  PRO A  82      44.724  39.277  -6.567  1.00 12.25           C  
ATOM    557  C   PRO A  82      44.043  40.456  -5.925  1.00 11.67           C  
ATOM    558  O   PRO A  82      43.557  40.338  -4.784  1.00 11.93           O  
ATOM    559  CB  PRO A  82      46.246  39.411  -6.633  1.00 13.14           C  
ATOM    560  CG  PRO A  82      46.646  38.498  -7.759  1.00 13.48           C  
ATOM    561  CD  PRO A  82      45.576  38.744  -8.819  1.00 13.39           C  
ATOM    562  N   ALA A  83      43.920  41.599  -6.611  1.00 11.67           N  
ATOM    563  CA  ALA A  83      43.272  42.741  -5.942  1.00 12.24           C  
ATOM    564  C   ALA A  83      41.798  42.437  -5.624  1.00 11.50           C  
ATOM    565  O   ALA A  83      41.247  42.831  -4.605  1.00 12.12           O  
ATOM    566  CB  ALA A  83      43.377  44.004  -6.798  1.00 13.18           C  
ATOM    567  N   GLN A  84      41.127  41.767  -6.583  1.00 11.70           N  
ATOM    568  CA  GLN A  84      39.733  41.363  -6.370  1.00 11.42           C  
ATOM    569  C   GLN A  84      39.579  40.421  -5.170  1.00 11.33           C  
ATOM    570  O   GLN A  84      38.705  40.591  -4.328  1.00 11.70           O  
ATOM    571  CB  GLN A  84      39.223  40.693  -7.655  1.00 12.14           C  
ATOM    572  CG  GLN A  84      37.794  40.182  -7.586  1.00 14.16           C  
ATOM    573  CD  GLN A  84      37.470  39.494  -8.895  1.00 16.27           C  
ATOM    574  OE1 GLN A  84      38.078  38.485  -9.256  1.00 18.62           O  
ATOM    575  NE2 GLN A  84      36.544  40.054  -9.669  1.00 17.57           N  
ATOM    576  N   LEU A  85      40.471  39.422  -5.100  1.00 11.48           N  
ATOM    577  CA  LEU A  85      40.467  38.453  -3.988  1.00 11.18           C  
ATOM    578  C   LEU A  85      40.757  39.131  -2.663  1.00 11.08           C  
ATOM    579  O   LEU A  85      40.101  38.810  -1.634  1.00 11.47           O  
ATOM    580  CB  LEU A  85      41.456  37.340  -4.292  1.00 12.11           C  
ATOM    581  CG  LEU A  85      41.145  36.449  -5.493  1.00 12.51           C  
ATOM    582  CD1 LEU A  85      42.315  35.522  -5.819  1.00 13.64           C  
ATOM    583  CD2 LEU A  85      39.871  35.660  -5.246  1.00 16.58           C  
ATOM    584  N   ILE A  86      41.671  40.092  -2.644  1.00 11.14           N  
ATOM    585  CA  ILE A  86      41.956  40.850  -1.422  1.00 10.55           C  
ATOM    586  C   ILE A  86      40.708  41.620  -0.986  1.00 10.81           C  
ATOM    587  O   ILE A  86      40.321  41.618   0.186  1.00 11.18           O  
ATOM    588  CB  ILE A  86      43.165  41.760  -1.579  1.00 10.88           C  
ATOM    589  CG1 ILE A  86      44.476  41.017  -1.747  1.00 11.93           C  
ATOM    590  CG2 ILE A  86      43.247  42.784  -0.441  1.00 11.87           C  
ATOM    591  CD1 ILE A  86      45.597  41.853  -2.325  1.00 12.85           C  
ATOM    592  N   MET A  87      40.038  42.304  -1.930  1.00 10.49           N  
ATOM    593  CA  MET A  87      38.838  43.070  -1.576  1.00 10.80           C  
ATOM    594  C   MET A  87      37.784  42.178  -0.931  1.00 11.22           C  
ATOM    595  O   MET A  87      37.176  42.563   0.080  1.00 11.23           O  
ATOM    596  CB  MET A  87      38.323  43.816  -2.833  1.00 11.18           C  
ATOM    597  CG  MET A  87      37.012  44.543  -2.543  1.00 11.80           C  
ATOM    598  SD  MET A  87      36.574  45.634  -3.899  1.00 12.88           S  
ATOM    599  CE  MET A  87      34.915  46.154  -3.375  1.00 14.21           C  
ATOM    600  N   ILE A  88      37.488  41.041  -1.581  1.00 11.00           N  
ATOM    601  CA  ILE A  88      36.463  40.155  -1.036  1.00 11.51           C  
ATOM    602  C   ILE A  88      36.872  39.613   0.358  1.00 11.49           C  
ATOM    603  O   ILE A  88      36.030  39.488   1.266  1.00 11.50           O  
ATOM    604  CB  ILE A  88      36.158  39.017  -2.023  1.00 11.08           C  
ATOM    605  CG1 ILE A  88      35.667  39.581  -3.366  1.00 12.14           C  
ATOM    606  CG2 ILE A  88      35.163  38.000  -1.425  1.00 12.37           C  
ATOM    607  CD1 ILE A  88      35.605  38.558  -4.506  1.00 15.02           C  
ATOM    608  N  ASER A  89      38.142  39.241   0.491  0.73 10.61           N  
ATOM    609  CA ASER A  89      38.615  38.736   1.790  0.73 11.19           C  
ATOM    610  C  ASER A  89      38.514  39.815   2.864  0.73 10.60           C  
ATOM    611  O  ASER A  89      38.171  39.513   4.005  0.73 11.13           O  
ATOM    612  CB ASER A  89      40.044  38.217   1.643  0.73 11.03           C  
ATOM    613  OG ASER A  89      40.175  37.200   0.672  0.73 11.67           O  
ATOM    614  N  BSER A  89      38.155  39.308   0.485  0.27 11.04           N  
ATOM    615  CA BSER A  89      38.762  38.785   1.707  0.27 10.62           C  
ATOM    616  C  BSER A  89      38.711  39.797   2.847  0.27 10.78           C  
ATOM    617  O  BSER A  89      38.606  39.417   4.012  0.27  9.28           O  
ATOM    618  CB BSER A  89      40.200  38.354   1.416  0.27 10.91           C  
ATOM    619  OG BSER A  89      41.161  39.328   1.768  0.27 13.40           O  
ATOM    620  N   PHE A  90      38.767  41.080   2.508  1.00 11.02           N  
ATOM    621  CA  PHE A  90      38.559  42.170   3.453  1.00 10.83           C  
ATOM    622  C   PHE A  90      37.109  42.278   3.845  1.00 11.46           C  
ATOM    623  O   PHE A  90      36.785  42.491   5.023  1.00 11.59           O  
ATOM    624  CB  PHE A  90      39.003  43.510   2.841  1.00 11.96           C  
ATOM    625  CG  PHE A  90      40.505  43.764   2.807  1.00 11.93           C  
ATOM    626  CD1 PHE A  90      41.462  42.930   3.318  1.00 14.03           C  
ATOM    627  CD2 PHE A  90      40.963  44.924   2.214  1.00 13.61           C  
ATOM    628  CE1 PHE A  90      42.816  43.210   3.283  1.00 14.73           C  
ATOM    629  CE2 PHE A  90      42.306  45.275   2.227  1.00 14.44           C  
ATOM    630  CZ  PHE A  90      43.235  44.433   2.792  1.00 13.63           C  
ATOM    631  N   GLY A  91      36.193  42.177   2.881  1.00 10.88           N  
ATOM    632  CA  GLY A  91      34.796  42.289   3.244  1.00 11.39           C  
ATOM    633  C   GLY A  91      34.371  41.234   4.249  1.00 11.62           C  
ATOM    634  O   GLY A  91      33.675  41.540   5.211  1.00 12.24           O  
ATOM    635  N   PHE A  92      34.767  39.975   4.037  1.00 11.33           N  
ATOM    636  CA  PHE A  92      34.369  38.949   5.006  1.00 10.92           C  
ATOM    637  C   PHE A  92      35.244  39.042   6.281  1.00 10.76           C  
ATOM    638  O   PHE A  92      34.678  38.917   7.367  1.00 12.23           O  
ATOM    639  CB  PHE A  92      34.472  37.561   4.353  1.00 11.40           C  
ATOM    640  CG  PHE A  92      33.286  37.282   3.434  1.00 11.53           C  
ATOM    641  CD1 PHE A  92      32.098  36.811   3.926  1.00 13.42           C  
ATOM    642  CD2 PHE A  92      33.421  37.538   2.074  1.00 11.32           C  
ATOM    643  CE1 PHE A  92      31.020  36.623   3.043  1.00 13.89           C  
ATOM    644  CE2 PHE A  92      32.336  37.368   1.199  1.00 12.74           C  
ATOM    645  CZ  PHE A  92      31.136  36.918   1.715  1.00 13.35           C  
ATOM    646  N   GLY A  93      36.536  39.216   6.177  1.00 10.53           N  
ATOM    647  CA  GLY A  93      37.404  39.216   7.356  1.00 11.16           C  
ATOM    648  C   GLY A  93      37.225  40.422   8.274  1.00 10.77           C  
ATOM    649  O   GLY A  93      37.045  40.281   9.482  1.00 11.41           O  
ATOM    650  N   PHE A  94      37.251  41.613   7.677  1.00 10.73           N  
ATOM    651  CA  PHE A  94      36.973  42.793   8.475  1.00 11.08           C  
ATOM    652  C   PHE A  94      35.495  42.906   8.803  1.00 10.63           C  
ATOM    653  O   PHE A  94      35.125  43.453   9.871  1.00 11.60           O  
ATOM    654  CB  PHE A  94      37.482  44.053   7.792  1.00 11.98           C  
ATOM    655  CG  PHE A  94      38.979  44.138   7.716  1.00 12.83           C  
ATOM    656  CD1 PHE A  94      39.797  43.899   8.785  1.00 16.32           C  
ATOM    657  CD2 PHE A  94      39.623  44.511   6.541  1.00 17.72           C  
ATOM    658  CE1 PHE A  94      41.171  43.965   8.721  1.00 17.34           C  
ATOM    659  CE2 PHE A  94      40.997  44.566   6.464  1.00 19.29           C  
ATOM    660  CZ  PHE A  94      41.795  44.324   7.547  1.00 16.91           C  
ATOM    661  N   GLY A  95      34.599  42.414   7.950  1.00 12.02           N  
ATOM    662  CA  GLY A  95      33.170  42.425   8.266  1.00 11.90           C  
ATOM    663  C   GLY A  95      32.892  41.576   9.517  1.00 11.91           C  
ATOM    664  O   GLY A  95      32.147  41.996  10.417  1.00 12.14           O  
ATOM    665  N   VAL A  96      33.471  40.361   9.578  1.00 10.99           N  
ATOM    666  CA  VAL A  96      33.236  39.519  10.750  1.00 10.87           C  
ATOM    667  C   VAL A  96      33.919  40.163  11.957  1.00 10.77           C  
ATOM    668  O   VAL A  96      33.373  40.096  13.075  1.00 11.43           O  
ATOM    669  CB  VAL A  96      33.683  38.070  10.528  1.00 10.70           C  
ATOM    670  CG1 VAL A  96      35.170  37.840  10.821  1.00 11.66           C  
ATOM    671  CG2 VAL A  96      32.834  37.128  11.371  1.00 12.93           C  
ATOM    672  N   MET A  97      35.087  40.787  11.776  1.00 11.10           N  
ATOM    673  CA  MET A  97      35.749  41.422  12.907  1.00 11.09           C  
ATOM    674  C   MET A  97      34.850  42.442  13.574  1.00 10.22           C  
ATOM    675  O   MET A  97      34.706  42.494  14.799  1.00 10.44           O  
ATOM    676  CB  MET A  97      37.051  42.021  12.358  1.00 10.77           C  
ATOM    677  CG  MET A  97      37.948  42.551  13.484  1.00 11.29           C  
ATOM    678  SD  MET A  97      39.441  43.386  12.917  1.00 12.01           S  
ATOM    679  CE  MET A  97      40.341  42.055  12.092  1.00 12.15           C  
ATOM    680  N   VAL A  98      34.240  43.316  12.752  1.00 10.12           N  
ATOM    681  CA  VAL A  98      33.351  44.377  13.287  1.00 10.57           C  
ATOM    682  C   VAL A  98      32.141  43.713  13.948  1.00 10.16           C  
ATOM    683  O   VAL A  98      31.740  44.087  15.037  1.00 10.54           O  
ATOM    684  CB  VAL A  98      32.977  45.362  12.181  1.00 11.08           C  
ATOM    685  CG1 VAL A  98      31.883  46.316  12.618  1.00 12.68           C  
ATOM    686  CG2 VAL A  98      34.212  46.156  11.753  1.00 11.91           C  
ATOM    687  N   GLY A  99      31.535  42.729  13.268  1.00 10.62           N  
ATOM    688  CA  GLY A  99      30.387  42.073  13.855  1.00 10.44           C  
ATOM    689  C   GLY A  99      30.616  41.417  15.194  1.00 10.12           C  
ATOM    690  O   GLY A  99      29.777  41.503  16.102  1.00 10.72           O  
ATOM    691  N   VAL A 100      31.773  40.762  15.303  1.00 10.07           N  
ATOM    692  CA  VAL A 100      32.136  40.073  16.553  1.00 10.32           C  
ATOM    693  C   VAL A 100      32.473  41.116  17.629  1.00 10.10           C  
ATOM    694  O   VAL A 100      31.990  40.975  18.763  1.00 10.66           O  
ATOM    695  CB  VAL A 100      33.296  39.090  16.357  1.00 10.23           C  
ATOM    696  CG1 VAL A 100      33.648  38.443  17.698  1.00 11.21           C  
ATOM    697  CG2 VAL A 100      32.938  38.010  15.359  1.00 11.59           C  
ATOM    698  N   PHE A 101      33.210  42.191  17.317  1.00  9.91           N  
ATOM    699  CA  PHE A 101      33.469  43.205  18.337  1.00  9.50           C  
ATOM    700  C   PHE A 101      32.155  43.796  18.839  1.00  9.79           C  
ATOM    701  O   PHE A 101      31.996  44.065  20.034  1.00 11.25           O  
ATOM    702  CB  PHE A 101      34.405  44.318  17.828  1.00 10.36           C  
ATOM    703  CG  PHE A 101      35.892  44.091  18.007  1.00 10.10           C  
ATOM    704  CD1 PHE A 101      36.459  44.011  19.270  1.00 10.67           C  
ATOM    705  CD2 PHE A 101      36.726  43.971  16.904  1.00 10.56           C  
ATOM    706  CE1 PHE A 101      37.800  43.796  19.465  1.00 12.05           C  
ATOM    707  CE2 PHE A 101      38.072  43.780  17.098  1.00 11.07           C  
ATOM    708  CZ  PHE A 101      38.634  43.700  18.352  1.00 11.33           C  
ATOM    709  N   ILE A 102      31.188  44.055  17.955  1.00 10.32           N  
ATOM    710  CA  ILE A 102      29.908  44.621  18.388  1.00 10.78           C  
ATOM    711  C   ILE A 102      29.141  43.688  19.308  1.00 10.21           C  
ATOM    712  O   ILE A 102      28.523  44.146  20.281  1.00 11.28           O  
ATOM    713  CB  ILE A 102      29.080  45.048  17.141  1.00 10.23           C  
ATOM    714  CG1 ILE A 102      29.670  46.291  16.460  1.00 11.26           C  
ATOM    715  CG2 ILE A 102      27.603  45.276  17.474  1.00 11.70           C  
ATOM    716  CD1 ILE A 102      29.051  46.620  15.125  1.00 12.41           C  
ATOM    717  N   THR A 103      29.098  42.411  18.939  1.00 10.96           N  
ATOM    718  CA  THR A 103      28.194  41.452  19.600  1.00 10.90           C  
ATOM    719  C   THR A 103      28.870  40.579  20.618  1.00 10.44           C  
ATOM    720  O   THR A 103      28.224  39.696  21.233  1.00 11.33           O  
ATOM    721  CB  THR A 103      27.441  40.597  18.565  1.00 11.06           C  
ATOM    722  OG1 THR A 103      28.387  39.782  17.830  1.00 11.96           O  
ATOM    723  CG2 THR A 103      26.589  41.447  17.624  1.00 12.06           C  
ATOM    724  N   TYR A 104      30.153  40.792  20.911  1.00 10.71           N  
ATOM    725  CA  TYR A 104      30.891  39.895  21.784  1.00 10.48           C  
ATOM    726  C   TYR A 104      30.212  39.715  23.118  1.00 10.94           C  
ATOM    727  O   TYR A 104      30.110  38.589  23.610  1.00 11.37           O  
ATOM    728  CB  TYR A 104      32.283  40.385  22.017  1.00 11.11           C  
ATOM    729  CG  TYR A 104      33.400  39.452  22.343  1.00 10.41           C  
ATOM    730  CD1 TYR A 104      33.637  38.310  21.619  1.00 10.79           C  
ATOM    731  CD2 TYR A 104      34.329  39.717  23.334  1.00 10.70           C  
ATOM    732  CE1 TYR A 104      34.673  37.411  21.857  1.00 10.53           C  
ATOM    733  CE2 TYR A 104      35.421  38.903  23.580  1.00 10.15           C  
ATOM    734  CZ  TYR A 104      35.598  37.750  22.840  1.00 10.39           C  
ATOM    735  OH  TYR A 104      36.666  36.891  23.030  1.00 11.17           O  
ATOM    736  N   ARG A 105      29.760  40.808  23.770  1.00 11.43           N  
ATOM    737  CA  ARG A 105      29.141  40.737  25.087  1.00 12.44           C  
ATOM    738  C   ARG A 105      27.640  40.548  25.028  1.00 12.07           C  
ATOM    739  O   ARG A 105      26.986  40.487  26.070  1.00 13.32           O  
ATOM    740  CB  ARG A 105      29.465  41.981  25.906  1.00 13.72           C  
ATOM    741  CG  ARG A 105      30.957  42.185  26.157  1.00 15.11           C  
ATOM    742  CD  ARG A 105      31.241  43.093  27.316  1.00 20.00           C  
ATOM    743  NE  ARG A 105      30.471  44.283  27.358  1.00 19.62           N  
ATOM    744  CZ  ARG A 105      30.182  44.974  28.467  1.00 18.33           C  
ATOM    745  NH1 ARG A 105      30.567  44.633  29.686  1.00 21.47           N  
ATOM    746  NH2 ARG A 105      29.468  46.053  28.306  1.00 20.06           N  
ATOM    747  N   VAL A 106      27.086  40.414  23.831  1.00 11.55           N  
ATOM    748  CA  VAL A 106      25.656  40.150  23.609  1.00 11.27           C  
ATOM    749  C   VAL A 106      25.432  38.660  23.452  1.00 11.76           C  
ATOM    750  O   VAL A 106      24.689  38.031  24.239  1.00 13.03           O  
ATOM    751  CB  VAL A 106      25.082  40.940  22.420  1.00 11.71           C  
ATOM    752  CG1 VAL A 106      23.578  40.685  22.297  1.00 12.26           C  
ATOM    753  CG2 VAL A 106      25.361  42.432  22.510  1.00 12.28           C  
ATOM    754  N   SER A 107      26.089  38.052  22.465  1.00 12.26           N  
ATOM    755  CA  SER A 107      25.952  36.645  22.142  1.00 12.65           C  
ATOM    756  C   SER A 107      27.268  35.892  22.069  1.00 12.99           C  
ATOM    757  O   SER A 107      27.198  34.664  21.936  1.00 14.88           O  
ATOM    758  CB  SER A 107      25.223  36.475  20.796  1.00 13.11           C  
ATOM    759  OG  SER A 107      26.011  37.084  19.790  1.00 13.70           O  
ATOM    760  N   GLY A 108      28.378  36.586  22.117  1.00 12.53           N  
ATOM    761  CA  GLY A 108      29.686  36.039  21.861  1.00 13.39           C  
ATOM    762  C   GLY A 108      30.105  36.130  20.424  1.00 12.51           C  
ATOM    763  O   GLY A 108      31.249  35.814  20.091  1.00 13.78           O  
ATOM    764  N   GLY A 109      29.214  36.563  19.524  1.00 12.00           N  
ATOM    765  CA  GLY A 109      29.606  36.776  18.158  1.00 12.99           C  
ATOM    766  C   GLY A 109      30.072  35.568  17.413  1.00 12.52           C  
ATOM    767  O   GLY A 109      31.128  35.600  16.758  1.00 13.15           O  
ATOM    768  N   ASN A 110      29.319  34.479  17.412  1.00 12.10           N  
ATOM    769  CA  ASN A 110      29.700  33.327  16.594  1.00 11.73           C  
ATOM    770  C   ASN A 110      29.527  33.585  15.100  1.00 11.56           C  
ATOM    771  O   ASN A 110      30.459  33.379  14.308  1.00 12.44           O  
ATOM    772  CB  ASN A 110      28.935  32.069  16.998  1.00 13.73           C  
ATOM    773  CG  ASN A 110      29.236  31.468  18.367  1.00 14.17           C  
ATOM    774  OD1 ASN A 110      30.135  31.976  19.112  1.00 19.25           O  
ATOM    775  ND2 ASN A 110      28.524  30.423  18.661  1.00 14.76           N  
ATOM    776  N   LEU A 111      28.332  34.005  14.724  1.00 11.67           N  
ATOM    777  CA  LEU A 111      27.987  34.474  13.376  1.00 12.00           C  
ATOM    778  C   LEU A 111      28.159  33.406  12.287  1.00 11.86           C  
ATOM    779  O   LEU A 111      28.315  33.718  11.115  1.00 12.59           O  
ATOM    780  CB  LEU A 111      28.743  35.758  12.996  1.00 12.09           C  
ATOM    781  CG  LEU A 111      28.862  36.789  14.131  1.00 12.44           C  
ATOM    782  CD1 LEU A 111      29.443  38.078  13.536  1.00 13.62           C  
ATOM    783  CD2 LEU A 111      27.568  37.127  14.839  1.00 12.69           C  
ATOM    784  N   ASN A 112      28.069  32.144  12.701  1.00 11.70           N  
ATOM    785  CA  ASN A 112      28.525  31.017  11.842  1.00 12.04           C  
ATOM    786  C   ASN A 112      28.115  29.705  12.475  1.00 11.43           C  
ATOM    787  O   ASN A 112      28.625  29.407  13.561  1.00 12.07           O  
ATOM    788  CB  ASN A 112      30.043  31.099  11.667  1.00 12.41           C  
ATOM    789  CG  ASN A 112      30.607  30.080  10.728  1.00 11.84           C  
ATOM    790  OD1 ASN A 112      30.026  28.995  10.551  1.00 13.52           O  
ATOM    791  ND2 ASN A 112      31.728  30.386  10.091  1.00 11.74           N  
ATOM    792  N   PRO A 113      27.218  28.927  11.861  1.00 11.98           N  
ATOM    793  CA  PRO A 113      26.836  27.668  12.514  1.00 13.09           C  
ATOM    794  C   PRO A 113      27.955  26.689  12.798  1.00 12.00           C  
ATOM    795  O   PRO A 113      27.852  25.901  13.722  1.00 12.59           O  
ATOM    796  CB  PRO A 113      25.861  27.093  11.478  1.00 14.38           C  
ATOM    797  CG  PRO A 113      25.276  28.279  10.771  1.00 14.22           C  
ATOM    798  CD  PRO A 113      26.417  29.241  10.685  1.00 12.35           C  
ATOM    799  N   ALA A 114      29.020  26.742  11.987  1.00 11.88           N  
ATOM    800  CA  ALA A 114      30.154  25.849  12.247  1.00 11.85           C  
ATOM    801  C   ALA A 114      30.924  26.231  13.497  1.00 11.35           C  
ATOM    802  O   ALA A 114      31.415  25.379  14.224  1.00 12.77           O  
ATOM    803  CB  ALA A 114      31.102  25.790  11.049  1.00 13.90           C  
ATOM    804  N   VAL A 115      31.033  27.553  13.760  1.00 11.27           N  
ATOM    805  CA  VAL A 115      31.674  28.003  14.994  1.00 12.00           C  
ATOM    806  C   VAL A 115      30.780  27.589  16.180  1.00 11.08           C  
ATOM    807  O   VAL A 115      31.325  27.062  17.177  1.00 11.91           O  
ATOM    808  CB  VAL A 115      31.896  29.528  14.952  1.00 12.02           C  
ATOM    809  CG1 VAL A 115      32.308  30.082  16.315  1.00 13.77           C  
ATOM    810  CG2 VAL A 115      32.917  29.939  13.900  1.00 13.13           C  
ATOM    811  N   THR A 116      29.466  27.813  16.076  1.00 11.93           N  
ATOM    812  CA  THR A 116      28.590  27.370  17.157  1.00 11.96           C  
ATOM    813  C   THR A 116      28.738  25.870  17.400  1.00 12.51           C  
ATOM    814  O   THR A 116      28.808  25.422  18.532  1.00 12.71           O  
ATOM    815  CB  THR A 116      27.155  27.784  16.839  1.00 12.62           C  
ATOM    816  OG1 THR A 116      27.132  29.214  16.663  1.00 14.09           O  
ATOM    817  CG2 THR A 116      26.256  27.387  17.982  1.00 14.53           C  
ATOM    818  N   LEU A 117      28.796  25.059  16.323  1.00 12.16           N  
ATOM    819  CA  LEU A 117      29.000  23.620  16.457  1.00 12.25           C  
ATOM    820  C   LEU A 117      30.308  23.315  17.230  1.00 12.37           C  
ATOM    821  O   LEU A 117      30.284  22.474  18.153  1.00 13.03           O  
ATOM    822  CB  LEU A 117      28.984  22.918  15.102  1.00 13.36           C  
ATOM    823  CG  LEU A 117      29.329  21.419  15.124  1.00 14.04           C  
ATOM    824  CD1 LEU A 117      28.348  20.637  15.980  1.00 15.40           C  
ATOM    825  CD2 LEU A 117      29.439  20.870  13.691  1.00 16.08           C  
ATOM    826  N   ALA A 118      31.420  23.967  16.870  1.00 12.45           N  
ATOM    827  CA  ALA A 118      32.685  23.720  17.580  1.00 12.79           C  
ATOM    828  C   ALA A 118      32.516  24.012  19.069  1.00 13.28           C  
ATOM    829  O   ALA A 118      33.054  23.287  19.918  1.00 13.11           O  
ATOM    830  CB  ALA A 118      33.800  24.534  16.964  1.00 12.79           C  
ATOM    831  N   LEU A 119      31.802  25.082  19.385  1.00 12.16           N  
ATOM    832  CA  LEU A 119      31.617  25.495  20.758  1.00 12.20           C  
ATOM    833  C   LEU A 119      30.619  24.613  21.521  1.00 13.39           C  
ATOM    834  O   LEU A 119      30.745  24.457  22.736  1.00 14.31           O  
ATOM    835  CB  LEU A 119      31.255  26.972  20.855  1.00 13.29           C  
ATOM    836  CG  LEU A 119      32.512  27.908  20.924  1.00 14.93           C  
ATOM    837  CD1 LEU A 119      33.524  27.680  19.792  1.00 15.00           C  
ATOM    838  CD2 LEU A 119      32.103  29.356  20.968  1.00 17.87           C  
ATOM    839  N   VAL A 120      29.667  23.986  20.817  1.00 13.06           N  
ATOM    840  CA  VAL A 120      28.806  22.995  21.460  1.00 13.62           C  
ATOM    841  C   VAL A 120      29.602  21.730  21.742  1.00 12.78           C  
ATOM    842  O   VAL A 120      29.518  21.128  22.837  1.00 14.42           O  
ATOM    843  CB  VAL A 120      27.568  22.718  20.600  1.00 13.79           C  
ATOM    844  CG1 VAL A 120      26.798  21.492  21.131  1.00 15.68           C  
ATOM    845  CG2 VAL A 120      26.666  23.937  20.540  1.00 15.14           C  
ATOM    846  N   LEU A 121      30.464  21.293  20.817  1.00 13.88           N  
ATOM    847  CA  LEU A 121      31.323  20.150  21.058  1.00 14.55           C  
ATOM    848  C   LEU A 121      32.247  20.405  22.248  1.00 14.21           C  
ATOM    849  O   LEU A 121      32.500  19.506  23.054  1.00 15.57           O  
ATOM    850  CB  LEU A 121      32.172  19.865  19.800  1.00 14.91           C  
ATOM    851  CG  LEU A 121      31.394  19.298  18.623  1.00 14.98           C  
ATOM    852  CD1 LEU A 121      32.238  19.322  17.336  1.00 16.30           C  
ATOM    853  CD2 LEU A 121      30.927  17.886  18.921  1.00 20.82           C  
ATOM    854  N   ALA A 122      32.765  21.642  22.366  1.00 13.56           N  
ATOM    855  CA  ALA A 122      33.668  22.019  23.453  1.00 14.24           C  
ATOM    856  C   ALA A 122      32.898  22.233  24.759  1.00 14.68           C  
ATOM    857  O   ALA A 122      33.557  22.458  25.793  1.00 16.90           O  
ATOM    858  CB  ALA A 122      34.483  23.251  23.070  1.00 14.81           C  
ATOM    859  N   ARG A 123      31.591  22.204  24.776  1.00 14.16           N  
ATOM    860  CA  ARG A 123      30.735  22.441  25.941  1.00 15.27           C  
ATOM    861  C   ARG A 123      30.820  23.870  26.450  1.00 15.56           C  
ATOM    862  O   ARG A 123      30.452  24.145  27.553  1.00 18.27           O  
ATOM    863  CB  ARG A 123      30.992  21.407  27.051  1.00 17.91           C  
ATOM    864  CG  ARG A 123      30.753  19.971  26.544  1.00 22.81           C  
ATOM    865  CD  ARG A 123      30.449  19.030  27.707  1.00 33.70           C  
ATOM    866  NE  ARG A 123      29.163  19.464  28.271  0.50 36.66           N  
ATOM    867  CZ  ARG A 123      28.539  18.993  29.326  0.50 42.43           C  
ATOM    868  NH1 ARG A 123      29.142  17.998  29.947  0.50 48.49           N  
ATOM    869  NH2 ARG A 123      27.384  19.508  29.707  0.50 48.81           N  
ATOM    870  N   ALA A 124      31.188  24.821  25.594  1.00 15.04           N  
ATOM    871  CA  ALA A 124      31.126  26.254  25.831  1.00 14.95           C  
ATOM    872  C   ALA A 124      29.687  26.748  25.681  1.00 15.07           C  
ATOM    873  O   ALA A 124      29.352  27.728  26.357  1.00 16.76           O  
ATOM    874  CB  ALA A 124      32.082  27.032  24.966  1.00 16.41           C  
ATOM    875  N   ILE A 125      28.903  26.144  24.834  1.00 14.18           N  
ATOM    876  CA  ILE A 125      27.522  26.491  24.579  1.00 15.09           C  
ATOM    877  C   ILE A 125      26.677  25.215  24.626  1.00 15.26           C  
ATOM    878  O   ILE A 125      27.046  24.211  24.025  1.00 16.46           O  
ATOM    879  CB  ILE A 125      27.329  27.176  23.217  1.00 14.17           C  
ATOM    880  CG1 ILE A 125      28.099  28.473  23.127  1.00 14.27           C  
ATOM    881  CG2 ILE A 125      25.851  27.433  22.894  1.00 16.13           C  
ATOM    882  CD1 ILE A 125      28.099  29.179  21.779  1.00 15.11           C  
ATOM    883  N   PRO A 126      25.572  25.195  25.362  1.00 16.00           N  
ATOM    884  CA  PRO A 126      24.746  23.978  25.417  1.00 18.56           C  
ATOM    885  C   PRO A 126      23.981  23.753  24.098  1.00 17.76           C  
ATOM    886  O   PRO A 126      23.763  24.680  23.315  1.00 16.81           O  
ATOM    887  CB  PRO A 126      23.749  24.204  26.538  1.00 22.20           C  
ATOM    888  CG  PRO A 126      23.918  25.589  27.007  1.00 22.39           C  
ATOM    889  CD  PRO A 126      25.013  26.247  26.258  1.00 17.97           C  
ATOM    890  N   PRO A 127      23.635  22.487  23.823  1.00 17.14           N  
ATOM    891  CA  PRO A 127      23.070  22.186  22.530  1.00 17.58           C  
ATOM    892  C   PRO A 127      21.805  22.972  22.191  1.00 16.11           C  
ATOM    893  O   PRO A 127      21.660  23.413  21.051  1.00 17.32           O  
ATOM    894  CB  PRO A 127      22.773  20.679  22.605  1.00 19.61           C  
ATOM    895  CG  PRO A 127      23.308  20.199  23.882  1.00 24.07           C  
ATOM    896  CD  PRO A 127      23.822  21.329  24.686  1.00 20.23           C  
ATOM    897  N   PHE A 128      20.838  23.192  23.082  1.00 17.47           N  
ATOM    898  CA  PHE A 128      19.593  23.829  22.678  1.00 17.25           C  
ATOM    899  C   PHE A 128      19.876  25.272  22.315  1.00 15.23           C  
ATOM    900  O   PHE A 128      19.466  25.729  21.251  1.00 15.90           O  
ATOM    901  CB  PHE A 128      18.517  23.738  23.777  1.00 19.24           C  
ATOM    902  CG  PHE A 128      17.247  24.471  23.404  1.00 23.32           C  
ATOM    903  CD1 PHE A 128      16.414  23.957  22.416  1.00 30.05           C  
ATOM    904  CD2 PHE A 128      16.928  25.659  24.047  1.00 25.26           C  
ATOM    905  CE1 PHE A 128      15.256  24.645  22.098  1.00 32.37           C  
ATOM    906  CE2 PHE A 128      15.756  26.334  23.764  1.00 27.37           C  
ATOM    907  CZ  PHE A 128      14.926  25.795  22.786  1.00 28.91           C  
ATOM    908  N   ARG A 129      20.577  26.005  23.189  1.00 15.39           N  
ATOM    909  CA  ARG A 129      20.998  27.363  22.832  1.00 13.97           C  
ATOM    910  C   ARG A 129      21.741  27.391  21.527  1.00 13.37           C  
ATOM    911  O   ARG A 129      21.589  28.288  20.706  1.00 14.30           O  
ATOM    912  CB  ARG A 129      21.859  27.953  23.964  1.00 15.17           C  
ATOM    913  CG  ARG A 129      22.520  29.318  23.697  1.00 14.60           C  
ATOM    914  CD  ARG A 129      21.542  30.441  23.419  1.00 14.89           C  
ATOM    915  NE  ARG A 129      20.671  30.761  24.571  1.00 13.85           N  
ATOM    916  CZ  ARG A 129      21.057  31.413  25.638  1.00 13.38           C  
ATOM    917  NH1 ARG A 129      22.288  31.890  25.801  1.00 14.92           N  
ATOM    918  NH2 ARG A 129      20.206  31.644  26.631  1.00 14.92           N  
ATOM    919  N   GLY A 130      22.616  26.411  21.285  1.00 13.80           N  
ATOM    920  CA  GLY A 130      23.388  26.318  20.048  1.00 14.31           C  
ATOM    921  C   GLY A 130      22.480  26.192  18.822  1.00 14.03           C  
ATOM    922  O   GLY A 130      22.725  26.872  17.812  1.00 14.27           O  
ATOM    923  N   ILE A 131      21.456  25.357  18.941  1.00 14.85           N  
ATOM    924  CA  ILE A 131      20.517  25.234  17.811  1.00 15.95           C  
ATOM    925  C   ILE A 131      19.789  26.542  17.550  1.00 15.67           C  
ATOM    926  O   ILE A 131      19.614  26.941  16.400  1.00 15.72           O  
ATOM    927  CB  ILE A 131      19.525  24.105  18.154  1.00 18.39           C  
ATOM    928  CG1 ILE A 131      20.226  22.754  18.116  1.00 19.62           C  
ATOM    929  CG2 ILE A 131      18.307  24.149  17.239  1.00 21.88           C  
ATOM    930  CD1 ILE A 131      19.373  21.675  18.742  1.00 26.68           C  
ATOM    931  N   LEU A 132      19.347  27.230  18.624  1.00 14.91           N  
ATOM    932  CA  LEU A 132      18.699  28.526  18.471  1.00 15.41           C  
ATOM    933  C   LEU A 132      19.603  29.527  17.734  1.00 14.13           C  
ATOM    934  O   LEU A 132      19.167  30.261  16.868  1.00 15.09           O  
ATOM    935  CB  LEU A 132      18.259  29.123  19.830  1.00 17.21           C  
ATOM    936  CG  LEU A 132      17.120  28.532  20.601  1.00 20.27           C  
ATOM    937  CD1 LEU A 132      16.842  29.361  21.855  1.00 26.19           C  
ATOM    938  CD2 LEU A 132      15.843  28.428  19.743  1.00 28.67           C  
ATOM    939  N   MET A 133      20.868  29.556  18.182  1.00 13.57           N  
ATOM    940  CA  MET A 133      21.836  30.432  17.519  1.00 12.87           C  
ATOM    941  C   MET A 133      22.054  30.080  16.056  1.00 12.73           C  
ATOM    942  O   MET A 133      22.104  30.994  15.194  1.00 13.25           O  
ATOM    943  CB  MET A 133      23.146  30.390  18.302  1.00 13.46           C  
ATOM    944  CG  MET A 133      23.045  31.040  19.690  1.00 14.91           C  
ATOM    945  SD  MET A 133      24.511  30.845  20.738  1.00 15.55           S  
ATOM    946  CE  MET A 133      25.751  31.916  20.009  1.00 15.86           C  
ATOM    947  N   ALA A 134      22.180  28.825  15.745  1.00 13.13           N  
ATOM    948  CA  ALA A 134      22.428  28.415  14.363  1.00 14.38           C  
ATOM    949  C   ALA A 134      21.236  28.741  13.450  1.00 14.54           C  
ATOM    950  O   ALA A 134      21.380  29.238  12.319  1.00 14.66           O  
ATOM    951  CB  ALA A 134      22.740  26.887  14.330  1.00 16.77           C  
ATOM    952  N   PHE A 135      20.013  28.471  13.961  1.00 14.15           N  
ATOM    953  CA  PHE A 135      18.825  28.843  13.216  1.00 14.76           C  
ATOM    954  C   PHE A 135      18.797  30.333  12.939  1.00 13.53           C  
ATOM    955  O   PHE A 135      18.499  30.813  11.848  1.00 14.26           O  
ATOM    956  CB  PHE A 135      17.558  28.438  14.003  1.00 17.90           C  
ATOM    957  CG  PHE A 135      16.248  29.059  13.598  1.00 24.51           C  
ATOM    958  CD1 PHE A 135      15.497  28.488  12.578  1.00 32.20           C  
ATOM    959  CD2 PHE A 135      15.755  30.210  14.205  1.00 30.31           C  
ATOM    960  CE1 PHE A 135      14.286  29.065  12.199  1.00 34.38           C  
ATOM    961  CE2 PHE A 135      14.553  30.791  13.876  1.00 32.86           C  
ATOM    962  CZ  PHE A 135      13.814  30.199  12.858  1.00 36.08           C  
ATOM    963  N   THR A 136      19.108  31.109  14.001  1.00 13.48           N  
ATOM    964  CA  THR A 136      19.143  32.561  13.830  1.00 13.00           C  
ATOM    965  C   THR A 136      20.142  33.000  12.764  1.00 12.26           C  
ATOM    966  O   THR A 136      19.858  33.928  11.987  1.00 13.88           O  
ATOM    967  CB  THR A 136      19.439  33.215  15.198  1.00 14.01           C  
ATOM    968  OG1 THR A 136      18.429  32.866  16.154  1.00 15.42           O  
ATOM    969  CG2 THR A 136      19.382  34.753  15.069  1.00 16.04           C  
ATOM    970  N   GLN A 137      21.327  32.427  12.790  1.00 12.27           N  
ATOM    971  CA  GLN A 137      22.364  32.762  11.812  1.00 12.62           C  
ATOM    972  C   GLN A 137      21.893  32.474  10.394  1.00 12.42           C  
ATOM    973  O   GLN A 137      22.112  33.292   9.473  1.00 13.12           O  
ATOM    974  CB  GLN A 137      23.662  32.006  12.101  1.00 12.60           C  
ATOM    975  CG  GLN A 137      24.337  32.353  13.414  1.00 12.78           C  
ATOM    976  CD  GLN A 137      25.084  31.181  14.011  1.00 12.94           C  
ATOM    977  OE1 GLN A 137      25.094  30.076  13.436  1.00 13.31           O  
ATOM    978  NE2 GLN A 137      25.694  31.364  15.173  1.00 12.74           N  
ATOM    979  N  AILE A 138      21.253  31.328  10.187  0.56 12.44           N  
ATOM    980  CA AILE A 138      20.758  30.977   8.855  0.56 13.72           C  
ATOM    981  C  AILE A 138      19.663  31.936   8.416  0.56 13.79           C  
ATOM    982  O  AILE A 138      19.647  32.385   7.245  0.56 16.16           O  
ATOM    983  CB AILE A 138      20.333  29.497   8.844  0.56 14.38           C  
ATOM    984  CG1AILE A 138      21.536  28.592   9.103  0.56 15.35           C  
ATOM    985  CG2AILE A 138      19.604  29.107   7.577  0.56 15.51           C  
ATOM    986  CD1AILE A 138      21.071  27.172   9.417  0.56 17.43           C  
ATOM    987  N  BILE A 138      21.251  31.322  10.194  0.44 12.59           N  
ATOM    988  CA BILE A 138      20.715  30.959   8.892  0.44 13.38           C  
ATOM    989  C  BILE A 138      19.694  31.997   8.422  0.44 13.89           C  
ATOM    990  O  BILE A 138      19.784  32.486   7.281  0.44 12.10           O  
ATOM    991  CB BILE A 138      20.049  29.570   8.862  0.44 15.44           C  
ATOM    992  CG1BILE A 138      21.041  28.432   8.980  0.44 16.80           C  
ATOM    993  CG2BILE A 138      19.192  29.418   7.613  0.44 19.13           C  
ATOM    994  CD1BILE A 138      21.886  28.171   7.754  0.44 22.16           C  
ATOM    995  N   VAL A 139      18.731  32.326   9.279  1.00 13.86           N  
ATOM    996  CA  VAL A 139      17.716  33.326   8.917  1.00 14.31           C  
ATOM    997  C   VAL A 139      18.351  34.671   8.611  1.00 13.04           C  
ATOM    998  O   VAL A 139      17.984  35.355   7.634  1.00 14.10           O  
ATOM    999  CB  VAL A 139      16.653  33.406  10.035  1.00 16.36           C  
ATOM   1000  CG1 VAL A 139      15.711  34.562   9.739  1.00 19.77           C  
ATOM   1001  CG2 VAL A 139      15.913  32.097  10.125  1.00 17.73           C  
ATOM   1002  N   ALA A 140      19.350  35.067   9.427  1.00 13.46           N  
ATOM   1003  CA  ALA A 140      20.077  36.287   9.167  1.00 13.14           C  
ATOM   1004  C   ALA A 140      20.759  36.284   7.811  1.00 13.13           C  
ATOM   1005  O   ALA A 140      20.805  37.310   7.126  1.00 13.97           O  
ATOM   1006  CB  ALA A 140      21.091  36.596  10.286  1.00 14.34           C  
ATOM   1007  N   GLY A 141      21.340  35.142   7.426  1.00 12.39           N  
ATOM   1008  CA  GLY A 141      22.007  35.051   6.146  1.00 13.28           C  
ATOM   1009  C   GLY A 141      21.040  35.138   4.959  1.00 12.17           C  
ATOM   1010  O   GLY A 141      21.377  35.684   3.910  1.00 13.65           O  
ATOM   1011  N   MET A 142      19.848  34.596   5.142  1.00 13.04           N  
ATOM   1012  CA  MET A 142      18.792  34.728   4.133  1.00 14.92           C  
ATOM   1013  C   MET A 142      18.396  36.193   4.039  1.00 14.89           C  
ATOM   1014  O   MET A 142      18.227  36.725   2.926  1.00 15.32           O  
ATOM   1015  CB  MET A 142      17.588  33.875   4.508  1.00 15.73           C  
ATOM   1016  CG  MET A 142      17.848  32.346   4.405  1.00 18.92           C  
ATOM   1017  SD  MET A 142      16.523  31.374   5.212  1.00 24.87           S  
ATOM   1018  CE  MET A 142      15.279  31.674   3.976  1.00 28.63           C  
ATOM   1019  N   ALA A 143      18.206  36.872   5.156  1.00 14.83           N  
ATOM   1020  CA  ALA A 143      17.828  38.294   5.143  1.00 14.92           C  
ATOM   1021  C   ALA A 143      18.933  39.125   4.501  1.00 13.57           C  
ATOM   1022  O   ALA A 143      18.664  40.045   3.707  1.00 14.12           O  
ATOM   1023  CB  ALA A 143      17.509  38.795   6.560  1.00 16.52           C  
ATOM   1024  N   ALA A 144      20.178  38.827   4.870  1.00 12.81           N  
ATOM   1025  CA  ALA A 144      21.305  39.592   4.286  1.00 13.37           C  
ATOM   1026  C   ALA A 144      21.396  39.428   2.789  1.00 12.53           C  
ATOM   1027  O   ALA A 144      21.650  40.382   2.074  1.00 13.22           O  
ATOM   1028  CB  ALA A 144      22.597  39.194   4.988  1.00 12.82           C  
ATOM   1029  N   ALA A 145      21.213  38.223   2.299  1.00 12.83           N  
ATOM   1030  CA  ALA A 145      21.260  37.949   0.869  1.00 13.49           C  
ATOM   1031  C   ALA A 145      20.160  38.680   0.130  1.00 13.80           C  
ATOM   1032  O   ALA A 145      20.326  39.265  -0.924  1.00 14.86           O  
ATOM   1033  CB  ALA A 145      21.168  36.430   0.617  1.00 15.38           C  
ATOM   1034  N   GLY A 146      18.944  38.631   0.688  1.00 14.09           N  
ATOM   1035  CA  GLY A 146      17.788  39.325   0.120  1.00 15.95           C  
ATOM   1036  C   GLY A 146      18.014  40.817   0.126  1.00 14.60           C  
ATOM   1037  O   GLY A 146      17.706  41.495  -0.873  1.00 16.29           O  
ATOM   1038  N   ALA A 147      18.562  41.370   1.200  1.00 15.20           N  
ATOM   1039  CA  ALA A 147      18.848  42.790   1.237  1.00 14.54           C  
ATOM   1040  C   ALA A 147      19.925  43.220   0.267  1.00 14.24           C  
ATOM   1041  O   ALA A 147      19.827  44.262  -0.417  1.00 15.75           O  
ATOM   1042  CB  ALA A 147      19.179  43.171   2.664  1.00 15.32           C  
ATOM   1043  N   ALA A 148      21.022  42.448   0.210  1.00 13.48           N  
ATOM   1044  CA  ALA A 148      22.114  42.765  -0.688  1.00 14.42           C  
ATOM   1045  C   ALA A 148      21.662  42.688  -2.137  1.00 15.64           C  
ATOM   1046  O   ALA A 148      22.010  43.540  -2.947  1.00 15.28           O  
ATOM   1047  CB  ALA A 148      23.273  41.800  -0.432  1.00 14.99           C  
ATOM   1048  N   SER A 149      20.865  41.671  -2.487  1.00 14.88           N  
ATOM   1049  CA  SER A 149      20.286  41.580  -3.822  1.00 15.35           C  
ATOM   1050  C   SER A 149      19.406  42.776  -4.130  1.00 15.74           C  
ATOM   1051  O   SER A 149      19.499  43.425  -5.195  1.00 18.04           O  
ATOM   1052  CB  SER A 149      19.501  40.277  -3.927  1.00 17.11           C  
ATOM   1053  OG  SER A 149      18.797  40.281  -5.177  1.00 20.79           O  
ATOM   1054  N   ALA A 150      18.523  43.157  -3.234  1.00 16.38           N  
ATOM   1055  CA  ALA A 150      17.596  44.238  -3.460  1.00 16.11           C  
ATOM   1056  C   ALA A 150      18.316  45.571  -3.641  1.00 15.95           C  
ATOM   1057  O   ALA A 150      17.836  46.432  -4.417  1.00 18.81           O  
ATOM   1058  CB  ALA A 150      16.557  44.357  -2.344  1.00 18.67           C  
ATOM   1059  N   MET A 151      19.442  45.743  -2.941  1.00 16.04           N  
ATOM   1060  C   MET A 151      21.184  47.169  -4.041  1.00 15.64           C  
ATOM   1061  O   MET A 151      21.802  48.236  -4.135  1.00 18.64           O  
ATOM   1062  CA AMET A 151      20.204  46.978  -2.877  0.54 15.87           C  
ATOM   1063  CB AMET A 151      20.998  47.058  -1.564  0.54 16.51           C  
ATOM   1064  CG AMET A 151      20.139  47.498  -0.394  0.54 16.22           C  
ATOM   1065  SD AMET A 151      21.162  47.971   1.017  0.54 16.47           S  
ATOM   1066  CE AMET A 151      20.048  47.411   2.321  0.54 25.38           C  
ATOM   1067  CA BMET A 151      20.128  47.038  -2.937  0.46 16.72           C  
ATOM   1068  CB BMET A 151      20.699  47.297  -1.533  0.46 16.01           C  
ATOM   1069  CG BMET A 151      19.587  47.364  -0.489  0.46 16.69           C  
ATOM   1070  SD BMET A 151      20.178  47.231   1.217  0.46 20.01           S  
ATOM   1071  CE BMET A 151      20.265  48.988   1.623  0.46 30.36           C  
ATOM   1072  N   THR A 152      21.380  46.157  -4.884  1.00 15.80           N  
ATOM   1073  CA  THR A 152      22.425  46.233  -5.914  1.00 15.92           C  
ATOM   1074  C   THR A 152      21.815  45.895  -7.260  1.00 16.05           C  
ATOM   1075  O   THR A 152      20.891  45.099  -7.386  1.00 18.16           O  
ATOM   1076  CB  THR A 152      23.620  45.315  -5.633  1.00 16.22           C  
ATOM   1077  OG1 THR A 152      23.206  43.942  -5.497  1.00 16.43           O  
ATOM   1078  CG2 THR A 152      24.328  45.694  -4.308  1.00 18.23           C  
ATOM   1079  N   PRO A 153      22.353  46.551  -8.297  1.00 17.39           N  
ATOM   1080  CA  PRO A 153      21.888  46.255  -9.653  1.00 18.77           C  
ATOM   1081  C   PRO A 153      22.559  45.001 -10.167  1.00 22.20           C  
ATOM   1082  O   PRO A 153      23.524  44.465  -9.619  1.00 24.21           O  
ATOM   1083  CB  PRO A 153      22.340  47.466 -10.457  1.00 21.58           C  
ATOM   1084  CG  PRO A 153      23.560  47.925  -9.734  1.00 24.07           C  
ATOM   1085  CD  PRO A 153      23.359  47.612  -8.265  1.00 20.01           C  
ATOM   1086  N   GLY A 154      22.041  44.514 -11.286  1.00 25.35           N  
ATOM   1087  CA  GLY A 154      22.722  43.342 -11.851  1.00 28.73           C  
ATOM   1088  C   GLY A 154      22.266  42.044 -11.226  1.00 27.79           C  
ATOM   1089  O   GLY A 154      21.485  41.919 -10.307  1.00 33.50           O  
ATOM   1090  N   GLU A 155      22.770  40.963 -11.794  1.00 25.87           N  
ATOM   1091  CA  GLU A 155      22.549  39.629 -11.239  1.00 24.33           C  
ATOM   1092  C   GLU A 155      23.431  39.398 -10.017  1.00 21.20           C  
ATOM   1093  O   GLU A 155      24.555  39.931  -9.929  1.00 19.89           O  
ATOM   1094  CB  GLU A 155      22.940  38.603 -12.283  1.00 27.66           C  
ATOM   1095  CG  GLU A 155      22.399  38.829 -13.671  0.50 27.36           C  
ATOM   1096  CD  GLU A 155      20.983  38.346 -13.808  0.50 32.75           C  
ATOM   1097  OE1 GLU A 155      20.417  37.830 -12.829  0.50 36.25           O  
ATOM   1098  OE2 GLU A 155      20.497  38.516 -14.947  0.50 34.92           O  
ATOM   1099  N   ILE A 156      22.891  38.575  -9.106  1.00 18.32           N  
ATOM   1100  CA  ILE A 156      23.627  38.235  -7.890  1.00 17.52           C  
ATOM   1101  C   ILE A 156      24.980  37.642  -8.229  1.00 16.19           C  
ATOM   1102  O   ILE A 156      25.081  36.692  -9.008  1.00 20.42           O  
ATOM   1103  CB  ILE A 156      22.784  37.257  -7.051  1.00 17.84           C  
ATOM   1104  CG1 ILE A 156      21.568  37.970  -6.461  1.00 21.10           C  
ATOM   1105  CG2 ILE A 156      23.605  36.540  -5.957  1.00 17.81           C  
ATOM   1106  CD1 ILE A 156      20.527  36.990  -5.865  1.00 26.23           C  
ATOM   1107  N   ALA A 157      26.023  38.205  -7.647  1.00 15.80           N  
ATOM   1108  CA  ALA A 157      27.397  37.692  -7.900  1.00 16.53           C  
ATOM   1109  C   ALA A 157      28.110  37.223  -6.621  1.00 18.09           C  
ATOM   1110  O   ALA A 157      29.317  37.002  -6.657  1.00 26.08           O  
ATOM   1111  CB  ALA A 157      28.229  38.739  -8.641  1.00 20.60           C  
ATOM   1112  N   PHE A 158      27.365  37.042  -5.524  1.00 14.58           N  
ATOM   1113  CA  PHE A 158      27.944  36.746  -4.233  1.00 14.26           C  
ATOM   1114  C   PHE A 158      27.539  35.338  -3.783  1.00 14.62           C  
ATOM   1115  O   PHE A 158      27.814  34.974  -2.626  1.00 16.98           O  
ATOM   1116  CB  PHE A 158      27.601  37.802  -3.182  1.00 15.12           C  
ATOM   1117  CG  PHE A 158      26.126  38.115  -3.017  1.00 14.06           C  
ATOM   1118  CD1 PHE A 158      25.353  37.326  -2.190  1.00 14.37           C  
ATOM   1119  CD2 PHE A 158      25.557  39.203  -3.649  1.00 14.71           C  
ATOM   1120  CE1 PHE A 158      24.002  37.641  -2.038  1.00 16.49           C  
ATOM   1121  CE2 PHE A 158      24.217  39.500  -3.500  1.00 16.01           C  
ATOM   1122  CZ  PHE A 158      23.416  38.759  -2.659  1.00 17.10           C  
ATOM   1123  N   ALA A 159      26.900  34.520  -4.639  1.00 15.77           N  
ATOM   1124  CA  ALA A 159      26.667  33.115  -4.314  1.00 15.11           C  
ATOM   1125  C   ALA A 159      27.926  32.269  -4.510  1.00 15.89           C  
ATOM   1126  O   ALA A 159      28.716  32.531  -5.429  1.00 19.03           O  
ATOM   1127  CB  ALA A 159      25.499  32.591  -5.139  1.00 17.64           C  
ATOM   1128  N   ASN A 160      28.116  31.218  -3.706  1.00 14.92           N  
ATOM   1129  CA  ASN A 160      29.279  30.353  -3.834  1.00 14.98           C  
ATOM   1130  C   ASN A 160      29.214  29.427  -5.016  1.00 15.53           C  
ATOM   1131  O   ASN A 160      28.158  28.914  -5.393  1.00 20.70           O  
ATOM   1132  CB  ASN A 160      29.393  29.508  -2.550  1.00 16.39           C  
ATOM   1133  CG  ASN A 160      29.750  30.227  -1.300  1.00 17.71           C  
ATOM   1134  OD1 ASN A 160      29.232  29.927  -0.239  1.00 19.52           O  
ATOM   1135  ND2 ASN A 160      30.645  31.199  -1.287  1.00 18.39           N  
ATOM   1136  N   ALA A 161      30.338  29.172  -5.674  1.00 15.11           N  
ATOM   1137  CA  ALA A 161      30.472  28.249  -6.800  1.00 16.36           C  
ATOM   1138  C   ALA A 161      31.925  27.760  -6.885  1.00 15.32           C  
ATOM   1139  O   ALA A 161      32.854  28.489  -6.484  1.00 16.44           O  
ATOM   1140  CB  ALA A 161      30.093  28.915  -8.121  1.00 18.96           C  
ATOM   1141  N   LEU A 162      32.128  26.541  -7.393  1.00 15.58           N  
ATOM   1142  CA  LEU A 162      33.458  26.077  -7.665  1.00 15.00           C  
ATOM   1143  C   LEU A 162      34.088  26.880  -8.792  1.00 16.71           C  
ATOM   1144  O   LEU A 162      33.419  27.316  -9.705  1.00 20.18           O  
ATOM   1145  CB  LEU A 162      33.467  24.585  -8.056  1.00 19.14           C  
ATOM   1146  CG  LEU A 162      33.222  23.621  -6.869  1.00 20.05           C  
ATOM   1147  CD1 LEU A 162      32.809  22.253  -7.356  1.00 25.71           C  
ATOM   1148  CD2 LEU A 162      34.418  23.544  -5.886  1.00 17.74           C  
ATOM   1149  N   GLY A 163      35.390  27.086  -8.731  1.00 16.66           N  
ATOM   1150  CA  GLY A 163      36.147  27.807  -9.752  1.00 16.94           C  
ATOM   1151  C   GLY A 163      37.597  27.383  -9.739  1.00 16.18           C  
ATOM   1152  O   GLY A 163      38.027  26.504  -8.960  1.00 16.37           O  
ATOM   1153  N   GLY A 164      38.370  28.031 -10.611  1.00 16.50           N  
ATOM   1154  CA  GLY A 164      39.829  27.853 -10.582  1.00 17.80           C  
ATOM   1155  C   GLY A 164      40.313  26.457 -10.957  1.00 17.25           C  
ATOM   1156  O   GLY A 164      41.454  26.128 -10.633  1.00 19.83           O  
ATOM   1157  N   GLY A 165      39.483  25.621 -11.577  1.00 17.52           N  
ATOM   1158  CA  GLY A 165      39.788  24.239 -11.872  1.00 17.98           C  
ATOM   1159  C   GLY A 165      39.658  23.287 -10.704  1.00 18.19           C  
ATOM   1160  O   GLY A 165      40.050  22.131 -10.793  1.00 18.69           O  
ATOM   1161  N   ALA A 166      39.069  23.727  -9.581  1.00 17.60           N  
ATOM   1162  CA  ALA A 166      38.915  22.843  -8.439  1.00 15.46           C  
ATOM   1163  C   ALA A 166      37.763  21.859  -8.589  1.00 15.53           C  
ATOM   1164  O   ALA A 166      36.670  22.248  -8.971  1.00 19.69           O  
ATOM   1165  CB  ALA A 166      38.676  23.664  -7.164  1.00 17.40           C  
ATOM   1166  N   SER A 167      38.068  20.598  -8.210  1.00 16.22           N  
ATOM   1167  CA  SER A 167      37.049  19.578  -8.111  1.00 15.72           C  
ATOM   1168  C   SER A 167      36.239  19.725  -6.818  1.00 15.55           C  
ATOM   1169  O   SER A 167      36.627  20.404  -5.870  1.00 15.00           O  
ATOM   1170  CB  SER A 167      37.656  18.191  -8.082  1.00 15.45           C  
ATOM   1171  OG  SER A 167      38.472  18.036  -6.909  1.00 17.51           O  
ATOM   1172  N   ARG A 168      35.116  19.042  -6.724  1.00 16.27           N  
ATOM   1173  CA  ARG A 168      34.323  19.009  -5.508  1.00 15.81           C  
ATOM   1174  C   ARG A 168      35.138  18.443  -4.347  1.00 15.94           C  
ATOM   1175  O   ARG A 168      35.034  18.980  -3.248  1.00 15.66           O  
ATOM   1176  CB  ARG A 168      33.056  18.164  -5.694  1.00 17.06           C  
ATOM   1177  CG  ARG A 168      32.121  18.627  -6.838  1.00 18.65           C  
ATOM   1178  CD  ARG A 168      31.079  17.541  -7.192  1.00 21.86           C  
ATOM   1179  NE  ARG A 168      31.775  16.279  -7.271  1.00 19.55           N  
ATOM   1180  CZ  ARG A 168      31.447  15.111  -6.743  1.00 17.94           C  
ATOM   1181  NH1 ARG A 168      30.296  14.950  -6.113  1.00 17.01           N  
ATOM   1182  NH2 ARG A 168      32.269  14.096  -6.864  1.00 20.50           N  
ATOM   1183  N   THR A 169      35.922  17.392  -4.617  1.00 15.81           N  
ATOM   1184  CA  THR A 169      36.677  16.849  -3.497  1.00 16.56           C  
ATOM   1185  C   THR A 169      37.705  17.825  -2.975  1.00 15.02           C  
ATOM   1186  O   THR A 169      37.912  17.979  -1.758  1.00 15.49           O  
ATOM   1187  CB  THR A 169      37.337  15.523  -3.949  1.00 16.63           C  
ATOM   1188  OG1 THR A 169      36.287  14.637  -4.318  1.00 20.89           O  
ATOM   1189  CG2 THR A 169      38.072  14.892  -2.788  1.00 17.98           C  
ATOM   1190  N   ARG A 170      38.423  18.472  -3.912  1.00 14.88           N  
ATOM   1191  CA  ARG A 170      39.390  19.472  -3.443  1.00 14.71           C  
ATOM   1192  C   ARG A 170      38.669  20.569  -2.658  1.00 13.59           C  
ATOM   1193  O   ARG A 170      39.161  21.015  -1.652  1.00 14.52           O  
ATOM   1194  CB  ARG A 170      40.207  20.026  -4.626  1.00 14.51           C  
ATOM   1195  CG  ARG A 170      41.263  19.025  -5.117  1.00 14.82           C  
ATOM   1196  CD  ARG A 170      41.991  19.499  -6.344  1.00 16.90           C  
ATOM   1197  NE  ARG A 170      43.240  18.783  -6.537  1.00 17.60           N  
ATOM   1198  CZ  ARG A 170      43.894  18.531  -7.659  1.00 18.04           C  
ATOM   1199  NH1 ARG A 170      43.367  18.946  -8.785  1.00 20.16           N  
ATOM   1200  NH2 ARG A 170      45.070  17.870  -7.663  1.00 20.24           N  
ATOM   1201  N   GLY A 171      37.536  21.026  -3.205  1.00 13.87           N  
ATOM   1202  CA  GLY A 171      36.775  22.113  -2.559  1.00 13.92           C  
ATOM   1203  C   GLY A 171      36.328  21.708  -1.175  1.00 13.56           C  
ATOM   1204  O   GLY A 171      36.403  22.535  -0.232  1.00 13.75           O  
ATOM   1205  N   LEU A 172      35.908  20.485  -0.953  1.00 14.47           N  
ATOM   1206  CA  LEU A 172      35.499  19.979   0.369  1.00 14.41           C  
ATOM   1207  C   LEU A 172      36.632  20.088   1.363  1.00 14.07           C  
ATOM   1208  O   LEU A 172      36.479  20.578   2.492  1.00 14.81           O  
ATOM   1209  CB  LEU A 172      35.027  18.538   0.236  1.00 13.84           C  
ATOM   1210  CG  LEU A 172      34.678  17.844   1.527  1.00 15.84           C  
ATOM   1211  CD1 LEU A 172      33.389  18.432   2.090  1.00 15.80           C  
ATOM   1212  CD2 LEU A 172      34.530  16.327   1.309  1.00 18.26           C  
ATOM   1213  N   PHE A 173      37.829  19.671   0.946  1.00 14.12           N  
ATOM   1214  CA  PHE A 173      39.003  19.761   1.851  1.00 15.00           C  
ATOM   1215  C   PHE A 173      39.490  21.174   2.112  1.00 12.93           C  
ATOM   1216  O   PHE A 173      39.894  21.490   3.234  1.00 13.48           O  
ATOM   1217  CB  PHE A 173      40.167  18.926   1.346  1.00 19.59           C  
ATOM   1218  CG  PHE A 173      39.952  17.433   1.580  1.00 25.09           C  
ATOM   1219  CD1 PHE A 173      40.521  16.964   2.753  1.00 32.48           C  
ATOM   1220  CD2 PHE A 173      39.290  16.579   0.754  1.00 25.75           C  
ATOM   1221  CE1 PHE A 173      40.346  15.618   2.978  1.00 35.98           C  
ATOM   1222  CE2 PHE A 173      39.064  15.236   0.980  1.00 29.49           C  
ATOM   1223  CZ  PHE A 173      39.638  14.778   2.151  1.00 36.61           C  
ATOM   1224  N   LEU A 174      39.445  22.050   1.105  1.00 12.71           N  
ATOM   1225  CA  LEU A 174      39.781  23.450   1.288  1.00 12.84           C  
ATOM   1226  C   LEU A 174      38.839  24.070   2.299  1.00 12.92           C  
ATOM   1227  O   LEU A 174      39.270  24.773   3.222  1.00 13.50           O  
ATOM   1228  CB  LEU A 174      39.713  24.165  -0.059  1.00 13.15           C  
ATOM   1229  CG  LEU A 174      40.842  23.860  -1.033  1.00 13.17           C  
ATOM   1230  CD1 LEU A 174      40.441  24.203  -2.454  1.00 16.78           C  
ATOM   1231  CD2 LEU A 174      42.144  24.559  -0.663  1.00 14.86           C  
ATOM   1232  N   GLU A 175      37.540  23.830   2.156  1.00 13.48           N  
ATOM   1233  CA  GLU A 175      36.519  24.348   3.076  1.00 13.28           C  
ATOM   1234  C   GLU A 175      36.719  23.776   4.471  1.00 13.42           C  
ATOM   1235  O   GLU A 175      36.638  24.521   5.458  1.00 13.42           O  
ATOM   1236  CB  GLU A 175      35.155  23.975   2.521  1.00 15.01           C  
ATOM   1237  CG  GLU A 175      34.641  24.751   1.318  1.00 15.63           C  
ATOM   1238  CD  GLU A 175      34.042  26.105   1.626  1.00 14.82           C  
ATOM   1239  OE1 GLU A 175      33.386  26.244   2.679  1.00 16.68           O  
ATOM   1240  OE2 GLU A 175      34.237  27.015   0.798  1.00 15.95           O  
ATOM   1241  N   ALA A 176      36.996  22.505   4.634  1.00 12.86           N  
ATOM   1242  CA  ALA A 176      37.202  21.906   5.942  1.00 12.78           C  
ATOM   1243  C   ALA A 176      38.432  22.511   6.630  1.00 11.64           C  
ATOM   1244  O   ALA A 176      38.330  22.891   7.789  1.00 12.93           O  
ATOM   1245  CB  ALA A 176      37.366  20.379   5.836  1.00 14.66           C  
ATOM   1246  N   PHE A 177      39.583  22.597   5.956  1.00 12.50           N  
ATOM   1247  C   PHE A 177      40.655  24.594   6.886  1.00 13.25           C  
ATOM   1248  O   PHE A 177      41.077  25.070   7.943  1.00 13.31           O  
ATOM   1249  CA APHE A 177      40.771  23.094   6.641  0.51 12.71           C  
ATOM   1250  CB APHE A 177      42.031  22.658   5.880  0.51 14.58           C  
ATOM   1251  CG APHE A 177      42.444  21.217   6.186  0.51 15.61           C  
ATOM   1252  CD1APHE A 177      43.296  20.951   7.240  0.51 18.04           C  
ATOM   1253  CD2APHE A 177      41.965  20.176   5.433  0.51 17.28           C  
ATOM   1254  CE1APHE A 177      43.634  19.641   7.524  0.51 17.88           C  
ATOM   1255  CE2APHE A 177      42.292  18.865   5.696  0.51 19.95           C  
ATOM   1256  CZ APHE A 177      43.137  18.621   6.762  0.51 19.66           C  
ATOM   1257  CA BPHE A 177      40.770  23.109   6.605  0.49 12.58           C  
ATOM   1258  CB BPHE A 177      42.000  22.848   5.746  0.49 14.96           C  
ATOM   1259  CG BPHE A 177      42.542  21.430   5.826  0.49 16.18           C  
ATOM   1260  CD1BPHE A 177      41.741  20.378   6.198  0.49 18.09           C  
ATOM   1261  CD2BPHE A 177      43.873  21.253   5.510  0.49 18.55           C  
ATOM   1262  CE1BPHE A 177      42.265  19.108   6.273  0.49 20.73           C  
ATOM   1263  CE2BPHE A 177      44.402  19.984   5.567  0.49 20.67           C  
ATOM   1264  CZ BPHE A 177      43.590  18.927   5.927  0.49 22.23           C  
ATOM   1265  N   GLY A 178      40.071  25.358   5.990  1.00 13.52           N  
ATOM   1266  CA  GLY A 178      39.838  26.787   6.258  1.00 13.05           C  
ATOM   1267  C   GLY A 178      38.918  27.011   7.433  1.00 13.27           C  
ATOM   1268  O   GLY A 178      39.201  27.869   8.297  1.00 13.39           O  
ATOM   1269  N   THR A 179      37.829  26.212   7.543  1.00 12.65           N  
ATOM   1270  CA  THR A 179      36.910  26.352   8.673  1.00 12.06           C  
ATOM   1271  C   THR A 179      37.598  25.928   9.959  1.00 11.96           C  
ATOM   1272  O   THR A 179      37.385  26.510  11.034  1.00 12.43           O  
ATOM   1273  CB  THR A 179      35.633  25.545   8.447  1.00 12.80           C  
ATOM   1274  OG1 THR A 179      34.996  25.968   7.229  1.00 12.87           O  
ATOM   1275  CG2 THR A 179      34.612  25.753   9.569  1.00 14.64           C  
ATOM   1276  N   ALA A 180      38.453  24.902   9.897  1.00 12.23           N  
ATOM   1277  CA  ALA A 180      39.188  24.477  11.075  1.00 12.48           C  
ATOM   1278  C   ALA A 180      40.054  25.596  11.642  1.00 12.35           C  
ATOM   1279  O   ALA A 180      40.180  25.775  12.854  1.00 12.58           O  
ATOM   1280  CB  ALA A 180      40.013  23.231  10.764  1.00 13.11           C  
ATOM   1281  N   ILE A 181      40.686  26.362  10.754  1.00 12.07           N  
ATOM   1282  CA  ILE A 181      41.529  27.476  11.215  1.00 12.17           C  
ATOM   1283  C   ILE A 181      40.712  28.484  11.981  1.00 11.26           C  
ATOM   1284  O   ILE A 181      41.103  28.944  13.055  1.00 11.56           O  
ATOM   1285  CB  ILE A 181      42.316  28.109  10.021  1.00 13.19           C  
ATOM   1286  CG1 ILE A 181      43.371  27.157   9.447  1.00 14.17           C  
ATOM   1287  CG2 ILE A 181      42.958  29.423  10.451  1.00 14.76           C  
ATOM   1288  CD1 ILE A 181      44.004  27.654   8.122  1.00 20.39           C  
ATOM   1289  N   LEU A 182      39.577  28.846  11.397  1.00 11.72           N  
ATOM   1290  CA  LEU A 182      38.642  29.761  12.066  1.00 12.13           C  
ATOM   1291  C   LEU A 182      38.205  29.242  13.427  1.00 11.20           C  
ATOM   1292  O   LEU A 182      38.253  29.959  14.457  1.00 12.14           O  
ATOM   1293  CB  LEU A 182      37.411  29.976  11.136  1.00 13.02           C  
ATOM   1294  CG  LEU A 182      36.317  30.838  11.736  1.00 14.93           C  
ATOM   1295  CD1 LEU A 182      36.809  32.287  11.877  1.00 18.81           C  
ATOM   1296  CD2 LEU A 182      35.015  30.776  10.895  1.00 16.09           C  
ATOM   1297  N   CYS A 183      37.747  27.994  13.478  1.00 11.17           N  
ATOM   1298  CA  CYS A 183      37.194  27.451  14.726  1.00 11.16           C  
ATOM   1299  C   CYS A 183      38.290  27.262  15.768  1.00 11.17           C  
ATOM   1300  O   CYS A 183      38.010  27.511  16.969  1.00 11.54           O  
ATOM   1301  CB  CYS A 183      36.447  26.151  14.481  1.00 12.57           C  
ATOM   1302  SG  CYS A 183      34.931  26.272  13.539  1.00 14.37           S  
ATOM   1303  N   LEU A 184      39.510  26.896  15.362  1.00 11.27           N  
ATOM   1304  CA  LEU A 184      40.591  26.735  16.359  1.00 11.35           C  
ATOM   1305  C   LEU A 184      40.978  28.097  16.934  1.00 10.99           C  
ATOM   1306  O   LEU A 184      41.334  28.196  18.120  1.00 11.28           O  
ATOM   1307  CB  LEU A 184      41.769  26.007  15.741  1.00 12.42           C  
ATOM   1308  CG  LEU A 184      42.844  25.575  16.730  1.00 12.28           C  
ATOM   1309  CD1 LEU A 184      42.311  24.679  17.857  1.00 12.70           C  
ATOM   1310  CD2 LEU A 184      43.978  24.860  15.983  1.00 13.65           C  
ATOM   1311  N   THR A 185      40.914  29.146  16.103  1.00 10.74           N  
ATOM   1312  CA  THR A 185      41.124  30.499  16.573  1.00 10.60           C  
ATOM   1313  C   THR A 185      40.107  30.889  17.676  1.00 10.49           C  
ATOM   1314  O   THR A 185      40.484  31.395  18.723  1.00 11.13           O  
ATOM   1315  CB  THR A 185      41.093  31.526  15.419  1.00 11.00           C  
ATOM   1316  OG1 THR A 185      42.153  31.188  14.485  1.00 11.38           O  
ATOM   1317  CG2 THR A 185      41.382  32.923  15.914  1.00 13.04           C  
ATOM   1318  N   VAL A 186      38.825  30.680  17.433  1.00 10.34           N  
ATOM   1319  CA  VAL A 186      37.788  30.966  18.409  1.00 10.76           C  
ATOM   1320  C   VAL A 186      38.076  30.168  19.678  1.00 10.87           C  
ATOM   1321  O   VAL A 186      38.000  30.716  20.803  1.00 11.40           O  
ATOM   1322  CB  VAL A 186      36.385  30.700  17.849  1.00 11.18           C  
ATOM   1323  CG1 VAL A 186      35.341  31.003  18.946  1.00 12.13           C  
ATOM   1324  CG2 VAL A 186      36.105  31.527  16.606  1.00 11.76           C  
ATOM   1325  N   LEU A 187      38.379  28.892  19.555  1.00 10.83           N  
ATOM   1326  CA  LEU A 187      38.602  28.061  20.748  1.00 10.74           C  
ATOM   1327  C   LEU A 187      39.773  28.552  21.556  1.00 10.84           C  
ATOM   1328  O   LEU A 187      39.722  28.670  22.781  1.00 12.31           O  
ATOM   1329  CB  LEU A 187      38.757  26.597  20.346  1.00 11.76           C  
ATOM   1330  CG  LEU A 187      37.467  25.899  19.895  1.00 11.92           C  
ATOM   1331  CD1 LEU A 187      37.804  24.659  19.105  1.00 14.10           C  
ATOM   1332  CD2 LEU A 187      36.579  25.615  21.113  1.00 14.66           C  
ATOM   1333  N   MET A 188      40.906  28.840  20.898  1.00 11.11           N  
ATOM   1334  CA  MET A 188      42.098  29.152  21.653  1.00 10.87           C  
ATOM   1335  C   MET A 188      42.189  30.593  22.130  1.00 10.99           C  
ATOM   1336  O   MET A 188      42.973  30.818  23.084  1.00 11.78           O  
ATOM   1337  CB  MET A 188      43.354  28.796  20.822  1.00 11.17           C  
ATOM   1338  CG  MET A 188      43.519  27.313  20.575  1.00 12.35           C  
ATOM   1339  SD  MET A 188      43.609  26.244  22.002  1.00 12.91           S  
ATOM   1340  CE  MET A 188      45.245  26.628  22.616  1.00 14.89           C  
ATOM   1341  N   LEU A 189      41.480  31.518  21.500  1.00 11.25           N  
ATOM   1342  CA  LEU A 189      41.546  32.923  21.862  1.00 11.89           C  
ATOM   1343  C   LEU A 189      40.316  33.375  22.663  1.00 12.34           C  
ATOM   1344  O   LEU A 189      40.473  34.176  23.572  1.00 13.02           O  
ATOM   1345  CB  LEU A 189      41.767  33.849  20.652  1.00 12.38           C  
ATOM   1346  CG  LEU A 189      43.169  33.920  20.041  1.00 13.41           C  
ATOM   1347  CD1 LEU A 189      44.156  34.513  21.074  1.00 17.19           C  
ATOM   1348  CD2 LEU A 189      43.714  32.594  19.515  1.00 14.52           C  
ATOM   1349  N   ALA A 190      39.106  32.925  22.300  1.00 11.31           N  
ATOM   1350  CA  ALA A 190      37.880  33.352  22.973  1.00 11.77           C  
ATOM   1351  C   ALA A 190      37.426  32.394  24.059  1.00 12.10           C  
ATOM   1352  O   ALA A 190      36.951  32.856  25.101  1.00 13.13           O  
ATOM   1353  CB  ALA A 190      36.760  33.543  21.934  1.00 11.86           C  
ATOM   1354  N   VAL A 191      37.432  31.095  23.831  1.00 11.59           N  
ATOM   1355  CA  VAL A 191      36.936  30.115  24.799  1.00 11.69           C  
ATOM   1356  C   VAL A 191      37.921  29.925  25.930  1.00 12.25           C  
ATOM   1357  O   VAL A 191      37.543  29.943  27.122  1.00 13.06           O  
ATOM   1358  CB  VAL A 191      36.563  28.804  24.102  1.00 12.38           C  
ATOM   1359  CG1 VAL A 191      36.225  27.743  25.147  1.00 15.36           C  
ATOM   1360  CG2 VAL A 191      35.399  28.998  23.127  1.00 14.66           C  
ATOM   1361  N   GLU A 192      39.188  29.751  25.596  1.00 11.95           N  
ATOM   1362  CA  GLU A 192      40.253  29.740  26.595  1.00 11.84           C  
ATOM   1363  C   GLU A 192      40.368  31.111  27.245  1.00 12.67           C  
ATOM   1364  O   GLU A 192      40.320  32.144  26.571  1.00 13.31           O  
ATOM   1365  CB  GLU A 192      41.570  29.328  25.951  1.00 13.14           C  
ATOM   1366  CG  GLU A 192      41.597  27.917  25.364  1.00 14.05           C  
ATOM   1367  CD  GLU A 192      41.400  26.881  26.434  1.00 15.64           C  
ATOM   1368  OE1 GLU A 192      42.365  26.727  27.249  1.00 17.31           O  
ATOM   1369  OE2 GLU A 192      40.305  26.275  26.478  1.00 17.53           O  
ATOM   1370  N   LYS A 193      40.501  31.122  28.575  1.00 12.77           N  
ATOM   1371  CA  LYS A 193      40.440  32.366  29.334  1.00 12.28           C  
ATOM   1372  C   LYS A 193      41.829  32.833  29.717  1.00 12.22           C  
ATOM   1373  O   LYS A 193      42.547  32.169  30.463  1.00 13.05           O  
ATOM   1374  CB  LYS A 193      39.604  32.229  30.640  1.00 13.02           C  
ATOM   1375  CG  LYS A 193      38.172  31.762  30.366  1.00 14.64           C  
ATOM   1376  CD  LYS A 193      37.344  31.679  31.650  1.00 17.12           C  
ATOM   1377  CE  LYS A 193      35.934  31.114  31.372  1.00 21.24           C  
ATOM   1378  NZ  LYS A 193      35.235  30.802  32.648  1.00 35.99           N  
ATOM   1379  N   HIS A 194      42.206  34.005  29.192  1.00 11.61           N  
ATOM   1380  CA  HIS A 194      43.520  34.546  29.440  1.00 11.02           C  
ATOM   1381  C   HIS A 194      43.568  36.029  29.094  1.00 11.30           C  
ATOM   1382  O   HIS A 194      42.560  36.604  28.711  1.00 10.97           O  
ATOM   1383  CB  HIS A 194      44.616  33.747  28.676  1.00 11.43           C  
ATOM   1384  CG  HIS A 194      44.236  33.567  27.227  1.00 11.13           C  
ATOM   1385  ND1 HIS A 194      44.071  34.641  26.397  1.00 11.22           N  
ATOM   1386  CD2 HIS A 194      43.953  32.401  26.540  1.00 12.23           C  
ATOM   1387  CE1 HIS A 194      43.684  34.149  25.226  1.00 11.48           C  
ATOM   1388  NE2 HIS A 194      43.614  32.815  25.272  1.00 12.53           N  
ATOM   1389  N   ARG A 195      44.735  36.643  29.225  1.00 11.63           N  
ATOM   1390  CA  ARG A 195      44.878  38.088  29.022  1.00 11.75           C  
ATOM   1391  C   ARG A 195      44.607  38.521  27.580  1.00 11.59           C  
ATOM   1392  O   ARG A 195      44.444  39.727  27.379  1.00 12.22           O  
ATOM   1393  CB  ARG A 195      46.257  38.494  29.502  1.00 15.28           C  
ATOM   1394  CG  ARG A 195      46.453  40.006  29.579  1.00 24.05           C  
ATOM   1395  CD  ARG A 195      47.214  40.369  28.285  1.00 30.81           C  
ATOM   1396  NE  ARG A 195      47.447  41.821  28.567  1.00 34.54           N  
ATOM   1397  CZ  ARG A 195      46.685  42.648  27.868  1.00 31.84           C  
ATOM   1398  NH1 ARG A 195      45.807  42.260  26.962  1.00 30.03           N  
ATOM   1399  NH2 ARG A 195      47.073  43.803  28.324  1.00 25.80           N  
ATOM   1400  N   ALA A 196      44.556  37.618  26.598  1.00 11.64           N  
ATOM   1401  CA  ALA A 196      44.279  38.001  25.215  1.00 11.12           C  
ATOM   1402  C   ALA A 196      42.842  37.703  24.803  1.00 10.37           C  
ATOM   1403  O   ALA A 196      42.448  38.011  23.674  1.00 11.08           O  
ATOM   1404  CB  ALA A 196      45.269  37.344  24.250  1.00 12.38           C  
ATOM   1405  N   THR A 197      41.989  37.173  25.705  1.00 10.53           N  
ATOM   1406  CA  THR A 197      40.603  36.823  25.314  1.00 10.83           C  
ATOM   1407  C   THR A 197      39.886  38.037  24.771  1.00  9.80           C  
ATOM   1408  O   THR A 197      39.076  37.921  23.835  1.00 10.23           O  
ATOM   1409  CB  THR A 197      39.854  36.202  26.498  1.00 10.50           C  
ATOM   1410  OG1 THR A 197      40.497  35.004  26.931  1.00 11.56           O  
ATOM   1411  CG2 THR A 197      38.423  35.912  26.179  1.00 12.02           C  
ATOM   1412  N   TRP A 198      40.125  39.201  25.352  1.00 10.25           N  
ATOM   1413  CA  TRP A 198      39.447  40.404  24.935  1.00 10.49           C  
ATOM   1414  C   TRP A 198      39.676  40.745  23.458  1.00 10.50           C  
ATOM   1415  O   TRP A 198      38.859  41.390  22.791  1.00 10.90           O  
ATOM   1416  CB  TRP A 198      39.848  41.637  25.793  1.00 11.61           C  
ATOM   1417  CG  TRP A 198      41.192  42.225  25.417  1.00 11.30           C  
ATOM   1418  CD1 TRP A 198      42.418  41.885  25.855  1.00 13.07           C  
ATOM   1419  CD2 TRP A 198      41.365  43.294  24.471  1.00 10.98           C  
ATOM   1420  NE1 TRP A 198      43.342  42.647  25.252  1.00 14.14           N  
ATOM   1421  CE2 TRP A 198      42.744  43.522  24.395  1.00 11.88           C  
ATOM   1422  CE3 TRP A 198      40.518  44.047  23.658  1.00 11.27           C  
ATOM   1423  CZ2 TRP A 198      43.254  44.517  23.554  1.00 12.49           C  
ATOM   1424  CZ3 TRP A 198      41.031  45.026  22.822  1.00 11.80           C  
ATOM   1425  CH2 TRP A 198      42.410  45.232  22.778  1.00 12.36           C  
ATOM   1426  N   PHE A 199      40.842  40.316  22.933  1.00 10.39           N  
ATOM   1427  CA  PHE A 199      41.330  40.631  21.612  1.00 10.24           C  
ATOM   1428  C   PHE A 199      40.915  39.597  20.581  1.00 10.27           C  
ATOM   1429  O   PHE A 199      41.178  39.778  19.367  1.00 11.10           O  
ATOM   1430  CB  PHE A 199      42.859  40.782  21.682  1.00 11.05           C  
ATOM   1431  CG  PHE A 199      43.513  41.420  20.481  1.00 10.66           C  
ATOM   1432  CD1 PHE A 199      43.277  42.735  20.097  1.00 10.75           C  
ATOM   1433  CD2 PHE A 199      44.403  40.717  19.668  1.00 10.55           C  
ATOM   1434  CE1 PHE A 199      43.885  43.320  19.003  1.00 11.21           C  
ATOM   1435  CE2 PHE A 199      45.001  41.283  18.597  1.00 11.19           C  
ATOM   1436  CZ  PHE A 199      44.776  42.569  18.223  1.00 11.03           C  
ATOM   1437  N   ALA A 200      40.289  38.509  21.024  1.00 10.35           N  
ATOM   1438  CA  ALA A 200      39.890  37.450  20.094  1.00 10.09           C  
ATOM   1439  C   ALA A 200      39.132  37.973  18.869  1.00 10.14           C  
ATOM   1440  O   ALA A 200      39.415  37.393  17.787  1.00 10.21           O  
ATOM   1441  CB  ALA A 200      39.095  36.389  20.842  1.00 11.15           C  
ATOM   1442  N   PRO A 201      38.226  38.928  18.945  1.00  9.62           N  
ATOM   1443  CA  PRO A 201      37.555  39.334  17.697  1.00  9.69           C  
ATOM   1444  C   PRO A 201      38.510  39.742  16.585  1.00  9.63           C  
ATOM   1445  O   PRO A 201      38.209  39.498  15.410  1.00 10.60           O  
ATOM   1446  CB  PRO A 201      36.668  40.510  18.173  1.00 10.29           C  
ATOM   1447  CG  PRO A 201      36.382  40.138  19.627  1.00 10.43           C  
ATOM   1448  CD  PRO A 201      37.715  39.660  20.120  1.00 10.37           C  
ATOM   1449  N   PHE A 202      39.624  40.379  16.924  1.00  9.50           N  
ATOM   1450  CA  PHE A 202      40.640  40.716  15.912  1.00 10.13           C  
ATOM   1451  C   PHE A 202      41.214  39.477  15.250  1.00  9.88           C  
ATOM   1452  O   PHE A 202      41.288  39.365  14.019  1.00 10.24           O  
ATOM   1453  CB  PHE A 202      41.757  41.603  16.521  1.00  9.76           C  
ATOM   1454  CG  PHE A 202      42.872  41.817  15.536  1.00 10.51           C  
ATOM   1455  CD1 PHE A 202      42.855  42.942  14.700  1.00 12.76           C  
ATOM   1456  CD2 PHE A 202      43.956  40.965  15.396  1.00 11.39           C  
ATOM   1457  CE1 PHE A 202      43.909  43.096  13.765  1.00 13.80           C  
ATOM   1458  CE2 PHE A 202      44.949  41.119  14.481  1.00 12.39           C  
ATOM   1459  CZ  PHE A 202      44.960  42.210  13.666  1.00 13.50           C  
ATOM   1460  N   VAL A 203      41.643  38.534  16.086  1.00  9.86           N  
ATOM   1461  CA  VAL A 203      42.306  37.327  15.542  1.00  9.80           C  
ATOM   1462  C   VAL A 203      41.318  36.503  14.701  1.00 10.03           C  
ATOM   1463  O   VAL A 203      41.719  35.938  13.693  1.00 10.08           O  
ATOM   1464  CB  VAL A 203      42.976  36.522  16.658  1.00 10.44           C  
ATOM   1465  CG1 VAL A 203      43.888  35.489  16.062  1.00 11.23           C  
ATOM   1466  CG2 VAL A 203      43.781  37.377  17.648  1.00 11.34           C  
ATOM   1467  N   ILE A 204      40.068  36.435  15.199  1.00  9.90           N  
ATOM   1468  CA  ILE A 204      39.023  35.734  14.441  1.00 10.44           C  
ATOM   1469  C   ILE A 204      38.851  36.354  13.063  1.00 10.67           C  
ATOM   1470  O   ILE A 204      38.741  35.633  12.042  1.00 10.67           O  
ATOM   1471  CB  ILE A 204      37.744  35.751  15.285  1.00 10.86           C  
ATOM   1472  CG1 ILE A 204      37.872  34.890  16.544  1.00 11.03           C  
ATOM   1473  CG2 ILE A 204      36.544  35.331  14.421  1.00 11.88           C  
ATOM   1474  CD1 ILE A 204      36.779  35.164  17.598  1.00 11.65           C  
ATOM   1475  N   GLY A 205      38.814  37.680  12.969  1.00 10.27           N  
ATOM   1476  CA  GLY A 205      38.697  38.340  11.692  1.00 10.75           C  
ATOM   1477  C   GLY A 205      39.881  38.063  10.774  1.00 10.37           C  
ATOM   1478  O   GLY A 205      39.665  37.812   9.569  1.00 11.13           O  
ATOM   1479  N   ILE A 206      41.106  38.063  11.296  1.00  9.83           N  
ATOM   1480  CA  ILE A 206      42.263  37.731  10.453  1.00 10.42           C  
ATOM   1481  C   ILE A 206      42.208  36.282  10.009  1.00 10.28           C  
ATOM   1482  O   ILE A 206      42.537  35.966   8.864  1.00 10.88           O  
ATOM   1483  CB  ILE A 206      43.574  38.077  11.166  1.00 10.55           C  
ATOM   1484  CG1 ILE A 206      43.672  39.562  11.541  1.00 10.97           C  
ATOM   1485  CG2 ILE A 206      44.775  37.679  10.316  1.00 11.11           C  
ATOM   1486  CD1 ILE A 206      43.485  40.525  10.378  1.00 12.98           C  
ATOM   1487  N   ALA A 207      41.804  35.352  10.873  1.00 10.27           N  
ATOM   1488  CA  ALA A 207      41.612  33.962  10.460  1.00 10.19           C  
ATOM   1489  C   ALA A 207      40.637  33.870   9.293  1.00  9.80           C  
ATOM   1490  O   ALA A 207      40.884  33.100   8.344  1.00 11.11           O  
ATOM   1491  CB  ALA A 207      41.160  33.162  11.669  1.00 11.24           C  
ATOM   1492  N   LEU A 208      39.520  34.568   9.347  1.00 10.20           N  
ATOM   1493  CA  LEU A 208      38.564  34.501   8.262  1.00 10.75           C  
ATOM   1494  C   LEU A 208      39.114  35.137   6.979  1.00 10.46           C  
ATOM   1495  O   LEU A 208      38.863  34.640   5.870  1.00 11.69           O  
ATOM   1496  CB  LEU A 208      37.206  35.109   8.650  1.00 11.20           C  
ATOM   1497  CG  LEU A 208      36.096  34.768   7.663  1.00 12.04           C  
ATOM   1498  CD1 LEU A 208      35.821  33.272   7.539  1.00 13.33           C  
ATOM   1499  CD2 LEU A 208      34.806  35.485   8.051  1.00 12.40           C  
ATOM   1500  N   LEU A 209      39.857  36.204   7.133  1.00 10.98           N  
ATOM   1501  CA  LEU A 209      40.554  36.860   5.983  1.00 11.05           C  
ATOM   1502  C   LEU A 209      41.434  35.847   5.267  1.00 10.79           C  
ATOM   1503  O   LEU A 209      41.333  35.660   4.037  1.00 10.97           O  
ATOM   1504  CB  LEU A 209      41.279  38.114   6.527  1.00 10.77           C  
ATOM   1505  CG  LEU A 209      41.826  39.097   5.489  1.00 12.86           C  
ATOM   1506  CD1 LEU A 209      42.191  40.416   6.195  1.00 14.71           C  
ATOM   1507  CD2 LEU A 209      43.013  38.580   4.709  1.00 16.64           C  
ATOM   1508  N  AILE A 210      42.304  35.175   6.022  0.59 11.07           N  
ATOM   1509  CA AILE A 210      43.181  34.137   5.487  0.59 11.30           C  
ATOM   1510  C  AILE A 210      42.387  33.051   4.791  0.59 11.14           C  
ATOM   1511  O  AILE A 210      42.714  32.691   3.653  0.59 12.19           O  
ATOM   1512  CB AILE A 210      44.136  33.587   6.565  0.59 13.05           C  
ATOM   1513  CG1AILE A 210      45.283  34.578   6.805  0.59 13.18           C  
ATOM   1514  CG2AILE A 210      44.694  32.190   6.298  0.59 17.24           C  
ATOM   1515  CD1AILE A 210      46.268  34.549   5.641  0.59 17.82           C  
ATOM   1516  N  BILE A 210      42.326  35.163   5.986  0.41 10.94           N  
ATOM   1517  CA BILE A 210      43.181  34.212   5.266  0.41 11.70           C  
ATOM   1518  C  BILE A 210      42.401  33.009   4.771  0.41 10.93           C  
ATOM   1519  O  BILE A 210      42.725  32.449   3.708  0.41 10.79           O  
ATOM   1520  CB BILE A 210      44.402  33.830   6.128  0.41 10.42           C  
ATOM   1521  CG1BILE A 210      44.045  33.080   7.416  0.41 10.05           C  
ATOM   1522  CG2BILE A 210      45.246  35.059   6.444  0.41 12.06           C  
ATOM   1523  CD1BILE A 210      45.221  32.446   8.107  0.41 10.29           C  
ATOM   1524  N   ALA A 211      41.337  32.569   5.455  1.00 11.17           N  
ATOM   1525  CA  ALA A 211      40.550  31.452   4.911  1.00 11.65           C  
ATOM   1526  C   ALA A 211      39.911  31.844   3.571  1.00 10.90           C  
ATOM   1527  O   ALA A 211      39.731  30.994   2.682  1.00 11.83           O  
ATOM   1528  CB  ALA A 211      39.528  30.928   5.908  1.00 13.00           C  
ATOM   1529  N   HIS A 212      39.554  33.108   3.383  1.00 10.86           N  
ATOM   1530  CA  HIS A 212      39.044  33.612   2.110  1.00 11.02           C  
ATOM   1531  C   HIS A 212      40.149  33.689   1.063  1.00 12.16           C  
ATOM   1532  O   HIS A 212      39.872  33.330  -0.114  1.00 12.03           O  
ATOM   1533  CB  HIS A 212      38.386  34.992   2.313  1.00 11.71           C  
ATOM   1534  CG  HIS A 212      36.988  34.794   2.781  1.00 12.11           C  
ATOM   1535  ND1 HIS A 212      36.666  34.435   4.074  1.00 12.80           N  
ATOM   1536  CD2 HIS A 212      35.810  34.854   2.109  1.00 12.94           C  
ATOM   1537  CE1 HIS A 212      35.312  34.285   4.138  1.00 13.70           C  
ATOM   1538  NE2 HIS A 212      34.777  34.543   2.962  1.00 14.08           N  
ATOM   1539  N   LEU A 213      41.362  34.107   1.402  1.00 11.24           N  
ATOM   1540  CA  LEU A 213      42.460  34.099   0.427  1.00 11.42           C  
ATOM   1541  C   LEU A 213      42.741  32.653  -0.017  1.00 11.18           C  
ATOM   1542  O   LEU A 213      43.159  32.464  -1.150  1.00 12.65           O  
ATOM   1543  CB  LEU A 213      43.693  34.797   0.980  1.00 11.93           C  
ATOM   1544  CG  LEU A 213      43.573  36.319   1.175  1.00 12.49           C  
ATOM   1545  CD1 LEU A 213      44.817  36.814   1.877  1.00 14.46           C  
ATOM   1546  CD2 LEU A 213      43.301  37.033  -0.155  1.00 13.41           C  
ATOM   1547  N   ILE A 214      42.528  31.655   0.848  1.00 11.17           N  
ATOM   1548  CA  ILE A 214      42.666  30.238   0.466  1.00 12.19           C  
ATOM   1549  C   ILE A 214      41.561  29.768  -0.443  1.00 12.37           C  
ATOM   1550  O   ILE A 214      41.833  29.026  -1.381  1.00 13.17           O  
ATOM   1551  CB  ILE A 214      42.702  29.357   1.751  1.00 11.50           C  
ATOM   1552  CG1 ILE A 214      43.854  29.653   2.711  1.00 12.88           C  
ATOM   1553  CG2 ILE A 214      42.668  27.874   1.430  1.00 14.00           C  
ATOM   1554  CD1 ILE A 214      43.660  29.035   4.075  1.00 13.90           C  
ATOM   1555  N   CYS A 215      40.299  30.143  -0.158  1.00 12.65           N  
ATOM   1556  CA  CYS A 215      39.154  29.489  -0.730  1.00 12.36           C  
ATOM   1557  C   CYS A 215      38.399  30.236  -1.810  1.00 12.27           C  
ATOM   1558  O   CYS A 215      37.771  29.569  -2.667  1.00 13.59           O  
ATOM   1559  CB  CYS A 215      38.135  29.083   0.377  1.00 12.51           C  
ATOM   1560  SG  CYS A 215      38.720  27.756   1.462  1.00 14.18           S  
ATOM   1561  N   ILE A 216      38.377  31.557  -1.835  1.00 12.09           N  
ATOM   1562  CA  ILE A 216      37.483  32.241  -2.825  1.00 12.49           C  
ATOM   1563  C   ILE A 216      37.679  31.740  -4.243  1.00 13.15           C  
ATOM   1564  O   ILE A 216      36.726  31.433  -4.968  1.00 13.76           O  
ATOM   1565  CB  ILE A 216      37.610  33.775  -2.795  1.00 11.93           C  
ATOM   1566  CG1 ILE A 216      37.213  34.386  -1.454  1.00 12.29           C  
ATOM   1567  CG2 ILE A 216      36.780  34.381  -3.935  1.00 13.34           C  
ATOM   1568  CD1 ILE A 216      37.835  35.774  -1.314  1.00 13.74           C  
ATOM   1569  N   TYR A 217      38.915  31.670  -4.683  1.00 12.41           N  
ATOM   1570  CA  TYR A 217      39.210  31.343  -6.075  1.00 12.45           C  
ATOM   1571  C   TYR A 217      38.715  29.946  -6.478  1.00 12.87           C  
ATOM   1572  O   TYR A 217      38.367  29.724  -7.624  1.00 15.83           O  
ATOM   1573  CB  TYR A 217      40.677  31.466  -6.331  1.00 13.36           C  
ATOM   1574  CG  TYR A 217      41.214  31.174  -7.712  1.00 13.92           C  
ATOM   1575  CD1 TYR A 217      40.940  31.989  -8.800  1.00 14.98           C  
ATOM   1576  CD2 TYR A 217      42.006  30.046  -7.926  1.00 15.33           C  
ATOM   1577  CE1 TYR A 217      41.437  31.709 -10.065  1.00 17.10           C  
ATOM   1578  CE2 TYR A 217      42.557  29.740  -9.155  1.00 17.45           C  
ATOM   1579  CZ  TYR A 217      42.247  30.586 -10.221  1.00 17.90           C  
ATOM   1580  OH  TYR A 217      42.784  30.287 -11.473  1.00 22.62           O  
ATOM   1581  N   TYR A 218      38.745  29.008  -5.528  1.00 13.30           N  
ATOM   1582  CA  TYR A 218      38.401  27.604  -5.791  1.00 13.08           C  
ATOM   1583  C   TYR A 218      36.967  27.248  -5.430  1.00 13.40           C  
ATOM   1584  O   TYR A 218      36.349  26.409  -6.112  1.00 14.95           O  
ATOM   1585  CB  TYR A 218      39.354  26.728  -5.000  1.00 13.52           C  
ATOM   1586  CG  TYR A 218      40.801  26.750  -5.475  1.00 13.44           C  
ATOM   1587  CD1 TYR A 218      41.145  26.528  -6.800  1.00 14.12           C  
ATOM   1588  CD2 TYR A 218      41.859  26.999  -4.584  1.00 13.48           C  
ATOM   1589  CE1 TYR A 218      42.450  26.550  -7.237  1.00 14.97           C  
ATOM   1590  CE2 TYR A 218      43.171  27.016  -4.998  1.00 14.49           C  
ATOM   1591  CZ  TYR A 218      43.479  26.790  -6.315  1.00 15.37           C  
ATOM   1592  OH  TYR A 218      44.822  26.807  -6.696  1.00 15.74           O  
ATOM   1593  N   THR A 219      36.379  27.792  -4.344  1.00 14.15           N  
ATOM   1594  CA  THR A 219      35.043  27.394  -3.868  1.00 14.64           C  
ATOM   1595  C   THR A 219      34.089  28.532  -3.687  1.00 15.21           C  
ATOM   1596  O   THR A 219      32.908  28.297  -3.372  1.00 16.02           O  
ATOM   1597  CB  THR A 219      35.073  26.632  -2.522  1.00 14.88           C  
ATOM   1598  OG1 THR A 219      35.438  27.551  -1.489  1.00 14.78           O  
ATOM   1599  CG2 THR A 219      36.076  25.478  -2.536  1.00 16.62           C  
ATOM   1600  N   GLY A 220      34.597  29.755  -3.849  1.00 14.86           N  
ATOM   1601  CA  GLY A 220      33.790  30.893  -3.481  1.00 15.40           C  
ATOM   1602  C   GLY A 220      33.917  31.278  -2.046  1.00 15.27           C  
ATOM   1603  O   GLY A 220      33.512  32.379  -1.675  1.00 19.05           O  
ATOM   1604  N   ALA A 221      34.489  30.398  -1.204  1.00 14.86           N  
ATOM   1605  CA  ALA A 221      34.654  30.535   0.226  1.00 13.71           C  
ATOM   1606  C   ALA A 221      33.300  30.530   0.925  1.00 13.87           C  
ATOM   1607  O   ALA A 221      32.635  31.547   1.118  1.00 16.57           O  
ATOM   1608  CB  ALA A 221      35.461  31.762   0.611  1.00 14.18           C  
ATOM   1609  N   GLY A 222      32.883  29.338   1.320  1.00 13.71           N  
ATOM   1610  CA  GLY A 222      31.669  29.230   2.134  1.00 14.31           C  
ATOM   1611  C   GLY A 222      32.054  29.425   3.598  1.00 13.68           C  
ATOM   1612  O   GLY A 222      31.804  30.492   4.173  1.00 14.95           O  
ATOM   1613  N   LEU A 223      32.703  28.440   4.208  1.00 13.93           N  
ATOM   1614  CA  LEU A 223      33.301  28.448   5.517  1.00 12.62           C  
ATOM   1615  C   LEU A 223      32.278  28.707   6.636  1.00 13.49           C  
ATOM   1616  O   LEU A 223      32.663  29.077   7.741  1.00 15.63           O  
ATOM   1617  CB  LEU A 223      34.414  29.521   5.600  1.00 13.65           C  
ATOM   1618  CG  LEU A 223      35.447  29.418   4.476  1.00 13.19           C  
ATOM   1619  CD1 LEU A 223      36.257  30.704   4.378  1.00 16.73           C  
ATOM   1620  CD2 LEU A 223      36.329  28.198   4.691  1.00 17.38           C  
ATOM   1621  N   ASN A 224      30.994  28.600   6.299  1.00 12.38           N  
ATOM   1622  CA  ASN A 224      29.891  29.121   7.094  1.00 11.62           C  
ATOM   1623  C   ASN A 224      28.582  28.769   6.394  1.00 11.89           C  
ATOM   1624  O   ASN A 224      28.220  29.418   5.413  1.00 12.73           O  
ATOM   1625  CB  ASN A 224      30.039  30.627   7.157  1.00 12.01           C  
ATOM   1626  CG  ASN A 224      28.965  31.269   8.015  1.00 12.04           C  
ATOM   1627  OD1 ASN A 224      27.856  30.775   8.207  1.00 13.17           O  
ATOM   1628  ND2 ASN A 224      29.288  32.426   8.600  1.00 12.49           N  
ATOM   1629  N   PRO A 225      27.868  27.716   6.844  1.00 12.03           N  
ATOM   1630  CA  PRO A 225      26.642  27.327   6.134  1.00 12.72           C  
ATOM   1631  C   PRO A 225      25.646  28.457   5.982  1.00 13.04           C  
ATOM   1632  O   PRO A 225      24.900  28.502   4.976  1.00 14.82           O  
ATOM   1633  CB  PRO A 225      26.146  26.161   6.995  1.00 14.28           C  
ATOM   1634  CG  PRO A 225      27.440  25.544   7.501  1.00 13.92           C  
ATOM   1635  CD  PRO A 225      28.273  26.759   7.884  1.00 12.84           C  
ATOM   1636  N   ALA A 226      25.549  29.393   6.914  1.00 13.38           N  
ATOM   1637  CA  ALA A 226      24.601  30.514   6.763  1.00 14.31           C  
ATOM   1638  C   ALA A 226      25.005  31.473   5.628  1.00 14.76           C  
ATOM   1639  O   ALA A 226      24.146  32.053   4.964  1.00 17.96           O  
ATOM   1640  CB  ALA A 226      24.503  31.281   8.075  1.00 16.24           C  
ATOM   1641  N   ARG A 227      26.326  31.570   5.402  1.00 13.41           N  
ATOM   1642  CA  ARG A 227      26.820  32.388   4.294  1.00 12.34           C  
ATOM   1643  C   ARG A 227      26.510  31.759   2.924  1.00 13.21           C  
ATOM   1644  O   ARG A 227      26.296  32.487   1.953  1.00 13.27           O  
ATOM   1645  CB  ARG A 227      28.305  32.600   4.437  1.00 12.80           C  
ATOM   1646  CG  ARG A 227      28.956  33.434   3.372  1.00 13.37           C  
ATOM   1647  CD  ARG A 227      29.538  32.610   2.219  1.00 13.43           C  
ATOM   1648  NE  ARG A 227      30.077  33.443   1.155  1.00 14.02           N  
ATOM   1649  CZ  ARG A 227      29.443  33.838   0.058  1.00 13.89           C  
ATOM   1650  NH1 ARG A 227      28.217  33.494  -0.177  1.00 13.51           N  
ATOM   1651  NH2 ARG A 227      30.025  34.630  -0.857  1.00 15.90           N  
ATOM   1652  N   SER A 228      26.526  30.456   2.852  1.00 13.03           N  
ATOM   1653  CA  SER A 228      26.298  29.776   1.612  1.00 13.68           C  
ATOM   1654  C   SER A 228      24.822  29.564   1.291  1.00 13.91           C  
ATOM   1655  O   SER A 228      24.433  29.662   0.111  1.00 14.56           O  
ATOM   1656  CB  SER A 228      26.970  28.399   1.640  1.00 14.38           C  
ATOM   1657  OG  SER A 228      28.356  28.495   1.869  1.00 14.91           O  
ATOM   1658  N   PHE A 229      24.015  29.316   2.301  1.00 14.58           N  
ATOM   1659  CA  PHE A 229      22.605  29.043   2.091  1.00 14.13           C  
ATOM   1660  C   PHE A 229      21.829  30.251   1.618  1.00 14.12           C  
ATOM   1661  O   PHE A 229      21.018  30.146   0.674  1.00 15.05           O  
ATOM   1662  CB  PHE A 229      22.031  28.477   3.398  1.00 14.83           C  
ATOM   1663  CG  PHE A 229      20.590  27.945   3.264  1.00 16.11           C  
ATOM   1664  CD1 PHE A 229      20.345  26.736   2.637  1.00 17.73           C  
ATOM   1665  CD2 PHE A 229      19.553  28.690   3.796  1.00 16.14           C  
ATOM   1666  CE1 PHE A 229      19.044  26.313   2.575  1.00 21.26           C  
ATOM   1667  CE2 PHE A 229      18.248  28.259   3.716  1.00 18.66           C  
ATOM   1668  CZ  PHE A 229      18.006  27.058   3.093  1.00 20.73           C  
ATOM   1669  N   GLY A 230      22.034  31.390   2.266  1.00 15.95           N  
ATOM   1670  CA  GLY A 230      21.179  32.536   1.953  1.00 16.84           C  
ATOM   1671  C   GLY A 230      21.247  32.974   0.503  1.00 13.90           C  
ATOM   1672  O   GLY A 230      20.195  33.196  -0.122  1.00 14.81           O  
ATOM   1673  N   PRO A 231      22.425  33.161  -0.081  1.00 12.87           N  
ATOM   1674  CA  PRO A 231      22.508  33.528  -1.500  1.00 13.81           C  
ATOM   1675  C   PRO A 231      21.903  32.479  -2.409  1.00 14.18           C  
ATOM   1676  O   PRO A 231      21.356  32.892  -3.457  1.00 15.89           O  
ATOM   1677  CB  PRO A 231      24.017  33.695  -1.732  1.00 14.88           C  
ATOM   1678  CG  PRO A 231      24.524  34.116  -0.377  1.00 14.67           C  
ATOM   1679  CD  PRO A 231      23.762  33.230   0.550  1.00 13.97           C  
ATOM   1680  N   ALA A 232      21.990  31.185  -2.105  1.00 14.55           N  
ATOM   1681  CA  ALA A 232      21.396  30.154  -2.952  1.00 15.09           C  
ATOM   1682  C   ALA A 232      19.874  30.346  -2.964  1.00 16.25           C  
ATOM   1683  O   ALA A 232      19.204  30.226  -4.013  1.00 18.25           O  
ATOM   1684  CB  ALA A 232      21.822  28.785  -2.460  1.00 16.66           C  
ATOM   1685  N   VAL A 233      19.273  30.654  -1.805  1.00 15.98           N  
ATOM   1686  CA  VAL A 233      17.859  30.929  -1.700  1.00 17.72           C  
ATOM   1687  C   VAL A 233      17.507  32.146  -2.542  1.00 18.58           C  
ATOM   1688  O   VAL A 233      16.537  32.100  -3.320  1.00 19.78           O  
ATOM   1689  CB  VAL A 233      17.411  31.123  -0.246  1.00 18.02           C  
ATOM   1690  CG1 VAL A 233      15.952  31.579  -0.176  1.00 21.32           C  
ATOM   1691  CG2 VAL A 233      17.606  29.822   0.540  1.00 20.05           C  
ATOM   1692  N   ALA A 234      18.269  33.221  -2.425  1.00 17.40           N  
ATOM   1693  CA  ALA A 234      17.992  34.465  -3.107  1.00 17.73           C  
ATOM   1694  C   ALA A 234      18.158  34.339  -4.627  1.00 18.87           C  
ATOM   1695  O   ALA A 234      17.433  34.953  -5.433  1.00 20.79           O  
ATOM   1696  CB  ALA A 234      18.866  35.599  -2.571  1.00 18.16           C  
ATOM   1697  N   ALA A 235      19.083  33.502  -5.069  1.00 18.06           N  
ATOM   1698  CA  ALA A 235      19.333  33.249  -6.484  1.00 21.06           C  
ATOM   1699  C   ALA A 235      18.438  32.167  -7.075  1.00 21.02           C  
ATOM   1700  O   ALA A 235      18.434  31.945  -8.263  1.00 23.77           O  
ATOM   1701  CB  ALA A 235      20.745  32.788  -6.746  1.00 23.52           C  
ATOM   1702  N   ARG A 236      17.710  31.553  -6.150  1.00 20.48           N  
ATOM   1703  CA  ARG A 236      16.828  30.454  -6.491  1.00 24.12           C  
ATOM   1704  C   ARG A 236      17.642  29.413  -7.216  1.00 25.09           C  
ATOM   1705  O   ARG A 236      17.293  28.861  -8.263  1.00 39.00           O  
ATOM   1706  CB  ARG A 236      15.658  30.956  -7.357  1.00 29.41           C  
ATOM   1707  CG  ARG A 236      14.783  31.984  -6.636  1.00 33.24           C  
ATOM   1708  CD  ARG A 236      13.664  31.296  -5.871  0.00 33.27           C  
ATOM   1709  NE  ARG A 236      12.762  32.256  -5.240  0.00 33.24           N  
ATOM   1710  CZ  ARG A 236      13.154  33.376  -4.648  0.00 33.23           C  
ATOM   1711  NH1 ARG A 236      14.442  33.690  -4.600  0.00 33.23           N  
ATOM   1712  NH2 ARG A 236      12.260  34.188  -4.101  0.00 33.24           N  
ATOM   1713  N  ASER A 237      18.786  29.059  -6.647  0.31 26.47           N  
ATOM   1714  CA ASER A 237      19.563  28.040  -7.345  0.31 27.27           C  
ATOM   1715  C  ASER A 237      20.592  27.466  -6.382  0.31 24.39           C  
ATOM   1716  O  ASER A 237      21.354  28.198  -5.770  0.31 24.92           O  
ATOM   1717  CB ASER A 237      20.189  28.639  -8.601  0.31 32.94           C  
ATOM   1718  OG ASER A 237      20.895  27.657  -9.340  0.31 42.97           O  
ATOM   1719  N  BSER A 237      18.791  29.038  -6.687  0.69 26.30           N  
ATOM   1720  CA BSER A 237      19.766  28.209  -7.367  0.69 29.07           C  
ATOM   1721  C  BSER A 237      20.634  27.472  -6.359  0.69 24.05           C  
ATOM   1722  O  BSER A 237      21.380  28.145  -5.660  0.69 25.54           O  
ATOM   1723  CB BSER A 237      20.601  29.122  -8.274  0.69 35.08           C  
ATOM   1724  OG BSER A 237      21.722  28.488  -8.860  0.69 48.76           O  
ATOM   1725  N   PHE A 238      20.541  26.155  -6.289  1.00 22.93           N  
ATOM   1726  CA  PHE A 238      21.432  25.335  -5.501  1.00 19.50           C  
ATOM   1727  C   PHE A 238      22.269  24.432  -6.399  1.00 18.90           C  
ATOM   1728  O   PHE A 238      21.738  23.584  -7.102  1.00 21.96           O  
ATOM   1729  CB  PHE A 238      20.675  24.442  -4.523  1.00 21.37           C  
ATOM   1730  CG  PHE A 238      20.169  25.202  -3.313  1.00 20.80           C  
ATOM   1731  CD1 PHE A 238      20.822  25.124  -2.100  1.00 20.36           C  
ATOM   1732  CD2 PHE A 238      19.043  26.003  -3.426  1.00 23.35           C  
ATOM   1733  CE1 PHE A 238      20.316  25.824  -1.042  1.00 21.61           C  
ATOM   1734  CE2 PHE A 238      18.569  26.707  -2.324  1.00 23.49           C  
ATOM   1735  CZ  PHE A 238      19.226  26.631  -1.108  1.00 22.25           C  
ATOM   1736  N   PRO A 239      23.575  24.589  -6.448  1.00 18.58           N  
ATOM   1737  CA  PRO A 239      24.379  23.646  -7.231  1.00 18.95           C  
ATOM   1738  C   PRO A 239      24.294  22.277  -6.574  1.00 15.85           C  
ATOM   1739  O   PRO A 239      24.076  22.139  -5.377  1.00 16.36           O  
ATOM   1740  CB  PRO A 239      25.780  24.223  -7.128  1.00 22.09           C  
ATOM   1741  CG  PRO A 239      25.750  25.086  -5.905  1.00 26.81           C  
ATOM   1742  CD  PRO A 239      24.356  25.654  -5.796  1.00 22.12           C  
ATOM   1743  N   ASN A 240      24.496  21.220  -7.388  1.00 15.62           N  
ATOM   1744  CA  ASN A 240      24.353  19.889  -6.832  1.00 14.78           C  
ATOM   1745  C   ASN A 240      25.456  19.613  -5.809  1.00 14.31           C  
ATOM   1746  O   ASN A 240      25.269  18.737  -4.982  1.00 15.46           O  
ATOM   1747  CB  ASN A 240      24.354  18.856  -7.935  1.00 17.31           C  
ATOM   1748  CG  ASN A 240      23.048  18.836  -8.704  1.00 20.50           C  
ATOM   1749  OD1 ASN A 240      21.996  19.092  -8.135  1.00 25.88           O  
ATOM   1750  ND2 ASN A 240      23.202  18.521  -9.981  1.00 26.63           N  
ATOM   1751  N   TYR A 241      26.562  20.330  -5.853  1.00 14.63           N  
ATOM   1752  CA  TYR A 241      27.640  20.205  -4.886  1.00 14.68           C  
ATOM   1753  C   TYR A 241      27.474  21.105  -3.691  1.00 12.72           C  
ATOM   1754  O   TYR A 241      28.425  21.259  -2.888  1.00 13.72           O  
ATOM   1755  CB  TYR A 241      28.990  20.441  -5.560  1.00 16.31           C  
ATOM   1756  CG  TYR A 241      29.151  21.727  -6.294  1.00 15.89           C  
ATOM   1757  CD1 TYR A 241      29.514  22.857  -5.560  1.00 17.42           C  
ATOM   1758  CD2 TYR A 241      28.971  21.866  -7.648  1.00 16.28           C  
ATOM   1759  CE1 TYR A 241      29.661  24.026  -6.256  1.00 17.04           C  
ATOM   1760  CE2 TYR A 241      29.104  23.027  -8.346  1.00 18.06           C  
ATOM   1761  CZ  TYR A 241      29.455  24.128  -7.610  1.00 17.98           C  
ATOM   1762  OH  TYR A 241      29.624  25.338  -8.223  1.00 18.82           O  
ATOM   1763  N   HIS A 242      26.299  21.667  -3.484  1.00 13.35           N  
ATOM   1764  CA  HIS A 242      26.087  22.560  -2.337  1.00 14.40           C  
ATOM   1765  C   HIS A 242      26.461  21.920  -1.021  1.00 12.65           C  
ATOM   1766  O   HIS A 242      26.813  22.580  -0.053  1.00 14.07           O  
ATOM   1767  CB  HIS A 242      24.602  23.009  -2.319  1.00 16.06           C  
ATOM   1768  CG  HIS A 242      24.258  23.979  -1.213  1.00 16.82           C  
ATOM   1769  ND1 HIS A 242      24.601  25.317  -1.240  1.00 17.61           N  
ATOM   1770  CD2 HIS A 242      23.571  23.802  -0.033  1.00 17.77           C  
ATOM   1771  CE1 HIS A 242      24.166  25.902  -0.118  1.00 17.97           C  
ATOM   1772  NE2 HIS A 242      23.525  25.009   0.647  1.00 17.84           N  
ATOM   1773  N   TRP A 243      26.312  20.597  -0.935  1.00 14.26           N  
ATOM   1774  CA  TRP A 243      26.655  19.849   0.249  1.00 13.83           C  
ATOM   1775  C   TRP A 243      28.089  20.109   0.723  1.00 13.71           C  
ATOM   1776  O   TRP A 243      28.345  19.947   1.916  1.00 14.51           O  
ATOM   1777  CB  TRP A 243      26.372  18.340   0.045  1.00 14.97           C  
ATOM   1778  CG  TRP A 243      27.196  17.728  -1.039  1.00 14.42           C  
ATOM   1779  CD1 TRP A 243      26.827  17.602  -2.348  1.00 15.21           C  
ATOM   1780  CD2 TRP A 243      28.498  17.176  -0.942  1.00 15.00           C  
ATOM   1781  NE1 TRP A 243      27.829  16.995  -3.084  1.00 15.61           N  
ATOM   1782  CE2 TRP A 243      28.873  16.720  -2.237  1.00 16.36           C  
ATOM   1783  CE3 TRP A 243      29.420  16.989   0.094  1.00 16.78           C  
ATOM   1784  CZ2 TRP A 243      30.096  16.125  -2.488  1.00 18.80           C  
ATOM   1785  CZ3 TRP A 243      30.628  16.396  -0.165  1.00 18.30           C  
ATOM   1786  CH2 TRP A 243      30.993  15.954  -1.453  1.00 18.91           C  
ATOM   1787  N   ILE A 244      29.028  20.497  -0.132  1.00 14.27           N  
ATOM   1788  CA  ILE A 244      30.375  20.718   0.342  1.00 13.23           C  
ATOM   1789  C   ILE A 244      30.393  21.900   1.319  1.00 12.95           C  
ATOM   1790  O   ILE A 244      31.308  21.954   2.188  1.00 13.20           O  
ATOM   1791  CB  ILE A 244      31.415  20.910  -0.784  1.00 14.01           C  
ATOM   1792  CG1 ILE A 244      31.314  22.243  -1.540  1.00 13.89           C  
ATOM   1793  CG2 ILE A 244      31.429  19.705  -1.708  1.00 14.48           C  
ATOM   1794  CD1 ILE A 244      32.476  22.519  -2.508  1.00 16.80           C  
ATOM   1795  N   TYR A 245      29.464  22.818   1.202  1.00 12.87           N  
ATOM   1796  CA  TYR A 245      29.411  24.016   2.049  1.00 12.99           C  
ATOM   1797  C   TYR A 245      28.757  23.736   3.379  1.00 12.57           C  
ATOM   1798  O   TYR A 245      28.725  24.659   4.249  1.00 13.52           O  
ATOM   1799  CB  TYR A 245      28.686  25.144   1.271  1.00 12.66           C  
ATOM   1800  CG  TYR A 245      29.353  25.488  -0.041  1.00 12.51           C  
ATOM   1801  CD1 TYR A 245      30.593  26.067  -0.106  1.00 13.42           C  
ATOM   1802  CD2 TYR A 245      28.720  25.220  -1.249  1.00 13.93           C  
ATOM   1803  CE1 TYR A 245      31.233  26.388  -1.302  1.00 13.96           C  
ATOM   1804  CE2 TYR A 245      29.300  25.516  -2.446  1.00 14.15           C  
ATOM   1805  CZ  TYR A 245      30.549  26.105  -2.486  1.00 13.84           C  
ATOM   1806  OH  TYR A 245      31.140  26.390  -3.680  1.00 14.54           O  
ATOM   1807  N   TRP A 246      28.262  22.546   3.606  1.00 13.27           N  
ATOM   1808  CA  TRP A 246      27.760  22.047   4.890  1.00 13.65           C  
ATOM   1809  C   TRP A 246      28.777  21.053   5.438  1.00 13.28           C  
ATOM   1810  O   TRP A 246      29.254  21.238   6.556  1.00 14.23           O  
ATOM   1811  CB  TRP A 246      26.361  21.460   4.735  1.00 14.48           C  
ATOM   1812  CG  TRP A 246      25.350  22.510   4.400  1.00 15.13           C  
ATOM   1813  CD1 TRP A 246      25.032  23.087   3.219  1.00 15.23           C  
ATOM   1814  CD2 TRP A 246      24.503  23.146   5.380  1.00 15.35           C  
ATOM   1815  NE1 TRP A 246      24.055  24.031   3.373  1.00 15.95           N  
ATOM   1816  CE2 TRP A 246      23.707  24.075   4.694  1.00 15.55           C  
ATOM   1817  CE3 TRP A 246      24.344  22.985   6.772  1.00 16.73           C  
ATOM   1818  CZ2 TRP A 246      22.766  24.858   5.342  1.00 17.16           C  
ATOM   1819  CZ3 TRP A 246      23.411  23.766   7.422  1.00 17.95           C  
ATOM   1820  CH2 TRP A 246      22.632  24.683   6.700  1.00 18.38           C  
ATOM   1821  N   LEU A 247      29.097  20.003   4.700  1.00 13.58           N  
ATOM   1822  CA  LEU A 247      29.989  18.976   5.236  1.00 14.90           C  
ATOM   1823  C   LEU A 247      31.377  19.517   5.470  1.00 13.63           C  
ATOM   1824  O   LEU A 247      32.021  19.130   6.434  1.00 14.26           O  
ATOM   1825  CB  LEU A 247      30.042  17.768   4.308  1.00 13.96           C  
ATOM   1826  CG  LEU A 247      30.910  16.630   4.802  1.00 16.20           C  
ATOM   1827  CD1 LEU A 247      30.386  16.031   6.116  1.00 22.22           C  
ATOM   1828  CD2 LEU A 247      31.040  15.492   3.767  1.00 21.46           C  
ATOM   1829  N   GLY A 248      31.876  20.379   4.571  1.00 12.92           N  
ATOM   1830  CA  GLY A 248      33.270  20.894   4.762  1.00 13.64           C  
ATOM   1831  C   GLY A 248      33.377  21.655   6.075  1.00 12.58           C  
ATOM   1832  O   GLY A 248      34.220  21.341   6.924  1.00 12.77           O  
ATOM   1833  N   PRO A 249      32.533  22.673   6.305  1.00 12.68           N  
ATOM   1834  CA  PRO A 249      32.596  23.374   7.611  1.00 12.32           C  
ATOM   1835  C   PRO A 249      32.317  22.486   8.807  1.00 12.26           C  
ATOM   1836  O   PRO A 249      32.959  22.701   9.851  1.00 13.63           O  
ATOM   1837  CB  PRO A 249      31.615  24.527   7.396  1.00 13.19           C  
ATOM   1838  CG  PRO A 249      31.668  24.792   5.922  1.00 13.57           C  
ATOM   1839  CD  PRO A 249      31.666  23.382   5.336  1.00 13.69           C  
ATOM   1840  N   ILE A 250      31.426  21.516   8.721  1.00 12.99           N  
ATOM   1841  CA  ILE A 250      31.221  20.591   9.844  1.00 13.39           C  
ATOM   1842  C   ILE A 250      32.483  19.785  10.124  1.00 13.47           C  
ATOM   1843  O   ILE A 250      32.878  19.669  11.302  1.00 13.40           O  
ATOM   1844  CB  ILE A 250      30.004  19.706   9.540  1.00 14.90           C  
ATOM   1845  CG1 ILE A 250      28.701  20.497   9.592  1.00 15.55           C  
ATOM   1846  CG2 ILE A 250      30.003  18.499  10.451  1.00 15.92           C  
ATOM   1847  CD1 ILE A 250      27.488  19.841   8.989  1.00 19.36           C  
ATOM   1848  N   LEU A 251      33.143  19.270   9.098  1.00 13.32           N  
ATOM   1849  CA  LEU A 251      34.417  18.575   9.317  1.00 13.29           C  
ATOM   1850  C   LEU A 251      35.444  19.509   9.946  1.00 13.38           C  
ATOM   1851  O   LEU A 251      36.207  19.065  10.823  1.00 14.12           O  
ATOM   1852  CB  LEU A 251      34.913  17.977   8.001  1.00 13.93           C  
ATOM   1853  CG  LEU A 251      34.111  16.823   7.448  1.00 19.62           C  
ATOM   1854  CD1 LEU A 251      34.630  16.523   6.038  1.00 25.92           C  
ATOM   1855  CD2 LEU A 251      34.151  15.654   8.419  1.00 24.42           C  
ATOM   1856  N   GLY A 252      35.495  20.745   9.486  1.00 13.24           N  
ATOM   1857  CA  GLY A 252      36.458  21.661  10.070  1.00 13.42           C  
ATOM   1858  C   GLY A 252      36.199  21.945  11.514  1.00 12.20           C  
ATOM   1859  O   GLY A 252      37.150  22.044  12.341  1.00 12.77           O  
ATOM   1860  N   ALA A 253      34.934  22.079  11.922  1.00 12.27           N  
ATOM   1861  CA  ALA A 253      34.591  22.270  13.320  1.00 12.69           C  
ATOM   1862  C   ALA A 253      35.062  21.093  14.160  1.00 12.32           C  
ATOM   1863  O   ALA A 253      35.622  21.285  15.249  1.00 13.18           O  
ATOM   1864  CB  ALA A 253      33.101  22.462  13.461  1.00 14.55           C  
ATOM   1865  N  APHE A 254      34.858  19.868  13.651  0.50 12.57           N  
ATOM   1866  CA APHE A 254      35.279  18.687  14.404  0.50 13.36           C  
ATOM   1867  C  APHE A 254      36.795  18.649  14.483  0.50 12.92           C  
ATOM   1868  O  APHE A 254      37.384  18.356  15.547  0.50 17.79           O  
ATOM   1869  CB APHE A 254      34.738  17.381  13.808  0.50 14.69           C  
ATOM   1870  CG APHE A 254      33.352  16.984  14.261  0.50 15.59           C  
ATOM   1871  CD1APHE A 254      33.173  16.172  15.358  0.50 15.45           C  
ATOM   1872  CD2APHE A 254      32.205  17.413  13.611  0.50 16.06           C  
ATOM   1873  CE1APHE A 254      31.927  15.802  15.797  0.50 17.45           C  
ATOM   1874  CE2APHE A 254      30.933  17.044  14.021  0.50 16.06           C  
ATOM   1875  CZ APHE A 254      30.798  16.234  15.114  0.50 16.57           C  
ATOM   1876  N  BPHE A 254      34.848  19.895  13.600  0.50 12.86           N  
ATOM   1877  CA BPHE A 254      35.223  18.685  14.318  0.50 13.21           C  
ATOM   1878  C  BPHE A 254      36.734  18.566  14.409  0.50 12.84           C  
ATOM   1879  O  BPHE A 254      37.246  18.134  15.471  0.50 11.47           O  
ATOM   1880  CB BPHE A 254      34.599  17.424  13.688  0.50 15.30           C  
ATOM   1881  CG BPHE A 254      34.901  16.201  14.534  0.50 17.63           C  
ATOM   1882  CD1BPHE A 254      35.865  15.287  14.150  0.50 22.23           C  
ATOM   1883  CD2BPHE A 254      34.224  15.991  15.720  0.50 19.52           C  
ATOM   1884  CE1BPHE A 254      36.135  14.183  14.947  0.50 24.87           C  
ATOM   1885  CE2BPHE A 254      34.480  14.891  16.533  0.50 23.40           C  
ATOM   1886  CZ BPHE A 254      35.458  13.990  16.137  0.50 25.79           C  
ATOM   1887  N   LEU A 255      37.505  18.942  13.387  1.00 12.88           N  
ATOM   1888  CA  LEU A 255      38.980  18.908  13.440  1.00 13.60           C  
ATOM   1889  C   LEU A 255      39.486  19.880  14.483  1.00 13.15           C  
ATOM   1890  O   LEU A 255      40.354  19.562  15.313  1.00 12.82           O  
ATOM   1891  CB  LEU A 255      39.537  19.207  12.049  1.00 14.09           C  
ATOM   1892  CG  LEU A 255      41.050  19.335  11.935  1.00 16.85           C  
ATOM   1893  CD1 LEU A 255      41.790  18.089  12.463  1.00 20.04           C  
ATOM   1894  CD2 LEU A 255      41.515  19.591  10.491  1.00 20.15           C  
ATOM   1895  N   ALA A 256      38.991  21.121  14.473  1.00 12.45           N  
ATOM   1896  CA  ALA A 256      39.386  22.129  15.458  1.00 12.20           C  
ATOM   1897  C   ALA A 256      39.095  21.682  16.874  1.00 11.84           C  
ATOM   1898  O   ALA A 256      39.964  21.789  17.755  1.00 12.54           O  
ATOM   1899  CB  ALA A 256      38.722  23.459  15.145  1.00 12.54           C  
ATOM   1900  N   TYR A 257      37.873  21.210  17.096  1.00 12.61           N  
ATOM   1901  CA  TYR A 257      37.522  20.660  18.406  1.00 13.13           C  
ATOM   1902  C   TYR A 257      38.485  19.568  18.821  1.00 12.40           C  
ATOM   1903  O   TYR A 257      38.915  19.530  20.004  1.00 13.65           O  
ATOM   1904  CB  TYR A 257      36.024  20.181  18.371  1.00 13.53           C  
ATOM   1905  CG  TYR A 257      35.804  19.238  19.533  1.00 13.94           C  
ATOM   1906  CD1 TYR A 257      35.715  19.683  20.849  1.00 15.98           C  
ATOM   1907  CD2 TYR A 257      35.704  17.869  19.328  1.00 16.42           C  
ATOM   1908  CE1 TYR A 257      35.517  18.843  21.935  1.00 16.97           C  
ATOM   1909  CE2 TYR A 257      35.514  16.991  20.399  1.00 18.81           C  
ATOM   1910  CZ  TYR A 257      35.420  17.484  21.685  1.00 20.23           C  
ATOM   1911  OH  TYR A 257      35.254  16.580  22.721  1.00 26.00           O  
ATOM   1912  N   SER A 258      38.856  18.660  17.920  1.00 12.74           N  
ATOM   1913  CA  SER A 258      39.707  17.525  18.261  1.00 13.97           C  
ATOM   1914  C   SER A 258      41.084  17.979  18.722  1.00 12.67           C  
ATOM   1915  O   SER A 258      41.648  17.458  19.677  1.00 13.78           O  
ATOM   1916  CB  SER A 258      39.846  16.563  17.045  1.00 17.35           C  
ATOM   1917  OG  SER A 258      38.559  15.960  16.812  1.00 21.00           O  
ATOM   1918  N   ILE A 259      41.635  18.988  18.046  1.00 12.65           N  
ATOM   1919  CA  ILE A 259      42.947  19.532  18.437  1.00 13.31           C  
ATOM   1920  C   ILE A 259      42.876  20.173  19.792  1.00 12.03           C  
ATOM   1921  O   ILE A 259      43.684  19.938  20.694  1.00 13.20           O  
ATOM   1922  CB  ILE A 259      43.464  20.492  17.334  1.00 13.42           C  
ATOM   1923  CG1 ILE A 259      43.744  19.777  16.007  1.00 13.79           C  
ATOM   1924  CG2 ILE A 259      44.722  21.219  17.837  1.00 13.90           C  
ATOM   1925  CD1 ILE A 259      43.794  20.684  14.798  1.00 16.64           C  
ATOM   1926  N   TRP A 260      41.873  21.038  19.963  1.00 12.42           N  
ATOM   1927  CA  TRP A 260      41.651  21.717  21.271  1.00 11.78           C  
ATOM   1928  C   TRP A 260      41.477  20.687  22.385  1.00 12.07           C  
ATOM   1929  O   TRP A 260      42.080  20.829  23.438  1.00 13.07           O  
ATOM   1930  CB  TRP A 260      40.420  22.630  21.125  1.00 11.52           C  
ATOM   1931  CG  TRP A 260      39.954  23.273  22.401  1.00 11.74           C  
ATOM   1932  CD1 TRP A 260      40.384  24.436  22.956  1.00 12.93           C  
ATOM   1933  CD2 TRP A 260      38.933  22.765  23.297  1.00 12.45           C  
ATOM   1934  NE1 TRP A 260      39.681  24.673  24.108  1.00 13.66           N  
ATOM   1935  CE2 TRP A 260      38.802  23.675  24.363  1.00 13.53           C  
ATOM   1936  CE3 TRP A 260      38.121  21.610  23.288  1.00 13.33           C  
ATOM   1937  CZ2 TRP A 260      37.882  23.434  25.396  1.00 15.43           C  
ATOM   1938  CZ3 TRP A 260      37.210  21.388  24.317  1.00 15.73           C  
ATOM   1939  CH2 TRP A 260      37.101  22.327  25.376  1.00 15.32           C  
ATOM   1940  N   GLN A 261      40.694  19.644  22.142  1.00 12.74           N  
ATOM   1941  CA  GLN A 261      40.420  18.651  23.154  1.00 13.62           C  
ATOM   1942  C   GLN A 261      41.697  17.925  23.554  1.00 13.20           C  
ATOM   1943  O   GLN A 261      41.927  17.604  24.733  1.00 14.44           O  
ATOM   1944  CB  GLN A 261      39.364  17.684  22.667  1.00 17.08           C  
ATOM   1945  CG  GLN A 261      38.921  16.711  23.747  1.00 19.30           C  
ATOM   1946  CD  GLN A 261      38.282  17.328  24.984  1.00 28.66           C  
ATOM   1947  OE1 GLN A 261      38.910  17.584  26.039  1.00 43.82           O  
ATOM   1948  NE2 GLN A 261      36.959  17.586  24.928  1.00 35.34           N  
ATOM   1949  N   MET A 262      42.545  17.616  22.572  1.00 13.54           N  
ATOM   1950  CA  MET A 262      43.854  17.008  22.885  1.00 14.16           C  
ATOM   1951  C   MET A 262      44.666  17.912  23.800  1.00 13.93           C  
ATOM   1952  O   MET A 262      45.247  17.445  24.802  1.00 13.72           O  
ATOM   1953  CB  MET A 262      44.554  16.758  21.562  1.00 15.91           C  
ATOM   1954  CG  MET A 262      45.956  16.209  21.802  1.00 21.96           C  
ATOM   1955  SD  MET A 262      46.953  16.071  20.292  1.00 24.47           S  
ATOM   1956  CE  MET A 262      47.327  17.811  20.031  1.00 47.20           C  
ATOM   1957  N   TRP A 263      44.741  19.181  23.489  1.00 13.67           N  
ATOM   1958  CA  TRP A 263      45.479  20.158  24.311  1.00 12.94           C  
ATOM   1959  C   TRP A 263      44.868  20.278  25.703  1.00 12.30           C  
ATOM   1960  O   TRP A 263      45.648  20.408  26.679  1.00 13.24           O  
ATOM   1961  CB  TRP A 263      45.602  21.491  23.559  1.00 11.89           C  
ATOM   1962  CG  TRP A 263      46.596  21.494  22.448  1.00 12.30           C  
ATOM   1963  CD1 TRP A 263      47.675  20.681  22.304  1.00 12.20           C  
ATOM   1964  CD2 TRP A 263      46.622  22.374  21.324  1.00 11.52           C  
ATOM   1965  NE1 TRP A 263      48.377  20.979  21.179  1.00 12.74           N  
ATOM   1966  CE2 TRP A 263      47.748  22.032  20.538  1.00 12.51           C  
ATOM   1967  CE3 TRP A 263      45.835  23.436  20.884  1.00 12.74           C  
ATOM   1968  CZ2 TRP A 263      48.084  22.691  19.351  1.00 13.08           C  
ATOM   1969  CZ3 TRP A 263      46.151  24.097  19.718  1.00 13.51           C  
ATOM   1970  CH2 TRP A 263      47.275  23.721  18.961  1.00 13.52           C  
ATOM   1971  N   LYS A 264      43.542  20.236  25.816  1.00 13.03           N  
ATOM   1972  CA  LYS A 264      42.895  20.266  27.144  1.00 13.46           C  
ATOM   1973  C   LYS A 264      43.221  19.023  27.964  1.00 14.09           C  
ATOM   1974  O   LYS A 264      43.547  19.132  29.150  1.00 15.55           O  
ATOM   1975  CB  LYS A 264      41.388  20.432  27.053  1.00 14.92           C  
ATOM   1976  CG  LYS A 264      40.900  21.687  26.326  1.00 15.76           C  
ATOM   1977  CD  LYS A 264      41.349  22.989  26.923  1.00 17.98           C  
ATOM   1978  CE  LYS A 264      40.762  23.223  28.283  1.00 19.03           C  
ATOM   1979  NZ  LYS A 264      41.379  24.439  28.941  1.00 25.28           N  
ATOM   1980  N  ATRP A 265      43.182  17.859  27.334  0.48 14.70           N  
ATOM   1981  CA ATRP A 265      43.567  16.600  28.017  0.48 16.16           C  
ATOM   1982  C  ATRP A 265      45.003  16.648  28.492  0.48 16.32           C  
ATOM   1983  O  ATRP A 265      45.348  16.145  29.572  0.48 19.65           O  
ATOM   1984  CB ATRP A 265      43.320  15.469  27.004  0.48 20.29           C  
ATOM   1985  CG ATRP A 265      43.942  14.173  27.402  0.48 23.72           C  
ATOM   1986  CD1ATRP A 265      43.550  13.374  28.427  0.48 28.32           C  
ATOM   1987  CD2ATRP A 265      45.062  13.519  26.794  0.48 26.70           C  
ATOM   1988  NE1ATRP A 265      44.357  12.243  28.510  0.48 29.98           N  
ATOM   1989  CE2ATRP A 265      45.291  12.331  27.505  0.48 31.25           C  
ATOM   1990  CE3ATRP A 265      45.872  13.858  25.712  0.48 28.68           C  
ATOM   1991  CZ2ATRP A 265      46.331  11.488  27.130  0.48 34.52           C  
ATOM   1992  CZ3ATRP A 265      46.905  13.021  25.338  0.48 31.58           C  
ATOM   1993  CH2ATRP A 265      47.104  11.855  26.061  0.48 33.55           C  
ATOM   1994  N  BTRP A 265      43.182  17.853  27.340  0.52 14.72           N  
ATOM   1995  CA BTRP A 265      43.584  16.608  28.036  0.52 16.68           C  
ATOM   1996  C  BTRP A 265      45.015  16.673  28.525  0.52 17.04           C  
ATOM   1997  O  BTRP A 265      45.351  16.198  29.617  0.52 18.07           O  
ATOM   1998  CB BTRP A 265      43.442  15.455  27.039  0.52 21.15           C  
ATOM   1999  CG BTRP A 265      42.036  14.997  26.825  0.52 27.83           C  
ATOM   2000  CD1BTRP A 265      40.925  15.261  27.578  0.52 30.94           C  
ATOM   2001  CD2BTRP A 265      41.586  14.161  25.743  0.52 31.33           C  
ATOM   2002  NE1BTRP A 265      39.817  14.638  27.028  0.52 31.97           N  
ATOM   2003  CE2BTRP A 265      40.209  13.961  25.903  0.52 34.12           C  
ATOM   2004  CE3BTRP A 265      42.252  13.580  24.667  0.52 34.20           C  
ATOM   2005  CZ2BTRP A 265      39.455  13.192  25.020  0.52 34.70           C  
ATOM   2006  CZ3BTRP A 265      41.524  12.826  23.799  0.52 36.26           C  
ATOM   2007  CH2BTRP A 265      40.146  12.639  23.976  0.52 38.20           C  
ATOM   2008  N   LEU A 266      45.898  17.271  27.731  1.00 15.81           N  
ATOM   2009  CA  LEU A 266      47.291  17.472  28.075  1.00 15.34           C  
ATOM   2010  C   LEU A 266      47.517  18.600  29.059  1.00 15.01           C  
ATOM   2011  O   LEU A 266      48.670  18.716  29.499  1.00 16.28           O  
ATOM   2012  CB  LEU A 266      48.093  17.731  26.771  1.00 16.86           C  
ATOM   2013  CG  LEU A 266      48.260  16.552  25.819  1.00 16.30           C  
ATOM   2014  CD1 LEU A 266      48.739  17.044  24.465  1.00 18.45           C  
ATOM   2015  CD2 LEU A 266      49.199  15.559  26.483  1.00 21.15           C  
ATOM   2016  N   ASN A 267      46.530  19.405  29.453  1.00 14.72           N  
ATOM   2017  CA  ASN A 267      46.731  20.579  30.310  1.00 15.47           C  
ATOM   2018  C   ASN A 267      47.853  21.445  29.721  1.00 14.87           C  
ATOM   2019  O   ASN A 267      48.833  21.792  30.384  1.00 15.45           O  
ATOM   2020  CB  ASN A 267      47.033  20.154  31.755  1.00 18.70           C  
ATOM   2021  CG  ASN A 267      45.931  19.363  32.355  1.00 24.37           C  
ATOM   2022  OD1 ASN A 267      44.815  19.875  32.412  1.00 32.35           O  
ATOM   2023  ND2 ASN A 267      46.250  18.151  32.799  1.00 27.42           N  
ATOM   2024  N   TYR A 268      47.692  21.821  28.447  1.00 13.96           N  
ATOM   2025  CA  TYR A 268      48.792  22.382  27.639  1.00 13.93           C  
ATOM   2026  C   TYR A 268      49.509  23.568  28.260  1.00 13.80           C  
ATOM   2027  O   TYR A 268      50.719  23.718  28.018  1.00 15.16           O  
ATOM   2028  CB  TYR A 268      48.244  22.807  26.240  1.00 13.38           C  
ATOM   2029  CG  TYR A 268      47.302  24.002  26.253  1.00 12.93           C  
ATOM   2030  CD1 TYR A 268      47.807  25.266  26.019  1.00 13.23           C  
ATOM   2031  CD2 TYR A 268      45.963  23.846  26.521  1.00 12.80           C  
ATOM   2032  CE1 TYR A 268      46.964  26.336  26.040  1.00 13.95           C  
ATOM   2033  CE2 TYR A 268      45.096  24.931  26.560  1.00 12.98           C  
ATOM   2034  CZ  TYR A 268      45.621  26.163  26.310  1.00 13.24           C  
ATOM   2035  OH  TYR A 268      44.832  27.304  26.332  1.00 15.62           O  
ATOM   2036  N   GLN A 269      48.744  24.389  28.978  1.00 13.33           N  
ATOM   2037  CA  GLN A 269      49.273  25.684  29.386  1.00 13.84           C  
ATOM   2038  C   GLN A 269      50.135  25.651  30.625  1.00 14.36           C  
ATOM   2039  O   GLN A 269      50.645  26.690  31.071  1.00 15.95           O  
ATOM   2040  CB  GLN A 269      48.097  26.663  29.582  1.00 16.04           C  
ATOM   2041  CG  GLN A 269      47.299  26.536  30.876  1.00 16.65           C  
ATOM   2042  CD  GLN A 269      46.178  25.538  30.869  1.00 23.05           C  
ATOM   2043  OE1 GLN A 269      45.240  25.621  31.683  1.00 43.46           O  
ATOM   2044  NE2 GLN A 269      46.201  24.571  30.019  1.00 16.30           N  
ATOM   2045  N   THR A 270      50.237  24.478  31.257  1.00 14.90           N  
ATOM   2046  CA  THR A 270      50.882  24.324  32.532  1.00 17.13           C  
ATOM   2047  C   THR A 270      52.048  23.334  32.448  1.00 14.95           C  
ATOM   2048  O   THR A 270      51.879  22.211  31.984  1.00 16.92           O  
ATOM   2049  CB  THR A 270      49.865  23.784  33.567  1.00 20.58           C  
ATOM   2050  OG1 THR A 270      48.723  24.660  33.573  1.00 28.40           O  
ATOM   2051  CG2 THR A 270      50.490  23.748  34.923  1.00 27.92           C  
ATOM   2052  N   THR A 271      53.231  23.708  32.913  1.00 13.82           N  
ATOM   2053  CA  THR A 271      54.400  22.860  32.828  1.00 14.95           C  
ATOM   2054  C   THR A 271      54.256  21.647  33.765  1.00 14.49           C  
ATOM   2055  O   THR A 271      54.518  20.508  33.335  1.00 15.14           O  
ATOM   2056  CB  THR A 271      55.671  23.663  33.144  1.00 15.22           C  
ATOM   2057  OG1 THR A 271      55.718  24.670  32.121  1.00 17.33           O  
ATOM   2058  CG2 THR A 271      56.918  22.817  33.053  1.00 16.23           C  
ATOM   2059  N   ASN A 272      53.799  21.873  34.995  1.00 14.69           N  
ATOM   2060  CA  ASN A 272      53.712  20.822  36.013  1.00 15.73           C  
ATOM   2061  C   ASN A 272      52.311  20.769  36.616  1.00 17.10           C  
ATOM   2062  O   ASN A 272      52.052  21.352  37.663  1.00 19.79           O  
ATOM   2063  CB  ASN A 272      54.746  21.095  37.099  1.00 16.77           C  
ATOM   2064  CG  ASN A 272      56.162  21.174  36.564  1.00 15.89           C  
ATOM   2065  OD1 ASN A 272      56.596  20.358  35.744  1.00 16.72           O  
ATOM   2066  ND2 ASN A 272      56.875  22.164  37.105  1.00 17.85           N  
ATOM   2067  N   PRO A 273      51.377  20.096  35.962  1.00 19.31           N  
ATOM   2068  CA  PRO A 273      50.019  19.999  36.488  1.00 23.35           C  
ATOM   2069  C   PRO A 273      49.958  19.383  37.887  1.00 35.95           C  
ATOM   2070  O   PRO A 273      50.607  18.345  38.083  1.00 44.86           O  
ATOM   2071  CB  PRO A 273      49.321  19.082  35.471  1.00 26.30           C  
ATOM   2072  CG  PRO A 273      50.162  19.056  34.268  1.00 24.64           C  
ATOM   2073  CD  PRO A 273      51.556  19.361  34.685  1.00 20.87           C  
