# Supplementary material for: Alignment of Helical Membrane Protein Sequences Using AlignMe
Source: PLoS One. 2013 Mar 4;8(3):e57731. doi: 10.1371/journal.pone.0057731 (PMC3587630; doi:10.1371/journal.pone.0057731)
Supplement: File S2 — Dataset of HOMEP2 homologous membrane proteins. (GZ) [file pone.0057731.s002.gz › HOMEP2010_pdbs/aquaporins/2B6O_A.pdb]

ATOM      1  N   ARG A   5      53.645  26.058  45.592  1.00 88.89           N  
ATOM      2  CA  ARG A   5      53.597  27.509  45.262  1.00 88.52           C  
ATOM      3  C   ARG A   5      53.772  27.760  43.757  1.00 87.79           C  
ATOM      4  O   ARG A   5      54.214  26.884  43.019  1.00 87.28           O  
ATOM      5  CB  ARG A   5      54.672  28.248  46.071  1.00 89.72           C  
ATOM      6  CG  ARG A   5      54.485  28.154  47.598  1.00 90.66           C  
ATOM      7  CD  ARG A   5      53.373  29.077  48.076  1.00 91.52           C  
ATOM      8  NE  ARG A   5      53.020  28.879  49.481  1.00 92.37           N  
ATOM      9  CZ  ARG A   5      52.482  27.762  49.970  1.00 92.80           C  
ATOM     10  NH1 ARG A   5      52.240  26.734  49.165  1.00 92.80           N  
ATOM     11  NH2 ARG A   5      52.166  27.680  51.260  1.00 92.51           N  
ATOM     12  N   SER A   6      53.406  28.960  43.313  1.00 87.35           N  
ATOM     13  CA  SER A   6      53.501  29.335  41.902  1.00 85.97           C  
ATOM     14  C   SER A   6      54.868  29.003  41.332  1.00 84.86           C  
ATOM     15  O   SER A   6      55.004  28.730  40.139  1.00 85.09           O  
ATOM     16  CB  SER A   6      53.216  30.817  41.732  1.00 86.05           C  
ATOM     17  N   ALA A   7      55.884  29.030  42.185  1.00 83.23           N  
ATOM     18  CA  ALA A   7      57.228  28.708  41.743  1.00 81.57           C  
ATOM     19  C   ALA A   7      57.213  27.270  41.247  1.00 80.38           C  
ATOM     20  O   ALA A   7      58.238  26.737  40.824  1.00 80.60           O  
ATOM     21  CB  ALA A   7      58.202  28.848  42.893  1.00 81.73           C  
ATOM     22  N   SER A   8      56.045  26.638  41.318  1.00 78.66           N  
ATOM     23  CA  SER A   8      55.884  25.260  40.868  1.00 76.61           C  
ATOM     24  C   SER A   8      54.899  25.235  39.707  1.00 74.46           C  
ATOM     25  O   SER A   8      55.156  24.626  38.667  1.00 74.20           O  
ATOM     26  CB  SER A   8      55.357  24.375  42.008  1.00 76.95           C  
ATOM     27  OG  SER A   8      56.257  24.339  43.106  1.00 77.18           O  
ATOM     28  N   PHE A   9      53.770  25.905  39.897  1.00 71.51           N  
ATOM     29  CA  PHE A   9      52.741  25.959  38.873  1.00 68.84           C  
ATOM     30  C   PHE A   9      53.317  26.513  37.584  1.00 66.60           C  
ATOM     31  O   PHE A   9      53.210  25.888  36.534  1.00 65.82           O  
ATOM     32  CB  PHE A   9      51.588  26.853  39.333  1.00 70.11           C  
ATOM     33  CG  PHE A   9      50.506  27.002  38.317  1.00 70.90           C  
ATOM     34  CD1 PHE A   9      49.473  26.082  38.259  1.00 71.42           C  
ATOM     35  CD2 PHE A   9      50.558  28.019  37.361  1.00 71.56           C  
ATOM     36  CE1 PHE A   9      48.506  26.155  37.267  1.00 71.50           C  
ATOM     37  CE2 PHE A   9      49.590  28.096  36.364  1.00 71.82           C  
ATOM     38  CZ  PHE A   9      48.566  27.152  36.327  1.00 71.45           C  
ATOM     39  N   TRP A  10      53.930  27.695  37.686  1.00 64.90           N  
ATOM     40  CA  TRP A  10      54.530  28.380  36.538  1.00 62.33           C  
ATOM     41  C   TRP A  10      55.778  27.708  35.991  1.00 60.02           C  
ATOM     42  O   TRP A  10      56.159  27.944  34.845  1.00 59.72           O  
ATOM     43  CB  TRP A  10      54.820  29.851  36.875  1.00 62.26           C  
ATOM     44  CG  TRP A  10      53.550  30.655  37.026  1.00 61.53           C  
ATOM     45  CD1 TRP A  10      53.008  31.125  38.187  1.00 61.15           C  
ATOM     46  CD2 TRP A  10      52.591  30.928  35.997  1.00 60.80           C  
ATOM     47  NE1 TRP A  10      51.767  31.655  37.945  1.00 61.28           N  
ATOM     48  CE2 TRP A  10      51.487  31.544  36.608  1.00 60.64           C  
ATOM     49  CE3 TRP A  10      52.559  30.700  34.615  1.00 60.51           C  
ATOM     50  CZ2 TRP A  10      50.355  31.935  35.888  1.00 60.62           C  
ATOM     51  CZ3 TRP A  10      51.438  31.091  33.898  1.00 60.14           C  
ATOM     52  CH2 TRP A  10      50.348  31.701  34.535  1.00 60.21           C  
ATOM     53  N   ARG A  11      56.420  26.872  36.798  1.00 58.27           N  
ATOM     54  CA  ARG A  11      57.583  26.144  36.301  1.00 56.95           C  
ATOM     55  C   ARG A  11      56.972  25.101  35.351  1.00 55.39           C  
ATOM     56  O   ARG A  11      57.193  25.143  34.128  1.00 54.70           O  
ATOM     57  CB  ARG A  11      58.318  25.454  37.448  1.00 57.02           C  
ATOM     58  CG  ARG A  11      59.764  25.851  37.576  1.00 58.35           C  
ATOM     59  CD  ARG A  11      60.300  25.416  38.922  1.00 59.69           C  
ATOM     60  NE  ARG A  11      60.320  23.961  39.087  1.00 61.50           N  
ATOM     61  CZ  ARG A  11      60.743  23.343  40.191  1.00 62.46           C  
ATOM     62  NH1 ARG A  11      61.171  24.067  41.227  1.00 62.05           N  
ATOM     63  NH2 ARG A  11      60.761  22.008  40.253  1.00 60.92           N  
ATOM     64  N   ALA A  12      56.160  24.209  35.937  1.00 53.13           N  
ATOM     65  CA  ALA A  12      55.462  23.140  35.220  1.00 50.55           C  
ATOM     66  C   ALA A  12      54.867  23.622  33.913  1.00 49.04           C  
ATOM     67  O   ALA A  12      54.924  22.915  32.906  1.00 48.26           O  
ATOM     68  CB  ALA A  12      54.361  22.562  36.090  1.00 50.39           C  
ATOM     69  N   ILE A  13      54.300  24.826  33.931  1.00 46.74           N  
ATOM     70  CA  ILE A  13      53.696  25.405  32.737  1.00 45.77           C  
ATOM     71  C   ILE A  13      54.737  25.709  31.699  1.00 44.87           C  
ATOM     72  O   ILE A  13      54.471  25.647  30.497  1.00 43.34           O  
ATOM     73  CB  ILE A  13      52.965  26.726  33.039  1.00 47.11           C  
ATOM     74  CG1 ILE A  13      52.019  26.531  34.211  1.00 47.52           C  
ATOM     75  CG2 ILE A  13      52.226  27.195  31.807  1.00 45.97           C  
ATOM     76  CD1 ILE A  13      51.124  25.313  34.068  1.00 50.05           C  
ATOM     77  N   PHE A  14      55.923  26.066  32.166  1.00 45.30           N  
ATOM     78  CA  PHE A  14      56.975  26.377  31.239  1.00 46.88           C  
ATOM     79  C   PHE A  14      57.595  25.058  30.813  1.00 46.45           C  
ATOM     80  O   PHE A  14      57.841  24.815  29.622  1.00 46.76           O  
ATOM     81  CB  PHE A  14      57.985  27.328  31.895  1.00 50.96           C  
ATOM     82  CG  PHE A  14      57.460  28.745  32.059  1.00 55.87           C  
ATOM     83  CD1 PHE A  14      57.781  29.502  33.197  1.00 57.69           C  
ATOM     84  CD2 PHE A  14      56.639  29.326  31.075  1.00 56.67           C  
ATOM     85  CE1 PHE A  14      57.294  30.815  33.358  1.00 58.72           C  
ATOM     86  CE2 PHE A  14      56.153  30.620  31.224  1.00 57.85           C  
ATOM     87  CZ  PHE A  14      56.481  31.377  32.378  1.00 59.22           C  
ATOM     88  N   ALA A  15      57.824  24.186  31.778  1.00 44.51           N  
ATOM     89  CA  ALA A  15      58.389  22.888  31.464  1.00 42.82           C  
ATOM     90  C   ALA A  15      57.467  22.244  30.411  1.00 40.68           C  
ATOM     91  O   ALA A  15      57.934  21.579  29.498  1.00 41.22           O  
ATOM     92  CB  ALA A  15      58.471  22.037  32.739  1.00 42.28           C  
ATOM     93  N   GLU A  16      56.164  22.470  30.531  1.00 38.43           N  
ATOM     94  CA  GLU A  16      55.202  21.942  29.561  1.00 37.31           C  
ATOM     95  C   GLU A  16      55.277  22.683  28.201  1.00 34.67           C  
ATOM     96  O   GLU A  16      55.035  22.099  27.144  1.00 33.28           O  
ATOM     97  CB  GLU A  16      53.788  22.027  30.136  1.00 38.00           C  
ATOM     98  CG  GLU A  16      52.889  20.897  29.670  1.00 39.59           C  
ATOM     99  CD  GLU A  16      53.440  19.503  30.007  1.00 40.83           C  
ATOM    100  OE1 GLU A  16      52.858  18.501  29.537  1.00 39.38           O  
ATOM    101  OE2 GLU A  16      54.437  19.406  30.750  1.00 40.88           O  
ATOM    102  N   PHE A  17      55.610  23.974  28.243  1.00 35.66           N  
ATOM    103  CA  PHE A  17      55.788  24.788  27.039  1.00 33.34           C  
ATOM    104  C   PHE A  17      57.077  24.319  26.371  1.00 32.03           C  
ATOM    105  O   PHE A  17      57.073  23.936  25.200  1.00 30.96           O  
ATOM    106  CB  PHE A  17      55.906  26.249  27.415  1.00 33.48           C  
ATOM    107  CG  PHE A  17      56.373  27.147  26.278  1.00 33.11           C  
ATOM    108  CD1 PHE A  17      57.723  27.497  26.163  1.00 30.22           C  
ATOM    109  CD2 PHE A  17      55.467  27.597  25.309  1.00 29.43           C  
ATOM    110  CE1 PHE A  17      58.163  28.271  25.109  1.00 30.17           C  
ATOM    111  CE2 PHE A  17      55.890  28.368  24.257  1.00 30.05           C  
ATOM    112  CZ  PHE A  17      57.242  28.708  24.154  1.00 28.56           C  
ATOM    113  N   PHE A  18      58.182  24.321  27.100  1.00 32.15           N  
ATOM    114  CA  PHE A  18      59.417  23.841  26.484  1.00 34.18           C  
ATOM    115  C   PHE A  18      59.302  22.349  26.079  1.00 32.20           C  
ATOM    116  O   PHE A  18      59.524  22.000  24.906  1.00 31.73           O  
ATOM    117  CB  PHE A  18      60.645  24.075  27.410  1.00 35.40           C  
ATOM    118  CG  PHE A  18      60.944  25.565  27.679  1.00 38.79           C  
ATOM    119  CD1 PHE A  18      61.144  26.469  26.611  1.00 36.97           C  
ATOM    120  CD2 PHE A  18      60.987  26.067  28.996  1.00 38.61           C  
ATOM    121  CE1 PHE A  18      61.370  27.824  26.847  1.00 36.20           C  
ATOM    122  CE2 PHE A  18      61.218  27.414  29.237  1.00 38.23           C  
ATOM    123  CZ  PHE A  18      61.408  28.296  28.159  1.00 37.12           C  
ATOM    124  N   ALA A  19      58.925  21.489  27.029  1.00 30.39           N  
ATOM    125  CA  ALA A  19      58.789  20.039  26.764  1.00 28.83           C  
ATOM    126  C   ALA A  19      57.910  19.714  25.537  1.00 27.12           C  
ATOM    127  O   ALA A  19      58.154  18.728  24.843  1.00 29.28           O  
ATOM    128  CB  ALA A  19      58.269  19.313  28.022  1.00 25.73           C  
ATOM    129  N   THR A  20      56.899  20.536  25.277  1.00 27.11           N  
ATOM    130  CA  THR A  20      56.065  20.316  24.116  1.00 26.72           C  
ATOM    131  C   THR A  20      56.762  20.891  22.903  1.00 27.59           C  
ATOM    132  O   THR A  20      56.800  20.249  21.845  1.00 26.06           O  
ATOM    133  CB  THR A  20      54.671  20.981  24.243  1.00 29.06           C  
ATOM    134  OG1 THR A  20      53.910  20.293  25.255  1.00 29.05           O  
ATOM    135  CG2 THR A  20      53.900  20.901  22.874  1.00 28.76           C  
ATOM    136  N   LEU A  21      57.290  22.114  23.051  1.00 26.55           N  
ATOM    137  CA  LEU A  21      58.024  22.773  21.991  1.00 24.93           C  
ATOM    138  C   LEU A  21      59.083  21.835  21.416  1.00 25.70           C  
ATOM    139  O   LEU A  21      59.144  21.635  20.199  1.00 24.66           O  
ATOM    140  CB  LEU A  21      58.728  24.018  22.528  1.00 27.16           C  
ATOM    141  CG  LEU A  21      59.522  25.001  21.625  1.00 24.55           C  
ATOM    142  CD1 LEU A  21      59.776  26.218  22.405  1.00 20.01           C  
ATOM    143  CD2 LEU A  21      60.844  24.415  21.140  1.00 22.33           C  
ATOM    144  N   PHE A  22      59.922  21.245  22.263  1.00 27.59           N  
ATOM    145  CA  PHE A  22      60.970  20.374  21.720  1.00 30.39           C  
ATOM    146  C   PHE A  22      60.381  19.161  21.051  1.00 27.74           C  
ATOM    147  O   PHE A  22      60.810  18.741  19.972  1.00 24.88           O  
ATOM    148  CB  PHE A  22      61.984  19.958  22.804  1.00 34.97           C  
ATOM    149  CG  PHE A  22      62.709  21.134  23.432  1.00 40.02           C  
ATOM    150  CD1 PHE A  22      62.321  21.635  24.686  1.00 43.95           C  
ATOM    151  CD2 PHE A  22      63.700  21.814  22.731  1.00 42.69           C  
ATOM    152  CE1 PHE A  22      62.911  22.809  25.223  1.00 45.27           C  
ATOM    153  CE2 PHE A  22      64.287  22.968  23.250  1.00 44.61           C  
ATOM    154  CZ  PHE A  22      63.894  23.472  24.495  1.00 45.15           C  
ATOM    155  N   TYR A  23      59.346  18.635  21.682  1.00 28.28           N  
ATOM    156  CA  TYR A  23      58.672  17.443  21.198  1.00 27.34           C  
ATOM    157  C   TYR A  23      58.246  17.642  19.778  1.00 25.60           C  
ATOM    158  O   TYR A  23      58.569  16.832  18.921  1.00 25.91           O  
ATOM    159  CB  TYR A  23      57.507  17.136  22.100  1.00 27.94           C  
ATOM    160  CG  TYR A  23      56.636  16.037  21.636  1.00 33.52           C  
ATOM    161  CD1 TYR A  23      56.692  14.770  22.223  1.00 35.52           C  
ATOM    162  CD2 TYR A  23      55.705  16.259  20.626  1.00 34.55           C  
ATOM    163  CE1 TYR A  23      55.783  13.752  21.796  1.00 36.00           C  
ATOM    164  CE2 TYR A  23      54.840  15.262  20.195  1.00 32.86           C  
ATOM    165  CZ  TYR A  23      54.873  14.020  20.787  1.00 35.14           C  
ATOM    166  OH  TYR A  23      53.940  13.080  20.401  1.00 34.68           O  
ATOM    167  N   VAL A  24      57.573  18.749  19.512  1.00 27.02           N  
ATOM    168  CA  VAL A  24      57.144  19.027  18.173  1.00 26.98           C  
ATOM    169  C   VAL A  24      58.378  19.181  17.311  1.00 27.58           C  
ATOM    170  O   VAL A  24      58.527  18.469  16.319  1.00 27.38           O  
ATOM    171  CB  VAL A  24      56.242  20.268  18.158  1.00 27.84           C  
ATOM    172  CG1 VAL A  24      56.210  20.951  16.788  1.00 28.65           C  
ATOM    173  CG2 VAL A  24      54.836  19.811  18.479  1.00 27.77           C  
ATOM    174  N   PHE A  25      59.283  20.073  17.718  1.00 28.26           N  
ATOM    175  CA  PHE A  25      60.513  20.343  16.991  1.00 27.94           C  
ATOM    176  C   PHE A  25      61.257  19.060  16.613  1.00 27.71           C  
ATOM    177  O   PHE A  25      61.479  18.779  15.437  1.00 27.90           O  
ATOM    178  CB  PHE A  25      61.436  21.239  17.820  1.00 26.26           C  
ATOM    179  CG  PHE A  25      62.761  21.505  17.162  1.00 27.80           C  
ATOM    180  CD1 PHE A  25      62.867  22.433  16.140  1.00 30.95           C  
ATOM    181  CD2 PHE A  25      63.896  20.842  17.561  1.00 29.79           C  
ATOM    182  CE1 PHE A  25      64.052  22.713  15.527  1.00 28.73           C  
ATOM    183  CE2 PHE A  25      65.134  21.105  16.937  1.00 31.32           C  
ATOM    184  CZ  PHE A  25      65.200  22.051  15.914  1.00 31.77           C  
ATOM    185  N   PHE A  26      61.660  18.277  17.594  1.00 28.81           N  
ATOM    186  CA  PHE A  26      62.361  17.043  17.264  1.00 29.69           C  
ATOM    187  C   PHE A  26      61.498  16.045  16.532  1.00 28.94           C  
ATOM    188  O   PHE A  26      61.811  15.656  15.420  1.00 29.82           O  
ATOM    189  CB  PHE A  26      62.948  16.441  18.522  1.00 29.95           C  
ATOM    190  CG  PHE A  26      64.136  17.210  19.019  1.00 28.97           C  
ATOM    191  CD1 PHE A  26      65.389  16.981  18.479  1.00 30.18           C  
ATOM    192  CD2 PHE A  26      63.986  18.185  19.987  1.00 28.12           C  
ATOM    193  CE1 PHE A  26      66.484  17.717  18.905  1.00 31.08           C  
ATOM    194  CE2 PHE A  26      65.043  18.912  20.409  1.00 28.78           C  
ATOM    195  CZ  PHE A  26      66.304  18.687  19.875  1.00 32.52           C  
ATOM    196  N   GLY A  27      60.386  15.664  17.148  1.00 31.93           N  
ATOM    197  CA  GLY A  27      59.481  14.724  16.513  1.00 33.55           C  
ATOM    198  C   GLY A  27      59.254  15.168  15.088  1.00 34.14           C  
ATOM    199  O   GLY A  27      59.832  14.601  14.173  1.00 34.33           O  
ATOM    200  N   LEU A  28      58.455  16.207  14.916  1.00 34.45           N  
ATOM    201  CA  LEU A  28      58.118  16.742  13.601  1.00 35.76           C  
ATOM    202  C   LEU A  28      59.294  16.947  12.679  1.00 36.58           C  
ATOM    203  O   LEU A  28      59.183  16.680  11.482  1.00 38.08           O  
ATOM    204  CB  LEU A  28      57.402  18.083  13.734  1.00 36.81           C  
ATOM    205  CG  LEU A  28      55.911  18.204  13.355  1.00 38.41           C  
ATOM    206  CD1 LEU A  28      55.037  17.181  14.059  1.00 34.74           C  
ATOM    207  CD2 LEU A  28      55.462  19.650  13.697  1.00 37.87           C  
ATOM    208  N   GLY A  29      60.406  17.447  13.218  1.00 34.08           N  
ATOM    209  CA  GLY A  29      61.573  17.692  12.397  1.00 32.17           C  
ATOM    210  C   GLY A  29      62.300  16.440  11.914  1.00 32.10           C  
ATOM    211  O   GLY A  29      63.271  16.553  11.160  1.00 30.14           O  
ATOM    212  N   ALA A  30      61.839  15.270  12.353  1.00 29.10           N  
ATOM    213  CA  ALA A  30      62.411  13.976  11.977  1.00 30.20           C  
ATOM    214  C   ALA A  30      61.484  13.326  11.022  1.00 28.01           C  
ATOM    215  O   ALA A  30      61.843  12.508  10.203  1.00 26.89           O  
ATOM    216  CB  ALA A  30      62.513  13.101  13.162  1.00 30.56           C  
ATOM    217  N   SER A  31      60.252  13.723  11.161  1.00 29.30           N  
ATOM    218  CA  SER A  31      59.195  13.188  10.381  1.00 30.47           C  
ATOM    219  C   SER A  31      59.153  13.747   9.007  1.00 32.60           C  
ATOM    220  O   SER A  31      58.425  13.219   8.194  1.00 31.07           O  
ATOM    221  CB  SER A  31      57.908  13.452  11.100  1.00 28.27           C  
ATOM    222  OG  SER A  31      56.947  13.910  10.186  1.00 32.66           O  
ATOM    223  N   LEU A  32      59.943  14.802   8.734  1.00 36.96           N  
ATOM    224  CA  LEU A  32      59.960  15.447   7.399  1.00 41.44           C  
ATOM    225  C   LEU A  32      60.311  14.490   6.250  1.00 46.48           C  
ATOM    226  O   LEU A  32      60.859  14.893   5.221  1.00 45.43           O  
ATOM    227  CB  LEU A  32      60.912  16.649   7.389  1.00 39.52           C  
ATOM    228  CG  LEU A  32      60.357  17.993   7.907  1.00 37.49           C  
ATOM    229  CD1 LEU A  32      60.556  18.128   9.402  1.00 36.82           C  
ATOM    230  CD2 LEU A  32      61.051  19.137   7.223  1.00 34.67           C  
ATOM    231  N   ARG A  33      59.928  13.219   6.449  1.00 52.86           N  
ATOM    232  CA  ARG A  33      60.164  12.097   5.530  1.00 58.91           C  
ATOM    233  C   ARG A  33      61.119  12.463   4.407  1.00 63.18           C  
ATOM    234  O   ARG A  33      60.735  12.533   3.230  1.00 63.09           O  
ATOM    235  CB  ARG A  33      58.863  11.550   4.941  1.00 58.65           C  
ATOM    236  CG  ARG A  33      58.148  12.514   4.021  1.00 59.86           C  
ATOM    237  CD  ARG A  33      57.093  11.778   3.216  1.00 60.35           C  
ATOM    238  NE  ARG A  33      56.018  12.656   2.773  1.00 59.93           N  
ATOM    239  CZ  ARG A  33      54.921  12.217   2.172  1.00 60.21           C  
ATOM    240  NH1 ARG A  33      54.784  10.912   1.956  1.00 59.53           N  
ATOM    241  NH2 ARG A  33      53.965  13.073   1.801  1.00 60.00           N  
ATOM    242  N   TRP A  34      62.373  12.694   4.794  1.00 66.50           N  
ATOM    243  CA  TRP A  34      63.393  13.027   3.829  1.00 70.32           C  
ATOM    244  C   TRP A  34      63.877  11.678   3.294  1.00 71.19           C  
ATOM    245  O   TRP A  34      64.699  11.636   2.372  1.00 71.47           O  
ATOM    246  CB  TRP A  34      64.589  13.719   4.486  1.00 72.66           C  
ATOM    247  CG  TRP A  34      64.321  14.578   5.697  1.00 74.58           C  
ATOM    248  CD1 TRP A  34      63.423  14.348   6.693  1.00 75.28           C  
ATOM    249  CD2 TRP A  34      65.018  15.781   6.053  1.00 75.80           C  
ATOM    250  NE1 TRP A  34      63.511  15.334   7.645  1.00 76.23           N  
ATOM    251  CE2 TRP A  34      64.480  16.228   7.275  1.00 76.02           C  
ATOM    252  CE3 TRP A  34      66.048  16.527   5.449  1.00 76.32           C  
ATOM    253  CZ2 TRP A  34      64.925  17.389   7.906  1.00 77.07           C  
ATOM    254  CZ3 TRP A  34      66.493  17.678   6.073  1.00 77.04           C  
ATOM    255  CH2 TRP A  34      65.930  18.102   7.291  1.00 77.39           C  
ATOM    256  N   ALA A  35      63.368  10.583   3.866  1.00 72.20           N  
ATOM    257  CA  ALA A  35      63.814   9.239   3.466  1.00 73.31           C  
ATOM    258  C   ALA A  35      62.781   8.140   3.163  1.00 73.70           C  
ATOM    259  O   ALA A  35      62.528   7.264   3.998  1.00 73.58           O  
ATOM    260  CB  ALA A  35      64.769   8.737   4.498  1.00 73.72           C  
ATOM    261  N   PRO A  36      62.225   8.146   1.935  1.00 74.14           N  
ATOM    262  CA  PRO A  36      61.217   7.228   1.379  1.00 74.15           C  
ATOM    263  C   PRO A  36      61.441   5.728   1.584  1.00 74.63           C  
ATOM    264  O   PRO A  36      60.644   5.078   2.261  1.00 74.67           O  
ATOM    265  CB  PRO A  36      61.198   7.591  -0.101  1.00 73.94           C  
ATOM    266  CG  PRO A  36      61.542   9.047  -0.093  1.00 74.79           C  
ATOM    267  CD  PRO A  36      62.651   9.127   0.915  1.00 74.11           C  
ATOM    268  N   GLY A  37      62.504   5.183   0.978  1.00 74.59           N  
ATOM    269  CA  GLY A  37      62.813   3.758   1.090  1.00 74.24           C  
ATOM    270  C   GLY A  37      62.748   3.336   2.543  1.00 74.34           C  
ATOM    271  O   GLY A  37      61.705   2.844   2.981  1.00 73.69           O  
ATOM    272  N   PRO A  38      63.852   3.506   3.316  1.00 74.35           N  
ATOM    273  CA  PRO A  38      63.830   3.125   4.735  1.00 73.13           C  
ATOM    274  C   PRO A  38      62.649   3.837   5.335  1.00 71.52           C  
ATOM    275  O   PRO A  38      62.738   5.014   5.695  1.00 71.41           O  
ATOM    276  CB  PRO A  38      65.158   3.672   5.263  1.00 73.76           C  
ATOM    277  CG  PRO A  38      66.075   3.447   4.088  1.00 74.05           C  
ATOM    278  CD  PRO A  38      65.217   3.926   2.913  1.00 74.93           C  
ATOM    279  N   LEU A  39      61.532   3.129   5.389  1.00 69.58           N  
ATOM    280  CA  LEU A  39      60.321   3.701   5.922  1.00 67.43           C  
ATOM    281  C   LEU A  39      60.646   4.825   6.877  1.00 65.40           C  
ATOM    282  O   LEU A  39      61.498   4.682   7.754  1.00 65.24           O  
ATOM    283  CB  LEU A  39      59.514   2.652   6.674  1.00 68.30           C  
ATOM    284  CG  LEU A  39      58.850   1.546   5.877  1.00 68.37           C  
ATOM    285  CD1 LEU A  39      58.501   0.451   6.861  1.00 69.64           C  
ATOM    286  CD2 LEU A  39      57.629   2.079   5.133  1.00 68.60           C  
ATOM    287  N   HIS A  40      59.981   5.954   6.698  1.00 62.15           N  
ATOM    288  CA  HIS A  40      60.213   7.030   7.611  1.00 59.47           C  
ATOM    289  C   HIS A  40      59.697   6.419   8.903  1.00 55.21           C  
ATOM    290  O   HIS A  40      60.173   6.743   9.988  1.00 55.41           O  
ATOM    291  CB  HIS A  40      59.389   8.265   7.215  1.00 61.81           C  
ATOM    292  CG  HIS A  40      57.916   8.118   7.443  1.00 65.34           C  
ATOM    293  ND1 HIS A  40      57.190   7.037   6.984  1.00 66.17           N  
ATOM    294  CD2 HIS A  40      57.028   8.922   8.077  1.00 66.64           C  
ATOM    295  CE1 HIS A  40      55.922   7.181   7.327  1.00 66.26           C  
ATOM    296  NE2 HIS A  40      55.797   8.316   7.992  1.00 66.72           N  
ATOM    297  N   VAL A  41      58.772   5.472   8.755  1.00 50.41           N  
ATOM    298  CA  VAL A  41      58.115   4.849   9.890  1.00 44.48           C  
ATOM    299  C   VAL A  41      58.912   4.419  11.094  1.00 40.64           C  
ATOM    300  O   VAL A  41      58.535   4.750  12.206  1.00 38.29           O  
ATOM    301  CB  VAL A  41      57.235   3.695   9.454  1.00 45.29           C  
ATOM    302  CG1 VAL A  41      56.639   2.995  10.692  1.00 44.79           C  
ATOM    303  CG2 VAL A  41      56.107   4.240   8.581  1.00 43.92           C  
ATOM    304  N   LEU A  42      59.999   3.684  10.908  1.00 39.04           N  
ATOM    305  CA  LEU A  42      60.762   3.276  12.070  1.00 35.95           C  
ATOM    306  C   LEU A  42      61.438   4.523  12.516  1.00 37.52           C  
ATOM    307  O   LEU A  42      61.625   4.753  13.717  1.00 37.99           O  
ATOM    308  CB  LEU A  42      61.821   2.258  11.730  1.00 34.31           C  
ATOM    309  CG  LEU A  42      61.467   0.900  11.183  1.00 33.65           C  
ATOM    310  CD1 LEU A  42      60.674   1.054   9.858  1.00 35.41           C  
ATOM    311  CD2 LEU A  42      62.764   0.141  10.954  1.00 32.21           C  
ATOM    312  N   GLN A  43      61.808   5.348  11.547  1.00 37.49           N  
ATOM    313  CA  GLN A  43      62.465   6.583  11.889  1.00 38.69           C  
ATOM    314  C   GLN A  43      61.578   7.500  12.686  1.00 36.37           C  
ATOM    315  O   GLN A  43      61.756   7.662  13.890  1.00 36.64           O  
ATOM    316  CB  GLN A  43      62.936   7.327  10.651  1.00 41.63           C  
ATOM    317  CG  GLN A  43      63.714   8.566  10.986  1.00 43.76           C  
ATOM    318  CD  GLN A  43      64.545   9.080   9.814  1.00 45.36           C  
ATOM    319  OE1 GLN A  43      65.390   8.348   9.261  1.00 44.52           O  
ATOM    320  NE2 GLN A  43      64.312  10.342   9.433  1.00 44.49           N  
ATOM    321  N   VAL A  44      60.614   8.112  12.032  1.00 34.41           N  
ATOM    322  CA  VAL A  44      59.778   9.041  12.750  1.00 31.46           C  
ATOM    323  C   VAL A  44      59.128   8.372  13.924  1.00 30.12           C  
ATOM    324  O   VAL A  44      58.851   9.042  14.912  1.00 32.00           O  
ATOM    325  CB  VAL A  44      58.757   9.715  11.780  1.00 31.81           C  
ATOM    326  CG1 VAL A  44      58.935   9.105  10.416  1.00 31.17           C  
ATOM    327  CG2 VAL A  44      57.291   9.571  12.242  1.00 32.41           C  
ATOM    328  N   ALA A  45      58.907   7.061  13.868  1.00 28.98           N  
ATOM    329  CA  ALA A  45      58.261   6.428  14.989  1.00 25.79           C  
ATOM    330  C   ALA A  45      59.097   6.420  16.247  1.00 26.30           C  
ATOM    331  O   ALA A  45      58.559   6.679  17.313  1.00 27.04           O  
ATOM    332  CB  ALA A  45      57.848   5.056  14.648  1.00 28.46           C  
ATOM    333  N   LEU A  46      60.391   6.084  16.160  1.00 26.76           N  
ATOM    334  CA  LEU A  46      61.255   6.109  17.335  1.00 26.31           C  
ATOM    335  C   LEU A  46      61.605   7.574  17.677  1.00 24.61           C  
ATOM    336  O   LEU A  46      61.747   7.951  18.836  1.00 23.44           O  
ATOM    337  CB  LEU A  46      62.507   5.312  17.083  1.00 29.81           C  
ATOM    338  CG  LEU A  46      62.732   4.189  18.119  1.00 34.54           C  
ATOM    339  CD1 LEU A  46      61.401   3.425  18.413  1.00 35.77           C  
ATOM    340  CD2 LEU A  46      63.771   3.211  17.570  1.00 33.57           C  
ATOM    341  N   ALA A  47      61.696   8.414  16.661  1.00 24.92           N  
ATOM    342  CA  ALA A  47      61.943   9.844  16.888  1.00 27.33           C  
ATOM    343  C   ALA A  47      60.933  10.336  17.927  1.00 26.26           C  
ATOM    344  O   ALA A  47      61.291  10.877  18.970  1.00 25.67           O  
ATOM    345  CB  ALA A  47      61.757  10.640  15.566  1.00 24.95           C  
ATOM    346  N   PHE A  48      59.663  10.110  17.640  1.00 27.17           N  
ATOM    347  CA  PHE A  48      58.604  10.545  18.536  1.00 28.90           C  
ATOM    348  C   PHE A  48      58.665   9.847  19.891  1.00 28.02           C  
ATOM    349  O   PHE A  48      58.329  10.453  20.920  1.00 28.46           O  
ATOM    350  CB  PHE A  48      57.223  10.385  17.867  1.00 26.20           C  
ATOM    351  CG  PHE A  48      56.827  11.558  17.024  1.00 28.92           C  
ATOM    352  CD1 PHE A  48      56.818  11.469  15.634  1.00 29.73           C  
ATOM    353  CD2 PHE A  48      56.382  12.739  17.620  1.00 25.50           C  
ATOM    354  CE1 PHE A  48      56.350  12.548  14.832  1.00 27.68           C  
ATOM    355  CE2 PHE A  48      55.928  13.808  16.845  1.00 30.28           C  
ATOM    356  CZ  PHE A  48      55.907  13.710  15.434  1.00 29.37           C  
ATOM    357  N   GLY A  49      59.103   8.604  19.901  1.00 24.68           N  
ATOM    358  CA  GLY A  49      59.214   7.898  21.154  1.00 24.59           C  
ATOM    359  C   GLY A  49      60.393   8.453  21.959  1.00 25.74           C  
ATOM    360  O   GLY A  49      60.210   8.869  23.109  1.00 26.54           O  
ATOM    361  N   LEU A  50      61.588   8.474  21.377  1.00 24.61           N  
ATOM    362  CA  LEU A  50      62.762   9.011  22.081  1.00 27.37           C  
ATOM    363  C   LEU A  50      62.520  10.426  22.480  1.00 26.42           C  
ATOM    364  O   LEU A  50      62.782  10.810  23.605  1.00 27.08           O  
ATOM    365  CB  LEU A  50      64.033   8.963  21.214  1.00 27.71           C  
ATOM    366  CG  LEU A  50      64.424   7.522  20.794  1.00 28.99           C  
ATOM    367  CD1 LEU A  50      65.690   7.634  19.969  1.00 28.73           C  
ATOM    368  CD2 LEU A  50      64.607   6.574  22.008  1.00 29.87           C  
ATOM    369  N   ALA A  51      62.013  11.210  21.549  1.00 24.09           N  
ATOM    370  CA  ALA A  51      61.695  12.585  21.869  1.00 25.45           C  
ATOM    371  C   ALA A  51      60.933  12.573  23.192  1.00 25.41           C  
ATOM    372  O   ALA A  51      61.384  13.172  24.167  1.00 24.71           O  
ATOM    373  CB  ALA A  51      60.879  13.172  20.780  1.00 23.13           C  
ATOM    374  N   LEU A  52      59.800  11.862  23.229  1.00 29.98           N  
ATOM    375  CA  LEU A  52      58.970  11.735  24.450  1.00 31.78           C  
ATOM    376  C   LEU A  52      59.770  11.142  25.618  1.00 32.15           C  
ATOM    377  O   LEU A  52      59.730  11.698  26.728  1.00 30.31           O  
ATOM    378  CB  LEU A  52      57.724  10.873  24.213  1.00 32.19           C  
ATOM    379  CG  LEU A  52      56.401  11.636  23.977  1.00 37.64           C  
ATOM    380  CD1 LEU A  52      55.222  10.613  23.893  1.00 36.26           C  
ATOM    381  CD2 LEU A  52      56.152  12.695  25.101  1.00 33.84           C  
ATOM    382  N   ALA A  53      60.483  10.035  25.377  1.00 31.94           N  
ATOM    383  CA  ALA A  53      61.291   9.413  26.431  1.00 34.14           C  
ATOM    384  C   ALA A  53      62.253  10.402  27.053  1.00 35.09           C  
ATOM    385  O   ALA A  53      62.462  10.367  28.251  1.00 36.36           O  
ATOM    386  CB  ALA A  53      62.084   8.228  25.902  1.00 33.47           C  
ATOM    387  N   THR A  54      62.847  11.273  26.249  1.00 36.75           N  
ATOM    388  CA  THR A  54      63.782  12.255  26.796  1.00 40.24           C  
ATOM    389  C   THR A  54      63.040  13.337  27.542  1.00 39.20           C  
ATOM    390  O   THR A  54      63.432  13.732  28.642  1.00 38.67           O  
ATOM    391  CB  THR A  54      64.608  12.978  25.713  1.00 42.66           C  
ATOM    392  OG1 THR A  54      63.714  13.544  24.739  1.00 44.55           O  
ATOM    393  CG2 THR A  54      65.592  12.007  25.053  1.00 46.93           C  
ATOM    394  N   LEU A  55      61.977  13.833  26.927  1.00 39.20           N  
ATOM    395  CA  LEU A  55      61.232  14.871  27.585  1.00 40.62           C  
ATOM    396  C   LEU A  55      60.688  14.366  28.915  1.00 41.15           C  
ATOM    397  O   LEU A  55      60.651  15.120  29.881  1.00 43.04           O  
ATOM    398  CB  LEU A  55      60.144  15.459  26.659  1.00 37.95           C  
ATOM    399  CG  LEU A  55      60.578  16.616  25.708  1.00 37.82           C  
ATOM    400  CD1 LEU A  55      61.828  17.363  26.216  1.00 35.88           C  
ATOM    401  CD2 LEU A  55      60.869  16.074  24.338  1.00 37.40           C  
ATOM    402  N   VAL A  56      60.311  13.101  29.003  1.00 42.77           N  
ATOM    403  CA  VAL A  56      59.833  12.598  30.284  1.00 45.12           C  
ATOM    404  C   VAL A  56      60.994  12.404  31.283  1.00 45.81           C  
ATOM    405  O   VAL A  56      60.830  12.620  32.479  1.00 46.48           O  
ATOM    406  CB  VAL A  56      59.013  11.254  30.127  1.00 45.70           C  
ATOM    407  CG1 VAL A  56      58.548  10.752  31.485  1.00 46.73           C  
ATOM    408  CG2 VAL A  56      57.758  11.496  29.297  1.00 45.83           C  
ATOM    409  N   GLN A  57      62.166  11.997  30.815  1.00 47.11           N  
ATOM    410  CA  GLN A  57      63.284  11.834  31.742  1.00 48.27           C  
ATOM    411  C   GLN A  57      63.555  13.252  32.206  1.00 49.08           C  
ATOM    412  O   GLN A  57      63.706  13.536  33.398  1.00 49.51           O  
ATOM    413  CB  GLN A  57      64.534  11.302  31.043  1.00 47.86           C  
ATOM    414  CG  GLN A  57      64.482   9.844  30.595  1.00 48.22           C  
ATOM    415  CD  GLN A  57      64.480   8.850  31.767  1.00 49.68           C  
ATOM    416  OE1 GLN A  57      64.568   7.628  31.566  1.00 47.43           O  
ATOM    417  NE2 GLN A  57      64.375   9.373  32.993  1.00 49.75           N  
ATOM    418  N   ALA A  58      63.581  14.154  31.241  1.00 49.19           N  
ATOM    419  CA  ALA A  58      63.844  15.540  31.527  1.00 49.92           C  
ATOM    420  C   ALA A  58      62.725  16.240  32.315  1.00 51.17           C  
ATOM    421  O   ALA A  58      62.862  16.453  33.519  1.00 51.03           O  
ATOM    422  CB  ALA A  58      64.132  16.269  30.219  1.00 49.97           C  
ATOM    423  N   VAL A  59      61.619  16.558  31.638  1.00 51.79           N  
ATOM    424  CA  VAL A  59      60.479  17.282  32.215  1.00 53.28           C  
ATOM    425  C   VAL A  59      59.490  16.525  33.098  1.00 54.36           C  
ATOM    426  O   VAL A  59      58.900  17.103  34.006  1.00 54.18           O  
ATOM    427  CB  VAL A  59      59.678  18.003  31.076  1.00 53.05           C  
ATOM    428  CG1 VAL A  59      58.347  18.513  31.588  1.00 52.86           C  
ATOM    429  CG2 VAL A  59      60.498  19.185  30.537  1.00 52.77           C  
ATOM    430  N   GLY A  60      59.295  15.239  32.838  1.00 55.89           N  
ATOM    431  CA  GLY A  60      58.346  14.484  33.640  1.00 57.68           C  
ATOM    432  C   GLY A  60      58.756  14.513  35.094  1.00 58.78           C  
ATOM    433  O   GLY A  60      58.088  13.969  35.959  1.00 59.33           O  
ATOM    434  N   HIS A  61      59.874  15.172  35.347  1.00 60.79           N  
ATOM    435  CA  HIS A  61      60.472  15.303  36.675  1.00 62.16           C  
ATOM    436  C   HIS A  61      59.938  16.558  37.378  1.00 60.92           C  
ATOM    437  O   HIS A  61      60.232  16.801  38.555  1.00 61.14           O  
ATOM    438  CB  HIS A  61      61.985  15.415  36.476  1.00 65.51           C  
ATOM    439  CG  HIS A  61      62.750  15.706  37.720  1.00 69.22           C  
ATOM    440  ND1 HIS A  61      63.992  16.300  37.697  1.00 70.83           N  
ATOM    441  CD2 HIS A  61      62.484  15.439  39.020  1.00 71.07           C  
ATOM    442  CE1 HIS A  61      64.459  16.387  38.929  1.00 72.25           C  
ATOM    443  NE2 HIS A  61      63.564  15.870  39.752  1.00 71.24           N  
ATOM    444  N   ILE A  62      59.132  17.333  36.652  1.00 58.10           N  
ATOM    445  CA  ILE A  62      58.612  18.598  37.161  1.00 55.25           C  
ATOM    446  C   ILE A  62      57.137  18.885  36.920  1.00 53.27           C  
ATOM    447  O   ILE A  62      56.445  19.363  37.806  1.00 52.96           O  
ATOM    448  CB  ILE A  62      59.437  19.773  36.562  1.00 53.85           C  
ATOM    449  CG1 ILE A  62      60.709  19.960  37.382  1.00 53.82           C  
ATOM    450  CG2 ILE A  62      58.607  21.056  36.465  1.00 52.81           C  
ATOM    451  CD1 ILE A  62      61.859  19.089  36.937  1.00 53.65           C  
ATOM    452  N   SER A  63      56.667  18.619  35.713  1.00 52.21           N  
ATOM    453  CA  SER A  63      55.280  18.894  35.375  1.00 51.77           C  
ATOM    454  C   SER A  63      54.483  17.623  35.110  1.00 50.72           C  
ATOM    455  O   SER A  63      53.286  17.558  35.394  1.00 50.42           O  
ATOM    456  CB  SER A  63      55.219  19.766  34.131  1.00 51.74           C  
ATOM    457  OG  SER A  63      55.649  19.029  33.002  1.00 51.28           O  
ATOM    458  N   GLY A  64      55.168  16.620  34.561  1.00 49.64           N  
ATOM    459  CA  GLY A  64      54.541  15.359  34.223  1.00 47.23           C  
ATOM    460  C   GLY A  64      54.923  15.035  32.794  1.00 46.85           C  
ATOM    461  O   GLY A  64      54.909  13.867  32.399  1.00 47.91           O  
ATOM    462  N   ALA A  65      55.263  16.070  32.018  1.00 45.98           N  
ATOM    463  CA  ALA A  65      55.687  15.917  30.618  1.00 44.92           C  
ATOM    464  C   ALA A  65      54.557  15.413  29.701  1.00 44.46           C  
ATOM    465  O   ALA A  65      54.765  14.573  28.816  1.00 44.42           O  
ATOM    466  CB  ALA A  65      56.942  14.946  30.543  1.00 43.11           C  
ATOM    467  N   HIS A  66      53.352  15.921  29.917  1.00 44.52           N  
ATOM    468  CA  HIS A  66      52.230  15.484  29.112  1.00 43.27           C  
ATOM    469  C   HIS A  66      52.444  15.848  27.647  1.00 42.82           C  
ATOM    470  O   HIS A  66      52.232  15.010  26.761  1.00 43.22           O  
ATOM    471  CB  HIS A  66      50.937  16.093  29.637  1.00 44.86           C  
ATOM    472  CG  HIS A  66      50.731  15.879  31.104  1.00 45.29           C  
ATOM    473  ND1 HIS A  66      51.541  15.055  31.855  1.00 45.78           N  
ATOM    474  CD2 HIS A  66      49.814  16.388  31.960  1.00 46.15           C  
ATOM    475  CE1 HIS A  66      51.135  15.069  33.112  1.00 45.06           C  
ATOM    476  NE2 HIS A  66      50.089  15.871  33.202  1.00 46.18           N  
ATOM    477  N   VAL A  67      52.871  17.085  27.391  1.00 40.42           N  
ATOM    478  CA  VAL A  67      53.132  17.560  26.021  1.00 38.22           C  
ATOM    479  C   VAL A  67      52.093  17.015  25.074  1.00 36.64           C  
ATOM    480  O   VAL A  67      52.390  16.725  23.916  1.00 36.33           O  
ATOM    481  CB  VAL A  67      54.550  17.093  25.475  1.00 37.38           C  
ATOM    482  CG1 VAL A  67      55.633  17.844  26.164  1.00 31.41           C  
ATOM    483  CG2 VAL A  67      54.701  15.559  25.621  1.00 32.75           C  
ATOM    484  N   ASN A  68      50.866  16.893  25.572  1.00 36.40           N  
ATOM    485  CA  ASN A  68      49.813  16.304  24.794  1.00 32.80           C  
ATOM    486  C   ASN A  68      48.473  16.675  25.402  1.00 34.57           C  
ATOM    487  O   ASN A  68      48.096  16.174  26.473  1.00 35.19           O  
ATOM    488  CB  ASN A  68      49.983  14.787  24.835  1.00 30.15           C  
ATOM    489  CG  ASN A  68      49.236  14.049  23.676  1.00 28.79           C  
ATOM    490  OD1 ASN A  68      48.246  14.540  23.124  1.00 31.79           O  
ATOM    491  ND2 ASN A  68      49.718  12.854  23.327  1.00 31.21           N  
ATOM    492  N   PRO A  69      47.710  17.533  24.722  1.00 33.65           N  
ATOM    493  CA  PRO A  69      46.382  17.964  25.199  1.00 33.04           C  
ATOM    494  C   PRO A  69      45.466  16.743  25.521  1.00 32.61           C  
ATOM    495  O   PRO A  69      44.471  16.863  26.264  1.00 31.63           O  
ATOM    496  CB  PRO A  69      45.845  18.788  24.025  1.00 31.35           C  
ATOM    497  CG  PRO A  69      47.136  19.344  23.438  1.00 32.21           C  
ATOM    498  CD  PRO A  69      48.058  18.174  23.447  1.00 33.63           C  
ATOM    499  N   ALA A  70      45.794  15.584  24.954  1.00 31.51           N  
ATOM    500  CA  ALA A  70      44.999  14.361  25.189  1.00 31.33           C  
ATOM    501  C   ALA A  70      45.338  13.799  26.581  1.00 29.94           C  
ATOM    502  O   ALA A  70      44.451  13.445  27.345  1.00 28.45           O  
ATOM    503  CB  ALA A  70      45.312  13.288  24.106  1.00 32.05           C  
ATOM    504  N   VAL A  71      46.631  13.729  26.895  1.00 30.58           N  
ATOM    505  CA  VAL A  71      47.084  13.211  28.179  1.00 32.62           C  
ATOM    506  C   VAL A  71      46.683  14.169  29.277  1.00 33.37           C  
ATOM    507  O   VAL A  71      46.290  13.749  30.359  1.00 33.70           O  
ATOM    508  CB  VAL A  71      48.613  13.058  28.233  1.00 34.28           C  
ATOM    509  CG1 VAL A  71      49.057  12.485  29.599  1.00 33.92           C  
ATOM    510  CG2 VAL A  71      49.058  12.165  27.095  1.00 36.23           C  
ATOM    511  N   THR A  72      46.801  15.459  29.021  1.00 33.96           N  
ATOM    512  CA  THR A  72      46.407  16.397  30.056  1.00 35.56           C  
ATOM    513  C   THR A  72      44.902  16.215  30.285  1.00 35.97           C  
ATOM    514  O   THR A  72      44.438  16.335  31.420  1.00 37.14           O  
ATOM    515  CB  THR A  72      46.707  17.855  29.680  1.00 33.16           C  
ATOM    516  OG1 THR A  72      48.113  18.085  29.667  1.00 35.72           O  
ATOM    517  CG2 THR A  72      46.118  18.739  30.679  1.00 37.30           C  
ATOM    518  N   PHE A  73      44.136  15.935  29.226  1.00 35.40           N  
ATOM    519  CA  PHE A  73      42.714  15.713  29.438  1.00 36.85           C  
ATOM    520  C   PHE A  73      42.524  14.416  30.205  1.00 34.90           C  
ATOM    521  O   PHE A  73      41.671  14.338  31.090  1.00 35.93           O  
ATOM    522  CB  PHE A  73      41.924  15.635  28.121  1.00 39.89           C  
ATOM    523  CG  PHE A  73      41.820  16.958  27.392  1.00 44.39           C  
ATOM    524  CD1 PHE A  73      41.956  18.190  28.092  1.00 44.76           C  
ATOM    525  CD2 PHE A  73      41.625  16.995  26.004  1.00 44.67           C  
ATOM    526  CE1 PHE A  73      41.903  19.381  27.432  1.00 42.73           C  
ATOM    527  CE2 PHE A  73      41.576  18.213  25.337  1.00 44.20           C  
ATOM    528  CZ  PHE A  73      41.715  19.397  26.051  1.00 44.40           C  
ATOM    529  N   ALA A  74      43.325  13.408  29.867  1.00 31.86           N  
ATOM    530  CA  ALA A  74      43.234  12.108  30.499  1.00 29.65           C  
ATOM    531  C   ALA A  74      43.521  12.163  31.993  1.00 30.54           C  
ATOM    532  O   ALA A  74      42.935  11.412  32.758  1.00 30.09           O  
ATOM    533  CB  ALA A  74      44.145  11.161  29.823  1.00 27.82           C  
ATOM    534  N   PHE A  75      44.407  13.050  32.431  1.00 32.66           N  
ATOM    535  CA  PHE A  75      44.676  13.160  33.871  1.00 34.20           C  
ATOM    536  C   PHE A  75      43.533  13.958  34.491  1.00 36.21           C  
ATOM    537  O   PHE A  75      43.180  13.731  35.651  1.00 36.99           O  
ATOM    538  CB  PHE A  75      46.019  13.869  34.170  1.00 33.97           C  
ATOM    539  CG  PHE A  75      47.211  12.974  34.051  1.00 32.65           C  
ATOM    540  CD1 PHE A  75      47.497  12.042  35.052  1.00 33.13           C  
ATOM    541  CD2 PHE A  75      47.971  12.960  32.887  1.00 32.60           C  
ATOM    542  CE1 PHE A  75      48.520  11.084  34.898  1.00 31.99           C  
ATOM    543  CE2 PHE A  75      48.991  12.010  32.718  1.00 32.09           C  
ATOM    544  CZ  PHE A  75      49.261  11.066  33.735  1.00 31.44           C  
ATOM    545  N   LEU A  76      42.946  14.884  33.731  1.00 37.10           N  
ATOM    546  CA  LEU A  76      41.852  15.679  34.272  1.00 38.82           C  
ATOM    547  C   LEU A  76      40.633  14.794  34.580  1.00 39.71           C  
ATOM    548  O   LEU A  76      40.151  14.790  35.708  1.00 39.39           O  
ATOM    549  CB  LEU A  76      41.453  16.783  33.311  1.00 39.75           C  
ATOM    550  CG  LEU A  76      40.235  17.533  33.864  1.00 38.40           C  
ATOM    551  CD1 LEU A  76      40.751  18.567  34.880  1.00 37.10           C  
ATOM    552  CD2 LEU A  76      39.410  18.155  32.709  1.00 38.35           C  
ATOM    553  N   VAL A  77      40.123  14.063  33.589  1.00 40.85           N  
ATOM    554  CA  VAL A  77      39.017  13.149  33.864  1.00 42.99           C  
ATOM    555  C   VAL A  77      39.522  12.340  35.039  1.00 42.95           C  
ATOM    556  O   VAL A  77      38.822  12.165  36.030  1.00 42.94           O  
ATOM    557  CB  VAL A  77      38.743  12.149  32.718  1.00 41.85           C  
ATOM    558  CG1 VAL A  77      37.661  12.656  31.831  1.00 45.03           C  
ATOM    559  CG2 VAL A  77      39.950  11.983  31.903  1.00 44.80           C  
ATOM    560  N   GLY A  78      40.768  11.888  34.924  1.00 45.04           N  
ATOM    561  CA  GLY A  78      41.393  11.088  35.966  1.00 47.79           C  
ATOM    562  C   GLY A  78      41.294  11.658  37.371  1.00 49.16           C  
ATOM    563  O   GLY A  78      41.812  11.076  38.324  1.00 49.33           O  
ATOM    564  N   SER A  79      40.618  12.794  37.509  1.00 50.49           N  
ATOM    565  CA  SER A  79      40.475  13.429  38.808  1.00 51.21           C  
ATOM    566  C   SER A  79      41.837  13.538  39.489  1.00 51.89           C  
ATOM    567  O   SER A  79      41.952  13.370  40.701  1.00 52.28           O  
ATOM    568  CB  SER A  79      39.521  12.632  39.692  1.00 49.98           C  
ATOM    569  OG  SER A  79      39.479  13.178  40.995  1.00 49.58           O  
ATOM    570  N   GLN A  80      42.869  13.809  38.698  1.00 52.19           N  
ATOM    571  CA  GLN A  80      44.220  13.964  39.235  1.00 52.72           C  
ATOM    572  C   GLN A  80      44.653  15.433  39.231  1.00 52.87           C  
ATOM    573  O   GLN A  80      45.358  15.864  40.135  1.00 53.35           O  
ATOM    574  CB  GLN A  80      45.214  13.111  38.435  1.00 52.60           C  
ATOM    575  CG  GLN A  80      45.123  11.615  38.740  1.00 52.13           C  
ATOM    576  CD  GLN A  80      45.954  11.203  39.955  1.00 51.87           C  
ATOM    577  OE1 GLN A  80      47.148  10.908  39.831  1.00 49.75           O  
ATOM    578  NE2 GLN A  80      45.327  11.192  41.132  1.00 50.63           N  
ATOM    579  N   MET A  81      44.229  16.194  38.223  1.00 52.66           N  
ATOM    580  CA  MET A  81      44.591  17.607  38.139  1.00 53.28           C  
ATOM    581  C   MET A  81      43.410  18.542  38.452  1.00 52.77           C  
ATOM    582  O   MET A  81      42.304  18.089  38.772  1.00 51.76           O  
ATOM    583  CB  MET A  81      45.109  17.978  36.735  1.00 53.63           C  
ATOM    584  CG  MET A  81      46.425  17.396  36.264  1.00 52.95           C  
ATOM    585  SD  MET A  81      46.640  17.922  34.515  1.00 51.90           S  
ATOM    586  CE  MET A  81      47.338  19.600  34.685  1.00 50.41           C  
ATOM    587  N   SER A  82      43.689  19.849  38.346  1.00 51.27           N  
ATOM    588  CA  SER A  82      42.714  20.905  38.559  1.00 50.20           C  
ATOM    589  C   SER A  82      42.355  21.363  37.166  1.00 49.34           C  
ATOM    590  O   SER A  82      43.188  21.310  36.275  1.00 49.53           O  
ATOM    591  CB  SER A  82      43.333  22.061  39.331  1.00 52.01           C  
ATOM    592  OG  SER A  82      44.344  22.710  38.581  1.00 51.65           O  
ATOM    593  N   LEU A  83      41.130  21.808  36.957  1.00 48.30           N  
ATOM    594  CA  LEU A  83      40.737  22.213  35.622  1.00 48.54           C  
ATOM    595  C   LEU A  83      41.587  23.398  35.224  1.00 49.55           C  
ATOM    596  O   LEU A  83      41.769  23.666  34.042  1.00 49.70           O  
ATOM    597  CB  LEU A  83      39.230  22.540  35.584  1.00 48.33           C  
ATOM    598  CG  LEU A  83      38.445  22.735  34.282  1.00 48.41           C  
ATOM    599  CD1 LEU A  83      38.586  24.128  33.775  1.00 49.49           C  
ATOM    600  CD2 LEU A  83      38.896  21.783  33.243  1.00 48.43           C  
ATOM    601  N   LEU A  84      42.116  24.109  36.210  1.00 51.08           N  
ATOM    602  CA  LEU A  84      42.973  25.253  35.919  1.00 53.07           C  
ATOM    603  C   LEU A  84      44.295  24.751  35.325  1.00 53.60           C  
ATOM    604  O   LEU A  84      44.641  25.017  34.170  1.00 53.66           O  
ATOM    605  CB  LEU A  84      43.288  26.036  37.189  1.00 54.58           C  
ATOM    606  CG  LEU A  84      44.444  27.001  36.947  1.00 55.88           C  
ATOM    607  CD1 LEU A  84      43.962  28.152  36.054  1.00 57.21           C  
ATOM    608  CD2 LEU A  84      44.953  27.516  38.268  1.00 57.62           C  
ATOM    609  N   ARG A  85      45.049  24.034  36.139  1.00 53.27           N  
ATOM    610  CA  ARG A  85      46.316  23.473  35.687  1.00 52.97           C  
ATOM    611  C   ARG A  85      46.047  22.707  34.362  1.00 50.85           C  
ATOM    612  O   ARG A  85      46.811  22.794  33.402  1.00 50.28           O  
ATOM    613  CB  ARG A  85      46.835  22.536  36.768  1.00 53.31           C  
ATOM    614  CG  ARG A  85      48.328  22.487  36.925  1.00 55.37           C  
ATOM    615  CD  ARG A  85      48.596  21.450  37.999  1.00 55.53           C  
ATOM    616  NE  ARG A  85      49.979  21.031  38.080  1.00 55.18           N  
ATOM    617  CZ  ARG A  85      50.978  21.826  38.419  1.00 53.83           C  
ATOM    618  NH1 ARG A  85      50.744  23.104  38.701  1.00 51.96           N  
ATOM    619  NH2 ARG A  85      52.202  21.315  38.517  1.00 53.28           N  
ATOM    620  N   ALA A  86      44.935  21.993  34.308  1.00 48.06           N  
ATOM    621  CA  ALA A  86      44.600  21.262  33.114  1.00 45.98           C  
ATOM    622  C   ALA A  86      44.362  22.157  31.909  1.00 44.97           C  
ATOM    623  O   ALA A  86      44.404  21.688  30.788  1.00 45.70           O  
ATOM    624  CB  ALA A  86      43.390  20.417  33.361  1.00 46.83           C  
ATOM    625  N   ILE A  87      44.080  23.434  32.103  1.00 44.36           N  
ATOM    626  CA  ILE A  87      43.861  24.278  30.939  1.00 43.01           C  
ATOM    627  C   ILE A  87      45.134  25.053  30.680  1.00 42.44           C  
ATOM    628  O   ILE A  87      45.448  25.391  29.541  1.00 41.70           O  
ATOM    629  CB  ILE A  87      42.654  25.247  31.116  1.00 44.01           C  
ATOM    630  CG1 ILE A  87      42.611  26.248  29.964  1.00 43.98           C  
ATOM    631  CG2 ILE A  87      42.772  26.041  32.389  1.00 44.85           C  
ATOM    632  CD1 ILE A  87      42.511  25.606  28.636  1.00 45.67           C  
ATOM    633  N   CYS A  88      45.887  25.310  31.741  1.00 42.50           N  
ATOM    634  CA  CYS A  88      47.151  26.007  31.589  1.00 43.48           C  
ATOM    635  C   CYS A  88      48.049  25.144  30.706  1.00 42.47           C  
ATOM    636  O   CYS A  88      48.731  25.662  29.802  1.00 43.25           O  
ATOM    637  CB  CYS A  88      47.856  26.191  32.940  1.00 45.84           C  
ATOM    638  SG  CYS A  88      47.018  27.261  34.061  1.00 49.36           S  
ATOM    639  N   TYR A  89      48.056  23.836  30.991  1.00 40.52           N  
ATOM    640  CA  TYR A  89      48.882  22.873  30.254  1.00 38.39           C  
ATOM    641  C   TYR A  89      48.550  22.810  28.780  1.00 37.26           C  
ATOM    642  O   TYR A  89      49.455  22.849  27.955  1.00 37.17           O  
ATOM    643  CB  TYR A  89      48.758  21.478  30.846  1.00 37.25           C  
ATOM    644  CG  TYR A  89      49.704  21.210  32.005  1.00 39.39           C  
ATOM    645  CD1 TYR A  89      49.947  22.175  32.991  1.00 38.85           C  
ATOM    646  CD2 TYR A  89      50.250  19.935  32.195  1.00 39.73           C  
ATOM    647  CE1 TYR A  89      50.684  21.868  34.141  1.00 38.92           C  
ATOM    648  CE2 TYR A  89      50.986  19.625  33.332  1.00 39.85           C  
ATOM    649  CZ  TYR A  89      51.197  20.589  34.300  1.00 39.82           C  
ATOM    650  OH  TYR A  89      51.937  20.250  35.414  1.00 40.00           O  
ATOM    651  N   VAL A  90      47.273  22.727  28.441  1.00 34.39           N  
ATOM    652  CA  VAL A  90      46.869  22.658  27.046  1.00 33.69           C  
ATOM    653  C   VAL A  90      47.246  23.921  26.280  1.00 32.06           C  
ATOM    654  O   VAL A  90      47.683  23.839  25.135  1.00 31.60           O  
ATOM    655  CB  VAL A  90      45.328  22.383  26.928  1.00 35.55           C  
ATOM    656  CG1 VAL A  90      44.876  22.499  25.498  1.00 36.93           C  
ATOM    657  CG2 VAL A  90      45.005  20.981  27.439  1.00 34.14           C  
ATOM    658  N   VAL A  91      47.091  25.094  26.894  1.00 32.59           N  
ATOM    659  CA  VAL A  91      47.481  26.337  26.203  1.00 31.76           C  
ATOM    660  C   VAL A  91      49.024  26.453  26.119  1.00 31.77           C  
ATOM    661  O   VAL A  91      49.573  27.126  25.238  1.00 30.87           O  
ATOM    662  CB  VAL A  91      46.949  27.627  26.904  1.00 32.12           C  
ATOM    663  CG1 VAL A  91      45.459  27.628  26.955  1.00 30.52           C  
ATOM    664  CG2 VAL A  91      47.518  27.729  28.279  1.00 33.82           C  
ATOM    665  N   ALA A  92      49.715  25.799  27.045  1.00 30.01           N  
ATOM    666  CA  ALA A  92      51.155  25.846  27.069  1.00 29.32           C  
ATOM    667  C   ALA A  92      51.713  24.818  26.086  1.00 30.13           C  
ATOM    668  O   ALA A  92      52.810  24.964  25.568  1.00 31.04           O  
ATOM    669  CB  ALA A  92      51.634  25.570  28.469  1.00 29.29           C  
ATOM    670  N   GLN A  93      50.958  23.757  25.839  1.00 29.64           N  
ATOM    671  CA  GLN A  93      51.372  22.730  24.906  1.00 28.61           C  
ATOM    672  C   GLN A  93      51.072  23.246  23.494  1.00 29.11           C  
ATOM    673  O   GLN A  93      51.886  23.152  22.590  1.00 28.74           O  
ATOM    674  CB  GLN A  93      50.618  21.433  25.223  1.00 27.54           C  
ATOM    675  CG  GLN A  93      51.042  20.783  26.561  1.00 27.78           C  
ATOM    676  CD  GLN A  93      49.915  19.980  27.162  1.00 25.61           C  
ATOM    677  OE1 GLN A  93      49.964  19.524  28.303  1.00 26.73           O  
ATOM    678  NE2 GLN A  93      48.876  19.817  26.385  1.00 28.76           N  
ATOM    679  N   LEU A  94      49.894  23.818  23.307  1.00 31.61           N  
ATOM    680  CA  LEU A  94      49.541  24.376  22.001  1.00 33.43           C  
ATOM    681  C   LEU A  94      50.531  25.474  21.591  1.00 34.72           C  
ATOM    682  O   LEU A  94      50.939  25.553  20.429  1.00 35.38           O  
ATOM    683  CB  LEU A  94      48.111  24.920  22.039  1.00 30.76           C  
ATOM    684  CG  LEU A  94      47.092  23.785  22.254  1.00 30.05           C  
ATOM    685  CD1 LEU A  94      45.708  24.382  22.270  1.00 24.43           C  
ATOM    686  CD2 LEU A  94      47.248  22.681  21.180  1.00 25.91           C  
ATOM    687  N   LEU A  95      50.920  26.301  22.560  1.00 35.24           N  
ATOM    688  CA  LEU A  95      51.889  27.385  22.336  1.00 34.23           C  
ATOM    689  C   LEU A  95      53.268  26.765  22.169  1.00 33.62           C  
ATOM    690  O   LEU A  95      54.142  27.304  21.461  1.00 34.08           O  
ATOM    691  CB  LEU A  95      51.931  28.356  23.544  1.00 33.17           C  
ATOM    692  CG  LEU A  95      50.707  29.216  23.842  1.00 31.89           C  
ATOM    693  CD1 LEU A  95      50.942  30.170  25.005  1.00 29.29           C  
ATOM    694  CD2 LEU A  95      50.432  30.004  22.597  1.00 32.29           C  
ATOM    695  N   GLY A  96      53.480  25.653  22.875  1.00 31.18           N  
ATOM    696  CA  GLY A  96      54.768  25.001  22.799  1.00 28.01           C  
ATOM    697  C   GLY A  96      54.890  24.481  21.387  1.00 25.71           C  
ATOM    698  O   GLY A  96      55.824  24.799  20.661  1.00 25.96           O  
ATOM    699  N   ALA A  97      53.904  23.695  20.998  1.00 26.21           N  
ATOM    700  CA  ALA A  97      53.843  23.101  19.686  1.00 26.62           C  
ATOM    701  C   ALA A  97      54.122  24.104  18.614  1.00 25.33           C  
ATOM    702  O   ALA A  97      55.154  24.033  17.936  1.00 25.91           O  
ATOM    703  CB  ALA A  97      52.503  22.521  19.474  1.00 27.63           C  
ATOM    704  N   VAL A  98      53.208  25.057  18.472  1.00 25.45           N  
ATOM    705  CA  VAL A  98      53.335  26.088  17.458  1.00 23.74           C  
ATOM    706  C   VAL A  98      54.699  26.727  17.509  1.00 24.63           C  
ATOM    707  O   VAL A  98      55.304  26.977  16.467  1.00 24.05           O  
ATOM    708  CB  VAL A  98      52.192  27.107  17.614  1.00 24.31           C  
ATOM    709  CG1 VAL A  98      52.336  28.318  16.616  1.00 21.40           C  
ATOM    710  CG2 VAL A  98      50.861  26.346  17.412  1.00 23.82           C  
ATOM    711  N   ALA A  99      55.223  26.965  18.706  1.00 24.47           N  
ATOM    712  CA  ALA A  99      56.547  27.571  18.789  1.00 24.79           C  
ATOM    713  C   ALA A  99      57.608  26.583  18.294  1.00 25.61           C  
ATOM    714  O   ALA A  99      58.452  26.933  17.477  1.00 26.67           O  
ATOM    715  CB  ALA A  99      56.854  28.036  20.232  1.00 25.71           C  
ATOM    716  N   GLY A 100      57.582  25.348  18.784  1.00 25.24           N  
ATOM    717  CA  GLY A 100      58.557  24.402  18.303  1.00 24.17           C  
ATOM    718  C   GLY A 100      58.370  24.187  16.818  1.00 21.50           C  
ATOM    719  O   GLY A 100      59.311  23.826  16.125  1.00 22.17           O  
ATOM    720  N   ALA A 101      57.162  24.403  16.330  1.00 23.56           N  
ATOM    721  CA  ALA A 101      56.892  24.228  14.904  1.00 25.98           C  
ATOM    722  C   ALA A 101      57.347  25.424  14.080  1.00 26.29           C  
ATOM    723  O   ALA A 101      57.708  25.271  12.893  1.00 26.16           O  
ATOM    724  CB  ALA A 101      55.392  23.924  14.649  1.00 22.34           C  
ATOM    725  N   ALA A 102      57.328  26.608  14.709  1.00 24.99           N  
ATOM    726  CA  ALA A 102      57.827  27.834  14.057  1.00 25.09           C  
ATOM    727  C   ALA A 102      59.332  27.683  13.899  1.00 22.45           C  
ATOM    728  O   ALA A 102      59.861  27.863  12.819  1.00 20.93           O  
ATOM    729  CB  ALA A 102      57.521  29.099  14.907  1.00 25.65           C  
ATOM    730  N   VAL A 103      60.004  27.314  14.982  1.00 24.46           N  
ATOM    731  CA  VAL A 103      61.439  27.173  14.921  1.00 27.96           C  
ATOM    732  C   VAL A 103      61.848  26.179  13.865  1.00 27.94           C  
ATOM    733  O   VAL A 103      62.661  26.496  13.009  1.00 31.55           O  
ATOM    734  CB  VAL A 103      62.070  26.773  16.268  1.00 28.20           C  
ATOM    735  CG1 VAL A 103      61.693  27.793  17.337  1.00 28.94           C  
ATOM    736  CG2 VAL A 103      61.619  25.421  16.645  1.00 33.61           C  
ATOM    737  N   LEU A 104      61.323  24.980  13.919  1.00 27.07           N  
ATOM    738  CA  LEU A 104      61.658  24.010  12.916  1.00 25.84           C  
ATOM    739  C   LEU A 104      61.566  24.662  11.559  1.00 24.51           C  
ATOM    740  O   LEU A 104      62.454  24.552  10.766  1.00 27.08           O  
ATOM    741  CB  LEU A 104      60.673  22.859  13.022  1.00 28.57           C  
ATOM    742  CG  LEU A 104      60.644  21.785  11.972  1.00 27.89           C  
ATOM    743  CD1 LEU A 104      62.073  21.155  11.889  1.00 28.28           C  
ATOM    744  CD2 LEU A 104      59.520  20.805  12.349  1.00 28.42           C  
ATOM    745  N   TYR A 105      60.469  25.332  11.288  1.00 25.78           N  
ATOM    746  CA  TYR A 105      60.263  26.050  10.022  1.00 27.10           C  
ATOM    747  C   TYR A 105      61.467  27.007   9.681  1.00 24.61           C  
ATOM    748  O   TYR A 105      61.915  27.107   8.546  1.00 23.21           O  
ATOM    749  CB  TYR A 105      58.952  26.911  10.132  1.00 25.80           C  
ATOM    750  CG  TYR A 105      58.514  27.555   8.833  1.00 26.56           C  
ATOM    751  CD1 TYR A 105      57.578  26.905   8.014  1.00 29.38           C  
ATOM    752  CD2 TYR A 105      59.092  28.754   8.364  1.00 27.61           C  
ATOM    753  CE1 TYR A 105      57.220  27.402   6.772  1.00 29.19           C  
ATOM    754  CE2 TYR A 105      58.743  29.275   7.106  1.00 27.72           C  
ATOM    755  CZ  TYR A 105      57.791  28.578   6.319  1.00 28.50           C  
ATOM    756  OH  TYR A 105      57.340  29.039   5.099  1.00 32.20           O  
ATOM    757  N   SER A 106      61.930  27.744  10.674  1.00 24.42           N  
ATOM    758  CA  SER A 106      63.002  28.696  10.464  1.00 24.95           C  
ATOM    759  C   SER A 106      64.350  28.046  10.287  1.00 27.09           C  
ATOM    760  O   SER A 106      65.282  28.695   9.811  1.00 27.92           O  
ATOM    761  CB  SER A 106      63.094  29.665  11.642  1.00 23.18           C  
ATOM    762  OG  SER A 106      63.533  29.014  12.812  1.00 19.29           O  
ATOM    763  N   VAL A 107      64.476  26.774  10.641  1.00 27.69           N  
ATOM    764  CA  VAL A 107      65.752  26.133  10.526  1.00 28.46           C  
ATOM    765  C   VAL A 107      65.893  25.173   9.378  1.00 28.24           C  
ATOM    766  O   VAL A 107      67.024  24.821   9.010  1.00 29.36           O  
ATOM    767  CB  VAL A 107      66.107  25.330  11.797  1.00 29.30           C  
ATOM    768  CG1 VAL A 107      66.158  26.213  12.981  1.00 32.93           C  
ATOM    769  CG2 VAL A 107      65.083  24.248  12.035  1.00 32.23           C  
ATOM    770  N   THR A 108      64.766  24.709   8.832  1.00 29.99           N  
ATOM    771  CA  THR A 108      64.803  23.705   7.760  1.00 26.83           C  
ATOM    772  C   THR A 108      64.518  24.238   6.384  1.00 26.42           C  
ATOM    773  O   THR A 108      63.523  24.896   6.148  1.00 25.57           O  
ATOM    774  CB  THR A 108      63.853  22.545   8.012  1.00 24.82           C  
ATOM    775  OG1 THR A 108      63.336  22.063   6.762  1.00 20.78           O  
ATOM    776  CG2 THR A 108      62.770  22.969   8.864  1.00 29.12           C  
ATOM    777  N   PRO A 109      65.399  23.900   5.436  1.00 26.25           N  
ATOM    778  CA  PRO A 109      65.169  24.409   4.087  1.00 26.07           C  
ATOM    779  C   PRO A 109      63.774  24.128   3.569  1.00 26.71           C  
ATOM    780  O   PRO A 109      63.168  23.091   3.891  1.00 25.52           O  
ATOM    781  CB  PRO A 109      66.221  23.685   3.263  1.00 26.42           C  
ATOM    782  CG  PRO A 109      67.282  23.159   4.327  1.00 26.61           C  
ATOM    783  CD  PRO A 109      66.425  22.825   5.472  1.00 24.80           C  
ATOM    784  N   PRO A 110      63.241  25.035   2.750  1.00 26.20           N  
ATOM    785  CA  PRO A 110      61.896  24.859   2.161  1.00 26.89           C  
ATOM    786  C   PRO A 110      61.726  23.477   1.606  1.00 27.52           C  
ATOM    787  O   PRO A 110      60.855  22.727   2.037  1.00 29.82           O  
ATOM    788  CB  PRO A 110      61.882  25.875   1.043  1.00 27.42           C  
ATOM    789  CG  PRO A 110      62.643  27.134   1.734  1.00 26.45           C  
ATOM    790  CD  PRO A 110      63.800  26.384   2.499  1.00 26.43           C  
ATOM    791  N   ALA A 111      62.572  23.150   0.635  1.00 27.97           N  
ATOM    792  CA  ALA A 111      62.572  21.868  -0.041  1.00 29.19           C  
ATOM    793  C   ALA A 111      62.350  20.652   0.899  1.00 29.68           C  
ATOM    794  O   ALA A 111      61.988  19.567   0.460  1.00 26.87           O  
ATOM    795  CB  ALA A 111      63.864  21.720  -0.816  1.00 29.64           C  
ATOM    796  N   VAL A 112      62.575  20.862   2.190  1.00 32.39           N  
ATOM    797  CA  VAL A 112      62.393  19.825   3.183  1.00 33.78           C  
ATOM    798  C   VAL A 112      61.151  20.164   3.994  1.00 36.52           C  
ATOM    799  O   VAL A 112      60.246  19.346   4.110  1.00 38.69           O  
ATOM    800  CB  VAL A 112      63.620  19.726   4.142  1.00 33.54           C  
ATOM    801  CG1 VAL A 112      63.479  18.507   5.058  1.00 32.91           C  
ATOM    802  CG2 VAL A 112      64.902  19.628   3.345  1.00 31.12           C  
ATOM    803  N   ARG A 113      61.085  21.375   4.545  1.00 39.83           N  
ATOM    804  CA  ARG A 113      59.932  21.768   5.340  1.00 41.04           C  
ATOM    805  C   ARG A 113      58.667  21.824   4.494  1.00 43.27           C  
ATOM    806  O   ARG A 113      58.082  22.904   4.314  1.00 43.69           O  
ATOM    807  CB  ARG A 113      60.138  23.151   6.002  1.00 41.05           C  
ATOM    808  CG  ARG A 113      60.334  24.291   5.023  1.00 44.44           C  
ATOM    809  CD  ARG A 113      59.160  25.236   5.031  1.00 48.46           C  
ATOM    810  NE  ARG A 113      58.688  25.576   3.679  1.00 50.78           N  
ATOM    811  CZ  ARG A 113      57.427  25.927   3.373  1.00 51.70           C  
ATOM    812  NH1 ARG A 113      56.484  25.984   4.314  1.00 51.01           N  
ATOM    813  NH2 ARG A 113      57.110  26.239   2.119  1.00 50.95           N  
ATOM    814  N   GLY A 114      58.203  20.697   3.981  1.00 42.29           N  
ATOM    815  CA  GLY A 114      56.996  20.809   3.192  1.00 42.10           C  
ATOM    816  C   GLY A 114      55.832  21.310   4.048  1.00 41.91           C  
ATOM    817  O   GLY A 114      55.805  22.451   4.536  1.00 41.50           O  
ATOM    818  N   ASN A 115      54.862  20.419   4.228  1.00 40.70           N  
ATOM    819  CA  ASN A 115      53.676  20.676   5.015  1.00 40.27           C  
ATOM    820  C   ASN A 115      53.975  20.564   6.521  1.00 38.57           C  
ATOM    821  O   ASN A 115      53.049  20.489   7.338  1.00 38.32           O  
ATOM    822  CB  ASN A 115      52.591  19.653   4.624  1.00 43.27           C  
ATOM    823  CG  ASN A 115      51.809  20.049   3.355  1.00 44.52           C  
ATOM    824  OD1 ASN A 115      51.115  19.213   2.771  1.00 45.07           O  
ATOM    825  ND2 ASN A 115      51.904  21.322   2.944  1.00 46.24           N  
ATOM    826  N   LEU A 116      55.256  20.525   6.884  1.00 37.61           N  
ATOM    827  CA  LEU A 116      55.657  20.414   8.282  1.00 35.46           C  
ATOM    828  C   LEU A 116      55.237  19.094   8.907  1.00 34.32           C  
ATOM    829  O   LEU A 116      55.031  19.012  10.114  1.00 34.94           O  
ATOM    830  CB  LEU A 116      55.068  21.545   9.108  1.00 36.56           C  
ATOM    831  CG  LEU A 116      55.866  22.841   9.163  1.00 38.34           C  
ATOM    832  CD1 LEU A 116      55.034  23.906   9.853  1.00 38.72           C  
ATOM    833  CD2 LEU A 116      57.207  22.596   9.906  1.00 37.98           C  
ATOM    834  N   ALA A 117      55.125  18.053   8.092  1.00 32.35           N  
ATOM    835  CA  ALA A 117      54.709  16.767   8.597  1.00 31.33           C  
ATOM    836  C   ALA A 117      53.279  16.854   9.177  1.00 29.93           C  
ATOM    837  O   ALA A 117      52.994  16.300  10.236  1.00 29.85           O  
ATOM    838  CB  ALA A 117      55.676  16.325   9.648  1.00 32.03           C  
ATOM    839  N   LEU A 118      52.375  17.544   8.489  1.00 27.20           N  
ATOM    840  CA  LEU A 118      50.970  17.656   8.964  1.00 26.42           C  
ATOM    841  C   LEU A 118      50.225  16.286   9.005  1.00 26.07           C  
ATOM    842  O   LEU A 118      50.196  15.557   8.016  1.00 24.62           O  
ATOM    843  CB  LEU A 118      50.168  18.633   8.045  1.00 23.19           C  
ATOM    844  CG  LEU A 118      48.676  18.961   8.287  1.00 22.86           C  
ATOM    845  CD1 LEU A 118      48.515  20.055   9.249  1.00 17.44           C  
ATOM    846  CD2 LEU A 118      48.008  19.335   7.018  1.00 19.83           C  
ATOM    847  N   ASN A 119      49.652  15.938  10.148  1.00 26.45           N  
ATOM    848  CA  ASN A 119      48.848  14.728  10.227  1.00 28.57           C  
ATOM    849  C   ASN A 119      47.702  14.867   9.206  1.00 28.57           C  
ATOM    850  O   ASN A 119      46.999  15.879   9.170  1.00 28.38           O  
ATOM    851  CB  ASN A 119      48.221  14.568  11.615  1.00 29.80           C  
ATOM    852  CG  ASN A 119      49.221  14.106  12.661  1.00 34.05           C  
ATOM    853  OD1 ASN A 119      49.359  14.708  13.737  1.00 34.16           O  
ATOM    854  ND2 ASN A 119      49.915  13.003  12.358  1.00 35.93           N  
ATOM    855  N   THR A 120      47.537  13.843   8.383  1.00 29.51           N  
ATOM    856  CA  THR A 120      46.512  13.771   7.344  1.00 29.28           C  
ATOM    857  C   THR A 120      46.013  12.308   7.260  1.00 28.94           C  
ATOM    858  O   THR A 120      46.811  11.399   7.144  1.00 27.55           O  
ATOM    859  CB  THR A 120      47.128  14.134   5.986  1.00 29.01           C  
ATOM    860  OG1 THR A 120      47.526  15.505   5.989  1.00 29.08           O  
ATOM    861  CG2 THR A 120      46.139  13.874   4.863  1.00 30.40           C  
ATOM    862  N   LEU A 121      44.716  12.083   7.303  1.00 29.07           N  
ATOM    863  CA  LEU A 121      44.227  10.717   7.214  1.00 29.39           C  
ATOM    864  C   LEU A 121      44.723  10.078   5.944  1.00 31.13           C  
ATOM    865  O   LEU A 121      44.871  10.738   4.906  1.00 30.52           O  
ATOM    866  CB  LEU A 121      42.708  10.658   7.196  1.00 28.84           C  
ATOM    867  CG  LEU A 121      41.917  11.548   8.173  1.00 28.67           C  
ATOM    868  CD1 LEU A 121      40.470  10.938   8.277  1.00 26.72           C  
ATOM    869  CD2 LEU A 121      42.652  11.691   9.567  1.00 25.33           C  
ATOM    870  N   HIS A 122      44.961   8.775   6.035  1.00 31.68           N  
ATOM    871  CA  HIS A 122      45.424   8.004   4.904  1.00 34.00           C  
ATOM    872  C   HIS A 122      44.325   8.013   3.830  1.00 34.37           C  
ATOM    873  O   HIS A 122      43.140   8.030   4.170  1.00 33.89           O  
ATOM    874  CB  HIS A 122      45.688   6.583   5.363  1.00 35.08           C  
ATOM    875  CG  HIS A 122      46.393   5.762   4.356  1.00 36.74           C  
ATOM    876  ND1 HIS A 122      47.741   5.890   4.123  1.00 38.69           N  
ATOM    877  CD2 HIS A 122      45.947   4.792   3.528  1.00 38.30           C  
ATOM    878  CE1 HIS A 122      48.101   5.021   3.197  1.00 40.45           C  
ATOM    879  NE2 HIS A 122      47.032   4.340   2.821  1.00 40.21           N  
ATOM    880  N   PRO A 123      44.702   7.962   2.527  1.00 35.16           N  
ATOM    881  CA  PRO A 123      43.771   7.974   1.383  1.00 35.70           C  
ATOM    882  C   PRO A 123      42.438   7.258   1.474  1.00 36.75           C  
ATOM    883  O   PRO A 123      41.376   7.915   1.478  1.00 37.73           O  
ATOM    884  CB  PRO A 123      44.606   7.455   0.218  1.00 33.64           C  
ATOM    885  CG  PRO A 123      45.705   6.699   0.899  1.00 39.40           C  
ATOM    886  CD  PRO A 123      46.047   7.610   2.060  1.00 37.82           C  
ATOM    887  N   GLY A 124      42.467   5.934   1.554  1.00 34.59           N  
ATOM    888  CA  GLY A 124      41.206   5.206   1.579  1.00 34.99           C  
ATOM    889  C   GLY A 124      40.548   5.179   2.929  1.00 32.97           C  
ATOM    890  O   GLY A 124      39.413   4.764   3.085  1.00 32.71           O  
ATOM    891  N   VAL A 125      41.313   5.592   3.917  1.00 32.71           N  
ATOM    892  CA  VAL A 125      40.814   5.638   5.254  1.00 31.52           C  
ATOM    893  C   VAL A 125      39.841   6.782   5.200  1.00 33.48           C  
ATOM    894  O   VAL A 125      40.013   7.727   4.421  1.00 33.75           O  
ATOM    895  CB  VAL A 125      41.961   5.921   6.250  1.00 30.97           C  
ATOM    896  CG1 VAL A 125      41.458   6.500   7.517  1.00 29.46           C  
ATOM    897  CG2 VAL A 125      42.670   4.622   6.561  1.00 31.31           C  
ATOM    898  N   SER A 126      38.781   6.675   5.985  1.00 32.58           N  
ATOM    899  CA  SER A 126      37.820   7.752   6.031  1.00 33.61           C  
ATOM    900  C   SER A 126      37.977   8.341   7.418  1.00 33.11           C  
ATOM    901  O   SER A 126      38.862   7.921   8.173  1.00 34.45           O  
ATOM    902  CB  SER A 126      36.415   7.230   5.775  1.00 33.51           C  
ATOM    903  OG  SER A 126      36.130   7.383   4.400  1.00 32.60           O  
ATOM    904  N   VAL A 127      37.143   9.297   7.774  1.00 30.71           N  
ATOM    905  CA  VAL A 127      37.295   9.954   9.063  1.00 29.32           C  
ATOM    906  C   VAL A 127      36.858   9.162  10.294  1.00 28.84           C  
ATOM    907  O   VAL A 127      37.463   9.309  11.359  1.00 28.70           O  
ATOM    908  CB  VAL A 127      36.582  11.315   9.001  1.00 27.44           C  
ATOM    909  CG1 VAL A 127      37.345  12.234   8.005  1.00 27.71           C  
ATOM    910  CG2 VAL A 127      35.095  11.119   8.541  1.00 25.50           C  
ATOM    911  N   GLY A 128      35.821   8.339  10.146  1.00 26.81           N  
ATOM    912  CA  GLY A 128      35.340   7.541  11.257  1.00 27.82           C  
ATOM    913  C   GLY A 128      36.359   6.477  11.642  1.00 29.14           C  
ATOM    914  O   GLY A 128      36.629   6.298  12.829  1.00 30.08           O  
ATOM    915  N   GLN A 129      36.918   5.763  10.658  1.00 28.60           N  
ATOM    916  CA  GLN A 129      37.964   4.763  10.916  1.00 28.77           C  
ATOM    917  C   GLN A 129      39.119   5.541  11.533  1.00 29.41           C  
ATOM    918  O   GLN A 129      39.623   5.187  12.593  1.00 29.63           O  
ATOM    919  CB  GLN A 129      38.431   4.134   9.603  1.00 29.89           C  
ATOM    920  CG  GLN A 129      37.290   3.756   8.626  1.00 31.96           C  
ATOM    921  CD  GLN A 129      37.774   3.061   7.345  1.00 31.14           C  
ATOM    922  OE1 GLN A 129      38.229   1.916   7.370  1.00 34.97           O  
ATOM    923  NE2 GLN A 129      37.666   3.760   6.215  1.00 33.38           N  
ATOM    924  N   ALA A 130      39.526   6.619  10.852  1.00 29.14           N  
ATOM    925  CA  ALA A 130      40.601   7.509  11.313  1.00 30.11           C  
ATOM    926  C   ALA A 130      40.327   7.801  12.762  1.00 30.18           C  
ATOM    927  O   ALA A 130      41.151   7.557  13.632  1.00 31.77           O  
ATOM    928  CB  ALA A 130      40.599   8.825  10.532  1.00 29.12           C  
ATOM    929  N   THR A 131      39.140   8.297  13.032  1.00 28.97           N  
ATOM    930  CA  THR A 131      38.815   8.601  14.396  1.00 28.37           C  
ATOM    931  C   THR A 131      38.890   7.356  15.261  1.00 27.63           C  
ATOM    932  O   THR A 131      39.250   7.419  16.431  1.00 26.12           O  
ATOM    933  CB  THR A 131      37.421   9.265  14.483  1.00 29.29           C  
ATOM    934  OG1 THR A 131      37.452  10.514  13.780  1.00 27.94           O  
ATOM    935  CG2 THR A 131      37.041   9.529  15.933  1.00 31.78           C  
ATOM    936  N   ILE A 132      38.584   6.211  14.675  1.00 28.23           N  
ATOM    937  CA  ILE A 132      38.617   4.984  15.455  1.00 29.08           C  
ATOM    938  C   ILE A 132      40.062   4.731  15.820  1.00 27.49           C  
ATOM    939  O   ILE A 132      40.410   4.556  16.990  1.00 27.68           O  
ATOM    940  CB  ILE A 132      38.042   3.772  14.662  1.00 30.12           C  
ATOM    941  CG1 ILE A 132      36.626   4.080  14.166  1.00 33.37           C  
ATOM    942  CG2 ILE A 132      38.062   2.510  15.550  1.00 29.63           C  
ATOM    943  CD1 ILE A 132      35.493   3.974  15.203  1.00 30.40           C  
ATOM    944  N   VAL A 133      40.897   4.726  14.790  1.00 27.44           N  
ATOM    945  CA  VAL A 133      42.326   4.521  14.922  1.00 25.15           C  
ATOM    946  C   VAL A 133      42.995   5.423  15.949  1.00 27.21           C  
ATOM    947  O   VAL A 133      43.838   4.932  16.721  1.00 27.92           O  
ATOM    948  CB  VAL A 133      43.004   4.749  13.600  1.00 24.35           C  
ATOM    949  CG1 VAL A 133      44.513   4.858  13.793  1.00 25.77           C  
ATOM    950  CG2 VAL A 133      42.670   3.596  12.680  1.00 22.59           C  
ATOM    951  N   GLU A 134      42.667   6.729  15.941  1.00 25.38           N  
ATOM    952  CA  GLU A 134      43.258   7.691  16.880  1.00 24.65           C  
ATOM    953  C   GLU A 134      42.778   7.425  18.293  1.00 24.97           C  
ATOM    954  O   GLU A 134      43.414   7.836  19.278  1.00 25.89           O  
ATOM    955  CB  GLU A 134      42.903   9.120  16.504  1.00 24.79           C  
ATOM    956  CG  GLU A 134      43.700   9.657  15.346  1.00 26.94           C  
ATOM    957  CD  GLU A 134      45.203   9.774  15.694  1.00 29.97           C  
ATOM    958  OE1 GLU A 134      45.517  10.416  16.727  1.00 32.57           O  
ATOM    959  OE2 GLU A 134      46.065   9.231  14.955  1.00 27.97           O  
ATOM    960  N   ILE A 135      41.650   6.740  18.391  1.00 26.15           N  
ATOM    961  CA  ILE A 135      41.090   6.432  19.685  1.00 28.07           C  
ATOM    962  C   ILE A 135      41.944   5.341  20.303  1.00 28.68           C  
ATOM    963  O   ILE A 135      42.408   5.453  21.440  1.00 28.73           O  
ATOM    964  CB  ILE A 135      39.602   5.980  19.562  1.00 27.85           C  
ATOM    965  CG1 ILE A 135      38.698   7.208  19.453  1.00 28.79           C  
ATOM    966  CG2 ILE A 135      39.179   5.225  20.793  1.00 28.89           C  
ATOM    967  CD1 ILE A 135      37.222   6.879  19.401  1.00 30.30           C  
ATOM    968  N   PHE A 136      42.141   4.274  19.550  1.00 29.38           N  
ATOM    969  CA  PHE A 136      42.957   3.186  20.037  1.00 29.64           C  
ATOM    970  C   PHE A 136      44.382   3.631  20.261  1.00 26.86           C  
ATOM    971  O   PHE A 136      45.027   3.127  21.178  1.00 26.22           O  
ATOM    972  CB  PHE A 136      42.906   2.029  19.071  1.00 32.46           C  
ATOM    973  CG  PHE A 136      41.577   1.400  19.014  1.00 38.05           C  
ATOM    974  CD1 PHE A 136      40.769   1.522  17.881  1.00 41.98           C  
ATOM    975  CD2 PHE A 136      41.072   0.733  20.130  1.00 40.95           C  
ATOM    976  CE1 PHE A 136      39.497   0.992  17.876  1.00 42.02           C  
ATOM    977  CE2 PHE A 136      39.796   0.199  20.126  1.00 39.41           C  
ATOM    978  CZ  PHE A 136      39.012   0.327  19.003  1.00 42.34           C  
ATOM    979  N   LEU A 137      44.891   4.557  19.452  1.00 25.16           N  
ATOM    980  CA  LEU A 137      46.272   5.010  19.674  1.00 26.69           C  
ATOM    981  C   LEU A 137      46.398   5.804  20.953  1.00 24.84           C  
ATOM    982  O   LEU A 137      47.400   5.711  21.642  1.00 26.02           O  
ATOM    983  CB  LEU A 137      46.801   5.893  18.549  1.00 28.70           C  
ATOM    984  CG  LEU A 137      46.874   5.279  17.170  1.00 29.91           C  
ATOM    985  CD1 LEU A 137      47.323   6.350  16.199  1.00 29.84           C  
ATOM    986  CD2 LEU A 137      47.801   4.052  17.191  1.00 31.60           C  
ATOM    987  N   THR A 138      45.405   6.600  21.285  1.00 24.70           N  
ATOM    988  CA  THR A 138      45.567   7.344  22.498  1.00 26.14           C  
ATOM    989  C   THR A 138      45.238   6.543  23.720  1.00 26.70           C  
ATOM    990  O   THR A 138      45.752   6.780  24.806  1.00 27.45           O  
ATOM    991  CB  THR A 138      44.762   8.603  22.515  1.00 25.93           C  
ATOM    992  OG1 THR A 138      45.032   9.341  21.310  1.00 27.14           O  
ATOM    993  CG2 THR A 138      45.237   9.480  23.720  1.00 25.50           C  
ATOM    994  N   LEU A 139      44.382   5.564  23.537  1.00 28.30           N  
ATOM    995  CA  LEU A 139      43.978   4.709  24.617  1.00 28.82           C  
ATOM    996  C   LEU A 139      45.162   3.869  25.060  1.00 28.17           C  
ATOM    997  O   LEU A 139      45.477   3.812  26.245  1.00 26.99           O  
ATOM    998  CB  LEU A 139      42.862   3.810  24.123  1.00 30.30           C  
ATOM    999  CG  LEU A 139      41.817   3.498  25.174  1.00 32.55           C  
ATOM   1000  CD1 LEU A 139      40.671   2.712  24.506  1.00 31.28           C  
ATOM   1001  CD2 LEU A 139      42.511   2.711  26.306  1.00 32.16           C  
ATOM   1002  N   GLN A 140      45.834   3.219  24.119  1.00 28.14           N  
ATOM   1003  CA  GLN A 140      46.918   2.388  24.567  1.00 29.97           C  
ATOM   1004  C   GLN A 140      47.981   3.313  25.148  1.00 28.42           C  
ATOM   1005  O   GLN A 140      48.583   3.024  26.177  1.00 28.88           O  
ATOM   1006  CB  GLN A 140      47.462   1.439  23.442  1.00 31.77           C  
ATOM   1007  CG  GLN A 140      48.396   2.021  22.354  1.00 32.68           C  
ATOM   1008  CD  GLN A 140      49.797   2.387  22.868  1.00 31.82           C  
ATOM   1009  OE1 GLN A 140      50.396   1.651  23.663  1.00 32.78           O  
ATOM   1010  NE2 GLN A 140      50.329   3.510  22.391  1.00 30.38           N  
ATOM   1011  N   PHE A 141      48.165   4.461  24.531  1.00 28.49           N  
ATOM   1012  CA  PHE A 141      49.155   5.355  25.048  1.00 26.05           C  
ATOM   1013  C   PHE A 141      48.807   5.963  26.400  1.00 25.73           C  
ATOM   1014  O   PHE A 141      49.627   6.024  27.300  1.00 23.82           O  
ATOM   1015  CB  PHE A 141      49.432   6.429  24.047  1.00 28.45           C  
ATOM   1016  CG  PHE A 141      50.204   7.563  24.622  1.00 30.78           C  
ATOM   1017  CD1 PHE A 141      51.455   7.334  25.216  1.00 30.95           C  
ATOM   1018  CD2 PHE A 141      49.716   8.873  24.535  1.00 28.17           C  
ATOM   1019  CE1 PHE A 141      52.224   8.423  25.708  1.00 32.39           C  
ATOM   1020  CE2 PHE A 141      50.473   9.946  25.019  1.00 32.34           C  
ATOM   1021  CZ  PHE A 141      51.724   9.735  25.600  1.00 28.44           C  
ATOM   1022  N   VAL A 142      47.574   6.423  26.550  1.00 26.26           N  
ATOM   1023  CA  VAL A 142      47.157   7.013  27.812  1.00 27.89           C  
ATOM   1024  C   VAL A 142      47.100   5.941  28.893  1.00 30.29           C  
ATOM   1025  O   VAL A 142      47.164   6.249  30.083  1.00 31.27           O  
ATOM   1026  CB  VAL A 142      45.792   7.666  27.675  1.00 27.07           C  
ATOM   1027  CG1 VAL A 142      45.120   7.778  29.027  1.00 26.29           C  
ATOM   1028  CG2 VAL A 142      45.953   9.023  27.030  1.00 25.56           C  
ATOM   1029  N   LEU A 143      47.002   4.678  28.477  1.00 31.59           N  
ATOM   1030  CA  LEU A 143      46.894   3.595  29.437  1.00 31.48           C  
ATOM   1031  C   LEU A 143      48.270   3.282  29.892  1.00 30.61           C  
ATOM   1032  O   LEU A 143      48.496   2.982  31.051  1.00 30.59           O  
ATOM   1033  CB  LEU A 143      46.224   2.371  28.798  1.00 35.09           C  
ATOM   1034  CG  LEU A 143      45.406   1.367  29.639  1.00 34.75           C  
ATOM   1035  CD1 LEU A 143      44.436   2.077  30.527  1.00 32.20           C  
ATOM   1036  CD2 LEU A 143      44.680   0.388  28.710  1.00 37.79           C  
ATOM   1037  N   CYS A 144      49.216   3.387  28.990  1.00 29.92           N  
ATOM   1038  CA  CYS A 144      50.566   3.119  29.416  1.00 32.03           C  
ATOM   1039  C   CYS A 144      51.075   4.168  30.411  1.00 32.06           C  
ATOM   1040  O   CYS A 144      51.746   3.795  31.385  1.00 33.01           O  
ATOM   1041  CB  CYS A 144      51.526   3.040  28.241  1.00 32.36           C  
ATOM   1042  SG  CYS A 144      53.167   2.705  28.867  1.00 31.63           S  
ATOM   1043  N   ILE A 145      50.786   5.450  30.181  1.00 31.87           N  
ATOM   1044  CA  ILE A 145      51.213   6.516  31.103  1.00 32.50           C  
ATOM   1045  C   ILE A 145      50.540   6.403  32.455  1.00 33.28           C  
ATOM   1046  O   ILE A 145      51.163   6.609  33.483  1.00 33.22           O  
ATOM   1047  CB  ILE A 145      50.842   7.943  30.614  1.00 32.31           C  
ATOM   1048  CG1 ILE A 145      51.580   8.310  29.325  1.00 30.54           C  
ATOM   1049  CG2 ILE A 145      51.126   8.943  31.715  1.00 33.75           C  
ATOM   1050  CD1 ILE A 145      50.637   9.037  28.390  1.00 30.48           C  
ATOM   1051  N   PHE A 146      49.252   6.112  32.461  1.00 35.36           N  
ATOM   1052  CA  PHE A 146      48.553   5.991  33.725  1.00 38.07           C  
ATOM   1053  C   PHE A 146      49.163   4.911  34.563  1.00 39.52           C  
ATOM   1054  O   PHE A 146      49.332   5.087  35.770  1.00 40.30           O  
ATOM   1055  CB  PHE A 146      47.093   5.684  33.492  1.00 38.67           C  
ATOM   1056  CG  PHE A 146      46.206   6.846  33.696  1.00 38.90           C  
ATOM   1057  CD1 PHE A 146      46.629   8.120  33.331  1.00 40.72           C  
ATOM   1058  CD2 PHE A 146      44.955   6.673  34.254  1.00 39.01           C  
ATOM   1059  CE1 PHE A 146      45.813   9.216  33.521  1.00 41.81           C  
ATOM   1060  CE2 PHE A 146      44.118   7.742  34.452  1.00 43.24           C  
ATOM   1061  CZ  PHE A 146      44.544   9.033  34.086  1.00 42.73           C  
ATOM   1062  N   ALA A 147      49.493   3.793  33.916  1.00 41.18           N  
ATOM   1063  CA  ALA A 147      50.113   2.659  34.585  1.00 43.03           C  
ATOM   1064  C   ALA A 147      51.604   2.851  34.961  1.00 43.43           C  
ATOM   1065  O   ALA A 147      52.108   2.128  35.817  1.00 43.60           O  
ATOM   1066  CB  ALA A 147      49.959   1.411  33.727  1.00 42.50           C  
ATOM   1067  N   THR A 148      52.321   3.783  34.340  1.00 44.08           N  
ATOM   1068  CA  THR A 148      53.730   3.975  34.715  1.00 46.31           C  
ATOM   1069  C   THR A 148      53.859   5.110  35.729  1.00 48.66           C  
ATOM   1070  O   THR A 148      54.818   5.164  36.505  1.00 48.71           O  
ATOM   1071  CB  THR A 148      54.654   4.336  33.500  1.00 46.65           C  
ATOM   1072  OG1 THR A 148      54.278   5.609  32.957  1.00 45.18           O  
ATOM   1073  CG2 THR A 148      54.568   3.266  32.412  1.00 47.58           C  
ATOM   1074  N   TYR A 149      52.890   6.023  35.690  1.00 49.44           N  
ATOM   1075  CA  TYR A 149      52.825   7.176  36.571  1.00 50.93           C  
ATOM   1076  C   TYR A 149      52.112   6.814  37.861  1.00 52.58           C  
ATOM   1077  O   TYR A 149      52.014   7.639  38.770  1.00 52.65           O  
ATOM   1078  CB  TYR A 149      52.028   8.301  35.906  1.00 51.67           C  
ATOM   1079  CG  TYR A 149      52.768   9.121  34.860  1.00 53.61           C  
ATOM   1080  CD1 TYR A 149      52.394  10.446  34.597  1.00 53.95           C  
ATOM   1081  CD2 TYR A 149      53.862   8.600  34.167  1.00 54.02           C  
ATOM   1082  CE1 TYR A 149      53.090  11.228  33.680  1.00 54.62           C  
ATOM   1083  CE2 TYR A 149      54.575   9.386  33.239  1.00 55.57           C  
ATOM   1084  CZ  TYR A 149      54.182  10.691  33.006  1.00 54.71           C  
ATOM   1085  OH  TYR A 149      54.875  11.456  32.104  1.00 54.84           O  
ATOM   1086  N   ASP A 150      51.570   5.598  37.905  1.00 54.34           N  
ATOM   1087  CA  ASP A 150      50.792   5.087  39.037  1.00 56.90           C  
ATOM   1088  C   ASP A 150      51.633   4.472  40.154  1.00 59.13           C  
ATOM   1089  O   ASP A 150      51.994   3.302  40.089  1.00 59.65           O  
ATOM   1090  CB  ASP A 150      49.782   4.058  38.510  1.00 55.54           C  
ATOM   1091  CG  ASP A 150      49.107   3.300  39.602  1.00 54.28           C  
ATOM   1092  OD1 ASP A 150      48.697   3.925  40.592  1.00 54.54           O  
ATOM   1093  OD2 ASP A 150      48.979   2.073  39.473  1.00 55.81           O  
ATOM   1094  N   GLU A 151      51.906   5.255  41.191  1.00 61.93           N  
ATOM   1095  CA  GLU A 151      52.739   4.811  42.300  1.00 65.22           C  
ATOM   1096  C   GLU A 151      52.445   3.433  42.892  1.00 67.21           C  
ATOM   1097  O   GLU A 151      53.321   2.560  42.885  1.00 67.30           O  
ATOM   1098  CB  GLU A 151      52.733   5.859  43.413  1.00 67.03           C  
ATOM   1099  CG  GLU A 151      51.462   5.914  44.251  1.00 68.89           C  
ATOM   1100  CD  GLU A 151      51.772   5.859  45.741  1.00 70.00           C  
ATOM   1101  OE1 GLU A 151      52.891   5.424  46.105  1.00 70.99           O  
ATOM   1102  OE2 GLU A 151      50.901   6.235  46.550  1.00 70.60           O  
ATOM   1103  N   ARG A 152      51.240   3.222  43.414  1.00 69.51           N  
ATOM   1104  CA  ARG A 152      50.911   1.923  43.996  1.00 71.30           C  
ATOM   1105  C   ARG A 152      51.585   0.822  43.186  1.00 71.76           C  
ATOM   1106  O   ARG A 152      52.125  -0.130  43.754  1.00 71.78           O  
ATOM   1107  CB  ARG A 152      49.414   1.717  43.990  1.00 73.34           C  
ATOM   1108  CG  ARG A 152      48.660   2.924  44.478  1.00 75.87           C  
ATOM   1109  CD  ARG A 152      47.227   2.881  43.984  1.00 76.69           C  
ATOM   1110  NE  ARG A 152      46.530   1.730  44.533  1.00 78.65           N  
ATOM   1111  CZ  ARG A 152      45.344   1.310  44.110  1.00 79.13           C  
ATOM   1112  NH1 ARG A 152      44.721   1.948  43.120  1.00 78.23           N  
ATOM   1113  NH2 ARG A 152      44.778   0.257  44.687  1.00 79.61           N  
ATOM   1114  N   ARG A 153      51.550   0.953  41.857  1.00 71.84           N  
ATOM   1115  CA  ARG A 153      52.198  -0.023  40.978  1.00 72.09           C  
ATOM   1116  C   ARG A 153      53.709   0.212  41.061  1.00 72.26           C  
ATOM   1117  O   ARG A 153      54.180   1.356  40.994  1.00 71.81           O  
ATOM   1118  CB  ARG A 153      51.756   0.144  39.528  1.00 72.24           C  
ATOM   1119  CG  ARG A 153      52.575  -0.728  38.612  1.00 74.24           C  
ATOM   1120  CD  ARG A 153      52.306  -0.512  37.139  1.00 76.08           C  
ATOM   1121  NE  ARG A 153      53.323  -1.185  36.329  1.00 77.58           N  
ATOM   1122  CZ  ARG A 153      53.565  -2.497  36.350  1.00 78.69           C  
ATOM   1123  NH1 ARG A 153      52.862  -3.308  37.139  1.00 78.49           N  
ATOM   1124  NH2 ARG A 153      54.528  -3.000  35.590  1.00 78.94           N  
ATOM   1125  N   ASN A 154      54.470  -0.867  41.187  1.00 71.84           N  
ATOM   1126  CA  ASN A 154      55.910  -0.731  41.301  1.00 71.70           C  
ATOM   1127  C   ASN A 154      56.601  -2.052  41.058  1.00 70.81           C  
ATOM   1128  O   ASN A 154      56.101  -2.895  40.323  1.00 70.48           O  
ATOM   1129  CB  ASN A 154      56.264  -0.244  42.703  1.00 73.03           C  
ATOM   1130  CG  ASN A 154      55.880  -1.252  43.782  1.00 74.31           C  
ATOM   1131  OD1 ASN A 154      54.736  -1.293  44.234  1.00 74.45           O  
ATOM   1132  ND2 ASN A 154      56.840  -2.079  44.186  1.00 75.29           N  
ATOM   1133  N   GLY A 155      57.761  -2.217  41.688  1.00 70.28           N  
ATOM   1134  CA  GLY A 155      58.514  -3.452  41.560  1.00 69.59           C  
ATOM   1135  C   GLY A 155      59.656  -3.333  40.580  1.00 68.76           C  
ATOM   1136  O   GLY A 155      60.764  -2.932  40.950  1.00 68.53           O  
ATOM   1137  N   ARG A 156      59.391  -3.684  39.325  1.00 67.53           N  
ATOM   1138  CA  ARG A 156      60.419  -3.608  38.298  1.00 66.27           C  
ATOM   1139  C   ARG A 156      59.877  -3.291  36.916  1.00 65.41           C  
ATOM   1140  O   ARG A 156      59.706  -4.178  36.090  1.00 65.55           O  
ATOM   1141  CB  ARG A 156      61.227  -4.913  38.257  1.00 65.74           C  
ATOM   1142  CG  ARG A 156      62.043  -5.167  39.505  1.00 64.24           C  
ATOM   1143  CD  ARG A 156      63.063  -6.250  39.274  1.00 64.39           C  
ATOM   1144  NE  ARG A 156      64.218  -6.088  40.153  1.00 64.02           N  
ATOM   1145  CZ  ARG A 156      64.229  -6.382  41.449  1.00 63.99           C  
ATOM   1146  NH1 ARG A 156      63.140  -6.864  42.039  1.00 63.04           N  
ATOM   1147  NH2 ARG A 156      65.339  -6.196  42.155  1.00 63.62           N  
ATOM   1148  N   LEU A 157      59.605  -2.012  36.682  1.00 64.88           N  
ATOM   1149  CA  LEU A 157      59.100  -1.530  35.397  1.00 64.14           C  
ATOM   1150  C   LEU A 157      60.268  -0.884  34.652  1.00 63.00           C  
ATOM   1151  O   LEU A 157      60.166  -0.568  33.464  1.00 62.46           O  
ATOM   1152  CB  LEU A 157      58.000  -0.473  35.598  1.00 65.33           C  
ATOM   1153  CG  LEU A 157      56.692  -0.891  36.270  1.00 66.06           C  
ATOM   1154  CD1 LEU A 157      56.966  -1.399  37.689  1.00 67.37           C  
ATOM   1155  CD2 LEU A 157      55.744   0.291  36.306  1.00 66.06           C  
ATOM   1156  N   GLY A 158      61.370  -0.675  35.371  1.00 61.46           N  
ATOM   1157  CA  GLY A 158      62.539  -0.053  34.779  1.00 59.37           C  
ATOM   1158  C   GLY A 158      62.466   1.467  34.644  1.00 58.01           C  
ATOM   1159  O   GLY A 158      62.617   2.220  35.613  1.00 57.95           O  
ATOM   1160  N   SER A 159      62.227   1.921  33.421  1.00 56.72           N  
ATOM   1161  CA  SER A 159      62.162   3.341  33.122  1.00 54.81           C  
ATOM   1162  C   SER A 159      60.787   3.784  32.610  1.00 53.50           C  
ATOM   1163  O   SER A 159      60.312   3.283  31.599  1.00 53.23           O  
ATOM   1164  CB  SER A 159      63.241   3.666  32.071  1.00 55.43           C  
ATOM   1165  OG  SER A 159      63.252   5.041  31.698  1.00 55.49           O  
ATOM   1166  N   VAL A 160      60.157   4.722  33.317  1.00 51.85           N  
ATOM   1167  CA  VAL A 160      58.868   5.264  32.900  1.00 50.27           C  
ATOM   1168  C   VAL A 160      59.041   5.853  31.511  1.00 49.52           C  
ATOM   1169  O   VAL A 160      58.232   5.605  30.614  1.00 48.63           O  
ATOM   1170  CB  VAL A 160      58.366   6.416  33.825  1.00 50.70           C  
ATOM   1171  CG1 VAL A 160      57.954   5.889  35.170  1.00 51.94           C  
ATOM   1172  CG2 VAL A 160      59.447   7.444  34.010  1.00 50.73           C  
ATOM   1173  N   ALA A 161      60.110   6.636  31.348  1.00 49.24           N  
ATOM   1174  CA  ALA A 161      60.428   7.295  30.083  1.00 49.28           C  
ATOM   1175  C   ALA A 161      60.389   6.334  28.902  1.00 49.31           C  
ATOM   1176  O   ALA A 161      59.780   6.648  27.882  1.00 49.93           O  
ATOM   1177  CB  ALA A 161      61.766   7.958  30.166  1.00 49.38           C  
ATOM   1178  N   LEU A 162      61.029   5.175  29.021  1.00 47.70           N  
ATOM   1179  CA  LEU A 162      60.969   4.172  27.949  1.00 46.52           C  
ATOM   1180  C   LEU A 162      59.582   3.510  28.039  1.00 45.32           C  
ATOM   1181  O   LEU A 162      58.837   3.370  27.051  1.00 44.24           O  
ATOM   1182  CB  LEU A 162      62.055   3.115  28.165  1.00 46.54           C  
ATOM   1183  CG  LEU A 162      63.298   3.191  27.293  1.00 45.17           C  
ATOM   1184  CD1 LEU A 162      63.771   4.607  27.222  1.00 45.43           C  
ATOM   1185  CD2 LEU A 162      64.354   2.246  27.849  1.00 45.81           C  
ATOM   1186  N   ALA A 163      59.260   3.101  29.259  1.00 44.53           N  
ATOM   1187  CA  ALA A 163      57.985   2.498  29.552  1.00 43.82           C  
ATOM   1188  C   ALA A 163      56.889   3.363  28.960  1.00 43.58           C  
ATOM   1189  O   ALA A 163      55.733   2.944  28.929  1.00 44.11           O  
ATOM   1190  CB  ALA A 163      57.786   2.405  31.047  1.00 43.84           C  
ATOM   1191  N   VAL A 164      57.242   4.576  28.530  1.00 43.52           N  
ATOM   1192  CA  VAL A 164      56.262   5.475  27.954  1.00 43.07           C  
ATOM   1193  C   VAL A 164      56.589   5.966  26.557  1.00 41.97           C  
ATOM   1194  O   VAL A 164      55.673   6.231  25.761  1.00 40.98           O  
ATOM   1195  CB  VAL A 164      55.999   6.635  28.865  1.00 44.21           C  
ATOM   1196  CG1 VAL A 164      55.189   7.667  28.153  1.00 46.06           C  
ATOM   1197  CG2 VAL A 164      55.213   6.132  30.055  1.00 45.50           C  
ATOM   1198  N   GLY A 165      57.880   6.073  26.259  1.00 38.68           N  
ATOM   1199  CA  GLY A 165      58.296   6.461  24.932  1.00 36.81           C  
ATOM   1200  C   GLY A 165      58.083   5.305  23.959  1.00 36.54           C  
ATOM   1201  O   GLY A 165      57.880   5.536  22.769  1.00 35.93           O  
ATOM   1202  N   PHE A 166      58.147   4.055  24.433  1.00 36.90           N  
ATOM   1203  CA  PHE A 166      57.884   2.929  23.522  1.00 37.01           C  
ATOM   1204  C   PHE A 166      56.374   2.899  23.216  1.00 35.29           C  
ATOM   1205  O   PHE A 166      55.964   2.495  22.128  1.00 34.64           O  
ATOM   1206  CB  PHE A 166      58.345   1.576  24.103  1.00 40.82           C  
ATOM   1207  CG  PHE A 166      59.866   1.440  24.194  1.00 43.34           C  
ATOM   1208  CD1 PHE A 166      60.696   1.955  23.175  1.00 43.67           C  
ATOM   1209  CD2 PHE A 166      60.474   0.834  25.301  1.00 44.50           C  
ATOM   1210  CE1 PHE A 166      62.088   1.868  23.269  1.00 42.89           C  
ATOM   1211  CE2 PHE A 166      61.866   0.753  25.390  1.00 43.14           C  
ATOM   1212  CZ  PHE A 166      62.665   1.270  24.375  1.00 42.66           C  
ATOM   1213  N   SER A 167      55.562   3.375  24.158  1.00 31.79           N  
ATOM   1214  CA  SER A 167      54.130   3.405  23.942  1.00 31.24           C  
ATOM   1215  C   SER A 167      53.849   4.364  22.810  1.00 28.62           C  
ATOM   1216  O   SER A 167      53.129   4.021  21.878  1.00 27.91           O  
ATOM   1217  CB  SER A 167      53.401   3.821  25.209  1.00 32.49           C  
ATOM   1218  OG  SER A 167      53.479   2.764  26.145  1.00 32.53           O  
ATOM   1219  N   LEU A 168      54.413   5.561  22.880  1.00 27.23           N  
ATOM   1220  CA  LEU A 168      54.263   6.528  21.806  1.00 24.65           C  
ATOM   1221  C   LEU A 168      54.709   5.925  20.459  1.00 23.40           C  
ATOM   1222  O   LEU A 168      54.014   6.047  19.452  1.00 20.00           O  
ATOM   1223  CB  LEU A 168      55.113   7.766  22.116  1.00 28.08           C  
ATOM   1224  CG  LEU A 168      55.035   8.903  21.081  1.00 32.35           C  
ATOM   1225  CD1 LEU A 168      53.580   9.382  21.000  1.00 34.36           C  
ATOM   1226  CD2 LEU A 168      55.979  10.101  21.503  1.00 32.61           C  
ATOM   1227  N   THR A 169      55.869   5.239  20.466  1.00 22.59           N  
ATOM   1228  CA  THR A 169      56.455   4.604  19.271  1.00 21.93           C  
ATOM   1229  C   THR A 169      55.574   3.499  18.709  1.00 22.73           C  
ATOM   1230  O   THR A 169      55.422   3.357  17.495  1.00 21.95           O  
ATOM   1231  CB  THR A 169      57.831   3.997  19.577  1.00 23.84           C  
ATOM   1232  OG1 THR A 169      58.751   5.044  19.860  1.00 23.08           O  
ATOM   1233  CG2 THR A 169      58.320   3.113  18.389  1.00 20.52           C  
ATOM   1234  N   LEU A 170      55.012   2.683  19.581  1.00 24.26           N  
ATOM   1235  CA  LEU A 170      54.111   1.644  19.087  1.00 25.71           C  
ATOM   1236  C   LEU A 170      52.912   2.379  18.435  1.00 25.11           C  
ATOM   1237  O   LEU A 170      52.397   1.932  17.407  1.00 25.47           O  
ATOM   1238  CB  LEU A 170      53.635   0.725  20.230  1.00 25.82           C  
ATOM   1239  CG  LEU A 170      52.248   0.067  20.086  1.00 26.61           C  
ATOM   1240  CD1 LEU A 170      52.252  -0.985  18.958  1.00 25.80           C  
ATOM   1241  CD2 LEU A 170      51.867  -0.581  21.400  1.00 26.13           C  
ATOM   1242  N   GLY A 171      52.499   3.508  19.020  1.00 25.90           N  
ATOM   1243  CA  GLY A 171      51.383   4.281  18.485  1.00 23.66           C  
ATOM   1244  C   GLY A 171      51.667   4.584  17.028  1.00 24.59           C  
ATOM   1245  O   GLY A 171      50.864   4.273  16.156  1.00 24.19           O  
ATOM   1246  N   HIS A 172      52.824   5.171  16.749  1.00 24.56           N  
ATOM   1247  CA  HIS A 172      53.239   5.499  15.370  1.00 25.27           C  
ATOM   1248  C   HIS A 172      53.554   4.283  14.450  1.00 24.83           C  
ATOM   1249  O   HIS A 172      53.186   4.241  13.272  1.00 24.08           O  
ATOM   1250  CB  HIS A 172      54.457   6.407  15.428  1.00 24.27           C  
ATOM   1251  CG  HIS A 172      54.160   7.764  15.991  1.00 27.30           C  
ATOM   1252  ND1 HIS A 172      53.921   7.976  17.333  1.00 27.67           N  
ATOM   1253  CD2 HIS A 172      54.039   8.970  15.392  1.00 24.32           C  
ATOM   1254  CE1 HIS A 172      53.656   9.251  17.538  1.00 26.32           C  
ATOM   1255  NE2 HIS A 172      53.723   9.877  16.376  1.00 28.22           N  
ATOM   1256  N   LEU A 173      54.259   3.308  14.976  1.00 27.29           N  
ATOM   1257  CA  LEU A 173      54.556   2.159  14.147  1.00 31.37           C  
ATOM   1258  C   LEU A 173      53.229   1.776  13.473  1.00 34.19           C  
ATOM   1259  O   LEU A 173      53.188   1.495  12.264  1.00 35.51           O  
ATOM   1260  CB  LEU A 173      55.108   1.025  15.005  1.00 29.85           C  
ATOM   1261  CG  LEU A 173      56.594   0.692  14.770  1.00 31.43           C  
ATOM   1262  CD1 LEU A 173      57.287   1.816  14.034  1.00 29.03           C  
ATOM   1263  CD2 LEU A 173      57.297   0.345  16.111  1.00 31.21           C  
ATOM   1264  N   PHE A 174      52.130   1.812  14.239  1.00 33.42           N  
ATOM   1265  CA  PHE A 174      50.815   1.503  13.686  1.00 32.80           C  
ATOM   1266  C   PHE A 174      50.167   2.622  12.949  1.00 34.38           C  
ATOM   1267  O   PHE A 174      50.002   2.540  11.743  1.00 34.98           O  
ATOM   1268  CB  PHE A 174      49.829   1.116  14.746  1.00 33.56           C  
ATOM   1269  CG  PHE A 174      48.454   0.818  14.184  1.00 37.71           C  
ATOM   1270  CD1 PHE A 174      48.206  -0.385  13.488  1.00 39.07           C  
ATOM   1271  CD2 PHE A 174      47.398   1.737  14.350  1.00 37.16           C  
ATOM   1272  CE1 PHE A 174      46.934  -0.665  12.983  1.00 41.26           C  
ATOM   1273  CE2 PHE A 174      46.130   1.472  13.852  1.00 40.13           C  
ATOM   1274  CZ  PHE A 174      45.884   0.276  13.172  1.00 40.74           C  
ATOM   1275  N   GLY A 175      49.803   3.669  13.705  1.00 33.61           N  
ATOM   1276  CA  GLY A 175      49.079   4.816  13.193  1.00 35.72           C  
ATOM   1277  C   GLY A 175      49.637   5.921  12.289  1.00 37.08           C  
ATOM   1278  O   GLY A 175      48.956   6.939  12.068  1.00 37.12           O  
ATOM   1279  N   MET A 176      50.839   5.764  11.756  1.00 36.70           N  
ATOM   1280  CA  MET A 176      51.356   6.772  10.844  1.00 37.40           C  
ATOM   1281  C   MET A 176      50.700   6.421   9.508  1.00 37.26           C  
ATOM   1282  O   MET A 176      50.518   7.265   8.645  1.00 36.90           O  
ATOM   1283  CB  MET A 176      52.881   6.632  10.696  1.00 40.73           C  
ATOM   1284  CG  MET A 176      53.716   7.914  10.778  1.00 42.34           C  
ATOM   1285  SD  MET A 176      53.623   8.768  12.374  1.00 46.69           S  
ATOM   1286  CE  MET A 176      53.715  10.582  11.847  1.00 44.51           C  
ATOM   1287  N   TYR A 177      50.363   5.147   9.341  1.00 37.52           N  
ATOM   1288  CA  TYR A 177      49.749   4.672   8.108  1.00 36.90           C  
ATOM   1289  C   TYR A 177      48.262   5.007   8.030  1.00 36.15           C  
ATOM   1290  O   TYR A 177      47.751   5.368   6.967  1.00 35.82           O  
ATOM   1291  CB  TYR A 177      49.917   3.156   7.975  1.00 37.08           C  
ATOM   1292  CG  TYR A 177      51.357   2.649   8.039  1.00 38.05           C  
ATOM   1293  CD1 TYR A 177      51.891   2.111   9.213  1.00 36.27           C  
ATOM   1294  CD2 TYR A 177      52.167   2.692   6.907  1.00 37.90           C  
ATOM   1295  CE1 TYR A 177      53.172   1.630   9.244  1.00 38.47           C  
ATOM   1296  CE2 TYR A 177      53.456   2.219   6.934  1.00 39.49           C  
ATOM   1297  CZ  TYR A 177      53.947   1.686   8.093  1.00 38.73           C  
ATOM   1298  OH  TYR A 177      55.209   1.169   8.052  1.00 42.84           O  
ATOM   1299  N   TYR A 178      47.556   4.875   9.140  1.00 34.70           N  
ATOM   1300  CA  TYR A 178      46.145   5.205   9.130  1.00 33.48           C  
ATOM   1301  C   TYR A 178      45.899   6.735   9.155  1.00 34.08           C  
ATOM   1302  O   TYR A 178      45.221   7.274   8.280  1.00 35.32           O  
ATOM   1303  CB  TYR A 178      45.470   4.561  10.323  1.00 32.38           C  
ATOM   1304  CG  TYR A 178      45.494   3.070  10.245  1.00 33.69           C  
ATOM   1305  CD1 TYR A 178      46.703   2.373  10.309  1.00 30.06           C  
ATOM   1306  CD2 TYR A 178      44.289   2.332  10.099  1.00 31.28           C  
ATOM   1307  CE1 TYR A 178      46.735   1.015  10.236  1.00 30.71           C  
ATOM   1308  CE2 TYR A 178      44.313   0.963  10.025  1.00 32.26           C  
ATOM   1309  CZ  TYR A 178      45.548   0.301  10.091  1.00 31.21           C  
ATOM   1310  OH  TYR A 178      45.600  -1.081   9.996  1.00 32.38           O  
ATOM   1311  N   THR A 179      46.468   7.421  10.148  1.00 33.59           N  
ATOM   1312  CA  THR A 179      46.316   8.866  10.298  1.00 32.77           C  
ATOM   1313  C   THR A 179      47.582   9.674  10.352  1.00 31.63           C  
ATOM   1314  O   THR A 179      47.507  10.863  10.647  1.00 31.57           O  
ATOM   1315  CB  THR A 179      45.619   9.253  11.602  1.00 32.17           C  
ATOM   1316  OG1 THR A 179      46.174   8.476  12.668  1.00 32.98           O  
ATOM   1317  CG2 THR A 179      44.122   9.059  11.512  1.00 33.38           C  
ATOM   1318  N   GLY A 180      48.742   9.102  10.089  1.00 31.15           N  
ATOM   1319  CA  GLY A 180      49.927   9.935  10.234  1.00 32.05           C  
ATOM   1320  C   GLY A 180      50.313   9.822  11.702  1.00 32.82           C  
ATOM   1321  O   GLY A 180      51.376  10.228  12.122  1.00 34.16           O  
ATOM   1322  N   ALA A 181      49.426   9.238  12.494  1.00 35.54           N  
ATOM   1323  CA  ALA A 181      49.668   8.996  13.915  1.00 35.79           C  
ATOM   1324  C   ALA A 181      49.779  10.198  14.799  1.00 35.44           C  
ATOM   1325  O   ALA A 181      50.648  10.214  15.680  1.00 36.32           O  
ATOM   1326  CB  ALA A 181      50.936   8.097  14.116  1.00 37.54           C  
ATOM   1327  N   GLY A 182      48.915  11.191  14.612  1.00 33.98           N  
ATOM   1328  CA  GLY A 182      49.007  12.364  15.462  1.00 34.02           C  
ATOM   1329  C   GLY A 182      49.019  11.995  16.940  1.00 33.49           C  
ATOM   1330  O   GLY A 182      50.025  12.204  17.629  1.00 32.61           O  
ATOM   1331  N   MET A 183      47.891  11.445  17.411  1.00 32.31           N  
ATOM   1332  CA  MET A 183      47.644  11.020  18.809  1.00 32.48           C  
ATOM   1333  C   MET A 183      48.050  12.052  19.883  1.00 31.49           C  
ATOM   1334  O   MET A 183      48.183  11.745  21.072  1.00 30.33           O  
ATOM   1335  CB  MET A 183      48.286   9.625  19.072  1.00 34.03           C  
ATOM   1336  CG  MET A 183      49.685   9.578  19.700  1.00 34.68           C  
ATOM   1337  SD  MET A 183      50.292   7.796  19.746  1.00 35.43           S  
ATOM   1338  CE  MET A 183      50.573   7.584  17.868  1.00 34.19           C  
ATOM   1339  N   ASN A 184      48.184  13.296  19.418  1.00 32.21           N  
ATOM   1340  CA  ASN A 184      48.595  14.478  20.192  1.00 29.67           C  
ATOM   1341  C   ASN A 184      47.957  15.622  19.439  1.00 29.12           C  
ATOM   1342  O   ASN A 184      48.372  15.938  18.328  1.00 30.00           O  
ATOM   1343  CB  ASN A 184      50.105  14.659  20.110  1.00 28.41           C  
ATOM   1344  CG  ASN A 184      50.625  15.583  21.171  1.00 24.80           C  
ATOM   1345  OD1 ASN A 184      50.018  16.613  21.439  1.00 27.15           O  
ATOM   1346  ND2 ASN A 184      51.744  15.221  21.796  1.00 24.98           N  
ATOM   1347  N   PRO A 185      46.931  16.249  20.008  1.00 29.39           N  
ATOM   1348  CA  PRO A 185      46.336  17.346  19.243  1.00 30.26           C  
ATOM   1349  C   PRO A 185      47.354  18.468  19.021  1.00 32.97           C  
ATOM   1350  O   PRO A 185      47.419  19.076  17.941  1.00 34.13           O  
ATOM   1351  CB  PRO A 185      45.164  17.781  20.122  1.00 29.81           C  
ATOM   1352  CG  PRO A 185      44.810  16.569  20.837  1.00 30.11           C  
ATOM   1353  CD  PRO A 185      46.150  15.968  21.218  1.00 27.47           C  
ATOM   1354  N   ALA A 186      48.148  18.744  20.050  1.00 31.79           N  
ATOM   1355  CA  ALA A 186      49.139  19.793  19.945  1.00 31.34           C  
ATOM   1356  C   ALA A 186      49.876  19.557  18.644  1.00 32.02           C  
ATOM   1357  O   ALA A 186      49.948  20.415  17.778  1.00 33.09           O  
ATOM   1358  CB  ALA A 186      50.109  19.735  21.151  1.00 32.20           C  
ATOM   1359  N   ARG A 187      50.409  18.365  18.513  1.00 32.39           N  
ATOM   1360  CA  ARG A 187      51.165  17.982  17.340  1.00 32.78           C  
ATOM   1361  C   ARG A 187      50.410  18.077  15.988  1.00 32.15           C  
ATOM   1362  O   ARG A 187      51.029  18.290  14.941  1.00 31.70           O  
ATOM   1363  CB  ARG A 187      51.719  16.570  17.586  1.00 34.48           C  
ATOM   1364  CG  ARG A 187      52.569  15.997  16.448  1.00 33.62           C  
ATOM   1365  CD  ARG A 187      51.706  15.185  15.507  1.00 31.21           C  
ATOM   1366  NE  ARG A 187      52.540  14.406  14.612  1.00 32.84           N  
ATOM   1367  CZ  ARG A 187      52.821  14.742  13.356  1.00 32.67           C  
ATOM   1368  NH1 ARG A 187      52.329  15.855  12.819  1.00 29.18           N  
ATOM   1369  NH2 ARG A 187      53.616  13.955  12.638  1.00 36.00           N  
ATOM   1370  N   SER A 188      49.093  17.923  15.996  1.00 30.52           N  
ATOM   1371  CA  SER A 188      48.341  18.033  14.748  1.00 30.53           C  
ATOM   1372  C   SER A 188      48.006  19.508  14.595  1.00 30.89           C  
ATOM   1373  O   SER A 188      47.997  20.067  13.487  1.00 30.54           O  
ATOM   1374  CB  SER A 188      47.073  17.208  14.826  1.00 31.39           C  
ATOM   1375  OG  SER A 188      47.395  15.859  15.106  1.00 31.05           O  
ATOM   1376  N   PHE A 189      47.771  20.137  15.741  1.00 30.31           N  
ATOM   1377  CA  PHE A 189      47.458  21.554  15.779  1.00 30.37           C  
ATOM   1378  C   PHE A 189      48.568  22.390  15.136  1.00 31.57           C  
ATOM   1379  O   PHE A 189      48.334  22.994  14.080  1.00 32.02           O  
ATOM   1380  CB  PHE A 189      47.258  22.033  17.216  1.00 28.79           C  
ATOM   1381  CG  PHE A 189      46.774  23.409  17.292  1.00 28.83           C  
ATOM   1382  CD1 PHE A 189      45.453  23.718  16.979  1.00 32.93           C  
ATOM   1383  CD2 PHE A 189      47.633  24.447  17.604  1.00 32.06           C  
ATOM   1384  CE1 PHE A 189      45.021  25.066  16.982  1.00 32.01           C  
ATOM   1385  CE2 PHE A 189      47.193  25.783  17.599  1.00 28.08           C  
ATOM   1386  CZ  PHE A 189      45.895  26.071  17.288  1.00 31.04           C  
ATOM   1387  N   ALA A 190      49.763  22.403  15.760  1.00 28.34           N  
ATOM   1388  CA  ALA A 190      50.909  23.183  15.290  1.00 27.56           C  
ATOM   1389  C   ALA A 190      51.162  23.266  13.788  1.00 27.46           C  
ATOM   1390  O   ALA A 190      51.460  24.329  13.269  1.00 28.38           O  
ATOM   1391  CB  ALA A 190      52.166  22.746  16.000  1.00 27.88           C  
ATOM   1392  N   PRO A 191      51.104  22.155  13.077  1.00 28.97           N  
ATOM   1393  CA  PRO A 191      51.352  22.394  11.656  1.00 28.18           C  
ATOM   1394  C   PRO A 191      50.054  22.681  10.920  1.00 27.87           C  
ATOM   1395  O   PRO A 191      50.042  22.884   9.710  1.00 27.86           O  
ATOM   1396  CB  PRO A 191      52.035  21.094  11.192  1.00 29.69           C  
ATOM   1397  CG  PRO A 191      51.481  20.059  12.104  1.00 31.34           C  
ATOM   1398  CD  PRO A 191      51.445  20.768  13.453  1.00 30.51           C  
ATOM   1399  N   ALA A 192      48.946  22.667  11.642  1.00 27.41           N  
ATOM   1400  CA  ALA A 192      47.699  22.960  10.993  1.00 28.35           C  
ATOM   1401  C   ALA A 192      47.647  24.452  10.977  1.00 28.23           C  
ATOM   1402  O   ALA A 192      47.192  25.048  10.010  1.00 29.86           O  
ATOM   1403  CB  ALA A 192      46.442  22.344  11.780  1.00 32.13           C  
ATOM   1404  N   ILE A 193      48.119  25.073  12.043  1.00 30.72           N  
ATOM   1405  CA  ILE A 193      48.149  26.537  12.077  1.00 34.61           C  
ATOM   1406  C   ILE A 193      49.197  27.181  11.151  1.00 33.96           C  
ATOM   1407  O   ILE A 193      48.881  28.140  10.462  1.00 34.27           O  
ATOM   1408  CB  ILE A 193      48.388  27.073  13.489  1.00 37.18           C  
ATOM   1409  CG1 ILE A 193      48.210  28.575  13.500  1.00 38.35           C  
ATOM   1410  CG2 ILE A 193      49.815  26.861  13.896  1.00 37.64           C  
ATOM   1411  CD1 ILE A 193      46.885  29.042  12.886  1.00 41.77           C  
ATOM   1412  N   LEU A 194      50.415  26.645  11.088  1.00 34.15           N  
ATOM   1413  CA  LEU A 194      51.444  27.267  10.238  1.00 35.40           C  
ATOM   1414  C   LEU A 194      51.269  27.113   8.724  1.00 36.18           C  
ATOM   1415  O   LEU A 194      51.779  27.909   7.951  1.00 37.45           O  
ATOM   1416  CB  LEU A 194      52.842  26.743  10.613  1.00 32.91           C  
ATOM   1417  CG  LEU A 194      53.615  27.313  11.819  1.00 34.89           C  
ATOM   1418  CD1 LEU A 194      52.781  27.267  13.114  1.00 32.89           C  
ATOM   1419  CD2 LEU A 194      54.956  26.538  11.951  1.00 31.63           C  
ATOM   1420  N   THR A 195      50.566  26.075   8.310  1.00 36.68           N  
ATOM   1421  CA  THR A 195      50.382  25.760   6.900  1.00 37.11           C  
ATOM   1422  C   THR A 195      48.988  26.114   6.472  1.00 38.06           C  
ATOM   1423  O   THR A 195      48.658  26.086   5.281  1.00 37.31           O  
ATOM   1424  CB  THR A 195      50.557  24.226   6.685  1.00 38.62           C  
ATOM   1425  OG1 THR A 195      51.925  23.848   6.920  1.00 35.21           O  
ATOM   1426  CG2 THR A 195      50.147  23.834   5.274  1.00 39.15           C  
ATOM   1427  N   ARG A 196      48.174  26.452   7.473  1.00 38.50           N  
ATOM   1428  CA  ARG A 196      46.761  26.773   7.291  1.00 38.51           C  
ATOM   1429  C   ARG A 196      46.130  25.669   6.451  1.00 36.98           C  
ATOM   1430  O   ARG A 196      45.649  25.901   5.340  1.00 35.98           O  
ATOM   1431  CB  ARG A 196      46.572  28.163   6.648  1.00 41.14           C  
ATOM   1432  CG  ARG A 196      46.843  29.330   7.622  1.00 44.30           C  
ATOM   1433  CD  ARG A 196      45.952  29.263   8.905  1.00 48.34           C  
ATOM   1434  NE  ARG A 196      44.589  28.798   8.607  1.00 50.44           N  
ATOM   1435  CZ  ARG A 196      43.508  28.954   9.387  1.00 52.46           C  
ATOM   1436  NH1 ARG A 196      43.580  29.579  10.567  1.00 52.62           N  
ATOM   1437  NH2 ARG A 196      42.331  28.475   8.974  1.00 52.08           N  
ATOM   1438  N   ASN A 197      46.169  24.457   6.990  1.00 35.20           N  
ATOM   1439  CA  ASN A 197      45.596  23.320   6.320  1.00 34.92           C  
ATOM   1440  C   ASN A 197      44.867  22.515   7.385  1.00 34.78           C  
ATOM   1441  O   ASN A 197      45.340  21.465   7.809  1.00 36.39           O  
ATOM   1442  CB  ASN A 197      46.679  22.492   5.661  1.00 35.76           C  
ATOM   1443  CG  ASN A 197      46.152  21.647   4.501  1.00 39.23           C  
ATOM   1444  OD1 ASN A 197      45.907  22.158   3.401  1.00 39.72           O  
ATOM   1445  ND2 ASN A 197      45.967  20.347   4.742  1.00 38.96           N  
ATOM   1446  N   PHE A 198      43.702  23.002   7.802  1.00 33.79           N  
ATOM   1447  CA  PHE A 198      42.912  22.361   8.849  1.00 33.91           C  
ATOM   1448  C   PHE A 198      42.004  21.223   8.348  1.00 34.48           C  
ATOM   1449  O   PHE A 198      40.999  20.904   8.974  1.00 34.96           O  
ATOM   1450  CB  PHE A 198      42.058  23.422   9.608  1.00 35.72           C  
ATOM   1451  CG  PHE A 198      42.851  24.270  10.615  1.00 36.81           C  
ATOM   1452  CD1 PHE A 198      42.976  23.858  11.961  1.00 36.40           C  
ATOM   1453  CD2 PHE A 198      43.583  25.386  10.186  1.00 36.49           C  
ATOM   1454  CE1 PHE A 198      43.838  24.532  12.857  1.00 37.80           C  
ATOM   1455  CE2 PHE A 198      44.452  26.071  11.074  1.00 37.21           C  
ATOM   1456  CZ  PHE A 198      44.579  25.634  12.409  1.00 35.27           C  
ATOM   1457  N   THR A 199      42.363  20.618   7.222  1.00 34.99           N  
ATOM   1458  CA  THR A 199      41.578  19.522   6.656  1.00 35.65           C  
ATOM   1459  C   THR A 199      41.509  18.297   7.600  1.00 34.59           C  
ATOM   1460  O   THR A 199      42.496  17.954   8.243  1.00 35.69           O  
ATOM   1461  CB  THR A 199      42.162  19.045   5.282  1.00 34.20           C  
ATOM   1462  OG1 THR A 199      42.486  20.175   4.454  1.00 32.22           O  
ATOM   1463  CG2 THR A 199      41.112  18.165   4.581  1.00 32.99           C  
ATOM   1464  N   ASN A 200      40.347  17.653   7.678  1.00 33.65           N  
ATOM   1465  CA  ASN A 200      40.158  16.472   8.533  1.00 32.40           C  
ATOM   1466  C   ASN A 200      40.849  16.664   9.864  1.00 31.63           C  
ATOM   1467  O   ASN A 200      41.230  15.690  10.516  1.00 31.11           O  
ATOM   1468  CB  ASN A 200      40.755  15.252   7.842  1.00 32.51           C  
ATOM   1469  CG  ASN A 200      40.241  15.092   6.426  1.00 34.34           C  
ATOM   1470  OD1 ASN A 200      40.999  14.788   5.496  1.00 35.28           O  
ATOM   1471  ND2 ASN A 200      38.938  15.291   6.251  1.00 34.78           N  
ATOM   1472  N   HIS A 201      41.019  17.922  10.261  1.00 31.31           N  
ATOM   1473  CA  HIS A 201      41.738  18.244  11.484  1.00 31.04           C  
ATOM   1474  C   HIS A 201      41.113  17.847  12.803  1.00 30.00           C  
ATOM   1475  O   HIS A 201      41.833  17.409  13.700  1.00 29.48           O  
ATOM   1476  CB  HIS A 201      42.105  19.737  11.512  1.00 32.76           C  
ATOM   1477  CG  HIS A 201      42.937  20.110  12.698  1.00 33.70           C  
ATOM   1478  ND1 HIS A 201      44.188  19.573  12.919  1.00 33.43           N  
ATOM   1479  CD2 HIS A 201      42.658  20.874  13.783  1.00 33.89           C  
ATOM   1480  CE1 HIS A 201      44.644  19.987  14.088  1.00 34.07           C  
ATOM   1481  NE2 HIS A 201      43.736  20.778  14.632  1.00 34.38           N  
ATOM   1482  N   TRP A 202      39.789  17.988  12.911  1.00 29.80           N  
ATOM   1483  CA  TRP A 202      39.034  17.629  14.125  1.00 28.07           C  
ATOM   1484  C   TRP A 202      39.218  16.137  14.448  1.00 28.18           C  
ATOM   1485  O   TRP A 202      39.155  15.723  15.616  1.00 28.31           O  
ATOM   1486  CB  TRP A 202      37.538  17.925  13.951  1.00 26.58           C  
ATOM   1487  CG  TRP A 202      36.960  17.252  12.758  1.00 24.83           C  
ATOM   1488  CD1 TRP A 202      36.953  17.720  11.467  1.00 26.20           C  
ATOM   1489  CD2 TRP A 202      36.405  15.937  12.706  1.00 23.51           C  
ATOM   1490  NE1 TRP A 202      36.436  16.764  10.623  1.00 22.09           N  
ATOM   1491  CE2 TRP A 202      36.098  15.663  11.361  1.00 22.36           C  
ATOM   1492  CE3 TRP A 202      36.158  14.958  13.670  1.00 23.41           C  
ATOM   1493  CZ2 TRP A 202      35.568  14.461  10.959  1.00 25.54           C  
ATOM   1494  CZ3 TRP A 202      35.644  13.780  13.283  1.00 24.36           C  
ATOM   1495  CH2 TRP A 202      35.348  13.522  11.927  1.00 27.35           C  
ATOM   1496  N   VAL A 203      39.430  15.333  13.417  1.00 26.77           N  
ATOM   1497  CA  VAL A 203      39.653  13.937  13.656  1.00 25.59           C  
ATOM   1498  C   VAL A 203      40.729  13.816  14.731  1.00 24.39           C  
ATOM   1499  O   VAL A 203      40.743  12.863  15.502  1.00 24.25           O  
ATOM   1500  CB  VAL A 203      40.205  13.221  12.414  1.00 26.14           C  
ATOM   1501  CG1 VAL A 203      40.753  11.866  12.820  1.00 25.06           C  
ATOM   1502  CG2 VAL A 203      39.139  13.072  11.360  1.00 23.62           C  
ATOM   1503  N   TYR A 204      41.610  14.805  14.796  1.00 24.13           N  
ATOM   1504  CA  TYR A 204      42.733  14.755  15.726  1.00 23.56           C  
ATOM   1505  C   TYR A 204      42.577  15.271  17.144  1.00 23.09           C  
ATOM   1506  O   TYR A 204      43.546  15.292  17.905  1.00 21.54           O  
ATOM   1507  CB  TYR A 204      43.932  15.400  15.053  1.00 20.16           C  
ATOM   1508  CG  TYR A 204      44.320  14.693  13.754  1.00 24.31           C  
ATOM   1509  CD1 TYR A 204      43.814  15.129  12.507  1.00 22.99           C  
ATOM   1510  CD2 TYR A 204      45.125  13.556  13.774  1.00 24.74           C  
ATOM   1511  CE1 TYR A 204      44.103  14.456  11.320  1.00 22.58           C  
ATOM   1512  CE2 TYR A 204      45.408  12.857  12.596  1.00 24.44           C  
ATOM   1513  CZ  TYR A 204      44.904  13.304  11.374  1.00 25.92           C  
ATOM   1514  OH  TYR A 204      45.207  12.603  10.215  1.00 23.72           O  
ATOM   1515  N   TRP A 205      41.376  15.698  17.507  1.00 23.20           N  
ATOM   1516  CA  TRP A 205      41.156  16.189  18.859  1.00 24.84           C  
ATOM   1517  C   TRP A 205      40.207  15.209  19.423  1.00 25.45           C  
ATOM   1518  O   TRP A 205      40.414  14.685  20.510  1.00 26.56           O  
ATOM   1519  CB  TRP A 205      40.539  17.620  18.899  1.00 26.83           C  
ATOM   1520  CG  TRP A 205      41.504  18.716  18.437  1.00 29.68           C  
ATOM   1521  CD1 TRP A 205      41.836  19.042  17.134  1.00 29.73           C  
ATOM   1522  CD2 TRP A 205      42.267  19.610  19.268  1.00 29.82           C  
ATOM   1523  NE1 TRP A 205      42.743  20.075  17.119  1.00 31.69           N  
ATOM   1524  CE2 TRP A 205      43.028  20.442  18.406  1.00 30.88           C  
ATOM   1525  CE3 TRP A 205      42.377  19.787  20.647  1.00 29.80           C  
ATOM   1526  CZ2 TRP A 205      43.889  21.430  18.883  1.00 32.51           C  
ATOM   1527  CZ3 TRP A 205      43.233  20.772  21.124  1.00 32.10           C  
ATOM   1528  CH2 TRP A 205      43.983  21.583  20.242  1.00 33.40           C  
ATOM   1529  N   VAL A 206      39.125  14.992  18.672  1.00 27.14           N  
ATOM   1530  CA  VAL A 206      38.085  14.014  19.023  1.00 25.78           C  
ATOM   1531  C   VAL A 206      38.865  12.732  19.272  1.00 25.62           C  
ATOM   1532  O   VAL A 206      39.133  12.396  20.429  1.00 26.81           O  
ATOM   1533  CB  VAL A 206      37.118  13.838  17.846  1.00 24.89           C  
ATOM   1534  CG1 VAL A 206      36.017  12.950  18.203  1.00 26.52           C  
ATOM   1535  CG2 VAL A 206      36.528  15.192  17.479  1.00 25.93           C  
ATOM   1536  N   GLY A 207      39.305  12.072  18.187  1.00 25.44           N  
ATOM   1537  CA  GLY A 207      40.012  10.800  18.276  1.00 21.35           C  
ATOM   1538  C   GLY A 207      40.917  10.698  19.491  1.00 23.04           C  
ATOM   1539  O   GLY A 207      40.792   9.766  20.272  1.00 23.67           O  
ATOM   1540  N   PRO A 208      41.822  11.661  19.699  1.00 22.13           N  
ATOM   1541  CA  PRO A 208      42.618  11.445  20.876  1.00 23.72           C  
ATOM   1542  C   PRO A 208      41.995  11.863  22.181  1.00 25.62           C  
ATOM   1543  O   PRO A 208      42.410  11.399  23.247  1.00 24.60           O  
ATOM   1544  CB  PRO A 208      43.890  12.210  20.542  1.00 27.03           C  
ATOM   1545  CG  PRO A 208      43.966  12.117  19.060  1.00 25.14           C  
ATOM   1546  CD  PRO A 208      42.571  12.489  18.745  1.00 20.85           C  
ATOM   1547  N   VAL A 209      41.024  12.760  22.126  1.00 26.42           N  
ATOM   1548  CA  VAL A 209      40.367  13.168  23.346  1.00 29.15           C  
ATOM   1549  C   VAL A 209      39.600  11.929  23.849  1.00 31.01           C  
ATOM   1550  O   VAL A 209      39.875  11.411  24.950  1.00 31.72           O  
ATOM   1551  CB  VAL A 209      39.383  14.334  23.085  1.00 29.33           C  
ATOM   1552  CG1 VAL A 209      38.067  14.163  23.908  1.00 30.13           C  
ATOM   1553  CG2 VAL A 209      40.054  15.611  23.439  1.00 32.31           C  
ATOM   1554  N   ILE A 210      38.644  11.453  23.049  1.00 30.39           N  
ATOM   1555  CA  ILE A 210      37.894  10.264  23.428  1.00 31.02           C  
ATOM   1556  C   ILE A 210      38.858   9.114  23.822  1.00 30.83           C  
ATOM   1557  O   ILE A 210      38.612   8.402  24.800  1.00 31.04           O  
ATOM   1558  CB  ILE A 210      36.950   9.778  22.275  1.00 31.56           C  
ATOM   1559  CG1 ILE A 210      36.020  10.911  21.819  1.00 31.65           C  
ATOM   1560  CG2 ILE A 210      36.134   8.612  22.765  1.00 32.49           C  
ATOM   1561  CD1 ILE A 210      35.108  10.567  20.654  1.00 33.94           C  
ATOM   1562  N   GLY A 211      39.948   8.945  23.074  1.00 30.00           N  
ATOM   1563  CA  GLY A 211      40.891   7.886  23.403  1.00 30.95           C  
ATOM   1564  C   GLY A 211      41.432   8.084  24.813  1.00 31.97           C  
ATOM   1565  O   GLY A 211      41.307   7.232  25.668  1.00 32.17           O  
ATOM   1566  N   ALA A 212      42.049   9.231  25.042  1.00 31.91           N  
ATOM   1567  CA  ALA A 212      42.599   9.619  26.339  1.00 32.64           C  
ATOM   1568  C   ALA A 212      41.555   9.405  27.415  1.00 30.76           C  
ATOM   1569  O   ALA A 212      41.807   8.721  28.400  1.00 31.94           O  
ATOM   1570  CB  ALA A 212      42.984  11.119  26.304  1.00 33.69           C  
ATOM   1571  N   GLY A 213      40.397  10.048  27.224  1.00 32.11           N  
ATOM   1572  CA  GLY A 213      39.287   9.919  28.156  1.00 31.89           C  
ATOM   1573  C   GLY A 213      38.943   8.454  28.450  1.00 33.09           C  
ATOM   1574  O   GLY A 213      39.182   7.963  29.562  1.00 31.25           O  
ATOM   1575  N   LEU A 214      38.402   7.744  27.464  1.00 35.07           N  
ATOM   1576  CA  LEU A 214      38.060   6.343  27.716  1.00 38.90           C  
ATOM   1577  C   LEU A 214      39.299   5.459  27.865  1.00 39.83           C  
ATOM   1578  O   LEU A 214      39.284   4.269  27.558  1.00 40.64           O  
ATOM   1579  CB  LEU A 214      37.068   5.786  26.644  1.00 39.43           C  
ATOM   1580  CG  LEU A 214      37.333   5.866  25.142  1.00 38.19           C  
ATOM   1581  CD1 LEU A 214      38.519   5.002  24.771  1.00 37.93           C  
ATOM   1582  CD2 LEU A 214      36.120   5.435  24.415  1.00 37.52           C  
ATOM   1583  N   GLY A 215      40.373   6.073  28.354  1.00 40.61           N  
ATOM   1584  CA  GLY A 215      41.615   5.357  28.573  1.00 41.44           C  
ATOM   1585  C   GLY A 215      41.942   5.536  30.044  1.00 41.88           C  
ATOM   1586  O   GLY A 215      42.502   4.642  30.695  1.00 40.79           O  
ATOM   1587  N   SER A 216      41.591   6.713  30.562  1.00 42.75           N  
ATOM   1588  CA  SER A 216      41.797   7.037  31.971  1.00 44.41           C  
ATOM   1589  C   SER A 216      40.641   6.355  32.690  1.00 45.83           C  
ATOM   1590  O   SER A 216      40.670   6.177  33.911  1.00 46.21           O  
ATOM   1591  CB  SER A 216      41.739   8.550  32.187  1.00 42.46           C  
ATOM   1592  OG  SER A 216      40.876   9.150  31.241  1.00 40.76           O  
ATOM   1593  N   LEU A 217      39.616   5.988  31.903  1.00 47.83           N  
ATOM   1594  CA  LEU A 217      38.418   5.286  32.393  1.00 48.59           C  
ATOM   1595  C   LEU A 217      38.777   3.819  32.494  1.00 49.53           C  
ATOM   1596  O   LEU A 217      38.664   3.198  33.555  1.00 50.43           O  
ATOM   1597  CB  LEU A 217      37.235   5.433  31.420  1.00 46.55           C  
ATOM   1598  CG  LEU A 217      36.097   6.385  31.845  1.00 47.77           C  
ATOM   1599  CD1 LEU A 217      36.466   7.884  31.724  1.00 45.09           C  
ATOM   1600  CD2 LEU A 217      34.917   6.107  30.956  1.00 46.43           C  
ATOM   1601  N   LEU A 218      39.220   3.265  31.378  1.00 50.02           N  
ATOM   1602  CA  LEU A 218      39.590   1.867  31.347  1.00 51.35           C  
ATOM   1603  C   LEU A 218      40.675   1.487  32.371  1.00 52.34           C  
ATOM   1604  O   LEU A 218      40.948   0.301  32.567  1.00 51.94           O  
ATOM   1605  CB  LEU A 218      40.042   1.492  29.932  1.00 52.49           C  
ATOM   1606  CG  LEU A 218      40.940   0.262  29.874  1.00 52.21           C  
ATOM   1607  CD1 LEU A 218      40.095  -0.945  30.232  1.00 53.80           C  
ATOM   1608  CD2 LEU A 218      41.548   0.106  28.511  1.00 53.32           C  
ATOM   1609  N   TYR A 219      41.290   2.470  33.025  1.00 52.34           N  
ATOM   1610  CA  TYR A 219      42.320   2.169  34.005  1.00 53.39           C  
ATOM   1611  C   TYR A 219      41.854   2.486  35.416  1.00 55.93           C  
ATOM   1612  O   TYR A 219      41.766   1.590  36.254  1.00 56.00           O  
ATOM   1613  CB  TYR A 219      43.573   2.964  33.685  1.00 54.41           C  
ATOM   1614  CG  TYR A 219      44.750   2.750  34.621  1.00 52.89           C  
ATOM   1615  CD1 TYR A 219      45.670   1.724  34.394  1.00 52.01           C  
ATOM   1616  CD2 TYR A 219      44.953   3.593  35.719  1.00 52.06           C  
ATOM   1617  CE1 TYR A 219      46.759   1.547  35.234  1.00 50.72           C  
ATOM   1618  CE2 TYR A 219      46.034   3.420  36.555  1.00 50.44           C  
ATOM   1619  CZ  TYR A 219      46.935   2.398  36.308  1.00 50.93           C  
ATOM   1620  OH  TYR A 219      48.027   2.242  37.128  1.00 51.72           O  
ATOM   1621  N   ASP A 220      41.545   3.760  35.668  1.00 58.63           N  
ATOM   1622  CA  ASP A 220      41.079   4.258  36.978  1.00 61.54           C  
ATOM   1623  C   ASP A 220      39.935   3.479  37.670  1.00 63.40           C  
ATOM   1624  O   ASP A 220      39.913   3.356  38.897  1.00 63.64           O  
ATOM   1625  CB  ASP A 220      40.654   5.730  36.847  1.00 62.75           C  
ATOM   1626  CG  ASP A 220      41.843   6.668  36.688  1.00 63.45           C  
ATOM   1627  OD1 ASP A 220      41.637   7.875  36.431  1.00 63.23           O  
ATOM   1628  OD2 ASP A 220      42.993   6.189  36.829  1.00 64.73           O  
ATOM   1629  N   PHE A 221      38.985   2.974  36.890  1.00 64.55           N  
ATOM   1630  CA  PHE A 221      37.871   2.231  37.454  1.00 65.96           C  
ATOM   1631  C   PHE A 221      37.828   0.801  36.966  1.00 67.54           C  
ATOM   1632  O   PHE A 221      37.614  -0.125  37.743  1.00 67.96           O  
ATOM   1633  CB  PHE A 221      36.545   2.914  37.109  1.00 65.61           C  
ATOM   1634  CG  PHE A 221      36.330   4.208  37.825  1.00 64.85           C  
ATOM   1635  CD1 PHE A 221      36.310   5.402  37.130  1.00 65.06           C  
ATOM   1636  CD2 PHE A 221      36.196   4.231  39.211  1.00 65.31           C  
ATOM   1637  CE1 PHE A 221      36.166   6.599  37.798  1.00 64.45           C  
ATOM   1638  CE2 PHE A 221      36.053   5.414  39.895  1.00 64.12           C  
ATOM   1639  CZ  PHE A 221      36.039   6.605  39.188  1.00 65.40           C  
ATOM   1640  N   LEU A 222      38.022   0.620  35.670  1.00 69.41           N  
ATOM   1641  CA  LEU A 222      37.992  -0.707  35.091  1.00 71.92           C  
ATOM   1642  C   LEU A 222      39.156  -1.579  35.589  1.00 73.66           C  
ATOM   1643  O   LEU A 222      39.038  -2.255  36.604  1.00 73.87           O  
ATOM   1644  CB  LEU A 222      38.014  -0.584  33.568  1.00 72.21           C  
ATOM   1645  CG  LEU A 222      37.597  -1.802  32.743  1.00 72.99           C  
ATOM   1646  CD1 LEU A 222      38.659  -2.908  32.796  1.00 73.06           C  
ATOM   1647  CD2 LEU A 222      36.252  -2.291  33.277  1.00 73.70           C  
ATOM   1648  N   LEU A 223      40.283  -1.537  34.883  1.00 76.66           N  
ATOM   1649  CA  LEU A 223      41.461  -2.339  35.214  1.00 80.01           C  
ATOM   1650  C   LEU A 223      42.080  -2.223  36.615  1.00 82.85           C  
ATOM   1651  O   LEU A 223      41.976  -3.160  37.405  1.00 82.99           O  
ATOM   1652  CB  LEU A 223      42.537  -2.105  34.158  1.00 79.05           C  
ATOM   1653  CG  LEU A 223      42.094  -2.508  32.750  1.00 78.45           C  
ATOM   1654  CD1 LEU A 223      43.157  -2.131  31.732  1.00 78.26           C  
ATOM   1655  CD2 LEU A 223      41.820  -3.996  32.719  1.00 78.09           C  
ATOM   1656  N   PHE A 224      42.736  -1.104  36.925  1.00 86.39           N  
ATOM   1657  CA  PHE A 224      43.369  -0.923  38.242  1.00 90.17           C  
ATOM   1658  C   PHE A 224      42.676   0.223  38.982  1.00 93.74           C  
ATOM   1659  O   PHE A 224      43.159   1.354  38.978  1.00 94.22           O  
ATOM   1660  CB  PHE A 224      44.861  -0.605  38.054  1.00 89.79           C  
ATOM   1661  CG  PHE A 224      45.696  -0.748  39.305  1.00 89.64           C  
ATOM   1662  CD1 PHE A 224      45.945  -1.993  39.854  1.00 89.60           C  
ATOM   1663  CD2 PHE A 224      46.262   0.366  39.918  1.00 90.40           C  
ATOM   1664  CE1 PHE A 224      46.748  -2.131  40.992  1.00 88.99           C  
ATOM   1665  CE2 PHE A 224      47.072   0.233  41.065  1.00 89.85           C  
ATOM   1666  CZ  PHE A 224      47.310  -1.019  41.595  1.00 88.76           C  
ATOM   1667  N   PRO A 225      41.532  -0.057  39.631  1.00 97.44           N  
ATOM   1668  CA  PRO A 225      40.722   0.915  40.386  1.00101.07           C  
ATOM   1669  C   PRO A 225      41.409   1.662  41.543  1.00104.79           C  
ATOM   1670  O   PRO A 225      42.633   1.624  41.681  1.00105.18           O  
ATOM   1671  CB  PRO A 225      39.537   0.076  40.864  1.00100.24           C  
ATOM   1672  CG  PRO A 225      39.419  -0.972  39.794  1.00 99.34           C  
ATOM   1673  CD  PRO A 225      40.855  -1.363  39.584  1.00 98.09           C  
ATOM   1674  N   ARG A 226      40.600   2.345  42.360  1.00108.88           N  
ATOM   1675  CA  ARG A 226      41.071   3.121  43.516  1.00113.10           C  
ATOM   1676  C   ARG A 226      40.460   2.583  44.823  1.00116.12           C  
ATOM   1677  O   ARG A 226      39.247   2.385  44.911  1.00116.25           O  
ATOM   1678  CB  ARG A 226      40.703   4.597  43.332  1.00113.16           C  
ATOM   1679  CG  ARG A 226      41.882   5.525  43.041  1.00114.01           C  
ATOM   1680  CD  ARG A 226      42.479   5.329  41.652  1.00114.38           C  
ATOM   1681  NE  ARG A 226      43.723   6.085  41.474  1.00114.47           N  
ATOM   1682  CZ  ARG A 226      44.433   6.105  40.348  1.00114.83           C  
ATOM   1683  NH1 ARG A 226      44.026   5.413  39.292  1.00114.95           N  
ATOM   1684  NH2 ARG A 226      45.555   6.810  40.276  1.00114.91           N  
ATOM   1685  N   LEU A 227      41.303   2.382  45.839  1.00120.13           N  
ATOM   1686  CA  LEU A 227      40.880   1.812  47.132  1.00124.19           C  
ATOM   1687  C   LEU A 227      40.472   2.711  48.311  1.00126.89           C  
ATOM   1688  O   LEU A 227      40.496   2.260  49.460  1.00126.99           O  
ATOM   1689  CB  LEU A 227      41.967   0.865  47.648  1.00124.31           C  
ATOM   1690  CG  LEU A 227      42.495  -0.286  46.792  1.00124.63           C  
ATOM   1691  CD1 LEU A 227      43.899  -0.627  47.267  1.00124.81           C  
ATOM   1692  CD2 LEU A 227      41.584  -1.497  46.888  1.00124.86           C  
ATOM   1693  N   LYS A 228      40.120   3.966  48.065  1.00130.20           N  
ATOM   1694  CA  LYS A 228      39.695   4.824  49.166  1.00133.50           C  
ATOM   1695  C   LYS A 228      38.374   5.475  48.765  1.00135.91           C  
ATOM   1696  O   LYS A 228      37.368   4.776  48.629  1.00136.07           O  
ATOM   1697  CB  LYS A 228      40.783   5.858  49.505  1.00133.30           C  
ATOM   1698  CG  LYS A 228      42.060   5.238  50.117  1.00133.27           C  
ATOM   1699  CD  LYS A 228      42.324   5.618  51.595  1.00133.39           C  
ATOM   1700  CE  LYS A 228      41.297   6.584  52.178  1.00133.48           C  
ATOM   1701  NZ  LYS A 228      41.306   6.595  53.671  1.00133.35           N  
ATOM   1702  N   SER A 229      38.346   6.785  48.556  1.00138.78           N  
ATOM   1703  CA  SER A 229      37.081   7.394  48.166  1.00141.68           C  
ATOM   1704  C   SER A 229      37.184   8.033  46.788  1.00143.63           C  
ATOM   1705  O   SER A 229      38.163   8.712  46.475  1.00143.62           O  
ATOM   1706  CB  SER A 229      36.648   8.425  49.208  1.00141.70           C  
ATOM   1707  OG  SER A 229      37.053   8.017  50.504  1.00141.83           O  
ATOM   1708  N   VAL A 230      36.167   7.787  45.964  1.00146.13           N  
ATOM   1709  CA  VAL A 230      36.113   8.323  44.606  1.00148.49           C  
ATOM   1710  C   VAL A 230      35.433   9.687  44.601  1.00150.05           C  
ATOM   1711  O   VAL A 230      35.840  10.593  43.877  1.00149.99           O  
ATOM   1712  CB  VAL A 230      35.323   7.389  43.658  1.00148.57           C  
ATOM   1713  CG1 VAL A 230      35.327   7.969  42.262  1.00148.62           C  
ATOM   1714  CG2 VAL A 230      35.927   5.986  43.659  1.00148.55           C  
ATOM   1715  N   SER A 231      34.389   9.820  45.410  1.00152.22           N  
ATOM   1716  CA  SER A 231      33.655  11.071  45.496  1.00154.47           C  
ATOM   1717  C   SER A 231      34.447  12.094  46.310  1.00156.07           C  
ATOM   1718  O   SER A 231      34.360  13.298  46.061  1.00156.26           O  
ATOM   1719  CB  SER A 231      32.279  10.833  46.134  1.00154.35           C  
ATOM   1720  OG  SER A 231      31.522  12.030  46.193  1.00154.37           O  
ATOM   1721  N   GLU A 232      35.225  11.618  47.276  1.00157.96           N  
ATOM   1722  CA  GLU A 232      36.011  12.519  48.109  1.00159.95           C  
ATOM   1723  C   GLU A 232      37.181  13.108  47.331  1.00161.25           C  
ATOM   1724  O   GLU A 232      37.457  14.300  47.429  1.00161.44           O  
ATOM   1725  CB  GLU A 232      36.529  11.784  49.352  1.00160.08           C  
ATOM   1726  CG  GLU A 232      37.281  12.670  50.351  1.00160.54           C  
ATOM   1727  CD  GLU A 232      36.387  13.701  51.033  1.00160.70           C  
ATOM   1728  OE1 GLU A 232      36.906  14.495  51.849  1.00160.65           O  
ATOM   1729  OE2 GLU A 232      35.169  13.718  50.757  1.00160.79           O  
ATOM   1730  N   ARG A 233      37.859  12.270  46.551  1.00162.93           N  
ATOM   1731  CA  ARG A 233      39.013  12.708  45.767  1.00164.62           C  
ATOM   1732  C   ARG A 233      38.655  13.765  44.720  1.00165.44           C  
ATOM   1733  O   ARG A 233      39.466  14.637  44.412  1.00165.45           O  
ATOM   1734  CB  ARG A 233      39.669  11.511  45.064  1.00165.15           C  
ATOM   1735  CG  ARG A 233      38.854  10.965  43.903  1.00166.11           C  
ATOM   1736  CD  ARG A 233      39.637   9.974  43.059  1.00166.64           C  
ATOM   1737  NE  ARG A 233      39.009   9.793  41.750  1.00167.22           N  
ATOM   1738  CZ  ARG A 233      39.396   8.900  40.844  1.00167.40           C  
ATOM   1739  NH1 ARG A 233      40.416   8.090  41.097  1.00167.40           N  
ATOM   1740  NH2 ARG A 233      38.765   8.822  39.679  1.00167.37           N  
ATOM   1741  N   LEU A 234      37.444  13.680  44.173  1.00166.49           N  
ATOM   1742  CA  LEU A 234      36.991  14.626  43.155  1.00167.53           C  
ATOM   1743  C   LEU A 234      36.936  16.050  43.681  1.00168.13           C  
ATOM   1744  O   LEU A 234      36.502  16.960  42.978  1.00168.20           O  
ATOM   1745  CB  LEU A 234      35.604  14.234  42.635  1.00167.96           C  
ATOM   1746  CG  LEU A 234      35.498  12.948  41.814  1.00168.38           C  
ATOM   1747  CD1 LEU A 234      34.043  12.689  41.462  1.00168.57           C  
ATOM   1748  CD2 LEU A 234      36.333  13.075  40.552  1.00168.62           C  
ATOM   1749  N   SER A 235      37.367  16.237  44.923  1.00168.91           N  
ATOM   1750  CA  SER A 235      37.364  17.557  45.539  1.00169.64           C  
ATOM   1751  C   SER A 235      38.579  18.348  45.076  1.00170.04           C  
ATOM   1752  O   SER A 235      38.715  19.531  45.385  1.00170.09           O  
ATOM   1753  CB  SER A 235      37.368  17.429  47.066  1.00169.75           C  
ATOM   1754  OG  SER A 235      36.230  16.714  47.523  1.00169.73           O  
ATOM   1755  N   ILE A 236      39.459  17.684  44.331  1.00170.63           N  
ATOM   1756  CA  ILE A 236      40.666  18.319  43.809  1.00171.21           C  
ATOM   1757  C   ILE A 236      40.292  19.405  42.801  1.00171.36           C  
ATOM   1758  O   ILE A 236      41.018  20.384  42.636  1.00171.37           O  
ATOM   1759  CB  ILE A 236      41.592  17.290  43.107  1.00171.48           C  
ATOM   1760  CG1 ILE A 236      42.022  16.197  44.097  1.00171.61           C  
ATOM   1761  CG2 ILE A 236      42.807  18.000  42.519  1.00171.56           C  
ATOM   1762  CD1 ILE A 236      42.836  16.694  45.278  1.00171.82           C  
ATOM   1763  N   LEU A 237      39.159  19.223  42.128  1.00171.70           N  
ATOM   1764  CA  LEU A 237      38.687  20.197  41.146  1.00171.98           C  
ATOM   1765  C   LEU A 237      38.470  21.543  41.831  1.00171.98           C  
ATOM   1766  O   LEU A 237      38.836  22.590  41.298  1.00171.91           O  
ATOM   1767  CB  LEU A 237      37.368  19.734  40.512  1.00172.25           C  
ATOM   1768  CG  LEU A 237      37.340  18.433  39.702  1.00172.50           C  
ATOM   1769  CD1 LEU A 237      35.931  18.209  39.157  1.00172.37           C  
ATOM   1770  CD2 LEU A 237      38.344  18.504  38.562  1.00172.50           C  
ATOM   1771  N   LYS A 238      37.867  21.501  43.017  1.00172.03           N  
ATOM   1772  CA  LYS A 238      37.598  22.704  43.795  1.00172.05           C  
ATOM   1773  C   LYS A 238      38.897  23.252  44.376  1.00172.10           C  
ATOM   1774  O   LYS A 238      38.888  24.187  45.178  1.00172.10           O  
ATOM   1775  CB  LYS A 238      36.625  22.390  44.934  1.00172.12           C  
ATOM   1776  CG  LYS A 238      35.263  21.890  44.484  1.00172.02           C  
ATOM   1777  CD  LYS A 238      34.381  21.541  45.678  1.00172.12           C  
ATOM   1778  CE  LYS A 238      34.135  22.749  46.573  1.00172.08           C  
ATOM   1779  NZ  LYS A 238      33.304  22.397  47.759  1.00172.19           N  
ATOM   1780  N   GLY A 239      40.012  22.657  43.963  1.00172.13           N  
ATOM   1781  CA  GLY A 239      41.312  23.081  44.446  1.00172.08           C  
ATOM   1782  C   GLY A 239      42.207  21.885  44.700  1.00172.11           C  
ATOM   1783  O   GLY A 239      43.261  21.781  44.039  1.00172.17           O  
