# Supplementary material for: Alignment of Helical Membrane Protein Sequences Using AlignMe
Source: PLoS One. 2013 Mar 4;8(3):e57731. doi: 10.1371/journal.pone.0057731 (PMC3587630; doi:10.1371/journal.pone.0057731)
Supplement: File S2 — Dataset of HOMEP2 homologous membrane proteins. (GZ) [file pone.0057731.s002.gz › HOMEP2010_pdbs/ammonium_transporter/2B2H_A.pdb]

ATOM      1  N   MET A   1      -7.979   3.193 -27.565  1.00 62.66           N  
ATOM      2  CA  MET A   1      -7.735   4.412 -26.719  1.00 61.80           C  
ATOM      3  C   MET A   1      -6.306   4.375 -26.212  1.00 57.93           C  
ATOM      4  O   MET A   1      -5.915   5.196 -25.387  1.00 59.06           O  
ATOM      5  CB  MET A   1      -8.646   4.418 -25.486  1.00 64.52           C  
ATOM      6  CG  MET A   1     -10.117   4.176 -25.708  1.00 67.82           C  
ATOM      7  SD  MET A   1     -10.883   4.083 -24.078  1.00 73.16           S  
ATOM      8  CE  MET A   1     -10.434   2.411 -23.579  1.00 70.87           C  
ATOM      9  N   SER A   2      -5.533   3.418 -26.711  1.00 52.69           N  
ATOM     10  CA  SER A   2      -4.160   3.232 -26.263  1.00 45.50           C  
ATOM     11  C   SER A   2      -4.314   2.519 -24.926  1.00 42.21           C  
ATOM     12  O   SER A   2      -4.590   3.151 -23.901  1.00 40.50           O  
ATOM     13  CB  SER A   2      -3.447   4.569 -26.056  1.00 44.18           C  
ATOM     14  OG  SER A   2      -2.170   4.355 -25.488  1.00 40.45           O  
ATOM     15  N   ASP A   3      -4.159   1.199 -24.950  1.00 38.41           N  
ATOM     16  CA  ASP A   3      -4.296   0.391 -23.749  1.00 35.37           C  
ATOM     17  C   ASP A   3      -3.302   0.844 -22.691  1.00 33.32           C  
ATOM     18  O   ASP A   3      -3.607   0.830 -21.501  1.00 32.90           O  
ATOM     19  CB  ASP A   3      -4.087  -1.093 -24.067  1.00 35.65           C  
ATOM     20  CG  ASP A   3      -5.005  -1.593 -25.186  1.00 36.39           C  
ATOM     21  OD1 ASP A   3      -6.113  -1.037 -25.368  1.00 35.17           O  
ATOM     22  OD2 ASP A   3      -4.618  -2.554 -25.875  1.00 35.35           O  
ATOM     23  N   GLY A   4      -2.121   1.265 -23.129  1.00 30.89           N  
ATOM     24  CA  GLY A   4      -1.110   1.725 -22.195  1.00 29.54           C  
ATOM     25  C   GLY A   4      -1.548   2.952 -21.419  1.00 28.86           C  
ATOM     26  O   GLY A   4      -1.327   3.028 -20.209  1.00 28.68           O  
ATOM     27  N   ASN A   5      -2.160   3.920 -22.098  1.00 26.05           N  
ATOM     28  CA  ASN A   5      -2.613   5.128 -21.417  1.00 26.04           C  
ATOM     29  C   ASN A   5      -3.737   4.819 -20.437  1.00 26.06           C  
ATOM     30  O   ASN A   5      -3.761   5.355 -19.329  1.00 25.64           O  
ATOM     31  CB  ASN A   5      -3.075   6.182 -22.422  1.00 26.94           C  
ATOM     32  CG  ASN A   5      -1.916   6.833 -23.151  1.00 29.63           C  
ATOM     33  OD1 ASN A   5      -0.748   6.604 -22.817  1.00 29.01           O  
ATOM     34  ND2 ASN A   5      -2.230   7.657 -24.145  1.00 30.34           N  
ATOM     35  N   VAL A   6      -4.673   3.962 -20.839  1.00 24.91           N  
ATOM     36  CA  VAL A   6      -5.761   3.589 -19.941  1.00 24.72           C  
ATOM     37  C   VAL A   6      -5.159   2.828 -18.753  1.00 23.72           C  
ATOM     38  O   VAL A   6      -5.579   3.010 -17.615  1.00 23.97           O  
ATOM     39  CB  VAL A   6      -6.815   2.691 -20.652  1.00 24.97           C  
ATOM     40  CG1 VAL A   6      -7.838   2.173 -19.641  1.00 22.77           C  
ATOM     41  CG2 VAL A   6      -7.515   3.487 -21.739  1.00 23.65           C  
ATOM     42  N   ALA A   7      -4.164   1.988 -19.025  1.00 22.56           N  
ATOM     43  CA  ALA A   7      -3.514   1.211 -17.978  1.00 22.31           C  
ATOM     44  C   ALA A   7      -2.912   2.121 -16.918  1.00 23.17           C  
ATOM     45  O   ALA A   7      -3.113   1.910 -15.720  1.00 23.26           O  
ATOM     46  CB  ALA A   7      -2.427   0.334 -18.572  1.00 22.06           C  
ATOM     47  N   TRP A   8      -2.175   3.134 -17.360  1.00 21.07           N  
ATOM     48  CA  TRP A   8      -1.545   4.047 -16.427  1.00 20.95           C  
ATOM     49  C   TRP A   8      -2.553   4.864 -15.628  1.00 21.26           C  
ATOM     50  O   TRP A   8      -2.357   5.089 -14.437  1.00 21.91           O  
ATOM     51  CB  TRP A   8      -0.585   4.983 -17.159  1.00 20.49           C  
ATOM     52  CG  TRP A   8       0.069   5.967 -16.249  1.00 20.55           C  
ATOM     53  CD1 TRP A   8       0.185   7.311 -16.449  1.00 20.96           C  
ATOM     54  CD2 TRP A   8       0.676   5.697 -14.975  1.00 22.00           C  
ATOM     55  NE1 TRP A   8       0.824   7.900 -15.379  1.00 21.79           N  
ATOM     56  CE2 TRP A   8       1.135   6.933 -14.460  1.00 22.01           C  
ATOM     57  CE3 TRP A   8       0.874   4.535 -14.217  1.00 21.52           C  
ATOM     58  CZ2 TRP A   8       1.779   7.040 -13.219  1.00 21.06           C  
ATOM     59  CZ3 TRP A   8       1.514   4.644 -12.979  1.00 21.48           C  
ATOM     60  CH2 TRP A   8       1.956   5.888 -12.497  1.00 19.93           C  
ATOM     61  N   ILE A   9      -3.634   5.306 -16.262  1.00 20.47           N  
ATOM     62  CA  ILE A   9      -4.621   6.105 -15.541  1.00 20.39           C  
ATOM     63  C   ILE A   9      -5.509   5.267 -14.633  1.00 21.27           C  
ATOM     64  O   ILE A   9      -5.995   5.764 -13.613  1.00 22.94           O  
ATOM     65  CB  ILE A   9      -5.484   6.942 -16.503  1.00 20.40           C  
ATOM     66  CG1 ILE A   9      -4.573   7.872 -17.309  1.00 21.02           C  
ATOM     67  CG2 ILE A   9      -6.491   7.774 -15.723  1.00 19.24           C  
ATOM     68  CD1 ILE A   9      -3.592   8.683 -16.447  1.00 22.17           C  
ATOM     69  N   LEU A  10      -5.724   4.003 -14.992  1.00 21.13           N  
ATOM     70  CA  LEU A  10      -6.520   3.110 -14.152  1.00 20.19           C  
ATOM     71  C   LEU A  10      -5.728   2.937 -12.855  1.00 21.00           C  
ATOM     72  O   LEU A  10      -6.278   3.021 -11.756  1.00 21.60           O  
ATOM     73  CB  LEU A  10      -6.715   1.749 -14.834  1.00 20.66           C  
ATOM     74  CG  LEU A  10      -7.867   1.603 -15.835  1.00 19.50           C  
ATOM     75  CD1 LEU A  10      -7.769   0.283 -16.572  1.00 18.70           C  
ATOM     76  CD2 LEU A  10      -9.183   1.691 -15.087  1.00 21.67           C  
ATOM     77  N   ALA A  11      -4.424   2.714 -12.999  1.00 20.66           N  
ATOM     78  CA  ALA A  11      -3.530   2.546 -11.853  1.00 21.08           C  
ATOM     79  C   ALA A  11      -3.385   3.851 -11.063  1.00 21.62           C  
ATOM     80  O   ALA A  11      -3.405   3.841  -9.834  1.00 23.31           O  
ATOM     81  CB  ALA A  11      -2.153   2.060 -12.323  1.00 19.69           C  
ATOM     82  N   SER A  12      -3.236   4.973 -11.759  1.00 20.40           N  
ATOM     83  CA  SER A  12      -3.105   6.249 -11.072  1.00 19.96           C  
ATOM     84  C   SER A  12      -4.361   6.531 -10.248  1.00 21.77           C  
ATOM     85  O   SER A  12      -4.291   7.164  -9.191  1.00 23.08           O  
ATOM     86  CB  SER A  12      -2.871   7.374 -12.080  1.00 19.66           C  
ATOM     87  OG  SER A  12      -1.587   7.247 -12.660  1.00 19.59           O  
ATOM     88  N   THR A  13      -5.510   6.062 -10.725  1.00 20.07           N  
ATOM     89  CA  THR A  13      -6.757   6.271 -10.000  1.00 20.49           C  
ATOM     90  C   THR A  13      -6.754   5.503  -8.676  1.00 20.69           C  
ATOM     91  O   THR A  13      -7.175   6.034  -7.643  1.00 21.19           O  
ATOM     92  CB  THR A  13      -7.962   5.831 -10.842  1.00 20.74           C  
ATOM     93  OG1 THR A  13      -8.014   6.630 -12.032  1.00 21.65           O  
ATOM     94  CG2 THR A  13      -9.263   6.000 -10.051  1.00 19.89           C  
ATOM     95  N   ALA A  14      -6.276   4.259  -8.713  1.00 19.71           N  
ATOM     96  CA  ALA A  14      -6.193   3.415  -7.518  1.00 17.89           C  
ATOM     97  C   ALA A  14      -5.235   4.070  -6.533  1.00 17.11           C  
ATOM     98  O   ALA A  14      -5.512   4.141  -5.340  1.00 17.78           O  
ATOM     99  CB  ALA A  14      -5.690   2.025  -7.889  1.00 17.05           C  
ATOM    100  N   LEU A  15      -4.111   4.561  -7.047  1.00 17.90           N  
ATOM    101  CA  LEU A  15      -3.106   5.223  -6.222  1.00 18.76           C  
ATOM    102  C   LEU A  15      -3.653   6.458  -5.515  1.00 18.82           C  
ATOM    103  O   LEU A  15      -3.369   6.669  -4.337  1.00 20.48           O  
ATOM    104  CB  LEU A  15      -1.894   5.624  -7.068  1.00 19.35           C  
ATOM    105  CG  LEU A  15      -1.040   4.482  -7.613  1.00 19.57           C  
ATOM    106  CD1 LEU A  15       0.009   5.038  -8.549  1.00 19.47           C  
ATOM    107  CD2 LEU A  15      -0.393   3.735  -6.464  1.00 20.86           C  
ATOM    108  N   VAL A  16      -4.432   7.281  -6.214  1.00 18.64           N  
ATOM    109  CA  VAL A  16      -4.979   8.479  -5.576  1.00 19.32           C  
ATOM    110  C   VAL A  16      -6.041   8.113  -4.540  1.00 20.31           C  
ATOM    111  O   VAL A  16      -6.171   8.788  -3.510  1.00 20.00           O  
ATOM    112  CB  VAL A  16      -5.572   9.452  -6.607  1.00 20.09           C  
ATOM    113  CG1 VAL A  16      -6.124  10.686  -5.906  1.00 20.45           C  
ATOM    114  CG2 VAL A  16      -4.499   9.865  -7.582  1.00 20.81           C  
ATOM    115  N   MET A  17      -6.793   7.041  -4.800  1.00 20.02           N  
ATOM    116  CA  MET A  17      -7.816   6.588  -3.855  1.00 19.05           C  
ATOM    117  C   MET A  17      -7.152   6.186  -2.540  1.00 19.27           C  
ATOM    118  O   MET A  17      -7.680   6.459  -1.463  1.00 19.40           O  
ATOM    119  CB  MET A  17      -8.594   5.396  -4.429  1.00 18.12           C  
ATOM    120  CG  MET A  17      -9.492   4.669  -3.428  1.00 17.34           C  
ATOM    121  SD  MET A  17      -8.611   3.440  -2.443  1.00 19.09           S  
ATOM    122  CE  MET A  17      -9.419   3.648  -0.854  1.00 18.51           C  
ATOM    123  N   LEU A  18      -5.990   5.547  -2.634  1.00 18.64           N  
ATOM    124  CA  LEU A  18      -5.265   5.104  -1.441  1.00 18.95           C  
ATOM    125  C   LEU A  18      -4.819   6.291  -0.593  1.00 18.44           C  
ATOM    126  O   LEU A  18      -4.673   6.176   0.623  1.00 17.63           O  
ATOM    127  CB  LEU A  18      -4.045   4.272  -1.842  1.00 18.59           C  
ATOM    128  CG  LEU A  18      -3.191   3.695  -0.712  1.00 18.23           C  
ATOM    129  CD1 LEU A  18      -4.017   2.771   0.161  1.00 17.35           C  
ATOM    130  CD2 LEU A  18      -2.017   2.951  -1.322  1.00 16.86           C  
ATOM    131  N   MET A  19      -4.602   7.431  -1.238  1.00 16.59           N  
ATOM    132  CA  MET A  19      -4.178   8.629  -0.525  1.00 17.56           C  
ATOM    133  C   MET A  19      -5.251   9.152   0.433  1.00 18.27           C  
ATOM    134  O   MET A  19      -4.927   9.863   1.381  1.00 19.46           O  
ATOM    135  CB  MET A  19      -3.791   9.733  -1.518  1.00 16.33           C  
ATOM    136  CG  MET A  19      -2.557   9.411  -2.337  1.00 16.90           C  
ATOM    137  SD  MET A  19      -2.168  10.720  -3.509  1.00 19.33           S  
ATOM    138  CE  MET A  19      -1.568  11.958  -2.405  1.00 15.89           C  
ATOM    139  N   VAL A  20      -6.519   8.811   0.197  1.00 17.71           N  
ATOM    140  CA  VAL A  20      -7.593   9.280   1.085  1.00 19.54           C  
ATOM    141  C   VAL A  20      -7.408   8.653   2.474  1.00 20.35           C  
ATOM    142  O   VAL A  20      -7.252   9.385   3.459  1.00 21.02           O  
ATOM    143  CB  VAL A  20      -8.999   8.964   0.515  1.00 18.81           C  
ATOM    144  CG1 VAL A  20     -10.073   9.482   1.461  1.00 19.91           C  
ATOM    145  CG2 VAL A  20      -9.161   9.622  -0.846  1.00 19.05           C  
ATOM    146  N   PRO A  21      -7.446   7.302   2.587  1.00 20.57           N  
ATOM    147  CA  PRO A  21      -7.234   6.780   3.945  1.00 19.45           C  
ATOM    148  C   PRO A  21      -5.796   7.107   4.369  1.00 20.76           C  
ATOM    149  O   PRO A  21      -5.497   7.194   5.557  1.00 21.91           O  
ATOM    150  CB  PRO A  21      -7.495   5.273   3.798  1.00 19.68           C  
ATOM    151  CG  PRO A  21      -7.268   5.003   2.332  1.00 19.34           C  
ATOM    152  CD  PRO A  21      -7.873   6.224   1.674  1.00 19.38           C  
ATOM    153  N   GLY A  22      -4.909   7.301   3.391  1.00 18.90           N  
ATOM    154  CA  GLY A  22      -3.535   7.657   3.702  1.00 18.16           C  
ATOM    155  C   GLY A  22      -3.482   8.931   4.533  1.00 18.85           C  
ATOM    156  O   GLY A  22      -2.712   9.017   5.489  1.00 18.41           O  
ATOM    157  N   VAL A  23      -4.292   9.926   4.170  1.00 18.10           N  
ATOM    158  CA  VAL A  23      -4.341  11.182   4.916  1.00 18.70           C  
ATOM    159  C   VAL A  23      -4.859  10.881   6.324  1.00 19.91           C  
ATOM    160  O   VAL A  23      -4.358  11.429   7.315  1.00 20.01           O  
ATOM    161  CB  VAL A  23      -5.288  12.214   4.238  1.00 19.26           C  
ATOM    162  CG1 VAL A  23      -5.496  13.408   5.150  1.00 19.19           C  
ATOM    163  CG2 VAL A  23      -4.690  12.689   2.922  1.00 17.73           C  
ATOM    164  N   GLY A  24      -5.862  10.004   6.401  1.00 19.59           N  
ATOM    165  CA  GLY A  24      -6.439   9.617   7.684  1.00 19.53           C  
ATOM    166  C   GLY A  24      -5.423   9.057   8.674  1.00 19.94           C  
ATOM    167  O   GLY A  24      -5.428   9.425   9.858  1.00 19.31           O  
ATOM    168  N   PHE A  25      -4.554   8.162   8.197  1.00 19.39           N  
ATOM    169  CA  PHE A  25      -3.515   7.563   9.042  1.00 18.76           C  
ATOM    170  C   PHE A  25      -2.477   8.615   9.391  1.00 18.32           C  
ATOM    171  O   PHE A  25      -2.026   8.682  10.529  1.00 18.77           O  
ATOM    172  CB  PHE A  25      -2.836   6.395   8.319  1.00 17.28           C  
ATOM    173  CG  PHE A  25      -3.789   5.316   7.905  1.00 17.80           C  
ATOM    174  CD1 PHE A  25      -3.710   4.749   6.638  1.00 17.68           C  
ATOM    175  CD2 PHE A  25      -4.793   4.888   8.771  1.00 18.46           C  
ATOM    176  CE1 PHE A  25      -4.620   3.776   6.235  1.00 17.05           C  
ATOM    177  CE2 PHE A  25      -5.707   3.915   8.376  1.00 19.51           C  
ATOM    178  CZ  PHE A  25      -5.620   3.360   7.105  1.00 17.86           C  
ATOM    179  N   PHE A  26      -2.105   9.434   8.409  1.00 17.36           N  
ATOM    180  CA  PHE A  26      -1.122  10.494   8.607  1.00 16.39           C  
ATOM    181  C   PHE A  26      -1.574  11.386   9.761  1.00 17.13           C  
ATOM    182  O   PHE A  26      -0.795  11.686  10.674  1.00 17.40           O  
ATOM    183  CB  PHE A  26      -0.989  11.318   7.328  1.00 16.61           C  
ATOM    184  CG  PHE A  26       0.083  12.371   7.388  1.00 20.24           C  
ATOM    185  CD1 PHE A  26       1.428  12.013   7.487  1.00 20.28           C  
ATOM    186  CD2 PHE A  26      -0.252  13.725   7.367  1.00 20.39           C  
ATOM    187  CE1 PHE A  26       2.427  12.989   7.569  1.00 20.73           C  
ATOM    188  CE2 PHE A  26       0.736  14.707   7.449  1.00 20.67           C  
ATOM    189  CZ  PHE A  26       2.078  14.337   7.552  1.00 19.88           C  
ATOM    190  N   TYR A  27      -2.840  11.793   9.726  1.00 16.65           N  
ATOM    191  CA  TYR A  27      -3.398  12.646  10.774  1.00 16.71           C  
ATOM    192  C   TYR A  27      -3.688  11.913  12.090  1.00 17.13           C  
ATOM    193  O   TYR A  27      -3.427  12.444  13.175  1.00 16.98           O  
ATOM    194  CB  TYR A  27      -4.689  13.310  10.301  1.00 15.31           C  
ATOM    195  CG  TYR A  27      -4.526  14.360   9.229  1.00 16.43           C  
ATOM    196  CD1 TYR A  27      -3.312  15.031   9.043  1.00 16.34           C  
ATOM    197  CD2 TYR A  27      -5.616  14.739   8.446  1.00 15.57           C  
ATOM    198  CE1 TYR A  27      -3.194  16.058   8.103  1.00 17.91           C  
ATOM    199  CE2 TYR A  27      -5.511  15.760   7.514  1.00 17.26           C  
ATOM    200  CZ  TYR A  27      -4.306  16.415   7.346  1.00 17.75           C  
ATOM    201  OH  TYR A  27      -4.239  17.435   6.429  1.00 20.40           O  
ATOM    202  N   ALA A  28      -4.228  10.700  11.995  1.00 16.15           N  
ATOM    203  CA  ALA A  28      -4.568   9.926  13.189  1.00 16.49           C  
ATOM    204  C   ALA A  28      -3.396   9.752  14.151  1.00 17.82           C  
ATOM    205  O   ALA A  28      -3.566   9.819  15.369  1.00 18.10           O  
ATOM    206  CB  ALA A  28      -5.117   8.563  12.787  1.00 15.06           C  
ATOM    207  N   GLY A  29      -2.206   9.527  13.607  1.00 17.48           N  
ATOM    208  CA  GLY A  29      -1.041   9.340  14.449  1.00 18.79           C  
ATOM    209  C   GLY A  29      -0.645  10.581  15.225  1.00 19.53           C  
ATOM    210  O   GLY A  29       0.042  10.481  16.239  1.00 19.95           O  
ATOM    211  N   MET A  30      -1.081  11.750  14.757  1.00 18.71           N  
ATOM    212  CA  MET A  30      -0.748  13.013  15.410  1.00 20.01           C  
ATOM    213  C   MET A  30      -1.734  13.470  16.486  1.00 21.03           C  
ATOM    214  O   MET A  30      -1.444  14.410  17.233  1.00 21.11           O  
ATOM    215  CB  MET A  30      -0.597  14.116  14.363  1.00 22.46           C  
ATOM    216  CG  MET A  30       0.564  13.904  13.406  1.00 28.29           C  
ATOM    217  SD  MET A  30       0.678  15.222  12.170  1.00 35.96           S  
ATOM    218  CE  MET A  30      -0.483  14.702  11.006  1.00 31.17           C  
ATOM    219  N   VAL A  31      -2.901  12.834  16.563  1.00 19.73           N  
ATOM    220  CA  VAL A  31      -3.868  13.213  17.585  1.00 18.50           C  
ATOM    221  C   VAL A  31      -3.790  12.229  18.744  1.00 19.52           C  
ATOM    222  O   VAL A  31      -3.041  11.249  18.703  1.00 18.72           O  
ATOM    223  CB  VAL A  31      -5.320  13.251  17.035  1.00 19.31           C  
ATOM    224  CG1 VAL A  31      -5.394  14.200  15.846  1.00 17.07           C  
ATOM    225  CG2 VAL A  31      -5.791  11.857  16.653  1.00 16.42           C  
ATOM    226  N   ARG A  32      -4.562  12.494  19.787  1.00 20.21           N  
ATOM    227  CA  ARG A  32      -4.571  11.630  20.951  1.00 20.82           C  
ATOM    228  C   ARG A  32      -5.280  10.306  20.702  1.00 20.87           C  
ATOM    229  O   ARG A  32      -6.168  10.201  19.859  1.00 22.10           O  
ATOM    230  CB  ARG A  32      -5.213  12.361  22.122  1.00 22.49           C  
ATOM    231  CG  ARG A  32      -4.277  13.366  22.766  1.00 23.00           C  
ATOM    232  CD  ARG A  32      -5.048  14.372  23.594  1.00 25.72           C  
ATOM    233  NE  ARG A  32      -5.815  15.285  22.752  1.00 26.85           N  
ATOM    234  CZ  ARG A  32      -6.448  16.358  23.209  1.00 28.64           C  
ATOM    235  NH1 ARG A  32      -6.412  16.647  24.502  1.00 27.87           N  
ATOM    236  NH2 ARG A  32      -7.092  17.159  22.372  1.00 29.39           N  
ATOM    237  N   ARG A  33      -4.869   9.298  21.457  1.00 21.67           N  
ATOM    238  CA  ARG A  33      -5.413   7.960  21.344  1.00 22.13           C  
ATOM    239  C   ARG A  33      -6.937   7.926  21.350  1.00 22.79           C  
ATOM    240  O   ARG A  33      -7.545   7.169  20.587  1.00 22.08           O  
ATOM    241  CB  ARG A  33      -4.848   7.107  22.476  1.00 25.23           C  
ATOM    242  CG  ARG A  33      -5.357   5.691  22.512  1.00 32.36           C  
ATOM    243  CD  ARG A  33      -4.672   4.917  23.630  1.00 36.70           C  
ATOM    244  NE  ARG A  33      -5.433   3.730  24.010  1.00 41.93           N  
ATOM    245  CZ  ARG A  33      -5.026   2.839  24.907  1.00 43.48           C  
ATOM    246  NH1 ARG A  33      -3.859   2.995  25.517  1.00 45.05           N  
ATOM    247  NH2 ARG A  33      -5.791   1.797  25.203  1.00 45.35           N  
ATOM    248  N   LYS A  34      -7.551   8.755  22.197  1.00 22.54           N  
ATOM    249  CA  LYS A  34      -9.016   8.813  22.320  1.00 22.60           C  
ATOM    250  C   LYS A  34      -9.729   9.375  21.089  1.00 22.79           C  
ATOM    251  O   LYS A  34     -10.963   9.401  21.040  1.00 22.03           O  
ATOM    252  CB  LYS A  34      -9.407   9.651  23.543  1.00 22.64           C  
ATOM    253  CG  LYS A  34      -9.016  11.115  23.436  1.00 21.80           C  
ATOM    254  CD  LYS A  34      -9.391  11.877  24.696  1.00 22.87           C  
ATOM    255  CE  LYS A  34      -9.010  13.340  24.582  1.00 24.48           C  
ATOM    256  NZ  LYS A  34      -9.312  14.093  25.830  1.00 24.67           N  
ATOM    257  N   ASN A  35      -8.947   9.823  20.105  1.00 21.58           N  
ATOM    258  CA  ASN A  35      -9.483  10.396  18.873  1.00 20.93           C  
ATOM    259  C   ASN A  35      -8.915   9.729  17.632  1.00 21.28           C  
ATOM    260  O   ASN A  35      -9.174  10.178  16.517  1.00 21.56           O  
ATOM    261  CB  ASN A  35      -9.170  11.891  18.807  1.00 20.27           C  
ATOM    262  CG  ASN A  35      -9.888  12.683  19.877  1.00 22.36           C  
ATOM    263  OD1 ASN A  35     -11.102  12.560  20.038  1.00 22.77           O  
ATOM    264  ND2 ASN A  35      -9.144  13.508  20.612  1.00 19.51           N  
ATOM    265  N   ALA A  36      -8.147   8.662  17.822  1.00 20.19           N  
ATOM    266  CA  ALA A  36      -7.522   7.968  16.702  1.00 19.79           C  
ATOM    267  C   ALA A  36      -8.533   7.448  15.681  1.00 20.94           C  
ATOM    268  O   ALA A  36      -8.378   7.685  14.484  1.00 22.24           O  
ATOM    269  CB  ALA A  36      -6.652   6.826  17.213  1.00 19.85           C  
ATOM    270  N   VAL A  37      -9.563   6.740  16.137  1.00 19.78           N  
ATOM    271  CA  VAL A  37     -10.562   6.217  15.207  1.00 19.05           C  
ATOM    272  C   VAL A  37     -11.289   7.347  14.457  1.00 20.74           C  
ATOM    273  O   VAL A  37     -11.508   7.259  13.249  1.00 21.58           O  
ATOM    274  CB  VAL A  37     -11.599   5.331  15.939  1.00 18.75           C  
ATOM    275  CG1 VAL A  37     -12.758   4.987  15.009  1.00 19.35           C  
ATOM    276  CG2 VAL A  37     -10.936   4.062  16.411  1.00 17.73           C  
ATOM    277  N   ASN A  38     -11.650   8.412  15.168  1.00 20.99           N  
ATOM    278  CA  ASN A  38     -12.356   9.537  14.559  1.00 21.17           C  
ATOM    279  C   ASN A  38     -11.562  10.134  13.397  1.00 20.59           C  
ATOM    280  O   ASN A  38     -12.094  10.352  12.310  1.00 20.72           O  
ATOM    281  CB  ASN A  38     -12.621  10.622  15.613  1.00 21.57           C  
ATOM    282  CG  ASN A  38     -13.312  11.852  15.036  1.00 23.48           C  
ATOM    283  OD1 ASN A  38     -14.464  11.788  14.591  1.00 25.45           O  
ATOM    284  ND2 ASN A  38     -12.611  12.977  15.042  1.00 19.76           N  
ATOM    285  N   MET A  39     -10.280  10.386  13.629  1.00 21.04           N  
ATOM    286  CA  MET A  39      -9.428  10.982  12.605  1.00 21.63           C  
ATOM    287  C   MET A  39      -9.358  10.098  11.360  1.00 21.14           C  
ATOM    288  O   MET A  39      -9.393  10.596  10.241  1.00 21.90           O  
ATOM    289  CB  MET A  39      -8.026  11.220  13.174  1.00 22.47           C  
ATOM    290  CG  MET A  39      -7.263  12.353  12.513  1.00 25.77           C  
ATOM    291  SD  MET A  39      -8.074  13.945  12.735  1.00 27.24           S  
ATOM    292  CE  MET A  39      -8.512  14.315  11.079  1.00 24.66           C  
ATOM    293  N   ILE A  40      -9.269   8.785  11.554  1.00 20.28           N  
ATOM    294  CA  ILE A  40      -9.203   7.858  10.430  1.00 19.27           C  
ATOM    295  C   ILE A  40     -10.578   7.770   9.772  1.00 20.16           C  
ATOM    296  O   ILE A  40     -10.696   7.881   8.552  1.00 21.12           O  
ATOM    297  CB  ILE A  40      -8.779   6.432  10.880  1.00 19.08           C  
ATOM    298  CG1 ILE A  40      -7.403   6.475  11.557  1.00 19.83           C  
ATOM    299  CG2 ILE A  40      -8.736   5.490   9.668  1.00 19.78           C  
ATOM    300  CD1 ILE A  40      -6.929   5.123  12.079  1.00 18.11           C  
ATOM    301  N   ALA A  41     -11.615   7.568  10.585  1.00 20.31           N  
ATOM    302  CA  ALA A  41     -12.985   7.460  10.083  1.00 18.68           C  
ATOM    303  C   ALA A  41     -13.364   8.647   9.181  1.00 19.75           C  
ATOM    304  O   ALA A  41     -14.030   8.471   8.154  1.00 19.89           O  
ATOM    305  CB  ALA A  41     -13.963   7.352  11.260  1.00 16.07           C  
ATOM    306  N   LEU A  42     -12.935   9.851   9.559  1.00 20.13           N  
ATOM    307  CA  LEU A  42     -13.242  11.041   8.778  1.00 18.93           C  
ATOM    308  C   LEU A  42     -12.745  10.926   7.346  1.00 20.16           C  
ATOM    309  O   LEU A  42     -13.407  11.397   6.425  1.00 21.40           O  
ATOM    310  CB  LEU A  42     -12.652  12.292   9.449  1.00 18.55           C  
ATOM    311  CG  LEU A  42     -13.387  12.787  10.704  1.00 19.38           C  
ATOM    312  CD1 LEU A  42     -12.650  13.974  11.317  1.00 17.58           C  
ATOM    313  CD2 LEU A  42     -14.815  13.192  10.338  1.00 18.87           C  
ATOM    314  N   SER A  43     -11.590  10.296   7.142  1.00 20.03           N  
ATOM    315  CA  SER A  43     -11.069  10.166   5.783  1.00 20.74           C  
ATOM    316  C   SER A  43     -11.879   9.153   4.975  1.00 19.05           C  
ATOM    317  O   SER A  43     -12.068   9.328   3.771  1.00 18.55           O  
ATOM    318  CB  SER A  43      -9.579   9.785   5.793  1.00 22.46           C  
ATOM    319  OG  SER A  43      -9.362   8.486   6.328  1.00 26.27           O  
ATOM    320  N   PHE A  44     -12.363   8.098   5.627  1.00 18.09           N  
ATOM    321  CA  PHE A  44     -13.174   7.111   4.918  1.00 19.27           C  
ATOM    322  C   PHE A  44     -14.531   7.731   4.565  1.00 21.48           C  
ATOM    323  O   PHE A  44     -15.079   7.482   3.486  1.00 22.03           O  
ATOM    324  CB  PHE A  44     -13.388   5.851   5.764  1.00 20.60           C  
ATOM    325  CG  PHE A  44     -12.295   4.833   5.623  1.00 20.88           C  
ATOM    326  CD1 PHE A  44     -11.259   4.770   6.547  1.00 21.69           C  
ATOM    327  CD2 PHE A  44     -12.294   3.945   4.554  1.00 21.83           C  
ATOM    328  CE1 PHE A  44     -10.231   3.829   6.408  1.00 21.90           C  
ATOM    329  CE2 PHE A  44     -11.277   3.006   4.407  1.00 21.96           C  
ATOM    330  CZ  PHE A  44     -10.242   2.948   5.339  1.00 20.25           C  
ATOM    331  N   ILE A  45     -15.080   8.527   5.483  1.00 20.42           N  
ATOM    332  CA  ILE A  45     -16.356   9.190   5.244  1.00 20.85           C  
ATOM    333  C   ILE A  45     -16.137  10.192   4.103  1.00 21.25           C  
ATOM    334  O   ILE A  45     -16.981  10.327   3.222  1.00 21.23           O  
ATOM    335  CB  ILE A  45     -16.861   9.905   6.526  1.00 20.43           C  
ATOM    336  CG1 ILE A  45     -17.189   8.856   7.595  1.00 20.77           C  
ATOM    337  CG2 ILE A  45     -18.098  10.728   6.228  1.00 20.02           C  
ATOM    338  CD1 ILE A  45     -17.534   9.433   8.959  1.00 20.11           C  
ATOM    339  N   SER A  46     -14.996  10.877   4.108  1.00 20.53           N  
ATOM    340  CA  SER A  46     -14.695  11.826   3.039  1.00 21.16           C  
ATOM    341  C   SER A  46     -14.761  11.106   1.695  1.00 21.74           C  
ATOM    342  O   SER A  46     -15.280  11.641   0.720  1.00 22.34           O  
ATOM    343  CB  SER A  46     -13.299  12.425   3.222  1.00 21.40           C  
ATOM    344  OG  SER A  46     -13.232  13.246   4.376  1.00 23.76           O  
ATOM    345  N   LEU A  47     -14.231   9.888   1.642  1.00 21.56           N  
ATOM    346  CA  LEU A  47     -14.250   9.122   0.401  1.00 23.31           C  
ATOM    347  C   LEU A  47     -15.687   8.752   0.006  1.00 24.02           C  
ATOM    348  O   LEU A  47     -16.115   9.033  -1.117  1.00 24.38           O  
ATOM    349  CB  LEU A  47     -13.402   7.846   0.535  1.00 21.46           C  
ATOM    350  CG  LEU A  47     -13.257   6.979  -0.726  1.00 20.91           C  
ATOM    351  CD1 LEU A  47     -12.635   7.797  -1.834  1.00 19.00           C  
ATOM    352  CD2 LEU A  47     -12.391   5.759  -0.433  1.00 20.49           C  
ATOM    353  N   ILE A  48     -16.428   8.140   0.931  1.00 23.03           N  
ATOM    354  CA  ILE A  48     -17.805   7.719   0.670  1.00 23.45           C  
ATOM    355  C   ILE A  48     -18.704   8.868   0.234  1.00 24.77           C  
ATOM    356  O   ILE A  48     -19.440   8.748  -0.746  1.00 25.04           O  
ATOM    357  CB  ILE A  48     -18.423   7.044   1.906  1.00 22.82           C  
ATOM    358  CG1 ILE A  48     -17.623   5.783   2.248  1.00 21.51           C  
ATOM    359  CG2 ILE A  48     -19.894   6.708   1.638  1.00 23.03           C  
ATOM    360  CD1 ILE A  48     -17.953   5.175   3.590  1.00 20.99           C  
ATOM    361  N   ILE A  49     -18.642   9.979   0.960  1.00 25.04           N  
ATOM    362  CA  ILE A  49     -19.452  11.148   0.634  1.00 26.39           C  
ATOM    363  C   ILE A  49     -19.069  11.727  -0.733  1.00 26.42           C  
ATOM    364  O   ILE A  49     -19.942  12.082  -1.527  1.00 27.04           O  
ATOM    365  CB  ILE A  49     -19.309  12.254   1.725  1.00 27.14           C  
ATOM    366  CG1 ILE A  49     -19.846  11.742   3.063  1.00 27.57           C  
ATOM    367  CG2 ILE A  49     -20.056  13.505   1.320  1.00 30.73           C  
ATOM    368  CD1 ILE A  49     -21.218  11.117   2.986  1.00 29.17           C  
ATOM    369  N   THR A  50     -17.773  11.809  -1.018  1.00 24.61           N  
ATOM    370  CA  THR A  50     -17.322  12.358  -2.294  1.00 24.46           C  
ATOM    371  C   THR A  50     -17.762  11.524  -3.497  1.00 24.89           C  
ATOM    372  O   THR A  50     -18.183  12.070  -4.521  1.00 25.53           O  
ATOM    373  CB  THR A  50     -15.796  12.515  -2.315  1.00 24.03           C  
ATOM    374  OG1 THR A  50     -15.406  13.413  -1.271  1.00 24.04           O  
ATOM    375  CG2 THR A  50     -15.329  13.082  -3.646  1.00 23.75           C  
ATOM    376  N   VAL A  51     -17.669  10.204  -3.381  1.00 24.57           N  
ATOM    377  CA  VAL A  51     -18.074   9.328  -4.479  1.00 24.29           C  
ATOM    378  C   VAL A  51     -19.535   9.569  -4.854  1.00 24.99           C  
ATOM    379  O   VAL A  51     -19.865   9.711  -6.030  1.00 26.19           O  
ATOM    380  CB  VAL A  51     -17.898   7.829  -4.115  1.00 23.86           C  
ATOM    381  CG1 VAL A  51     -18.601   6.954  -5.146  1.00 23.14           C  
ATOM    382  CG2 VAL A  51     -16.420   7.474  -4.061  1.00 21.60           C  
ATOM    383  N   LEU A  52     -20.404   9.623  -3.848  1.00 24.37           N  
ATOM    384  CA  LEU A  52     -21.829   9.823  -4.077  1.00 24.09           C  
ATOM    385  C   LEU A  52     -22.170  11.191  -4.672  1.00 24.29           C  
ATOM    386  O   LEU A  52     -22.888  11.273  -5.668  1.00 25.13           O  
ATOM    387  CB  LEU A  52     -22.601   9.601  -2.773  1.00 23.55           C  
ATOM    388  CG  LEU A  52     -22.341   8.248  -2.094  1.00 24.63           C  
ATOM    389  CD1 LEU A  52     -23.119   8.168  -0.795  1.00 25.01           C  
ATOM    390  CD2 LEU A  52     -22.726   7.112  -3.027  1.00 24.06           C  
ATOM    391  N   LEU A  53     -21.663  12.264  -4.078  1.00 23.38           N  
ATOM    392  CA  LEU A  53     -21.948  13.595  -4.605  1.00 24.48           C  
ATOM    393  C   LEU A  53     -21.361  13.784  -6.000  1.00 23.62           C  
ATOM    394  O   LEU A  53     -21.981  14.407  -6.864  1.00 23.88           O  
ATOM    395  CB  LEU A  53     -21.383  14.673  -3.678  1.00 26.85           C  
ATOM    396  CG  LEU A  53     -21.976  14.755  -2.269  1.00 30.58           C  
ATOM    397  CD1 LEU A  53     -21.306  15.884  -1.506  1.00 30.42           C  
ATOM    398  CD2 LEU A  53     -23.485  14.983  -2.353  1.00 31.44           C  
ATOM    399  N   TRP A  54     -20.169  13.240  -6.221  1.00 23.35           N  
ATOM    400  CA  TRP A  54     -19.504  13.384  -7.509  1.00 24.04           C  
ATOM    401  C   TRP A  54     -20.325  12.789  -8.650  1.00 26.02           C  
ATOM    402  O   TRP A  54     -20.561  13.457  -9.657  1.00 26.57           O  
ATOM    403  CB  TRP A  54     -18.119  12.739  -7.454  1.00 21.91           C  
ATOM    404  CG  TRP A  54     -17.220  13.111  -8.589  1.00 20.72           C  
ATOM    405  CD1 TRP A  54     -16.844  12.314  -9.633  1.00 21.61           C  
ATOM    406  CD2 TRP A  54     -16.527  14.356  -8.766  1.00 20.97           C  
ATOM    407  NE1 TRP A  54     -15.953  12.981 -10.446  1.00 21.67           N  
ATOM    408  CE2 TRP A  54     -15.742  14.236  -9.938  1.00 20.45           C  
ATOM    409  CE3 TRP A  54     -16.491  15.559  -8.048  1.00 21.25           C  
ATOM    410  CZ2 TRP A  54     -14.928  15.273 -10.408  1.00 20.35           C  
ATOM    411  CZ3 TRP A  54     -15.679  16.594  -8.518  1.00 22.71           C  
ATOM    412  CH2 TRP A  54     -14.909  16.440  -9.689  1.00 20.44           C  
ATOM    413  N   ILE A  55     -20.771  11.544  -8.502  1.00 27.82           N  
ATOM    414  CA  ILE A  55     -21.559  10.921  -9.562  1.00 30.83           C  
ATOM    415  C   ILE A  55     -22.932  11.586  -9.677  1.00 32.25           C  
ATOM    416  O   ILE A  55     -23.447  11.780 -10.777  1.00 32.36           O  
ATOM    417  CB  ILE A  55     -21.751   9.389  -9.337  1.00 32.47           C  
ATOM    418  CG1 ILE A  55     -22.635   9.123  -8.123  1.00 33.29           C  
ATOM    419  CG2 ILE A  55     -20.401   8.717  -9.141  1.00 32.89           C  
ATOM    420  CD1 ILE A  55     -22.853   7.639  -7.854  1.00 35.72           C  
ATOM    421  N   PHE A  56     -23.513  11.952  -8.540  1.00 32.98           N  
ATOM    422  CA  PHE A  56     -24.821  12.586  -8.536  1.00 34.71           C  
ATOM    423  C   PHE A  56     -24.803  13.895  -9.324  1.00 33.07           C  
ATOM    424  O   PHE A  56     -25.640  14.092 -10.204  1.00 32.17           O  
ATOM    425  CB  PHE A  56     -25.286  12.814  -7.093  1.00 40.38           C  
ATOM    426  CG  PHE A  56     -26.679  13.380  -6.977  1.00 49.16           C  
ATOM    427  CD1 PHE A  56     -27.677  13.022  -7.887  1.00 52.50           C  
ATOM    428  CD2 PHE A  56     -27.003  14.256  -5.938  1.00 51.61           C  
ATOM    429  CE1 PHE A  56     -28.979  13.531  -7.763  1.00 54.78           C  
ATOM    430  CE2 PHE A  56     -28.298  14.770  -5.805  1.00 53.97           C  
ATOM    431  CZ  PHE A  56     -29.287  14.407  -6.720  1.00 54.90           C  
ATOM    432  N   TYR A  57     -23.848  14.779  -9.032  1.00 30.89           N  
ATOM    433  CA  TYR A  57     -23.763  16.053  -9.751  1.00 30.41           C  
ATOM    434  C   TYR A  57     -22.405  16.765  -9.654  1.00 30.77           C  
ATOM    435  O   TYR A  57     -22.126  17.683 -10.432  1.00 30.90           O  
ATOM    436  CB  TYR A  57     -24.862  16.997  -9.256  1.00 29.04           C  
ATOM    437  CG  TYR A  57     -24.642  17.492  -7.852  1.00 27.92           C  
ATOM    438  CD1 TYR A  57     -23.820  18.590  -7.599  1.00 29.69           C  
ATOM    439  CD2 TYR A  57     -25.215  16.837  -6.770  1.00 28.18           C  
ATOM    440  CE1 TYR A  57     -23.570  19.021  -6.298  1.00 29.64           C  
ATOM    441  CE2 TYR A  57     -24.973  17.254  -5.466  1.00 29.47           C  
ATOM    442  CZ  TYR A  57     -24.149  18.346  -5.238  1.00 30.39           C  
ATOM    443  OH  TYR A  57     -23.894  18.750  -3.950  1.00 32.43           O  
ATOM    444  N   GLY A  58     -21.570  16.349  -8.704  1.00 28.60           N  
ATOM    445  CA  GLY A  58     -20.274  16.980  -8.535  1.00 27.30           C  
ATOM    446  C   GLY A  58     -19.420  16.983  -9.791  1.00 27.75           C  
ATOM    447  O   GLY A  58     -18.778  17.986 -10.121  1.00 27.46           O  
ATOM    448  N   TYR A  59     -19.398  15.857 -10.496  1.00 26.36           N  
ATOM    449  CA  TYR A  59     -18.612  15.762 -11.715  1.00 26.70           C  
ATOM    450  C   TYR A  59     -19.134  16.742 -12.757  1.00 27.98           C  
ATOM    451  O   TYR A  59     -18.357  17.429 -13.419  1.00 28.90           O  
ATOM    452  CB  TYR A  59     -18.674  14.354 -12.297  1.00 24.88           C  
ATOM    453  CG  TYR A  59     -18.007  14.277 -13.646  1.00 25.66           C  
ATOM    454  CD1 TYR A  59     -16.635  14.486 -13.775  1.00 25.32           C  
ATOM    455  CD2 TYR A  59     -18.752  14.047 -14.800  1.00 25.50           C  
ATOM    456  CE1 TYR A  59     -16.022  14.469 -15.014  1.00 25.95           C  
ATOM    457  CE2 TYR A  59     -18.147  14.029 -16.047  1.00 25.97           C  
ATOM    458  CZ  TYR A  59     -16.783  14.239 -16.146  1.00 26.77           C  
ATOM    459  OH  TYR A  59     -16.173  14.211 -17.378  1.00 30.14           O  
ATOM    460  N   SER A  60     -20.456  16.791 -12.901  1.00 27.98           N  
ATOM    461  CA  SER A  60     -21.097  17.677 -13.867  1.00 28.29           C  
ATOM    462  C   SER A  60     -20.843  19.145 -13.539  1.00 28.00           C  
ATOM    463  O   SER A  60     -20.484  19.935 -14.409  1.00 29.08           O  
ATOM    464  CB  SER A  60     -22.602  17.412 -13.904  1.00 27.87           C  
ATOM    465  OG  SER A  60     -23.210  18.126 -14.963  1.00 29.71           O  
ATOM    466  N   VAL A  61     -21.022  19.510 -12.280  1.00 27.45           N  
ATOM    467  CA  VAL A  61     -20.807  20.883 -11.869  1.00 29.28           C  
ATOM    468  C   VAL A  61     -19.360  21.326 -12.082  1.00 30.18           C  
ATOM    469  O   VAL A  61     -19.076  22.516 -12.216  1.00 29.68           O  
ATOM    470  CB  VAL A  61     -21.182  21.054 -10.401  1.00 31.48           C  
ATOM    471  CG1 VAL A  61     -20.934  22.473  -9.965  1.00 34.47           C  
ATOM    472  CG2 VAL A  61     -22.639  20.696 -10.209  1.00 32.53           C  
ATOM    473  N   SER A  62     -18.446  20.365 -12.120  1.00 30.47           N  
ATOM    474  CA  SER A  62     -17.032  20.671 -12.318  1.00 30.78           C  
ATOM    475  C   SER A  62     -16.635  20.695 -13.789  1.00 31.27           C  
ATOM    476  O   SER A  62     -15.994  21.639 -14.249  1.00 32.34           O  
ATOM    477  CB  SER A  62     -16.153  19.640 -11.602  1.00 29.39           C  
ATOM    478  OG  SER A  62     -16.420  19.622 -10.214  1.00 31.66           O  
ATOM    479  N   PHE A  63     -17.020  19.657 -14.525  1.00 31.39           N  
ATOM    480  CA  PHE A  63     -16.649  19.555 -15.927  1.00 32.09           C  
ATOM    481  C   PHE A  63     -17.792  19.576 -16.938  1.00 33.70           C  
ATOM    482  O   PHE A  63     -17.597  19.195 -18.093  1.00 34.32           O  
ATOM    483  CB  PHE A  63     -15.815  18.286 -16.141  1.00 31.73           C  
ATOM    484  CG  PHE A  63     -14.583  18.215 -15.282  1.00 30.04           C  
ATOM    485  CD1 PHE A  63     -14.623  17.609 -14.033  1.00 29.48           C  
ATOM    486  CD2 PHE A  63     -13.389  18.781 -15.711  1.00 28.73           C  
ATOM    487  CE1 PHE A  63     -13.491  17.571 -13.223  1.00 29.05           C  
ATOM    488  CE2 PHE A  63     -12.256  18.746 -14.909  1.00 29.00           C  
ATOM    489  CZ  PHE A  63     -12.308  18.140 -13.662  1.00 28.09           C  
ATOM    490  N   GLY A  64     -18.974  20.019 -16.523  1.00 34.02           N  
ATOM    491  CA  GLY A  64     -20.095  20.062 -17.448  1.00 36.66           C  
ATOM    492  C   GLY A  64     -20.139  21.344 -18.265  1.00 38.29           C  
ATOM    493  O   GLY A  64     -19.202  22.143 -18.222  1.00 37.53           O  
ATOM    494  N   ASN A  65     -21.225  21.542 -19.011  1.00 40.16           N  
ATOM    495  CA  ASN A  65     -21.396  22.741 -19.838  1.00 41.43           C  
ATOM    496  C   ASN A  65     -21.099  23.984 -19.040  1.00 40.77           C  
ATOM    497  O   ASN A  65     -21.697  24.217 -17.994  1.00 41.50           O  
ATOM    498  CB  ASN A  65     -22.821  22.829 -20.359  1.00 43.32           C  
ATOM    499  CG  ASN A  65     -23.117  21.780 -21.390  1.00 46.41           C  
ATOM    500  OD1 ASN A  65     -24.270  21.387 -21.576  1.00 50.25           O  
ATOM    501  ND2 ASN A  65     -22.076  21.320 -22.083  1.00 46.09           N  
ATOM    502  N   ASP A  66     -20.182  24.794 -19.544  1.00 41.01           N  
ATOM    503  CA  ASP A  66     -19.813  26.003 -18.839  1.00 41.74           C  
ATOM    504  C   ASP A  66     -20.864  27.094 -18.886  1.00 40.87           C  
ATOM    505  O   ASP A  66     -21.440  27.369 -19.935  1.00 41.18           O  
ATOM    506  CB  ASP A  66     -18.505  26.561 -19.391  1.00 43.10           C  
ATOM    507  CG  ASP A  66     -18.173  27.912 -18.807  1.00 44.68           C  
ATOM    508  OD1 ASP A  66     -18.707  28.928 -19.304  1.00 46.48           O  
ATOM    509  OD2 ASP A  66     -17.397  27.956 -17.834  1.00 45.60           O  
ATOM    510  N   ILE A  67     -21.118  27.708 -17.738  1.00 39.52           N  
ATOM    511  CA  ILE A  67     -22.062  28.804 -17.677  1.00 39.75           C  
ATOM    512  C   ILE A  67     -21.307  29.983 -17.069  1.00 39.52           C  
ATOM    513  O   ILE A  67     -20.853  29.935 -15.924  1.00 38.27           O  
ATOM    514  CB  ILE A  67     -23.339  28.441 -16.849  1.00 40.04           C  
ATOM    515  CG1 ILE A  67     -23.173  28.805 -15.377  1.00 42.10           C  
ATOM    516  CG2 ILE A  67     -23.647  26.959 -16.995  1.00 40.56           C  
ATOM    517  CD1 ILE A  67     -23.548  30.240 -15.048  1.00 42.37           C  
ATOM    518  N   SER A  68     -21.133  31.023 -17.877  1.00 39.74           N  
ATOM    519  CA  SER A  68     -20.435  32.233 -17.461  1.00 39.55           C  
ATOM    520  C   SER A  68     -18.994  31.995 -17.005  1.00 39.11           C  
ATOM    521  O   SER A  68     -18.384  32.859 -16.376  1.00 38.90           O  
ATOM    522  CB  SER A  68     -21.227  32.928 -16.355  1.00 40.44           C  
ATOM    523  OG  SER A  68     -22.533  33.230 -16.807  1.00 42.90           O  
ATOM    524  N   GLY A  69     -18.453  30.824 -17.322  1.00 38.48           N  
ATOM    525  CA  GLY A  69     -17.084  30.521 -16.944  1.00 36.97           C  
ATOM    526  C   GLY A  69     -16.798  30.240 -15.477  1.00 36.57           C  
ATOM    527  O   GLY A  69     -15.643  30.008 -15.125  1.00 34.93           O  
ATOM    528  N   ILE A  70     -17.814  30.255 -14.616  1.00 36.20           N  
ATOM    529  CA  ILE A  70     -17.559  29.995 -13.202  1.00 38.80           C  
ATOM    530  C   ILE A  70     -17.992  28.615 -12.722  1.00 38.66           C  
ATOM    531  O   ILE A  70     -17.507  28.138 -11.699  1.00 39.75           O  
ATOM    532  CB  ILE A  70     -18.207  31.061 -12.259  1.00 40.05           C  
ATOM    533  CG1 ILE A  70     -19.729  31.000 -12.340  1.00 41.42           C  
ATOM    534  CG2 ILE A  70     -17.694  32.449 -12.610  1.00 39.96           C  
ATOM    535  CD1 ILE A  70     -20.290  31.472 -13.651  1.00 44.83           C  
ATOM    536  N   ILE A  71     -18.891  27.963 -13.448  1.00 37.32           N  
ATOM    537  CA  ILE A  71     -19.330  26.644 -13.024  1.00 36.30           C  
ATOM    538  C   ILE A  71     -19.898  25.846 -14.194  1.00 35.16           C  
ATOM    539  O   ILE A  71     -20.190  26.405 -15.250  1.00 35.44           O  
ATOM    540  CB  ILE A  71     -20.379  26.771 -11.898  1.00 37.92           C  
ATOM    541  CG1 ILE A  71     -20.489  25.451 -11.132  1.00 38.88           C  
ATOM    542  CG2 ILE A  71     -21.715  27.204 -12.476  1.00 39.01           C  
ATOM    543  CD1 ILE A  71     -19.263  25.128 -10.293  1.00 38.48           C  
ATOM    544  N   GLY A  72     -20.035  24.538 -14.016  1.00 33.22           N  
ATOM    545  CA  GLY A  72     -20.566  23.709 -15.083  1.00 31.40           C  
ATOM    546  C   GLY A  72     -22.042  23.441 -14.877  1.00 32.18           C  
ATOM    547  O   GLY A  72     -22.559  23.633 -13.776  1.00 31.26           O  
ATOM    548  N   GLY A  73     -22.723  22.996 -15.932  1.00 33.04           N  
ATOM    549  CA  GLY A  73     -24.143  22.702 -15.836  1.00 33.24           C  
ATOM    550  C   GLY A  73     -24.438  21.333 -15.242  1.00 34.58           C  
ATOM    551  O   GLY A  73     -23.579  20.722 -14.609  1.00 35.04           O  
ATOM    552  N   LEU A  74     -25.651  20.837 -15.449  1.00 34.39           N  
ATOM    553  CA  LEU A  74     -26.034  19.539 -14.906  1.00 34.84           C  
ATOM    554  C   LEU A  74     -26.214  18.459 -15.973  1.00 34.53           C  
ATOM    555  O   LEU A  74     -26.889  17.453 -15.737  1.00 33.52           O  
ATOM    556  CB  LEU A  74     -27.329  19.680 -14.103  1.00 35.26           C  
ATOM    557  CG  LEU A  74     -27.325  20.713 -12.973  1.00 34.95           C  
ATOM    558  CD1 LEU A  74     -28.708  20.771 -12.342  1.00 34.93           C  
ATOM    559  CD2 LEU A  74     -26.274  20.348 -11.937  1.00 34.66           C  
ATOM    560  N   ASN A  75     -25.602  18.657 -17.137  1.00 34.53           N  
ATOM    561  CA  ASN A  75     -25.731  17.696 -18.227  1.00 35.74           C  
ATOM    562  C   ASN A  75     -25.100  16.337 -17.940  1.00 36.84           C  
ATOM    563  O   ASN A  75     -25.407  15.354 -18.619  1.00 37.97           O  
ATOM    564  CB  ASN A  75     -25.144  18.272 -19.522  1.00 35.33           C  
ATOM    565  CG  ASN A  75     -23.726  18.790 -19.350  1.00 35.26           C  
ATOM    566  OD1 ASN A  75     -23.488  19.760 -18.631  1.00 36.14           O  
ATOM    567  ND2 ASN A  75     -22.778  18.146 -20.016  1.00 35.69           N  
ATOM    568  N   TYR A  76     -24.227  16.280 -16.937  1.00 36.68           N  
ATOM    569  CA  TYR A  76     -23.556  15.033 -16.571  1.00 35.67           C  
ATOM    570  C   TYR A  76     -24.045  14.466 -15.241  1.00 35.38           C  
ATOM    571  O   TYR A  76     -23.408  13.580 -14.668  1.00 34.58           O  
ATOM    572  CB  TYR A  76     -22.041  15.256 -16.502  1.00 36.01           C  
ATOM    573  CG  TYR A  76     -21.399  15.526 -17.840  1.00 36.73           C  
ATOM    574  CD1 TYR A  76     -20.273  16.340 -17.940  1.00 37.69           C  
ATOM    575  CD2 TYR A  76     -21.909  14.957 -19.009  1.00 37.24           C  
ATOM    576  CE1 TYR A  76     -19.666  16.585 -19.173  1.00 38.50           C  
ATOM    577  CE2 TYR A  76     -21.310  15.194 -20.248  1.00 37.92           C  
ATOM    578  CZ  TYR A  76     -20.189  16.009 -20.320  1.00 38.68           C  
ATOM    579  OH  TYR A  76     -19.588  16.242 -21.534  1.00 39.30           O  
ATOM    580  N   ALA A  77     -25.168  14.978 -14.745  1.00 34.37           N  
ATOM    581  CA  ALA A  77     -25.722  14.493 -13.487  1.00 33.98           C  
ATOM    582  C   ALA A  77     -25.983  12.987 -13.611  1.00 34.26           C  
ATOM    583  O   ALA A  77     -26.474  12.514 -14.641  1.00 33.35           O  
ATOM    584  CB  ALA A  77     -27.012  15.240 -13.160  1.00 33.50           C  
ATOM    585  N   LEU A  78     -25.647  12.244 -12.557  1.00 33.02           N  
ATOM    586  CA  LEU A  78     -25.800  10.789 -12.530  1.00 32.28           C  
ATOM    587  C   LEU A  78     -25.053  10.161 -13.698  1.00 31.17           C  
ATOM    588  O   LEU A  78     -25.430   9.108 -14.208  1.00 29.33           O  
ATOM    589  CB  LEU A  78     -27.271  10.381 -12.583  1.00 33.72           C  
ATOM    590  CG  LEU A  78     -27.767   9.537 -11.400  1.00 35.94           C  
ATOM    591  CD1 LEU A  78     -26.740   8.461 -11.062  1.00 35.98           C  
ATOM    592  CD2 LEU A  78     -27.999  10.428 -10.194  1.00 37.56           C  
ATOM    593  N   LEU A  79     -23.985  10.831 -14.113  1.00 30.94           N  
ATOM    594  CA  LEU A  79     -23.139  10.375 -15.210  1.00 32.70           C  
ATOM    595  C   LEU A  79     -23.868  10.282 -16.546  1.00 34.17           C  
ATOM    596  O   LEU A  79     -23.390   9.640 -17.483  1.00 33.89           O  
ATOM    597  CB  LEU A  79     -22.497   9.024 -14.863  1.00 31.33           C  
ATOM    598  CG  LEU A  79     -21.626   9.005 -13.603  1.00 30.79           C  
ATOM    599  CD1 LEU A  79     -20.914   7.672 -13.501  1.00 28.99           C  
ATOM    600  CD2 LEU A  79     -20.623  10.151 -13.647  1.00 29.22           C  
ATOM    601  N   SER A  80     -25.022  10.931 -16.634  1.00 36.14           N  
ATOM    602  CA  SER A  80     -25.788  10.940 -17.871  1.00 37.84           C  
ATOM    603  C   SER A  80     -24.890  11.488 -18.975  1.00 38.81           C  
ATOM    604  O   SER A  80     -24.380  12.603 -18.875  1.00 39.30           O  
ATOM    605  CB  SER A  80     -27.019  11.833 -17.718  1.00 38.65           C  
ATOM    606  OG  SER A  80     -27.741  11.919 -18.931  1.00 41.38           O  
ATOM    607  N   GLY A  81     -24.673  10.692 -20.015  1.00 40.58           N  
ATOM    608  CA  GLY A  81     -23.845  11.141 -21.119  1.00 42.81           C  
ATOM    609  C   GLY A  81     -22.344  11.096 -20.897  1.00 45.64           C  
ATOM    610  O   GLY A  81     -21.599  11.796 -21.589  1.00 47.72           O  
ATOM    611  N   VAL A  82     -21.892  10.291 -19.937  1.00 45.61           N  
ATOM    612  CA  VAL A  82     -20.460  10.153 -19.655  1.00 44.15           C  
ATOM    613  C   VAL A  82     -20.064   8.711 -19.974  1.00 45.45           C  
ATOM    614  O   VAL A  82     -20.499   7.781 -19.291  1.00 45.75           O  
ATOM    615  CB  VAL A  82     -20.138  10.444 -18.168  1.00 41.85           C  
ATOM    616  CG1 VAL A  82     -18.634  10.368 -17.938  1.00 39.19           C  
ATOM    617  CG2 VAL A  82     -20.673  11.809 -17.774  1.00 38.21           C  
ATOM    618  N   LYS A  83     -19.253   8.523 -21.013  1.00 46.59           N  
ATOM    619  CA  LYS A  83     -18.831   7.180 -21.406  1.00 49.19           C  
ATOM    620  C   LYS A  83     -17.389   7.113 -21.897  1.00 49.14           C  
ATOM    621  O   LYS A  83     -16.728   8.137 -22.073  1.00 48.62           O  
ATOM    622  CB  LYS A  83     -19.752   6.633 -22.506  1.00 52.61           C  
ATOM    623  CG  LYS A  83     -21.206   6.414 -22.086  1.00 57.32           C  
ATOM    624  CD  LYS A  83     -22.019   5.782 -23.217  1.00 60.73           C  
ATOM    625  CE  LYS A  83     -23.445   5.446 -22.779  1.00 62.76           C  
ATOM    626  NZ  LYS A  83     -24.210   4.721 -23.842  1.00 63.18           N  
ATOM    627  N   GLY A  84     -16.911   5.892 -22.118  1.00 49.39           N  
ATOM    628  CA  GLY A  84     -15.557   5.698 -22.601  1.00 50.08           C  
ATOM    629  C   GLY A  84     -14.494   6.306 -21.710  1.00 49.98           C  
ATOM    630  O   GLY A  84     -14.511   6.100 -20.498  1.00 50.29           O  
ATOM    631  N   GLU A  85     -13.573   7.058 -22.309  1.00 49.55           N  
ATOM    632  CA  GLU A  85     -12.493   7.689 -21.558  1.00 49.77           C  
ATOM    633  C   GLU A  85     -12.979   8.766 -20.602  1.00 46.91           C  
ATOM    634  O   GLU A  85     -12.299   9.076 -19.628  1.00 46.29           O  
ATOM    635  CB  GLU A  85     -11.447   8.291 -22.502  1.00 53.62           C  
ATOM    636  CG  GLU A  85     -10.769   7.274 -23.413  1.00 61.17           C  
ATOM    637  CD  GLU A  85      -9.490   7.805 -24.056  1.00 64.98           C  
ATOM    638  OE1 GLU A  85      -9.469   8.990 -24.465  1.00 66.66           O  
ATOM    639  OE2 GLU A  85      -8.511   7.030 -24.163  1.00 66.65           O  
ATOM    640  N   ASP A  86     -14.142   9.347 -20.880  1.00 44.35           N  
ATOM    641  CA  ASP A  86     -14.683  10.378 -20.002  1.00 41.50           C  
ATOM    642  C   ASP A  86     -14.987   9.768 -18.651  1.00 38.81           C  
ATOM    643  O   ASP A  86     -14.894  10.441 -17.626  1.00 38.17           O  
ATOM    644  CB  ASP A  86     -15.960  10.990 -20.579  1.00 42.80           C  
ATOM    645  CG  ASP A  86     -15.679  11.994 -21.673  1.00 44.05           C  
ATOM    646  OD1 ASP A  86     -16.626  12.683 -22.105  1.00 46.56           O  
ATOM    647  OD2 ASP A  86     -14.512  12.095 -22.102  1.00 43.98           O  
ATOM    648  N   LEU A  87     -15.360   8.491 -18.655  1.00 36.08           N  
ATOM    649  CA  LEU A  87     -15.655   7.794 -17.410  1.00 33.98           C  
ATOM    650  C   LEU A  87     -14.369   7.607 -16.609  1.00 30.61           C  
ATOM    651  O   LEU A  87     -14.383   7.694 -15.387  1.00 29.87           O  
ATOM    652  CB  LEU A  87     -16.294   6.428 -17.683  1.00 33.80           C  
ATOM    653  CG  LEU A  87     -17.822   6.349 -17.679  1.00 35.96           C  
ATOM    654  CD1 LEU A  87     -18.253   4.925 -18.001  1.00 36.84           C  
ATOM    655  CD2 LEU A  87     -18.360   6.768 -16.324  1.00 34.94           C  
ATOM    656  N   LEU A  88     -13.257   7.355 -17.295  1.00 28.33           N  
ATOM    657  CA  LEU A  88     -11.995   7.172 -16.591  1.00 26.27           C  
ATOM    658  C   LEU A  88     -11.536   8.507 -16.022  1.00 26.38           C  
ATOM    659  O   LEU A  88     -11.001   8.558 -14.915  1.00 26.54           O  
ATOM    660  CB  LEU A  88     -10.920   6.587 -17.516  1.00 25.07           C  
ATOM    661  CG  LEU A  88      -9.575   6.295 -16.832  1.00 23.35           C  
ATOM    662  CD1 LEU A  88      -9.799   5.600 -15.503  1.00 24.89           C  
ATOM    663  CD2 LEU A  88      -8.723   5.437 -17.735  1.00 24.05           C  
ATOM    664  N   PHE A  89     -11.752   9.584 -16.779  1.00 25.24           N  
ATOM    665  CA  PHE A  89     -11.385  10.930 -16.342  1.00 23.53           C  
ATOM    666  C   PHE A  89     -12.239  11.289 -15.133  1.00 22.48           C  
ATOM    667  O   PHE A  89     -11.746  11.831 -14.145  1.00 22.49           O  
ATOM    668  CB  PHE A  89     -11.630  11.949 -17.463  1.00 24.82           C  
ATOM    669  CG  PHE A  89     -11.353  13.375 -17.060  1.00 25.88           C  
ATOM    670  CD1 PHE A  89     -10.045  13.816 -16.849  1.00 25.84           C  
ATOM    671  CD2 PHE A  89     -12.402  14.272 -16.861  1.00 26.21           C  
ATOM    672  CE1 PHE A  89      -9.785  15.132 -16.440  1.00 25.10           C  
ATOM    673  CE2 PHE A  89     -12.154  15.589 -16.452  1.00 26.96           C  
ATOM    674  CZ  PHE A  89     -10.842  16.018 -16.241  1.00 25.61           C  
ATOM    675  N   MET A  90     -13.528  10.987 -15.226  1.00 22.84           N  
ATOM    676  CA  MET A  90     -14.469  11.244 -14.146  1.00 22.84           C  
ATOM    677  C   MET A  90     -13.983  10.537 -12.875  1.00 24.00           C  
ATOM    678  O   MET A  90     -13.889  11.158 -11.818  1.00 23.74           O  
ATOM    679  CB  MET A  90     -15.855  10.732 -14.552  1.00 23.03           C  
ATOM    680  CG  MET A  90     -16.967  10.981 -13.547  1.00 23.17           C  
ATOM    681  SD  MET A  90     -16.969   9.784 -12.207  1.00 25.55           S  
ATOM    682  CE  MET A  90     -17.440   8.308 -13.088  1.00 25.99           C  
ATOM    683  N   MET A  91     -13.672   9.243 -12.993  1.00 25.01           N  
ATOM    684  CA  MET A  91     -13.178   8.415 -11.876  1.00 26.44           C  
ATOM    685  C   MET A  91     -11.901   8.971 -11.253  1.00 25.15           C  
ATOM    686  O   MET A  91     -11.781   9.060 -10.032  1.00 24.95           O  
ATOM    687  CB  MET A  91     -12.878   6.992 -12.354  1.00 29.56           C  
ATOM    688  CG  MET A  91     -13.860   5.946 -11.903  1.00 35.94           C  
ATOM    689  SD  MET A  91     -14.102   5.933 -10.126  1.00 43.53           S  
ATOM    690  CE  MET A  91     -15.740   6.601 -10.078  1.00 40.96           C  
ATOM    691  N   TYR A  92     -10.942   9.316 -12.108  1.00 23.82           N  
ATOM    692  CA  TYR A  92      -9.661   9.862 -11.679  1.00 22.71           C  
ATOM    693  C   TYR A  92      -9.869  11.171 -10.911  1.00 23.02           C  
ATOM    694  O   TYR A  92      -9.344  11.341  -9.811  1.00 23.87           O  
ATOM    695  CB  TYR A  92      -8.767  10.078 -12.910  1.00 21.61           C  
ATOM    696  CG  TYR A  92      -7.372  10.588 -12.625  1.00 22.57           C  
ATOM    697  CD1 TYR A  92      -6.533   9.930 -11.726  1.00 23.66           C  
ATOM    698  CD2 TYR A  92      -6.878  11.719 -13.279  1.00 23.70           C  
ATOM    699  CE1 TYR A  92      -5.229  10.387 -11.486  1.00 23.63           C  
ATOM    700  CE2 TYR A  92      -5.583  12.183 -13.049  1.00 23.89           C  
ATOM    701  CZ  TYR A  92      -4.764  11.511 -12.151  1.00 23.62           C  
ATOM    702  OH  TYR A  92      -3.487  11.966 -11.923  1.00 21.65           O  
ATOM    703  N   GLN A  93     -10.650  12.084 -11.481  1.00 22.79           N  
ATOM    704  CA  GLN A  93     -10.927  13.374 -10.845  1.00 22.70           C  
ATOM    705  C   GLN A  93     -11.694  13.238  -9.529  1.00 21.71           C  
ATOM    706  O   GLN A  93     -11.521  14.036  -8.610  1.00 21.26           O  
ATOM    707  CB  GLN A  93     -11.715  14.275 -11.808  1.00 24.22           C  
ATOM    708  CG  GLN A  93     -10.868  14.872 -12.928  1.00 25.94           C  
ATOM    709  CD  GLN A  93      -9.758  15.764 -12.401  1.00 28.09           C  
ATOM    710  OE1 GLN A  93     -10.010  16.729 -11.678  1.00 28.39           O  
ATOM    711  NE2 GLN A  93      -8.521  15.443 -12.759  1.00 30.86           N  
ATOM    712  N   MET A  94     -12.550  12.228  -9.457  1.00 21.12           N  
ATOM    713  CA  MET A  94     -13.343  11.968  -8.263  1.00 21.28           C  
ATOM    714  C   MET A  94     -12.430  11.817  -7.052  1.00 21.31           C  
ATOM    715  O   MET A  94     -12.727  12.345  -5.976  1.00 21.65           O  
ATOM    716  CB  MET A  94     -14.151  10.679  -8.452  1.00 22.56           C  
ATOM    717  CG  MET A  94     -14.912  10.198  -7.225  1.00 21.80           C  
ATOM    718  SD  MET A  94     -15.584   8.538  -7.486  1.00 27.62           S  
ATOM    719  CE  MET A  94     -17.110   8.924  -8.301  1.00 25.13           C  
ATOM    720  N   MET A  95     -11.322  11.096  -7.236  1.00 20.72           N  
ATOM    721  CA  MET A  95     -10.364  10.850  -6.153  1.00 21.45           C  
ATOM    722  C   MET A  95      -9.603  12.108  -5.711  1.00 20.91           C  
ATOM    723  O   MET A  95      -9.195  12.202  -4.553  1.00 20.67           O  
ATOM    724  CB  MET A  95      -9.388   9.728  -6.544  1.00 20.82           C  
ATOM    725  CG  MET A  95     -10.062   8.379  -6.839  1.00 22.34           C  
ATOM    726  SD  MET A  95     -11.107   7.759  -5.474  1.00 25.75           S  
ATOM    727  CE  MET A  95     -12.144   6.579  -6.334  1.00 28.49           C  
ATOM    728  N   PHE A  96      -9.421  13.075  -6.615  1.00 20.08           N  
ATOM    729  CA  PHE A  96      -8.742  14.321  -6.256  1.00 19.95           C  
ATOM    730  C   PHE A  96      -9.633  15.060  -5.268  1.00 20.97           C  
ATOM    731  O   PHE A  96      -9.156  15.640  -4.293  1.00 21.43           O  
ATOM    732  CB  PHE A  96      -8.511  15.214  -7.485  1.00 20.48           C  
ATOM    733  CG  PHE A  96      -7.272  14.870  -8.271  1.00 22.61           C  
ATOM    734  CD1 PHE A  96      -7.159  13.650  -8.927  1.00 24.19           C  
ATOM    735  CD2 PHE A  96      -6.220  15.774  -8.361  1.00 24.35           C  
ATOM    736  CE1 PHE A  96      -6.009  13.334  -9.666  1.00 25.68           C  
ATOM    737  CE2 PHE A  96      -5.068  15.470  -9.094  1.00 26.61           C  
ATOM    738  CZ  PHE A  96      -4.963  14.248  -9.748  1.00 25.65           C  
ATOM    739  N   ALA A  97     -10.936  15.031  -5.526  1.00 20.77           N  
ATOM    740  CA  ALA A  97     -11.905  15.689  -4.657  1.00 20.87           C  
ATOM    741  C   ALA A  97     -11.872  15.051  -3.285  1.00 20.87           C  
ATOM    742  O   ALA A  97     -11.869  15.748  -2.272  1.00 22.61           O  
ATOM    743  CB  ALA A  97     -13.303  15.574  -5.237  1.00 20.25           C  
ATOM    744  N   ALA A  98     -11.849  13.724  -3.254  1.00 20.25           N  
ATOM    745  CA  ALA A  98     -11.829  12.983  -1.995  1.00 21.13           C  
ATOM    746  C   ALA A  98     -10.594  13.308  -1.156  1.00 20.79           C  
ATOM    747  O   ALA A  98     -10.701  13.541   0.047  1.00 19.35           O  
ATOM    748  CB  ALA A  98     -11.897  11.482  -2.272  1.00 21.85           C  
ATOM    749  N   VAL A  99      -9.421  13.320  -1.784  1.00 20.00           N  
ATOM    750  CA  VAL A  99      -8.193  13.635  -1.061  1.00 20.34           C  
ATOM    751  C   VAL A  99      -8.264  15.055  -0.509  1.00 21.53           C  
ATOM    752  O   VAL A  99      -7.822  15.315   0.614  1.00 22.54           O  
ATOM    753  CB  VAL A  99      -6.946  13.523  -1.975  1.00 21.79           C  
ATOM    754  CG1 VAL A  99      -5.718  14.099  -1.265  1.00 21.66           C  
ATOM    755  CG2 VAL A  99      -6.702  12.065  -2.344  1.00 21.94           C  
ATOM    756  N   THR A 100      -8.815  15.975  -1.299  1.00 21.19           N  
ATOM    757  CA  THR A 100      -8.927  17.374  -0.884  1.00 21.11           C  
ATOM    758  C   THR A 100      -9.748  17.494   0.411  1.00 20.90           C  
ATOM    759  O   THR A 100      -9.331  18.141   1.376  1.00 19.57           O  
ATOM    760  CB  THR A 100      -9.572  18.231  -2.014  1.00 20.52           C  
ATOM    761  OG1 THR A 100      -8.801  18.095  -3.216  1.00 20.41           O  
ATOM    762  CG2 THR A 100      -9.603  19.697  -1.629  1.00 20.72           C  
ATOM    763  N   ILE A 101     -10.909  16.849   0.431  1.00 21.67           N  
ATOM    764  CA  ILE A 101     -11.779  16.871   1.598  1.00 23.57           C  
ATOM    765  C   ILE A 101     -11.059  16.265   2.811  1.00 23.58           C  
ATOM    766  O   ILE A 101     -11.177  16.770   3.927  1.00 24.41           O  
ATOM    767  CB  ILE A 101     -13.087  16.080   1.322  1.00 25.82           C  
ATOM    768  CG1 ILE A 101     -13.847  16.714   0.151  1.00 28.50           C  
ATOM    769  CG2 ILE A 101     -13.966  16.064   2.555  1.00 26.97           C  
ATOM    770  CD1 ILE A 101     -14.232  18.158   0.376  1.00 29.75           C  
ATOM    771  N   ALA A 102     -10.312  15.187   2.595  1.00 22.83           N  
ATOM    772  CA  ALA A 102      -9.589  14.549   3.690  1.00 21.38           C  
ATOM    773  C   ALA A 102      -8.525  15.485   4.258  1.00 20.53           C  
ATOM    774  O   ALA A 102      -8.383  15.595   5.471  1.00 20.94           O  
ATOM    775  CB  ALA A 102      -8.942  13.246   3.219  1.00 21.73           C  
ATOM    776  N   ILE A 103      -7.786  16.166   3.387  1.00 19.69           N  
ATOM    777  CA  ILE A 103      -6.732  17.078   3.835  1.00 21.47           C  
ATOM    778  C   ILE A 103      -7.294  18.129   4.784  1.00 23.26           C  
ATOM    779  O   ILE A 103      -6.654  18.521   5.771  1.00 22.09           O  
ATOM    780  CB  ILE A 103      -6.065  17.792   2.634  1.00 20.02           C  
ATOM    781  CG1 ILE A 103      -5.308  16.770   1.785  1.00 18.45           C  
ATOM    782  CG2 ILE A 103      -5.139  18.893   3.130  1.00 19.69           C  
ATOM    783  CD1 ILE A 103      -4.646  17.343   0.566  1.00 18.44           C  
ATOM    784  N   LEU A 104      -8.510  18.560   4.466  1.00 24.36           N  
ATOM    785  CA  LEU A 104      -9.249  19.571   5.218  1.00 26.51           C  
ATOM    786  C   LEU A 104      -9.564  19.199   6.683  1.00 26.05           C  
ATOM    787  O   LEU A 104      -9.634  20.080   7.546  1.00 24.83           O  
ATOM    788  CB  LEU A 104     -10.543  19.880   4.448  1.00 27.57           C  
ATOM    789  CG  LEU A 104     -11.547  20.901   4.962  1.00 29.36           C  
ATOM    790  CD1 LEU A 104     -10.841  22.199   5.372  1.00 29.85           C  
ATOM    791  CD2 LEU A 104     -12.561  21.151   3.856  1.00 28.27           C  
ATOM    792  N   THR A 105      -9.738  17.904   6.963  1.00 24.62           N  
ATOM    793  CA  THR A 105     -10.049  17.448   8.320  1.00 23.25           C  
ATOM    794  C   THR A 105      -8.997  17.873   9.345  1.00 23.56           C  
ATOM    795  O   THR A 105      -9.194  17.723  10.548  1.00 24.27           O  
ATOM    796  CB  THR A 105     -10.239  15.914   8.373  1.00 22.37           C  
ATOM    797  OG1 THR A 105      -9.014  15.256   8.042  1.00 21.26           O  
ATOM    798  CG2 THR A 105     -11.301  15.489   7.383  1.00 22.20           C  
ATOM    799  N   SER A 106      -7.883  18.409   8.861  1.00 22.23           N  
ATOM    800  CA  SER A 106      -6.819  18.895   9.728  1.00 21.93           C  
ATOM    801  C   SER A 106      -7.371  19.942  10.697  1.00 23.19           C  
ATOM    802  O   SER A 106      -7.040  19.951  11.883  1.00 23.84           O  
ATOM    803  CB  SER A 106      -5.725  19.538   8.876  1.00 21.17           C  
ATOM    804  OG  SER A 106      -4.878  20.360   9.659  1.00 20.93           O  
ATOM    805  N   ALA A 107      -8.224  20.817  10.178  1.00 22.35           N  
ATOM    806  CA  ALA A 107      -8.805  21.906  10.960  1.00 24.31           C  
ATOM    807  C   ALA A 107      -9.834  21.532  12.039  1.00 24.56           C  
ATOM    808  O   ALA A 107     -10.099  22.334  12.940  1.00 25.76           O  
ATOM    809  CB  ALA A 107      -9.413  22.943  10.002  1.00 22.41           C  
ATOM    810  N   ILE A 108     -10.411  20.334  11.957  1.00 23.80           N  
ATOM    811  CA  ILE A 108     -11.419  19.914  12.933  1.00 22.26           C  
ATOM    812  C   ILE A 108     -10.943  18.773  13.818  1.00 22.68           C  
ATOM    813  O   ILE A 108     -11.739  18.136  14.514  1.00 22.98           O  
ATOM    814  CB  ILE A 108     -12.727  19.475  12.239  1.00 22.34           C  
ATOM    815  CG1 ILE A 108     -12.461  18.278  11.319  1.00 22.56           C  
ATOM    816  CG2 ILE A 108     -13.301  20.635  11.443  1.00 22.04           C  
ATOM    817  CD1 ILE A 108     -13.720  17.657  10.710  1.00 20.85           C  
ATOM    818  N   ALA A 109      -9.639  18.528  13.804  1.00 21.27           N  
ATOM    819  CA  ALA A 109      -9.069  17.450  14.595  1.00 22.41           C  
ATOM    820  C   ALA A 109      -9.496  17.486  16.059  1.00 22.83           C  
ATOM    821  O   ALA A 109      -9.393  18.513  16.728  1.00 23.26           O  
ATOM    822  CB  ALA A 109      -7.539  17.475  14.498  1.00 21.22           C  
ATOM    823  N   GLU A 110     -10.002  16.350  16.529  1.00 22.54           N  
ATOM    824  CA  GLU A 110     -10.403  16.166  17.914  1.00 22.08           C  
ATOM    825  C   GLU A 110     -11.597  16.934  18.483  1.00 22.33           C  
ATOM    826  O   GLU A 110     -11.823  16.874  19.689  1.00 22.03           O  
ATOM    827  CB  GLU A 110      -9.182  16.389  18.823  1.00 22.47           C  
ATOM    828  CG  GLU A 110      -7.993  15.477  18.482  1.00 23.98           C  
ATOM    829  CD  GLU A 110      -6.875  15.530  19.513  1.00 22.67           C  
ATOM    830  OE1 GLU A 110      -6.608  14.490  20.155  1.00 22.12           O  
ATOM    831  OE2 GLU A 110      -6.265  16.608  19.679  1.00 23.58           O  
ATOM    832  N   ARG A 111     -12.369  17.647  17.671  1.00 21.71           N  
ATOM    833  CA  ARG A 111     -13.502  18.349  18.269  1.00 23.19           C  
ATOM    834  C   ARG A 111     -14.678  18.707  17.380  1.00 24.33           C  
ATOM    835  O   ARG A 111     -15.375  19.678  17.651  1.00 27.21           O  
ATOM    836  CB  ARG A 111     -13.029  19.617  19.008  1.00 22.66           C  
ATOM    837  CG  ARG A 111     -12.718  20.844  18.146  1.00 22.14           C  
ATOM    838  CD  ARG A 111     -11.321  20.801  17.578  1.00 24.55           C  
ATOM    839  NE  ARG A 111     -10.869  22.094  17.070  1.00 22.81           N  
ATOM    840  CZ  ARG A 111      -9.773  22.256  16.334  1.00 25.04           C  
ATOM    841  NH1 ARG A 111      -9.030  21.204  16.022  1.00 25.38           N  
ATOM    842  NH2 ARG A 111      -9.411  23.460  15.911  1.00 23.71           N  
ATOM    843  N   ALA A 112     -14.928  17.928  16.337  1.00 24.60           N  
ATOM    844  CA  ALA A 112     -16.056  18.229  15.462  1.00 25.95           C  
ATOM    845  C   ALA A 112     -17.090  17.117  15.447  1.00 25.67           C  
ATOM    846  O   ALA A 112     -16.766  15.951  15.670  1.00 24.78           O  
ATOM    847  CB  ALA A 112     -15.571  18.494  14.042  1.00 26.21           C  
ATOM    848  N   LYS A 113     -18.342  17.495  15.198  1.00 25.61           N  
ATOM    849  CA  LYS A 113     -19.431  16.533  15.110  1.00 26.11           C  
ATOM    850  C   LYS A 113     -19.309  15.953  13.717  1.00 25.03           C  
ATOM    851  O   LYS A 113     -19.189  16.702  12.747  1.00 24.43           O  
ATOM    852  CB  LYS A 113     -20.801  17.209  15.205  1.00 27.38           C  
ATOM    853  CG  LYS A 113     -21.120  17.942  16.489  1.00 30.28           C  
ATOM    854  CD  LYS A 113     -22.552  18.445  16.397  1.00 33.73           C  
ATOM    855  CE  LYS A 113     -22.887  19.467  17.454  1.00 36.79           C  
ATOM    856  NZ  LYS A 113     -24.284  19.954  17.250  1.00 39.30           N  
ATOM    857  N   VAL A 114     -19.350  14.630  13.612  1.00 24.42           N  
ATOM    858  CA  VAL A 114     -19.245  13.978  12.315  1.00 22.94           C  
ATOM    859  C   VAL A 114     -20.346  14.455  11.376  1.00 23.86           C  
ATOM    860  O   VAL A 114     -20.079  14.760  10.217  1.00 24.08           O  
ATOM    861  CB  VAL A 114     -19.307  12.443  12.465  1.00 21.90           C  
ATOM    862  CG1 VAL A 114     -19.365  11.776  11.100  1.00 19.76           C  
ATOM    863  CG2 VAL A 114     -18.084  11.970  13.231  1.00 20.28           C  
ATOM    864  N   SER A 115     -21.577  14.536  11.881  1.00 24.83           N  
ATOM    865  CA  SER A 115     -22.705  14.981  11.066  1.00 25.38           C  
ATOM    866  C   SER A 115     -22.469  16.370  10.481  1.00 25.74           C  
ATOM    867  O   SER A 115     -22.762  16.613   9.311  1.00 27.94           O  
ATOM    868  CB  SER A 115     -24.001  14.981  11.888  1.00 25.55           C  
ATOM    869  OG  SER A 115     -23.901  15.813  13.031  1.00 28.23           O  
ATOM    870  N   SER A 116     -21.935  17.281  11.289  1.00 25.62           N  
ATOM    871  CA  SER A 116     -21.668  18.637  10.819  1.00 25.89           C  
ATOM    872  C   SER A 116     -20.554  18.644   9.775  1.00 27.30           C  
ATOM    873  O   SER A 116     -20.604  19.419   8.816  1.00 27.07           O  
ATOM    874  CB  SER A 116     -21.297  19.537  11.993  1.00 26.54           C  
ATOM    875  OG  SER A 116     -22.332  19.525  12.964  1.00 28.61           O  
ATOM    876  N   PHE A 117     -19.551  17.787   9.964  1.00 26.56           N  
ATOM    877  CA  PHE A 117     -18.447  17.681   9.009  1.00 25.58           C  
ATOM    878  C   PHE A 117     -18.998  17.223   7.658  1.00 24.63           C  
ATOM    879  O   PHE A 117     -18.583  17.720   6.610  1.00 24.98           O  
ATOM    880  CB  PHE A 117     -17.394  16.675   9.489  1.00 26.20           C  
ATOM    881  CG  PHE A 117     -16.501  16.167   8.388  1.00 27.32           C  
ATOM    882  CD1 PHE A 117     -15.563  17.002   7.791  1.00 27.79           C  
ATOM    883  CD2 PHE A 117     -16.633  14.863   7.915  1.00 29.39           C  
ATOM    884  CE1 PHE A 117     -14.767  16.546   6.735  1.00 27.51           C  
ATOM    885  CE2 PHE A 117     -15.843  14.395   6.858  1.00 28.57           C  
ATOM    886  CZ  PHE A 117     -14.910  15.237   6.269  1.00 27.69           C  
ATOM    887  N   ILE A 118     -19.925  16.269   7.686  1.00 24.23           N  
ATOM    888  CA  ILE A 118     -20.530  15.766   6.457  1.00 23.33           C  
ATOM    889  C   ILE A 118     -21.292  16.894   5.760  1.00 24.99           C  
ATOM    890  O   ILE A 118     -21.148  17.099   4.552  1.00 24.04           O  
ATOM    891  CB  ILE A 118     -21.483  14.592   6.753  1.00 22.64           C  
ATOM    892  CG1 ILE A 118     -20.661  13.380   7.199  1.00 20.77           C  
ATOM    893  CG2 ILE A 118     -22.310  14.262   5.524  1.00 20.85           C  
ATOM    894  CD1 ILE A 118     -21.479  12.198   7.634  1.00 19.07           C  
ATOM    895  N   LEU A 119     -22.088  17.635   6.527  1.00 24.97           N  
ATOM    896  CA  LEU A 119     -22.850  18.745   5.972  1.00 25.40           C  
ATOM    897  C   LEU A 119     -21.928  19.791   5.339  1.00 25.56           C  
ATOM    898  O   LEU A 119     -22.109  20.176   4.185  1.00 24.61           O  
ATOM    899  CB  LEU A 119     -23.696  19.402   7.063  1.00 25.62           C  
ATOM    900  CG  LEU A 119     -24.525  20.615   6.627  1.00 28.11           C  
ATOM    901  CD1 LEU A 119     -25.391  20.269   5.415  1.00 27.13           C  
ATOM    902  CD2 LEU A 119     -25.394  21.063   7.791  1.00 28.18           C  
ATOM    903  N   LEU A 120     -20.943  20.249   6.102  1.00 25.12           N  
ATOM    904  CA  LEU A 120     -20.003  21.248   5.615  1.00 25.65           C  
ATOM    905  C   LEU A 120     -19.219  20.763   4.389  1.00 26.53           C  
ATOM    906  O   LEU A 120     -18.990  21.526   3.448  1.00 26.13           O  
ATOM    907  CB  LEU A 120     -19.039  21.631   6.740  1.00 24.67           C  
ATOM    908  CG  LEU A 120     -17.914  22.597   6.385  1.00 25.56           C  
ATOM    909  CD1 LEU A 120     -18.484  23.867   5.778  1.00 24.47           C  
ATOM    910  CD2 LEU A 120     -17.116  22.904   7.632  1.00 25.94           C  
ATOM    911  N   SER A 121     -18.814  19.495   4.398  1.00 26.60           N  
ATOM    912  CA  SER A 121     -18.059  18.918   3.283  1.00 26.81           C  
ATOM    913  C   SER A 121     -18.850  18.922   1.992  1.00 26.88           C  
ATOM    914  O   SER A 121     -18.309  19.219   0.927  1.00 27.19           O  
ATOM    915  CB  SER A 121     -17.649  17.478   3.594  1.00 27.07           C  
ATOM    916  OG  SER A 121     -16.642  17.452   4.580  1.00 32.13           O  
ATOM    917  N   ALA A 122     -20.129  18.570   2.087  1.00 26.49           N  
ATOM    918  CA  ALA A 122     -20.993  18.534   0.913  1.00 26.50           C  
ATOM    919  C   ALA A 122     -21.154  19.947   0.354  1.00 26.53           C  
ATOM    920  O   ALA A 122     -21.149  20.143  -0.859  1.00 27.57           O  
ATOM    921  CB  ALA A 122     -22.357  17.937   1.281  1.00 25.13           C  
ATOM    922  N   LEU A 123     -21.281  20.929   1.245  1.00 26.63           N  
ATOM    923  CA  LEU A 123     -21.430  22.329   0.845  1.00 27.28           C  
ATOM    924  C   LEU A 123     -20.142  22.859   0.216  1.00 27.86           C  
ATOM    925  O   LEU A 123     -20.164  23.571  -0.796  1.00 28.04           O  
ATOM    926  CB  LEU A 123     -21.785  23.184   2.063  1.00 27.20           C  
ATOM    927  CG  LEU A 123     -23.165  22.948   2.678  1.00 27.48           C  
ATOM    928  CD1 LEU A 123     -23.301  23.746   3.967  1.00 28.10           C  
ATOM    929  CD2 LEU A 123     -24.239  23.352   1.672  1.00 29.06           C  
ATOM    930  N   TRP A 124     -19.020  22.499   0.828  1.00 26.37           N  
ATOM    931  CA  TRP A 124     -17.706  22.925   0.367  1.00 25.53           C  
ATOM    932  C   TRP A 124     -17.379  22.341  -1.016  1.00 25.59           C  
ATOM    933  O   TRP A 124     -16.903  23.041  -1.912  1.00 24.59           O  
ATOM    934  CB  TRP A 124     -16.661  22.488   1.388  1.00 24.37           C  
ATOM    935  CG  TRP A 124     -15.373  23.201   1.254  1.00 25.66           C  
ATOM    936  CD1 TRP A 124     -15.047  24.418   1.784  1.00 24.28           C  
ATOM    937  CD2 TRP A 124     -14.230  22.764   0.503  1.00 25.77           C  
ATOM    938  NE1 TRP A 124     -13.768  24.768   1.409  1.00 26.01           N  
ATOM    939  CE2 TRP A 124     -13.243  23.774   0.622  1.00 25.57           C  
ATOM    940  CE3 TRP A 124     -13.943  21.617  -0.257  1.00 23.43           C  
ATOM    941  CZ2 TRP A 124     -11.987  23.672   0.005  1.00 25.30           C  
ATOM    942  CZ3 TRP A 124     -12.694  21.515  -0.868  1.00 24.34           C  
ATOM    943  CH2 TRP A 124     -11.732  22.539  -0.732  1.00 24.79           C  
ATOM    944  N   LEU A 125     -17.637  21.050  -1.181  1.00 26.21           N  
ATOM    945  CA  LEU A 125     -17.388  20.373  -2.445  1.00 27.25           C  
ATOM    946  C   LEU A 125     -18.205  21.083  -3.525  1.00 28.41           C  
ATOM    947  O   LEU A 125     -17.723  21.337  -4.628  1.00 28.57           O  
ATOM    948  CB  LEU A 125     -17.825  18.909  -2.325  1.00 29.34           C  
ATOM    949  CG  LEU A 125     -17.045  17.816  -3.062  1.00 34.21           C  
ATOM    950  CD1 LEU A 125     -17.222  17.962  -4.569  1.00 36.51           C  
ATOM    951  CD2 LEU A 125     -15.573  17.901  -2.679  1.00 34.60           C  
ATOM    952  N   THR A 126     -19.444  21.423  -3.183  1.00 28.66           N  
ATOM    953  CA  THR A 126     -20.364  22.089  -4.107  1.00 29.12           C  
ATOM    954  C   THR A 126     -20.004  23.535  -4.461  1.00 28.89           C  
ATOM    955  O   THR A 126     -19.980  23.904  -5.631  1.00 28.82           O  
ATOM    956  CB  THR A 126     -21.812  22.106  -3.536  1.00 29.62           C  
ATOM    957  OG1 THR A 126     -22.238  20.769  -3.248  1.00 30.28           O  
ATOM    958  CG2 THR A 126     -22.776  22.728  -4.540  1.00 29.20           C  
ATOM    959  N   PHE A 127     -19.723  24.347  -3.449  1.00 29.33           N  
ATOM    960  CA  PHE A 127     -19.438  25.757  -3.673  1.00 29.85           C  
ATOM    961  C   PHE A 127     -17.996  26.220  -3.720  1.00 30.34           C  
ATOM    962  O   PHE A 127     -17.734  27.391  -4.003  1.00 30.53           O  
ATOM    963  CB  PHE A 127     -20.203  26.572  -2.646  1.00 30.31           C  
ATOM    964  CG  PHE A 127     -21.678  26.409  -2.760  1.00 33.11           C  
ATOM    965  CD1 PHE A 127     -22.357  26.916  -3.863  1.00 34.41           C  
ATOM    966  CD2 PHE A 127     -22.390  25.710  -1.795  1.00 32.95           C  
ATOM    967  CE1 PHE A 127     -23.728  26.729  -4.007  1.00 34.90           C  
ATOM    968  CE2 PHE A 127     -23.759  25.516  -1.927  1.00 34.36           C  
ATOM    969  CZ  PHE A 127     -24.430  26.026  -3.036  1.00 35.11           C  
ATOM    970  N   VAL A 128     -17.056  25.326  -3.441  1.00 28.48           N  
ATOM    971  CA  VAL A 128     -15.660  25.715  -3.503  1.00 26.27           C  
ATOM    972  C   VAL A 128     -14.861  24.797  -4.420  1.00 27.03           C  
ATOM    973  O   VAL A 128     -14.236  25.271  -5.369  1.00 27.19           O  
ATOM    974  CB  VAL A 128     -15.020  25.759  -2.106  1.00 25.41           C  
ATOM    975  CG1 VAL A 128     -13.547  26.107  -2.227  1.00 24.78           C  
ATOM    976  CG2 VAL A 128     -15.729  26.804  -1.244  1.00 24.95           C  
ATOM    977  N   TYR A 129     -14.897  23.489  -4.174  1.00 25.05           N  
ATOM    978  CA  TYR A 129     -14.130  22.576  -5.019  1.00 25.94           C  
ATOM    979  C   TYR A 129     -14.594  22.511  -6.471  1.00 26.37           C  
ATOM    980  O   TYR A 129     -13.792  22.723  -7.384  1.00 26.67           O  
ATOM    981  CB  TYR A 129     -14.107  21.154  -4.443  1.00 24.32           C  
ATOM    982  CG  TYR A 129     -13.134  20.255  -5.180  1.00 22.07           C  
ATOM    983  CD1 TYR A 129     -13.537  19.502  -6.288  1.00 20.84           C  
ATOM    984  CD2 TYR A 129     -11.789  20.214  -4.808  1.00 22.20           C  
ATOM    985  CE1 TYR A 129     -12.620  18.732  -7.008  1.00 22.23           C  
ATOM    986  CE2 TYR A 129     -10.865  19.452  -5.519  1.00 22.04           C  
ATOM    987  CZ  TYR A 129     -11.282  18.716  -6.615  1.00 22.51           C  
ATOM    988  OH  TYR A 129     -10.349  17.979  -7.310  1.00 22.84           O  
ATOM    989  N   ALA A 130     -15.871  22.196  -6.688  1.00 26.00           N  
ATOM    990  CA  ALA A 130     -16.406  22.107  -8.045  1.00 26.15           C  
ATOM    991  C   ALA A 130     -16.077  23.382  -8.817  1.00 26.76           C  
ATOM    992  O   ALA A 130     -15.606  23.311  -9.954  1.00 28.42           O  
ATOM    993  CB  ALA A 130     -17.913  21.876  -8.015  1.00 26.32           C  
ATOM    994  N   PRO A 131     -16.330  24.566  -8.221  1.00 26.36           N  
ATOM    995  CA  PRO A 131     -16.011  25.804  -8.939  1.00 26.84           C  
ATOM    996  C   PRO A 131     -14.532  25.851  -9.358  1.00 27.37           C  
ATOM    997  O   PRO A 131     -14.225  26.054 -10.536  1.00 27.94           O  
ATOM    998  CB  PRO A 131     -16.368  26.891  -7.926  1.00 26.26           C  
ATOM    999  CG  PRO A 131     -17.546  26.302  -7.233  1.00 26.70           C  
ATOM   1000  CD  PRO A 131     -17.114  24.862  -7.006  1.00 26.84           C  
ATOM   1001  N   PHE A 132     -13.625  25.652  -8.399  1.00 26.21           N  
ATOM   1002  CA  PHE A 132     -12.190  25.675  -8.679  1.00 24.73           C  
ATOM   1003  C   PHE A 132     -11.809  24.736  -9.815  1.00 25.20           C  
ATOM   1004  O   PHE A 132     -11.106  25.130 -10.744  1.00 25.51           O  
ATOM   1005  CB  PHE A 132     -11.398  25.300  -7.429  1.00 22.76           C  
ATOM   1006  CG  PHE A 132     -11.221  26.427  -6.455  1.00 22.55           C  
ATOM   1007  CD1 PHE A 132     -12.131  27.479  -6.407  1.00 21.94           C  
ATOM   1008  CD2 PHE A 132     -10.167  26.409  -5.539  1.00 22.78           C  
ATOM   1009  CE1 PHE A 132     -11.998  28.496  -5.457  1.00 22.08           C  
ATOM   1010  CE2 PHE A 132     -10.026  27.418  -4.587  1.00 23.54           C  
ATOM   1011  CZ  PHE A 132     -10.945  28.464  -4.545  1.00 22.78           C  
ATOM   1012  N   ALA A 133     -12.263  23.489  -9.735  1.00 25.69           N  
ATOM   1013  CA  ALA A 133     -11.957  22.512 -10.770  1.00 25.98           C  
ATOM   1014  C   ALA A 133     -12.422  23.046 -12.124  1.00 27.26           C  
ATOM   1015  O   ALA A 133     -11.699  22.953 -13.119  1.00 27.90           O  
ATOM   1016  CB  ALA A 133     -12.645  21.186 -10.462  1.00 25.13           C  
ATOM   1017  N   HIS A 134     -13.626  23.613 -12.158  1.00 27.15           N  
ATOM   1018  CA  HIS A 134     -14.170  24.156 -13.402  1.00 28.78           C  
ATOM   1019  C   HIS A 134     -13.364  25.346 -13.939  1.00 28.03           C  
ATOM   1020  O   HIS A 134     -13.064  25.412 -15.136  1.00 27.56           O  
ATOM   1021  CB  HIS A 134     -15.622  24.593 -13.214  1.00 28.82           C  
ATOM   1022  CG  HIS A 134     -16.272  25.039 -14.485  1.00 31.64           C  
ATOM   1023  ND1 HIS A 134     -16.666  24.156 -15.466  1.00 31.22           N  
ATOM   1024  CD2 HIS A 134     -16.546  26.278 -14.961  1.00 32.21           C  
ATOM   1025  CE1 HIS A 134     -17.156  24.830 -16.491  1.00 32.74           C  
ATOM   1026  NE2 HIS A 134     -17.095  26.119 -16.210  1.00 31.44           N  
ATOM   1027  N   TRP A 135     -13.018  26.279 -13.054  1.00 27.15           N  
ATOM   1028  CA  TRP A 135     -12.262  27.464 -13.453  1.00 26.70           C  
ATOM   1029  C   TRP A 135     -10.956  27.111 -14.148  1.00 28.75           C  
ATOM   1030  O   TRP A 135     -10.626  27.665 -15.196  1.00 29.99           O  
ATOM   1031  CB  TRP A 135     -11.931  28.332 -12.237  1.00 25.25           C  
ATOM   1032  CG  TRP A 135     -13.117  28.864 -11.491  1.00 24.45           C  
ATOM   1033  CD1 TRP A 135     -14.437  28.712 -11.816  1.00 23.70           C  
ATOM   1034  CD2 TRP A 135     -13.089  29.598 -10.262  1.00 23.99           C  
ATOM   1035  NE1 TRP A 135     -15.231  29.300 -10.861  1.00 23.97           N  
ATOM   1036  CE2 TRP A 135     -14.429  29.851  -9.895  1.00 25.00           C  
ATOM   1037  CE3 TRP A 135     -12.060  30.066  -9.431  1.00 24.09           C  
ATOM   1038  CZ2 TRP A 135     -14.768  30.549  -8.729  1.00 24.94           C  
ATOM   1039  CZ3 TRP A 135     -12.397  30.763  -8.270  1.00 23.55           C  
ATOM   1040  CH2 TRP A 135     -13.739  30.996  -7.932  1.00 25.55           C  
ATOM   1041  N   LEU A 136     -10.215  26.183 -13.552  1.00 28.59           N  
ATOM   1042  CA  LEU A 136      -8.918  25.777 -14.073  1.00 28.03           C  
ATOM   1043  C   LEU A 136      -8.904  24.586 -15.026  1.00 28.18           C  
ATOM   1044  O   LEU A 136      -8.223  24.620 -16.057  1.00 27.95           O  
ATOM   1045  CB  LEU A 136      -7.977  25.500 -12.898  1.00 28.01           C  
ATOM   1046  CG  LEU A 136      -7.503  26.753 -12.157  1.00 27.69           C  
ATOM   1047  CD1 LEU A 136      -7.113  26.421 -10.724  1.00 26.57           C  
ATOM   1048  CD2 LEU A 136      -6.335  27.355 -12.927  1.00 25.79           C  
ATOM   1049  N   TRP A 137      -9.655  23.541 -14.694  1.00 27.49           N  
ATOM   1050  CA  TRP A 137      -9.665  22.342 -15.517  1.00 28.08           C  
ATOM   1051  C   TRP A 137     -10.907  22.106 -16.361  1.00 28.87           C  
ATOM   1052  O   TRP A 137     -10.897  21.250 -17.241  1.00 29.64           O  
ATOM   1053  CB  TRP A 137      -9.425  21.110 -14.637  1.00 29.56           C  
ATOM   1054  CG  TRP A 137      -8.102  21.109 -13.902  1.00 31.85           C  
ATOM   1055  CD1 TRP A 137      -6.951  21.740 -14.285  1.00 31.86           C  
ATOM   1056  CD2 TRP A 137      -7.772  20.363 -12.717  1.00 31.58           C  
ATOM   1057  NE1 TRP A 137      -5.929  21.430 -13.420  1.00 32.99           N  
ATOM   1058  CE2 TRP A 137      -6.403  20.587 -12.450  1.00 32.21           C  
ATOM   1059  CE3 TRP A 137      -8.498  19.523 -11.861  1.00 32.35           C  
ATOM   1060  CZ2 TRP A 137      -5.743  20.001 -11.361  1.00 31.68           C  
ATOM   1061  CZ3 TRP A 137      -7.838  18.936 -10.775  1.00 32.24           C  
ATOM   1062  CH2 TRP A 137      -6.476  19.181 -10.539  1.00 32.01           C  
ATOM   1063  N   GLY A 138     -11.976  22.850 -16.105  1.00 29.23           N  
ATOM   1064  CA  GLY A 138     -13.189  22.643 -16.874  1.00 31.11           C  
ATOM   1065  C   GLY A 138     -13.480  23.725 -17.895  1.00 33.62           C  
ATOM   1066  O   GLY A 138     -14.643  23.967 -18.229  1.00 34.30           O  
ATOM   1067  N   GLY A 139     -12.429  24.369 -18.399  1.00 33.95           N  
ATOM   1068  CA  GLY A 139     -12.607  25.428 -19.377  1.00 33.59           C  
ATOM   1069  C   GLY A 139     -13.210  26.676 -18.754  1.00 34.66           C  
ATOM   1070  O   GLY A 139     -13.829  27.484 -19.451  1.00 35.89           O  
ATOM   1071  N   GLY A 140     -13.030  26.829 -17.440  1.00 33.88           N  
ATOM   1072  CA  GLY A 140     -13.556  27.981 -16.724  1.00 31.20           C  
ATOM   1073  C   GLY A 140     -12.793  29.257 -17.026  1.00 29.34           C  
ATOM   1074  O   GLY A 140     -11.870  29.251 -17.836  1.00 28.05           O  
ATOM   1075  N   TRP A 141     -13.153  30.349 -16.359  1.00 28.09           N  
ATOM   1076  CA  TRP A 141     -12.496  31.623 -16.621  1.00 28.68           C  
ATOM   1077  C   TRP A 141     -10.998  31.667 -16.370  1.00 28.95           C  
ATOM   1078  O   TRP A 141     -10.280  32.351 -17.091  1.00 29.65           O  
ATOM   1079  CB  TRP A 141     -13.167  32.756 -15.844  1.00 28.52           C  
ATOM   1080  CG  TRP A 141     -12.934  32.741 -14.378  1.00 28.42           C  
ATOM   1081  CD1 TRP A 141     -13.483  31.888 -13.467  1.00 28.49           C  
ATOM   1082  CD2 TRP A 141     -12.112  33.648 -13.638  1.00 28.45           C  
ATOM   1083  NE1 TRP A 141     -13.058  32.211 -12.201  1.00 27.68           N  
ATOM   1084  CE2 TRP A 141     -12.214  33.288 -12.277  1.00 27.95           C  
ATOM   1085  CE3 TRP A 141     -11.299  34.732 -13.992  1.00 29.26           C  
ATOM   1086  CZ2 TRP A 141     -11.533  33.976 -11.265  1.00 28.66           C  
ATOM   1087  CZ3 TRP A 141     -10.620  35.417 -12.986  1.00 29.49           C  
ATOM   1088  CH2 TRP A 141     -10.744  35.034 -11.638  1.00 29.17           C  
ATOM   1089  N   LEU A 142     -10.510  30.950 -15.363  1.00 28.55           N  
ATOM   1090  CA  LEU A 142      -9.075  30.970 -15.089  1.00 27.11           C  
ATOM   1091  C   LEU A 142      -8.263  30.312 -16.205  1.00 26.95           C  
ATOM   1092  O   LEU A 142      -7.198  30.809 -16.578  1.00 27.24           O  
ATOM   1093  CB  LEU A 142      -8.770  30.314 -13.736  1.00 26.31           C  
ATOM   1094  CG  LEU A 142      -9.124  31.150 -12.497  1.00 25.14           C  
ATOM   1095  CD1 LEU A 142      -8.709  30.414 -11.238  1.00 25.24           C  
ATOM   1096  CD2 LEU A 142      -8.411  32.495 -12.562  1.00 25.94           C  
ATOM   1097  N   ALA A 143      -8.761  29.204 -16.745  1.00 27.52           N  
ATOM   1098  CA  ALA A 143      -8.058  28.526 -17.833  1.00 29.34           C  
ATOM   1099  C   ALA A 143      -8.013  29.481 -19.030  1.00 30.52           C  
ATOM   1100  O   ALA A 143      -7.017  29.545 -19.747  1.00 29.96           O  
ATOM   1101  CB  ALA A 143      -8.780  27.223 -18.210  1.00 27.17           C  
ATOM   1102  N   LYS A 144      -9.097  30.231 -19.219  1.00 32.24           N  
ATOM   1103  CA  LYS A 144      -9.208  31.204 -20.307  1.00 34.53           C  
ATOM   1104  C   LYS A 144      -8.187  32.340 -20.188  1.00 34.48           C  
ATOM   1105  O   LYS A 144      -7.693  32.834 -21.200  1.00 36.51           O  
ATOM   1106  CB  LYS A 144     -10.625  31.786 -20.346  1.00 36.71           C  
ATOM   1107  CG  LYS A 144     -11.684  30.785 -20.759  1.00 40.46           C  
ATOM   1108  CD  LYS A 144     -11.425  30.305 -22.171  1.00 45.75           C  
ATOM   1109  CE  LYS A 144     -12.351  29.171 -22.543  1.00 50.15           C  
ATOM   1110  NZ  LYS A 144     -12.137  28.005 -21.636  1.00 54.96           N  
ATOM   1111  N   LEU A 145      -7.892  32.760 -18.958  1.00 33.91           N  
ATOM   1112  CA  LEU A 145      -6.908  33.814 -18.703  1.00 32.52           C  
ATOM   1113  C   LEU A 145      -5.503  33.262 -18.970  1.00 31.09           C  
ATOM   1114  O   LEU A 145      -4.518  34.004 -18.935  1.00 30.52           O  
ATOM   1115  CB  LEU A 145      -6.957  34.281 -17.237  1.00 35.75           C  
ATOM   1116  CG  LEU A 145      -7.923  35.336 -16.689  1.00 37.93           C  
ATOM   1117  CD1 LEU A 145      -9.328  34.822 -16.641  1.00 41.74           C  
ATOM   1118  CD2 LEU A 145      -7.498  35.694 -15.289  1.00 39.51           C  
ATOM   1119  N   GLY A 146      -5.413  31.953 -19.196  1.00 28.99           N  
ATOM   1120  CA  GLY A 146      -4.123  31.335 -19.455  1.00 28.24           C  
ATOM   1121  C   GLY A 146      -3.451  30.733 -18.228  1.00 28.29           C  
ATOM   1122  O   GLY A 146      -2.274  30.370 -18.278  1.00 27.04           O  
ATOM   1123  N   ALA A 147      -4.188  30.624 -17.125  1.00 26.96           N  
ATOM   1124  CA  ALA A 147      -3.642  30.055 -15.890  1.00 27.21           C  
ATOM   1125  C   ALA A 147      -3.489  28.539 -16.003  1.00 27.84           C  
ATOM   1126  O   ALA A 147      -4.283  27.869 -16.669  1.00 27.07           O  
ATOM   1127  CB  ALA A 147      -4.544  30.397 -14.712  1.00 27.19           C  
ATOM   1128  N   LEU A 148      -2.471  28.000 -15.339  1.00 28.41           N  
ATOM   1129  CA  LEU A 148      -2.203  26.565 -15.378  1.00 28.23           C  
ATOM   1130  C   LEU A 148      -2.137  25.949 -13.989  1.00 27.80           C  
ATOM   1131  O   LEU A 148      -1.814  26.628 -13.010  1.00 28.16           O  
ATOM   1132  CB  LEU A 148      -0.867  26.301 -16.074  1.00 28.60           C  
ATOM   1133  CG  LEU A 148      -0.679  26.834 -17.490  1.00 29.29           C  
ATOM   1134  CD1 LEU A 148       0.769  26.639 -17.909  1.00 29.60           C  
ATOM   1135  CD2 LEU A 148      -1.627  26.116 -18.436  1.00 30.25           C  
ATOM   1136  N   ASP A 149      -2.441  24.657 -13.917  1.00 25.99           N  
ATOM   1137  CA  ASP A 149      -2.372  23.908 -12.665  1.00 25.43           C  
ATOM   1138  C   ASP A 149      -2.267  22.457 -13.105  1.00 24.43           C  
ATOM   1139  O   ASP A 149      -3.269  21.815 -13.407  1.00 25.95           O  
ATOM   1140  CB  ASP A 149      -3.625  24.113 -11.802  1.00 24.38           C  
ATOM   1141  CG  ASP A 149      -3.435  23.600 -10.376  1.00 25.86           C  
ATOM   1142  OD1 ASP A 149      -2.445  22.872 -10.146  1.00 23.02           O  
ATOM   1143  OD2 ASP A 149      -4.266  23.913  -9.490  1.00 24.17           O  
ATOM   1144  N   PHE A 150      -1.047  21.941 -13.154  1.00 24.02           N  
ATOM   1145  CA  PHE A 150      -0.847  20.573 -13.609  1.00 23.70           C  
ATOM   1146  C   PHE A 150      -1.586  19.487 -12.822  1.00 23.22           C  
ATOM   1147  O   PHE A 150      -2.328  18.700 -13.412  1.00 23.64           O  
ATOM   1148  CB  PHE A 150       0.644  20.236 -13.645  1.00 23.15           C  
ATOM   1149  CG  PHE A 150       0.938  18.904 -14.264  1.00 23.49           C  
ATOM   1150  CD1 PHE A 150       0.837  18.731 -15.639  1.00 22.36           C  
ATOM   1151  CD2 PHE A 150       1.274  17.811 -13.470  1.00 23.78           C  
ATOM   1152  CE1 PHE A 150       1.062  17.489 -16.220  1.00 23.36           C  
ATOM   1153  CE2 PHE A 150       1.502  16.562 -14.039  1.00 23.68           C  
ATOM   1154  CZ  PHE A 150       1.395  16.401 -15.419  1.00 25.06           C  
ATOM   1155  N   ALA A 151      -1.399  19.437 -11.505  1.00 22.24           N  
ATOM   1156  CA  ALA A 151      -2.044  18.393 -10.718  1.00 22.11           C  
ATOM   1157  C   ALA A 151      -2.867  18.842  -9.512  1.00 23.09           C  
ATOM   1158  O   ALA A 151      -3.292  18.007  -8.713  1.00 22.92           O  
ATOM   1159  CB  ALA A 151      -1.006  17.375 -10.285  1.00 21.65           C  
ATOM   1160  N   GLY A 152      -3.083  20.145  -9.359  1.00 22.69           N  
ATOM   1161  CA  GLY A 152      -3.903  20.605  -8.252  1.00 22.63           C  
ATOM   1162  C   GLY A 152      -3.315  21.556  -7.231  1.00 22.91           C  
ATOM   1163  O   GLY A 152      -3.785  21.593  -6.095  1.00 23.73           O  
ATOM   1164  N   GLY A 153      -2.303  22.328  -7.618  1.00 23.45           N  
ATOM   1165  CA  GLY A 153      -1.708  23.271  -6.686  1.00 23.00           C  
ATOM   1166  C   GLY A 153      -2.753  24.198  -6.086  1.00 23.53           C  
ATOM   1167  O   GLY A 153      -2.681  24.548  -4.905  1.00 23.40           O  
ATOM   1168  N   MET A 154      -3.728  24.594  -6.903  1.00 20.43           N  
ATOM   1169  CA  MET A 154      -4.793  25.480  -6.451  1.00 21.33           C  
ATOM   1170  C   MET A 154      -6.080  24.709  -6.191  1.00 21.59           C  
ATOM   1171  O   MET A 154      -6.711  24.876  -5.152  1.00 21.95           O  
ATOM   1172  CB  MET A 154      -5.055  26.573  -7.491  1.00 21.39           C  
ATOM   1173  CG  MET A 154      -3.870  27.496  -7.710  1.00 23.76           C  
ATOM   1174  SD  MET A 154      -4.145  28.694  -9.028  1.00 26.50           S  
ATOM   1175  CE  MET A 154      -3.476  27.821 -10.427  1.00 24.33           C  
ATOM   1176  N   VAL A 155      -6.465  23.862  -7.138  1.00 21.75           N  
ATOM   1177  CA  VAL A 155      -7.685  23.081  -7.006  1.00 22.50           C  
ATOM   1178  C   VAL A 155      -7.703  22.223  -5.735  1.00 23.22           C  
ATOM   1179  O   VAL A 155      -8.724  22.155  -5.038  1.00 22.68           O  
ATOM   1180  CB  VAL A 155      -7.885  22.165  -8.236  1.00 22.74           C  
ATOM   1181  CG1 VAL A 155      -9.215  21.436  -8.133  1.00 24.32           C  
ATOM   1182  CG2 VAL A 155      -7.835  22.991  -9.509  1.00 20.88           C  
ATOM   1183  N   VAL A 156      -6.573  21.589  -5.426  1.00 23.03           N  
ATOM   1184  CA  VAL A 156      -6.479  20.714  -4.254  1.00 22.88           C  
ATOM   1185  C   VAL A 156      -5.753  21.273  -3.021  1.00 22.81           C  
ATOM   1186  O   VAL A 156      -6.273  21.207  -1.902  1.00 22.55           O  
ATOM   1187  CB  VAL A 156      -5.801  19.357  -4.633  1.00 23.28           C  
ATOM   1188  CG1 VAL A 156      -5.591  18.501  -3.381  1.00 21.61           C  
ATOM   1189  CG2 VAL A 156      -6.660  18.601  -5.652  1.00 22.73           C  
ATOM   1190  N   HIS A 157      -4.564  21.831  -3.215  1.00 21.96           N  
ATOM   1191  CA  HIS A 157      -3.783  22.313  -2.084  1.00 21.90           C  
ATOM   1192  C   HIS A 157      -4.125  23.684  -1.522  1.00 21.65           C  
ATOM   1193  O   HIS A 157      -4.274  23.827  -0.313  1.00 21.52           O  
ATOM   1194  CB  HIS A 157      -2.302  22.179  -2.435  1.00 23.15           C  
ATOM   1195  CG  HIS A 157      -1.920  20.772  -2.778  1.00 25.21           C  
ATOM   1196  ND1 HIS A 157      -1.949  19.752  -1.850  1.00 24.86           N  
ATOM   1197  CD2 HIS A 157      -1.626  20.190  -3.964  1.00 27.02           C  
ATOM   1198  CE1 HIS A 157      -1.695  18.603  -2.451  1.00 24.81           C  
ATOM   1199  NE2 HIS A 157      -1.496  18.840  -3.734  1.00 27.39           N  
ATOM   1200  N   ILE A 158      -4.256  24.696  -2.369  1.00 21.77           N  
ATOM   1201  CA  ILE A 158      -4.628  26.010  -1.856  1.00 22.00           C  
ATOM   1202  C   ILE A 158      -6.035  25.942  -1.262  1.00 21.89           C  
ATOM   1203  O   ILE A 158      -6.282  26.474  -0.177  1.00 23.42           O  
ATOM   1204  CB  ILE A 158      -4.634  27.100  -2.963  1.00 23.14           C  
ATOM   1205  CG1 ILE A 158      -3.204  27.574  -3.243  1.00 23.21           C  
ATOM   1206  CG2 ILE A 158      -5.528  28.274  -2.538  1.00 22.85           C  
ATOM   1207  CD1 ILE A 158      -3.124  28.740  -4.216  1.00 23.63           C  
ATOM   1208  N   SER A 159      -6.948  25.277  -1.969  1.00 20.89           N  
ATOM   1209  CA  SER A 159      -8.331  25.170  -1.515  1.00 21.24           C  
ATOM   1210  C   SER A 159      -8.455  24.530  -0.138  1.00 22.20           C  
ATOM   1211  O   SER A 159      -9.065  25.106   0.758  1.00 23.42           O  
ATOM   1212  CB  SER A 159      -9.176  24.400  -2.538  1.00 22.32           C  
ATOM   1213  OG  SER A 159      -8.760  23.050  -2.650  1.00 21.02           O  
ATOM   1214  N   SER A 160      -7.874  23.348   0.043  1.00 22.18           N  
ATOM   1215  CA  SER A 160      -7.947  22.675   1.340  1.00 20.96           C  
ATOM   1216  C   SER A 160      -7.133  23.411   2.396  1.00 21.68           C  
ATOM   1217  O   SER A 160      -7.535  23.487   3.555  1.00 22.53           O  
ATOM   1218  CB  SER A 160      -7.437  21.239   1.228  1.00 22.51           C  
ATOM   1219  OG  SER A 160      -6.060  21.213   0.891  1.00 23.59           O  
ATOM   1220  N   GLY A 161      -5.989  23.954   1.993  1.00 22.15           N  
ATOM   1221  CA  GLY A 161      -5.132  24.667   2.925  1.00 23.35           C  
ATOM   1222  C   GLY A 161      -5.786  25.906   3.506  1.00 25.35           C  
ATOM   1223  O   GLY A 161      -5.843  26.080   4.729  1.00 25.16           O  
ATOM   1224  N   PHE A 162      -6.277  26.782   2.638  1.00 24.50           N  
ATOM   1225  CA  PHE A 162      -6.928  27.987   3.125  1.00 25.03           C  
ATOM   1226  C   PHE A 162      -8.315  27.715   3.683  1.00 24.84           C  
ATOM   1227  O   PHE A 162      -8.761  28.418   4.585  1.00 24.94           O  
ATOM   1228  CB  PHE A 162      -6.957  29.057   2.037  1.00 25.04           C  
ATOM   1229  CG  PHE A 162      -5.630  29.736   1.854  1.00 26.82           C  
ATOM   1230  CD1 PHE A 162      -4.596  29.101   1.171  1.00 27.86           C  
ATOM   1231  CD2 PHE A 162      -5.385  30.976   2.439  1.00 27.23           C  
ATOM   1232  CE1 PHE A 162      -3.330  29.689   1.075  1.00 28.22           C  
ATOM   1233  CE2 PHE A 162      -4.127  31.573   2.352  1.00 28.56           C  
ATOM   1234  CZ  PHE A 162      -3.095  30.928   1.668  1.00 28.08           C  
ATOM   1235  N   ALA A 163      -8.994  26.692   3.168  1.00 24.91           N  
ATOM   1236  CA  ALA A 163     -10.310  26.342   3.696  1.00 24.95           C  
ATOM   1237  C   ALA A 163     -10.093  25.849   5.130  1.00 26.28           C  
ATOM   1238  O   ALA A 163     -10.908  26.115   6.018  1.00 27.26           O  
ATOM   1239  CB  ALA A 163     -10.957  25.247   2.854  1.00 23.85           C  
ATOM   1240  N   ALA A 164      -8.983  25.143   5.355  1.00 24.74           N  
ATOM   1241  CA  ALA A 164      -8.650  24.620   6.682  1.00 25.14           C  
ATOM   1242  C   ALA A 164      -8.373  25.746   7.686  1.00 25.21           C  
ATOM   1243  O   ALA A 164      -8.721  25.628   8.864  1.00 23.86           O  
ATOM   1244  CB  ALA A 164      -7.435  23.687   6.596  1.00 24.47           C  
ATOM   1245  N   LEU A 165      -7.747  26.831   7.227  1.00 25.00           N  
ATOM   1246  CA  LEU A 165      -7.452  27.960   8.112  1.00 25.58           C  
ATOM   1247  C   LEU A 165      -8.754  28.629   8.575  1.00 25.58           C  
ATOM   1248  O   LEU A 165      -8.909  28.966   9.750  1.00 25.41           O  
ATOM   1249  CB  LEU A 165      -6.560  28.979   7.399  1.00 25.66           C  
ATOM   1250  CG  LEU A 165      -6.083  30.163   8.251  1.00 26.02           C  
ATOM   1251  CD1 LEU A 165      -5.224  29.676   9.412  1.00 26.14           C  
ATOM   1252  CD2 LEU A 165      -5.292  31.117   7.377  1.00 27.47           C  
ATOM   1253  N   ALA A 166      -9.689  28.805   7.645  1.00 26.10           N  
ATOM   1254  CA  ALA A 166     -10.982  29.411   7.949  1.00 25.54           C  
ATOM   1255  C   ALA A 166     -11.779  28.541   8.924  1.00 26.94           C  
ATOM   1256  O   ALA A 166     -12.336  29.047   9.899  1.00 28.84           O  
ATOM   1257  CB  ALA A 166     -11.776  29.616   6.669  1.00 25.23           C  
ATOM   1258  N   VAL A 167     -11.836  27.236   8.660  1.00 25.74           N  
ATOM   1259  CA  VAL A 167     -12.563  26.312   9.529  1.00 24.81           C  
ATOM   1260  C   VAL A 167     -11.971  26.297  10.941  1.00 25.34           C  
ATOM   1261  O   VAL A 167     -12.710  26.282  11.931  1.00 25.52           O  
ATOM   1262  CB  VAL A 167     -12.558  24.861   8.953  1.00 23.75           C  
ATOM   1263  CG1 VAL A 167     -13.218  23.901   9.936  1.00 23.18           C  
ATOM   1264  CG2 VAL A 167     -13.301  24.824   7.617  1.00 20.89           C  
ATOM   1265  N   ALA A 168     -10.642  26.307  11.034  1.00 25.75           N  
ATOM   1266  CA  ALA A 168      -9.963  26.295  12.330  1.00 27.29           C  
ATOM   1267  C   ALA A 168     -10.340  27.532  13.135  1.00 29.01           C  
ATOM   1268  O   ALA A 168     -10.558  27.456  14.345  1.00 29.80           O  
ATOM   1269  CB  ALA A 168      -8.448  26.251  12.139  1.00 26.01           C  
ATOM   1270  N   MET A 169     -10.409  28.674  12.456  1.00 30.02           N  
ATOM   1271  CA  MET A 169     -10.751  29.925  13.115  1.00 30.42           C  
ATOM   1272  C   MET A 169     -12.217  29.965  13.539  1.00 29.69           C  
ATOM   1273  O   MET A 169     -12.560  30.603  14.531  1.00 32.12           O  
ATOM   1274  CB  MET A 169     -10.429  31.102  12.195  1.00 31.21           C  
ATOM   1275  CG  MET A 169      -8.962  31.180  11.825  1.00 34.32           C  
ATOM   1276  SD  MET A 169      -8.560  32.592  10.785  1.00 38.21           S  
ATOM   1277  CE  MET A 169      -7.749  33.647  11.986  1.00 40.83           C  
ATOM   1278  N   THR A 170     -13.080  29.276  12.801  1.00 28.35           N  
ATOM   1279  CA  THR A 170     -14.497  29.257  13.136  1.00 28.42           C  
ATOM   1280  C   THR A 170     -14.812  28.281  14.279  1.00 30.73           C  
ATOM   1281  O   THR A 170     -15.544  28.626  15.210  1.00 31.67           O  
ATOM   1282  CB  THR A 170     -15.360  28.883  11.908  1.00 27.91           C  
ATOM   1283  OG1 THR A 170     -15.118  29.816  10.846  1.00 26.03           O  
ATOM   1284  CG2 THR A 170     -16.834  28.915  12.263  1.00 26.24           C  
ATOM   1285  N   ILE A 171     -14.245  27.075  14.221  1.00 30.82           N  
ATOM   1286  CA  ILE A 171     -14.500  26.052  15.242  1.00 29.50           C  
ATOM   1287  C   ILE A 171     -13.789  26.301  16.585  1.00 29.14           C  
ATOM   1288  O   ILE A 171     -14.251  25.842  17.633  1.00 29.24           O  
ATOM   1289  CB  ILE A 171     -14.150  24.615  14.694  1.00 28.94           C  
ATOM   1290  CG1 ILE A 171     -14.829  23.544  15.551  1.00 27.92           C  
ATOM   1291  CG2 ILE A 171     -12.635  24.387  14.694  1.00 28.21           C  
ATOM   1292  CD1 ILE A 171     -14.746  22.145  14.971  1.00 27.09           C  
ATOM   1293  N   GLY A 172     -12.674  27.023  16.563  1.00 28.23           N  
ATOM   1294  CA  GLY A 172     -11.975  27.307  17.808  1.00 29.66           C  
ATOM   1295  C   GLY A 172     -10.892  26.319  18.213  1.00 30.83           C  
ATOM   1296  O   GLY A 172     -10.842  25.207  17.692  1.00 31.81           O  
ATOM   1297  N   LYS A 173     -10.031  26.732  19.146  1.00 30.76           N  
ATOM   1298  CA  LYS A 173      -8.927  25.906  19.635  1.00 31.73           C  
ATOM   1299  C   LYS A 173      -9.420  24.713  20.434  1.00 31.10           C  
ATOM   1300  O   LYS A 173     -10.455  24.776  21.093  1.00 31.00           O  
ATOM   1301  CB  LYS A 173      -8.008  26.703  20.562  1.00 34.77           C  
ATOM   1302  CG  LYS A 173      -7.650  28.096  20.112  1.00 40.27           C  
ATOM   1303  CD  LYS A 173      -6.778  28.759  21.175  1.00 44.05           C  
ATOM   1304  CE  LYS A 173      -6.760  30.274  21.033  1.00 47.44           C  
ATOM   1305  NZ  LYS A 173      -6.292  30.726  19.693  1.00 50.18           N  
ATOM   1306  N   ARG A 174      -8.665  23.625  20.384  1.00 30.39           N  
ATOM   1307  CA  ARG A 174      -9.023  22.444  21.147  1.00 30.53           C  
ATOM   1308  C   ARG A 174      -8.825  22.845  22.596  1.00 31.89           C  
ATOM   1309  O   ARG A 174      -8.055  23.757  22.893  1.00 29.69           O  
ATOM   1310  CB  ARG A 174      -8.093  21.274  20.812  1.00 29.44           C  
ATOM   1311  CG  ARG A 174      -8.378  20.574  19.492  1.00 28.19           C  
ATOM   1312  CD  ARG A 174      -7.221  19.659  19.117  1.00 27.94           C  
ATOM   1313  NE  ARG A 174      -6.024  20.424  18.775  1.00 27.65           N  
ATOM   1314  CZ  ARG A 174      -4.833  19.887  18.532  1.00 29.13           C  
ATOM   1315  NH1 ARG A 174      -4.670  18.570  18.595  1.00 26.09           N  
ATOM   1316  NH2 ARG A 174      -3.805  20.668  18.216  1.00 26.33           N  
ATOM   1317  N   ALA A 175      -9.528  22.179  23.498  1.00 34.46           N  
ATOM   1318  CA  ALA A 175      -9.378  22.482  24.909  1.00 37.27           C  
ATOM   1319  C   ALA A 175      -7.916  22.216  25.269  1.00 38.94           C  
ATOM   1320  O   ALA A 175      -7.338  21.208  24.853  1.00 38.04           O  
ATOM   1321  CB  ALA A 175     -10.310  21.596  25.742  1.00 37.09           C  
ATOM   1322  N   GLY A 176      -7.316  23.135  26.019  1.00 41.01           N  
ATOM   1323  CA  GLY A 176      -5.933  22.969  26.422  1.00 43.63           C  
ATOM   1324  C   GLY A 176      -4.912  23.165  25.318  1.00 46.27           C  
ATOM   1325  O   GLY A 176      -3.727  22.933  25.534  1.00 46.28           O  
ATOM   1326  N   PHE A 177      -5.355  23.593  24.140  1.00 48.98           N  
ATOM   1327  CA  PHE A 177      -4.444  23.816  23.018  1.00 52.49           C  
ATOM   1328  C   PHE A 177      -3.363  24.829  23.361  1.00 56.13           C  
ATOM   1329  O   PHE A 177      -2.188  24.614  23.075  1.00 56.07           O  
ATOM   1330  CB  PHE A 177      -5.218  24.305  21.782  1.00 51.04           C  
ATOM   1331  CG  PHE A 177      -4.347  24.936  20.720  1.00 49.62           C  
ATOM   1332  CD1 PHE A 177      -4.430  26.300  20.454  1.00 49.93           C  
ATOM   1333  CD2 PHE A 177      -3.448  24.170  19.983  1.00 49.36           C  
ATOM   1334  CE1 PHE A 177      -3.631  26.893  19.467  1.00 49.11           C  
ATOM   1335  CE2 PHE A 177      -2.643  24.754  18.994  1.00 48.73           C  
ATOM   1336  CZ  PHE A 177      -2.738  26.118  18.738  1.00 48.16           C  
ATOM   1337  N   GLU A 178      -3.766  25.933  23.980  1.00 61.46           N  
ATOM   1338  CA  GLU A 178      -2.828  26.990  24.330  1.00 66.83           C  
ATOM   1339  C   GLU A 178      -2.043  26.713  25.608  1.00 68.41           C  
ATOM   1340  O   GLU A 178      -0.865  27.058  25.703  1.00 68.43           O  
ATOM   1341  CB  GLU A 178      -3.573  28.319  24.453  1.00 69.18           C  
ATOM   1342  CG  GLU A 178      -2.731  29.526  24.099  1.00 73.42           C  
ATOM   1343  CD  GLU A 178      -3.540  30.805  24.099  1.00 75.79           C  
ATOM   1344  OE1 GLU A 178      -4.586  30.841  23.413  1.00 76.54           O  
ATOM   1345  OE2 GLU A 178      -3.127  31.771  24.780  1.00 77.06           O  
ATOM   1346  N   GLU A 179      -2.689  26.088  26.586  1.00 71.07           N  
ATOM   1347  CA  GLU A 179      -2.024  25.781  27.846  1.00 74.26           C  
ATOM   1348  C   GLU A 179      -0.998  24.658  27.691  1.00 74.67           C  
ATOM   1349  O   GLU A 179       0.179  24.839  27.996  1.00 75.31           O  
ATOM   1350  CB  GLU A 179      -3.052  25.387  28.911  1.00 77.32           C  
ATOM   1351  CG  GLU A 179      -2.452  25.197  30.302  1.00 82.39           C  
ATOM   1352  CD  GLU A 179      -3.420  24.557  31.290  1.00 85.39           C  
ATOM   1353  OE1 GLU A 179      -3.760  23.366  31.106  1.00 86.08           O  
ATOM   1354  OE2 GLU A 179      -3.839  25.246  32.249  1.00 87.41           O  
ATOM   1355  N   TYR A 180      -1.448  23.500  27.216  1.00 74.91           N  
ATOM   1356  CA  TYR A 180      -0.566  22.350  27.039  1.00 74.22           C  
ATOM   1357  C   TYR A 180      -0.580  21.789  25.615  1.00 71.07           C  
ATOM   1358  O   TYR A 180      -1.608  21.809  24.936  1.00 71.47           O  
ATOM   1359  CB  TYR A 180      -0.949  21.245  28.027  1.00 79.20           C  
ATOM   1360  CG  TYR A 180      -0.201  19.949  27.806  1.00 85.50           C  
ATOM   1361  CD1 TYR A 180       1.196  19.914  27.828  1.00 87.69           C  
ATOM   1362  CD2 TYR A 180      -0.888  18.756  27.555  1.00 87.53           C  
ATOM   1363  CE1 TYR A 180       1.896  18.723  27.602  1.00 89.50           C  
ATOM   1364  CE2 TYR A 180      -0.199  17.558  27.329  1.00 89.53           C  
ATOM   1365  CZ  TYR A 180       1.194  17.550  27.353  1.00 89.85           C  
ATOM   1366  OH  TYR A 180       1.883  16.377  27.128  1.00 90.81           O  
ATOM   1367  N   SER A 181       0.568  21.279  25.175  1.00 66.29           N  
ATOM   1368  CA  SER A 181       0.701  20.709  23.837  1.00 61.30           C  
ATOM   1369  C   SER A 181       0.134  19.287  23.735  1.00 56.72           C  
ATOM   1370  O   SER A 181       0.259  18.487  24.660  1.00 55.41           O  
ATOM   1371  CB  SER A 181       2.173  20.715  23.418  1.00 62.10           C  
ATOM   1372  OG  SER A 181       2.978  20.077  24.392  1.00 62.89           O  
ATOM   1373  N   ILE A 182      -0.492  18.989  22.600  1.00 51.31           N  
ATOM   1374  CA  ILE A 182      -1.089  17.680  22.347  1.00 45.54           C  
ATOM   1375  C   ILE A 182      -0.033  16.750  21.741  1.00 42.63           C  
ATOM   1376  O   ILE A 182       0.534  17.055  20.690  1.00 43.79           O  
ATOM   1377  CB  ILE A 182      -2.270  17.808  21.354  1.00 44.45           C  
ATOM   1378  CG1 ILE A 182      -3.223  18.917  21.813  1.00 44.02           C  
ATOM   1379  CG2 ILE A 182      -2.989  16.483  21.219  1.00 43.40           C  
ATOM   1380  CD1 ILE A 182      -3.755  18.745  23.209  1.00 42.89           C  
ATOM   1381  N   GLU A 183       0.227  15.619  22.392  1.00 38.49           N  
ATOM   1382  CA  GLU A 183       1.228  14.662  21.901  1.00 34.88           C  
ATOM   1383  C   GLU A 183       0.686  13.646  20.883  1.00 29.95           C  
ATOM   1384  O   GLU A 183      -0.427  13.148  21.014  1.00 28.86           O  
ATOM   1385  CB  GLU A 183       1.846  13.878  23.073  1.00 37.23           C  
ATOM   1386  CG  GLU A 183       2.623  14.699  24.103  1.00 40.34           C  
ATOM   1387  CD  GLU A 183       3.781  15.479  23.499  1.00 43.53           C  
ATOM   1388  OE1 GLU A 183       4.506  14.922  22.643  1.00 44.75           O  
ATOM   1389  OE2 GLU A 183       3.974  16.652  23.894  1.00 45.76           O  
ATOM   1390  N   PRO A 184       1.476  13.326  19.850  1.00 26.68           N  
ATOM   1391  CA  PRO A 184       0.987  12.352  18.872  1.00 24.21           C  
ATOM   1392  C   PRO A 184       0.921  10.988  19.556  1.00 23.87           C  
ATOM   1393  O   PRO A 184       1.895  10.562  20.181  1.00 24.75           O  
ATOM   1394  CB  PRO A 184       2.050  12.402  17.778  1.00 25.16           C  
ATOM   1395  CG  PRO A 184       3.303  12.743  18.542  1.00 26.50           C  
ATOM   1396  CD  PRO A 184       2.820  13.816  19.492  1.00 25.64           C  
ATOM   1397  N   HIS A 185      -0.214  10.302  19.452  1.00 20.97           N  
ATOM   1398  CA  HIS A 185      -0.334   9.002  20.099  1.00 20.54           C  
ATOM   1399  C   HIS A 185       0.459   7.899  19.394  1.00 22.18           C  
ATOM   1400  O   HIS A 185       0.876   6.930  20.029  1.00 22.54           O  
ATOM   1401  CB  HIS A 185      -1.812   8.585  20.234  1.00 19.91           C  
ATOM   1402  CG  HIS A 185      -2.347   7.803  19.070  1.00 17.84           C  
ATOM   1403  ND1 HIS A 185      -2.811   8.400  17.918  1.00 17.21           N  
ATOM   1404  CD2 HIS A 185      -2.496   6.468  18.889  1.00 17.29           C  
ATOM   1405  CE1 HIS A 185      -3.223   7.467  17.077  1.00 17.04           C  
ATOM   1406  NE2 HIS A 185      -3.042   6.286  17.642  1.00 17.24           N  
ATOM   1407  N   SER A 186       0.681   8.044  18.090  1.00 20.94           N  
ATOM   1408  CA  SER A 186       1.418   7.022  17.353  1.00 20.14           C  
ATOM   1409  C   SER A 186       2.146   7.573  16.144  1.00 18.71           C  
ATOM   1410  O   SER A 186       1.577   7.651  15.057  1.00 17.97           O  
ATOM   1411  CB  SER A 186       0.460   5.914  16.901  1.00 20.69           C  
ATOM   1412  OG  SER A 186       1.150   4.912  16.178  1.00 21.35           O  
ATOM   1413  N   ILE A 187       3.404   7.955  16.326  1.00 17.10           N  
ATOM   1414  CA  ILE A 187       4.173   8.474  15.206  1.00 18.09           C  
ATOM   1415  C   ILE A 187       4.289   7.402  14.099  1.00 18.50           C  
ATOM   1416  O   ILE A 187       4.229   7.730  12.913  1.00 19.56           O  
ATOM   1417  CB  ILE A 187       5.555   8.986  15.686  1.00 18.65           C  
ATOM   1418  CG1 ILE A 187       5.349  10.237  16.552  1.00 17.85           C  
ATOM   1419  CG2 ILE A 187       6.454   9.317  14.496  1.00 19.75           C  
ATOM   1420  CD1 ILE A 187       6.616  10.838  17.107  1.00 18.16           C  
ATOM   1421  N   PRO A 188       4.449   6.110  14.466  1.00 17.95           N  
ATOM   1422  CA  PRO A 188       4.545   5.080  13.425  1.00 17.42           C  
ATOM   1423  C   PRO A 188       3.297   5.043  12.532  1.00 17.42           C  
ATOM   1424  O   PRO A 188       3.409   4.860  11.321  1.00 17.69           O  
ATOM   1425  CB  PRO A 188       4.731   3.793  14.230  1.00 17.21           C  
ATOM   1426  CG  PRO A 188       5.574   4.254  15.361  1.00 17.19           C  
ATOM   1427  CD  PRO A 188       4.881   5.557  15.765  1.00 18.79           C  
ATOM   1428  N   LEU A 189       2.114   5.212  13.124  1.00 16.81           N  
ATOM   1429  CA  LEU A 189       0.880   5.211  12.339  1.00 17.03           C  
ATOM   1430  C   LEU A 189       0.936   6.381  11.356  1.00 17.89           C  
ATOM   1431  O   LEU A 189       0.543   6.250  10.196  1.00 18.02           O  
ATOM   1432  CB  LEU A 189      -0.354   5.349  13.244  1.00 17.17           C  
ATOM   1433  CG  LEU A 189      -1.697   5.371  12.493  1.00 17.27           C  
ATOM   1434  CD1 LEU A 189      -1.862   4.091  11.666  1.00 15.92           C  
ATOM   1435  CD2 LEU A 189      -2.844   5.520  13.487  1.00 14.99           C  
ATOM   1436  N   THR A 190       1.430   7.523  11.825  1.00 16.75           N  
ATOM   1437  CA  THR A 190       1.561   8.696  10.968  1.00 17.61           C  
ATOM   1438  C   THR A 190       2.573   8.425   9.853  1.00 18.42           C  
ATOM   1439  O   THR A 190       2.367   8.845   8.708  1.00 19.32           O  
ATOM   1440  CB  THR A 190       2.019   9.932  11.771  1.00 16.86           C  
ATOM   1441  OG1 THR A 190       0.904  10.450  12.501  1.00 17.99           O  
ATOM   1442  CG2 THR A 190       2.566  11.014  10.847  1.00 14.89           C  
ATOM   1443  N   LEU A 191       3.659   7.723  10.177  1.00 18.50           N  
ATOM   1444  CA  LEU A 191       4.678   7.427   9.164  1.00 18.08           C  
ATOM   1445  C   LEU A 191       4.145   6.453   8.106  1.00 18.46           C  
ATOM   1446  O   LEU A 191       4.571   6.488   6.948  1.00 17.20           O  
ATOM   1447  CB  LEU A 191       5.964   6.904   9.828  1.00 17.63           C  
ATOM   1448  CG  LEU A 191       6.650   7.942  10.744  1.00 17.69           C  
ATOM   1449  CD1 LEU A 191       7.917   7.360  11.357  1.00 16.29           C  
ATOM   1450  CD2 LEU A 191       6.987   9.204   9.946  1.00 16.69           C  
ATOM   1451  N   ILE A 192       3.207   5.593   8.503  1.00 18.37           N  
ATOM   1452  CA  ILE A 192       2.585   4.660   7.567  1.00 17.40           C  
ATOM   1453  C   ILE A 192       1.744   5.516   6.614  1.00 18.65           C  
ATOM   1454  O   ILE A 192       1.722   5.276   5.408  1.00 19.88           O  
ATOM   1455  CB  ILE A 192       1.677   3.639   8.290  1.00 16.96           C  
ATOM   1456  CG1 ILE A 192       2.538   2.602   9.016  1.00 16.26           C  
ATOM   1457  CG2 ILE A 192       0.764   2.946   7.293  1.00 17.38           C  
ATOM   1458  CD1 ILE A 192       1.750   1.510   9.696  1.00 17.81           C  
ATOM   1459  N   GLY A 193       1.061   6.524   7.159  1.00 17.83           N  
ATOM   1460  CA  GLY A 193       0.263   7.408   6.324  1.00 16.53           C  
ATOM   1461  C   GLY A 193       1.150   8.193   5.365  1.00 18.04           C  
ATOM   1462  O   GLY A 193       0.809   8.383   4.197  1.00 19.36           O  
ATOM   1463  N   ALA A 194       2.296   8.653   5.856  1.00 17.03           N  
ATOM   1464  CA  ALA A 194       3.225   9.410   5.032  1.00 17.00           C  
ATOM   1465  C   ALA A 194       3.747   8.547   3.877  1.00 18.09           C  
ATOM   1466  O   ALA A 194       3.902   9.027   2.755  1.00 18.69           O  
ATOM   1467  CB  ALA A 194       4.379   9.904   5.890  1.00 16.60           C  
ATOM   1468  N   ALA A 195       4.021   7.274   4.150  1.00 17.53           N  
ATOM   1469  CA  ALA A 195       4.504   6.356   3.122  1.00 16.27           C  
ATOM   1470  C   ALA A 195       3.451   6.175   2.037  1.00 17.17           C  
ATOM   1471  O   ALA A 195       3.775   6.164   0.852  1.00 17.77           O  
ATOM   1472  CB  ALA A 195       4.852   5.010   3.734  1.00 17.16           C  
ATOM   1473  N   LEU A 196       2.189   6.041   2.435  1.00 16.68           N  
ATOM   1474  CA  LEU A 196       1.105   5.861   1.465  1.00 17.66           C  
ATOM   1475  C   LEU A 196       0.848   7.119   0.636  1.00 18.14           C  
ATOM   1476  O   LEU A 196       0.424   7.032  -0.514  1.00 19.41           O  
ATOM   1477  CB  LEU A 196      -0.192   5.455   2.168  1.00 17.58           C  
ATOM   1478  CG  LEU A 196      -0.181   4.138   2.947  1.00 16.94           C  
ATOM   1479  CD1 LEU A 196      -1.592   3.843   3.434  1.00 16.76           C  
ATOM   1480  CD2 LEU A 196       0.329   3.008   2.061  1.00 17.45           C  
ATOM   1481  N   LEU A 197       1.097   8.285   1.225  1.00 17.73           N  
ATOM   1482  CA  LEU A 197       0.893   9.548   0.528  1.00 17.85           C  
ATOM   1483  C   LEU A 197       1.987   9.785  -0.500  1.00 18.83           C  
ATOM   1484  O   LEU A 197       1.714  10.290  -1.591  1.00 21.33           O  
ATOM   1485  CB  LEU A 197       0.854  10.707   1.523  1.00 17.02           C  
ATOM   1486  CG  LEU A 197      -0.413  10.778   2.385  1.00 18.91           C  
ATOM   1487  CD1 LEU A 197      -0.230  11.840   3.457  1.00 20.00           C  
ATOM   1488  CD2 LEU A 197      -1.626  11.102   1.515  1.00 16.50           C  
ATOM   1489  N   TRP A 198       3.225   9.436  -0.164  1.00 19.11           N  
ATOM   1490  CA  TRP A 198       4.328   9.614  -1.107  1.00 19.44           C  
ATOM   1491  C   TRP A 198       4.100   8.630  -2.266  1.00 20.69           C  
ATOM   1492  O   TRP A 198       4.190   8.999  -3.438  1.00 21.73           O  
ATOM   1493  CB  TRP A 198       5.669   9.327  -0.423  1.00 20.88           C  
ATOM   1494  CG  TRP A 198       6.887   9.785  -1.197  1.00 20.78           C  
ATOM   1495  CD1 TRP A 198       7.126   9.613  -2.533  1.00 21.77           C  
ATOM   1496  CD2 TRP A 198       8.055  10.438  -0.665  1.00 20.85           C  
ATOM   1497  NE1 TRP A 198       8.366  10.115  -2.865  1.00 21.28           N  
ATOM   1498  CE2 TRP A 198       8.958  10.626  -1.739  1.00 20.64           C  
ATOM   1499  CE3 TRP A 198       8.425  10.880   0.613  1.00 21.26           C  
ATOM   1500  CZ2 TRP A 198      10.210  11.237  -1.573  1.00 20.37           C  
ATOM   1501  CZ3 TRP A 198       9.674  11.490   0.777  1.00 20.79           C  
ATOM   1502  CH2 TRP A 198      10.549  11.660  -0.315  1.00 19.76           C  
ATOM   1503  N   PHE A 199       3.785   7.382  -1.933  1.00 18.16           N  
ATOM   1504  CA  PHE A 199       3.528   6.348  -2.931  1.00 16.79           C  
ATOM   1505  C   PHE A 199       2.380   6.751  -3.866  1.00 16.18           C  
ATOM   1506  O   PHE A 199       2.534   6.758  -5.081  1.00 17.54           O  
ATOM   1507  CB  PHE A 199       3.206   5.033  -2.207  1.00 17.61           C  
ATOM   1508  CG  PHE A 199       2.703   3.928  -3.106  1.00 18.17           C  
ATOM   1509  CD1 PHE A 199       3.498   3.415  -4.125  1.00 16.95           C  
ATOM   1510  CD2 PHE A 199       1.438   3.378  -2.901  1.00 16.56           C  
ATOM   1511  CE1 PHE A 199       3.039   2.370  -4.920  1.00 16.21           C  
ATOM   1512  CE2 PHE A 199       0.975   2.338  -3.690  1.00 14.41           C  
ATOM   1513  CZ  PHE A 199       1.778   1.833  -4.700  1.00 15.51           C  
ATOM   1514  N   GLY A 200       1.232   7.098  -3.300  1.00 15.45           N  
ATOM   1515  CA  GLY A 200       0.096   7.483  -4.119  1.00 15.87           C  
ATOM   1516  C   GLY A 200       0.301   8.724  -4.974  1.00 17.70           C  
ATOM   1517  O   GLY A 200      -0.344   8.890  -6.009  1.00 17.04           O  
ATOM   1518  N   TRP A 201       1.199   9.603  -4.546  1.00 18.61           N  
ATOM   1519  CA  TRP A 201       1.462  10.828  -5.287  1.00 19.59           C  
ATOM   1520  C   TRP A 201       2.059  10.517  -6.664  1.00 20.01           C  
ATOM   1521  O   TRP A 201       2.105  11.387  -7.526  1.00 20.58           O  
ATOM   1522  CB  TRP A 201       2.391  11.742  -4.485  1.00 20.01           C  
ATOM   1523  CG  TRP A 201       1.958  13.177  -4.499  1.00 21.07           C  
ATOM   1524  CD1 TRP A 201       1.838  13.992  -5.594  1.00 20.75           C  
ATOM   1525  CD2 TRP A 201       1.589  13.971  -3.365  1.00 20.95           C  
ATOM   1526  NE1 TRP A 201       1.417  15.246  -5.209  1.00 22.17           N  
ATOM   1527  CE2 TRP A 201       1.257  15.260  -3.847  1.00 21.67           C  
ATOM   1528  CE3 TRP A 201       1.505  13.719  -1.989  1.00 21.03           C  
ATOM   1529  CZ2 TRP A 201       0.848  16.295  -2.998  1.00 21.38           C  
ATOM   1530  CZ3 TRP A 201       1.097  14.747  -1.145  1.00 21.50           C  
ATOM   1531  CH2 TRP A 201       0.773  16.021  -1.655  1.00 21.29           C  
ATOM   1532  N   PHE A 202       2.523   9.281  -6.862  1.00 20.20           N  
ATOM   1533  CA  PHE A 202       3.056   8.866  -8.162  1.00 20.53           C  
ATOM   1534  C   PHE A 202       1.874   8.903  -9.130  1.00 20.88           C  
ATOM   1535  O   PHE A 202       2.021   9.261 -10.294  1.00 21.83           O  
ATOM   1536  CB  PHE A 202       3.621   7.441  -8.099  1.00 20.66           C  
ATOM   1537  CG  PHE A 202       5.061   7.370  -7.656  1.00 21.00           C  
ATOM   1538  CD1 PHE A 202       6.082   7.201  -8.586  1.00 21.27           C  
ATOM   1539  CD2 PHE A 202       5.398   7.481  -6.316  1.00 20.17           C  
ATOM   1540  CE1 PHE A 202       7.424   7.144  -8.189  1.00 20.96           C  
ATOM   1541  CE2 PHE A 202       6.734   7.426  -5.911  1.00 21.02           C  
ATOM   1542  CZ  PHE A 202       7.750   7.257  -6.853  1.00 20.49           C  
ATOM   1543  N   GLY A 203       0.698   8.537  -8.630  1.00 19.28           N  
ATOM   1544  CA  GLY A 203      -0.495   8.550  -9.453  1.00 20.76           C  
ATOM   1545  C   GLY A 203      -1.129   9.930  -9.505  1.00 22.55           C  
ATOM   1546  O   GLY A 203      -1.750  10.297 -10.500  1.00 22.58           O  
ATOM   1547  N   PHE A 204      -0.966  10.695  -8.428  1.00 23.12           N  
ATOM   1548  CA  PHE A 204      -1.513  12.050  -8.315  1.00 24.17           C  
ATOM   1549  C   PHE A 204      -0.913  12.979  -9.373  1.00 24.35           C  
ATOM   1550  O   PHE A 204      -1.638  13.564 -10.182  1.00 24.72           O  
ATOM   1551  CB  PHE A 204      -1.208  12.613  -6.925  1.00 26.66           C  
ATOM   1552  CG  PHE A 204      -2.114  13.737  -6.500  1.00 28.76           C  
ATOM   1553  CD1 PHE A 204      -3.362  13.469  -5.941  1.00 31.57           C  
ATOM   1554  CD2 PHE A 204      -1.710  15.061  -6.629  1.00 32.49           C  
ATOM   1555  CE1 PHE A 204      -4.196  14.504  -5.511  1.00 31.49           C  
ATOM   1556  CE2 PHE A 204      -2.539  16.114  -6.201  1.00 33.71           C  
ATOM   1557  CZ  PHE A 204      -3.783  15.830  -5.642  1.00 33.68           C  
ATOM   1558  N   ASN A 205       0.413  13.117  -9.350  1.00 24.63           N  
ATOM   1559  CA  ASN A 205       1.133  13.981 -10.298  1.00 24.46           C  
ATOM   1560  C   ASN A 205       1.429  13.274 -11.617  1.00 24.65           C  
ATOM   1561  O   ASN A 205       1.233  13.846 -12.688  1.00 26.34           O  
ATOM   1562  CB  ASN A 205       2.457  14.476  -9.688  1.00 22.00           C  
ATOM   1563  CG  ASN A 205       2.250  15.498  -8.585  1.00 20.58           C  
ATOM   1564  OD1 ASN A 205       1.119  15.841  -8.253  1.00 22.03           O  
ATOM   1565  ND2 ASN A 205       3.347  15.990  -8.011  1.00 18.82           N  
ATOM   1566  N   GLY A 206       1.900  12.032 -11.534  1.00 23.47           N  
ATOM   1567  CA  GLY A 206       2.225  11.274 -12.732  1.00 23.47           C  
ATOM   1568  C   GLY A 206       1.044  10.918 -13.620  1.00 23.73           C  
ATOM   1569  O   GLY A 206       1.198  10.739 -14.830  1.00 24.41           O  
ATOM   1570  N   GLY A 207      -0.141  10.814 -13.029  1.00 23.39           N  
ATOM   1571  CA  GLY A 207      -1.315  10.472 -13.807  1.00 22.87           C  
ATOM   1572  C   GLY A 207      -2.017  11.681 -14.398  1.00 24.80           C  
ATOM   1573  O   GLY A 207      -2.894  11.520 -15.244  1.00 24.78           O  
ATOM   1574  N   SER A 208      -1.638  12.886 -13.969  1.00 24.46           N  
ATOM   1575  CA  SER A 208      -2.268  14.115 -14.459  1.00 25.48           C  
ATOM   1576  C   SER A 208      -1.937  14.457 -15.910  1.00 26.31           C  
ATOM   1577  O   SER A 208      -2.525  15.371 -16.490  1.00 26.45           O  
ATOM   1578  CB  SER A 208      -1.915  15.296 -13.546  1.00 26.18           C  
ATOM   1579  OG  SER A 208      -2.654  15.238 -12.332  1.00 26.86           O  
ATOM   1580  N   ALA A 209      -0.988  13.728 -16.490  1.00 26.53           N  
ATOM   1581  CA  ALA A 209      -0.611  13.929 -17.889  1.00 26.98           C  
ATOM   1582  C   ALA A 209      -1.674  13.208 -18.719  1.00 26.87           C  
ATOM   1583  O   ALA A 209      -1.776  13.397 -19.934  1.00 28.14           O  
ATOM   1584  CB  ALA A 209       0.774  13.324 -18.163  1.00 25.79           C  
ATOM   1585  N   LEU A 210      -2.461  12.384 -18.031  1.00 25.54           N  
ATOM   1586  CA  LEU A 210      -3.534  11.595 -18.624  1.00 24.65           C  
ATOM   1587  C   LEU A 210      -3.043  10.649 -19.712  1.00 24.77           C  
ATOM   1588  O   LEU A 210      -3.781  10.301 -20.634  1.00 24.57           O  
ATOM   1589  CB  LEU A 210      -4.624  12.521 -19.160  1.00 24.56           C  
ATOM   1590  CG  LEU A 210      -5.247  13.415 -18.081  1.00 24.68           C  
ATOM   1591  CD1 LEU A 210      -6.366  14.228 -18.696  1.00 25.08           C  
ATOM   1592  CD2 LEU A 210      -5.793  12.571 -16.942  1.00 23.83           C  
ATOM   1593  N   ALA A 211      -1.793  10.225 -19.580  1.00 24.62           N  
ATOM   1594  CA  ALA A 211      -1.172   9.315 -20.532  1.00 26.03           C  
ATOM   1595  C   ALA A 211       0.182   8.883 -19.994  1.00 26.65           C  
ATOM   1596  O   ALA A 211       0.784   9.584 -19.176  1.00 26.72           O  
ATOM   1597  CB  ALA A 211      -0.994   9.998 -21.880  1.00 27.23           C  
ATOM   1598  N   ALA A 212       0.653   7.726 -20.452  1.00 26.80           N  
ATOM   1599  CA  ALA A 212       1.944   7.200 -20.024  1.00 26.67           C  
ATOM   1600  C   ALA A 212       2.948   7.725 -21.031  1.00 26.90           C  
ATOM   1601  O   ALA A 212       3.413   6.989 -21.891  1.00 27.71           O  
ATOM   1602  CB  ALA A 212       1.919   5.674 -20.035  1.00 24.41           C  
ATOM   1603  N   ASN A 213       3.271   9.008 -20.917  1.00 27.58           N  
ATOM   1604  CA  ASN A 213       4.190   9.654 -21.848  1.00 28.44           C  
ATOM   1605  C   ASN A 213       5.352  10.373 -21.168  1.00 29.64           C  
ATOM   1606  O   ASN A 213       5.591  10.207 -19.967  1.00 28.49           O  
ATOM   1607  CB  ASN A 213       3.408  10.648 -22.720  1.00 28.26           C  
ATOM   1608  CG  ASN A 213       2.753  11.767 -21.905  1.00 30.25           C  
ATOM   1609  OD1 ASN A 213       1.970  12.562 -22.433  1.00 31.52           O  
ATOM   1610  ND2 ASN A 213       3.076  11.835 -20.620  1.00 28.75           N  
ATOM   1611  N   ASP A 214       6.068  11.185 -21.945  1.00 30.26           N  
ATOM   1612  CA  ASP A 214       7.208  11.941 -21.426  1.00 31.94           C  
ATOM   1613  C   ASP A 214       6.815  12.974 -20.357  1.00 30.55           C  
ATOM   1614  O   ASP A 214       7.627  13.303 -19.489  1.00 30.26           O  
ATOM   1615  CB  ASP A 214       7.967  12.627 -22.579  1.00 34.00           C  
ATOM   1616  CG  ASP A 214       8.896  11.666 -23.335  1.00 37.13           C  
ATOM   1617  OD1 ASP A 214       9.491  12.083 -24.356  1.00 39.54           O  
ATOM   1618  OD2 ASP A 214       9.040  10.500 -22.907  1.00 38.11           O  
ATOM   1619  N   VAL A 215       5.586  13.489 -20.412  1.00 28.53           N  
ATOM   1620  CA  VAL A 215       5.144  14.459 -19.410  1.00 28.29           C  
ATOM   1621  C   VAL A 215       4.935  13.748 -18.066  1.00 27.43           C  
ATOM   1622  O   VAL A 215       5.293  14.275 -17.010  1.00 27.18           O  
ATOM   1623  CB  VAL A 215       3.831  15.166 -19.833  1.00 28.23           C  
ATOM   1624  CG1 VAL A 215       3.330  16.071 -18.710  1.00 27.19           C  
ATOM   1625  CG2 VAL A 215       4.081  15.995 -21.083  1.00 29.07           C  
ATOM   1626  N   ALA A 216       4.364  12.547 -18.116  1.00 26.63           N  
ATOM   1627  CA  ALA A 216       4.132  11.753 -16.907  1.00 25.68           C  
ATOM   1628  C   ALA A 216       5.486  11.418 -16.293  1.00 24.77           C  
ATOM   1629  O   ALA A 216       5.688  11.582 -15.094  1.00 24.24           O  
ATOM   1630  CB  ALA A 216       3.381  10.466 -17.252  1.00 24.19           C  
ATOM   1631  N   ILE A 217       6.413  10.952 -17.128  1.00 23.88           N  
ATOM   1632  CA  ILE A 217       7.759  10.605 -16.674  1.00 23.91           C  
ATOM   1633  C   ILE A 217       8.437  11.817 -16.018  1.00 24.72           C  
ATOM   1634  O   ILE A 217       9.054  11.691 -14.960  1.00 25.02           O  
ATOM   1635  CB  ILE A 217       8.626  10.101 -17.854  1.00 22.44           C  
ATOM   1636  CG1 ILE A 217       8.098   8.753 -18.351  1.00 22.09           C  
ATOM   1637  CG2 ILE A 217      10.066   9.987 -17.430  1.00 23.15           C  
ATOM   1638  CD1 ILE A 217       8.831   8.210 -19.558  1.00 21.76           C  
ATOM   1639  N   ASN A 218       8.313  12.991 -16.638  1.00 25.13           N  
ATOM   1640  CA  ASN A 218       8.913  14.207 -16.086  1.00 24.42           C  
ATOM   1641  C   ASN A 218       8.256  14.557 -14.756  1.00 23.85           C  
ATOM   1642  O   ASN A 218       8.937  14.925 -13.803  1.00 24.51           O  
ATOM   1643  CB  ASN A 218       8.763  15.386 -17.062  1.00 26.03           C  
ATOM   1644  CG  ASN A 218       9.465  16.648 -16.571  1.00 26.11           C  
ATOM   1645  OD1 ASN A 218       8.887  17.463 -15.849  1.00 28.13           O  
ATOM   1646  ND2 ASN A 218      10.724  16.804 -16.951  1.00 26.11           N  
ATOM   1647  N   ALA A 219       6.932  14.435 -14.697  1.00 22.81           N  
ATOM   1648  CA  ALA A 219       6.193  14.749 -13.480  1.00 21.06           C  
ATOM   1649  C   ALA A 219       6.675  13.871 -12.339  1.00 21.79           C  
ATOM   1650  O   ALA A 219       6.813  14.343 -11.213  1.00 22.33           O  
ATOM   1651  CB  ALA A 219       4.697  14.557 -13.703  1.00 20.02           C  
ATOM   1652  N   VAL A 220       6.939  12.598 -12.629  1.00 21.98           N  
ATOM   1653  CA  VAL A 220       7.412  11.661 -11.606  1.00 22.78           C  
ATOM   1654  C   VAL A 220       8.827  12.024 -11.121  1.00 23.64           C  
ATOM   1655  O   VAL A 220       9.136  11.916  -9.926  1.00 24.23           O  
ATOM   1656  CB  VAL A 220       7.390  10.185 -12.129  1.00 22.56           C  
ATOM   1657  CG1 VAL A 220       8.146   9.276 -11.170  1.00 21.98           C  
ATOM   1658  CG2 VAL A 220       5.946   9.692 -12.265  1.00 19.82           C  
ATOM   1659  N   VAL A 221       9.679  12.471 -12.040  1.00 23.21           N  
ATOM   1660  CA  VAL A 221      11.041  12.854 -11.685  1.00 23.94           C  
ATOM   1661  C   VAL A 221      11.080  14.094 -10.785  1.00 24.43           C  
ATOM   1662  O   VAL A 221      11.726  14.080  -9.734  1.00 25.11           O  
ATOM   1663  CB  VAL A 221      11.898  13.134 -12.945  1.00 24.49           C  
ATOM   1664  CG1 VAL A 221      13.245  13.715 -12.539  1.00 25.60           C  
ATOM   1665  CG2 VAL A 221      12.104  11.853 -13.727  1.00 25.05           C  
ATOM   1666  N   VAL A 222      10.394  15.164 -11.188  1.00 23.25           N  
ATOM   1667  CA  VAL A 222      10.396  16.389 -10.395  1.00 22.15           C  
ATOM   1668  C   VAL A 222       9.602  16.279  -9.103  1.00 21.60           C  
ATOM   1669  O   VAL A 222       9.905  16.967  -8.128  1.00 21.96           O  
ATOM   1670  CB  VAL A 222       9.888  17.600 -11.217  1.00 22.26           C  
ATOM   1671  CG1 VAL A 222      10.855  17.874 -12.351  1.00 21.85           C  
ATOM   1672  CG2 VAL A 222       8.489  17.338 -11.762  1.00 21.24           C  
ATOM   1673  N   THR A 223       8.596  15.413  -9.084  1.00 21.81           N  
ATOM   1674  CA  THR A 223       7.790  15.231  -7.879  1.00 21.61           C  
ATOM   1675  C   THR A 223       8.666  14.650  -6.767  1.00 21.96           C  
ATOM   1676  O   THR A 223       8.652  15.139  -5.638  1.00 21.47           O  
ATOM   1677  CB  THR A 223       6.585  14.299  -8.142  1.00 21.39           C  
ATOM   1678  OG1 THR A 223       5.661  14.952  -9.019  1.00 23.07           O  
ATOM   1679  CG2 THR A 223       5.870  13.965  -6.844  1.00 23.09           C  
ATOM   1680  N   ASN A 224       9.432  13.609  -7.089  1.00 22.20           N  
ATOM   1681  CA  ASN A 224      10.326  12.990  -6.113  1.00 21.05           C  
ATOM   1682  C   ASN A 224      11.451  13.951  -5.741  1.00 21.55           C  
ATOM   1683  O   ASN A 224      11.908  13.976  -4.597  1.00 20.66           O  
ATOM   1684  CB  ASN A 224      10.915  11.698  -6.680  1.00 21.80           C  
ATOM   1685  CG  ASN A 224       9.957  10.525  -6.569  1.00 25.94           C  
ATOM   1686  OD1 ASN A 224       9.772   9.971  -5.486  1.00 26.07           O  
ATOM   1687  ND2 ASN A 224       9.334  10.147  -7.685  1.00 24.46           N  
ATOM   1688  N   THR A 225      11.889  14.749  -6.711  1.00 21.43           N  
ATOM   1689  CA  THR A 225      12.959  15.707  -6.481  1.00 22.32           C  
ATOM   1690  C   THR A 225      12.542  16.758  -5.456  1.00 23.79           C  
ATOM   1691  O   THR A 225      13.227  16.953  -4.447  1.00 23.57           O  
ATOM   1692  CB  THR A 225      13.373  16.414  -7.795  1.00 23.00           C  
ATOM   1693  OG1 THR A 225      13.949  15.456  -8.691  1.00 24.99           O  
ATOM   1694  CG2 THR A 225      14.394  17.508  -7.522  1.00 21.98           C  
ATOM   1695  N   SER A 226      11.418  17.428  -5.705  1.00 22.79           N  
ATOM   1696  CA  SER A 226      10.936  18.460  -4.793  1.00 22.76           C  
ATOM   1697  C   SER A 226      10.658  17.903  -3.392  1.00 22.75           C  
ATOM   1698  O   SER A 226      10.932  18.564  -2.386  1.00 22.95           O  
ATOM   1699  CB  SER A 226       9.672  19.108  -5.356  1.00 22.48           C  
ATOM   1700  OG  SER A 226       9.241  20.170  -4.523  1.00 24.12           O  
ATOM   1701  N   ALA A 227      10.123  16.686  -3.327  1.00 22.32           N  
ATOM   1702  CA  ALA A 227       9.821  16.060  -2.043  1.00 21.03           C  
ATOM   1703  C   ALA A 227      11.108  15.877  -1.246  1.00 21.00           C  
ATOM   1704  O   ALA A 227      11.173  16.217  -0.062  1.00 21.45           O  
ATOM   1705  CB  ALA A 227       9.135  14.701  -2.261  1.00 19.05           C  
ATOM   1706  N   ALA A 228      12.132  15.354  -1.914  1.00 20.65           N  
ATOM   1707  CA  ALA A 228      13.426  15.093  -1.290  1.00 20.98           C  
ATOM   1708  C   ALA A 228      14.107  16.362  -0.798  1.00 22.24           C  
ATOM   1709  O   ALA A 228      14.662  16.397   0.304  1.00 22.09           O  
ATOM   1710  CB  ALA A 228      14.337  14.358  -2.276  1.00 20.53           C  
ATOM   1711  N   VAL A 229      14.064  17.406  -1.617  1.00 22.47           N  
ATOM   1712  CA  VAL A 229      14.683  18.673  -1.253  1.00 22.61           C  
ATOM   1713  C   VAL A 229      13.993  19.322  -0.054  1.00 23.48           C  
ATOM   1714  O   VAL A 229      14.660  19.709   0.911  1.00 24.45           O  
ATOM   1715  CB  VAL A 229      14.674  19.658  -2.446  1.00 22.69           C  
ATOM   1716  CG1 VAL A 229      15.233  21.012  -2.014  1.00 22.97           C  
ATOM   1717  CG2 VAL A 229      15.498  19.085  -3.589  1.00 21.22           C  
ATOM   1718  N   ALA A 230      12.665  19.444  -0.112  1.00 24.13           N  
ATOM   1719  CA  ALA A 230      11.893  20.046   0.984  1.00 24.43           C  
ATOM   1720  C   ALA A 230      12.004  19.210   2.262  1.00 25.83           C  
ATOM   1721  O   ALA A 230      12.041  19.759   3.364  1.00 25.58           O  
ATOM   1722  CB  ALA A 230      10.425  20.198   0.584  1.00 23.83           C  
ATOM   1723  N   GLY A 231      12.043  17.885   2.111  1.00 25.52           N  
ATOM   1724  CA  GLY A 231      12.177  17.011   3.267  1.00 25.23           C  
ATOM   1725  C   GLY A 231      13.552  17.203   3.880  1.00 26.68           C  
ATOM   1726  O   GLY A 231      13.727  17.135   5.098  1.00 26.71           O  
ATOM   1727  N   PHE A 232      14.541  17.445   3.026  1.00 26.08           N  
ATOM   1728  CA  PHE A 232      15.906  17.671   3.484  1.00 26.77           C  
ATOM   1729  C   PHE A 232      15.981  19.022   4.214  1.00 26.58           C  
ATOM   1730  O   PHE A 232      16.659  19.155   5.234  1.00 27.31           O  
ATOM   1731  CB  PHE A 232      16.860  17.676   2.295  1.00 28.35           C  
ATOM   1732  CG  PHE A 232      18.303  17.759   2.684  1.00 31.33           C  
ATOM   1733  CD1 PHE A 232      19.000  16.616   3.057  1.00 31.97           C  
ATOM   1734  CD2 PHE A 232      18.962  18.983   2.693  1.00 32.31           C  
ATOM   1735  CE1 PHE A 232      20.340  16.689   3.434  1.00 33.09           C  
ATOM   1736  CE2 PHE A 232      20.302  19.071   3.070  1.00 32.88           C  
ATOM   1737  CZ  PHE A 232      20.991  17.921   3.440  1.00 33.03           C  
ATOM   1738  N   VAL A 233      15.282  20.023   3.688  1.00 25.63           N  
ATOM   1739  CA  VAL A 233      15.273  21.340   4.312  1.00 24.78           C  
ATOM   1740  C   VAL A 233      14.739  21.242   5.738  1.00 25.40           C  
ATOM   1741  O   VAL A 233      15.357  21.758   6.663  1.00 26.68           O  
ATOM   1742  CB  VAL A 233      14.413  22.345   3.502  1.00 25.09           C  
ATOM   1743  CG1 VAL A 233      14.254  23.656   4.272  1.00 23.46           C  
ATOM   1744  CG2 VAL A 233      15.073  22.611   2.157  1.00 25.10           C  
ATOM   1745  N   TRP A 234      13.603  20.579   5.928  1.00 24.42           N  
ATOM   1746  CA  TRP A 234      13.052  20.453   7.274  1.00 24.47           C  
ATOM   1747  C   TRP A 234      13.959  19.645   8.200  1.00 25.69           C  
ATOM   1748  O   TRP A 234      13.964  19.864   9.415  1.00 26.01           O  
ATOM   1749  CB  TRP A 234      11.658  19.828   7.238  1.00 22.26           C  
ATOM   1750  CG  TRP A 234      10.599  20.799   6.860  1.00 21.80           C  
ATOM   1751  CD1 TRP A 234      10.567  21.580   5.741  1.00 21.25           C  
ATOM   1752  CD2 TRP A 234       9.390  21.076   7.580  1.00 22.12           C  
ATOM   1753  NE1 TRP A 234       9.410  22.325   5.714  1.00 21.78           N  
ATOM   1754  CE2 TRP A 234       8.668  22.035   6.830  1.00 22.97           C  
ATOM   1755  CE3 TRP A 234       8.844  20.608   8.783  1.00 22.39           C  
ATOM   1756  CZ2 TRP A 234       7.422  22.533   7.246  1.00 22.98           C  
ATOM   1757  CZ3 TRP A 234       7.602  21.105   9.197  1.00 21.92           C  
ATOM   1758  CH2 TRP A 234       6.909  22.056   8.428  1.00 21.31           C  
ATOM   1759  N   MET A 235      14.728  18.719   7.635  1.00 25.68           N  
ATOM   1760  CA  MET A 235      15.635  17.912   8.446  1.00 27.16           C  
ATOM   1761  C   MET A 235      16.716  18.842   8.993  1.00 27.43           C  
ATOM   1762  O   MET A 235      17.035  18.805  10.182  1.00 27.64           O  
ATOM   1763  CB  MET A 235      16.275  16.804   7.601  1.00 28.22           C  
ATOM   1764  CG  MET A 235      16.921  15.683   8.413  1.00 31.59           C  
ATOM   1765  SD  MET A 235      17.788  14.469   7.380  1.00 35.91           S  
ATOM   1766  CE  MET A 235      16.613  14.287   6.007  1.00 35.91           C  
ATOM   1767  N   VAL A 236      17.262  19.685   8.116  1.00 27.30           N  
ATOM   1768  CA  VAL A 236      18.303  20.639   8.491  1.00 27.56           C  
ATOM   1769  C   VAL A 236      17.775  21.635   9.520  1.00 28.13           C  
ATOM   1770  O   VAL A 236      18.442  21.927  10.514  1.00 28.14           O  
ATOM   1771  CB  VAL A 236      18.821  21.407   7.257  1.00 28.12           C  
ATOM   1772  CG1 VAL A 236      19.823  22.470   7.683  1.00 28.22           C  
ATOM   1773  CG2 VAL A 236      19.466  20.440   6.285  1.00 27.58           C  
ATOM   1774  N   ILE A 237      16.580  22.161   9.276  1.00 28.06           N  
ATOM   1775  CA  ILE A 237      15.965  23.098  10.204  1.00 29.48           C  
ATOM   1776  C   ILE A 237      15.790  22.391  11.548  1.00 31.88           C  
ATOM   1777  O   ILE A 237      15.953  22.995  12.610  1.00 32.36           O  
ATOM   1778  CB  ILE A 237      14.589  23.561   9.693  1.00 28.16           C  
ATOM   1779  CG1 ILE A 237      14.771  24.408   8.434  1.00 27.74           C  
ATOM   1780  CG2 ILE A 237      13.852  24.324  10.782  1.00 26.92           C  
ATOM   1781  CD1 ILE A 237      13.471  24.796   7.774  1.00 28.26           C  
ATOM   1782  N   GLY A 238      15.463  21.104  11.493  1.00 32.97           N  
ATOM   1783  CA  GLY A 238      15.285  20.341  12.712  1.00 34.51           C  
ATOM   1784  C   GLY A 238      16.571  20.276  13.518  1.00 35.64           C  
ATOM   1785  O   GLY A 238      16.557  20.466  14.735  1.00 35.89           O  
ATOM   1786  N   TRP A 239      17.687  20.005  12.843  1.00 35.78           N  
ATOM   1787  CA  TRP A 239      18.979  19.923  13.515  1.00 36.82           C  
ATOM   1788  C   TRP A 239      19.398  21.285  14.043  1.00 36.73           C  
ATOM   1789  O   TRP A 239      20.004  21.390  15.108  1.00 37.51           O  
ATOM   1790  CB  TRP A 239      20.052  19.396  12.561  1.00 37.08           C  
ATOM   1791  CG  TRP A 239      20.506  18.001  12.887  1.00 37.61           C  
ATOM   1792  CD1 TRP A 239      20.909  17.533  14.109  1.00 37.88           C  
ATOM   1793  CD2 TRP A 239      20.623  16.899  11.976  1.00 37.56           C  
ATOM   1794  NE1 TRP A 239      21.271  16.207  14.013  1.00 38.80           N  
ATOM   1795  CE2 TRP A 239      21.105  15.794  12.716  1.00 38.29           C  
ATOM   1796  CE3 TRP A 239      20.369  16.737  10.607  1.00 36.98           C  
ATOM   1797  CZ2 TRP A 239      21.334  14.544  12.130  1.00 37.15           C  
ATOM   1798  CZ3 TRP A 239      20.599  15.494  10.027  1.00 36.48           C  
ATOM   1799  CH2 TRP A 239      21.077  14.415  10.789  1.00 36.09           C  
ATOM   1800  N   ILE A 240      19.072  22.327  13.289  1.00 36.34           N  
ATOM   1801  CA  ILE A 240      19.407  23.680  13.689  1.00 37.56           C  
ATOM   1802  C   ILE A 240      18.668  24.056  14.963  1.00 39.72           C  
ATOM   1803  O   ILE A 240      19.203  24.760  15.815  1.00 41.32           O  
ATOM   1804  CB  ILE A 240      19.035  24.689  12.592  1.00 35.67           C  
ATOM   1805  CG1 ILE A 240      20.019  24.570  11.431  1.00 35.58           C  
ATOM   1806  CG2 ILE A 240      19.033  26.099  13.150  1.00 35.49           C  
ATOM   1807  CD1 ILE A 240      19.730  25.522  10.293  1.00 35.28           C  
ATOM   1808  N   LYS A 241      17.441  23.572  15.096  1.00 41.27           N  
ATOM   1809  CA  LYS A 241      16.628  23.892  16.258  1.00 42.57           C  
ATOM   1810  C   LYS A 241      16.632  22.795  17.316  1.00 42.91           C  
ATOM   1811  O   LYS A 241      15.951  22.906  18.332  1.00 45.26           O  
ATOM   1812  CB  LYS A 241      15.193  24.191  15.808  1.00 45.30           C  
ATOM   1813  CG  LYS A 241      15.122  25.123  14.593  1.00 48.09           C  
ATOM   1814  CD  LYS A 241      14.231  26.330  14.828  1.00 50.74           C  
ATOM   1815  CE  LYS A 241      12.781  25.925  15.014  1.00 54.29           C  
ATOM   1816  NZ  LYS A 241      11.916  27.111  15.290  1.00 57.56           N  
ATOM   1817  N   GLY A 242      17.408  21.744  17.083  1.00 41.50           N  
ATOM   1818  CA  GLY A 242      17.477  20.654  18.037  1.00 39.28           C  
ATOM   1819  C   GLY A 242      17.828  19.357  17.343  1.00 38.69           C  
ATOM   1820  O   GLY A 242      18.959  19.176  16.888  1.00 39.06           O  
ATOM   1821  N   LYS A 243      16.853  18.456  17.261  1.00 36.82           N  
ATOM   1822  CA  LYS A 243      17.042  17.167  16.612  1.00 34.90           C  
ATOM   1823  C   LYS A 243      16.038  17.008  15.483  1.00 33.57           C  
ATOM   1824  O   LYS A 243      14.961  17.596  15.513  1.00 32.43           O  
ATOM   1825  CB  LYS A 243      16.874  16.030  17.623  1.00 37.23           C  
ATOM   1826  CG  LYS A 243      18.072  15.833  18.549  1.00 40.83           C  
ATOM   1827  CD  LYS A 243      19.324  15.490  17.746  1.00 45.38           C  
ATOM   1828  CE  LYS A 243      20.492  15.062  18.634  1.00 47.55           C  
ATOM   1829  NZ  LYS A 243      20.951  16.139  19.553  1.00 49.93           N  
ATOM   1830  N   PRO A 244      16.384  16.210  14.464  1.00 32.47           N  
ATOM   1831  CA  PRO A 244      15.502  15.976  13.315  1.00 31.49           C  
ATOM   1832  C   PRO A 244      14.371  14.997  13.634  1.00 29.51           C  
ATOM   1833  O   PRO A 244      14.535  13.784  13.499  1.00 29.04           O  
ATOM   1834  CB  PRO A 244      16.443  15.397  12.252  1.00 32.16           C  
ATOM   1835  CG  PRO A 244      17.817  15.700  12.759  1.00 34.38           C  
ATOM   1836  CD  PRO A 244      17.692  15.580  14.242  1.00 32.86           C  
ATOM   1837  N   GLY A 245      13.228  15.515  14.063  1.00 27.13           N  
ATOM   1838  CA  GLY A 245      12.118  14.633  14.350  1.00 25.79           C  
ATOM   1839  C   GLY A 245      11.619  14.056  13.040  1.00 25.21           C  
ATOM   1840  O   GLY A 245      11.719  14.711  11.999  1.00 23.59           O  
ATOM   1841  N   SER A 246      11.093  12.832  13.081  1.00 23.71           N  
ATOM   1842  CA  SER A 246      10.562  12.184  11.879  1.00 23.36           C  
ATOM   1843  C   SER A 246       9.331  12.929  11.337  1.00 23.80           C  
ATOM   1844  O   SER A 246       9.096  12.962  10.129  1.00 23.47           O  
ATOM   1845  CB  SER A 246      10.187  10.733  12.185  1.00 23.27           C  
ATOM   1846  OG  SER A 246       9.212  10.665  13.214  1.00 23.22           O  
ATOM   1847  N   LEU A 247       8.546  13.522  12.234  1.00 23.82           N  
ATOM   1848  CA  LEU A 247       7.356  14.262  11.830  1.00 23.84           C  
ATOM   1849  C   LEU A 247       7.760  15.449  10.969  1.00 23.22           C  
ATOM   1850  O   LEU A 247       7.109  15.747   9.963  1.00 23.85           O  
ATOM   1851  CB  LEU A 247       6.572  14.750  13.060  1.00 23.14           C  
ATOM   1852  CG  LEU A 247       5.966  13.651  13.941  1.00 24.25           C  
ATOM   1853  CD1 LEU A 247       5.118  14.268  15.046  1.00 23.87           C  
ATOM   1854  CD2 LEU A 247       5.115  12.728  13.086  1.00 23.83           C  
ATOM   1855  N   GLY A 248       8.836  16.123  11.366  1.00 22.28           N  
ATOM   1856  CA  GLY A 248       9.311  17.263  10.602  1.00 22.44           C  
ATOM   1857  C   GLY A 248       9.808  16.847   9.226  1.00 22.09           C  
ATOM   1858  O   GLY A 248       9.540  17.518   8.226  1.00 21.60           O  
ATOM   1859  N   ILE A 249      10.528  15.730   9.169  1.00 20.98           N  
ATOM   1860  CA  ILE A 249      11.057  15.229   7.906  1.00 21.16           C  
ATOM   1861  C   ILE A 249       9.945  14.940   6.890  1.00 21.52           C  
ATOM   1862  O   ILE A 249       9.994  15.439   5.761  1.00 20.94           O  
ATOM   1863  CB  ILE A 249      11.913  13.960   8.142  1.00 21.14           C  
ATOM   1864  CG1 ILE A 249      13.163  14.340   8.946  1.00 20.70           C  
ATOM   1865  CG2 ILE A 249      12.302  13.319   6.811  1.00 21.45           C  
ATOM   1866  CD1 ILE A 249      13.950  13.157   9.455  1.00 20.26           C  
ATOM   1867  N   VAL A 250       8.940  14.155   7.283  1.00 21.31           N  
ATOM   1868  CA  VAL A 250       7.842  13.840   6.368  1.00 21.59           C  
ATOM   1869  C   VAL A 250       6.934  15.048   6.092  1.00 21.45           C  
ATOM   1870  O   VAL A 250       6.360  15.164   5.011  1.00 21.21           O  
ATOM   1871  CB  VAL A 250       6.994  12.640   6.872  1.00 21.26           C  
ATOM   1872  CG1 VAL A 250       7.874  11.414   6.977  1.00 20.37           C  
ATOM   1873  CG2 VAL A 250       6.351  12.954   8.214  1.00 22.38           C  
ATOM   1874  N   SER A 251       6.805  15.949   7.060  1.00 20.90           N  
ATOM   1875  CA  SER A 251       5.996  17.143   6.849  1.00 22.44           C  
ATOM   1876  C   SER A 251       6.697  17.997   5.787  1.00 23.48           C  
ATOM   1877  O   SER A 251       6.043  18.651   4.971  1.00 23.72           O  
ATOM   1878  CB  SER A 251       5.858  17.935   8.150  1.00 22.95           C  
ATOM   1879  OG  SER A 251       5.060  17.230   9.085  1.00 24.74           O  
ATOM   1880  N   GLY A 252       8.031  17.983   5.807  1.00 23.36           N  
ATOM   1881  CA  GLY A 252       8.805  18.736   4.836  1.00 23.72           C  
ATOM   1882  C   GLY A 252       8.639  18.128   3.454  1.00 23.53           C  
ATOM   1883  O   GLY A 252       8.456  18.844   2.464  1.00 23.18           O  
ATOM   1884  N   ALA A 253       8.690  16.799   3.383  1.00 21.94           N  
ATOM   1885  CA  ALA A 253       8.529  16.104   2.106  1.00 20.93           C  
ATOM   1886  C   ALA A 253       7.162  16.413   1.492  1.00 20.28           C  
ATOM   1887  O   ALA A 253       7.048  16.635   0.288  1.00 21.65           O  
ATOM   1888  CB  ALA A 253       8.687  14.595   2.302  1.00 18.30           C  
ATOM   1889  N   ILE A 254       6.126  16.435   2.325  1.00 18.98           N  
ATOM   1890  CA  ILE A 254       4.784  16.717   1.843  1.00 19.96           C  
ATOM   1891  C   ILE A 254       4.661  18.166   1.360  1.00 19.85           C  
ATOM   1892  O   ILE A 254       3.893  18.454   0.451  1.00 20.20           O  
ATOM   1893  CB  ILE A 254       3.733  16.398   2.937  1.00 20.15           C  
ATOM   1894  CG1 ILE A 254       3.774  14.892   3.242  1.00 20.56           C  
ATOM   1895  CG2 ILE A 254       2.340  16.843   2.484  1.00 20.65           C  
ATOM   1896  CD1 ILE A 254       2.913  14.460   4.383  1.00 22.09           C  
ATOM   1897  N   ALA A 255       5.426  19.074   1.956  1.00 20.04           N  
ATOM   1898  CA  ALA A 255       5.409  20.473   1.533  1.00 20.77           C  
ATOM   1899  C   ALA A 255       5.973  20.511   0.115  1.00 20.74           C  
ATOM   1900  O   ALA A 255       5.448  21.201  -0.765  1.00 21.23           O  
ATOM   1901  CB  ALA A 255       6.277  21.325   2.464  1.00 20.08           C  
ATOM   1902  N   GLY A 256       7.043  19.749  -0.099  1.00 20.82           N  
ATOM   1903  CA  GLY A 256       7.664  19.693  -1.407  1.00 19.86           C  
ATOM   1904  C   GLY A 256       6.730  19.070  -2.425  1.00 21.58           C  
ATOM   1905  O   GLY A 256       6.673  19.512  -3.574  1.00 21.97           O  
ATOM   1906  N   LEU A 257       5.989  18.045  -2.012  1.00 20.92           N  
ATOM   1907  CA  LEU A 257       5.059  17.373  -2.913  1.00 20.36           C  
ATOM   1908  C   LEU A 257       3.893  18.290  -3.295  1.00 20.97           C  
ATOM   1909  O   LEU A 257       3.452  18.301  -4.442  1.00 22.21           O  
ATOM   1910  CB  LEU A 257       4.535  16.089  -2.260  1.00 19.73           C  
ATOM   1911  CG  LEU A 257       5.567  14.976  -2.054  1.00 19.63           C  
ATOM   1912  CD1 LEU A 257       5.008  13.903  -1.130  1.00 18.42           C  
ATOM   1913  CD2 LEU A 257       5.935  14.378  -3.407  1.00 17.62           C  
ATOM   1914  N   ALA A 258       3.399  19.060  -2.332  1.00 20.69           N  
ATOM   1915  CA  ALA A 258       2.290  19.977  -2.588  1.00 21.51           C  
ATOM   1916  C   ALA A 258       2.735  21.126  -3.495  1.00 22.23           C  
ATOM   1917  O   ALA A 258       1.999  21.538  -4.392  1.00 22.79           O  
ATOM   1918  CB  ALA A 258       1.745  20.536  -1.264  1.00 19.35           C  
ATOM   1919  N   ALA A 259       3.941  21.639  -3.260  1.00 22.38           N  
ATOM   1920  CA  ALA A 259       4.461  22.746  -4.058  1.00 23.50           C  
ATOM   1921  C   ALA A 259       4.754  22.348  -5.501  1.00 23.58           C  
ATOM   1922  O   ALA A 259       4.539  23.142  -6.412  1.00 25.07           O  
ATOM   1923  CB  ALA A 259       5.722  23.323  -3.405  1.00 22.40           C  
ATOM   1924  N   ILE A 260       5.234  21.125  -5.717  1.00 23.08           N  
ATOM   1925  CA  ILE A 260       5.546  20.671  -7.075  1.00 22.25           C  
ATOM   1926  C   ILE A 260       4.309  20.233  -7.873  1.00 23.27           C  
ATOM   1927  O   ILE A 260       4.342  20.205  -9.106  1.00 24.34           O  
ATOM   1928  CB  ILE A 260       6.562  19.497  -7.065  1.00 21.52           C  
ATOM   1929  CG1 ILE A 260       7.210  19.359  -8.446  1.00 20.53           C  
ATOM   1930  CG2 ILE A 260       5.868  18.197  -6.671  1.00 19.73           C  
ATOM   1931  CD1 ILE A 260       8.065  20.565  -8.841  1.00 18.71           C  
ATOM   1932  N   THR A 261       3.227  19.896  -7.171  1.00 22.09           N  
ATOM   1933  CA  THR A 261       1.983  19.450  -7.806  1.00 21.05           C  
ATOM   1934  C   THR A 261       1.465  20.357  -8.937  1.00 21.92           C  
ATOM   1935  O   THR A 261       1.080  19.869 -10.005  1.00 22.11           O  
ATOM   1936  CB  THR A 261       0.878  19.284  -6.754  1.00 21.41           C  
ATOM   1937  OG1 THR A 261       1.211  18.183  -5.897  1.00 21.99           O  
ATOM   1938  CG2 THR A 261      -0.470  19.029  -7.419  1.00 21.33           C  
ATOM   1939  N   PRO A 262       1.438  21.683  -8.718  1.00 20.52           N  
ATOM   1940  CA  PRO A 262       0.948  22.557  -9.787  1.00 21.80           C  
ATOM   1941  C   PRO A 262       1.923  22.693 -10.954  1.00 22.60           C  
ATOM   1942  O   PRO A 262       1.532  23.078 -12.057  1.00 23.17           O  
ATOM   1943  CB  PRO A 262       0.725  23.887  -9.067  1.00 21.37           C  
ATOM   1944  CG  PRO A 262       1.779  23.872  -8.005  1.00 19.77           C  
ATOM   1945  CD  PRO A 262       1.692  22.455  -7.489  1.00 19.74           C  
ATOM   1946  N   ALA A 263       3.184  22.350 -10.714  1.00 22.70           N  
ATOM   1947  CA  ALA A 263       4.215  22.488 -11.735  1.00 24.04           C  
ATOM   1948  C   ALA A 263       4.847  21.205 -12.261  1.00 25.19           C  
ATOM   1949  O   ALA A 263       5.641  21.259 -13.199  1.00 26.33           O  
ATOM   1950  CB  ALA A 263       5.314  23.400 -11.204  1.00 25.46           C  
ATOM   1951  N   ALA A 264       4.499  20.062 -11.677  1.00 26.37           N  
ATOM   1952  CA  ALA A 264       5.089  18.779 -12.065  1.00 26.57           C  
ATOM   1953  C   ALA A 264       5.298  18.536 -13.564  1.00 27.94           C  
ATOM   1954  O   ALA A 264       6.318  17.981 -13.958  1.00 29.20           O  
ATOM   1955  CB  ALA A 264       4.285  17.635 -11.462  1.00 24.17           C  
ATOM   1956  N   GLY A 265       4.355  18.953 -14.403  1.00 27.57           N  
ATOM   1957  CA  GLY A 265       4.509  18.712 -15.826  1.00 27.85           C  
ATOM   1958  C   GLY A 265       5.056  19.852 -16.667  1.00 28.85           C  
ATOM   1959  O   GLY A 265       5.090  19.740 -17.892  1.00 29.76           O  
ATOM   1960  N   PHE A 266       5.509  20.930 -16.035  1.00 27.87           N  
ATOM   1961  CA  PHE A 266       6.014  22.080 -16.786  1.00 27.92           C  
ATOM   1962  C   PHE A 266       7.464  22.475 -16.503  1.00 28.90           C  
ATOM   1963  O   PHE A 266       8.086  23.155 -17.320  1.00 29.56           O  
ATOM   1964  CB  PHE A 266       5.130  23.303 -16.515  1.00 27.50           C  
ATOM   1965  CG  PHE A 266       3.657  23.050 -16.691  1.00 27.94           C  
ATOM   1966  CD1 PHE A 266       2.760  23.355 -15.669  1.00 26.69           C  
ATOM   1967  CD2 PHE A 266       3.159  22.530 -17.882  1.00 28.95           C  
ATOM   1968  CE1 PHE A 266       1.392  23.147 -15.830  1.00 24.83           C  
ATOM   1969  CE2 PHE A 266       1.785  22.318 -18.054  1.00 27.24           C  
ATOM   1970  CZ  PHE A 266       0.903  22.628 -17.023  1.00 25.57           C  
ATOM   1971  N   VAL A 267       8.001  22.066 -15.355  1.00 27.87           N  
ATOM   1972  CA  VAL A 267       9.364  22.433 -14.984  1.00 26.45           C  
ATOM   1973  C   VAL A 267      10.386  21.307 -15.094  1.00 27.88           C  
ATOM   1974  O   VAL A 267      10.030  20.130 -15.147  1.00 28.44           O  
ATOM   1975  CB  VAL A 267       9.402  22.982 -13.543  1.00 25.78           C  
ATOM   1976  CG1 VAL A 267       8.428  24.139 -13.407  1.00 24.42           C  
ATOM   1977  CG2 VAL A 267       9.062  21.875 -12.546  1.00 22.51           C  
ATOM   1978  N   ASP A 268      11.662  21.682 -15.124  1.00 28.69           N  
ATOM   1979  CA  ASP A 268      12.752  20.711 -15.212  1.00 31.31           C  
ATOM   1980  C   ASP A 268      13.270  20.360 -13.808  1.00 31.11           C  
ATOM   1981  O   ASP A 268      12.775  20.903 -12.819  1.00 30.24           O  
ATOM   1982  CB  ASP A 268      13.886  21.268 -16.096  1.00 34.21           C  
ATOM   1983  CG  ASP A 268      14.465  22.581 -15.574  1.00 37.14           C  
ATOM   1984  OD1 ASP A 268      14.846  23.437 -16.401  1.00 41.78           O  
ATOM   1985  OD2 ASP A 268      14.562  22.762 -14.346  1.00 39.88           O  
ATOM   1986  N   VAL A 269      14.256  19.464 -13.720  1.00 30.47           N  
ATOM   1987  CA  VAL A 269      14.804  19.048 -12.427  1.00 29.88           C  
ATOM   1988  C   VAL A 269      15.377  20.220 -11.639  1.00 29.50           C  
ATOM   1989  O   VAL A 269      15.238  20.278 -10.421  1.00 29.51           O  
ATOM   1990  CB  VAL A 269      15.912  17.965 -12.587  1.00 32.13           C  
ATOM   1991  CG1 VAL A 269      17.201  18.596 -13.118  1.00 33.08           C  
ATOM   1992  CG2 VAL A 269      16.165  17.268 -11.255  1.00 30.49           C  
ATOM   1993  N   LYS A 270      16.026  21.153 -12.327  1.00 29.44           N  
ATOM   1994  CA  LYS A 270      16.594  22.314 -11.657  1.00 30.53           C  
ATOM   1995  C   LYS A 270      15.478  23.205 -11.086  1.00 30.04           C  
ATOM   1996  O   LYS A 270      15.611  23.763  -9.992  1.00 29.96           O  
ATOM   1997  CB  LYS A 270      17.473  23.093 -12.632  1.00 33.74           C  
ATOM   1998  CG  LYS A 270      18.710  22.316 -13.083  1.00 40.42           C  
ATOM   1999  CD  LYS A 270      19.498  23.085 -14.146  1.00 45.59           C  
ATOM   2000  CE  LYS A 270      20.726  22.306 -14.607  1.00 49.82           C  
ATOM   2001  NZ  LYS A 270      21.420  22.965 -15.756  1.00 52.61           N  
ATOM   2002  N   GLY A 271      14.378  23.331 -11.825  1.00 28.36           N  
ATOM   2003  CA  GLY A 271      13.256  24.124 -11.352  1.00 26.41           C  
ATOM   2004  C   GLY A 271      12.630  23.423 -10.160  1.00 26.07           C  
ATOM   2005  O   GLY A 271      12.227  24.066  -9.192  1.00 26.75           O  
ATOM   2006  N   ALA A 272      12.562  22.095 -10.229  1.00 25.56           N  
ATOM   2007  CA  ALA A 272      11.999  21.282  -9.152  1.00 24.64           C  
ATOM   2008  C   ALA A 272      12.824  21.477  -7.893  1.00 25.13           C  
ATOM   2009  O   ALA A 272      12.284  21.533  -6.794  1.00 25.84           O  
ATOM   2010  CB  ALA A 272      11.994  19.814  -9.545  1.00 24.04           C  
ATOM   2011  N   ILE A 273      14.139  21.575  -8.053  1.00 25.35           N  
ATOM   2012  CA  ILE A 273      15.028  21.786  -6.913  1.00 26.12           C  
ATOM   2013  C   ILE A 273      14.737  23.135  -6.231  1.00 27.72           C  
ATOM   2014  O   ILE A 273      14.679  23.214  -4.999  1.00 28.91           O  
ATOM   2015  CB  ILE A 273      16.518  21.709  -7.356  1.00 25.73           C  
ATOM   2016  CG1 ILE A 273      16.876  20.250  -7.673  1.00 24.83           C  
ATOM   2017  CG2 ILE A 273      17.431  22.285  -6.273  1.00 25.72           C  
ATOM   2018  CD1 ILE A 273      18.274  20.049  -8.211  1.00 24.30           C  
ATOM   2019  N   VAL A 274      14.547  24.191  -7.022  1.00 27.23           N  
ATOM   2020  CA  VAL A 274      14.235  25.507  -6.458  1.00 27.34           C  
ATOM   2021  C   VAL A 274      12.866  25.489  -5.756  1.00 26.67           C  
ATOM   2022  O   VAL A 274      12.723  26.010  -4.648  1.00 27.76           O  
ATOM   2023  CB  VAL A 274      14.218  26.611  -7.554  1.00 29.08           C  
ATOM   2024  CG1 VAL A 274      13.700  27.925  -6.973  1.00 28.40           C  
ATOM   2025  CG2 VAL A 274      15.621  26.807  -8.117  1.00 28.10           C  
ATOM   2026  N   ILE A 275      11.868  24.893  -6.406  1.00 24.77           N  
ATOM   2027  CA  ILE A 275      10.524  24.803  -5.842  1.00 22.85           C  
ATOM   2028  C   ILE A 275      10.540  24.059  -4.508  1.00 22.91           C  
ATOM   2029  O   ILE A 275       9.923  24.494  -3.546  1.00 24.25           O  
ATOM   2030  CB  ILE A 275       9.567  24.094  -6.832  1.00 22.75           C  
ATOM   2031  CG1 ILE A 275       9.261  25.035  -7.998  1.00 21.44           C  
ATOM   2032  CG2 ILE A 275       8.279  23.672  -6.134  1.00 22.74           C  
ATOM   2033  CD1 ILE A 275       8.442  24.398  -9.092  1.00 22.89           C  
ATOM   2034  N   GLY A 276      11.251  22.939  -4.450  1.00 23.86           N  
ATOM   2035  CA  GLY A 276      11.317  22.175  -3.214  1.00 22.92           C  
ATOM   2036  C   GLY A 276      12.043  22.928  -2.113  1.00 23.10           C  
ATOM   2037  O   GLY A 276      11.601  22.949  -0.965  1.00 22.65           O  
ATOM   2038  N   LEU A 277      13.162  23.553  -2.461  1.00 23.23           N  
ATOM   2039  CA  LEU A 277      13.949  24.307  -1.489  1.00 24.69           C  
ATOM   2040  C   LEU A 277      13.143  25.460  -0.879  1.00 24.18           C  
ATOM   2041  O   LEU A 277      13.086  25.607   0.339  1.00 25.33           O  
ATOM   2042  CB  LEU A 277      15.229  24.831  -2.153  1.00 25.60           C  
ATOM   2043  CG  LEU A 277      16.147  25.730  -1.315  1.00 28.43           C  
ATOM   2044  CD1 LEU A 277      16.497  25.047  -0.013  1.00 28.28           C  
ATOM   2045  CD2 LEU A 277      17.415  26.040  -2.102  1.00 29.46           C  
ATOM   2046  N   VAL A 278      12.512  26.271  -1.721  1.00 23.82           N  
ATOM   2047  CA  VAL A 278      11.703  27.384  -1.236  1.00 24.00           C  
ATOM   2048  C   VAL A 278      10.470  26.862  -0.478  1.00 25.16           C  
ATOM   2049  O   VAL A 278      10.061  27.428   0.539  1.00 24.73           O  
ATOM   2050  CB  VAL A 278      11.245  28.281  -2.416  1.00 23.96           C  
ATOM   2051  CG1 VAL A 278      10.319  29.377  -1.921  1.00 24.66           C  
ATOM   2052  CG2 VAL A 278      12.460  28.893  -3.099  1.00 23.83           C  
ATOM   2053  N   ALA A 279       9.883  25.777  -0.977  1.00 24.82           N  
ATOM   2054  CA  ALA A 279       8.710  25.187  -0.344  1.00 24.03           C  
ATOM   2055  C   ALA A 279       9.066  24.800   1.090  1.00 24.04           C  
ATOM   2056  O   ALA A 279       8.334  25.104   2.036  1.00 23.67           O  
ATOM   2057  CB  ALA A 279       8.252  23.949  -1.133  1.00 23.90           C  
ATOM   2058  N   GLY A 280      10.198  24.125   1.242  1.00 23.98           N  
ATOM   2059  CA  GLY A 280      10.636  23.714   2.560  1.00 25.22           C  
ATOM   2060  C   GLY A 280      10.742  24.893   3.508  1.00 26.47           C  
ATOM   2061  O   GLY A 280      10.283  24.824   4.648  1.00 27.42           O  
ATOM   2062  N   ILE A 281      11.338  25.983   3.034  1.00 26.55           N  
ATOM   2063  CA  ILE A 281      11.509  27.186   3.847  1.00 26.33           C  
ATOM   2064  C   ILE A 281      10.206  27.940   4.139  1.00 26.11           C  
ATOM   2065  O   ILE A 281       9.879  28.168   5.298  1.00 26.67           O  
ATOM   2066  CB  ILE A 281      12.515  28.165   3.182  1.00 26.99           C  
ATOM   2067  CG1 ILE A 281      13.902  27.524   3.134  1.00 25.76           C  
ATOM   2068  CG2 ILE A 281      12.560  29.484   3.953  1.00 26.66           C  
ATOM   2069  CD1 ILE A 281      14.920  28.324   2.357  1.00 27.26           C  
ATOM   2070  N   VAL A 282       9.456  28.322   3.107  1.00 25.98           N  
ATOM   2071  CA  VAL A 282       8.220  29.067   3.340  1.00 26.46           C  
ATOM   2072  C   VAL A 282       7.173  28.297   4.141  1.00 26.42           C  
ATOM   2073  O   VAL A 282       6.452  28.882   4.949  1.00 25.90           O  
ATOM   2074  CB  VAL A 282       7.577  29.580   2.009  1.00 26.71           C  
ATOM   2075  CG1 VAL A 282       8.522  30.554   1.329  1.00 27.42           C  
ATOM   2076  CG2 VAL A 282       7.245  28.423   1.077  1.00 27.08           C  
ATOM   2077  N   CYS A 283       7.086  26.988   3.937  1.00 25.47           N  
ATOM   2078  CA  CYS A 283       6.106  26.204   4.675  1.00 24.64           C  
ATOM   2079  C   CYS A 283       6.483  26.089   6.142  1.00 24.69           C  
ATOM   2080  O   CYS A 283       5.614  26.064   7.013  1.00 25.06           O  
ATOM   2081  CB  CYS A 283       5.954  24.821   4.050  1.00 23.34           C  
ATOM   2082  SG  CYS A 283       5.136  24.898   2.447  1.00 24.72           S  
ATOM   2083  N   TYR A 284       7.776  26.026   6.429  1.00 24.93           N  
ATOM   2084  CA  TYR A 284       8.193  25.941   7.819  1.00 26.89           C  
ATOM   2085  C   TYR A 284       7.871  27.276   8.515  1.00 27.11           C  
ATOM   2086  O   TYR A 284       7.366  27.295   9.640  1.00 25.54           O  
ATOM   2087  CB  TYR A 284       9.691  25.624   7.922  1.00 28.97           C  
ATOM   2088  CG  TYR A 284      10.096  25.200   9.317  1.00 32.14           C  
ATOM   2089  CD1 TYR A 284      10.182  26.134  10.356  1.00 33.46           C  
ATOM   2090  CD2 TYR A 284      10.302  23.856   9.621  1.00 33.18           C  
ATOM   2091  CE1 TYR A 284      10.454  25.739  11.661  1.00 34.59           C  
ATOM   2092  CE2 TYR A 284      10.571  23.449  10.924  1.00 36.41           C  
ATOM   2093  CZ  TYR A 284      10.644  24.396  11.939  1.00 37.35           C  
ATOM   2094  OH  TYR A 284      10.892  23.995  13.231  1.00 40.79           O  
ATOM   2095  N   LEU A 285       8.145  28.388   7.835  1.00 26.57           N  
ATOM   2096  CA  LEU A 285       7.868  29.708   8.396  1.00 26.98           C  
ATOM   2097  C   LEU A 285       6.374  29.890   8.654  1.00 27.07           C  
ATOM   2098  O   LEU A 285       5.985  30.489   9.658  1.00 26.58           O  
ATOM   2099  CB  LEU A 285       8.360  30.808   7.452  1.00 27.19           C  
ATOM   2100  CG  LEU A 285       9.862  30.856   7.164  1.00 28.34           C  
ATOM   2101  CD1 LEU A 285      10.169  32.064   6.301  1.00 26.37           C  
ATOM   2102  CD2 LEU A 285      10.641  30.927   8.467  1.00 28.64           C  
ATOM   2103  N   ALA A 286       5.544  29.366   7.750  1.00 27.14           N  
ATOM   2104  CA  ALA A 286       4.088  29.466   7.874  1.00 28.59           C  
ATOM   2105  C   ALA A 286       3.586  28.710   9.101  1.00 29.72           C  
ATOM   2106  O   ALA A 286       2.687  29.179   9.800  1.00 29.65           O  
ATOM   2107  CB  ALA A 286       3.410  28.927   6.613  1.00 27.65           C  
ATOM   2108  N   MET A 287       4.160  27.535   9.352  1.00 31.08           N  
ATOM   2109  CA  MET A 287       3.781  26.731  10.510  1.00 32.47           C  
ATOM   2110  C   MET A 287       4.112  27.501  11.790  1.00 33.98           C  
ATOM   2111  O   MET A 287       3.268  27.644  12.677  1.00 34.63           O  
ATOM   2112  CB  MET A 287       4.534  25.398  10.511  1.00 31.98           C  
ATOM   2113  CG  MET A 287       4.293  24.558  11.755  1.00 32.66           C  
ATOM   2114  SD  MET A 287       5.316  23.080  11.816  1.00 33.16           S  
ATOM   2115  CE  MET A 287       6.903  23.800  12.194  1.00 33.43           C  
ATOM   2116  N   ASP A 288       5.345  27.995  11.881  1.00 35.03           N  
ATOM   2117  CA  ASP A 288       5.777  28.760  13.049  1.00 37.14           C  
ATOM   2118  C   ASP A 288       4.904  29.989  13.272  1.00 37.17           C  
ATOM   2119  O   ASP A 288       4.601  30.354  14.409  1.00 37.44           O  
ATOM   2120  CB  ASP A 288       7.231  29.197  12.879  1.00 40.64           C  
ATOM   2121  CG  ASP A 288       8.205  28.080  13.162  1.00 45.75           C  
ATOM   2122  OD1 ASP A 288       7.940  26.937  12.730  1.00 49.64           O  
ATOM   2123  OD2 ASP A 288       9.237  28.344  13.814  1.00 48.82           O  
ATOM   2124  N   PHE A 289       4.493  30.620  12.178  1.00 36.03           N  
ATOM   2125  CA  PHE A 289       3.669  31.811  12.267  1.00 35.69           C  
ATOM   2126  C   PHE A 289       2.232  31.575  12.731  1.00 35.45           C  
ATOM   2127  O   PHE A 289       1.715  32.343  13.542  1.00 34.86           O  
ATOM   2128  CB  PHE A 289       3.662  32.534  10.927  1.00 35.88           C  
ATOM   2129  CG  PHE A 289       2.888  33.812  10.942  1.00 37.44           C  
ATOM   2130  CD1 PHE A 289       1.600  33.865  10.424  1.00 38.36           C  
ATOM   2131  CD2 PHE A 289       3.446  34.965  11.483  1.00 37.82           C  
ATOM   2132  CE1 PHE A 289       0.877  35.053  10.441  1.00 39.28           C  
ATOM   2133  CE2 PHE A 289       2.732  36.158  11.507  1.00 38.38           C  
ATOM   2134  CZ  PHE A 289       1.447  36.204  10.985  1.00 37.96           C  
ATOM   2135  N   ARG A 290       1.574  30.536  12.222  1.00 34.40           N  
ATOM   2136  CA  ARG A 290       0.204  30.286  12.647  1.00 33.54           C  
ATOM   2137  C   ARG A 290       0.224  29.814  14.093  1.00 33.51           C  
ATOM   2138  O   ARG A 290      -0.736  30.006  14.832  1.00 33.43           O  
ATOM   2139  CB  ARG A 290      -0.480  29.266  11.725  1.00 33.85           C  
ATOM   2140  CG  ARG A 290       0.037  27.851  11.802  1.00 33.79           C  
ATOM   2141  CD  ARG A 290      -0.724  27.044  12.834  1.00 33.15           C  
ATOM   2142  NE  ARG A 290      -0.138  25.718  12.982  1.00 34.10           N  
ATOM   2143  CZ  ARG A 290      -0.437  24.873  13.961  1.00 34.80           C  
ATOM   2144  NH1 ARG A 290      -1.325  25.209  14.890  1.00 34.88           N  
ATOM   2145  NH2 ARG A 290       0.164  23.693  14.018  1.00 36.47           N  
ATOM   2146  N   ILE A 291       1.338  29.215  14.501  1.00 34.83           N  
ATOM   2147  CA  ILE A 291       1.499  28.749  15.875  1.00 35.55           C  
ATOM   2148  C   ILE A 291       1.656  29.979  16.771  1.00 38.45           C  
ATOM   2149  O   ILE A 291       1.049  30.068  17.838  1.00 39.27           O  
ATOM   2150  CB  ILE A 291       2.748  27.855  16.022  1.00 34.30           C  
ATOM   2151  CG1 ILE A 291       2.516  26.519  15.320  1.00 34.18           C  
ATOM   2152  CG2 ILE A 291       3.055  27.620  17.489  1.00 33.75           C  
ATOM   2153  CD1 ILE A 291       3.710  25.601  15.355  1.00 33.88           C  
ATOM   2154  N   LYS A 292       2.482  30.922  16.325  1.00 40.27           N  
ATOM   2155  CA  LYS A 292       2.722  32.169  17.051  1.00 41.88           C  
ATOM   2156  C   LYS A 292       1.419  32.953  17.183  1.00 40.87           C  
ATOM   2157  O   LYS A 292       1.194  33.644  18.174  1.00 40.15           O  
ATOM   2158  CB  LYS A 292       3.759  33.012  16.301  1.00 44.97           C  
ATOM   2159  CG  LYS A 292       3.728  34.506  16.605  1.00 48.89           C  
ATOM   2160  CD  LYS A 292       4.729  35.241  15.721  1.00 53.77           C  
ATOM   2161  CE  LYS A 292       4.644  36.750  15.884  1.00 57.18           C  
ATOM   2162  NZ  LYS A 292       5.576  37.449  14.943  1.00 60.43           N  
ATOM   2163  N   LYS A 293       0.568  32.848  16.168  1.00 40.47           N  
ATOM   2164  CA  LYS A 293      -0.712  33.533  16.177  1.00 40.32           C  
ATOM   2165  C   LYS A 293      -1.736  32.717  16.943  1.00 39.81           C  
ATOM   2166  O   LYS A 293      -2.908  33.074  17.005  1.00 40.34           O  
ATOM   2167  CB  LYS A 293      -1.187  33.784  14.748  1.00 41.14           C  
ATOM   2168  CG  LYS A 293      -0.340  34.815  14.029  1.00 44.90           C  
ATOM   2169  CD  LYS A 293      -0.309  36.118  14.824  1.00 48.76           C  
ATOM   2170  CE  LYS A 293       0.684  37.116  14.253  1.00 51.79           C  
ATOM   2171  NZ  LYS A 293       0.782  38.336  15.108  1.00 54.15           N  
ATOM   2172  N   LYS A 294      -1.281  31.612  17.521  1.00 39.44           N  
ATOM   2173  CA  LYS A 294      -2.139  30.741  18.314  1.00 39.88           C  
ATOM   2174  C   LYS A 294      -3.387  30.197  17.620  1.00 38.48           C  
ATOM   2175  O   LYS A 294      -4.380  29.891  18.276  1.00 39.24           O  
ATOM   2176  CB  LYS A 294      -2.528  31.465  19.606  1.00 42.44           C  
ATOM   2177  CG  LYS A 294      -1.396  31.488  20.619  1.00 46.59           C  
ATOM   2178  CD  LYS A 294      -1.638  32.459  21.758  1.00 49.74           C  
ATOM   2179  CE  LYS A 294      -0.760  32.097  22.956  1.00 52.20           C  
ATOM   2180  NZ  LYS A 294       0.633  31.733  22.557  1.00 53.57           N  
ATOM   2181  N   ILE A 295      -3.341  30.072  16.298  1.00 35.21           N  
ATOM   2182  CA  ILE A 295      -4.475  29.536  15.560  1.00 33.09           C  
ATOM   2183  C   ILE A 295      -4.356  28.016  15.607  1.00 32.66           C  
ATOM   2184  O   ILE A 295      -3.323  27.456  15.220  1.00 32.31           O  
ATOM   2185  CB  ILE A 295      -4.457  30.013  14.103  1.00 32.56           C  
ATOM   2186  CG1 ILE A 295      -4.548  31.539  14.073  1.00 34.20           C  
ATOM   2187  CG2 ILE A 295      -5.612  29.401  13.332  1.00 31.32           C  
ATOM   2188  CD1 ILE A 295      -4.266  32.142  12.718  1.00 36.53           C  
ATOM   2189  N   ASP A 296      -5.398  27.347  16.095  1.00 30.44           N  
ATOM   2190  CA  ASP A 296      -5.352  25.896  16.189  1.00 29.52           C  
ATOM   2191  C   ASP A 296      -5.751  25.200  14.892  1.00 29.26           C  
ATOM   2192  O   ASP A 296      -6.732  24.454  14.846  1.00 28.98           O  
ATOM   2193  CB  ASP A 296      -6.235  25.391  17.329  1.00 27.30           C  
ATOM   2194  CG  ASP A 296      -5.970  23.934  17.658  1.00 27.80           C  
ATOM   2195  OD1 ASP A 296      -5.257  23.262  16.881  1.00 25.78           O  
ATOM   2196  OD2 ASP A 296      -6.476  23.453  18.691  1.00 27.25           O  
ATOM   2197  N   GLU A 297      -4.989  25.470  13.836  1.00 28.96           N  
ATOM   2198  CA  GLU A 297      -5.213  24.846  12.539  1.00 28.35           C  
ATOM   2199  C   GLU A 297      -4.366  23.589  12.734  1.00 27.49           C  
ATOM   2200  O   GLU A 297      -3.325  23.382  12.116  1.00 28.18           O  
ATOM   2201  CB  GLU A 297      -4.671  25.748  11.418  1.00 27.74           C  
ATOM   2202  CG  GLU A 297      -5.206  25.397  10.056  1.00 26.95           C  
ATOM   2203  CD  GLU A 297      -4.756  24.027   9.621  1.00 28.25           C  
ATOM   2204  OE1 GLU A 297      -3.616  23.906   9.122  1.00 27.15           O  
ATOM   2205  OE2 GLU A 297      -5.538  23.072   9.799  1.00 28.32           O  
ATOM   2206  N   SER A 298      -4.852  22.786  13.665  1.00 27.07           N  
ATOM   2207  CA  SER A 298      -4.258  21.553  14.134  1.00 26.35           C  
ATOM   2208  C   SER A 298      -3.133  20.821  13.409  1.00 26.12           C  
ATOM   2209  O   SER A 298      -1.994  20.837  13.874  1.00 26.06           O  
ATOM   2210  CB  SER A 298      -5.387  20.574  14.437  1.00 27.15           C  
ATOM   2211  OG  SER A 298      -6.301  21.183  15.330  1.00 25.35           O  
ATOM   2212  N   LEU A 299      -3.434  20.174  12.290  1.00 24.37           N  
ATOM   2213  CA  LEU A 299      -2.415  19.390  11.604  1.00 24.77           C  
ATOM   2214  C   LEU A 299      -1.730  20.064  10.416  1.00 24.95           C  
ATOM   2215  O   LEU A 299      -1.243  19.404   9.499  1.00 25.44           O  
ATOM   2216  CB  LEU A 299      -3.022  18.031  11.221  1.00 24.40           C  
ATOM   2217  CG  LEU A 299      -3.817  17.431  12.401  1.00 23.85           C  
ATOM   2218  CD1 LEU A 299      -4.539  16.166  11.988  1.00 24.68           C  
ATOM   2219  CD2 LEU A 299      -2.876  17.151  13.554  1.00 23.62           C  
ATOM   2220  N   ASP A 300      -1.691  21.392  10.462  1.00 25.79           N  
ATOM   2221  CA  ASP A 300      -1.037  22.219   9.455  1.00 25.18           C  
ATOM   2222  C   ASP A 300      -1.363  22.020   7.982  1.00 25.48           C  
ATOM   2223  O   ASP A 300      -0.470  22.058   7.135  1.00 26.02           O  
ATOM   2224  CB  ASP A 300       0.481  22.155   9.648  1.00 27.43           C  
ATOM   2225  CG  ASP A 300       0.965  23.077  10.760  1.00 29.27           C  
ATOM   2226  OD1 ASP A 300       1.651  22.594  11.689  1.00 30.44           O  
ATOM   2227  OD2 ASP A 300       0.659  24.287  10.700  1.00 29.09           O  
ATOM   2228  N   ALA A 301      -2.640  21.831   7.671  1.00 24.95           N  
ATOM   2229  CA  ALA A 301      -3.061  21.688   6.284  1.00 23.75           C  
ATOM   2230  C   ALA A 301      -2.763  23.022   5.612  1.00 24.17           C  
ATOM   2231  O   ALA A 301      -2.343  23.080   4.455  1.00 23.48           O  
ATOM   2232  CB  ALA A 301      -4.557  21.398   6.214  1.00 24.26           C  
ATOM   2233  N   TRP A 302      -2.973  24.101   6.355  1.00 24.09           N  
ATOM   2234  CA  TRP A 302      -2.740  25.430   5.814  1.00 24.76           C  
ATOM   2235  C   TRP A 302      -1.266  25.708   5.520  1.00 24.19           C  
ATOM   2236  O   TRP A 302      -0.917  26.047   4.390  1.00 24.75           O  
ATOM   2237  CB  TRP A 302      -3.290  26.501   6.761  1.00 24.91           C  
ATOM   2238  CG  TRP A 302      -2.968  27.867   6.287  1.00 25.77           C  
ATOM   2239  CD1 TRP A 302      -3.538  28.535   5.238  1.00 25.94           C  
ATOM   2240  CD2 TRP A 302      -1.924  28.711   6.783  1.00 26.67           C  
ATOM   2241  NE1 TRP A 302      -2.906  29.745   5.047  1.00 26.13           N  
ATOM   2242  CE2 TRP A 302      -1.912  29.876   5.983  1.00 26.54           C  
ATOM   2243  CE3 TRP A 302      -0.993  28.593   7.824  1.00 25.72           C  
ATOM   2244  CZ2 TRP A 302      -1.003  30.917   6.196  1.00 27.14           C  
ATOM   2245  CZ3 TRP A 302      -0.091  29.627   8.036  1.00 26.64           C  
ATOM   2246  CH2 TRP A 302      -0.102  30.774   7.225  1.00 27.07           C  
ATOM   2247  N   ALA A 303      -0.407  25.565   6.527  1.00 22.89           N  
ATOM   2248  CA  ALA A 303       1.026  25.819   6.357  1.00 22.60           C  
ATOM   2249  C   ALA A 303       1.668  24.956   5.276  1.00 23.16           C  
ATOM   2250  O   ALA A 303       2.470  25.447   4.482  1.00 24.21           O  
ATOM   2251  CB  ALA A 303       1.762  25.607   7.682  1.00 21.58           C  
ATOM   2252  N   ILE A 304       1.317  23.672   5.246  1.00 22.86           N  
ATOM   2253  CA  ILE A 304       1.888  22.741   4.271  1.00 22.55           C  
ATOM   2254  C   ILE A 304       1.218  22.779   2.893  1.00 21.50           C  
ATOM   2255  O   ILE A 304       1.862  23.061   1.892  1.00 23.21           O  
ATOM   2256  CB  ILE A 304       1.832  21.287   4.806  1.00 23.31           C  
ATOM   2257  CG1 ILE A 304       2.575  21.196   6.141  1.00 24.14           C  
ATOM   2258  CG2 ILE A 304       2.425  20.322   3.784  1.00 22.08           C  
ATOM   2259  CD1 ILE A 304       4.041  21.495   6.051  1.00 26.33           C  
ATOM   2260  N   HIS A 305      -0.074  22.491   2.847  1.00 21.29           N  
ATOM   2261  CA  HIS A 305      -0.808  22.481   1.586  1.00 20.90           C  
ATOM   2262  C   HIS A 305      -1.185  23.873   1.073  1.00 21.64           C  
ATOM   2263  O   HIS A 305      -1.011  24.169  -0.111  1.00 20.96           O  
ATOM   2264  CB  HIS A 305      -2.067  21.627   1.744  1.00 21.04           C  
ATOM   2265  CG  HIS A 305      -1.778  20.191   2.049  1.00 22.53           C  
ATOM   2266  ND1 HIS A 305      -1.480  19.269   1.069  1.00 22.63           N  
ATOM   2267  CD2 HIS A 305      -1.684  19.532   3.228  1.00 22.61           C  
ATOM   2268  CE1 HIS A 305      -1.214  18.103   1.631  1.00 23.52           C  
ATOM   2269  NE2 HIS A 305      -1.331  18.235   2.940  1.00 23.33           N  
ATOM   2270  N   GLY A 306      -1.711  24.717   1.959  1.00 21.02           N  
ATOM   2271  CA  GLY A 306      -2.106  26.054   1.559  1.00 21.00           C  
ATOM   2272  C   GLY A 306      -0.934  26.845   1.021  1.00 22.42           C  
ATOM   2273  O   GLY A 306      -0.925  27.241  -0.145  1.00 23.80           O  
ATOM   2274  N   ILE A 307       0.063  27.071   1.871  1.00 22.55           N  
ATOM   2275  CA  ILE A 307       1.255  27.822   1.494  1.00 22.94           C  
ATOM   2276  C   ILE A 307       2.104  27.076   0.467  1.00 24.06           C  
ATOM   2277  O   ILE A 307       2.691  27.695  -0.419  1.00 23.89           O  
ATOM   2278  CB  ILE A 307       2.114  28.140   2.737  1.00 23.56           C  
ATOM   2279  CG1 ILE A 307       1.291  28.972   3.721  1.00 24.25           C  
ATOM   2280  CG2 ILE A 307       3.380  28.894   2.337  1.00 22.19           C  
ATOM   2281  CD1 ILE A 307       0.778  30.274   3.138  1.00 25.13           C  
ATOM   2282  N   GLY A 308       2.174  25.751   0.590  1.00 24.58           N  
ATOM   2283  CA  GLY A 308       2.936  24.962  -0.361  1.00 23.40           C  
ATOM   2284  C   GLY A 308       2.301  25.050  -1.741  1.00 23.85           C  
ATOM   2285  O   GLY A 308       2.998  25.199  -2.743  1.00 25.29           O  
ATOM   2286  N   GLY A 309       0.975  24.966  -1.799  1.00 23.63           N  
ATOM   2287  CA  GLY A 309       0.286  25.049  -3.076  1.00 24.66           C  
ATOM   2288  C   GLY A 309       0.342  26.442  -3.683  1.00 25.26           C  
ATOM   2289  O   GLY A 309       0.361  26.605  -4.907  1.00 24.86           O  
ATOM   2290  N   LEU A 310       0.366  27.456  -2.822  1.00 25.20           N  
ATOM   2291  CA  LEU A 310       0.425  28.844  -3.276  1.00 25.54           C  
ATOM   2292  C   LEU A 310       1.774  29.127  -3.957  1.00 24.88           C  
ATOM   2293  O   LEU A 310       1.823  29.613  -5.081  1.00 25.92           O  
ATOM   2294  CB  LEU A 310       0.211  29.781  -2.082  1.00 24.78           C  
ATOM   2295  CG  LEU A 310      -0.002  31.276  -2.327  1.00 25.78           C  
ATOM   2296  CD1 LEU A 310      -0.343  31.944  -1.003  1.00 25.09           C  
ATOM   2297  CD2 LEU A 310       1.248  31.899  -2.923  1.00 26.64           C  
ATOM   2298  N   TRP A 311       2.866  28.819  -3.271  1.00 25.29           N  
ATOM   2299  CA  TRP A 311       4.197  29.031  -3.820  1.00 24.81           C  
ATOM   2300  C   TRP A 311       4.346  28.278  -5.126  1.00 25.38           C  
ATOM   2301  O   TRP A 311       4.707  28.856  -6.150  1.00 26.18           O  
ATOM   2302  CB  TRP A 311       5.251  28.552  -2.819  1.00 26.61           C  
ATOM   2303  CG  TRP A 311       6.540  28.104  -3.439  1.00 27.81           C  
ATOM   2304  CD1 TRP A 311       7.134  26.880  -3.294  1.00 29.16           C  
ATOM   2305  CD2 TRP A 311       7.404  28.870  -4.289  1.00 28.65           C  
ATOM   2306  NE1 TRP A 311       8.312  26.838  -3.999  1.00 29.51           N  
ATOM   2307  CE2 TRP A 311       8.503  28.045  -4.619  1.00 28.93           C  
ATOM   2308  CE3 TRP A 311       7.356  30.171  -4.805  1.00 28.53           C  
ATOM   2309  CZ2 TRP A 311       9.548  28.478  -5.442  1.00 28.10           C  
ATOM   2310  CZ3 TRP A 311       8.397  30.601  -5.624  1.00 29.38           C  
ATOM   2311  CH2 TRP A 311       9.478  29.754  -5.933  1.00 28.47           C  
ATOM   2312  N   GLY A 312       4.060  26.982  -5.088  1.00 25.52           N  
ATOM   2313  CA  GLY A 312       4.181  26.167  -6.283  1.00 25.49           C  
ATOM   2314  C   GLY A 312       3.403  26.691  -7.478  1.00 26.29           C  
ATOM   2315  O   GLY A 312       3.901  26.666  -8.605  1.00 25.21           O  
ATOM   2316  N   SER A 313       2.181  27.161  -7.238  1.00 25.56           N  
ATOM   2317  CA  SER A 313       1.337  27.675  -8.311  1.00 26.29           C  
ATOM   2318  C   SER A 313       1.939  28.933  -8.925  1.00 27.39           C  
ATOM   2319  O   SER A 313       1.838  29.148 -10.134  1.00 28.29           O  
ATOM   2320  CB  SER A 313      -0.070  27.966  -7.784  1.00 26.20           C  
ATOM   2321  OG  SER A 313      -0.688  26.778  -7.316  1.00 27.50           O  
ATOM   2322  N   VAL A 314       2.564  29.762  -8.093  1.00 27.50           N  
ATOM   2323  CA  VAL A 314       3.203  30.983  -8.569  1.00 26.74           C  
ATOM   2324  C   VAL A 314       4.505  30.607  -9.280  1.00 27.57           C  
ATOM   2325  O   VAL A 314       4.837  31.158 -10.336  1.00 27.95           O  
ATOM   2326  CB  VAL A 314       3.532  31.941  -7.404  1.00 26.35           C  
ATOM   2327  CG1 VAL A 314       4.392  33.088  -7.907  1.00 26.30           C  
ATOM   2328  CG2 VAL A 314       2.242  32.475  -6.786  1.00 25.54           C  
ATOM   2329  N   ALA A 315       5.233  29.659  -8.694  1.00 26.85           N  
ATOM   2330  CA  ALA A 315       6.495  29.197  -9.263  1.00 26.51           C  
ATOM   2331  C   ALA A 315       6.324  28.718 -10.712  1.00 26.46           C  
ATOM   2332  O   ALA A 315       7.246  28.830 -11.516  1.00 26.56           O  
ATOM   2333  CB  ALA A 315       7.082  28.079  -8.391  1.00 25.24           C  
ATOM   2334  N   VAL A 316       5.152  28.183 -11.042  1.00 27.62           N  
ATOM   2335  CA  VAL A 316       4.886  27.717 -12.403  1.00 28.36           C  
ATOM   2336  C   VAL A 316       5.115  28.883 -13.377  1.00 30.02           C  
ATOM   2337  O   VAL A 316       5.764  28.726 -14.413  1.00 30.18           O  
ATOM   2338  CB  VAL A 316       3.418  27.228 -12.570  1.00 29.12           C  
ATOM   2339  CG1 VAL A 316       3.133  26.923 -14.038  1.00 29.53           C  
ATOM   2340  CG2 VAL A 316       3.168  25.988 -11.727  1.00 28.87           C  
ATOM   2341  N   GLY A 317       4.587  30.053 -13.028  1.00 29.71           N  
ATOM   2342  CA  GLY A 317       4.728  31.218 -13.884  1.00 30.78           C  
ATOM   2343  C   GLY A 317       6.142  31.757 -13.981  1.00 30.67           C  
ATOM   2344  O   GLY A 317       6.445  32.563 -14.860  1.00 31.19           O  
ATOM   2345  N   ILE A 318       7.010  31.310 -13.078  1.00 30.12           N  
ATOM   2346  CA  ILE A 318       8.398  31.753 -13.055  1.00 28.78           C  
ATOM   2347  C   ILE A 318       9.353  30.760 -13.715  1.00 30.04           C  
ATOM   2348  O   ILE A 318      10.235  31.149 -14.479  1.00 31.71           O  
ATOM   2349  CB  ILE A 318       8.895  31.946 -11.605  1.00 27.55           C  
ATOM   2350  CG1 ILE A 318       8.106  33.049 -10.903  1.00 27.60           C  
ATOM   2351  CG2 ILE A 318      10.368  32.271 -11.604  1.00 28.21           C  
ATOM   2352  CD1 ILE A 318       8.482  33.206  -9.436  1.00 25.88           C  
ATOM   2353  N   LEU A 319       9.160  29.478 -13.423  1.00 29.19           N  
ATOM   2354  CA  LEU A 319      10.043  28.422 -13.909  1.00 28.61           C  
ATOM   2355  C   LEU A 319       9.582  27.491 -15.028  1.00 28.38           C  
ATOM   2356  O   LEU A 319      10.342  26.610 -15.430  1.00 29.20           O  
ATOM   2357  CB  LEU A 319      10.475  27.571 -12.714  1.00 27.01           C  
ATOM   2358  CG  LEU A 319      11.139  28.354 -11.583  1.00 26.13           C  
ATOM   2359  CD1 LEU A 319      11.103  27.548 -10.291  1.00 26.14           C  
ATOM   2360  CD2 LEU A 319      12.560  28.684 -11.981  1.00 26.62           C  
ATOM   2361  N   ALA A 320       8.360  27.649 -15.528  1.00 28.21           N  
ATOM   2362  CA  ALA A 320       7.900  26.773 -16.606  1.00 29.80           C  
ATOM   2363  C   ALA A 320       8.936  26.769 -17.736  1.00 31.33           C  
ATOM   2364  O   ALA A 320       9.323  27.824 -18.242  1.00 30.64           O  
ATOM   2365  CB  ALA A 320       6.544  27.238 -17.130  1.00 29.56           C  
ATOM   2366  N   ASN A 321       9.381  25.579 -18.125  1.00 32.36           N  
ATOM   2367  CA  ASN A 321      10.383  25.433 -19.174  1.00 32.54           C  
ATOM   2368  C   ASN A 321       9.760  24.970 -20.494  1.00 33.99           C  
ATOM   2369  O   ASN A 321       9.211  23.870 -20.577  1.00 33.85           O  
ATOM   2370  CB  ASN A 321      11.439  24.424 -18.730  1.00 32.83           C  
ATOM   2371  CG  ASN A 321      12.649  24.400 -19.643  1.00 33.60           C  
ATOM   2372  OD1 ASN A 321      12.538  24.587 -20.857  1.00 34.62           O  
ATOM   2373  ND2 ASN A 321      13.814  24.149 -19.062  1.00 31.63           N  
ATOM   2374  N   PRO A 322       9.857  25.802 -21.549  1.00 34.20           N  
ATOM   2375  CA  PRO A 322       9.314  25.512 -22.880  1.00 34.55           C  
ATOM   2376  C   PRO A 322       9.766  24.163 -23.419  1.00 35.32           C  
ATOM   2377  O   PRO A 322       9.017  23.475 -24.110  1.00 35.18           O  
ATOM   2378  CB  PRO A 322       9.857  26.652 -23.735  1.00 33.40           C  
ATOM   2379  CG  PRO A 322      10.012  27.754 -22.771  1.00 34.42           C  
ATOM   2380  CD  PRO A 322      10.580  27.084 -21.557  1.00 33.82           C  
ATOM   2381  N   GLU A 323      11.002  23.791 -23.112  1.00 36.99           N  
ATOM   2382  CA  GLU A 323      11.526  22.527 -23.593  1.00 39.91           C  
ATOM   2383  C   GLU A 323      10.915  21.335 -22.877  1.00 39.09           C  
ATOM   2384  O   GLU A 323      10.987  20.209 -23.368  1.00 38.85           O  
ATOM   2385  CB  GLU A 323      13.053  22.507 -23.477  1.00 45.79           C  
ATOM   2386  CG  GLU A 323      13.739  23.371 -24.538  1.00 55.17           C  
ATOM   2387  CD  GLU A 323      15.247  23.177 -24.598  1.00 60.85           C  
ATOM   2388  OE1 GLU A 323      15.706  22.032 -24.831  1.00 63.94           O  
ATOM   2389  OE2 GLU A 323      15.975  24.181 -24.420  1.00 64.54           O  
ATOM   2390  N   VAL A 324      10.300  21.578 -21.724  1.00 37.13           N  
ATOM   2391  CA  VAL A 324       9.679  20.492 -20.982  1.00 35.69           C  
ATOM   2392  C   VAL A 324       8.280  20.212 -21.515  1.00 35.96           C  
ATOM   2393  O   VAL A 324       7.991  19.099 -21.952  1.00 36.03           O  
ATOM   2394  CB  VAL A 324       9.583  20.804 -19.470  1.00 35.16           C  
ATOM   2395  CG1 VAL A 324       8.820  19.694 -18.756  1.00 34.07           C  
ATOM   2396  CG2 VAL A 324      10.973  20.937 -18.875  1.00 33.73           C  
ATOM   2397  N   ASN A 325       7.411  21.218 -21.491  1.00 35.69           N  
ATOM   2398  CA  ASN A 325       6.048  21.014 -21.965  1.00 35.60           C  
ATOM   2399  C   ASN A 325       5.458  22.228 -22.691  1.00 36.83           C  
ATOM   2400  O   ASN A 325       4.293  22.583 -22.492  1.00 37.19           O  
ATOM   2401  CB  ASN A 325       5.153  20.614 -20.785  1.00 33.78           C  
ATOM   2402  CG  ASN A 325       3.870  19.939 -21.223  1.00 32.36           C  
ATOM   2403  OD1 ASN A 325       3.697  19.613 -22.391  1.00 33.18           O  
ATOM   2404  ND2 ASN A 325       2.968  19.711 -20.279  1.00 32.08           N  
ATOM   2405  N   GLY A 326       6.270  22.865 -23.529  1.00 36.52           N  
ATOM   2406  CA  GLY A 326       5.794  24.002 -24.293  1.00 37.24           C  
ATOM   2407  C   GLY A 326       5.661  25.323 -23.566  1.00 38.99           C  
ATOM   2408  O   GLY A 326       6.100  26.353 -24.087  1.00 40.29           O  
ATOM   2409  N   TYR A 327       5.058  25.315 -22.379  1.00 38.93           N  
ATOM   2410  CA  TYR A 327       4.875  26.551 -21.616  1.00 38.50           C  
ATOM   2411  C   TYR A 327       6.172  27.151 -21.076  1.00 38.04           C  
ATOM   2412  O   TYR A 327       7.098  26.432 -20.687  1.00 38.18           O  
ATOM   2413  CB  TYR A 327       3.904  26.331 -20.456  1.00 39.26           C  
ATOM   2414  CG  TYR A 327       2.516  25.927 -20.890  1.00 40.59           C  
ATOM   2415  CD1 TYR A 327       2.168  24.581 -21.019  1.00 41.93           C  
ATOM   2416  CD2 TYR A 327       1.547  26.889 -21.175  1.00 41.03           C  
ATOM   2417  CE1 TYR A 327       0.885  24.201 -21.418  1.00 42.41           C  
ATOM   2418  CE2 TYR A 327       0.263  26.522 -21.575  1.00 42.02           C  
ATOM   2419  CZ  TYR A 327      -0.062  25.177 -21.693  1.00 42.64           C  
ATOM   2420  OH  TYR A 327      -1.332  24.809 -22.080  1.00 44.12           O  
ATOM   2421  N   ALA A 328       6.222  28.482 -21.052  1.00 36.60           N  
ATOM   2422  CA  ALA A 328       7.393  29.201 -20.571  1.00 35.25           C  
ATOM   2423  C   ALA A 328       6.999  30.212 -19.517  1.00 34.65           C  
ATOM   2424  O   ALA A 328       5.971  30.878 -19.628  1.00 33.71           O  
ATOM   2425  CB  ALA A 328       8.079  29.911 -21.721  1.00 34.92           C  
ATOM   2426  N   GLY A 329       7.832  30.323 -18.493  1.00 34.94           N  
ATOM   2427  CA  GLY A 329       7.567  31.262 -17.425  1.00 37.68           C  
ATOM   2428  C   GLY A 329       8.483  32.463 -17.535  1.00 38.85           C  
ATOM   2429  O   GLY A 329       9.266  32.570 -18.480  1.00 37.98           O  
ATOM   2430  N   LEU A 330       8.386  33.359 -16.558  1.00 40.09           N  
ATOM   2431  CA  LEU A 330       9.183  34.579 -16.521  1.00 40.31           C  
ATOM   2432  C   LEU A 330      10.658  34.374 -16.849  1.00 41.99           C  
ATOM   2433  O   LEU A 330      11.223  35.104 -17.660  1.00 43.06           O  
ATOM   2434  CB  LEU A 330       9.067  35.232 -15.146  1.00 37.92           C  
ATOM   2435  CG  LEU A 330       9.752  36.588 -15.023  1.00 37.06           C  
ATOM   2436  CD1 LEU A 330       9.084  37.578 -15.964  1.00 36.23           C  
ATOM   2437  CD2 LEU A 330       9.667  37.070 -13.590  1.00 37.84           C  
ATOM   2438  N   LEU A 331      11.283  33.387 -16.217  1.00 42.44           N  
ATOM   2439  CA  LEU A 331      12.696  33.121 -16.446  1.00 42.82           C  
ATOM   2440  C   LEU A 331      13.011  32.561 -17.827  1.00 42.28           C  
ATOM   2441  O   LEU A 331      14.178  32.471 -18.220  1.00 42.06           O  
ATOM   2442  CB  LEU A 331      13.231  32.182 -15.364  1.00 45.42           C  
ATOM   2443  CG  LEU A 331      13.614  32.898 -14.069  1.00 47.74           C  
ATOM   2444  CD1 LEU A 331      14.769  33.837 -14.363  1.00 50.63           C  
ATOM   2445  CD2 LEU A 331      12.439  33.681 -13.519  1.00 48.49           C  
ATOM   2446  N   PHE A 332      11.972  32.187 -18.564  1.00 40.78           N  
ATOM   2447  CA  PHE A 332      12.157  31.653 -19.906  1.00 40.38           C  
ATOM   2448  C   PHE A 332      11.547  32.585 -20.960  1.00 40.91           C  
ATOM   2449  O   PHE A 332      11.101  32.155 -22.029  1.00 40.36           O  
ATOM   2450  CB  PHE A 332      11.571  30.244 -19.984  1.00 39.81           C  
ATOM   2451  CG  PHE A 332      12.395  29.221 -19.259  1.00 39.24           C  
ATOM   2452  CD1 PHE A 332      13.422  28.547 -19.912  1.00 38.95           C  
ATOM   2453  CD2 PHE A 332      12.183  28.968 -17.908  1.00 39.16           C  
ATOM   2454  CE1 PHE A 332      14.227  27.639 -19.231  1.00 39.03           C  
ATOM   2455  CE2 PHE A 332      12.985  28.060 -17.218  1.00 38.67           C  
ATOM   2456  CZ  PHE A 332      14.008  27.396 -17.882  1.00 38.25           C  
ATOM   2457  N   GLY A 333      11.532  33.872 -20.624  1.00 41.22           N  
ATOM   2458  CA  GLY A 333      11.040  34.892 -21.528  1.00 41.76           C  
ATOM   2459  C   GLY A 333       9.573  35.264 -21.525  1.00 42.67           C  
ATOM   2460  O   GLY A 333       9.197  36.237 -22.177  1.00 44.35           O  
ATOM   2461  N   ASN A 334       8.738  34.533 -20.799  1.00 41.71           N  
ATOM   2462  CA  ASN A 334       7.313  34.842 -20.812  1.00 41.07           C  
ATOM   2463  C   ASN A 334       6.749  35.411 -19.514  1.00 41.26           C  
ATOM   2464  O   ASN A 334       6.365  34.666 -18.608  1.00 41.18           O  
ATOM   2465  CB  ASN A 334       6.527  33.595 -21.205  1.00 40.10           C  
ATOM   2466  CG  ASN A 334       5.060  33.873 -21.398  1.00 40.43           C  
ATOM   2467  OD1 ASN A 334       4.245  32.951 -21.440  1.00 40.84           O  
ATOM   2468  ND2 ASN A 334       4.710  35.149 -21.529  1.00 40.71           N  
ATOM   2469  N   PRO A 335       6.686  36.749 -19.409  1.00 41.40           N  
ATOM   2470  CA  PRO A 335       6.153  37.382 -18.201  1.00 41.09           C  
ATOM   2471  C   PRO A 335       4.634  37.217 -18.103  1.00 40.65           C  
ATOM   2472  O   PRO A 335       4.058  37.338 -17.024  1.00 40.44           O  
ATOM   2473  CB  PRO A 335       6.581  38.842 -18.366  1.00 41.28           C  
ATOM   2474  CG  PRO A 335       6.549  39.031 -19.842  1.00 40.25           C  
ATOM   2475  CD  PRO A 335       7.201  37.765 -20.346  1.00 41.22           C  
ATOM   2476  N   GLN A 336       3.996  36.927 -19.235  1.00 40.52           N  
ATOM   2477  CA  GLN A 336       2.547  36.748 -19.285  1.00 41.20           C  
ATOM   2478  C   GLN A 336       2.057  35.572 -18.445  1.00 39.72           C  
ATOM   2479  O   GLN A 336       1.012  35.661 -17.799  1.00 38.91           O  
ATOM   2480  CB  GLN A 336       2.077  36.548 -20.729  1.00 44.99           C  
ATOM   2481  CG  GLN A 336       1.220  37.683 -21.273  1.00 51.60           C  
ATOM   2482  CD  GLN A 336       2.043  38.868 -21.740  1.00 56.14           C  
ATOM   2483  OE1 GLN A 336       1.496  39.903 -22.132  1.00 58.75           O  
ATOM   2484  NE2 GLN A 336       3.368  38.721 -21.713  1.00 57.32           N  
ATOM   2485  N   LEU A 337       2.799  34.468 -18.463  1.00 37.59           N  
ATOM   2486  CA  LEU A 337       2.401  33.291 -17.701  1.00 34.67           C  
ATOM   2487  C   LEU A 337       2.418  33.572 -16.208  1.00 33.93           C  
ATOM   2488  O   LEU A 337       1.579  33.053 -15.476  1.00 33.79           O  
ATOM   2489  CB  LEU A 337       3.309  32.103 -18.012  1.00 34.48           C  
ATOM   2490  CG  LEU A 337       2.846  30.773 -17.412  1.00 33.42           C  
ATOM   2491  CD1 LEU A 337       1.421  30.464 -17.854  1.00 33.28           C  
ATOM   2492  CD2 LEU A 337       3.789  29.670 -17.851  1.00 33.11           C  
ATOM   2493  N   LEU A 338       3.359  34.398 -15.752  1.00 32.32           N  
ATOM   2494  CA  LEU A 338       3.430  34.731 -14.328  1.00 30.85           C  
ATOM   2495  C   LEU A 338       2.204  35.527 -13.875  1.00 30.84           C  
ATOM   2496  O   LEU A 338       1.684  35.300 -12.781  1.00 29.91           O  
ATOM   2497  CB  LEU A 338       4.705  35.523 -14.008  1.00 30.21           C  
ATOM   2498  CG  LEU A 338       4.854  35.945 -12.539  1.00 29.48           C  
ATOM   2499  CD1 LEU A 338       4.704  34.734 -11.628  1.00 30.23           C  
ATOM   2500  CD2 LEU A 338       6.200  36.595 -12.327  1.00 29.17           C  
ATOM   2501  N   VAL A 339       1.739  36.455 -14.712  1.00 29.75           N  
ATOM   2502  CA  VAL A 339       0.566  37.262 -14.374  1.00 28.63           C  
ATOM   2503  C   VAL A 339      -0.693  36.397 -14.293  1.00 28.05           C  
ATOM   2504  O   VAL A 339      -1.547  36.622 -13.435  1.00 28.01           O  
ATOM   2505  CB  VAL A 339       0.354  38.415 -15.403  1.00 29.60           C  
ATOM   2506  CG1 VAL A 339      -0.994  39.097 -15.173  1.00 25.89           C  
ATOM   2507  CG2 VAL A 339       1.486  39.435 -15.268  1.00 27.06           C  
ATOM   2508  N   SER A 340      -0.809  35.411 -15.180  1.00 28.16           N  
ATOM   2509  CA  SER A 340      -1.963  34.511 -15.165  1.00 29.06           C  
ATOM   2510  C   SER A 340      -1.970  33.714 -13.856  1.00 28.23           C  
ATOM   2511  O   SER A 340      -3.016  33.516 -13.244  1.00 27.93           O  
ATOM   2512  CB  SER A 340      -1.912  33.536 -16.348  1.00 30.59           C  
ATOM   2513  OG  SER A 340      -2.083  34.204 -17.586  1.00 34.10           O  
ATOM   2514  N   GLN A 341      -0.795  33.261 -13.428  1.00 29.13           N  
ATOM   2515  CA  GLN A 341      -0.683  32.490 -12.193  1.00 27.95           C  
ATOM   2516  C   GLN A 341      -1.049  33.327 -10.966  1.00 28.69           C  
ATOM   2517  O   GLN A 341      -1.787  32.863 -10.097  1.00 29.19           O  
ATOM   2518  CB  GLN A 341       0.735  31.934 -12.033  1.00 26.92           C  
ATOM   2519  CG  GLN A 341       1.136  30.889 -13.069  1.00 26.51           C  
ATOM   2520  CD  GLN A 341       0.103  29.785 -13.229  1.00 28.41           C  
ATOM   2521  OE1 GLN A 341      -0.733  29.829 -14.130  1.00 27.45           O  
ATOM   2522  NE2 GLN A 341       0.150  28.791 -12.344  1.00 27.80           N  
ATOM   2523  N   LEU A 342      -0.534  34.555 -10.890  1.00 28.45           N  
ATOM   2524  CA  LEU A 342      -0.831  35.439  -9.761  1.00 28.29           C  
ATOM   2525  C   LEU A 342      -2.329  35.728  -9.665  1.00 28.87           C  
ATOM   2526  O   LEU A 342      -2.889  35.796  -8.569  1.00 30.83           O  
ATOM   2527  CB  LEU A 342      -0.059  36.755  -9.890  1.00 29.48           C  
ATOM   2528  CG  LEU A 342       1.463  36.671  -9.756  1.00 29.11           C  
ATOM   2529  CD1 LEU A 342       2.093  38.027 -10.032  1.00 29.56           C  
ATOM   2530  CD2 LEU A 342       1.813  36.203  -8.365  1.00 29.60           C  
ATOM   2531  N   ILE A 343      -2.981  35.906 -10.810  1.00 28.60           N  
ATOM   2532  CA  ILE A 343      -4.415  36.162 -10.818  1.00 28.42           C  
ATOM   2533  C   ILE A 343      -5.140  34.926 -10.292  1.00 28.45           C  
ATOM   2534  O   ILE A 343      -6.057  35.029  -9.473  1.00 29.19           O  
ATOM   2535  CB  ILE A 343      -4.925  36.476 -12.246  1.00 28.72           C  
ATOM   2536  CG1 ILE A 343      -4.321  37.802 -12.724  1.00 29.32           C  
ATOM   2537  CG2 ILE A 343      -6.459  36.515 -12.262  1.00 26.83           C  
ATOM   2538  CD1 ILE A 343      -4.646  38.160 -14.172  1.00 30.28           C  
ATOM   2539  N   ALA A 344      -4.713  33.758 -10.766  1.00 28.39           N  
ATOM   2540  CA  ALA A 344      -5.305  32.487 -10.360  1.00 28.04           C  
ATOM   2541  C   ALA A 344      -5.064  32.200  -8.879  1.00 26.96           C  
ATOM   2542  O   ALA A 344      -5.969  31.754  -8.172  1.00 27.86           O  
ATOM   2543  CB  ALA A 344      -4.735  31.353 -11.212  1.00 27.64           C  
ATOM   2544  N   VAL A 345      -3.843  32.450  -8.417  1.00 24.96           N  
ATOM   2545  CA  VAL A 345      -3.498  32.215  -7.024  1.00 25.13           C  
ATOM   2546  C   VAL A 345      -4.246  33.187  -6.116  1.00 26.65           C  
ATOM   2547  O   VAL A 345      -4.753  32.792  -5.065  1.00 27.41           O  
ATOM   2548  CB  VAL A 345      -1.975  32.356  -6.808  1.00 25.04           C  
ATOM   2549  CG1 VAL A 345      -1.645  32.394  -5.326  1.00 25.15           C  
ATOM   2550  CG2 VAL A 345      -1.261  31.193  -7.472  1.00 23.09           C  
ATOM   2551  N   ALA A 346      -4.321  34.454  -6.524  1.00 26.46           N  
ATOM   2552  CA  ALA A 346      -5.021  35.474  -5.739  1.00 26.76           C  
ATOM   2553  C   ALA A 346      -6.522  35.167  -5.634  1.00 26.96           C  
ATOM   2554  O   ALA A 346      -7.121  35.307  -4.569  1.00 27.48           O  
ATOM   2555  CB  ALA A 346      -4.808  36.858  -6.367  1.00 25.21           C  
ATOM   2556  N   SER A 347      -7.124  34.750  -6.744  1.00 27.04           N  
ATOM   2557  CA  SER A 347      -8.551  34.423  -6.783  1.00 28.19           C  
ATOM   2558  C   SER A 347      -8.914  33.205  -5.932  1.00 28.13           C  
ATOM   2559  O   SER A 347      -9.805  33.273  -5.083  1.00 26.97           O  
ATOM   2560  CB  SER A 347      -8.998  34.156  -8.225  1.00 26.67           C  
ATOM   2561  OG  SER A 347      -8.806  35.294  -9.039  1.00 30.14           O  
ATOM   2562  N   THR A 348      -8.225  32.092  -6.178  1.00 28.21           N  
ATOM   2563  CA  THR A 348      -8.490  30.853  -5.457  1.00 26.55           C  
ATOM   2564  C   THR A 348      -8.163  30.953  -3.971  1.00 26.54           C  
ATOM   2565  O   THR A 348      -8.856  30.365  -3.145  1.00 27.73           O  
ATOM   2566  CB  THR A 348      -7.730  29.657  -6.099  1.00 25.83           C  
ATOM   2567  OG1 THR A 348      -6.329  29.942  -6.152  1.00 25.23           O  
ATOM   2568  CG2 THR A 348      -8.241  29.400  -7.518  1.00 23.17           C  
ATOM   2569  N   THR A 349      -7.124  31.706  -3.623  1.00 25.92           N  
ATOM   2570  CA  THR A 349      -6.757  31.864  -2.219  1.00 25.85           C  
ATOM   2571  C   THR A 349      -7.812  32.651  -1.443  1.00 27.19           C  
ATOM   2572  O   THR A 349      -8.178  32.283  -0.325  1.00 27.47           O  
ATOM   2573  CB  THR A 349      -5.404  32.589  -2.065  1.00 26.27           C  
ATOM   2574  OG1 THR A 349      -4.356  31.770  -2.595  1.00 27.63           O  
ATOM   2575  CG2 THR A 349      -5.116  32.874  -0.601  1.00 27.05           C  
ATOM   2576  N   ALA A 350      -8.302  33.736  -2.038  1.00 27.71           N  
ATOM   2577  CA  ALA A 350      -9.306  34.581  -1.391  1.00 27.75           C  
ATOM   2578  C   ALA A 350     -10.674  33.914  -1.325  1.00 28.00           C  
ATOM   2579  O   ALA A 350     -11.356  33.994  -0.302  1.00 29.94           O  
ATOM   2580  CB  ALA A 350      -9.413  35.924  -2.120  1.00 27.38           C  
ATOM   2581  N   TYR A 351     -11.075  33.262  -2.414  1.00 26.68           N  
ATOM   2582  CA  TYR A 351     -12.369  32.583  -2.465  1.00 26.68           C  
ATOM   2583  C   TYR A 351     -12.402  31.427  -1.469  1.00 27.00           C  
ATOM   2584  O   TYR A 351     -13.345  31.294  -0.690  1.00 28.17           O  
ATOM   2585  CB  TYR A 351     -12.630  32.043  -3.871  1.00 26.17           C  
ATOM   2586  CG  TYR A 351     -14.026  31.494  -4.085  1.00 26.85           C  
ATOM   2587  CD1 TYR A 351     -15.026  32.277  -4.663  1.00 26.14           C  
ATOM   2588  CD2 TYR A 351     -14.336  30.174  -3.758  1.00 26.90           C  
ATOM   2589  CE1 TYR A 351     -16.292  31.756  -4.920  1.00 24.84           C  
ATOM   2590  CE2 TYR A 351     -15.603  29.647  -4.011  1.00 25.75           C  
ATOM   2591  CZ  TYR A 351     -16.566  30.442  -4.596  1.00 24.36           C  
ATOM   2592  OH  TYR A 351     -17.787  29.907  -4.899  1.00 24.84           O  
ATOM   2593  N   ALA A 352     -11.367  30.591  -1.502  1.00 26.18           N  
ATOM   2594  CA  ALA A 352     -11.281  29.447  -0.600  1.00 25.91           C  
ATOM   2595  C   ALA A 352     -11.434  29.888   0.852  1.00 25.63           C  
ATOM   2596  O   ALA A 352     -12.256  29.350   1.592  1.00 26.20           O  
ATOM   2597  CB  ALA A 352      -9.949  28.730  -0.790  1.00 24.17           C  
ATOM   2598  N   PHE A 353     -10.647  30.875   1.258  1.00 25.98           N  
ATOM   2599  CA  PHE A 353     -10.714  31.351   2.628  1.00 25.71           C  
ATOM   2600  C   PHE A 353     -12.040  32.025   2.986  1.00 26.41           C  
ATOM   2601  O   PHE A 353     -12.687  31.654   3.966  1.00 26.96           O  
ATOM   2602  CB  PHE A 353      -9.574  32.324   2.912  1.00 25.99           C  
ATOM   2603  CG  PHE A 353      -9.549  32.801   4.330  1.00 28.10           C  
ATOM   2604  CD1 PHE A 353      -9.142  31.951   5.353  1.00 28.23           C  
ATOM   2605  CD2 PHE A 353      -9.992  34.078   4.656  1.00 29.17           C  
ATOM   2606  CE1 PHE A 353      -9.179  32.362   6.676  1.00 28.88           C  
ATOM   2607  CE2 PHE A 353     -10.035  34.502   5.978  1.00 30.37           C  
ATOM   2608  CZ  PHE A 353      -9.628  33.642   6.991  1.00 31.17           C  
ATOM   2609  N   LEU A 354     -12.446  33.010   2.192  1.00 27.14           N  
ATOM   2610  CA  LEU A 354     -13.680  33.746   2.465  1.00 28.32           C  
ATOM   2611  C   LEU A 354     -14.977  32.956   2.319  1.00 28.26           C  
ATOM   2612  O   LEU A 354     -15.879  33.087   3.143  1.00 29.17           O  
ATOM   2613  CB  LEU A 354     -13.736  34.997   1.587  1.00 30.43           C  
ATOM   2614  CG  LEU A 354     -12.608  36.000   1.849  1.00 32.44           C  
ATOM   2615  CD1 LEU A 354     -12.678  37.124   0.827  1.00 34.04           C  
ATOM   2616  CD2 LEU A 354     -12.718  36.549   3.274  1.00 32.78           C  
ATOM   2617  N   VAL A 355     -15.087  32.148   1.272  1.00 27.29           N  
ATOM   2618  CA  VAL A 355     -16.293  31.357   1.071  1.00 27.05           C  
ATOM   2619  C   VAL A 355     -16.381  30.242   2.120  1.00 28.60           C  
ATOM   2620  O   VAL A 355     -17.465  29.938   2.626  1.00 28.95           O  
ATOM   2621  CB  VAL A 355     -16.328  30.759  -0.357  1.00 27.63           C  
ATOM   2622  CG1 VAL A 355     -17.500  29.803  -0.513  1.00 26.59           C  
ATOM   2623  CG2 VAL A 355     -16.441  31.886  -1.374  1.00 28.09           C  
ATOM   2624  N   THR A 356     -15.243  29.640   2.463  1.00 28.16           N  
ATOM   2625  CA  THR A 356     -15.241  28.575   3.465  1.00 28.09           C  
ATOM   2626  C   THR A 356     -15.655  29.156   4.816  1.00 28.94           C  
ATOM   2627  O   THR A 356     -16.368  28.514   5.594  1.00 29.27           O  
ATOM   2628  CB  THR A 356     -13.848  27.927   3.605  1.00 27.73           C  
ATOM   2629  OG1 THR A 356     -13.458  27.353   2.353  1.00 26.24           O  
ATOM   2630  CG2 THR A 356     -13.874  26.837   4.662  1.00 27.39           C  
ATOM   2631  N   LEU A 357     -15.198  30.377   5.081  1.00 28.83           N  
ATOM   2632  CA  LEU A 357     -15.508  31.079   6.319  1.00 29.28           C  
ATOM   2633  C   LEU A 357     -17.026  31.254   6.425  1.00 29.74           C  
ATOM   2634  O   LEU A 357     -17.619  31.055   7.485  1.00 29.95           O  
ATOM   2635  CB  LEU A 357     -14.806  32.438   6.310  1.00 29.59           C  
ATOM   2636  CG  LEU A 357     -14.609  33.202   7.617  1.00 32.35           C  
ATOM   2637  CD1 LEU A 357     -13.894  32.332   8.641  1.00 31.61           C  
ATOM   2638  CD2 LEU A 357     -13.790  34.454   7.324  1.00 32.31           C  
ATOM   2639  N   ILE A 358     -17.651  31.609   5.307  1.00 30.56           N  
ATOM   2640  CA  ILE A 358     -19.096  31.803   5.251  1.00 30.70           C  
ATOM   2641  C   ILE A 358     -19.803  30.472   5.460  1.00 30.33           C  
ATOM   2642  O   ILE A 358     -20.777  30.391   6.210  1.00 29.87           O  
ATOM   2643  CB  ILE A 358     -19.528  32.378   3.880  1.00 31.88           C  
ATOM   2644  CG1 ILE A 358     -18.936  33.778   3.693  1.00 32.46           C  
ATOM   2645  CG2 ILE A 358     -21.045  32.409   3.778  1.00 32.34           C  
ATOM   2646  CD1 ILE A 358     -19.159  34.366   2.314  1.00 31.94           C  
ATOM   2647  N   LEU A 359     -19.312  29.434   4.785  1.00 29.09           N  
ATOM   2648  CA  LEU A 359     -19.892  28.102   4.893  1.00 28.36           C  
ATOM   2649  C   LEU A 359     -19.749  27.529   6.300  1.00 28.50           C  
ATOM   2650  O   LEU A 359     -20.689  26.948   6.838  1.00 28.77           O  
ATOM   2651  CB  LEU A 359     -19.238  27.151   3.890  1.00 27.20           C  
ATOM   2652  CG  LEU A 359     -19.586  27.348   2.416  1.00 27.07           C  
ATOM   2653  CD1 LEU A 359     -18.902  26.281   1.568  1.00 26.41           C  
ATOM   2654  CD2 LEU A 359     -21.087  27.265   2.249  1.00 26.57           C  
ATOM   2655  N   ALA A 360     -18.572  27.689   6.893  1.00 29.47           N  
ATOM   2656  CA  ALA A 360     -18.328  27.177   8.237  1.00 30.65           C  
ATOM   2657  C   ALA A 360     -19.270  27.837   9.241  1.00 32.99           C  
ATOM   2658  O   ALA A 360     -19.949  27.161  10.021  1.00 33.22           O  
ATOM   2659  CB  ALA A 360     -16.888  27.435   8.632  1.00 29.19           C  
ATOM   2660  N   LYS A 361     -19.306  29.165   9.219  1.00 34.17           N  
ATOM   2661  CA  LYS A 361     -20.159  29.905  10.133  1.00 34.34           C  
ATOM   2662  C   LYS A 361     -21.622  29.559   9.912  1.00 33.44           C  
ATOM   2663  O   LYS A 361     -22.381  29.435  10.871  1.00 34.26           O  
ATOM   2664  CB  LYS A 361     -19.922  31.405   9.969  1.00 35.43           C  
ATOM   2665  CG  LYS A 361     -18.526  31.818  10.404  1.00 40.69           C  
ATOM   2666  CD  LYS A 361     -18.288  33.305  10.248  1.00 45.11           C  
ATOM   2667  CE  LYS A 361     -16.890  33.670  10.724  1.00 49.89           C  
ATOM   2668  NZ  LYS A 361     -16.601  35.125  10.562  1.00 53.65           N  
ATOM   2669  N   ALA A 362     -22.016  29.380   8.655  1.00 32.10           N  
ATOM   2670  CA  ALA A 362     -23.400  29.039   8.349  1.00 31.68           C  
ATOM   2671  C   ALA A 362     -23.770  27.699   8.978  1.00 33.38           C  
ATOM   2672  O   ALA A 362     -24.796  27.583   9.650  1.00 34.19           O  
ATOM   2673  CB  ALA A 362     -23.618  28.990   6.845  1.00 29.66           C  
ATOM   2674  N   VAL A 363     -22.936  26.684   8.764  1.00 33.87           N  
ATOM   2675  CA  VAL A 363     -23.203  25.362   9.321  1.00 32.93           C  
ATOM   2676  C   VAL A 363     -23.176  25.435  10.844  1.00 32.64           C  
ATOM   2677  O   VAL A 363     -23.991  24.805  11.523  1.00 32.43           O  
ATOM   2678  CB  VAL A 363     -22.162  24.320   8.836  1.00 33.24           C  
ATOM   2679  CG1 VAL A 363     -22.335  23.017   9.604  1.00 32.23           C  
ATOM   2680  CG2 VAL A 363     -22.329  24.073   7.337  1.00 29.97           C  
ATOM   2681  N   ASP A 364     -22.244  26.219  11.374  1.00 31.73           N  
ATOM   2682  CA  ASP A 364     -22.119  26.371  12.814  1.00 33.82           C  
ATOM   2683  C   ASP A 364     -23.422  26.935  13.385  1.00 35.33           C  
ATOM   2684  O   ASP A 364     -23.897  26.493  14.430  1.00 36.04           O  
ATOM   2685  CB  ASP A 364     -20.956  27.309  13.144  1.00 33.53           C  
ATOM   2686  CG  ASP A 364     -20.430  27.113  14.552  1.00 35.16           C  
ATOM   2687  OD1 ASP A 364     -19.651  27.972  15.017  1.00 37.22           O  
ATOM   2688  OD2 ASP A 364     -20.782  26.097  15.192  1.00 34.91           O  
ATOM   2689  N   ALA A 365     -23.999  27.911  12.692  1.00 35.99           N  
ATOM   2690  CA  ALA A 365     -25.243  28.529  13.139  1.00 36.43           C  
ATOM   2691  C   ALA A 365     -26.427  27.586  12.962  1.00 36.88           C  
ATOM   2692  O   ALA A 365     -27.314  27.530  13.811  1.00 38.47           O  
ATOM   2693  CB  ALA A 365     -25.493  29.828  12.370  1.00 35.13           C  
ATOM   2694  N   ALA A 366     -26.431  26.842  11.860  1.00 36.20           N  
ATOM   2695  CA  ALA A 366     -27.512  25.916  11.558  1.00 35.48           C  
ATOM   2696  C   ALA A 366     -27.536  24.686  12.452  1.00 36.89           C  
ATOM   2697  O   ALA A 366     -28.596  24.291  12.938  1.00 37.98           O  
ATOM   2698  CB  ALA A 366     -27.431  25.481  10.102  1.00 34.76           C  
ATOM   2699  N   VAL A 367     -26.376  24.080  12.679  1.00 36.26           N  
ATOM   2700  CA  VAL A 367     -26.338  22.869  13.483  1.00 34.89           C  
ATOM   2701  C   VAL A 367     -25.261  22.786  14.556  1.00 34.64           C  
ATOM   2702  O   VAL A 367     -25.368  21.972  15.473  1.00 36.30           O  
ATOM   2703  CB  VAL A 367     -26.196  21.647  12.571  1.00 35.16           C  
ATOM   2704  CG1 VAL A 367     -27.318  21.646  11.557  1.00 35.77           C  
ATOM   2705  CG2 VAL A 367     -24.845  21.675  11.860  1.00 34.50           C  
ATOM   2706  N   GLY A 368     -24.231  23.618  14.447  1.00 33.54           N  
ATOM   2707  CA  GLY A 368     -23.152  23.582  15.421  1.00 31.10           C  
ATOM   2708  C   GLY A 368     -22.058  22.641  14.944  1.00 30.42           C  
ATOM   2709  O   GLY A 368     -22.296  21.451  14.739  1.00 30.29           O  
ATOM   2710  N   LEU A 369     -20.856  23.173  14.763  1.00 28.87           N  
ATOM   2711  CA  LEU A 369     -19.727  22.379  14.292  1.00 27.84           C  
ATOM   2712  C   LEU A 369     -19.029  21.572  15.371  1.00 26.58           C  
ATOM   2713  O   LEU A 369     -18.684  20.418  15.166  1.00 26.54           O  
ATOM   2714  CB  LEU A 369     -18.674  23.285  13.656  1.00 29.25           C  
ATOM   2715  CG  LEU A 369     -18.937  23.946  12.312  1.00 29.42           C  
ATOM   2716  CD1 LEU A 369     -17.922  25.051  12.123  1.00 31.15           C  
ATOM   2717  CD2 LEU A 369     -18.848  22.919  11.194  1.00 28.46           C  
ATOM   2718  N   ARG A 370     -18.820  22.198  16.520  1.00 25.94           N  
ATOM   2719  CA  ARG A 370     -18.099  21.593  17.627  1.00 25.34           C  
ATOM   2720  C   ARG A 370     -18.877  20.681  18.591  1.00 27.09           C  
ATOM   2721  O   ARG A 370     -20.046  20.927  18.898  1.00 27.16           O  
ATOM   2722  CB  ARG A 370     -17.421  22.717  18.397  1.00 24.68           C  
ATOM   2723  CG  ARG A 370     -16.408  22.261  19.390  1.00 25.81           C  
ATOM   2724  CD  ARG A 370     -15.675  23.455  19.942  1.00 27.42           C  
ATOM   2725  NE  ARG A 370     -14.644  23.050  20.884  1.00 27.38           N  
ATOM   2726  CZ  ARG A 370     -13.431  23.584  20.921  1.00 27.44           C  
ATOM   2727  NH1 ARG A 370     -13.104  24.544  20.062  1.00 26.95           N  
ATOM   2728  NH2 ARG A 370     -12.551  23.161  21.817  1.00 28.40           N  
ATOM   2729  N   VAL A 371     -18.215  19.622  19.063  1.00 27.17           N  
ATOM   2730  CA  VAL A 371     -18.830  18.682  19.999  1.00 26.63           C  
ATOM   2731  C   VAL A 371     -18.849  19.349  21.371  1.00 27.89           C  
ATOM   2732  O   VAL A 371     -18.197  20.374  21.572  1.00 27.59           O  
ATOM   2733  CB  VAL A 371     -18.025  17.336  20.123  1.00 25.25           C  
ATOM   2734  CG1 VAL A 371     -17.911  16.646  18.773  1.00 23.02           C  
ATOM   2735  CG2 VAL A 371     -16.652  17.599  20.710  1.00 22.75           C  
ATOM   2736  N   SER A 372     -19.593  18.769  22.310  1.00 29.05           N  
ATOM   2737  CA  SER A 372     -19.663  19.305  23.665  1.00 29.80           C  
ATOM   2738  C   SER A 372     -18.288  19.184  24.328  1.00 29.85           C  
ATOM   2739  O   SER A 372     -17.428  18.444  23.856  1.00 30.38           O  
ATOM   2740  CB  SER A 372     -20.709  18.537  24.484  1.00 32.01           C  
ATOM   2741  OG  SER A 372     -20.371  17.164  24.626  1.00 33.43           O  
ATOM   2742  N   SER A 373     -18.074  19.913  25.416  1.00 29.36           N  
ATOM   2743  CA  SER A 373     -16.795  19.858  26.113  1.00 29.48           C  
ATOM   2744  C   SER A 373     -16.509  18.464  26.662  1.00 29.05           C  
ATOM   2745  O   SER A 373     -15.372  17.985  26.594  1.00 27.72           O  
ATOM   2746  CB  SER A 373     -16.774  20.870  27.258  1.00 29.72           C  
ATOM   2747  OG  SER A 373     -16.871  22.189  26.755  1.00 34.11           O  
ATOM   2748  N   GLN A 374     -17.544  17.819  27.204  1.00 28.33           N  
ATOM   2749  CA  GLN A 374     -17.406  16.486  27.781  1.00 28.25           C  
ATOM   2750  C   GLN A 374     -17.037  15.462  26.723  1.00 27.90           C  
ATOM   2751  O   GLN A 374     -16.280  14.534  26.996  1.00 29.19           O  
ATOM   2752  CB  GLN A 374     -18.701  16.050  28.484  1.00 27.97           C  
ATOM   2753  CG  GLN A 374     -19.934  16.013  27.587  1.00 29.35           C  
ATOM   2754  CD  GLN A 374     -20.768  17.279  27.687  1.00 30.20           C  
ATOM   2755  OE1 GLN A 374     -20.231  18.383  27.759  1.00 30.07           O  
ATOM   2756  NE2 GLN A 374     -22.090  17.123  27.678  1.00 29.18           N  
ATOM   2757  N   GLU A 375     -17.580  15.615  25.522  1.00 27.04           N  
ATOM   2758  CA  GLU A 375     -17.257  14.684  24.453  1.00 28.43           C  
ATOM   2759  C   GLU A 375     -15.809  14.911  24.030  1.00 28.07           C  
ATOM   2760  O   GLU A 375     -15.085  13.963  23.722  1.00 28.18           O  
ATOM   2761  CB  GLU A 375     -18.200  14.873  23.264  1.00 29.15           C  
ATOM   2762  CG  GLU A 375     -19.615  14.404  23.542  1.00 33.40           C  
ATOM   2763  CD  GLU A 375     -20.424  14.215  22.275  1.00 37.72           C  
ATOM   2764  OE1 GLU A 375     -21.606  13.830  22.371  1.00 41.80           O  
ATOM   2765  OE2 GLU A 375     -19.877  14.444  21.180  1.00 40.82           O  
ATOM   2766  N   GLU A 376     -15.378  16.168  24.031  1.00 27.06           N  
ATOM   2767  CA  GLU A 376     -14.008  16.479  23.658  1.00 27.10           C  
ATOM   2768  C   GLU A 376     -13.086  15.876  24.701  1.00 28.05           C  
ATOM   2769  O   GLU A 376     -11.985  15.415  24.393  1.00 27.59           O  
ATOM   2770  CB  GLU A 376     -13.791  17.985  23.606  1.00 27.46           C  
ATOM   2771  CG  GLU A 376     -12.530  18.363  22.875  1.00 28.81           C  
ATOM   2772  CD  GLU A 376     -12.262  19.849  22.887  1.00 30.38           C  
ATOM   2773  OE1 GLU A 376     -13.225  20.636  23.027  1.00 30.27           O  
ATOM   2774  OE2 GLU A 376     -11.082  20.228  22.742  1.00 30.28           O  
ATOM   2775  N   TYR A 377     -13.553  15.873  25.945  1.00 29.16           N  
ATOM   2776  CA  TYR A 377     -12.778  15.331  27.055  1.00 29.82           C  
ATOM   2777  C   TYR A 377     -12.617  13.809  26.984  1.00 28.68           C  
ATOM   2778  O   TYR A 377     -11.500  13.301  27.075  1.00 27.80           O  
ATOM   2779  CB  TYR A 377     -13.428  15.720  28.388  1.00 31.96           C  
ATOM   2780  CG  TYR A 377     -12.631  15.277  29.591  1.00 34.79           C  
ATOM   2781  CD1 TYR A 377     -11.363  15.806  29.842  1.00 37.03           C  
ATOM   2782  CD2 TYR A 377     -13.126  14.306  30.461  1.00 36.10           C  
ATOM   2783  CE1 TYR A 377     -10.603  15.375  30.931  1.00 38.77           C  
ATOM   2784  CE2 TYR A 377     -12.376  13.866  31.554  1.00 38.28           C  
ATOM   2785  CZ  TYR A 377     -11.116  14.405  31.780  1.00 39.45           C  
ATOM   2786  OH  TYR A 377     -10.367  13.972  32.847  1.00 42.24           O  
ATOM   2787  N   VAL A 378     -13.725  13.085  26.823  1.00 27.08           N  
ATOM   2788  CA  VAL A 378     -13.672  11.626  26.746  1.00 25.90           C  
ATOM   2789  C   VAL A 378     -13.111  11.173  25.404  1.00 24.86           C  
ATOM   2790  O   VAL A 378     -12.582  10.069  25.283  1.00 24.94           O  
ATOM   2791  CB  VAL A 378     -15.076  10.982  26.950  1.00 26.35           C  
ATOM   2792  CG1 VAL A 378     -15.731  11.550  28.201  1.00 26.86           C  
ATOM   2793  CG2 VAL A 378     -15.950  11.215  25.739  1.00 27.03           C  
ATOM   2794  N   GLY A 379     -13.228  12.037  24.400  1.00 24.50           N  
ATOM   2795  CA  GLY A 379     -12.726  11.719  23.075  1.00 23.94           C  
ATOM   2796  C   GLY A 379     -13.849  11.423  22.100  1.00 23.22           C  
ATOM   2797  O   GLY A 379     -14.912  10.933  22.490  1.00 22.96           O  
ATOM   2798  N   LEU A 380     -13.613  11.711  20.826  1.00 21.92           N  
ATOM   2799  CA  LEU A 380     -14.618  11.484  19.804  1.00 21.98           C  
ATOM   2800  C   LEU A 380     -14.780  10.014  19.406  1.00 22.42           C  
ATOM   2801  O   LEU A 380     -15.788   9.647  18.803  1.00 23.35           O  
ATOM   2802  CB  LEU A 380     -14.315  12.349  18.575  1.00 23.89           C  
ATOM   2803  CG  LEU A 380     -14.756  13.825  18.637  1.00 26.39           C  
ATOM   2804  CD1 LEU A 380     -14.163  14.523  19.847  1.00 26.78           C  
ATOM   2805  CD2 LEU A 380     -14.324  14.537  17.365  1.00 26.73           C  
ATOM   2806  N   ASP A 381     -13.803   9.167  19.723  1.00 21.50           N  
ATOM   2807  CA  ASP A 381     -13.945   7.747  19.405  1.00 21.91           C  
ATOM   2808  C   ASP A 381     -15.176   7.222  20.154  1.00 22.90           C  
ATOM   2809  O   ASP A 381     -16.046   6.580  19.571  1.00 22.24           O  
ATOM   2810  CB  ASP A 381     -12.698   6.974  19.832  1.00 21.64           C  
ATOM   2811  CG  ASP A 381     -11.501   7.279  18.952  1.00 25.30           C  
ATOM   2812  OD1 ASP A 381     -11.593   8.215  18.127  1.00 24.73           O  
ATOM   2813  OD2 ASP A 381     -10.466   6.590  19.082  1.00 25.29           O  
ATOM   2814  N   LEU A 382     -15.244   7.509  21.451  1.00 24.50           N  
ATOM   2815  CA  LEU A 382     -16.376   7.093  22.274  1.00 26.19           C  
ATOM   2816  C   LEU A 382     -17.605   7.937  21.960  1.00 26.65           C  
ATOM   2817  O   LEU A 382     -18.671   7.409  21.641  1.00 28.11           O  
ATOM   2818  CB  LEU A 382     -16.059   7.263  23.762  1.00 29.17           C  
ATOM   2819  CG  LEU A 382     -15.906   6.020  24.642  1.00 33.60           C  
ATOM   2820  CD1 LEU A 382     -16.993   4.995  24.306  1.00 32.51           C  
ATOM   2821  CD2 LEU A 382     -14.535   5.418  24.427  1.00 36.34           C  
ATOM   2822  N   SER A 383     -17.442   9.253  22.055  1.00 26.34           N  
ATOM   2823  CA  SER A 383     -18.526  10.204  21.822  1.00 26.73           C  
ATOM   2824  C   SER A 383     -19.202  10.176  20.459  1.00 26.17           C  
ATOM   2825  O   SER A 383     -20.425  10.192  20.380  1.00 27.14           O  
ATOM   2826  CB  SER A 383     -18.028  11.625  22.078  1.00 28.31           C  
ATOM   2827  OG  SER A 383     -17.565  11.763  23.409  1.00 34.68           O  
ATOM   2828  N   GLN A 384     -18.416  10.148  19.389  1.00 24.69           N  
ATOM   2829  CA  GLN A 384     -18.978  10.165  18.043  1.00 24.83           C  
ATOM   2830  C   GLN A 384     -19.069   8.813  17.338  1.00 24.44           C  
ATOM   2831  O   GLN A 384     -19.817   8.669  16.369  1.00 24.65           O  
ATOM   2832  CB  GLN A 384     -18.180  11.135  17.163  1.00 24.76           C  
ATOM   2833  CG  GLN A 384     -18.278  12.598  17.570  1.00 25.65           C  
ATOM   2834  CD  GLN A 384     -19.667  13.169  17.349  1.00 27.02           C  
ATOM   2835  OE1 GLN A 384     -20.367  13.528  18.300  1.00 29.98           O  
ATOM   2836  NE2 GLN A 384     -20.076  13.250  16.092  1.00 24.68           N  
ATOM   2837  N   HIS A 385     -18.324   7.822  17.813  1.00 22.97           N  
ATOM   2838  CA  HIS A 385     -18.343   6.509  17.172  1.00 23.61           C  
ATOM   2839  C   HIS A 385     -18.620   5.370  18.140  1.00 24.28           C  
ATOM   2840  O   HIS A 385     -18.783   4.225  17.718  1.00 24.29           O  
ATOM   2841  CB  HIS A 385     -16.998   6.239  16.489  1.00 22.61           C  
ATOM   2842  CG  HIS A 385     -16.580   7.315  15.543  1.00 22.07           C  
ATOM   2843  ND1 HIS A 385     -17.126   7.452  14.284  1.00 20.94           N  
ATOM   2844  CD2 HIS A 385     -15.707   8.339  15.692  1.00 21.20           C  
ATOM   2845  CE1 HIS A 385     -16.608   8.518  13.700  1.00 22.03           C  
ATOM   2846  NE2 HIS A 385     -15.745   9.074  14.533  1.00 22.86           N  
ATOM   2847  N   GLU A 386     -18.670   5.681  19.431  1.00 24.11           N  
ATOM   2848  CA  GLU A 386     -18.890   4.660  20.443  1.00 24.36           C  
ATOM   2849  C   GLU A 386     -17.913   3.507  20.231  1.00 24.62           C  
ATOM   2850  O   GLU A 386     -18.285   2.333  20.289  1.00 24.55           O  
ATOM   2851  CB  GLU A 386     -20.331   4.154  20.392  1.00 26.98           C  
ATOM   2852  CG  GLU A 386     -21.330   5.194  20.845  1.00 31.51           C  
ATOM   2853  CD  GLU A 386     -22.710   4.618  21.064  1.00 35.13           C  
ATOM   2854  OE1 GLU A 386     -23.599   5.372  21.511  1.00 38.88           O  
ATOM   2855  OE2 GLU A 386     -22.907   3.417  20.790  1.00 36.83           O  
ATOM   2856  N   GLU A 387     -16.660   3.861  19.968  1.00 22.55           N  
ATOM   2857  CA  GLU A 387     -15.609   2.882  19.761  1.00 22.47           C  
ATOM   2858  C   GLU A 387     -14.386   3.280  20.566  1.00 22.70           C  
ATOM   2859  O   GLU A 387     -14.248   4.431  20.980  1.00 23.28           O  
ATOM   2860  CB  GLU A 387     -15.235   2.794  18.277  1.00 21.29           C  
ATOM   2861  CG  GLU A 387     -16.218   2.004  17.434  1.00 22.56           C  
ATOM   2862  CD  GLU A 387     -15.864   1.988  15.959  1.00 22.99           C  
ATOM   2863  OE1 GLU A 387     -16.285   1.036  15.276  1.00 24.85           O  
ATOM   2864  OE2 GLU A 387     -15.186   2.919  15.472  1.00 23.96           O  
ATOM   2865  N   VAL A 388     -13.510   2.312  20.796  1.00 22.55           N  
ATOM   2866  CA  VAL A 388     -12.266   2.539  21.513  1.00 22.65           C  
ATOM   2867  C   VAL A 388     -11.178   2.035  20.571  1.00 22.04           C  
ATOM   2868  O   VAL A 388     -11.171   0.863  20.183  1.00 21.35           O  
ATOM   2869  CB  VAL A 388     -12.227   1.750  22.838  1.00 24.65           C  
ATOM   2870  CG1 VAL A 388     -10.894   1.961  23.533  1.00 24.28           C  
ATOM   2871  CG2 VAL A 388     -13.368   2.213  23.748  1.00 26.26           C  
ATOM   2872  N   ALA A 389     -10.276   2.931  20.190  1.00 20.98           N  
ATOM   2873  CA  ALA A 389      -9.204   2.598  19.259  1.00 20.38           C  
ATOM   2874  C   ALA A 389      -8.398   1.355  19.625  1.00 20.92           C  
ATOM   2875  O   ALA A 389      -8.281   0.422  18.831  1.00 20.23           O  
ATOM   2876  CB  ALA A 389      -8.271   3.793  19.107  1.00 20.73           C  
ATOM   2877  N   TYR A 390      -7.837   1.345  20.829  1.00 22.57           N  
ATOM   2878  CA  TYR A 390      -7.019   0.221  21.268  1.00 24.30           C  
ATOM   2879  C   TYR A 390      -7.426  -0.345  22.623  1.00 26.81           C  
ATOM   2880  O   TYR A 390      -7.817   0.383  23.533  1.00 26.23           O  
ATOM   2881  CB  TYR A 390      -5.546   0.634  21.348  1.00 23.52           C  
ATOM   2882  CG  TYR A 390      -5.053   1.460  20.181  1.00 23.75           C  
ATOM   2883  CD1 TYR A 390      -5.122   2.854  20.206  1.00 23.63           C  
ATOM   2884  CD2 TYR A 390      -4.506   0.849  19.055  1.00 23.84           C  
ATOM   2885  CE1 TYR A 390      -4.649   3.619  19.127  1.00 24.56           C  
ATOM   2886  CE2 TYR A 390      -4.033   1.602  17.976  1.00 24.13           C  
ATOM   2887  CZ  TYR A 390      -4.106   2.979  18.020  1.00 23.78           C  
ATOM   2888  OH  TYR A 390      -3.624   3.705  16.959  1.00 24.36           O  
ATOM   2889  N   THR A 391      -7.317  -1.658  22.743  1.00 29.14           N  
ATOM   2890  CA  THR A 391      -7.624  -2.349  23.981  1.00 33.49           C  
ATOM   2891  C   THR A 391      -6.402  -3.203  24.299  1.00 36.24           C  
ATOM   2892  O   THR A 391      -6.388  -4.381  23.877  1.00 38.58           O  
ATOM   2893  CB  THR A 391      -8.874  -3.251  23.841  1.00 33.72           C  
ATOM   2894  OG1 THR A 391     -10.050  -2.431  23.752  1.00 34.65           O  
ATOM   2895  CG2 THR A 391      -8.998  -4.181  25.043  1.00 35.28           C  
