# Supplementary material for: Alignment of Helical Membrane Protein Sequences Using AlignMe
Source: PLoS One. 2013 Mar 4;8(3):e57731. doi: 10.1371/journal.pone.0057731 (PMC3587630; doi:10.1371/journal.pone.0057731)
Supplement: File S2 — Dataset of HOMEP2 homologous membrane proteins. (GZ) [file pone.0057731.s002.gz › HOMEP2010_pdbs/ammonium_transporter/3B9W_A.pdb]

ATOM      1  N   ILE A   8       6.831  -7.544 121.860  1.00 34.13           N  
ATOM      2  CA  ILE A   8       7.286  -6.750 120.681  1.00 33.68           C  
ATOM      3  C   ILE A   8       6.348  -5.571 120.408  1.00 30.02           C  
ATOM      4  O   ILE A   8       5.177  -5.593 120.798  1.00 30.00           O  
ATOM      5  CB  ILE A   8       7.456  -7.635 119.407  1.00 35.36           C  
ATOM      6  CG1 ILE A   8       6.134  -8.291 118.990  1.00 35.08           C  
ATOM      7  CG2 ILE A   8       8.540  -8.688 119.616  1.00 40.41           C  
ATOM      8  CD1 ILE A   8       5.441  -7.597 117.828  1.00 35.27           C  
ATOM      9  N   ASN A   9       6.874  -4.547 119.740  1.00 26.35           N  
ATOM     10  CA  ASN A   9       6.098  -3.362 119.394  1.00 21.85           C  
ATOM     11  C   ASN A   9       5.284  -3.620 118.129  1.00 19.29           C  
ATOM     12  O   ASN A   9       5.816  -3.590 117.016  1.00 20.42           O  
ATOM     13  CB  ASN A   9       7.023  -2.151 119.225  1.00 22.02           C  
ATOM     14  CG  ASN A   9       6.264  -0.842 119.056  1.00 20.68           C  
ATOM     15  OD1 ASN A   9       5.250  -0.775 118.355  1.00 21.09           O  
ATOM     16  ND2 ASN A   9       6.769   0.213 119.682  1.00 22.89           N  
ATOM     17  N   GLU A  10       3.990  -3.872 118.308  1.00 17.89           N  
ATOM     18  CA  GLU A  10       3.138  -4.295 117.197  1.00 17.11           C  
ATOM     19  C   GLU A  10       2.939  -3.210 116.143  1.00 16.37           C  
ATOM     20  O   GLU A  10       2.950  -3.504 114.952  1.00 17.79           O  
ATOM     21  CB  GLU A  10       1.799  -4.847 117.698  1.00 17.92           C  
ATOM     22  CG  GLU A  10       1.958  -6.117 118.537  1.00 17.72           C  
ATOM     23  CD  GLU A  10       0.657  -6.860 118.791  1.00 19.39           C  
ATOM     24  OE1 GLU A  10      -0.432  -6.270 118.625  1.00 22.47           O  
ATOM     25  OE2 GLU A  10       0.732  -8.047 119.171  1.00 24.83           O  
ATOM     26  N   ALA A  11       2.778  -1.960 116.574  1.00 16.64           N  
ATOM     27  CA  ALA A  11       2.639  -0.847 115.626  1.00 16.18           C  
ATOM     28  C   ALA A  11       3.861  -0.727 114.718  1.00 17.66           C  
ATOM     29  O   ALA A  11       3.725  -0.542 113.507  1.00 17.73           O  
ATOM     30  CB  ALA A  11       2.382   0.462 116.359  1.00 16.85           C  
ATOM     31  N   ARG A  12       5.052  -0.849 115.303  1.00 16.81           N  
ATOM     32  CA  ARG A  12       6.292  -0.756 114.530  1.00 16.36           C  
ATOM     33  C   ARG A  12       6.491  -1.946 113.590  1.00 16.95           C  
ATOM     34  O   ARG A  12       7.058  -1.792 112.505  1.00 18.42           O  
ATOM     35  CB  ARG A  12       7.501  -0.551 115.450  1.00 17.21           C  
ATOM     36  CG  ARG A  12       7.474   0.793 116.162  1.00 19.17           C  
ATOM     37  CD  ARG A  12       8.744   1.070 116.938  1.00 20.13           C  
ATOM     38  NE  ARG A  12       8.596   2.270 117.760  1.00 19.38           N  
ATOM     39  CZ  ARG A  12       9.605   2.950 118.298  1.00 21.41           C  
ATOM     40  NH1 ARG A  12      10.861   2.560 118.109  1.00 23.47           N  
ATOM     41  NH2 ARG A  12       9.356   4.028 119.028  1.00 24.60           N  
ATOM     42  N   LEU A  13       6.013  -3.122 113.996  1.00 15.98           N  
ATOM     43  CA  LEU A  13       6.044  -4.301 113.125  1.00 16.17           C  
ATOM     44  C   LEU A  13       5.109  -4.137 111.924  1.00 16.46           C  
ATOM     45  O   LEU A  13       5.476  -4.480 110.797  1.00 18.00           O  
ATOM     46  CB  LEU A  13       5.712  -5.581 113.905  1.00 16.76           C  
ATOM     47  CG  LEU A  13       5.671  -6.899 113.112  1.00 19.10           C  
ATOM     48  CD1 LEU A  13       6.981  -7.168 112.365  1.00 21.37           C  
ATOM     49  CD2 LEU A  13       5.324  -8.070 114.019  1.00 20.60           C  
ATOM     50  N   VAL A  14       3.910  -3.614 112.173  1.00 15.94           N  
ATOM     51  CA  VAL A  14       2.961  -3.303 111.099  1.00 15.35           C  
ATOM     52  C   VAL A  14       3.571  -2.267 110.142  1.00 17.00           C  
ATOM     53  O   VAL A  14       3.469  -2.403 108.923  1.00 17.45           O  
ATOM     54  CB  VAL A  14       1.589  -2.823 111.663  1.00 15.30           C  
ATOM     55  CG1 VAL A  14       0.653  -2.336 110.546  1.00 17.65           C  
ATOM     56  CG2 VAL A  14       0.926  -3.941 112.454  1.00 17.12           C  
ATOM     57  N   ALA A  15       4.232  -1.254 110.699  1.00 15.84           N  
ATOM     58  CA  ALA A  15       4.942  -0.263 109.888  1.00 15.92           C  
ATOM     59  C   ALA A  15       5.958  -0.944 108.967  1.00 16.44           C  
ATOM     60  O   ALA A  15       5.984  -0.689 107.758  1.00 17.68           O  
ATOM     61  CB  ALA A  15       5.639   0.762 110.781  1.00 17.15           C  
ATOM     62  N   GLN A  16       6.766  -1.829 109.558  1.00 17.24           N  
ATOM     63  CA AGLN A  16       7.819  -2.555 108.852  0.50 19.22           C  
ATOM     64  CA BGLN A  16       7.820  -2.541 108.828  0.50 17.27           C  
ATOM     65  C   GLN A  16       7.271  -3.429 107.718  1.00 18.38           C  
ATOM     66  O   GLN A  16       7.793  -3.417 106.596  1.00 18.07           O  
ATOM     67  CB AGLN A  16       8.590  -3.415 109.855  0.50 19.79           C  
ATOM     68  CB BGLN A  16       8.699  -3.369 109.777  0.50 16.52           C  
ATOM     69  CG AGLN A  16      10.026  -3.684 109.475  0.50 24.51           C  
ATOM     70  CG BGLN A  16       9.578  -2.553 110.725  0.50 16.67           C  
ATOM     71  CD AGLN A  16      10.763  -4.524 110.500  0.50 22.76           C  
ATOM     72  CD BGLN A  16      10.447  -1.525 110.019  0.50 26.32           C  
ATOM     73  OE1AGLN A  16      10.190  -5.419 111.126  0.50 28.09           O  
ATOM     74  OE1BGLN A  16      10.441  -0.347 110.373  0.50 35.02           O  
ATOM     75  NE2AGLN A  16      12.045  -4.239 110.675  0.50 27.81           N  
ATOM     76  NE2BGLN A  16      11.197  -1.965 109.020  0.50 35.06           N  
ATOM     77  N   TYR A  17       6.223  -4.198 108.017  1.00 16.76           N  
ATOM     78  CA  TYR A  17       5.604  -5.043 106.999  1.00 16.91           C  
ATOM     79  C   TYR A  17       5.138  -4.199 105.817  1.00 18.31           C  
ATOM     80  O   TYR A  17       5.385  -4.539 104.656  1.00 18.52           O  
ATOM     81  CB  TYR A  17       4.430  -5.860 107.553  1.00 17.97           C  
ATOM     82  CG  TYR A  17       3.730  -6.610 106.444  1.00 17.53           C  
ATOM     83  CD1 TYR A  17       4.356  -7.683 105.812  1.00 17.58           C  
ATOM     84  CD2 TYR A  17       2.472  -6.215 105.986  1.00 18.04           C  
ATOM     85  CE1 TYR A  17       3.746  -8.360 104.769  1.00 18.41           C  
ATOM     86  CE2 TYR A  17       1.847  -6.894 104.938  1.00 17.63           C  
ATOM     87  CZ  TYR A  17       2.494  -7.967 104.342  1.00 18.56           C  
ATOM     88  OH  TYR A  17       1.908  -8.655 103.310  1.00 18.71           O  
ATOM     89  N   ASN A  18       4.471  -3.090 106.117  1.00 17.19           N  
ATOM     90  CA  ASN A  18       3.983  -2.219 105.061  1.00 17.02           C  
ATOM     91  C   ASN A  18       5.097  -1.581 104.240  1.00 18.04           C  
ATOM     92  O   ASN A  18       4.965  -1.477 103.019  1.00 18.34           O  
ATOM     93  CB  ASN A  18       2.944  -1.236 105.597  1.00 17.83           C  
ATOM     94  CG  ASN A  18       1.605  -1.911 105.834  1.00 18.23           C  
ATOM     95  OD1 ASN A  18       1.260  -2.274 106.963  1.00 21.01           O  
ATOM     96  ND2 ASN A  18       0.865  -2.130 104.759  1.00 16.73           N  
ATOM     97  N   TYR A  19       6.206  -1.204 104.884  1.00 17.81           N  
ATOM     98  CA  TYR A  19       7.381  -0.767 104.117  1.00 17.76           C  
ATOM     99  C   TYR A  19       7.825  -1.861 103.153  1.00 17.71           C  
ATOM    100  O   TYR A  19       8.150  -1.571 102.002  1.00 19.28           O  
ATOM    101  CB  TYR A  19       8.583  -0.390 104.996  1.00 18.92           C  
ATOM    102  CG  TYR A  19       8.344   0.668 106.051  1.00 17.84           C  
ATOM    103  CD1 TYR A  19       7.505   1.762 105.815  1.00 19.09           C  
ATOM    104  CD2 TYR A  19       8.996   0.590 107.281  1.00 18.83           C  
ATOM    105  CE1 TYR A  19       7.295   2.729 106.797  1.00 19.96           C  
ATOM    106  CE2 TYR A  19       8.798   1.549 108.265  1.00 17.73           C  
ATOM    107  CZ  TYR A  19       7.951   2.617 108.017  1.00 18.76           C  
ATOM    108  OH  TYR A  19       7.752   3.563 108.994  1.00 20.41           O  
ATOM    109  N   SER A  20       7.834  -3.112 103.621  1.00 18.70           N  
ATOM    110  CA  SER A  20       8.333  -4.227 102.810  1.00 18.98           C  
ATOM    111  C   SER A  20       7.477  -4.459 101.563  1.00 18.35           C  
ATOM    112  O   SER A  20       8.006  -4.773 100.500  1.00 19.01           O  
ATOM    113  CB  SER A  20       8.490  -5.515 103.639  1.00 19.09           C  
ATOM    114  OG  SER A  20       7.264  -6.209 103.803  1.00 19.90           O  
ATOM    115  N   ILE A  21       6.164  -4.278 101.688  1.00 18.07           N  
ATOM    116  CA  ILE A  21       5.267  -4.414 100.533  1.00 18.91           C  
ATOM    117  C   ILE A  21       5.401  -3.221  99.576  1.00 18.81           C  
ATOM    118  O   ILE A  21       5.400  -3.396  98.355  1.00 19.76           O  
ATOM    119  CB  ILE A  21       3.798  -4.667 100.972  1.00 18.73           C  
ATOM    120  CG1 ILE A  21       3.720  -5.936 101.838  1.00 19.78           C  
ATOM    121  CG2 ILE A  21       2.857  -4.777  99.764  1.00 22.60           C  
ATOM    122  CD1 ILE A  21       4.329  -7.199 101.195  1.00 24.13           C  
ATOM    123  N   ASN A  22       5.544  -2.021 100.135  1.00 18.40           N  
ATOM    124  CA  ASN A  22       5.847  -0.827  99.343  1.00 18.70           C  
ATOM    125  C   ASN A  22       7.131  -1.014  98.532  1.00 18.61           C  
ATOM    126  O   ASN A  22       7.173  -0.730  97.335  1.00 19.81           O  
ATOM    127  CB  ASN A  22       6.009   0.397 100.249  1.00 18.59           C  
ATOM    128  CG  ASN A  22       4.701   0.862 100.880  1.00 19.55           C  
ATOM    129  OD1 ASN A  22       3.624   0.286 100.671  1.00 24.15           O  
ATOM    130  ND2 ASN A  22       4.795   1.919 101.660  1.00 19.04           N  
ATOM    131  N   ILE A  23       8.179  -1.489  99.199  1.00 18.10           N  
ATOM    132  CA  ILE A  23       9.461  -1.743  98.539  1.00 18.63           C  
ATOM    133  C   ILE A  23       9.329  -2.832  97.470  1.00 18.74           C  
ATOM    134  O   ILE A  23       9.890  -2.711  96.382  1.00 18.87           O  
ATOM    135  CB  ILE A  23      10.575  -2.080  99.563  1.00 19.01           C  
ATOM    136  CG1 ILE A  23      10.828  -0.876 100.479  1.00 20.39           C  
ATOM    137  CG2 ILE A  23      11.868  -2.461  98.850  1.00 20.60           C  
ATOM    138  CD1 ILE A  23      11.630  -1.203 101.732  1.00 20.53           C  
ATOM    139  N   LEU A  24       8.575  -3.886  97.767  1.00 18.42           N  
ATOM    140  CA  LEU A  24       8.380  -4.961  96.791  1.00 18.68           C  
ATOM    141  C   LEU A  24       7.711  -4.443  95.514  1.00 18.53           C  
ATOM    142  O   LEU A  24       8.067  -4.862  94.409  1.00 20.00           O  
ATOM    143  CB  LEU A  24       7.591  -6.124  97.402  1.00 18.87           C  
ATOM    144  CG  LEU A  24       7.456  -7.391  96.554  1.00 19.01           C  
ATOM    145  CD1 LEU A  24       8.818  -7.949  96.130  1.00 20.40           C  
ATOM    146  CD2 LEU A  24       6.662  -8.430  97.316  1.00 19.71           C  
ATOM    147  N   ALA A  25       6.760  -3.522  95.669  1.00 19.98           N  
ATOM    148  CA  ALA A  25       6.146  -2.854  94.522  1.00 19.40           C  
ATOM    149  C   ALA A  25       7.183  -2.094  93.690  1.00 19.27           C  
ATOM    150  O   ALA A  25       7.142  -2.129  92.459  1.00 19.78           O  
ATOM    151  CB  ALA A  25       5.036  -1.930  94.976  1.00 19.42           C  
ATOM    152  N   MET A  26       8.110  -1.412  94.366  1.00 18.82           N  
ATOM    153  CA  MET A  26       9.226  -0.738  93.689  1.00 19.34           C  
ATOM    154  C   MET A  26      10.090  -1.718  92.900  1.00 19.10           C  
ATOM    155  O   MET A  26      10.475  -1.438  91.768  1.00 20.96           O  
ATOM    156  CB  MET A  26      10.098   0.023  94.692  1.00 19.48           C  
ATOM    157  CG  MET A  26       9.387   1.172  95.363  1.00 18.97           C  
ATOM    158  SD  MET A  26      10.419   1.988  96.589  1.00 20.91           S  
ATOM    159  CE  MET A  26      11.609   2.830  95.540  1.00 20.85           C  
ATOM    160  N   LEU A  27      10.382  -2.873  93.493  1.00 18.83           N  
ATOM    161  CA  LEU A  27      11.234  -3.871  92.839  1.00 18.61           C  
ATOM    162  C   LEU A  27      10.592  -4.430  91.572  1.00 18.72           C  
ATOM    163  O   LEU A  27      11.215  -4.464  90.510  1.00 21.13           O  
ATOM    164  CB  LEU A  27      11.585  -5.010  93.807  1.00 19.13           C  
ATOM    165  CG  LEU A  27      12.294  -4.636  95.116  1.00 19.70           C  
ATOM    166  CD1 LEU A  27      12.504  -5.879  95.972  1.00 20.42           C  
ATOM    167  CD2 LEU A  27      13.618  -3.913  94.872  1.00 21.14           C  
ATOM    168  N   LEU A  28       9.337  -4.848  91.686  1.00 18.71           N  
ATOM    169  CA  LEU A  28       8.649  -5.507  90.586  1.00 18.95           C  
ATOM    170  C   LEU A  28       8.078  -4.507  89.582  1.00 18.40           C  
ATOM    171  O   LEU A  28       8.566  -4.410  88.456  1.00 20.66           O  
ATOM    172  CB  LEU A  28       7.568  -6.449  91.118  1.00 20.61           C  
ATOM    173  CG  LEU A  28       8.083  -7.720  91.799  1.00 19.58           C  
ATOM    174  CD1 LEU A  28       6.969  -8.376  92.592  1.00 22.19           C  
ATOM    175  CD2 LEU A  28       8.691  -8.699  90.788  1.00 22.69           C  
ATOM    176  N   VAL A  29       7.050  -3.766  89.989  1.00 18.07           N  
ATOM    177  CA  VAL A  29       6.375  -2.838  89.083  1.00 19.39           C  
ATOM    178  C   VAL A  29       7.240  -1.615  88.761  1.00 18.64           C  
ATOM    179  O   VAL A  29       7.315  -1.197  87.605  1.00 20.23           O  
ATOM    180  CB  VAL A  29       4.983  -2.416  89.629  1.00 19.56           C  
ATOM    181  CG1 VAL A  29       4.312  -1.396  88.707  1.00 21.52           C  
ATOM    182  CG2 VAL A  29       4.087  -3.644  89.793  1.00 21.37           C  
ATOM    183  N   GLY A  30       7.895  -1.052  89.774  1.00 18.86           N  
ATOM    184  CA  GLY A  30       8.700   0.161  89.597  1.00 20.49           C  
ATOM    185  C   GLY A  30       9.861  -0.027  88.636  1.00 19.14           C  
ATOM    186  O   GLY A  30       9.871   0.538  87.542  1.00 19.80           O  
ATOM    187  N   PHE A  31      10.846  -0.820  89.044  1.00 18.81           N  
ATOM    188  CA  PHE A  31      11.987  -1.125  88.178  1.00 19.37           C  
ATOM    189  C   PHE A  31      11.563  -1.860  86.911  1.00 19.65           C  
ATOM    190  O   PHE A  31      12.026  -1.537  85.817  1.00 20.24           O  
ATOM    191  CB  PHE A  31      13.039  -1.948  88.922  1.00 20.73           C  
ATOM    192  CG  PHE A  31      13.943  -1.131  89.801  1.00 20.67           C  
ATOM    193  CD1 PHE A  31      14.999  -0.411  89.252  1.00 24.35           C  
ATOM    194  CD2 PHE A  31      13.763  -1.109  91.183  1.00 20.99           C  
ATOM    195  CE1 PHE A  31      15.854   0.332  90.062  1.00 25.60           C  
ATOM    196  CE2 PHE A  31      14.614  -0.366  92.005  1.00 22.31           C  
ATOM    197  CZ  PHE A  31      15.658   0.357  91.442  1.00 24.94           C  
ATOM    198  N   GLY A  32      10.672  -2.839  87.059  1.00 19.35           N  
ATOM    199  CA  GLY A  32      10.231  -3.646  85.924  1.00 19.66           C  
ATOM    200  C   GLY A  32       9.666  -2.793  84.805  1.00 17.90           C  
ATOM    201  O   GLY A  32      10.089  -2.908  83.654  1.00 20.04           O  
ATOM    202  N   PHE A  33       8.718  -1.925  85.141  1.00 18.21           N  
ATOM    203  CA  PHE A  33       8.078  -1.108  84.117  1.00 19.64           C  
ATOM    204  C   PHE A  33       8.872   0.106  83.677  1.00 18.70           C  
ATOM    205  O   PHE A  33       8.750   0.536  82.532  1.00 19.04           O  
ATOM    206  CB  PHE A  33       6.601  -0.847  84.439  1.00 19.56           C  
ATOM    207  CG  PHE A  33       5.737  -2.015  84.086  1.00 19.25           C  
ATOM    208  CD1 PHE A  33       5.707  -3.142  84.906  1.00 19.85           C  
ATOM    209  CD2 PHE A  33       5.035  -2.036  82.885  1.00 20.50           C  
ATOM    210  CE1 PHE A  33       4.948  -4.258  84.554  1.00 20.25           C  
ATOM    211  CE2 PHE A  33       4.272  -3.140  82.525  1.00 20.46           C  
ATOM    212  CZ  PHE A  33       4.232  -4.256  83.359  1.00 19.44           C  
ATOM    213  N   LEU A  34       9.719   0.640  84.555  1.00 18.59           N  
ATOM    214  CA  LEU A  34      10.678   1.654  84.113  1.00 19.45           C  
ATOM    215  C   LEU A  34      11.488   1.097  82.936  1.00 19.82           C  
ATOM    216  O   LEU A  34      11.719   1.784  81.937  1.00 20.02           O  
ATOM    217  CB  LEU A  34      11.608   2.073  85.255  1.00 19.93           C  
ATOM    218  CG  LEU A  34      12.574   3.235  84.979  1.00 19.56           C  
ATOM    219  CD1 LEU A  34      11.827   4.563  84.805  1.00 21.07           C  
ATOM    220  CD2 LEU A  34      13.612   3.338  86.086  1.00 22.21           C  
ATOM    221  N   MET A  35      11.885  -0.168  83.058  1.00 18.52           N  
ATOM    222  CA  MET A  35      12.714  -0.829  82.053  1.00 18.86           C  
ATOM    223  C   MET A  35      11.955  -1.263  80.794  1.00 19.05           C  
ATOM    224  O   MET A  35      12.575  -1.634  79.794  1.00 19.94           O  
ATOM    225  CB  MET A  35      13.471  -1.995  82.688  1.00 18.83           C  
ATOM    226  CG  MET A  35      14.552  -1.513  83.646  1.00 19.49           C  
ATOM    227  SD  MET A  35      15.698  -2.774  84.207  1.00 21.07           S  
ATOM    228  CE  MET A  35      14.692  -3.669  85.391  1.00 22.83           C  
ATOM    229  N   VAL A  36      10.625  -1.187  80.837  1.00 18.85           N  
ATOM    230  CA  VAL A  36       9.773  -1.500  79.682  1.00 18.65           C  
ATOM    231  C   VAL A  36       9.890  -0.436  78.566  1.00 18.11           C  
ATOM    232  O   VAL A  36       9.373  -0.626  77.464  1.00 19.53           O  
ATOM    233  CB  VAL A  36       8.295  -1.782  80.136  1.00 18.27           C  
ATOM    234  CG1 VAL A  36       7.310  -1.855  78.967  1.00 18.96           C  
ATOM    235  CG2 VAL A  36       8.246  -3.085  80.918  1.00 20.09           C  
ATOM    236  N   PHE A  37      10.613   0.655  78.823  1.00 17.80           N  
ATOM    237  CA  PHE A  37      10.770   1.705  77.799  1.00 18.54           C  
ATOM    238  C   PHE A  37      11.422   1.181  76.511  1.00 18.11           C  
ATOM    239  O   PHE A  37      11.155   1.703  75.430  1.00 18.60           O  
ATOM    240  CB  PHE A  37      11.521   2.938  78.337  1.00 18.64           C  
ATOM    241  CG  PHE A  37      13.013   2.896  78.130  1.00 17.81           C  
ATOM    242  CD1 PHE A  37      13.593   3.537  77.035  1.00 22.06           C  
ATOM    243  CD2 PHE A  37      13.841   2.230  79.032  1.00 21.60           C  
ATOM    244  CE1 PHE A  37      14.972   3.506  76.834  1.00 24.11           C  
ATOM    245  CE2 PHE A  37      15.223   2.190  78.840  1.00 22.16           C  
ATOM    246  CZ  PHE A  37      15.790   2.834  77.741  1.00 21.91           C  
ATOM    247  N   VAL A  38      12.272   0.159  76.623  1.00 18.07           N  
ATOM    248  CA  VAL A  38      12.918  -0.411  75.435  1.00 17.60           C  
ATOM    249  C   VAL A  38      11.843  -1.053  74.557  1.00 18.47           C  
ATOM    250  O   VAL A  38      11.158  -1.985  74.983  1.00 18.49           O  
ATOM    251  CB  VAL A  38      14.050  -1.400  75.786  1.00 18.45           C  
ATOM    252  CG1 VAL A  38      14.754  -1.863  74.516  1.00 20.23           C  
ATOM    253  CG2 VAL A  38      15.060  -0.734  76.717  1.00 19.61           C  
ATOM    254  N   ARG A  39      11.715  -0.533  73.336  1.00 18.29           N  
ATOM    255  CA  ARG A  39      10.528  -0.703  72.489  1.00 19.91           C  
ATOM    256  C   ARG A  39      10.019  -2.136  72.340  1.00 19.23           C  
ATOM    257  O   ARG A  39       8.828  -2.394  72.548  1.00 20.24           O  
ATOM    258  CB  ARG A  39      10.767  -0.076  71.107  1.00 18.92           C  
ATOM    259  CG  ARG A  39       9.507   0.070  70.270  1.00 21.68           C  
ATOM    260  CD  ARG A  39       9.754   0.848  68.988  1.00 20.75           C  
ATOM    261  NE  ARG A  39      10.607   0.148  68.023  1.00 20.41           N  
ATOM    262  CZ  ARG A  39      10.174  -0.768  67.157  1.00 17.83           C  
ATOM    263  NH1 ARG A  39       8.896  -1.127  67.140  1.00 22.89           N  
ATOM    264  NH2 ARG A  39      11.024  -1.332  66.309  1.00 22.54           N  
ATOM    265  N   ARG A  40      10.911  -3.050  71.966  1.00 18.00           N  
ATOM    266  CA  ARG A  40      10.527  -4.442  71.720  1.00 17.47           C  
ATOM    267  C   ARG A  40      11.162  -5.401  72.729  1.00 18.56           C  
ATOM    268  O   ARG A  40      11.511  -6.534  72.388  1.00 18.13           O  
ATOM    269  CB  ARG A  40      10.882  -4.843  70.284  1.00 18.25           C  
ATOM    270  CG  ARG A  40      10.065  -4.119  69.212  1.00 17.96           C  
ATOM    271  CD  ARG A  40      10.523  -4.483  67.797  1.00 19.33           C  
ATOM    272  NE  ARG A  40      10.567  -5.931  67.602  1.00 18.02           N  
ATOM    273  CZ  ARG A  40       9.606  -6.660  67.042  1.00 21.08           C  
ATOM    274  NH1 ARG A  40       8.498  -6.092  66.575  1.00 21.61           N  
ATOM    275  NH2 ARG A  40       9.765  -7.972  66.939  1.00 24.16           N  
ATOM    276  N   TYR A  41      11.303  -4.947  73.973  1.00 17.44           N  
ATOM    277  CA  TYR A  41      11.980  -5.738  75.004  1.00 16.85           C  
ATOM    278  C   TYR A  41      11.171  -5.848  76.302  1.00 17.82           C  
ATOM    279  O   TYR A  41      11.705  -6.254  77.334  1.00 20.53           O  
ATOM    280  CB  TYR A  41      13.383  -5.172  75.278  1.00 18.13           C  
ATOM    281  CG  TYR A  41      14.362  -6.186  75.837  1.00 18.57           C  
ATOM    282  CD1 TYR A  41      14.788  -7.272  75.066  1.00 17.62           C  
ATOM    283  CD2 TYR A  41      14.867  -6.058  77.132  1.00 18.09           C  
ATOM    284  CE1 TYR A  41      15.689  -8.207  75.570  1.00 18.06           C  
ATOM    285  CE2 TYR A  41      15.769  -6.988  77.648  1.00 18.64           C  
ATOM    286  CZ  TYR A  41      16.173  -8.058  76.860  1.00 17.97           C  
ATOM    287  OH  TYR A  41      17.052  -8.983  77.364  1.00 20.62           O  
ATOM    288  N   GLY A  42       9.886  -5.499  76.246  1.00 17.74           N  
ATOM    289  CA  GLY A  42       9.027  -5.501  77.430  1.00 19.06           C  
ATOM    290  C   GLY A  42       8.855  -6.857  78.097  1.00 19.11           C  
ATOM    291  O   GLY A  42       8.759  -6.938  79.322  1.00 19.10           O  
ATOM    292  N   PHE A  43       8.801  -7.923  77.296  1.00 18.12           N  
ATOM    293  CA  PHE A  43       8.649  -9.284  77.834  1.00 17.77           C  
ATOM    294  C   PHE A  43       9.909  -9.667  78.603  1.00 18.72           C  
ATOM    295  O   PHE A  43       9.833 -10.216  79.697  1.00 19.06           O  
ATOM    296  CB  PHE A  43       8.421 -10.315  76.722  1.00 19.15           C  
ATOM    297  CG  PHE A  43       7.107 -10.181  75.984  1.00 17.50           C  
ATOM    298  CD1 PHE A  43       6.244  -9.103  76.190  1.00 18.55           C  
ATOM    299  CD2 PHE A  43       6.759 -11.139  75.034  1.00 18.26           C  
ATOM    300  CE1 PHE A  43       5.049  -9.002  75.480  1.00 18.29           C  
ATOM    301  CE2 PHE A  43       5.567 -11.047  74.315  1.00 18.92           C  
ATOM    302  CZ  PHE A  43       4.709  -9.976  74.541  1.00 18.50           C  
ATOM    303  N   SER A  44      11.068  -9.377  78.017  1.00 18.44           N  
ATOM    304  CA  SER A  44      12.351  -9.688  78.642  1.00 18.07           C  
ATOM    305  C   SER A  44      12.622  -8.819  79.868  1.00 18.68           C  
ATOM    306  O   SER A  44      13.182  -9.299  80.852  1.00 20.01           O  
ATOM    307  CB  SER A  44      13.489  -9.539  77.637  1.00 18.39           C  
ATOM    308  OG  SER A  44      13.366 -10.456  76.561  1.00 18.75           O  
ATOM    309  N   ALA A  45      12.232  -7.547  79.803  1.00 19.30           N  
ATOM    310  CA  ALA A  45      12.420  -6.629  80.927  1.00 19.50           C  
ATOM    311  C   ALA A  45      11.629  -7.092  82.148  1.00 20.22           C  
ATOM    312  O   ALA A  45      12.165  -7.152  83.255  1.00 19.90           O  
ATOM    313  CB  ALA A  45      12.023  -5.210  80.541  1.00 20.28           C  
ATOM    314  N   THR A  46      10.358  -7.430  81.942  1.00 19.08           N  
ATOM    315  CA  THR A  46       9.499  -7.853  83.049  1.00 17.91           C  
ATOM    316  C   THR A  46       9.878  -9.252  83.544  1.00 18.00           C  
ATOM    317  O   THR A  46       9.951  -9.486  84.750  1.00 19.60           O  
ATOM    318  CB  THR A  46       7.997  -7.771  82.691  1.00 18.47           C  
ATOM    319  OG1 THR A  46       7.740  -8.500  81.487  1.00 19.08           O  
ATOM    320  CG2 THR A  46       7.565  -6.320  82.501  1.00 19.42           C  
ATOM    321  N   THR A  47      10.143 -10.171  82.617  1.00 18.49           N  
ATOM    322  CA  THR A  47      10.575 -11.524  82.983  1.00 17.94           C  
ATOM    323  C   THR A  47      11.927 -11.500  83.707  1.00 19.31           C  
ATOM    324  O   THR A  47      12.105 -12.173  84.728  1.00 18.61           O  
ATOM    325  CB  THR A  47      10.618 -12.463  81.755  1.00 17.16           C  
ATOM    326  OG1 THR A  47       9.303 -12.554  81.193  1.00 18.45           O  
ATOM    327  CG2 THR A  47      11.088 -13.861  82.148  1.00 18.66           C  
ATOM    328  N   GLY A  48      12.869 -10.718  83.180  1.00 19.30           N  
ATOM    329  CA  GLY A  48      14.173 -10.538  83.816  1.00 19.43           C  
ATOM    330  C   GLY A  48      14.050  -9.988  85.225  1.00 18.23           C  
ATOM    331  O   GLY A  48      14.744 -10.440  86.139  1.00 18.76           O  
ATOM    332  N   THR A  49      13.156  -9.015  85.398  1.00 18.49           N  
ATOM    333  CA  THR A  49      12.877  -8.436  86.716  1.00 18.50           C  
ATOM    334  C   THR A  49      12.377  -9.512  87.683  1.00 18.33           C  
ATOM    335  O   THR A  49      12.872  -9.619  88.811  1.00 19.35           O  
ATOM    336  CB  THR A  49      11.879  -7.261  86.609  1.00 18.96           C  
ATOM    337  OG1 THR A  49      12.488  -6.200  85.865  1.00 19.99           O  
ATOM    338  CG2 THR A  49      11.472  -6.736  87.985  1.00 20.06           C  
ATOM    339  N   TYR A  50      11.416 -10.319  87.233  1.00 18.17           N  
ATOM    340  CA  TYR A  50      10.951 -11.466  88.014  1.00 18.36           C  
ATOM    341  C   TYR A  50      12.110 -12.378  88.424  1.00 18.41           C  
ATOM    342  O   TYR A  50      12.182 -12.811  89.574  1.00 19.28           O  
ATOM    343  CB  TYR A  50       9.915 -12.278  87.231  1.00 18.45           C  
ATOM    344  CG  TYR A  50       8.462 -12.032  87.596  1.00 18.69           C  
ATOM    345  CD1 TYR A  50       8.078 -11.755  88.909  1.00 20.16           C  
ATOM    346  CD2 TYR A  50       7.462 -12.137  86.629  1.00 19.90           C  
ATOM    347  CE1 TYR A  50       6.737 -11.554  89.243  1.00 18.77           C  
ATOM    348  CE2 TYR A  50       6.121 -11.951  86.952  1.00 20.45           C  
ATOM    349  CZ  TYR A  50       5.764 -11.657  88.257  1.00 17.57           C  
ATOM    350  OH  TYR A  50       4.431 -11.478  88.575  1.00 19.42           O  
ATOM    351  N   LEU A  51      13.016 -12.662  87.488  1.00 17.37           N  
ATOM    352  CA  LEU A  51      14.146 -13.556  87.768  1.00 17.83           C  
ATOM    353  C   LEU A  51      15.115 -12.983  88.792  1.00 17.60           C  
ATOM    354  O   LEU A  51      15.617 -13.717  89.644  1.00 19.66           O  
ATOM    355  CB  LEU A  51      14.890 -13.939  86.484  1.00 18.03           C  
ATOM    356  CG  LEU A  51      14.134 -14.854  85.516  1.00 18.96           C  
ATOM    357  CD1 LEU A  51      14.962 -15.081  84.259  1.00 20.15           C  
ATOM    358  CD2 LEU A  51      13.769 -16.187  86.164  1.00 22.64           C  
ATOM    359  N   VAL A  52      15.366 -11.678  88.719  1.00 17.46           N  
ATOM    360  CA  VAL A  52      16.262 -11.026  89.680  1.00 17.23           C  
ATOM    361  C   VAL A  52      15.659 -11.056  91.086  1.00 19.23           C  
ATOM    362  O   VAL A  52      16.348 -11.383  92.060  1.00 19.66           O  
ATOM    363  CB  VAL A  52      16.642  -9.585  89.246  1.00 18.01           C  
ATOM    364  CG1 VAL A  52      17.395  -8.856  90.359  1.00 19.75           C  
ATOM    365  CG2 VAL A  52      17.496  -9.616  87.983  1.00 18.86           C  
ATOM    366  N   VAL A  53      14.369 -10.740  91.182  1.00 18.37           N  
ATOM    367  CA  VAL A  53      13.657 -10.782  92.460  1.00 18.48           C  
ATOM    368  C   VAL A  53      13.597 -12.210  93.015  1.00 18.61           C  
ATOM    369  O   VAL A  53      13.915 -12.440  94.188  1.00 19.35           O  
ATOM    370  CB  VAL A  53      12.232 -10.178  92.343  1.00 19.28           C  
ATOM    371  CG1 VAL A  53      11.453 -10.348  93.639  1.00 20.58           C  
ATOM    372  CG2 VAL A  53      12.303  -8.697  91.968  1.00 20.33           C  
ATOM    373  N   ALA A  54      13.210 -13.165  92.166  1.00 18.89           N  
ATOM    374  CA  ALA A  54      13.011 -14.555  92.596  1.00 19.00           C  
ATOM    375  C   ALA A  54      14.305 -15.286  92.947  1.00 17.98           C  
ATOM    376  O   ALA A  54      14.287 -16.230  93.734  1.00 19.42           O  
ATOM    377  CB  ALA A  54      12.221 -15.342  91.553  1.00 19.14           C  
ATOM    378  N   THR A  55      15.416 -14.852  92.355  1.00 18.90           N  
ATOM    379  CA  THR A  55      16.731 -15.408  92.662  1.00 18.57           C  
ATOM    380  C   THR A  55      17.320 -14.722  93.891  1.00 18.25           C  
ATOM    381  O   THR A  55      17.809 -15.385  94.813  1.00 20.17           O  
ATOM    382  CB  THR A  55      17.701 -15.242  91.466  1.00 18.76           C  
ATOM    383  OG1 THR A  55      17.154 -15.896  90.316  1.00 19.54           O  
ATOM    384  CG2 THR A  55      19.073 -15.831  91.773  1.00 19.39           C  
ATOM    385  N   GLY A  56      17.261 -13.393  93.893  1.00 19.45           N  
ATOM    386  CA  GLY A  56      17.924 -12.580  94.904  1.00 18.76           C  
ATOM    387  C   GLY A  56      17.340 -12.667  96.299  1.00 19.28           C  
ATOM    388  O   GLY A  56      18.088 -12.713  97.275  1.00 20.52           O  
ATOM    389  N   LEU A  57      16.012 -12.671  96.405  1.00 19.30           N  
ATOM    390  CA  LEU A  57      15.362 -12.742  97.719  1.00 19.03           C  
ATOM    391  C   LEU A  57      15.749 -14.004  98.502  1.00 18.14           C  
ATOM    392  O   LEU A  57      16.262 -13.891  99.613  1.00 20.05           O  
ATOM    393  CB  LEU A  57      13.835 -12.580  97.623  1.00 21.02           C  
ATOM    394  CG  LEU A  57      13.254 -11.202  97.290  1.00 22.00           C  
ATOM    395  CD1 LEU A  57      11.738 -11.285  97.235  1.00 24.80           C  
ATOM    396  CD2 LEU A  57      13.692 -10.128  98.293  1.00 21.83           C  
ATOM    397  N   PRO A  58      15.528 -15.207  97.925  1.00 18.20           N  
ATOM    398  CA  PRO A  58      15.909 -16.413  98.670  1.00 18.45           C  
ATOM    399  C   PRO A  58      17.416 -16.534  98.905  1.00 18.58           C  
ATOM    400  O   PRO A  58      17.827 -17.028  99.953  1.00 18.35           O  
ATOM    401  CB  PRO A  58      15.409 -17.564  97.782  1.00 19.86           C  
ATOM    402  CG  PRO A  58      14.466 -16.948  96.825  1.00 25.53           C  
ATOM    403  CD  PRO A  58      14.928 -15.545  96.624  1.00 18.93           C  
ATOM    404  N   LEU A  59      18.232 -16.084  97.953  1.00 19.20           N  
ATOM    405  CA  LEU A  59      19.687 -16.170  98.115  1.00 17.97           C  
ATOM    406  C   LEU A  59      20.182 -15.321  99.290  1.00 17.71           C  
ATOM    407  O   LEU A  59      20.949 -15.802 100.126  1.00 18.30           O  
ATOM    408  CB  LEU A  59      20.424 -15.791  96.824  1.00 18.96           C  
ATOM    409  CG  LEU A  59      21.959 -15.763  96.867  1.00 19.78           C  
ATOM    410  CD1 LEU A  59      22.549 -17.118  97.270  1.00 22.11           C  
ATOM    411  CD2 LEU A  59      22.510 -15.317  95.525  1.00 21.32           C  
ATOM    412  N   TYR A  60      19.739 -14.067  99.353  1.00 18.02           N  
ATOM    413  CA  TYR A  60      20.147 -13.179 100.442  1.00 17.31           C  
ATOM    414  C   TYR A  60      19.627 -13.693 101.785  1.00 18.84           C  
ATOM    415  O   TYR A  60      20.355 -13.685 102.781  1.00 18.71           O  
ATOM    416  CB  TYR A  60      19.681 -11.742 100.189  1.00 18.39           C  
ATOM    417  CG  TYR A  60      20.217 -10.730 101.188  1.00 18.38           C  
ATOM    418  CD1 TYR A  60      21.384 -10.012 100.923  1.00 19.10           C  
ATOM    419  CD2 TYR A  60      19.562 -10.498 102.400  1.00 18.52           C  
ATOM    420  CE1 TYR A  60      21.877  -9.078 101.834  1.00 19.16           C  
ATOM    421  CE2 TYR A  60      20.041  -9.565 103.311  1.00 18.65           C  
ATOM    422  CZ  TYR A  60      21.199  -8.864 103.026  1.00 19.19           C  
ATOM    423  OH  TYR A  60      21.671  -7.946 103.935  1.00 19.52           O  
ATOM    424  N   ILE A  61      18.377 -14.151 101.804  1.00 18.10           N  
ATOM    425  CA  ILE A  61      17.780 -14.704 103.026  1.00 18.63           C  
ATOM    426  C   ILE A  61      18.574 -15.925 103.505  1.00 17.26           C  
ATOM    427  O   ILE A  61      18.852 -16.062 104.698  1.00 18.62           O  
ATOM    428  CB  ILE A  61      16.271 -15.028 102.836  1.00 18.32           C  
ATOM    429  CG1 ILE A  61      15.468 -13.725 102.712  1.00 18.79           C  
ATOM    430  CG2 ILE A  61      15.738 -15.874 104.001  1.00 20.43           C  
ATOM    431  CD1 ILE A  61      14.011 -13.906 102.294  1.00 19.53           C  
ATOM    432  N   LEU A  62      18.964 -16.786 102.566  1.00 17.51           N  
ATOM    433  CA  LEU A  62      19.791 -17.955 102.883  1.00 18.80           C  
ATOM    434  C   LEU A  62      21.143 -17.565 103.490  1.00 18.58           C  
ATOM    435  O   LEU A  62      21.575 -18.145 104.491  1.00 19.21           O  
ATOM    436  CB  LEU A  62      19.999 -18.823 101.636  1.00 18.44           C  
ATOM    437  CG  LEU A  62      20.888 -20.068 101.762  1.00 19.59           C  
ATOM    438  CD1 LEU A  62      20.253 -21.124 102.659  1.00 25.64           C  
ATOM    439  CD2 LEU A  62      21.178 -20.642 100.382  1.00 25.46           C  
ATOM    440  N   LEU A  63      21.803 -16.584 102.881  1.00 18.69           N  
ATOM    441  CA  LEU A  63      23.105 -16.118 103.357  1.00 17.37           C  
ATOM    442  C   LEU A  63      23.027 -15.528 104.767  1.00 17.49           C  
ATOM    443  O   LEU A  63      23.833 -15.882 105.629  1.00 18.46           O  
ATOM    444  CB  LEU A  63      23.722 -15.114 102.373  1.00 19.06           C  
ATOM    445  CG  LEU A  63      24.150 -15.656 101.002  1.00 20.27           C  
ATOM    446  CD1 LEU A  63      24.366 -14.512 100.018  1.00 21.98           C  
ATOM    447  CD2 LEU A  63      25.397 -16.538 101.094  1.00 26.75           C  
ATOM    448  N   ARG A  64      22.052 -14.650 105.005  1.00 17.99           N  
ATOM    449  CA  ARG A  64      21.880 -14.046 106.332  1.00 18.26           C  
ATOM    450  C   ARG A  64      21.417 -15.056 107.378  1.00 17.98           C  
ATOM    451  O   ARG A  64      21.769 -14.932 108.548  1.00 19.39           O  
ATOM    452  CB  ARG A  64      20.913 -12.856 106.309  1.00 19.78           C  
ATOM    453  CG  ARG A  64      21.311 -11.677 105.426  1.00 21.21           C  
ATOM    454  CD  ARG A  64      22.660 -11.047 105.761  1.00 23.22           C  
ATOM    455  NE  ARG A  64      22.778 -10.567 107.140  1.00 22.09           N  
ATOM    456  CZ  ARG A  64      22.504  -9.329 107.549  1.00 22.55           C  
ATOM    457  NH1 ARG A  64      22.070  -8.408 106.696  1.00 24.11           N  
ATOM    458  NH2 ARG A  64      22.664  -9.010 108.827  1.00 24.32           N  
ATOM    459  N   ALA A  65      20.632 -16.051 106.962  1.00 16.31           N  
ATOM    460  CA  ALA A  65      20.196 -17.108 107.885  1.00 18.30           C  
ATOM    461  C   ALA A  65      21.396 -17.861 108.448  1.00 19.38           C  
ATOM    462  O   ALA A  65      21.386 -18.293 109.603  1.00 20.43           O  
ATOM    463  CB  ALA A  65      19.238 -18.073 107.197  1.00 18.84           C  
ATOM    464  N   ASN A  66      22.429 -17.995 107.620  1.00 18.84           N  
ATOM    465  CA  ASN A  66      23.659 -18.690 107.982  1.00 20.52           C  
ATOM    466  C   ASN A  66      24.730 -17.782 108.594  1.00 20.49           C  
ATOM    467  O   ASN A  66      25.850 -18.225 108.860  1.00 22.45           O  
ATOM    468  CB  ASN A  66      24.209 -19.425 106.758  1.00 20.56           C  
ATOM    469  CG  ASN A  66      23.481 -20.725 106.490  1.00 22.26           C  
ATOM    470  OD1 ASN A  66      23.724 -21.731 107.158  1.00 27.40           O  
ATOM    471  ND2 ASN A  66      22.581 -20.712 105.513  1.00 24.02           N  
ATOM    472  N   GLY A  67      24.377 -16.518 108.821  1.00 20.28           N  
ATOM    473  CA  GLY A  67      25.279 -15.554 109.457  1.00 21.01           C  
ATOM    474  C   GLY A  67      26.517 -15.211 108.646  1.00 20.68           C  
ATOM    475  O   GLY A  67      27.581 -14.945 109.209  1.00 22.90           O  
ATOM    476  N   ILE A  68      26.375 -15.216 107.323  1.00 21.77           N  
ATOM    477  CA  ILE A  68      27.476 -14.895 106.417  1.00 22.82           C  
ATOM    478  C   ILE A  68      27.535 -13.384 106.184  1.00 22.47           C  
ATOM    479  O   ILE A  68      26.525 -12.764 105.848  1.00 22.49           O  
ATOM    480  CB  ILE A  68      27.351 -15.666 105.073  1.00 22.92           C  
ATOM    481  CG1 ILE A  68      27.422 -17.179 105.324  1.00 25.20           C  
ATOM    482  CG2 ILE A  68      28.436 -15.225 104.082  1.00 23.46           C  
ATOM    483  CD1 ILE A  68      26.923 -18.040 104.177  1.00 25.44           C  
ATOM    484  N   PHE A  69      28.724 -12.808 106.380  1.00 22.79           N  
ATOM    485  CA  PHE A  69      28.973 -11.368 106.212  1.00 22.79           C  
ATOM    486  C   PHE A  69      27.968 -10.491 106.968  1.00 22.34           C  
ATOM    487  O   PHE A  69      27.319  -9.620 106.384  1.00 23.87           O  
ATOM    488  CB  PHE A  69      29.021 -10.968 104.727  1.00 24.46           C  
ATOM    489  CG  PHE A  69      30.056 -11.704 103.914  1.00 23.61           C  
ATOM    490  CD1 PHE A  69      31.274 -12.089 104.472  1.00 27.64           C  
ATOM    491  CD2 PHE A  69      29.821 -11.978 102.569  1.00 23.54           C  
ATOM    492  CE1 PHE A  69      32.228 -12.758 103.710  1.00 31.21           C  
ATOM    493  CE2 PHE A  69      30.772 -12.644 101.798  1.00 27.59           C  
ATOM    494  CZ  PHE A  69      31.976 -13.036 102.372  1.00 28.08           C  
ATOM    495  N   GLY A  70      27.851 -10.727 108.270  1.00 23.56           N  
ATOM    496  CA  GLY A  70      26.949  -9.957 109.121  1.00 24.27           C  
ATOM    497  C   GLY A  70      26.263 -10.828 110.152  1.00 25.19           C  
ATOM    498  O   GLY A  70      26.327 -12.059 110.076  1.00 24.72           O  
ATOM    499  N   HIS A  71      25.608 -10.191 111.122  1.00 24.92           N  
ATOM    500  CA  HIS A  71      24.839 -10.924 112.122  1.00 25.00           C  
ATOM    501  C   HIS A  71      23.692 -11.663 111.439  1.00 21.99           C  
ATOM    502  O   HIS A  71      23.115 -11.167 110.465  1.00 23.89           O  
ATOM    503  CB  HIS A  71      24.323  -9.995 113.229  1.00 28.78           C  
ATOM    504  CG  HIS A  71      23.286  -9.015 112.774  1.00 40.93           C  
ATOM    505  ND1 HIS A  71      23.605  -7.773 112.270  1.00 51.17           N  
ATOM    506  CD2 HIS A  71      21.933  -9.091 112.757  1.00 47.90           C  
ATOM    507  CE1 HIS A  71      22.496  -7.128 111.956  1.00 52.01           C  
ATOM    508  NE2 HIS A  71      21.467  -7.906 112.242  1.00 50.80           N  
ATOM    509  N   ALA A  72      23.380 -12.854 111.939  1.00 22.13           N  
ATOM    510  CA  ALA A  72      22.347 -13.686 111.335  1.00 20.51           C  
ATOM    511  C   ALA A  72      20.966 -13.049 111.452  1.00 21.02           C  
ATOM    512  O   ALA A  72      20.641 -12.430 112.468  1.00 22.54           O  
ATOM    513  CB  ALA A  72      22.347 -15.076 111.953  1.00 21.86           C  
ATOM    514  N   LEU A  73      20.175 -13.187 110.393  1.00 20.92           N  
ATOM    515  CA  LEU A  73      18.771 -12.794 110.406  1.00 20.16           C  
ATOM    516  C   LEU A  73      17.931 -14.045 110.212  1.00 20.34           C  
ATOM    517  O   LEU A  73      18.144 -14.793 109.254  1.00 21.97           O  
ATOM    518  CB  LEU A  73      18.463 -11.781 109.294  1.00 22.19           C  
ATOM    519  CG  LEU A  73      19.190 -10.432 109.261  1.00 22.84           C  
ATOM    520  CD1 LEU A  73      18.766  -9.640 108.030  1.00 23.16           C  
ATOM    521  CD2 LEU A  73      18.939  -9.623 110.528  1.00 27.37           C  
ATOM    522  N   THR A  74      16.989 -14.278 111.121  1.00 19.98           N  
ATOM    523  CA  THR A  74      16.104 -15.436 111.009  1.00 20.39           C  
ATOM    524  C   THR A  74      15.173 -15.259 109.802  1.00 17.46           C  
ATOM    525  O   THR A  74      14.610 -14.180 109.609  1.00 18.73           O  
ATOM    526  CB  THR A  74      15.320 -15.715 112.325  1.00 26.22           C  
ATOM    527  OG1 THR A  74      14.722 -17.016 112.265  1.00 31.83           O  
ATOM    528  CG2 THR A  74      14.244 -14.663 112.583  1.00 27.08           C  
ATOM    529  N   PRO A  75      15.049 -16.304 108.957  1.00 18.46           N  
ATOM    530  CA  PRO A  75      14.231 -16.198 107.745  1.00 18.92           C  
ATOM    531  C   PRO A  75      12.803 -15.708 107.995  1.00 16.83           C  
ATOM    532  O   PRO A  75      12.325 -14.838 107.263  1.00 18.75           O  
ATOM    533  CB  PRO A  75      14.228 -17.627 107.197  1.00 20.50           C  
ATOM    534  CG  PRO A  75      15.495 -18.210 107.694  1.00 23.99           C  
ATOM    535  CD  PRO A  75      15.698 -17.624 109.061  1.00 19.75           C  
ATOM    536  N   HIS A  76      12.138 -16.253 109.014  1.00 17.10           N  
ATOM    537  CA  HIS A  76      10.765 -15.851 109.331  1.00 16.92           C  
ATOM    538  C   HIS A  76      10.718 -14.544 110.125  1.00 17.06           C  
ATOM    539  O   HIS A  76      10.287 -14.514 111.281  1.00 18.85           O  
ATOM    540  CB  HIS A  76      10.008 -16.962 110.071  1.00 18.74           C  
ATOM    541  CG  HIS A  76       9.611 -18.115 109.201  1.00 17.34           C  
ATOM    542  ND1 HIS A  76       9.339 -19.367 109.708  1.00 16.90           N  
ATOM    543  CD2 HIS A  76       9.445 -18.209 107.859  1.00 19.15           C  
ATOM    544  CE1 HIS A  76       9.015 -20.181 108.718  1.00 18.49           C  
ATOM    545  NE2 HIS A  76       9.070 -19.502 107.586  1.00 17.95           N  
ATOM    546  N   SER A  77      11.163 -13.465 109.485  1.00 17.99           N  
ATOM    547  CA  SER A  77      11.099 -12.127 110.068  1.00 17.37           C  
ATOM    548  C   SER A  77      10.973 -11.101 108.960  1.00 17.60           C  
ATOM    549  O   SER A  77      11.498 -11.297 107.862  1.00 18.42           O  
ATOM    550  CB  SER A  77      12.337 -11.830 110.928  1.00 18.01           C  
ATOM    551  OG  SER A  77      13.515 -11.698 110.145  1.00 19.30           O  
ATOM    552  N   VAL A  78      10.276 -10.006 109.247  1.00 17.41           N  
ATOM    553  CA  VAL A  78      10.130  -8.929 108.274  1.00 18.45           C  
ATOM    554  C   VAL A  78      11.495  -8.288 107.994  1.00 19.42           C  
ATOM    555  O   VAL A  78      11.766  -7.871 106.868  1.00 19.26           O  
ATOM    556  CB  VAL A  78       9.064  -7.889 108.708  1.00 18.15           C  
ATOM    557  CG1 VAL A  78       8.957  -6.766 107.690  1.00 19.56           C  
ATOM    558  CG2 VAL A  78       7.701  -8.565 108.870  1.00 19.44           C  
ATOM    559  N   ASP A  79      12.357  -8.243 109.013  1.00 20.24           N  
ATOM    560  CA  ASP A  79      13.736  -7.770 108.848  1.00 21.23           C  
ATOM    561  C   ASP A  79      14.471  -8.501 107.726  1.00 19.31           C  
ATOM    562  O   ASP A  79      15.131  -7.870 106.898  1.00 19.30           O  
ATOM    563  CB  ASP A  79      14.527  -7.915 110.154  1.00 22.92           C  
ATOM    564  CG  ASP A  79      14.253  -6.791 111.137  1.00 33.09           C  
ATOM    565  OD1 ASP A  79      14.228  -5.614 110.719  1.00 44.94           O  
ATOM    566  OD2 ASP A  79      14.079  -7.085 112.335  1.00 50.36           O  
ATOM    567  N   ALA A  80      14.346  -9.827 107.698  1.00 18.42           N  
ATOM    568  CA  ALA A  80      14.992 -10.641 106.667  1.00 19.35           C  
ATOM    569  C   ALA A  80      14.550 -10.226 105.263  1.00 17.69           C  
ATOM    570  O   ALA A  80      15.368 -10.170 104.338  1.00 19.40           O  
ATOM    571  CB  ALA A  80      14.716 -12.119 106.903  1.00 18.82           C  
ATOM    572  N   VAL A  81      13.261  -9.921 105.118  1.00 18.02           N  
ATOM    573  CA  VAL A  81      12.694  -9.497 103.836  1.00 17.84           C  
ATOM    574  C   VAL A  81      13.252  -8.137 103.414  1.00 18.66           C  
ATOM    575  O   VAL A  81      13.714  -7.982 102.288  1.00 19.51           O  
ATOM    576  CB  VAL A  81      11.143  -9.449 103.880  1.00 19.39           C  
ATOM    577  CG1 VAL A  81      10.577  -8.907 102.573  1.00 20.05           C  
ATOM    578  CG2 VAL A  81      10.572 -10.830 104.173  1.00 20.71           C  
ATOM    579  N   ILE A  82      13.225  -7.164 104.323  1.00 17.59           N  
ATOM    580  CA  ILE A  82      13.651  -5.798 104.000  1.00 17.59           C  
ATOM    581  C   ILE A  82      15.115  -5.745 103.553  1.00 19.35           C  
ATOM    582  O   ILE A  82      15.432  -5.137 102.529  1.00 19.76           O  
ATOM    583  CB  ILE A  82      13.365  -4.819 105.170  1.00 20.38           C  
ATOM    584  CG1 ILE A  82      11.855  -4.567 105.259  1.00 21.51           C  
ATOM    585  CG2 ILE A  82      14.128  -3.500 104.995  1.00 21.58           C  
ATOM    586  CD1 ILE A  82      11.417  -3.843 106.484  1.00 25.76           C  
ATOM    587  N   TYR A  83      16.001  -6.397 104.302  1.00 18.14           N  
ATOM    588  CA  TYR A  83      17.417  -6.404 103.934  1.00 18.06           C  
ATOM    589  C   TYR A  83      17.672  -7.146 102.621  1.00 17.18           C  
ATOM    590  O   TYR A  83      18.537  -6.741 101.839  1.00 19.02           O  
ATOM    591  CB  TYR A  83      18.296  -6.905 105.088  1.00 18.85           C  
ATOM    592  CG  TYR A  83      18.400  -5.887 106.208  1.00 18.82           C  
ATOM    593  CD1 TYR A  83      19.252  -4.788 106.101  1.00 21.18           C  
ATOM    594  CD2 TYR A  83      17.627  -6.008 107.361  1.00 20.12           C  
ATOM    595  CE1 TYR A  83      19.337  -3.838 107.117  1.00 21.50           C  
ATOM    596  CE2 TYR A  83      17.708  -5.066 108.387  1.00 22.60           C  
ATOM    597  CZ  TYR A  83      18.565  -3.985 108.257  1.00 23.38           C  
ATOM    598  OH  TYR A  83      18.649  -3.052 109.269  1.00 25.75           O  
ATOM    599  N   ALA A  84      16.893  -8.198 102.364  1.00 17.97           N  
ATOM    600  CA  ALA A  84      16.952  -8.912 101.084  1.00 18.13           C  
ATOM    601  C   ALA A  84      16.494  -8.029  99.928  1.00 18.19           C  
ATOM    602  O   ALA A  84      17.073  -8.069  98.842  1.00 19.49           O  
ATOM    603  CB  ALA A  84      16.124 -10.191 101.135  1.00 18.70           C  
ATOM    604  N   GLU A  85      15.461  -7.227 100.175  1.00 17.35           N  
ATOM    605  CA  GLU A  85      14.930  -6.311  99.167  1.00 18.48           C  
ATOM    606  C   GLU A  85      15.966  -5.290  98.711  1.00 18.71           C  
ATOM    607  O   GLU A  85      16.030  -4.967  97.525  1.00 19.92           O  
ATOM    608  CB  GLU A  85      13.674  -5.611  99.686  1.00 18.64           C  
ATOM    609  CG  GLU A  85      12.457  -6.525  99.747  1.00 18.76           C  
ATOM    610  CD  GLU A  85      11.229  -5.856 100.331  1.00 19.51           C  
ATOM    611  OE1 GLU A  85      11.352  -5.090 101.312  1.00 20.19           O  
ATOM    612  OE2 GLU A  85      10.129  -6.113  99.806  1.00 21.64           O  
ATOM    613  N   PHE A  86      16.774  -4.784  99.643  1.00 19.19           N  
ATOM    614  CA  PHE A  86      17.832  -3.844  99.276  1.00 18.81           C  
ATOM    615  C   PHE A  86      18.867  -4.489  98.359  1.00 17.95           C  
ATOM    616  O   PHE A  86      19.346  -3.852  97.417  1.00 19.55           O  
ATOM    617  CB  PHE A  86      18.514  -3.253 100.511  1.00 18.65           C  
ATOM    618  CG  PHE A  86      17.607  -2.410 101.370  1.00 20.54           C  
ATOM    619  CD1 PHE A  86      16.640  -1.583 100.800  1.00 25.53           C  
ATOM    620  CD2 PHE A  86      17.743  -2.423 102.754  1.00 26.45           C  
ATOM    621  CE1 PHE A  86      15.808  -0.802 101.601  1.00 29.05           C  
ATOM    622  CE2 PHE A  86      16.918  -1.641 103.562  1.00 27.14           C  
ATOM    623  CZ  PHE A  86      15.948  -0.833 102.982  1.00 28.79           C  
ATOM    624  N   ALA A  87      19.202  -5.752  98.630  1.00 18.24           N  
ATOM    625  CA  ALA A  87      20.114  -6.512  97.773  1.00 18.60           C  
ATOM    626  C   ALA A  87      19.540  -6.664  96.368  1.00 19.76           C  
ATOM    627  O   ALA A  87      20.250  -6.481  95.371  1.00 21.74           O  
ATOM    628  CB  ALA A  87      20.400  -7.880  98.377  1.00 19.21           C  
ATOM    629  N   VAL A  88      18.253  -6.997  96.300  1.00 18.92           N  
ATOM    630  CA  VAL A  88      17.563  -7.154  95.020  1.00 20.20           C  
ATOM    631  C   VAL A  88      17.537  -5.827  94.257  1.00 19.50           C  
ATOM    632  O   VAL A  88      17.748  -5.804  93.043  1.00 20.23           O  
ATOM    633  CB  VAL A  88      16.140  -7.744  95.208  1.00 19.29           C  
ATOM    634  CG1 VAL A  88      15.327  -7.641  93.924  1.00 21.40           C  
ATOM    635  CG2 VAL A  88      16.231  -9.195  95.661  1.00 21.33           C  
ATOM    636  N   ALA A  89      17.311  -4.725  94.972  1.00 18.73           N  
ATOM    637  CA  ALA A  89      17.352  -3.393  94.358  1.00 18.30           C  
ATOM    638  C   ALA A  89      18.675  -3.143  93.630  1.00 19.74           C  
ATOM    639  O   ALA A  89      18.673  -2.651  92.505  1.00 19.31           O  
ATOM    640  CB  ALA A  89      17.088  -2.303  95.393  1.00 19.98           C  
ATOM    641  N   THR A  90      19.801  -3.494  94.255  1.00 19.95           N  
ATOM    642  CA  THR A  90      21.098  -3.325  93.584  1.00 20.06           C  
ATOM    643  C   THR A  90      21.192  -4.166  92.312  1.00 19.97           C  
ATOM    644  O   THR A  90      21.746  -3.714  91.308  1.00 20.93           O  
ATOM    645  CB  THR A  90      22.318  -3.585  94.505  1.00 23.16           C  
ATOM    646  OG1 THR A  90      22.497  -4.991  94.724  1.00 25.15           O  
ATOM    647  CG2 THR A  90      22.145  -2.863  95.826  1.00 24.13           C  
ATOM    648  N   GLY A  91      20.637  -5.379  92.361  1.00 19.68           N  
ATOM    649  CA  GLY A  91      20.566  -6.255  91.188  1.00 18.61           C  
ATOM    650  C   GLY A  91      19.773  -5.647  90.044  1.00 19.22           C  
ATOM    651  O   GLY A  91      20.176  -5.739  88.882  1.00 21.02           O  
ATOM    652  N   LEU A  92      18.649  -5.015  90.375  1.00 19.27           N  
ATOM    653  CA  LEU A  92      17.796  -4.378  89.373  1.00 18.02           C  
ATOM    654  C   LEU A  92      18.436  -3.108  88.811  1.00 18.68           C  
ATOM    655  O   LEU A  92      18.268  -2.788  87.635  1.00 19.97           O  
ATOM    656  CB  LEU A  92      16.403  -4.101  89.948  1.00 18.72           C  
ATOM    657  CG  LEU A  92      15.593  -5.371  90.250  1.00 18.26           C  
ATOM    658  CD1 LEU A  92      14.390  -5.049  91.120  1.00 21.95           C  
ATOM    659  CD2 LEU A  92      15.148  -6.097  88.970  1.00 21.10           C  
ATOM    660  N   ILE A  93      19.176  -2.393  89.653  1.00 19.26           N  
ATOM    661  CA  ILE A  93      19.953  -1.244  89.187  1.00 18.88           C  
ATOM    662  C   ILE A  93      21.024  -1.706  88.190  1.00 18.51           C  
ATOM    663  O   ILE A  93      21.146  -1.146  87.092  1.00 19.64           O  
ATOM    664  CB  ILE A  93      20.570  -0.447  90.365  1.00 18.30           C  
ATOM    665  CG1 ILE A  93      19.456   0.211  91.192  1.00 19.38           C  
ATOM    666  CG2 ILE A  93      21.542   0.612  89.848  1.00 19.69           C  
ATOM    667  CD1 ILE A  93      19.900   0.682  92.579  1.00 21.74           C  
ATOM    668  N   ALA A  94      21.777  -2.742  88.561  1.00 19.00           N  
ATOM    669  CA  ALA A  94      22.797  -3.308  87.672  1.00 18.27           C  
ATOM    670  C   ALA A  94      22.176  -3.806  86.370  1.00 18.06           C  
ATOM    671  O   ALA A  94      22.735  -3.605  85.286  1.00 19.50           O  
ATOM    672  CB  ALA A  94      23.556  -4.428  88.364  1.00 20.35           C  
ATOM    673  N   MET A  95      21.013  -4.446  86.482  1.00 18.68           N  
ATOM    674  CA  MET A  95      20.273  -4.916  85.313  1.00 19.33           C  
ATOM    675  C   MET A  95      19.969  -3.778  84.340  1.00 19.15           C  
ATOM    676  O   MET A  95      20.051  -3.964  83.126  1.00 19.27           O  
ATOM    677  CB  MET A  95      18.981  -5.611  85.739  1.00 19.38           C  
ATOM    678  CG  MET A  95      18.105  -6.049  84.576  1.00 20.70           C  
ATOM    679  SD  MET A  95      16.743  -7.072  85.139  1.00 20.04           S  
ATOM    680  CE  MET A  95      15.713  -7.091  83.673  1.00 21.00           C  
ATOM    681  N   GLY A  96      19.631  -2.605  84.875  1.00 18.62           N  
ATOM    682  CA  GLY A  96      19.357  -1.429  84.048  1.00 19.44           C  
ATOM    683  C   GLY A  96      20.508  -1.017  83.144  1.00 18.93           C  
ATOM    684  O   GLY A  96      20.284  -0.498  82.048  1.00 19.84           O  
ATOM    685  N   ALA A  97      21.742  -1.239  83.596  1.00 17.90           N  
ATOM    686  CA  ALA A  97      22.924  -0.933  82.780  1.00 18.69           C  
ATOM    687  C   ALA A  97      23.062  -1.875  81.591  1.00 18.63           C  
ATOM    688  O   ALA A  97      23.478  -1.457  80.512  1.00 18.49           O  
ATOM    689  CB  ALA A  97      24.191  -0.976  83.623  1.00 18.82           C  
ATOM    690  N   VAL A  98      22.713  -3.144  81.797  1.00 17.18           N  
ATOM    691  CA  VAL A  98      22.968  -4.195  80.805  1.00 17.50           C  
ATOM    692  C   VAL A  98      21.708  -4.714  80.106  1.00 18.19           C  
ATOM    693  O   VAL A  98      21.783  -5.628  79.280  1.00 18.38           O  
ATOM    694  CB  VAL A  98      23.754  -5.382  81.426  1.00 18.01           C  
ATOM    695  CG1 VAL A  98      25.141  -4.934  81.869  1.00 19.28           C  
ATOM    696  CG2 VAL A  98      22.984  -6.010  82.592  1.00 19.36           C  
ATOM    697  N   LEU A  99      20.558  -4.128  80.437  1.00 17.84           N  
ATOM    698  CA  LEU A  99      19.274  -4.551  79.882  1.00 18.63           C  
ATOM    699  C   LEU A  99      19.345  -4.673  78.363  1.00 17.91           C  
ATOM    700  O   LEU A  99      19.748  -3.734  77.678  1.00 17.99           O  
ATOM    701  CB  LEU A  99      18.178  -3.558  80.276  1.00 18.53           C  
ATOM    702  CG  LEU A  99      16.748  -3.857  79.810  1.00 18.38           C  
ATOM    703  CD1 LEU A  99      16.120  -4.981  80.629  1.00 20.18           C  
ATOM    704  CD2 LEU A  99      15.896  -2.602  79.888  1.00 20.53           C  
ATOM    705  N   GLY A 100      18.947  -5.833  77.848  1.00 18.16           N  
ATOM    706  CA  GLY A 100      18.910  -6.064  76.407  1.00 18.71           C  
ATOM    707  C   GLY A 100      20.160  -6.700  75.835  1.00 17.35           C  
ATOM    708  O   GLY A 100      20.157  -7.149  74.689  1.00 18.76           O  
ATOM    709  N   ARG A 101      21.231  -6.740  76.625  1.00 17.10           N  
ATOM    710  CA  ARG A 101      22.497  -7.325  76.171  1.00 17.22           C  
ATOM    711  C   ARG A 101      22.843  -8.607  76.927  1.00 16.83           C  
ATOM    712  O   ARG A 101      23.919  -9.194  76.736  1.00 18.08           O  
ATOM    713  CB  ARG A 101      23.628  -6.293  76.221  1.00 16.75           C  
ATOM    714  CG  ARG A 101      23.431  -5.175  75.196  1.00 17.50           C  
ATOM    715  CD  ARG A 101      24.621  -4.227  75.074  1.00 16.73           C  
ATOM    716  NE  ARG A 101      25.115  -3.749  76.365  1.00 16.66           N  
ATOM    717  CZ  ARG A 101      24.453  -2.927  77.178  1.00 17.47           C  
ATOM    718  NH1 ARG A 101      23.251  -2.468  76.845  1.00 20.10           N  
ATOM    719  NH2 ARG A 101      24.995  -2.567  78.333  1.00 19.85           N  
ATOM    720  N   LEU A 102      21.907  -9.036  77.771  1.00 18.13           N  
ATOM    721  CA  LEU A 102      21.943 -10.356  78.392  1.00 17.76           C  
ATOM    722  C   LEU A 102      20.834 -11.219  77.815  1.00 18.22           C  
ATOM    723  O   LEU A 102      19.759 -10.717  77.468  1.00 20.73           O  
ATOM    724  CB  LEU A 102      21.761 -10.251  79.913  1.00 19.60           C  
ATOM    725  CG  LEU A 102      23.002 -10.115  80.803  1.00 22.24           C  
ATOM    726  CD1 LEU A 102      23.869  -8.927  80.411  1.00 23.94           C  
ATOM    727  CD2 LEU A 102      22.598 -10.029  82.273  1.00 20.20           C  
ATOM    728  N   ARG A 103      21.103 -12.519  77.716  1.00 18.41           N  
ATOM    729  CA  ARG A 103      20.054 -13.510  77.498  1.00 19.74           C  
ATOM    730  C   ARG A 103      19.177 -13.499  78.747  1.00 18.72           C  
ATOM    731  O   ARG A 103      19.671 -13.231  79.842  1.00 19.49           O  
ATOM    732  CB  ARG A 103      20.663 -14.898  77.273  1.00 18.81           C  
ATOM    733  CG  ARG A 103      21.623 -14.960  76.088  1.00 20.26           C  
ATOM    734  CD  ARG A 103      22.363 -16.290  76.006  1.00 24.85           C  
ATOM    735  NE  ARG A 103      21.531 -17.348  75.433  1.00 26.75           N  
ATOM    736  CZ  ARG A 103      21.930 -18.600  75.221  1.00 29.71           C  
ATOM    737  NH1 ARG A 103      23.163 -18.985  75.537  1.00 24.18           N  
ATOM    738  NH2 ARG A 103      21.087 -19.476  74.693  1.00 32.05           N  
ATOM    739  N   VAL A 104      17.881 -13.759  78.596  1.00 18.80           N  
ATOM    740  CA  VAL A 104      16.963 -13.650  79.742  1.00 18.81           C  
ATOM    741  C   VAL A 104      17.409 -14.481  80.957  1.00 18.84           C  
ATOM    742  O   VAL A 104      17.372 -13.993  82.090  1.00 19.75           O  
ATOM    743  CB  VAL A 104      15.485 -13.930  79.352  1.00 19.96           C  
ATOM    744  CG1 VAL A 104      14.607 -14.068  80.594  1.00 21.42           C  
ATOM    745  CG2 VAL A 104      14.957 -12.807  78.474  1.00 20.77           C  
ATOM    746  N   PHE A 105      17.867 -15.712  80.730  1.00 18.49           N  
ATOM    747  CA  PHE A 105      18.322 -16.548  81.850  1.00 19.00           C  
ATOM    748  C   PHE A 105      19.506 -15.930  82.597  1.00 18.14           C  
ATOM    749  O   PHE A 105      19.715 -16.203  83.781  1.00 19.60           O  
ATOM    750  CB  PHE A 105      18.617 -17.995  81.412  1.00 20.39           C  
ATOM    751  CG  PHE A 105      19.941 -18.179  80.710  1.00 19.01           C  
ATOM    752  CD1 PHE A 105      21.115 -18.366  81.439  1.00 20.39           C  
ATOM    753  CD2 PHE A 105      20.007 -18.200  79.321  1.00 21.28           C  
ATOM    754  CE1 PHE A 105      22.339 -18.545  80.795  1.00 19.93           C  
ATOM    755  CE2 PHE A 105      21.227 -18.386  78.666  1.00 21.84           C  
ATOM    756  CZ  PHE A 105      22.395 -18.555  79.404  1.00 20.43           C  
ATOM    757  N   GLN A 106      20.266 -15.086  81.902  1.00 18.43           N  
ATOM    758  CA  GLN A 106      21.440 -14.441  82.495  1.00 17.53           C  
ATOM    759  C   GLN A 106      21.101 -13.368  83.534  1.00 18.10           C  
ATOM    760  O   GLN A 106      21.962 -13.006  84.339  1.00 19.34           O  
ATOM    761  CB  GLN A 106      22.369 -13.887  81.413  1.00 18.61           C  
ATOM    762  CG  GLN A 106      22.968 -14.972  80.519  1.00 18.05           C  
ATOM    763  CD  GLN A 106      23.755 -14.413  79.350  1.00 17.37           C  
ATOM    764  OE1 GLN A 106      23.541 -13.276  78.924  1.00 19.23           O  
ATOM    765  NE2 GLN A 106      24.670 -15.215  78.819  1.00 18.67           N  
ATOM    766  N   TYR A 107      19.862 -12.866  83.531  1.00 18.32           N  
ATOM    767  CA  TYR A 107      19.425 -11.956  84.603  1.00 18.43           C  
ATOM    768  C   TYR A 107      19.411 -12.667  85.959  1.00 19.47           C  
ATOM    769  O   TYR A 107      19.739 -12.063  86.980  1.00 20.03           O  
ATOM    770  CB  TYR A 107      18.079 -11.278  84.287  1.00 19.39           C  
ATOM    771  CG  TYR A 107      18.135 -10.436  83.031  1.00 18.45           C  
ATOM    772  CD1 TYR A 107      18.958  -9.307  82.958  1.00 19.68           C  
ATOM    773  CD2 TYR A 107      17.384 -10.777  81.909  1.00 18.47           C  
ATOM    774  CE1 TYR A 107      19.030  -8.543  81.794  1.00 18.97           C  
ATOM    775  CE2 TYR A 107      17.451 -10.017  80.738  1.00 19.56           C  
ATOM    776  CZ  TYR A 107      18.277  -8.908  80.691  1.00 18.52           C  
ATOM    777  OH  TYR A 107      18.352  -8.163  79.537  1.00 20.21           O  
ATOM    778  N   ALA A 108      19.063 -13.954  85.955  1.00 19.76           N  
ATOM    779  CA  ALA A 108      19.160 -14.777  87.163  1.00 19.19           C  
ATOM    780  C   ALA A 108      20.616 -14.931  87.609  1.00 17.95           C  
ATOM    781  O   ALA A 108      20.914 -14.835  88.800  1.00 20.37           O  
ATOM    782  CB  ALA A 108      18.507 -16.141  86.953  1.00 19.00           C  
ATOM    783  N   LEU A 109      21.517 -15.161  86.652  1.00 18.99           N  
ATOM    784  CA  LEU A 109      22.952 -15.238  86.944  1.00 18.95           C  
ATOM    785  C   LEU A 109      23.480 -13.924  87.511  1.00 18.12           C  
ATOM    786  O   LEU A 109      24.291 -13.929  88.439  1.00 19.74           O  
ATOM    787  CB  LEU A 109      23.754 -15.634  85.700  1.00 19.16           C  
ATOM    788  CG  LEU A 109      23.601 -17.061  85.165  1.00 21.31           C  
ATOM    789  CD1 LEU A 109      24.497 -17.259  83.954  1.00 24.11           C  
ATOM    790  CD2 LEU A 109      23.912 -18.107  86.238  1.00 24.77           C  
ATOM    791  N   LEU A 110      23.016 -12.806  86.954  1.00 18.63           N  
ATOM    792  CA  LEU A 110      23.382 -11.484  87.454  1.00 19.87           C  
ATOM    793  C   LEU A 110      23.042 -11.348  88.941  1.00 19.23           C  
ATOM    794  O   LEU A 110      23.866 -10.876  89.728  1.00 20.63           O  
ATOM    795  CB  LEU A 110      22.699 -10.382  86.629  1.00 20.57           C  
ATOM    796  CG  LEU A 110      22.926  -8.925  87.050  1.00 20.71           C  
ATOM    797  CD1 LEU A 110      24.393  -8.514  86.928  1.00 24.03           C  
ATOM    798  CD2 LEU A 110      22.044  -7.998  86.229  1.00 22.52           C  
ATOM    799  N   ALA A 111      21.835 -11.774  89.316  1.00 19.50           N  
ATOM    800  CA  ALA A 111      21.400 -11.752  90.713  1.00 19.70           C  
ATOM    801  C   ALA A 111      22.287 -12.641  91.587  1.00 19.83           C  
ATOM    802  O   ALA A 111      22.694 -12.232  92.676  1.00 20.17           O  
ATOM    803  CB  ALA A 111      19.937 -12.169  90.827  1.00 20.45           C  
ATOM    804  N   LEU A 112      22.595 -13.840  91.089  1.00 19.81           N  
ATOM    805  CA ALEU A 112      23.442 -14.793  91.803  0.50 18.85           C  
ATOM    806  CA BLEU A 112      23.449 -14.792  91.803  0.50 19.39           C  
ATOM    807  C   LEU A 112      24.815 -14.205  92.130  1.00 19.85           C  
ATOM    808  O   LEU A 112      25.368 -14.456  93.204  1.00 20.87           O  
ATOM    809  CB ALEU A 112      23.592 -16.080  90.982  0.50 20.20           C  
ATOM    810  CB BLEU A 112      23.634 -16.083  90.995  0.50 21.12           C  
ATOM    811  CG ALEU A 112      24.397 -17.257  91.540  0.50 18.73           C  
ATOM    812  CG BLEU A 112      22.538 -17.152  91.003  0.50 24.05           C  
ATOM    813  CD1ALEU A 112      23.756 -17.850  92.792  0.50 22.33           C  
ATOM    814  CD1BLEU A 112      22.901 -18.278  90.047  0.50 26.23           C  
ATOM    815  CD2ALEU A 112      24.562 -18.326  90.469  0.50 20.15           C  
ATOM    816  CD2BLEU A 112      22.293 -17.706  92.403  0.50 23.16           C  
ATOM    817  N   PHE A 113      25.360 -13.424  91.202  1.00 18.57           N  
ATOM    818  CA  PHE A 113      26.695 -12.857  91.380  1.00 18.84           C  
ATOM    819  C   PHE A 113      26.723 -11.549  92.171  1.00 19.31           C  
ATOM    820  O   PHE A 113      27.648 -11.324  92.953  1.00 20.78           O  
ATOM    821  CB  PHE A 113      27.411 -12.697  90.032  1.00 20.72           C  
ATOM    822  CG  PHE A 113      27.623 -13.996  89.291  1.00 22.79           C  
ATOM    823  CD1 PHE A 113      27.927 -15.172  89.978  1.00 28.63           C  
ATOM    824  CD2 PHE A 113      27.542 -14.038  87.904  1.00 21.57           C  
ATOM    825  CE1 PHE A 113      28.124 -16.368  89.295  1.00 33.19           C  
ATOM    826  CE2 PHE A 113      27.744 -15.230  87.211  1.00 23.70           C  
ATOM    827  CZ  PHE A 113      28.033 -16.395  87.907  1.00 29.18           C  
ATOM    828  N   ILE A 114      25.720 -10.692  91.983  1.00 18.24           N  
ATOM    829  CA  ILE A 114      25.722  -9.388  92.658  1.00 17.60           C  
ATOM    830  C   ILE A 114      25.382  -9.464  94.146  1.00 18.11           C  
ATOM    831  O   ILE A 114      25.951  -8.725  94.950  1.00 19.43           O  
ATOM    832  CB  ILE A 114      24.827  -8.329  91.940  1.00 18.33           C  
ATOM    833  CG1 ILE A 114      25.203  -6.913  92.409  1.00 19.54           C  
ATOM    834  CG2 ILE A 114      23.331  -8.625  92.138  1.00 21.25           C  
ATOM    835  CD1 ILE A 114      24.479  -5.793  91.684  1.00 20.48           C  
ATOM    836  N   VAL A 115      24.462 -10.356  94.509  1.00 19.11           N  
ATOM    837  CA  VAL A 115      23.987 -10.447  95.895  1.00 19.77           C  
ATOM    838  C   VAL A 115      25.123 -10.686  96.913  1.00 19.77           C  
ATOM    839  O   VAL A 115      25.215  -9.949  97.899  1.00 20.56           O  
ATOM    840  CB  VAL A 115      22.801 -11.451  96.045  1.00 22.24           C  
ATOM    841  CG1 VAL A 115      22.571 -11.837  97.504  1.00 24.09           C  
ATOM    842  CG2 VAL A 115      21.535 -10.851  95.448  1.00 25.05           C  
ATOM    843  N   PRO A 116      25.998 -11.692  96.677  1.00 19.40           N  
ATOM    844  CA  PRO A 116      27.127 -11.886  97.597  1.00 19.29           C  
ATOM    845  C   PRO A 116      28.112 -10.714  97.649  1.00 20.52           C  
ATOM    846  O   PRO A 116      28.675 -10.447  98.710  1.00 20.52           O  
ATOM    847  CB  PRO A 116      27.821 -13.141  97.051  1.00 22.05           C  
ATOM    848  CG  PRO A 116      26.795 -13.825  96.230  1.00 23.55           C  
ATOM    849  CD  PRO A 116      25.992 -12.720  95.622  1.00 20.43           C  
ATOM    850  N   VAL A 117      28.316 -10.021  96.527  1.00 19.51           N  
ATOM    851  CA  VAL A 117      29.210  -8.852  96.506  1.00 18.29           C  
ATOM    852  C   VAL A 117      28.580  -7.675  97.267  1.00 17.79           C  
ATOM    853  O   VAL A 117      29.253  -7.006  98.059  1.00 18.62           O  
ATOM    854  CB  VAL A 117      29.627  -8.435  95.065  1.00 19.18           C  
ATOM    855  CG1 VAL A 117      30.620  -7.270  95.101  1.00 19.87           C  
ATOM    856  CG2 VAL A 117      30.246  -9.613  94.323  1.00 19.87           C  
ATOM    857  N   TYR A 118      27.289  -7.440  97.036  1.00 17.89           N  
ATOM    858  CA  TYR A 118      26.544  -6.427  97.786  1.00 17.52           C  
ATOM    859  C   TYR A 118      26.630  -6.688  99.289  1.00 18.45           C  
ATOM    860  O   TYR A 118      26.883  -5.770 100.078  1.00 19.72           O  
ATOM    861  CB  TYR A 118      25.074  -6.386  97.351  1.00 20.10           C  
ATOM    862  CG  TYR A 118      24.191  -5.631  98.322  1.00 19.78           C  
ATOM    863  CD1 TYR A 118      24.118  -4.239  98.290  1.00 20.97           C  
ATOM    864  CD2 TYR A 118      23.451  -6.309  99.295  1.00 20.12           C  
ATOM    865  CE1 TYR A 118      23.318  -3.539  99.189  1.00 20.71           C  
ATOM    866  CE2 TYR A 118      22.648  -5.616 100.204  1.00 21.23           C  
ATOM    867  CZ  TYR A 118      22.584  -4.235 100.139  1.00 21.88           C  
ATOM    868  OH  TYR A 118      21.797  -3.549 101.030  1.00 22.08           O  
ATOM    869  N   LEU A 119      26.412  -7.945  99.673  1.00 19.82           N  
ATOM    870  CA  LEU A 119      26.461  -8.358 101.072  1.00 20.62           C  
ATOM    871  C   LEU A 119      27.843  -8.116 101.677  1.00 18.11           C  
ATOM    872  O   LEU A 119      27.959  -7.599 102.793  1.00 20.17           O  
ATOM    873  CB  LEU A 119      26.066  -9.833 101.206  1.00 20.65           C  
ATOM    874  CG  LEU A 119      26.091 -10.444 102.610  1.00 21.91           C  
ATOM    875  CD1 LEU A 119      25.128  -9.724 103.553  1.00 24.53           C  
ATOM    876  CD2 LEU A 119      25.785 -11.933 102.554  1.00 25.23           C  
ATOM    877  N   LEU A 120      28.884  -8.490 100.934  1.00 18.36           N  
ATOM    878  CA  LEU A 120      30.262  -8.259 101.360  1.00 18.05           C  
ATOM    879  C   LEU A 120      30.509  -6.774 101.618  1.00 18.47           C  
ATOM    880  O   LEU A 120      31.079  -6.403 102.643  1.00 18.92           O  
ATOM    881  CB  LEU A 120      31.251  -8.800 100.319  1.00 18.78           C  
ATOM    882  CG  LEU A 120      32.750  -8.597 100.585  1.00 20.34           C  
ATOM    883  CD1 LEU A 120      33.201  -9.296 101.868  1.00 22.55           C  
ATOM    884  CD2 LEU A 120      33.576  -9.073  99.396  1.00 21.66           C  
ATOM    885  N   ASN A 121      30.060  -5.932 100.690  1.00 18.24           N  
ATOM    886  CA  ASN A 121      30.218  -4.491 100.826  1.00 19.81           C  
ATOM    887  C   ASN A 121      29.437  -3.924 102.008  1.00 19.22           C  
ATOM    888  O   ASN A 121      29.955  -3.094 102.760  1.00 19.47           O  
ATOM    889  CB  ASN A 121      29.817  -3.770  99.539  1.00 19.05           C  
ATOM    890  CG  ASN A 121      30.206  -2.309  99.557  1.00 23.73           C  
ATOM    891  OD1 ASN A 121      29.350  -1.425  99.601  1.00 28.80           O  
ATOM    892  ND2 ASN A 121      31.507  -2.048  99.553  1.00 20.92           N  
ATOM    893  N   GLU A 122      28.192  -4.375 102.155  1.00 19.59           N  
ATOM    894  CA  GLU A 122      27.330  -4.007 103.281  1.00 20.94           C  
ATOM    895  C   GLU A 122      28.044  -4.279 104.609  1.00 19.57           C  
ATOM    896  O   GLU A 122      28.057  -3.435 105.510  1.00 21.68           O  
ATOM    897  CB  GLU A 122      26.018  -4.798 103.187  1.00 22.01           C  
ATOM    898  CG  GLU A 122      24.968  -4.507 104.253  1.00 24.93           C  
ATOM    899  CD  GLU A 122      23.732  -5.389 104.105  1.00 25.18           C  
ATOM    900  OE1 GLU A 122      23.846  -6.507 103.557  1.00 27.09           O  
ATOM    901  OE2 GLU A 122      22.643  -4.967 104.544  1.00 27.80           O  
ATOM    902  N   TRP A 123      28.659  -5.454 104.698  1.00 19.54           N  
ATOM    903  CA  TRP A 123      29.391  -5.892 105.877  1.00 21.13           C  
ATOM    904  C   TRP A 123      30.659  -5.065 106.114  1.00 19.06           C  
ATOM    905  O   TRP A 123      30.878  -4.553 107.216  1.00 20.20           O  
ATOM    906  CB  TRP A 123      29.726  -7.376 105.719  1.00 20.36           C  
ATOM    907  CG  TRP A 123      30.368  -8.022 106.904  1.00 23.49           C  
ATOM    908  CD1 TRP A 123      29.903  -8.039 108.189  1.00 23.90           C  
ATOM    909  CD2 TRP A 123      31.577  -8.786 106.903  1.00 23.21           C  
ATOM    910  NE1 TRP A 123      30.758  -8.754 108.991  1.00 22.93           N  
ATOM    911  CE2 TRP A 123      31.794  -9.226 108.227  1.00 24.74           C  
ATOM    912  CE3 TRP A 123      32.506  -9.134 105.913  1.00 26.25           C  
ATOM    913  CZ2 TRP A 123      32.904  -9.994 108.589  1.00 28.70           C  
ATOM    914  CZ3 TRP A 123      33.606  -9.902 106.271  1.00 29.02           C  
ATOM    915  CH2 TRP A 123      33.796 -10.322 107.599  1.00 28.26           C  
ATOM    916  N   LEU A 124      31.482  -4.925 105.077  1.00 17.20           N  
ATOM    917  CA  LEU A 124      32.743  -4.186 105.183  1.00 18.38           C  
ATOM    918  C   LEU A 124      32.551  -2.700 105.488  1.00 17.48           C  
ATOM    919  O   LEU A 124      33.270  -2.137 106.315  1.00 18.67           O  
ATOM    920  CB  LEU A 124      33.581  -4.352 103.908  1.00 19.79           C  
ATOM    921  CG  LEU A 124      34.211  -5.719 103.616  1.00 18.64           C  
ATOM    922  CD1 LEU A 124      34.815  -5.735 102.219  1.00 21.27           C  
ATOM    923  CD2 LEU A 124      35.259  -6.100 104.658  1.00 22.25           C  
ATOM    924  N   VAL A 125      31.583  -2.074 104.823  1.00 18.07           N  
ATOM    925  CA  VAL A 125      31.395  -0.626 104.918  1.00 18.84           C  
ATOM    926  C   VAL A 125      30.359  -0.230 105.974  1.00 19.85           C  
ATOM    927  O   VAL A 125      30.694   0.463 106.934  1.00 20.51           O  
ATOM    928  CB  VAL A 125      31.062   0.007 103.535  1.00 19.09           C  
ATOM    929  CG1 VAL A 125      30.813   1.509 103.666  1.00 20.88           C  
ATOM    930  CG2 VAL A 125      32.191  -0.254 102.547  1.00 19.17           C  
ATOM    931  N   LEU A 126      29.113  -0.670 105.801  1.00 20.15           N  
ATOM    932  CA  LEU A 126      28.032  -0.287 106.720  1.00 21.59           C  
ATOM    933  C   LEU A 126      28.198  -0.878 108.125  1.00 23.09           C  
ATOM    934  O   LEU A 126      27.912  -0.201 109.117  1.00 25.78           O  
ATOM    935  CB  LEU A 126      26.655  -0.636 106.139  1.00 24.20           C  
ATOM    936  CG  LEU A 126      26.256  -0.041 104.783  1.00 26.12           C  
ATOM    937  CD1 LEU A 126      24.889  -0.559 104.361  1.00 29.06           C  
ATOM    938  CD2 LEU A 126      26.268   1.485 104.794  1.00 28.63           C  
ATOM    939  N   ASP A 127      28.667  -2.126 108.202  1.00 22.17           N  
ATOM    940  CA AASP A 127      28.886  -2.808 109.482  0.50 22.38           C  
ATOM    941  CA BASP A 127      28.872  -2.790 109.488  0.50 22.35           C  
ATOM    942  C   ASP A 127      30.311  -2.627 109.995  1.00 21.13           C  
ATOM    943  O   ASP A 127      30.678  -3.170 111.043  1.00 22.76           O  
ATOM    944  CB AASP A 127      28.582  -4.305 109.365  0.50 23.45           C  
ATOM    945  CB BASP A 127      28.486  -4.273 109.391  0.50 23.60           C  
ATOM    946  CG AASP A 127      27.106  -4.599 109.201  0.50 28.36           C  
ATOM    947  CG BASP A 127      27.968  -4.835 110.705  0.50 28.04           C  
ATOM    948  OD1AASP A 127      26.267  -3.723 109.501  0.50 31.37           O  
ATOM    949  OD1BASP A 127      27.291  -4.098 111.455  0.50 29.10           O  
ATOM    950  OD2AASP A 127      26.788  -5.728 108.774  0.50 35.80           O  
ATOM    951  OD2BASP A 127      28.226  -6.024 110.982  0.50 30.89           O  
ATOM    952  N   ASN A 128      31.118  -1.872 109.249  1.00 19.91           N  
ATOM    953  CA  ASN A 128      32.513  -1.584 109.611  1.00 18.86           C  
ATOM    954  C   ASN A 128      33.376  -2.832 109.849  1.00 18.05           C  
ATOM    955  O   ASN A 128      34.253  -2.833 110.713  1.00 19.78           O  
ATOM    956  CB  ASN A 128      32.576  -0.621 110.817  1.00 19.45           C  
ATOM    957  CG  ASN A 128      33.993  -0.136 111.122  1.00 20.10           C  
ATOM    958  OD1 ASN A 128      34.788   0.120 110.218  1.00 21.02           O  
ATOM    959  ND2 ASN A 128      34.308  -0.011 112.408  1.00 22.15           N  
ATOM    960  N   ALA A 129      33.133  -3.892 109.078  1.00 19.65           N  
ATOM    961  CA  ALA A 129      33.992  -5.076 109.143  1.00 20.40           C  
ATOM    962  C   ALA A 129      35.387  -4.762 108.604  1.00 20.49           C  
ATOM    963  O   ALA A 129      36.356  -5.453 108.925  1.00 23.96           O  
ATOM    964  CB  ALA A 129      33.378  -6.232 108.391  1.00 22.37           C  
ATOM    965  N   SER A 130      35.477  -3.711 107.791  1.00 19.52           N  
ATOM    966  CA  SER A 130      36.753  -3.218 107.275  1.00 19.86           C  
ATOM    967  C   SER A 130      37.610  -2.603 108.378  1.00 19.06           C  
ATOM    968  O   SER A 130      38.834  -2.606 108.287  1.00 22.05           O  
ATOM    969  CB  SER A 130      36.519  -2.171 106.186  1.00 20.60           C  
ATOM    970  OG  SER A 130      35.939  -0.996 106.733  1.00 20.38           O  
ATOM    971  N   GLY A 131      36.952  -2.065 109.404  1.00 19.48           N  
ATOM    972  CA  GLY A 131      37.629  -1.346 110.480  1.00 19.52           C  
ATOM    973  C   GLY A 131      38.020   0.071 110.093  1.00 20.58           C  
ATOM    974  O   GLY A 131      38.696   0.761 110.857  1.00 23.93           O  
ATOM    975  N   LEU A 132      37.579   0.510 108.914  1.00 19.23           N  
ATOM    976  CA  LEU A 132      38.007   1.791 108.347  1.00 21.42           C  
ATOM    977  C   LEU A 132      36.850   2.749 108.068  1.00 19.95           C  
ATOM    978  O   LEU A 132      37.065   3.860 107.578  1.00 21.56           O  
ATOM    979  CB  LEU A 132      38.788   1.556 107.047  1.00 22.40           C  
ATOM    980  CG  LEU A 132      40.049   0.687 107.068  1.00 25.21           C  
ATOM    981  CD1 LEU A 132      40.457   0.323 105.649  1.00 29.70           C  
ATOM    982  CD2 LEU A 132      41.192   1.378 107.800  1.00 28.04           C  
ATOM    983  N   THR A 133      35.630   2.319 108.381  1.00 18.46           N  
ATOM    984  CA  THR A 133      34.426   3.047 107.979  1.00 17.75           C  
ATOM    985  C   THR A 133      33.504   3.391 109.153  1.00 16.94           C  
ATOM    986  O   THR A 133      32.308   3.609 108.969  1.00 19.23           O  
ATOM    987  CB  THR A 133      33.634   2.260 106.904  1.00 17.67           C  
ATOM    988  OG1 THR A 133      33.327   0.951 107.399  1.00 21.00           O  
ATOM    989  CG2 THR A 133      34.449   2.131 105.624  1.00 20.34           C  
ATOM    990  N   GLU A 134      34.061   3.453 110.359  1.00 17.87           N  
ATOM    991  CA  GLU A 134      33.267   3.820 111.527  1.00 17.50           C  
ATOM    992  C   GLU A 134      32.739   5.248 111.375  1.00 17.04           C  
ATOM    993  O   GLU A 134      33.499   6.167 111.069  1.00 16.17           O  
ATOM    994  CB  GLU A 134      34.086   3.667 112.813  1.00 18.93           C  
ATOM    995  CG  GLU A 134      33.232   3.536 114.060  1.00 22.05           C  
ATOM    996  CD  GLU A 134      33.994   3.002 115.260  1.00 24.70           C  
ATOM    997  OE1 GLU A 134      35.213   3.251 115.367  1.00 25.32           O  
ATOM    998  OE2 GLU A 134      33.363   2.333 116.102  1.00 27.15           O  
ATOM    999  N   GLY A 135      31.434   5.420 111.571  1.00 17.27           N  
ATOM   1000  CA  GLY A 135      30.788   6.726 111.413  1.00 16.84           C  
ATOM   1001  C   GLY A 135      30.236   6.989 110.019  1.00 17.49           C  
ATOM   1002  O   GLY A 135      29.680   8.062 109.759  1.00 18.37           O  
ATOM   1003  N   PHE A 136      30.384   6.013 109.122  1.00 15.85           N  
ATOM   1004  CA  PHE A 136      29.854   6.105 107.757  1.00 16.18           C  
ATOM   1005  C   PHE A 136      28.382   6.518 107.776  1.00 15.97           C  
ATOM   1006  O   PHE A 136      27.583   5.965 108.538  1.00 19.09           O  
ATOM   1007  CB  PHE A 136      30.028   4.767 107.029  1.00 16.67           C  
ATOM   1008  CG  PHE A 136      29.836   4.849 105.538  1.00 17.79           C  
ATOM   1009  CD1 PHE A 136      30.825   5.398 104.722  1.00 17.53           C  
ATOM   1010  CD2 PHE A 136      28.676   4.359 104.946  1.00 17.64           C  
ATOM   1011  CE1 PHE A 136      30.651   5.473 103.338  1.00 18.03           C  
ATOM   1012  CE2 PHE A 136      28.498   4.424 103.565  1.00 20.26           C  
ATOM   1013  CZ  PHE A 136      29.487   4.983 102.760  1.00 18.40           C  
ATOM   1014  N   GLN A 137      28.046   7.513 106.959  1.00 16.56           N  
ATOM   1015  CA  GLN A 137      26.698   8.069 106.913  1.00 17.04           C  
ATOM   1016  C   GLN A 137      26.024   7.720 105.591  1.00 18.78           C  
ATOM   1017  O   GLN A 137      26.374   8.267 104.544  1.00 20.48           O  
ATOM   1018  CB  GLN A 137      26.742   9.591 107.104  1.00 17.80           C  
ATOM   1019  CG  GLN A 137      25.374  10.279 107.108  1.00 18.53           C  
ATOM   1020  CD  GLN A 137      24.547   9.930 108.329  1.00 20.41           C  
ATOM   1021  OE1 GLN A 137      25.054   9.918 109.451  1.00 23.06           O  
ATOM   1022  NE2 GLN A 137      23.266   9.642 108.117  1.00 21.46           N  
ATOM   1023  N   ASP A 138      25.053   6.812 105.643  1.00 18.82           N  
ATOM   1024  CA  ASP A 138      24.355   6.373 104.435  1.00 21.39           C  
ATOM   1025  C   ASP A 138      23.027   5.728 104.802  1.00 21.35           C  
ATOM   1026  O   ASP A 138      22.816   4.537 104.575  1.00 25.96           O  
ATOM   1027  CB  ASP A 138      25.229   5.398 103.632  1.00 23.26           C  
ATOM   1028  CG  ASP A 138      24.821   5.303 102.168  1.00 26.78           C  
ATOM   1029  OD1 ASP A 138      24.200   6.252 101.643  1.00 28.70           O  
ATOM   1030  OD2 ASP A 138      25.133   4.272 101.537  1.00 27.63           O  
ATOM   1031  N   SER A 139      22.130   6.537 105.359  1.00 20.50           N  
ATOM   1032  CA  SER A 139      20.889   6.044 105.954  1.00 20.06           C  
ATOM   1033  C   SER A 139      20.033   5.186 105.020  1.00 22.15           C  
ATOM   1034  O   SER A 139      19.516   4.148 105.438  1.00 26.04           O  
ATOM   1035  CB  SER A 139      20.075   7.209 106.515  1.00 22.38           C  
ATOM   1036  OG  SER A 139      20.799   7.858 107.547  1.00 21.52           O  
ATOM   1037  N   ALA A 140      19.899   5.614 103.766  1.00 20.18           N  
ATOM   1038  CA  ALA A 140      19.095   4.883 102.782  1.00 22.09           C  
ATOM   1039  C   ALA A 140      19.880   4.411 101.546  1.00 24.24           C  
ATOM   1040  O   ALA A 140      19.295   4.094 100.507  1.00 29.01           O  
ATOM   1041  CB  ALA A 140      17.874   5.702 102.374  1.00 23.29           C  
ATOM   1042  N   GLY A 141      21.203   4.376 101.659  1.00 22.51           N  
ATOM   1043  CA  GLY A 141      22.039   3.690 100.674  1.00 21.57           C  
ATOM   1044  C   GLY A 141      22.305   4.389  99.352  1.00 20.59           C  
ATOM   1045  O   GLY A 141      22.383   3.729  98.312  1.00 20.10           O  
ATOM   1046  N   SER A 142      22.463   5.712  99.380  1.00 19.17           N  
ATOM   1047  CA  SER A 142      22.954   6.443  98.207  1.00 20.23           C  
ATOM   1048  C   SER A 142      24.214   5.768  97.664  1.00 17.89           C  
ATOM   1049  O   SER A 142      24.387   5.634  96.452  1.00 18.59           O  
ATOM   1050  CB  SER A 142      23.271   7.898  98.550  1.00 18.68           C  
ATOM   1051  OG  SER A 142      22.112   8.610  98.940  1.00 20.24           O  
ATOM   1052  N   ILE A 143      25.082   5.332  98.576  1.00 17.86           N  
ATOM   1053  CA  ILE A 143      26.322   4.656  98.199  1.00 17.88           C  
ATOM   1054  C   ILE A 143      26.165   3.130  98.168  1.00 17.82           C  
ATOM   1055  O   ILE A 143      26.478   2.492  97.157  1.00 18.28           O  
ATOM   1056  CB  ILE A 143      27.495   5.066  99.138  1.00 16.88           C  
ATOM   1057  CG1 ILE A 143      27.794   6.573  99.029  1.00 19.58           C  
ATOM   1058  CG2 ILE A 143      28.740   4.216  98.880  1.00 17.04           C  
ATOM   1059  CD1 ILE A 143      28.207   7.064  97.634  1.00 20.09           C  
ATOM   1060  N   ALA A 144      25.674   2.555  99.267  1.00 18.54           N  
ATOM   1061  CA  ALA A 144      25.621   1.097  99.434  1.00 19.78           C  
ATOM   1062  C   ALA A 144      24.664   0.389  98.474  1.00 18.82           C  
ATOM   1063  O   ALA A 144      24.863  -0.789  98.151  1.00 20.21           O  
ATOM   1064  CB  ALA A 144      25.289   0.736 100.876  1.00 21.91           C  
ATOM   1065  N   ILE A 145      23.629   1.098  98.027  1.00 18.59           N  
ATOM   1066  CA  ILE A 145      22.658   0.530  97.095  1.00 19.04           C  
ATOM   1067  C   ILE A 145      22.810   1.134  95.701  1.00 19.63           C  
ATOM   1068  O   ILE A 145      23.059   0.415  94.729  1.00 20.84           O  
ATOM   1069  CB  ILE A 145      21.190   0.693  97.598  1.00 19.80           C  
ATOM   1070  CG1 ILE A 145      20.968  -0.109  98.884  1.00 22.39           C  
ATOM   1071  CG2 ILE A 145      20.185   0.262  96.513  1.00 22.02           C  
ATOM   1072  CD1 ILE A 145      19.678   0.232  99.611  1.00 23.28           C  
ATOM   1073  N   HIS A 146      22.672   2.455  95.611  1.00 18.14           N  
ATOM   1074  CA  HIS A 146      22.564   3.118  94.312  1.00 18.56           C  
ATOM   1075  C   HIS A 146      23.889   3.214  93.556  1.00 18.06           C  
ATOM   1076  O   HIS A 146      23.990   2.734  92.428  1.00 19.59           O  
ATOM   1077  CB  HIS A 146      21.875   4.472  94.462  1.00 19.55           C  
ATOM   1078  CG  HIS A 146      20.479   4.361  94.989  1.00 19.08           C  
ATOM   1079  ND1 HIS A 146      19.423   3.950  94.204  1.00 19.13           N  
ATOM   1080  CD2 HIS A 146      19.971   4.566  96.227  1.00 19.32           C  
ATOM   1081  CE1 HIS A 146      18.321   3.921  94.933  1.00 20.59           C  
ATOM   1082  NE2 HIS A 146      18.626   4.293  96.164  1.00 22.19           N  
ATOM   1083  N   ALA A 147      24.900   3.824  94.172  1.00 18.48           N  
ATOM   1084  CA  ALA A 147      26.218   3.889  93.547  1.00 19.07           C  
ATOM   1085  C   ALA A 147      26.762   2.483  93.298  1.00 18.37           C  
ATOM   1086  O   ALA A 147      27.241   2.188  92.203  1.00 18.47           O  
ATOM   1087  CB  ALA A 147      27.184   4.708  94.391  1.00 19.68           C  
ATOM   1088  N   PHE A 148      26.654   1.609  94.300  1.00 18.96           N  
ATOM   1089  CA  PHE A 148      27.109   0.225  94.154  1.00 18.74           C  
ATOM   1090  C   PHE A 148      26.473  -0.465  92.945  1.00 18.74           C  
ATOM   1091  O   PHE A 148      27.176  -1.022  92.098  1.00 18.43           O  
ATOM   1092  CB  PHE A 148      26.841  -0.604  95.417  1.00 19.98           C  
ATOM   1093  CG  PHE A 148      27.230  -2.048  95.269  1.00 18.75           C  
ATOM   1094  CD1 PHE A 148      28.543  -2.455  95.495  1.00 19.47           C  
ATOM   1095  CD2 PHE A 148      26.294  -2.997  94.858  1.00 21.21           C  
ATOM   1096  CE1 PHE A 148      28.915  -3.789  95.330  1.00 21.20           C  
ATOM   1097  CE2 PHE A 148      26.655  -4.331  94.690  1.00 24.33           C  
ATOM   1098  CZ  PHE A 148      27.967  -4.729  94.926  1.00 23.40           C  
ATOM   1099  N   GLY A 149      25.145  -0.443  92.879  1.00 19.16           N  
ATOM   1100  CA  GLY A 149      24.426  -1.106  91.794  1.00 19.35           C  
ATOM   1101  C   GLY A 149      24.790  -0.567  90.422  1.00 18.87           C  
ATOM   1102  O   GLY A 149      24.965  -1.334  89.468  1.00 19.42           O  
ATOM   1103  N   ALA A 150      24.905   0.756  90.322  1.00 18.75           N  
ATOM   1104  CA  ALA A 150      25.206   1.411  89.050  1.00 18.19           C  
ATOM   1105  C   ALA A 150      26.589   1.025  88.533  1.00 18.20           C  
ATOM   1106  O   ALA A 150      26.738   0.651  87.368  1.00 19.83           O  
ATOM   1107  CB  ALA A 150      25.086   2.918  89.185  1.00 20.20           C  
ATOM   1108  N   TYR A 151      27.599   1.107  89.396  1.00 17.24           N  
ATOM   1109  CA  TYR A 151      28.965   0.805  88.966  1.00 17.51           C  
ATOM   1110  C   TYR A 151      29.212  -0.690  88.770  1.00 18.40           C  
ATOM   1111  O   TYR A 151      30.007  -1.077  87.911  1.00 18.98           O  
ATOM   1112  CB  TYR A 151      30.000   1.490  89.873  1.00 18.83           C  
ATOM   1113  CG  TYR A 151      29.958   2.990  89.679  1.00 17.64           C  
ATOM   1114  CD1 TYR A 151      30.487   3.576  88.529  1.00 20.15           C  
ATOM   1115  CD2 TYR A 151      29.336   3.818  90.613  1.00 19.41           C  
ATOM   1116  CE1 TYR A 151      30.425   4.946  88.328  1.00 20.46           C  
ATOM   1117  CE2 TYR A 151      29.269   5.195  90.422  1.00 19.95           C  
ATOM   1118  CZ  TYR A 151      29.811   5.750  89.275  1.00 18.88           C  
ATOM   1119  OH  TYR A 151      29.748   7.109  89.079  1.00 21.52           O  
ATOM   1120  N   PHE A 152      28.503  -1.523  89.532  1.00 17.91           N  
ATOM   1121  CA  PHE A 152      28.514  -2.968  89.292  1.00 18.41           C  
ATOM   1122  C   PHE A 152      27.967  -3.251  87.893  1.00 17.19           C  
ATOM   1123  O   PHE A 152      28.580  -3.992  87.119  1.00 18.84           O  
ATOM   1124  CB  PHE A 152      27.699  -3.714  90.358  1.00 19.33           C  
ATOM   1125  CG  PHE A 152      27.895  -5.213  90.346  1.00 17.94           C  
ATOM   1126  CD1 PHE A 152      28.753  -5.820  91.256  1.00 19.79           C  
ATOM   1127  CD2 PHE A 152      27.216  -6.018  89.428  1.00 18.88           C  
ATOM   1128  CE1 PHE A 152      28.935  -7.203  91.255  1.00 18.33           C  
ATOM   1129  CE2 PHE A 152      27.392  -7.401  89.418  1.00 20.46           C  
ATOM   1130  CZ  PHE A 152      28.254  -7.996  90.335  1.00 19.61           C  
ATOM   1131  N   GLY A 153      26.827  -2.641  87.572  1.00 17.44           N  
ATOM   1132  CA  GLY A 153      26.216  -2.772  86.249  1.00 17.87           C  
ATOM   1133  C   GLY A 153      27.115  -2.315  85.113  1.00 17.09           C  
ATOM   1134  O   GLY A 153      27.194  -2.976  84.078  1.00 18.14           O  
ATOM   1135  N   LEU A 154      27.792  -1.183  85.303  1.00 17.98           N  
ATOM   1136  CA  LEU A 154      28.745  -0.694  84.305  1.00 18.29           C  
ATOM   1137  C   LEU A 154      29.916  -1.664  84.129  1.00 17.43           C  
ATOM   1138  O   LEU A 154      30.368  -1.891  83.007  1.00 18.10           O  
ATOM   1139  CB  LEU A 154      29.232   0.723  84.637  1.00 18.89           C  
ATOM   1140  CG  LEU A 154      28.195   1.855  84.544  1.00 21.39           C  
ATOM   1141  CD1 LEU A 154      28.815   3.172  84.987  1.00 25.01           C  
ATOM   1142  CD2 LEU A 154      27.593   1.992  83.144  1.00 22.92           C  
ATOM   1143  N   GLY A 155      30.382  -2.245  85.236  1.00 17.91           N  
ATOM   1144  CA  GLY A 155      31.415  -3.284  85.204  1.00 19.17           C  
ATOM   1145  C   GLY A 155      30.988  -4.495  84.391  1.00 18.24           C  
ATOM   1146  O   GLY A 155      31.746  -4.984  83.549  1.00 18.58           O  
ATOM   1147  N   VAL A 156      29.767  -4.974  84.631  1.00 17.62           N  
ATOM   1148  CA  VAL A 156      29.212  -6.073  83.839  1.00 17.66           C  
ATOM   1149  C   VAL A 156      29.150  -5.665  82.368  1.00 17.28           C  
ATOM   1150  O   VAL A 156      29.580  -6.419  81.493  1.00 17.74           O  
ATOM   1151  CB  VAL A 156      27.808  -6.521  84.335  1.00 18.43           C  
ATOM   1152  CG1 VAL A 156      27.250  -7.649  83.457  1.00 18.91           C  
ATOM   1153  CG2 VAL A 156      27.861  -6.970  85.791  1.00 19.30           C  
ATOM   1154  N   SER A 157      28.632  -4.465  82.110  1.00 16.94           N  
ATOM   1155  CA  SER A 157      28.463  -3.971  80.747  1.00 18.16           C  
ATOM   1156  C   SER A 157      29.758  -3.976  79.936  1.00 15.93           C  
ATOM   1157  O   SER A 157      29.780  -4.477  78.814  1.00 18.62           O  
ATOM   1158  CB  SER A 157      27.850  -2.573  80.740  1.00 18.89           C  
ATOM   1159  OG  SER A 157      27.605  -2.168  79.406  1.00 18.51           O  
ATOM   1160  N   ILE A 158      30.832  -3.420  80.493  1.00 16.92           N  
ATOM   1161  CA AILE A 158      32.112  -3.343  79.783  0.50 18.36           C  
ATOM   1162  CA BILE A 158      32.096  -3.353  79.758  0.50 18.40           C  
ATOM   1163  C   ILE A 158      32.701  -4.742  79.547  1.00 19.02           C  
ATOM   1164  O   ILE A 158      33.363  -4.985  78.540  1.00 20.68           O  
ATOM   1165  CB AILE A 158      33.126  -2.426  80.525  0.50 20.64           C  
ATOM   1166  CB BILE A 158      33.130  -2.370  80.388  0.50 19.50           C  
ATOM   1167  CG1AILE A 158      32.504  -1.051  80.797  0.50 25.60           C  
ATOM   1168  CG1BILE A 158      33.514  -2.786  81.815  0.50 15.61           C  
ATOM   1169  CG2AILE A 158      34.409  -2.253  79.712  0.50 22.34           C  
ATOM   1170  CG2BILE A 158      32.604  -0.934  80.326  0.50 22.59           C  
ATOM   1171  CD1AILE A 158      33.183  -0.258  81.905  0.50 26.83           C  
ATOM   1172  CD1BILE A 158      34.759  -2.101  82.356  0.50 23.76           C  
ATOM   1173  N   ALA A 159      32.441  -5.657  80.479  1.00 17.52           N  
ATOM   1174  CA  ALA A 159      32.980  -7.015  80.399  1.00 17.57           C  
ATOM   1175  C   ALA A 159      32.346  -7.894  79.319  1.00 18.09           C  
ATOM   1176  O   ALA A 159      33.028  -8.743  78.748  1.00 21.58           O  
ATOM   1177  CB  ALA A 159      32.902  -7.704  81.756  1.00 19.43           C  
ATOM   1178  N   LEU A 160      31.056  -7.702  79.034  1.00 17.17           N  
ATOM   1179  CA  LEU A 160      30.361  -8.610  78.109  1.00 18.11           C  
ATOM   1180  C   LEU A 160      29.713  -7.988  76.864  1.00 18.37           C  
ATOM   1181  O   LEU A 160      29.247  -8.717  75.988  1.00 20.10           O  
ATOM   1182  CB  LEU A 160      29.351  -9.502  78.850  1.00 20.06           C  
ATOM   1183  CG  LEU A 160      28.254  -8.918  79.750  1.00 18.12           C  
ATOM   1184  CD1 LEU A 160      27.286  -7.997  79.006  1.00 21.73           C  
ATOM   1185  CD2 LEU A 160      27.501 -10.057  80.418  1.00 21.87           C  
ATOM   1186  N   THR A 161      29.681  -6.661  76.780  1.00 17.17           N  
ATOM   1187  CA  THR A 161      29.087  -5.996  75.616  1.00 16.81           C  
ATOM   1188  C   THR A 161      29.950  -6.205  74.370  1.00 17.21           C  
ATOM   1189  O   THR A 161      31.170  -6.032  74.413  1.00 19.00           O  
ATOM   1190  CB  THR A 161      28.841  -4.498  75.879  1.00 17.22           C  
ATOM   1191  OG1 THR A 161      27.895  -4.361  76.946  1.00 17.62           O  
ATOM   1192  CG2 THR A 161      28.292  -3.800  74.644  1.00 18.56           C  
ATOM   1193  N   THR A 162      29.301  -6.584  73.270  1.00 17.33           N  
ATOM   1194  CA  THR A 162      29.986  -6.860  72.007  1.00 16.05           C  
ATOM   1195  C   THR A 162      29.756  -5.742  70.993  1.00 17.25           C  
ATOM   1196  O   THR A 162      28.839  -4.931  71.146  1.00 17.37           O  
ATOM   1197  CB  THR A 162      29.482  -8.173  71.375  1.00 17.24           C  
ATOM   1198  OG1 THR A 162      28.114  -8.011  70.978  1.00 17.12           O  
ATOM   1199  CG2 THR A 162      29.598  -9.339  72.353  1.00 18.92           C  
ATOM   1200  N   ALA A 163      30.581  -5.722  69.947  1.00 16.63           N  
ATOM   1201  CA  ALA A 163      30.439  -4.764  68.852  1.00 16.32           C  
ATOM   1202  C   ALA A 163      29.061  -4.857  68.196  1.00 16.20           C  
ATOM   1203  O   ALA A 163      28.419  -3.835  67.935  1.00 17.08           O  
ATOM   1204  CB  ALA A 163      31.538  -4.974  67.819  1.00 16.33           C  
ATOM   1205  N   ALA A 164      28.606  -6.083  67.940  1.00 16.22           N  
ATOM   1206  CA  ALA A 164      27.291  -6.307  67.343  1.00 16.27           C  
ATOM   1207  C   ALA A 164      26.177  -5.671  68.180  1.00 15.85           C  
ATOM   1208  O   ALA A 164      25.255  -5.061  67.638  1.00 17.48           O  
ATOM   1209  CB  ALA A 164      27.036  -7.796  67.146  1.00 19.05           C  
ATOM   1210  N   GLN A 165      26.275  -5.803  69.500  1.00 15.77           N  
ATOM   1211  CA  GLN A 165      25.287  -5.213  70.400  1.00 16.31           C  
ATOM   1212  C   GLN A 165      25.330  -3.687  70.386  1.00 16.91           C  
ATOM   1213  O   GLN A 165      24.284  -3.037  70.396  1.00 17.56           O  
ATOM   1214  CB  GLN A 165      25.481  -5.722  71.825  1.00 16.61           C  
ATOM   1215  CG  GLN A 165      25.107  -7.181  72.035  1.00 16.74           C  
ATOM   1216  CD  GLN A 165      25.518  -7.682  73.405  1.00 16.60           C  
ATOM   1217  OE1 GLN A 165      26.453  -7.156  74.010  1.00 17.98           O  
ATOM   1218  NE2 GLN A 165      24.824  -8.700  73.904  1.00 19.10           N  
ATOM   1219  N   ARG A 166      26.538  -3.121  70.358  1.00 16.83           N  
ATOM   1220  CA  ARG A 166      26.708  -1.664  70.360  1.00 16.55           C  
ATOM   1221  C   ARG A 166      26.118  -1.017  69.109  1.00 15.61           C  
ATOM   1222  O   ARG A 166      25.709   0.145  69.138  1.00 19.49           O  
ATOM   1223  CB  ARG A 166      28.180  -1.273  70.506  1.00 15.90           C  
ATOM   1224  CG  ARG A 166      28.756  -1.529  71.893  1.00 18.11           C  
ATOM   1225  CD  ARG A 166      30.097  -0.827  72.098  1.00 19.24           C  
ATOM   1226  NE  ARG A 166      31.130  -1.323  71.190  1.00 21.34           N  
ATOM   1227  CZ  ARG A 166      31.925  -2.361  71.436  1.00 20.00           C  
ATOM   1228  NH1 ARG A 166      31.829  -3.034  72.575  1.00 20.45           N  
ATOM   1229  NH2 ARG A 166      32.825  -2.726  70.534  1.00 24.11           N  
ATOM   1230  N   ALA A 167      26.068  -1.785  68.020  1.00 16.37           N  
ATOM   1231  CA  ALA A 167      25.515  -1.322  66.748  1.00 16.33           C  
ATOM   1232  C   ALA A 167      23.988  -1.199  66.764  1.00 16.88           C  
ATOM   1233  O   ALA A 167      23.410  -0.523  65.910  1.00 19.12           O  
ATOM   1234  CB  ALA A 167      25.957  -2.238  65.618  1.00 17.40           C  
ATOM   1235  N   GLN A 168      23.342  -1.855  67.727  1.00 17.67           N  
ATOM   1236  CA  GLN A 168      21.884  -1.827  67.828  1.00 17.06           C  
ATOM   1237  C   GLN A 168      21.410  -0.572  68.553  1.00 17.48           C  
ATOM   1238  O   GLN A 168      21.895  -0.269  69.648  1.00 19.23           O  
ATOM   1239  CB  GLN A 168      21.358  -3.070  68.559  1.00 18.16           C  
ATOM   1240  CG  GLN A 168      21.552  -4.386  67.810  1.00 19.06           C  
ATOM   1241  CD  GLN A 168      20.930  -4.378  66.425  1.00 18.81           C  
ATOM   1242  OE1 GLN A 168      21.632  -4.498  65.419  1.00 22.97           O  
ATOM   1243  NE2 GLN A 168      19.614  -4.228  66.366  1.00 21.02           N  
ATOM   1244  N   PRO A 169      20.456   0.162  67.949  1.00 18.50           N  
ATOM   1245  CA  PRO A 169      19.914   1.345  68.614  1.00 18.35           C  
ATOM   1246  C   PRO A 169      18.986   0.967  69.765  1.00 19.30           C  
ATOM   1247  O   PRO A 169      18.304  -0.059  69.704  1.00 19.43           O  
ATOM   1248  CB  PRO A 169      19.126   2.046  67.504  1.00 19.93           C  
ATOM   1249  CG  PRO A 169      18.726   0.954  66.577  1.00 20.00           C  
ATOM   1250  CD  PRO A 169      19.830  -0.075  66.634  1.00 17.97           C  
ATOM   1251  N   ILE A 170      18.980   1.785  70.811  1.00 17.49           N  
ATOM   1252  CA  ILE A 170      18.033   1.622  71.904  1.00 18.37           C  
ATOM   1253  C   ILE A 170      16.815   2.476  71.565  1.00 19.15           C  
ATOM   1254  O   ILE A 170      16.896   3.710  71.537  1.00 22.45           O  
ATOM   1255  CB  ILE A 170      18.648   2.016  73.266  1.00 19.02           C  
ATOM   1256  CG1 ILE A 170      19.840   1.106  73.592  1.00 21.46           C  
ATOM   1257  CG2 ILE A 170      17.593   1.934  74.372  1.00 22.41           C  
ATOM   1258  CD1 ILE A 170      20.759   1.636  74.685  1.00 21.80           C  
ATOM   1259  N   GLU A 171      15.700   1.801  71.286  1.00 19.59           N  
ATOM   1260  CA  GLU A 171      14.491   2.438  70.769  1.00 19.54           C  
ATOM   1261  C   GLU A 171      13.384   2.469  71.818  1.00 17.80           C  
ATOM   1262  O   GLU A 171      13.358   1.650  72.738  1.00 19.89           O  
ATOM   1263  CB  GLU A 171      13.977   1.692  69.526  1.00 20.50           C  
ATOM   1264  CG  GLU A 171      14.958   1.613  68.346  1.00 20.76           C  
ATOM   1265  CD  GLU A 171      14.430   0.786  67.173  1.00 22.71           C  
ATOM   1266  OE1 GLU A 171      13.445   0.033  67.345  1.00 24.18           O  
ATOM   1267  OE2 GLU A 171      15.012   0.880  66.071  1.00 25.90           O  
ATOM   1268  N   SER A 172      12.468   3.416  71.655  1.00 19.37           N  
ATOM   1269  CA  SER A 172      11.252   3.478  72.455  1.00 17.66           C  
ATOM   1270  C   SER A 172      10.131   4.042  71.594  1.00 18.90           C  
ATOM   1271  O   SER A 172      10.379   4.589  70.514  1.00 20.62           O  
ATOM   1272  CB  SER A 172      11.458   4.341  73.704  1.00 20.19           C  
ATOM   1273  OG  SER A 172      11.602   5.709  73.373  1.00 26.93           O  
ATOM   1274  N   ASP A 173       8.896   3.896  72.063  1.00 17.61           N  
ATOM   1275  CA  ASP A 173       7.757   4.524  71.400  1.00 16.83           C  
ATOM   1276  C   ASP A 173       6.714   4.970  72.422  1.00 16.80           C  
ATOM   1277  O   ASP A 173       6.924   4.825  73.627  1.00 18.15           O  
ATOM   1278  CB  ASP A 173       7.166   3.636  70.286  1.00 18.02           C  
ATOM   1279  CG  ASP A 173       6.543   2.340  70.794  1.00 19.54           C  
ATOM   1280  OD1 ASP A 173       6.384   2.136  72.018  1.00 19.28           O  
ATOM   1281  OD2 ASP A 173       6.184   1.512  69.928  1.00 23.85           O  
ATOM   1282  N   ALA A 174       5.606   5.526  71.943  1.00 17.36           N  
ATOM   1283  CA  ALA A 174       4.592   6.092  72.835  1.00 16.66           C  
ATOM   1284  C   ALA A 174       4.105   5.090  73.880  1.00 17.22           C  
ATOM   1285  O   ALA A 174       3.955   5.432  75.051  1.00 17.48           O  
ATOM   1286  CB  ALA A 174       3.424   6.660  72.034  1.00 19.04           C  
ATOM   1287  N   THR A 175       3.878   3.851  73.460  1.00 16.56           N  
ATOM   1288  CA  THR A 175       3.400   2.821  74.383  1.00 16.99           C  
ATOM   1289  C   THR A 175       4.470   2.419  75.401  1.00 16.92           C  
ATOM   1290  O   THR A 175       4.200   2.383  76.608  1.00 18.52           O  
ATOM   1291  CB  THR A 175       2.842   1.604  73.621  1.00 17.95           C  
ATOM   1292  OG1 THR A 175       1.710   2.026  72.857  1.00 18.77           O  
ATOM   1293  CG2 THR A 175       2.406   0.498  74.577  1.00 18.85           C  
ATOM   1294  N   SER A 176       5.684   2.141  74.928  1.00 16.80           N  
ATOM   1295  CA  SER A 176       6.741   1.696  75.835  1.00 17.39           C  
ATOM   1296  C   SER A 176       7.103   2.789  76.848  1.00 17.57           C  
ATOM   1297  O   SER A 176       7.363   2.500  78.016  1.00 18.69           O  
ATOM   1298  CB  SER A 176       7.970   1.184  75.068  1.00 19.00           C  
ATOM   1299  OG  SER A 176       8.725   2.239  74.498  1.00 19.06           O  
ATOM   1300  N   ASP A 177       7.084   4.043  76.400  1.00 16.81           N  
ATOM   1301  CA  ASP A 177       7.404   5.173  77.270  1.00 17.66           C  
ATOM   1302  C   ASP A 177       6.294   5.496  78.276  1.00 17.52           C  
ATOM   1303  O   ASP A 177       6.579   5.954  79.385  1.00 19.02           O  
ATOM   1304  CB  ASP A 177       7.774   6.409  76.448  1.00 19.47           C  
ATOM   1305  CG  ASP A 177       9.161   6.306  75.828  1.00 21.46           C  
ATOM   1306  OD1 ASP A 177      10.032   5.622  76.406  1.00 24.66           O  
ATOM   1307  OD2 ASP A 177       9.388   6.922  74.767  1.00 25.74           O  
ATOM   1308  N   ARG A 178       5.039   5.251  77.898  1.00 17.22           N  
ATOM   1309  CA  ARG A 178       3.931   5.371  78.853  1.00 17.62           C  
ATOM   1310  C   ARG A 178       4.066   4.321  79.959  1.00 18.02           C  
ATOM   1311  O   ARG A 178       3.885   4.629  81.142  1.00 19.14           O  
ATOM   1312  CB  ARG A 178       2.570   5.290  78.158  1.00 17.90           C  
ATOM   1313  CG  ARG A 178       2.155   6.613  77.517  1.00 17.31           C  
ATOM   1314  CD  ARG A 178       0.875   6.500  76.699  1.00 17.26           C  
ATOM   1315  NE  ARG A 178       1.044   5.683  75.496  1.00 17.17           N  
ATOM   1316  CZ  ARG A 178       0.087   5.476  74.593  1.00 16.26           C  
ATOM   1317  NH1 ARG A 178      -1.112   6.022  74.752  1.00 17.58           N  
ATOM   1318  NH2 ARG A 178       0.324   4.716  73.530  1.00 17.31           N  
ATOM   1319  N   PHE A 179       4.408   3.091  79.579  1.00 18.22           N  
ATOM   1320  CA  PHE A 179       4.714   2.053  80.565  1.00 18.28           C  
ATOM   1321  C   PHE A 179       5.882   2.472  81.463  1.00 18.13           C  
ATOM   1322  O   PHE A 179       5.849   2.252  82.677  1.00 19.06           O  
ATOM   1323  CB  PHE A 179       5.021   0.712  79.892  1.00 17.97           C  
ATOM   1324  CG  PHE A 179       3.798  -0.089  79.521  1.00 18.04           C  
ATOM   1325  CD1 PHE A 179       2.865  -0.460  80.493  1.00 18.41           C  
ATOM   1326  CD2 PHE A 179       3.595  -0.501  78.207  1.00 19.35           C  
ATOM   1327  CE1 PHE A 179       1.738  -1.214  80.154  1.00 20.12           C  
ATOM   1328  CE2 PHE A 179       2.473  -1.255  77.860  1.00 19.25           C  
ATOM   1329  CZ  PHE A 179       1.546  -1.614  78.836  1.00 19.23           C  
ATOM   1330  N   SER A 180       6.905   3.085  80.866  1.00 18.46           N  
ATOM   1331  CA  SER A 180       8.063   3.554  81.632  1.00 18.02           C  
ATOM   1332  C   SER A 180       7.678   4.612  82.666  1.00 18.68           C  
ATOM   1333  O   SER A 180       8.178   4.596  83.792  1.00 18.89           O  
ATOM   1334  CB  SER A 180       9.162   4.074  80.702  1.00 20.52           C  
ATOM   1335  OG  SER A 180      10.397   4.158  81.393  1.00 22.65           O  
ATOM   1336  N   MET A 181       6.788   5.526  82.286  1.00 19.21           N  
ATOM   1337  CA  MET A 181       6.296   6.545  83.221  1.00 18.67           C  
ATOM   1338  C   MET A 181       5.501   5.940  84.382  1.00 18.69           C  
ATOM   1339  O   MET A 181       5.542   6.455  85.501  1.00 19.65           O  
ATOM   1340  CB  MET A 181       5.470   7.614  82.500  1.00 18.95           C  
ATOM   1341  CG  MET A 181       6.290   8.571  81.630  1.00 19.81           C  
ATOM   1342  SD  MET A 181       7.484   9.570  82.541  1.00 20.55           S  
ATOM   1343  CE  MET A 181       6.426  10.811  83.285  1.00 20.57           C  
ATOM   1344  N   LEU A 182       4.786   4.849  84.116  1.00 19.68           N  
ATOM   1345  CA  LEU A 182       4.112   4.102  85.179  1.00 19.30           C  
ATOM   1346  C   LEU A 182       5.125   3.564  86.190  1.00 19.73           C  
ATOM   1347  O   LEU A 182       4.961   3.754  87.399  1.00 19.93           O  
ATOM   1348  CB  LEU A 182       3.268   2.959  84.600  1.00 19.42           C  
ATOM   1349  CG  LEU A 182       2.605   2.013  85.609  1.00 19.16           C  
ATOM   1350  CD1 LEU A 182       1.550   2.735  86.453  1.00 23.10           C  
ATOM   1351  CD2 LEU A 182       2.001   0.826  84.879  1.00 21.72           C  
ATOM   1352  N   GLY A 183       6.171   2.905  85.693  1.00 19.47           N  
ATOM   1353  CA  GLY A 183       7.233   2.392  86.560  1.00 19.72           C  
ATOM   1354  C   GLY A 183       7.874   3.515  87.353  1.00 18.54           C  
ATOM   1355  O   GLY A 183       8.088   3.391  88.562  1.00 20.04           O  
ATOM   1356  N   SER A 184       8.151   4.626  86.669  1.00 18.17           N  
ATOM   1357  CA  SER A 184       8.735   5.809  87.299  1.00 18.47           C  
ATOM   1358  C   SER A 184       7.900   6.279  88.490  1.00 18.07           C  
ATOM   1359  O   SER A 184       8.424   6.498  89.587  1.00 18.73           O  
ATOM   1360  CB  SER A 184       8.851   6.941  86.279  1.00 19.63           C  
ATOM   1361  OG  SER A 184       9.332   8.128  86.891  1.00 19.93           O  
ATOM   1362  N   MET A 185       6.598   6.441  88.267  1.00 18.61           N  
ATOM   1363  CA  MET A 185       5.712   6.959  89.303  1.00 18.45           C  
ATOM   1364  C   MET A 185       5.582   6.009  90.487  1.00 19.28           C  
ATOM   1365  O   MET A 185       5.459   6.455  91.628  1.00 20.49           O  
ATOM   1366  CB  MET A 185       4.338   7.284  88.727  1.00 20.38           C  
ATOM   1367  CG  MET A 185       4.319   8.540  87.872  1.00 19.93           C  
ATOM   1368  SD  MET A 185       2.635   8.887  87.353  1.00 21.39           S  
ATOM   1369  CE  MET A 185       2.791  10.555  86.709  1.00 22.00           C  
ATOM   1370  N   VAL A 186       5.622   4.707  90.214  1.00 18.88           N  
ATOM   1371  CA  VAL A 186       5.567   3.704  91.278  1.00 18.92           C  
ATOM   1372  C   VAL A 186       6.827   3.794  92.152  1.00 18.65           C  
ATOM   1373  O   VAL A 186       6.746   3.745  93.385  1.00 20.38           O  
ATOM   1374  CB  VAL A 186       5.329   2.279  90.703  1.00 19.77           C  
ATOM   1375  CG1 VAL A 186       5.567   1.200  91.762  1.00 20.67           C  
ATOM   1376  CG2 VAL A 186       3.918   2.175  90.148  1.00 20.44           C  
ATOM   1377  N   LEU A 187       7.983   3.948  91.509  1.00 19.29           N  
ATOM   1378  CA  LEU A 187       9.233   4.181  92.236  1.00 18.16           C  
ATOM   1379  C   LEU A 187       9.162   5.449  93.086  1.00 18.47           C  
ATOM   1380  O   LEU A 187       9.535   5.440  94.257  1.00 20.94           O  
ATOM   1381  CB  LEU A 187      10.425   4.241  91.274  1.00 19.55           C  
ATOM   1382  CG  LEU A 187      10.833   2.896  90.665  1.00 19.55           C  
ATOM   1383  CD1 LEU A 187      11.794   3.086  89.502  1.00 21.96           C  
ATOM   1384  CD2 LEU A 187      11.434   1.976  91.719  1.00 20.93           C  
ATOM   1385  N   TRP A 188       8.670   6.528  92.481  1.00 18.92           N  
ATOM   1386  CA  TRP A 188       8.551   7.839  93.125  1.00 18.60           C  
ATOM   1387  C   TRP A 188       7.677   7.748  94.374  1.00 19.62           C  
ATOM   1388  O   TRP A 188       8.079   8.176  95.460  1.00 20.03           O  
ATOM   1389  CB  TRP A 188       7.907   8.792  92.117  1.00 18.67           C  
ATOM   1390  CG  TRP A 188       8.180  10.278  92.210  1.00 19.66           C  
ATOM   1391  CD1 TRP A 188       8.955  11.009  91.357  1.00 21.05           C  
ATOM   1392  CD2 TRP A 188       7.591  11.224  93.121  1.00 19.02           C  
ATOM   1393  NE1 TRP A 188       8.912  12.341  91.691  1.00 20.22           N  
ATOM   1394  CE2 TRP A 188       8.080  12.504  92.768  1.00 18.88           C  
ATOM   1395  CE3 TRP A 188       6.713  11.115  94.210  1.00 20.57           C  
ATOM   1396  CZ2 TRP A 188       7.725  13.667  93.465  1.00 18.29           C  
ATOM   1397  CZ3 TRP A 188       6.360  12.274  94.907  1.00 19.95           C  
ATOM   1398  CH2 TRP A 188       6.866  13.532  94.528  1.00 19.02           C  
ATOM   1399  N   LEU A 189       6.487   7.172  94.219  1.00 17.83           N  
ATOM   1400  CA  LEU A 189       5.477   7.229  95.271  1.00 18.93           C  
ATOM   1401  C   LEU A 189       5.813   6.353  96.485  1.00 19.43           C  
ATOM   1402  O   LEU A 189       5.463   6.700  97.611  1.00 20.11           O  
ATOM   1403  CB  LEU A 189       4.083   6.921  94.706  1.00 21.50           C  
ATOM   1404  CG  LEU A 189       3.671   5.471  94.466  1.00 20.80           C  
ATOM   1405  CD1 LEU A 189       3.007   4.922  95.712  1.00 22.22           C  
ATOM   1406  CD2 LEU A 189       2.716   5.377  93.287  1.00 23.03           C  
ATOM   1407  N   PHE A 190       6.490   5.227  96.254  1.00 19.46           N  
ATOM   1408  CA  PHE A 190       6.851   4.325  97.351  1.00 20.40           C  
ATOM   1409  C   PHE A 190       8.232   4.627  97.940  1.00 20.16           C  
ATOM   1410  O   PHE A 190       8.595   4.080  98.989  1.00 20.44           O  
ATOM   1411  CB  PHE A 190       6.791   2.860  96.908  1.00 19.85           C  
ATOM   1412  CG  PHE A 190       5.398   2.324  96.713  1.00 18.45           C  
ATOM   1413  CD1 PHE A 190       4.480   2.317  97.764  1.00 19.29           C  
ATOM   1414  CD2 PHE A 190       5.008   1.798  95.480  1.00 20.01           C  
ATOM   1415  CE1 PHE A 190       3.193   1.806  97.590  1.00 21.57           C  
ATOM   1416  CE2 PHE A 190       3.721   1.287  95.296  1.00 22.29           C  
ATOM   1417  CZ  PHE A 190       2.814   1.293  96.355  1.00 23.26           C  
ATOM   1418  N   TRP A 191       8.991   5.502  97.280  1.00 19.49           N  
ATOM   1419  CA  TRP A 191      10.361   5.825  97.706  1.00 20.38           C  
ATOM   1420  C   TRP A 191      10.502   6.232  99.184  1.00 18.81           C  
ATOM   1421  O   TRP A 191      11.471   5.833  99.834  1.00 19.55           O  
ATOM   1422  CB  TRP A 191      10.994   6.895  96.804  1.00 20.06           C  
ATOM   1423  CG  TRP A 191      12.489   6.762  96.694  1.00 19.86           C  
ATOM   1424  CD1 TRP A 191      13.411   6.956  97.688  1.00 21.33           C  
ATOM   1425  CD2 TRP A 191      13.234   6.399  95.523  1.00 19.73           C  
ATOM   1426  NE1 TRP A 191      14.680   6.729  97.210  1.00 20.59           N  
ATOM   1427  CE2 TRP A 191      14.602   6.389  95.885  1.00 20.99           C  
ATOM   1428  CE3 TRP A 191      12.879   6.079  94.203  1.00 20.25           C  
ATOM   1429  CZ2 TRP A 191      15.619   6.078  94.970  1.00 20.08           C  
ATOM   1430  CZ3 TRP A 191      13.889   5.762  93.295  1.00 20.43           C  
ATOM   1431  CH2 TRP A 191      15.243   5.764  93.685  1.00 21.81           C  
ATOM   1432  N   PRO A 192       9.556   7.033  99.722  1.00 19.28           N  
ATOM   1433  CA  PRO A 192       9.692   7.362 101.146  1.00 19.20           C  
ATOM   1434  C   PRO A 192       9.780   6.133 102.067  1.00 18.14           C  
ATOM   1435  O   PRO A 192      10.496   6.174 103.068  1.00 19.76           O  
ATOM   1436  CB  PRO A 192       8.438   8.192 101.434  1.00 19.88           C  
ATOM   1437  CG  PRO A 192       8.099   8.806 100.106  1.00 20.04           C  
ATOM   1438  CD  PRO A 192       8.389   7.711  99.121  1.00 19.79           C  
ATOM   1439  N   SER A 193       9.088   5.047 101.717  1.00 17.78           N  
ATOM   1440  CA  SER A 193       9.171   3.798 102.484  1.00 18.31           C  
ATOM   1441  C   SER A 193      10.525   3.111 102.312  1.00 19.04           C  
ATOM   1442  O   SER A 193      11.076   2.563 103.267  1.00 20.20           O  
ATOM   1443  CB  SER A 193       8.045   2.846 102.095  1.00 19.07           C  
ATOM   1444  OG  SER A 193       6.798   3.360 102.516  1.00 20.13           O  
ATOM   1445  N   PHE A 194      11.048   3.142 101.088  1.00 19.67           N  
ATOM   1446  CA  PHE A 194      12.387   2.640 100.794  1.00 19.80           C  
ATOM   1447  C   PHE A 194      13.413   3.366 101.669  1.00 20.50           C  
ATOM   1448  O   PHE A 194      14.317   2.743 102.231  1.00 22.61           O  
ATOM   1449  CB  PHE A 194      12.694   2.865  99.310  1.00 21.14           C  
ATOM   1450  CG  PHE A 194      13.902   2.126  98.804  1.00 22.79           C  
ATOM   1451  CD1 PHE A 194      13.778   0.844  98.280  1.00 26.25           C  
ATOM   1452  CD2 PHE A 194      15.157   2.726  98.813  1.00 29.46           C  
ATOM   1453  CE1 PHE A 194      14.889   0.158  97.791  1.00 27.08           C  
ATOM   1454  CE2 PHE A 194      16.278   2.049  98.326  1.00 33.19           C  
ATOM   1455  CZ  PHE A 194      16.140   0.761  97.812  1.00 29.39           C  
ATOM   1456  N   ALA A 195      13.245   4.682 101.799  1.00 18.82           N  
ATOM   1457  CA  ALA A 195      14.185   5.523 102.541  1.00 18.83           C  
ATOM   1458  C   ALA A 195      14.082   5.361 104.056  1.00 20.31           C  
ATOM   1459  O   ALA A 195      15.094   5.405 104.756  1.00 21.63           O  
ATOM   1460  CB  ALA A 195      14.007   6.985 102.155  1.00 21.57           C  
ATOM   1461  N   THR A 196      12.865   5.176 104.560  1.00 19.27           N  
ATOM   1462  CA  THR A 196      12.639   5.162 106.007  1.00 18.75           C  
ATOM   1463  C   THR A 196      12.701   3.770 106.643  1.00 20.29           C  
ATOM   1464  O   THR A 196      12.742   3.651 107.868  1.00 20.91           O  
ATOM   1465  CB  THR A 196      11.304   5.879 106.374  1.00 18.75           C  
ATOM   1466  OG1 THR A 196      11.396   6.432 107.695  1.00 21.70           O  
ATOM   1467  CG2 THR A 196      10.109   4.930 106.284  1.00 18.99           C  
ATOM   1468  N   ALA A 197      12.725   2.726 105.813  1.00 19.48           N  
ATOM   1469  CA  ALA A 197      12.559   1.343 106.285  1.00 21.02           C  
ATOM   1470  C   ALA A 197      13.489   0.916 107.422  1.00 20.45           C  
ATOM   1471  O   ALA A 197      13.056   0.214 108.339  1.00 24.26           O  
ATOM   1472  CB  ALA A 197      12.660   0.358 105.120  1.00 22.85           C  
ATOM   1473  N   ILE A 198      14.755   1.327 107.367  1.00 20.19           N  
ATOM   1474  CA  ILE A 198      15.725   0.923 108.403  1.00 21.79           C  
ATOM   1475  C   ILE A 198      16.220   2.079 109.285  1.00 25.20           C  
ATOM   1476  O   ILE A 198      17.172   1.934 110.058  1.00 28.36           O  
ATOM   1477  CB  ILE A 198      16.899   0.065 107.824  1.00 21.80           C  
ATOM   1478  CG1 ILE A 198      17.715   0.846 106.783  1.00 26.46           C  
ATOM   1479  CG2 ILE A 198      16.355  -1.249 107.245  1.00 24.39           C  
ATOM   1480  CD1 ILE A 198      19.062   0.208 106.428  1.00 27.75           C  
ATOM   1481  N   VAL A 199      15.548   3.220 109.155  1.00 23.31           N  
ATOM   1482  CA  VAL A 199      15.737   4.384 110.018  1.00 24.78           C  
ATOM   1483  C   VAL A 199      14.837   4.190 111.252  1.00 22.59           C  
ATOM   1484  O   VAL A 199      13.753   3.612 111.129  1.00 22.36           O  
ATOM   1485  CB  VAL A 199      15.379   5.683 109.228  1.00 27.48           C  
ATOM   1486  CG1 VAL A 199      15.223   6.888 110.128  1.00 31.38           C  
ATOM   1487  CG2 VAL A 199      16.427   5.958 108.148  1.00 29.55           C  
ATOM   1488  N   PRO A 200      15.283   4.642 112.447  1.00 23.08           N  
ATOM   1489  CA  PRO A 200      14.423   4.530 113.633  1.00 23.00           C  
ATOM   1490  C   PRO A 200      13.022   5.111 113.419  1.00 21.37           C  
ATOM   1491  O   PRO A 200      12.861   6.108 112.705  1.00 20.81           O  
ATOM   1492  CB  PRO A 200      15.180   5.338 114.693  1.00 22.32           C  
ATOM   1493  CG  PRO A 200      16.607   5.230 114.283  1.00 25.72           C  
ATOM   1494  CD  PRO A 200      16.592   5.239 112.780  1.00 24.70           C  
ATOM   1495  N   PHE A 201      12.023   4.480 114.032  1.00 21.63           N  
ATOM   1496  CA  PHE A 201      10.629   4.905 113.900  1.00 20.75           C  
ATOM   1497  C   PHE A 201      10.415   6.373 114.280  1.00 20.08           C  
ATOM   1498  O   PHE A 201       9.617   7.070 113.647  1.00 20.42           O  
ATOM   1499  CB  PHE A 201       9.704   3.994 114.716  1.00 23.65           C  
ATOM   1500  CG  PHE A 201       8.244   4.319 114.566  1.00 24.88           C  
ATOM   1501  CD1 PHE A 201       7.545   3.933 113.423  1.00 25.22           C  
ATOM   1502  CD2 PHE A 201       7.567   5.013 115.564  1.00 23.71           C  
ATOM   1503  CE1 PHE A 201       6.194   4.236 113.278  1.00 34.13           C  
ATOM   1504  CE2 PHE A 201       6.215   5.321 115.429  1.00 27.94           C  
ATOM   1505  CZ  PHE A 201       5.527   4.930 114.284  1.00 28.26           C  
ATOM   1506  N   GLU A 202      11.139   6.835 115.299  1.00 20.78           N  
ATOM   1507  CA  GLU A 202      11.047   8.220 115.769  1.00 20.82           C  
ATOM   1508  C   GLU A 202      11.405   9.238 114.685  1.00 18.80           C  
ATOM   1509  O   GLU A 202      10.977  10.395 114.746  1.00 22.56           O  
ATOM   1510  CB  GLU A 202      11.942   8.435 116.995  1.00 21.14           C  
ATOM   1511  CG  GLU A 202      11.444   7.759 118.275  1.00 24.45           C  
ATOM   1512  CD  GLU A 202      11.875   6.301 118.411  1.00 26.83           C  
ATOM   1513  OE1 GLU A 202      12.550   5.766 117.502  1.00 29.45           O  
ATOM   1514  OE2 GLU A 202      11.538   5.689 119.447  1.00 33.01           O  
ATOM   1515  N   GLN A 203      12.190   8.800 113.703  1.00 18.30           N  
ATOM   1516  CA  GLN A 203      12.646   9.665 112.614  1.00 18.05           C  
ATOM   1517  C   GLN A 203      11.848   9.488 111.318  1.00 17.92           C  
ATOM   1518  O   GLN A 203      12.173  10.100 110.295  1.00 19.49           O  
ATOM   1519  CB  GLN A 203      14.138   9.440 112.346  1.00 20.22           C  
ATOM   1520  CG  GLN A 203      15.055   9.923 113.468  1.00 23.40           C  
ATOM   1521  CD  GLN A 203      16.437   9.290 113.416  1.00 32.97           C  
ATOM   1522  OE1 GLN A 203      16.927   8.917 112.351  1.00 28.84           O  
ATOM   1523  NE2 GLN A 203      17.071   9.166 114.575  1.00 38.92           N  
ATOM   1524  N   MET A 204      10.802   8.666 111.357  1.00 17.54           N  
ATOM   1525  CA  MET A 204      10.014   8.400 110.150  1.00 17.81           C  
ATOM   1526  C   MET A 204       9.387   9.659 109.520  1.00 18.42           C  
ATOM   1527  O   MET A 204       9.554   9.872 108.322  1.00 17.93           O  
ATOM   1528  CB  MET A 204       8.982   7.276 110.371  1.00 17.71           C  
ATOM   1529  CG  MET A 204       8.064   7.003 109.170  1.00 20.19           C  
ATOM   1530  SD  MET A 204       6.628   8.102 109.105  1.00 19.86           S  
ATOM   1531  CE  MET A 204       5.572   7.351 110.342  1.00 20.81           C  
ATOM   1532  N   PRO A 205       8.661  10.487 110.307  1.00 17.22           N  
ATOM   1533  CA  PRO A 205       8.078  11.688 109.683  1.00 17.64           C  
ATOM   1534  C   PRO A 205       9.100  12.604 108.993  1.00 16.94           C  
ATOM   1535  O   PRO A 205       8.870  13.033 107.861  1.00 18.46           O  
ATOM   1536  CB  PRO A 205       7.386  12.390 110.857  1.00 18.35           C  
ATOM   1537  CG  PRO A 205       7.047  11.266 111.788  1.00 17.70           C  
ATOM   1538  CD  PRO A 205       8.254  10.373 111.720  1.00 17.76           C  
ATOM   1539  N   GLN A 206      10.219  12.886 109.659  1.00 16.79           N  
ATOM   1540  CA  GLN A 206      11.293  13.682 109.063  1.00 18.16           C  
ATOM   1541  C   GLN A 206      11.821  13.041 107.777  1.00 16.94           C  
ATOM   1542  O   GLN A 206      12.007  13.720 106.762  1.00 17.78           O  
ATOM   1543  CB  GLN A 206      12.435  13.879 110.072  1.00 19.76           C  
ATOM   1544  CG  GLN A 206      13.715  14.477 109.482  1.00 21.38           C  
ATOM   1545  CD  GLN A 206      14.717  14.919 110.540  1.00 20.24           C  
ATOM   1546  OE1 GLN A 206      14.626  14.531 111.708  1.00 26.00           O  
ATOM   1547  NE2 GLN A 206      15.683  15.735 110.129  1.00 23.30           N  
ATOM   1548  N   THR A 207      12.051  11.732 107.832  1.00 17.26           N  
ATOM   1549  CA  THR A 207      12.639  10.997 106.718  1.00 18.35           C  
ATOM   1550  C   THR A 207      11.715  10.978 105.503  1.00 17.59           C  
ATOM   1551  O   THR A 207      12.158  11.248 104.381  1.00 18.28           O  
ATOM   1552  CB  THR A 207      13.021   9.561 107.143  1.00 18.77           C  
ATOM   1553  OG1 THR A 207      13.920   9.627 108.257  1.00 20.31           O  
ATOM   1554  CG2 THR A 207      13.700   8.807 106.000  1.00 18.99           C  
ATOM   1555  N   ILE A 208      10.437  10.674 105.722  1.00 17.32           N  
ATOM   1556  CA  ILE A 208       9.511  10.554 104.594  1.00 17.95           C  
ATOM   1557  C   ILE A 208       9.211  11.918 103.962  1.00 17.36           C  
ATOM   1558  O   ILE A 208       9.100  12.024 102.741  1.00 18.88           O  
ATOM   1559  CB  ILE A 208       8.226   9.722 104.933  1.00 17.13           C  
ATOM   1560  CG1 ILE A 208       7.295  10.441 105.919  1.00 17.99           C  
ATOM   1561  CG2 ILE A 208       8.610   8.332 105.452  1.00 18.36           C  
ATOM   1562  CD1 ILE A 208       6.192  11.248 105.251  1.00 18.43           C  
ATOM   1563  N   VAL A 209       9.128  12.961 104.787  1.00 17.66           N  
ATOM   1564  CA  VAL A 209       8.923  14.316 104.269  1.00 17.08           C  
ATOM   1565  C   VAL A 209      10.144  14.779 103.467  1.00 17.32           C  
ATOM   1566  O   VAL A 209       9.997  15.321 102.369  1.00 19.23           O  
ATOM   1567  CB  VAL A 209       8.568  15.325 105.386  1.00 18.00           C  
ATOM   1568  CG1 VAL A 209       8.596  16.757 104.857  1.00 18.60           C  
ATOM   1569  CG2 VAL A 209       7.196  15.003 105.967  1.00 17.24           C  
ATOM   1570  N   ASN A 210      11.341  14.558 104.010  1.00 18.89           N  
ATOM   1571  CA  ASN A 210      12.578  14.910 103.304  1.00 18.12           C  
ATOM   1572  C   ASN A 210      12.711  14.195 101.965  1.00 17.53           C  
ATOM   1573  O   ASN A 210      13.139  14.795 100.976  1.00 18.92           O  
ATOM   1574  CB  ASN A 210      13.811  14.634 104.173  1.00 17.35           C  
ATOM   1575  CG  ASN A 210      14.033  15.698 105.235  1.00 18.31           C  
ATOM   1576  OD1 ASN A 210      13.474  16.795 105.168  1.00 19.12           O  
ATOM   1577  ND2 ASN A 210      14.858  15.375 106.223  1.00 19.38           N  
ATOM   1578  N   THR A 211      12.339  12.917 101.938  1.00 18.12           N  
ATOM   1579  CA  THR A 211      12.382  12.132 100.706  1.00 17.97           C  
ATOM   1580  C   THR A 211      11.412  12.708  99.674  1.00 18.17           C  
ATOM   1581  O   THR A 211      11.780  12.898  98.515  1.00 18.93           O  
ATOM   1582  CB  THR A 211      12.115  10.634 100.975  1.00 19.49           C  
ATOM   1583  OG1 THR A 211      13.061  10.157 101.938  1.00 20.72           O  
ATOM   1584  CG2 THR A 211      12.258   9.812  99.699  1.00 19.63           C  
ATOM   1585  N   LEU A 212      10.189  13.013 100.107  1.00 17.68           N  
ATOM   1586  CA  LEU A 212       9.188  13.623  99.223  1.00 17.85           C  
ATOM   1587  C   LEU A 212       9.659  14.971  98.677  1.00 18.39           C  
ATOM   1588  O   LEU A 212       9.543  15.238  97.481  1.00 18.99           O  
ATOM   1589  CB  LEU A 212       7.842  13.780  99.940  1.00 18.55           C  
ATOM   1590  CG  LEU A 212       7.027  12.504 100.163  1.00 19.83           C  
ATOM   1591  CD1 LEU A 212       5.862  12.775 101.102  1.00 22.81           C  
ATOM   1592  CD2 LEU A 212       6.532  11.917  98.840  1.00 21.81           C  
ATOM   1593  N   LEU A 213      10.198  15.818  99.550  1.00 18.49           N  
ATOM   1594  CA  LEU A 213      10.664  17.138  99.122  1.00 17.70           C  
ATOM   1595  C   LEU A 213      11.843  17.053  98.151  1.00 18.11           C  
ATOM   1596  O   LEU A 213      11.920  17.837  97.203  1.00 18.16           O  
ATOM   1597  CB  LEU A 213      10.999  18.019 100.330  1.00 18.67           C  
ATOM   1598  CG  LEU A 213       9.794  18.447 101.178  1.00 18.36           C  
ATOM   1599  CD1 LEU A 213      10.258  19.149 102.438  1.00 19.72           C  
ATOM   1600  CD2 LEU A 213       8.836  19.345 100.388  1.00 21.46           C  
ATOM   1601  N   ALA A 214      12.748  16.104  98.385  1.00 17.89           N  
ATOM   1602  CA  ALA A 214      13.866  15.865  97.470  1.00 17.59           C  
ATOM   1603  C   ALA A 214      13.366  15.407  96.101  1.00 18.42           C  
ATOM   1604  O   ALA A 214      13.843  15.878  95.066  1.00 18.95           O  
ATOM   1605  CB  ALA A 214      14.841  14.853  98.057  1.00 18.62           C  
ATOM   1606  N   LEU A 215      12.394  14.501  96.099  1.00 18.46           N  
ATOM   1607  CA  LEU A 215      11.775  14.055  94.853  1.00 18.14           C  
ATOM   1608  C   LEU A 215      11.097  15.217  94.129  1.00 17.80           C  
ATOM   1609  O   LEU A 215      11.218  15.341  92.913  1.00 19.82           O  
ATOM   1610  CB  LEU A 215      10.794  12.907  95.103  1.00 17.91           C  
ATOM   1611  CG  LEU A 215      11.430  11.542  95.381  1.00 18.87           C  
ATOM   1612  CD1 LEU A 215      10.449  10.629  96.092  1.00 20.99           C  
ATOM   1613  CD2 LEU A 215      11.949  10.896  94.097  1.00 21.15           C  
ATOM   1614  N   CYS A 216      10.412  16.084  94.875  1.00 17.97           N  
ATOM   1615  CA  CYS A 216       9.784  17.261  94.268  1.00 17.62           C  
ATOM   1616  C   CYS A 216      10.826  18.169  93.616  1.00 18.17           C  
ATOM   1617  O   CYS A 216      10.653  18.599  92.475  1.00 18.73           O  
ATOM   1618  CB  CYS A 216       8.957  18.041  95.292  1.00 18.05           C  
ATOM   1619  SG  CYS A 216       7.465  17.203  95.857  1.00 19.59           S  
ATOM   1620  N   GLY A 217      11.911  18.445  94.338  1.00 16.63           N  
ATOM   1621  CA  GLY A 217      13.011  19.247  93.801  1.00 17.62           C  
ATOM   1622  C   GLY A 217      13.599  18.659  92.528  1.00 18.01           C  
ATOM   1623  O   GLY A 217      13.759  19.361  91.524  1.00 18.59           O  
ATOM   1624  N   ALA A 218      13.903  17.363  92.558  1.00 18.12           N  
ATOM   1625  CA  ALA A 218      14.469  16.682  91.390  1.00 17.12           C  
ATOM   1626  C   ALA A 218      13.523  16.688  90.195  1.00 17.62           C  
ATOM   1627  O   ALA A 218      13.965  16.811  89.056  1.00 18.70           O  
ATOM   1628  CB  ALA A 218      14.864  15.267  91.735  1.00 19.17           C  
ATOM   1629  N   THR A 219      12.228  16.553  90.467  1.00 18.16           N  
ATOM   1630  CA  THR A 219      11.209  16.518  89.419  1.00 17.83           C  
ATOM   1631  C   THR A 219      11.117  17.863  88.698  1.00 17.70           C  
ATOM   1632  O   THR A 219      11.078  17.912  87.465  1.00 18.28           O  
ATOM   1633  CB  THR A 219       9.844  16.085  89.997  1.00 17.11           C  
ATOM   1634  OG1 THR A 219       9.990  14.797  90.602  1.00 19.55           O  
ATOM   1635  CG2 THR A 219       8.777  16.001  88.917  1.00 19.67           C  
ATOM   1636  N   LEU A 220      11.107  18.949  89.470  1.00 17.06           N  
ATOM   1637  CA  LEU A 220      11.075  20.296  88.898  1.00 17.09           C  
ATOM   1638  C   LEU A 220      12.358  20.595  88.125  1.00 17.06           C  
ATOM   1639  O   LEU A 220      12.306  21.086  86.996  1.00 18.45           O  
ATOM   1640  CB  LEU A 220      10.836  21.354  89.986  1.00 17.89           C  
ATOM   1641  CG  LEU A 220       9.486  21.307  90.710  1.00 19.12           C  
ATOM   1642  CD1 LEU A 220       9.494  22.237  91.911  1.00 19.72           C  
ATOM   1643  CD2 LEU A 220       8.338  21.661  89.764  1.00 21.94           C  
ATOM   1644  N   ALA A 221      13.504  20.285  88.730  1.00 17.96           N  
ATOM   1645  CA  ALA A 221      14.800  20.496  88.078  1.00 18.13           C  
ATOM   1646  C   ALA A 221      14.892  19.688  86.788  1.00 19.43           C  
ATOM   1647  O   ALA A 221      15.367  20.189  85.769  1.00 18.38           O  
ATOM   1648  CB  ALA A 221      15.949  20.146  89.021  1.00 18.93           C  
ATOM   1649  N   THR A 222      14.409  18.449  86.835  1.00 19.18           N  
ATOM   1650  CA  THR A 222      14.446  17.561  85.676  1.00 18.48           C  
ATOM   1651  C   THR A 222      13.663  18.128  84.498  1.00 18.57           C  
ATOM   1652  O   THR A 222      14.197  18.219  83.391  1.00 18.37           O  
ATOM   1653  CB  THR A 222      13.945  16.146  86.023  1.00 19.32           C  
ATOM   1654  OG1 THR A 222      14.904  15.512  86.875  1.00 20.40           O  
ATOM   1655  CG2 THR A 222      13.753  15.299  84.765  1.00 19.44           C  
ATOM   1656  N   TYR A 223      12.410  18.518  84.732  1.00 18.52           N  
ATOM   1657  CA  TYR A 223      11.596  19.022  83.633  1.00 18.03           C  
ATOM   1658  C   TYR A 223      12.216  20.263  83.008  1.00 17.39           C  
ATOM   1659  O   TYR A 223      12.403  20.333  81.791  1.00 19.04           O  
ATOM   1660  CB  TYR A 223      10.139  19.323  84.022  1.00 17.34           C  
ATOM   1661  CG  TYR A 223       9.438  19.934  82.830  1.00 17.27           C  
ATOM   1662  CD1 TYR A 223       9.046  19.137  81.753  1.00 19.83           C  
ATOM   1663  CD2 TYR A 223       9.258  21.315  82.728  1.00 19.63           C  
ATOM   1664  CE1 TYR A 223       8.454  19.689  80.629  1.00 18.72           C  
ATOM   1665  CE2 TYR A 223       8.669  21.879  81.600  1.00 18.58           C  
ATOM   1666  CZ  TYR A 223       8.268  21.056  80.557  1.00 18.33           C  
ATOM   1667  OH  TYR A 223       7.687  21.597  79.439  1.00 23.94           O  
ATOM   1668  N   PHE A 224      12.527  21.250  83.841  1.00 17.20           N  
ATOM   1669  CA  PHE A 224      12.977  22.530  83.316  1.00 18.96           C  
ATOM   1670  C   PHE A 224      14.366  22.472  82.678  1.00 17.46           C  
ATOM   1671  O   PHE A 224      14.611  23.154  81.685  1.00 19.30           O  
ATOM   1672  CB  PHE A 224      12.809  23.640  84.353  1.00 21.10           C  
ATOM   1673  CG  PHE A 224      11.365  23.999  84.596  1.00 21.08           C  
ATOM   1674  CD1 PHE A 224      10.680  24.821  83.702  1.00 24.41           C  
ATOM   1675  CD2 PHE A 224      10.678  23.487  85.693  1.00 23.55           C  
ATOM   1676  CE1 PHE A 224       9.337  25.142  83.911  1.00 26.12           C  
ATOM   1677  CE2 PHE A 224       9.336  23.803  85.911  1.00 23.41           C  
ATOM   1678  CZ  PHE A 224       8.665  24.633  85.018  1.00 24.86           C  
ATOM   1679  N   LEU A 225      15.251  21.626  83.203  1.00 17.02           N  
ATOM   1680  CA  LEU A 225      16.557  21.427  82.567  1.00 17.85           C  
ATOM   1681  C   LEU A 225      16.470  20.599  81.287  1.00 18.13           C  
ATOM   1682  O   LEU A 225      17.179  20.880  80.321  1.00 19.21           O  
ATOM   1683  CB  LEU A 225      17.583  20.842  83.539  1.00 19.62           C  
ATOM   1684  CG  LEU A 225      18.071  21.821  84.615  1.00 19.73           C  
ATOM   1685  CD1 LEU A 225      18.859  21.077  85.664  1.00 22.33           C  
ATOM   1686  CD2 LEU A 225      18.909  22.954  84.024  1.00 22.98           C  
ATOM   1687  N   SER A 226      15.600  19.589  81.270  1.00 17.25           N  
ATOM   1688  CA  SER A 226      15.368  18.820  80.044  1.00 17.83           C  
ATOM   1689  C   SER A 226      14.874  19.748  78.932  1.00 18.16           C  
ATOM   1690  O   SER A 226      15.393  19.718  77.816  1.00 19.34           O  
ATOM   1691  CB  SER A 226      14.376  17.677  80.279  1.00 19.42           C  
ATOM   1692  OG  SER A 226      14.293  16.845  79.131  1.00 20.78           O  
ATOM   1693  N   ALA A 227      13.892  20.590  79.255  1.00 19.83           N  
ATOM   1694  CA  ALA A 227      13.382  21.592  78.314  1.00 20.52           C  
ATOM   1695  C   ALA A 227      14.472  22.568  77.867  1.00 21.38           C  
ATOM   1696  O   ALA A 227      14.554  22.912  76.689  1.00 22.84           O  
ATOM   1697  CB  ALA A 227      12.196  22.342  78.915  1.00 21.73           C  
ATOM   1698  N   LEU A 228      15.312  23.001  78.805  1.00 19.31           N  
ATOM   1699  CA  LEU A 228      16.412  23.915  78.489  1.00 18.62           C  
ATOM   1700  C   LEU A 228      17.408  23.300  77.501  1.00 20.23           C  
ATOM   1701  O   LEU A 228      17.829  23.958  76.544  1.00 21.65           O  
ATOM   1702  CB  LEU A 228      17.136  24.355  79.771  1.00 19.22           C  
ATOM   1703  CG  LEU A 228      18.315  25.329  79.644  1.00 21.87           C  
ATOM   1704  CD1 LEU A 228      17.846  26.723  79.231  1.00 25.89           C  
ATOM   1705  CD2 LEU A 228      19.105  25.392  80.942  1.00 24.02           C  
ATOM   1706  N   PHE A 229      17.768  22.040  77.733  1.00 20.02           N  
ATOM   1707  CA  PHE A 229      18.787  21.366  76.925  1.00 20.52           C  
ATOM   1708  C   PHE A 229      18.285  20.849  75.575  1.00 21.19           C  
ATOM   1709  O   PHE A 229      19.092  20.551  74.692  1.00 24.87           O  
ATOM   1710  CB  PHE A 229      19.453  20.232  77.716  1.00 19.36           C  
ATOM   1711  CG  PHE A 229      20.274  20.701  78.892  1.00 21.05           C  
ATOM   1712  CD1 PHE A 229      21.091  21.826  78.793  1.00 26.30           C  
ATOM   1713  CD2 PHE A 229      20.248  19.999  80.093  1.00 22.96           C  
ATOM   1714  CE1 PHE A 229      21.852  22.255  79.881  1.00 29.59           C  
ATOM   1715  CE2 PHE A 229      21.007  20.420  81.184  1.00 23.83           C  
ATOM   1716  CZ  PHE A 229      21.809  21.548  81.078  1.00 24.80           C  
ATOM   1717  N   HIS A 230      16.968  20.743  75.415  1.00 21.03           N  
ATOM   1718  CA  HIS A 230      16.385  20.254  74.160  1.00 21.21           C  
ATOM   1719  C   HIS A 230      15.534  21.314  73.447  1.00 24.75           C  
ATOM   1720  O   HIS A 230      14.508  20.992  72.837  1.00 27.64           O  
ATOM   1721  CB  HIS A 230      15.562  18.978  74.390  1.00 21.77           C  
ATOM   1722  CG  HIS A 230      16.311  17.872  75.068  1.00 22.43           C  
ATOM   1723  ND1 HIS A 230      17.278  17.125  74.430  1.00 24.13           N  
ATOM   1724  CD2 HIS A 230      16.211  17.367  76.320  1.00 22.72           C  
ATOM   1725  CE1 HIS A 230      17.752  16.218  75.266  1.00 21.43           C  
ATOM   1726  NE2 HIS A 230      17.121  16.343  76.419  1.00 26.00           N  
ATOM   1727  N   LYS A 231      15.964  22.573  73.538  1.00 26.33           N  
ATOM   1728  CA  LYS A 231      15.365  23.694  72.791  1.00 30.25           C  
ATOM   1729  C   LYS A 231      13.863  23.913  73.034  1.00 27.92           C  
ATOM   1730  O   LYS A 231      13.117  24.243  72.108  1.00 30.35           O  
ATOM   1731  CB  LYS A 231      15.654  23.564  71.285  1.00 31.53           C  
ATOM   1732  CG  LYS A 231      17.127  23.685  70.908  1.00 36.66           C  
ATOM   1733  CD  LYS A 231      17.336  23.626  69.394  1.00 40.11           C  
ATOM   1734  CE  LYS A 231      16.970  24.941  68.703  1.00 50.91           C  
ATOM   1735  NZ  LYS A 231      17.895  26.059  69.055  1.00 55.58           N  
ATOM   1736  N   GLY A 232      13.428  23.731  74.277  1.00 23.83           N  
ATOM   1737  CA  GLY A 232      12.041  24.005  74.653  1.00 24.92           C  
ATOM   1738  C   GLY A 232      11.190  22.766  74.852  1.00 24.24           C  
ATOM   1739  O   GLY A 232      10.218  22.791  75.611  1.00 28.19           O  
ATOM   1740  N   LYS A 233      11.545  21.684  74.164  1.00 21.27           N  
ATOM   1741  CA  LYS A 233      10.875  20.398  74.344  1.00 20.20           C  
ATOM   1742  C   LYS A 233      11.615  19.587  75.395  1.00 19.90           C  
ATOM   1743  O   LYS A 233      12.824  19.737  75.562  1.00 23.85           O  
ATOM   1744  CB  LYS A 233      10.828  19.613  73.030  1.00 19.25           C  
ATOM   1745  CG  LYS A 233       9.999  20.244  71.925  1.00 20.81           C  
ATOM   1746  CD  LYS A 233       9.898  19.288  70.746  1.00 22.89           C  
ATOM   1747  CE  LYS A 233       9.228  19.927  69.549  1.00 26.37           C  
ATOM   1748  NZ  LYS A 233       9.128  18.954  68.424  1.00 26.35           N  
ATOM   1749  N   ALA A 234      10.887  18.736  76.109  1.00 18.13           N  
ATOM   1750  CA  ALA A 234      11.494  17.849  77.093  1.00 18.80           C  
ATOM   1751  C   ALA A 234      11.729  16.464  76.498  1.00 18.10           C  
ATOM   1752  O   ALA A 234      11.240  16.150  75.407  1.00 18.98           O  
ATOM   1753  CB  ALA A 234      10.618  17.755  78.341  1.00 21.14           C  
ATOM   1754  N   SER A 235      12.486  15.645  77.220  1.00 18.37           N  
ATOM   1755  CA  SER A 235      12.648  14.236  76.885  1.00 19.72           C  
ATOM   1756  C   SER A 235      11.889  13.404  77.909  1.00 17.97           C  
ATOM   1757  O   SER A 235      12.082  13.569  79.116  1.00 19.80           O  
ATOM   1758  CB  SER A 235      14.128  13.846  76.879  1.00 21.68           C  
ATOM   1759  OG  SER A 235      14.285  12.438  76.986  1.00 23.71           O  
ATOM   1760  N   ILE A 236      11.027  12.513  77.431  1.00 19.36           N  
ATOM   1761  CA  ILE A 236      10.266  11.642  78.330  1.00 19.28           C  
ATOM   1762  C   ILE A 236      11.184  10.671  79.084  1.00 19.95           C  
ATOM   1763  O   ILE A 236      10.867  10.256  80.195  1.00 21.56           O  
ATOM   1764  CB  ILE A 236       9.101  10.896  77.598  1.00 18.49           C  
ATOM   1765  CG1 ILE A 236       8.069  10.356  78.601  1.00 20.62           C  
ATOM   1766  CG2 ILE A 236       9.630   9.788  76.684  1.00 22.28           C  
ATOM   1767  CD1 ILE A 236       7.306  11.432  79.364  1.00 21.04           C  
ATOM   1768  N   VAL A 237      12.325  10.333  78.482  1.00 20.23           N  
ATOM   1769  CA  VAL A 237      13.330   9.489  79.137  1.00 22.74           C  
ATOM   1770  C   VAL A 237      13.976  10.238  80.308  1.00 21.13           C  
ATOM   1771  O   VAL A 237      14.109   9.679  81.401  1.00 23.54           O  
ATOM   1772  CB  VAL A 237      14.396   8.976  78.133  1.00 25.58           C  
ATOM   1773  CG1 VAL A 237      15.479   8.174  78.847  1.00 29.03           C  
ATOM   1774  CG2 VAL A 237      13.740   8.122  77.056  1.00 31.19           C  
ATOM   1775  N   ASP A 238      14.351  11.500  80.083  1.00 21.34           N  
ATOM   1776  CA  ASP A 238      14.830  12.372  81.162  1.00 22.61           C  
ATOM   1777  C   ASP A 238      13.805  12.395  82.291  1.00 21.00           C  
ATOM   1778  O   ASP A 238      14.145  12.198  83.455  1.00 21.87           O  
ATOM   1779  CB  ASP A 238      15.043  13.813  80.675  1.00 22.33           C  
ATOM   1780  CG  ASP A 238      16.212  13.963  79.706  1.00 24.21           C  
ATOM   1781  OD1 ASP A 238      16.967  12.994  79.474  1.00 26.01           O  
ATOM   1782  OD2 ASP A 238      16.367  15.081  79.166  1.00 25.20           O  
ATOM   1783  N   MET A 239      12.544  12.625  81.932  1.00 19.93           N  
ATOM   1784  CA  MET A 239      11.482  12.793  82.918  1.00 19.88           C  
ATOM   1785  C   MET A 239      11.275  11.547  83.784  1.00 20.38           C  
ATOM   1786  O   MET A 239      11.217  11.642  85.012  1.00 21.91           O  
ATOM   1787  CB  MET A 239      10.176  13.199  82.236  1.00 22.12           C  
ATOM   1788  CG  MET A 239       9.205  13.890  83.165  1.00 27.17           C  
ATOM   1789  SD  MET A 239       9.834  15.474  83.762  1.00 25.10           S  
ATOM   1790  CE  MET A 239       8.809  15.677  85.215  1.00 33.53           C  
ATOM   1791  N   ALA A 240      11.175  10.383  83.143  1.00 19.32           N  
ATOM   1792  CA  ALA A 240      10.922   9.124  83.850  1.00 18.74           C  
ATOM   1793  C   ALA A 240      12.040   8.780  84.829  1.00 19.58           C  
ATOM   1794  O   ALA A 240      11.786   8.266  85.918  1.00 20.24           O  
ATOM   1795  CB  ALA A 240      10.718   7.985  82.853  1.00 20.86           C  
ATOM   1796  N   ASN A 241      13.275   9.081  84.444  1.00 19.10           N  
ATOM   1797  CA  ASN A 241      14.434   8.637  85.209  1.00 19.64           C  
ATOM   1798  C   ASN A 241      15.006   9.684  86.157  1.00 19.70           C  
ATOM   1799  O   ASN A 241      15.166   9.420  87.351  1.00 20.77           O  
ATOM   1800  CB  ASN A 241      15.517   8.110  84.264  1.00 19.61           C  
ATOM   1801  CG  ASN A 241      15.083   6.855  83.532  1.00 20.12           C  
ATOM   1802  OD1 ASN A 241      15.253   5.743  84.033  1.00 21.87           O  
ATOM   1803  ND2 ASN A 241      14.513   7.026  82.341  1.00 22.41           N  
ATOM   1804  N   ALA A 242      15.303  10.870  85.631  1.00 19.64           N  
ATOM   1805  CA  ALA A 242      15.977  11.906  86.418  1.00 18.60           C  
ATOM   1806  C   ALA A 242      15.134  12.463  87.567  1.00 19.60           C  
ATOM   1807  O   ALA A 242      15.682  12.932  88.566  1.00 20.02           O  
ATOM   1808  CB  ALA A 242      16.486  13.032  85.515  1.00 20.06           C  
ATOM   1809  N   ALA A 243      13.809  12.402  87.439  1.00 20.20           N  
ATOM   1810  CA  ALA A 243      12.929  12.846  88.526  1.00 20.28           C  
ATOM   1811  C   ALA A 243      13.198  12.051  89.804  1.00 19.40           C  
ATOM   1812  O   ALA A 243      13.070  12.571  90.914  1.00 21.71           O  
ATOM   1813  CB  ALA A 243      11.463  12.725  88.123  1.00 21.60           C  
ATOM   1814  N   LEU A 244      13.587  10.791  89.630  1.00 19.34           N  
ATOM   1815  CA  LEU A 244      13.854   9.891  90.751  1.00 19.07           C  
ATOM   1816  C   LEU A 244      15.197  10.157  91.430  1.00 19.04           C  
ATOM   1817  O   LEU A 244      15.458   9.646  92.525  1.00 20.32           O  
ATOM   1818  CB  LEU A 244      13.777   8.436  90.281  1.00 19.82           C  
ATOM   1819  CG  LEU A 244      12.437   8.012  89.672  1.00 19.85           C  
ATOM   1820  CD1 LEU A 244      12.554   6.651  89.011  1.00 22.37           C  
ATOM   1821  CD2 LEU A 244      11.341   8.022  90.729  1.00 21.30           C  
ATOM   1822  N   ALA A 245      16.041  10.966  90.791  1.00 19.65           N  
ATOM   1823  CA  ALA A 245      17.376  11.259  91.319  1.00 19.19           C  
ATOM   1824  C   ALA A 245      17.344  11.974  92.667  1.00 19.59           C  
ATOM   1825  O   ALA A 245      18.326  11.939  93.404  1.00 20.56           O  
ATOM   1826  CB  ALA A 245      18.192  12.047  90.314  1.00 19.93           C  
ATOM   1827  N   GLY A 246      16.217  12.609  92.983  1.00 18.57           N  
ATOM   1828  CA  GLY A 246      16.013  13.229  94.295  1.00 18.56           C  
ATOM   1829  C   GLY A 246      15.978  12.188  95.398  1.00 19.75           C  
ATOM   1830  O   GLY A 246      16.561  12.386  96.466  1.00 20.51           O  
ATOM   1831  N   GLY A 247      15.295  11.074  95.134  1.00 19.65           N  
ATOM   1832  CA  GLY A 247      15.259   9.946  96.063  1.00 19.96           C  
ATOM   1833  C   GLY A 247      16.632   9.332  96.259  1.00 19.44           C  
ATOM   1834  O   GLY A 247      17.027   9.002  97.385  1.00 21.30           O  
ATOM   1835  N   VAL A 248      17.372   9.192  95.162  1.00 19.94           N  
ATOM   1836  CA  VAL A 248      18.727   8.653  95.220  1.00 19.75           C  
ATOM   1837  C   VAL A 248      19.649   9.575  96.029  1.00 19.41           C  
ATOM   1838  O   VAL A 248      20.328   9.125  96.954  1.00 21.75           O  
ATOM   1839  CB  VAL A 248      19.309   8.397  93.805  1.00 18.19           C  
ATOM   1840  CG1 VAL A 248      20.760   7.959  93.893  1.00 19.66           C  
ATOM   1841  CG2 VAL A 248      18.494   7.334  93.074  1.00 19.61           C  
ATOM   1842  N   ALA A 249      19.642  10.864  95.693  1.00 18.41           N  
ATOM   1843  CA  ALA A 249      20.567  11.831  96.288  1.00 19.91           C  
ATOM   1844  C   ALA A 249      20.306  12.096  97.771  1.00 19.63           C  
ATOM   1845  O   ALA A 249      21.240  12.393  98.518  1.00 20.97           O  
ATOM   1846  CB  ALA A 249      20.552  13.135  95.501  1.00 20.30           C  
ATOM   1847  N   ILE A 250      19.045  11.991  98.193  1.00 20.34           N  
ATOM   1848  CA  ILE A 250      18.673  12.238  99.592  1.00 19.56           C  
ATOM   1849  C   ILE A 250      18.989  11.056 100.519  1.00 19.40           C  
ATOM   1850  O   ILE A 250      18.953  11.198 101.740  1.00 20.56           O  
ATOM   1851  CB  ILE A 250      17.166  12.643  99.724  1.00 19.38           C  
ATOM   1852  CG1 ILE A 250      16.881  13.392 101.037  1.00 22.05           C  
ATOM   1853  CG2 ILE A 250      16.250  11.423  99.584  1.00 22.21           C  
ATOM   1854  CD1 ILE A 250      17.640  14.694 101.202  1.00 20.82           C  
ATOM   1855  N   GLY A 251      19.303   9.900  99.936  1.00 19.65           N  
ATOM   1856  CA  GLY A 251      19.471   8.658 100.694  1.00 19.52           C  
ATOM   1857  C   GLY A 251      20.363   8.747 101.925  1.00 19.75           C  
ATOM   1858  O   GLY A 251      19.968   8.322 103.018  1.00 21.91           O  
ATOM   1859  N   SER A 252      21.555   9.315 101.767  1.00 18.88           N  
ATOM   1860  CA  SER A 252      22.536   9.325 102.860  1.00 18.42           C  
ATOM   1861  C   SER A 252      22.093  10.127 104.082  1.00 19.09           C  
ATOM   1862  O   SER A 252      22.367   9.726 105.215  1.00 18.63           O  
ATOM   1863  CB  SER A 252      23.906   9.814 102.377  1.00 19.48           C  
ATOM   1864  OG  SER A 252      24.444   8.941 101.397  1.00 23.02           O  
ATOM   1865  N   VAL A 253      21.404  11.245 103.850  1.00 18.55           N  
ATOM   1866  CA  VAL A 253      21.077  12.193 104.922  1.00 18.80           C  
ATOM   1867  C   VAL A 253      19.573  12.438 105.135  1.00 18.83           C  
ATOM   1868  O   VAL A 253      19.189  13.372 105.842  1.00 19.56           O  
ATOM   1869  CB  VAL A 253      21.799  13.563 104.715  1.00 18.85           C  
ATOM   1870  CG1 VAL A 253      23.312  13.383 104.596  1.00 19.87           C  
ATOM   1871  CG2 VAL A 253      21.241  14.305 103.502  1.00 21.86           C  
ATOM   1872  N   CYS A 254      18.732  11.591 104.545  1.00 18.70           N  
ATOM   1873  CA  CYS A 254      17.274  11.779 104.582  1.00 18.50           C  
ATOM   1874  C   CYS A 254      16.677  11.949 105.980  1.00 18.66           C  
ATOM   1875  O   CYS A 254      15.679  12.653 106.146  1.00 20.66           O  
ATOM   1876  CB  CYS A 254      16.558  10.642 103.842  1.00 19.47           C  
ATOM   1877  SG  CYS A 254      16.919   8.977 104.458  1.00 21.64           S  
ATOM   1878  N   ASN A 255      17.292  11.320 106.979  1.00 17.76           N  
ATOM   1879  CA  ASN A 255      16.771  11.351 108.348  1.00 18.43           C  
ATOM   1880  C   ASN A 255      17.311  12.482 109.221  1.00 19.48           C  
ATOM   1881  O   ASN A 255      16.877  12.643 110.366  1.00 22.74           O  
ATOM   1882  CB  ASN A 255      17.018  10.004 109.041  1.00 18.63           C  
ATOM   1883  CG  ASN A 255      18.495   9.669 109.167  1.00 19.22           C  
ATOM   1884  OD1 ASN A 255      19.271   9.859 108.227  1.00 20.22           O  
ATOM   1885  ND2 ASN A 255      18.888   9.159 110.329  1.00 20.62           N  
ATOM   1886  N   ILE A 256      18.248  13.266 108.691  1.00 19.51           N  
ATOM   1887  CA  ILE A 256      18.944  14.263 109.514  1.00 20.66           C  
ATOM   1888  C   ILE A 256      18.882  15.706 109.000  1.00 20.93           C  
ATOM   1889  O   ILE A 256      19.102  16.642 109.767  1.00 23.16           O  
ATOM   1890  CB  ILE A 256      20.413  13.844 109.815  1.00 21.61           C  
ATOM   1891  CG1 ILE A 256      21.182  13.574 108.519  1.00 24.41           C  
ATOM   1892  CG2 ILE A 256      20.441  12.619 110.730  1.00 24.49           C  
ATOM   1893  CD1 ILE A 256      22.681  13.467 108.696  1.00 24.93           C  
ATOM   1894  N   VAL A 257      18.564  15.889 107.721  1.00 19.90           N  
ATOM   1895  CA  VAL A 257      18.536  17.228 107.121  1.00 21.45           C  
ATOM   1896  C   VAL A 257      17.204  17.950 107.384  1.00 19.22           C  
ATOM   1897  O   VAL A 257      16.205  17.318 107.746  1.00 20.04           O  
ATOM   1898  CB  VAL A 257      18.874  17.164 105.594  1.00 25.02           C  
ATOM   1899  CG1 VAL A 257      17.717  16.590 104.788  1.00 22.98           C  
ATOM   1900  CG2 VAL A 257      19.298  18.522 105.053  1.00 29.91           C  
ATOM   1901  N   GLY A 258      17.207  19.273 107.226  1.00 20.03           N  
ATOM   1902  CA  GLY A 258      15.981  20.067 107.268  1.00 19.39           C  
ATOM   1903  C   GLY A 258      15.240  20.006 105.939  1.00 18.81           C  
ATOM   1904  O   GLY A 258      15.797  19.541 104.940  1.00 19.32           O  
ATOM   1905  N   PRO A 259      13.978  20.477 105.913  1.00 20.44           N  
ATOM   1906  CA  PRO A 259      13.143  20.357 104.708  1.00 19.18           C  
ATOM   1907  C   PRO A 259      13.648  21.150 103.497  1.00 18.90           C  
ATOM   1908  O   PRO A 259      13.558  20.664 102.370  1.00 19.69           O  
ATOM   1909  CB  PRO A 259      11.774  20.870 105.171  1.00 20.16           C  
ATOM   1910  CG  PRO A 259      12.065  21.735 106.346  1.00 22.26           C  
ATOM   1911  CD  PRO A 259      13.258  21.132 107.020  1.00 21.43           C  
ATOM   1912  N   VAL A 260      14.171  22.355 103.722  1.00 19.69           N  
ATOM   1913  CA  VAL A 260      14.710  23.165 102.624  1.00 20.76           C  
ATOM   1914  C   VAL A 260      15.975  22.511 102.060  1.00 18.55           C  
ATOM   1915  O   VAL A 260      16.150  22.427 100.841  1.00 20.21           O  
ATOM   1916  CB  VAL A 260      14.976  24.634 103.049  1.00 21.29           C  
ATOM   1917  CG1 VAL A 260      15.560  25.442 101.890  1.00 24.35           C  
ATOM   1918  CG2 VAL A 260      13.691  25.284 103.544  1.00 24.71           C  
ATOM   1919  N   GLY A 261      16.844  22.033 102.950  1.00 19.52           N  
ATOM   1920  CA  GLY A 261      18.036  21.290 102.542  1.00 17.85           C  
ATOM   1921  C   GLY A 261      17.695  20.076 101.696  1.00 18.38           C  
ATOM   1922  O   GLY A 261      18.352  19.813 100.687  1.00 19.73           O  
ATOM   1923  N   ALA A 262      16.660  19.344 102.102  1.00 17.71           N  
ATOM   1924  CA  ALA A 262      16.187  18.185 101.341  1.00 16.54           C  
ATOM   1925  C   ALA A 262      15.749  18.575  99.928  1.00 18.23           C  
ATOM   1926  O   ALA A 262      16.117  17.917  98.956  1.00 18.34           O  
ATOM   1927  CB  ALA A 262      15.055  17.489 102.077  1.00 17.85           C  
ATOM   1928  N   PHE A 263      14.974  19.654  99.829  1.00 17.92           N  
ATOM   1929  CA  PHE A 263      14.502  20.168  98.547  1.00 18.13           C  
ATOM   1930  C   PHE A 263      15.676  20.546  97.639  1.00 18.50           C  
ATOM   1931  O   PHE A 263      15.677  20.220  96.450  1.00 18.64           O  
ATOM   1932  CB  PHE A 263      13.564  21.363  98.774  1.00 18.95           C  
ATOM   1933  CG  PHE A 263      12.921  21.891  97.518  1.00 18.98           C  
ATOM   1934  CD1 PHE A 263      11.865  21.208  96.915  1.00 19.76           C  
ATOM   1935  CD2 PHE A 263      13.359  23.084  96.948  1.00 20.84           C  
ATOM   1936  CE1 PHE A 263      11.263  21.703  95.757  1.00 18.35           C  
ATOM   1937  CE2 PHE A 263      12.765  23.584  95.789  1.00 21.98           C  
ATOM   1938  CZ  PHE A 263      11.716  22.890  95.192  1.00 19.66           C  
ATOM   1939  N   VAL A 264      16.673  21.217  98.214  1.00 19.45           N  
ATOM   1940  CA  VAL A 264      17.861  21.647  97.468  1.00 19.58           C  
ATOM   1941  C   VAL A 264      18.700  20.451  97.002  1.00 19.16           C  
ATOM   1942  O   VAL A 264      19.172  20.428  95.864  1.00 18.93           O  
ATOM   1943  CB  VAL A 264      18.718  22.654  98.281  1.00 19.41           C  
ATOM   1944  CG1 VAL A 264      20.045  22.946  97.578  1.00 20.37           C  
ATOM   1945  CG2 VAL A 264      17.947  23.954  98.502  1.00 21.69           C  
ATOM   1946  N   ILE A 265      18.874  19.458  97.874  1.00 18.19           N  
ATOM   1947  CA  ILE A 265      19.557  18.219  97.490  1.00 18.59           C  
ATOM   1948  C   ILE A 265      18.841  17.571  96.298  1.00 18.02           C  
ATOM   1949  O   ILE A 265      19.487  17.100  95.357  1.00 19.09           O  
ATOM   1950  CB  ILE A 265      19.698  17.239  98.687  1.00 20.59           C  
ATOM   1951  CG1 ILE A 265      20.737  17.777  99.679  1.00 20.46           C  
ATOM   1952  CG2 ILE A 265      20.093  15.837  98.210  1.00 20.76           C  
ATOM   1953  CD1 ILE A 265      20.726  17.095 101.041  1.00 21.71           C  
ATOM   1954  N   GLY A 266      17.509  17.581  96.337  1.00 18.65           N  
ATOM   1955  CA  GLY A 266      16.689  17.100  95.226  1.00 19.88           C  
ATOM   1956  C   GLY A 266      16.954  17.849  93.931  1.00 19.65           C  
ATOM   1957  O   GLY A 266      17.193  17.229  92.893  1.00 19.58           O  
ATOM   1958  N   LEU A 267      16.924  19.182  93.990  1.00 18.40           N  
ATOM   1959  CA  LEU A 267      17.234  20.018  92.823  1.00 18.77           C  
ATOM   1960  C   LEU A 267      18.576  19.627  92.207  1.00 19.09           C  
ATOM   1961  O   LEU A 267      18.681  19.443  90.993  1.00 19.51           O  
ATOM   1962  CB  LEU A 267      17.249  21.508  93.190  1.00 19.60           C  
ATOM   1963  CG  LEU A 267      15.945  22.210  93.585  1.00 18.74           C  
ATOM   1964  CD1 LEU A 267      16.251  23.579  94.176  1.00 20.46           C  
ATOM   1965  CD2 LEU A 267      14.975  22.344  92.415  1.00 21.71           C  
ATOM   1966  N   LEU A 268      19.595  19.497  93.055  1.00 18.23           N  
ATOM   1967  CA  LEU A 268      20.941  19.145  92.602  1.00 18.45           C  
ATOM   1968  C   LEU A 268      21.009  17.735  92.010  1.00 18.50           C  
ATOM   1969  O   LEU A 268      21.686  17.514  91.004  1.00 19.48           O  
ATOM   1970  CB  LEU A 268      21.950  19.303  93.743  1.00 20.03           C  
ATOM   1971  CG  LEU A 268      22.185  20.731  94.246  1.00 23.86           C  
ATOM   1972  CD1 LEU A 268      23.010  20.716  95.524  1.00 27.53           C  
ATOM   1973  CD2 LEU A 268      22.850  21.603  93.179  1.00 27.57           C  
ATOM   1974  N   GLY A 269      20.311  16.790  92.636  1.00 18.21           N  
ATOM   1975  CA  GLY A 269      20.238  15.415  92.139  1.00 19.60           C  
ATOM   1976  C   GLY A 269      19.613  15.336  90.759  1.00 18.86           C  
ATOM   1977  O   GLY A 269      20.159  14.690  89.861  1.00 19.12           O  
ATOM   1978  N   GLY A 270      18.472  16.002  90.587  1.00 18.59           N  
ATOM   1979  CA  GLY A 270      17.812  16.088  89.280  1.00 20.42           C  
ATOM   1980  C   GLY A 270      18.705  16.733  88.230  1.00 19.15           C  
ATOM   1981  O   GLY A 270      18.795  16.250  87.101  1.00 19.97           O  
ATOM   1982  N   ALA A 271      19.381  17.816  88.614  1.00 18.38           N  
ATOM   1983  CA  ALA A 271      20.292  18.531  87.716  1.00 17.91           C  
ATOM   1984  C   ALA A 271      21.435  17.646  87.223  1.00 18.92           C  
ATOM   1985  O   ALA A 271      21.683  17.561  86.019  1.00 19.30           O  
ATOM   1986  CB  ALA A 271      20.844  19.783  88.395  1.00 18.86           C  
ATOM   1987  N   ILE A 272      22.118  16.983  88.155  1.00 18.53           N  
ATOM   1988  CA  ILE A 272      23.227  16.087  87.812  1.00 20.33           C  
ATOM   1989  C   ILE A 272      22.739  14.939  86.916  1.00 18.02           C  
ATOM   1990  O   ILE A 272      23.414  14.550  85.962  1.00 18.53           O  
ATOM   1991  CB  ILE A 272      23.942  15.546  89.082  1.00 22.42           C  
ATOM   1992  CG1 ILE A 272      24.661  16.687  89.809  1.00 27.33           C  
ATOM   1993  CG2 ILE A 272      24.942  14.451  88.725  1.00 31.16           C  
ATOM   1994  CD1 ILE A 272      25.209  16.315  91.173  1.00 31.06           C  
ATOM   1995  N   SER A 273      21.554  14.418  87.219  1.00 17.77           N  
ATOM   1996  CA  SER A 273      20.985  13.314  86.452  1.00 18.46           C  
ATOM   1997  C   SER A 273      20.685  13.709  85.003  1.00 18.63           C  
ATOM   1998  O   SER A 273      21.037  12.974  84.076  1.00 19.13           O  
ATOM   1999  CB  SER A 273      19.733  12.775  87.143  1.00 18.05           C  
ATOM   2000  OG  SER A 273      19.313  11.555  86.554  1.00 19.71           O  
ATOM   2001  N   VAL A 274      20.059  14.870  84.806  1.00 18.89           N  
ATOM   2002  CA  VAL A 274      19.786  15.368  83.448  1.00 19.00           C  
ATOM   2003  C   VAL A 274      21.088  15.632  82.686  1.00 17.52           C  
ATOM   2004  O   VAL A 274      21.207  15.280  81.511  1.00 19.51           O  
ATOM   2005  CB  VAL A 274      18.870  16.622  83.446  1.00 19.07           C  
ATOM   2006  CG1 VAL A 274      18.739  17.209  82.036  1.00 21.79           C  
ATOM   2007  CG2 VAL A 274      17.496  16.266  83.977  1.00 20.67           C  
ATOM   2008  N   VAL A 275      22.065  16.239  83.357  1.00 17.46           N  
ATOM   2009  CA  VAL A 275      23.382  16.448  82.751  1.00 18.34           C  
ATOM   2010  C   VAL A 275      23.978  15.099  82.329  1.00 18.38           C  
ATOM   2011  O   VAL A 275      24.572  14.981  81.255  1.00 18.97           O  
ATOM   2012  CB  VAL A 275      24.333  17.243  83.687  1.00 20.31           C  
ATOM   2013  CG1 VAL A 275      25.775  17.208  83.181  1.00 19.81           C  
ATOM   2014  CG2 VAL A 275      23.858  18.687  83.812  1.00 21.19           C  
ATOM   2015  N   GLY A 276      23.787  14.080  83.164  1.00 18.78           N  
ATOM   2016  CA  GLY A 276      24.165  12.713  82.808  1.00 20.54           C  
ATOM   2017  C   GLY A 276      23.518  12.223  81.521  1.00 18.55           C  
ATOM   2018  O   GLY A 276      24.208  11.768  80.606  1.00 19.74           O  
ATOM   2019  N   PHE A 277      22.192  12.315  81.444  1.00 19.00           N  
ATOM   2020  CA  PHE A 277      21.460  11.860  80.254  1.00 19.64           C  
ATOM   2021  C   PHE A 277      21.825  12.628  78.985  1.00 19.64           C  
ATOM   2022  O   PHE A 277      21.999  12.033  77.920  1.00 21.93           O  
ATOM   2023  CB  PHE A 277      19.943  11.908  80.482  1.00 20.19           C  
ATOM   2024  CG  PHE A 277      19.409  10.721  81.231  1.00 20.11           C  
ATOM   2025  CD1 PHE A 277      19.204   9.507  80.579  1.00 20.14           C  
ATOM   2026  CD2 PHE A 277      19.110  10.815  82.587  1.00 19.36           C  
ATOM   2027  CE1 PHE A 277      18.719   8.398  81.265  1.00 21.80           C  
ATOM   2028  CE2 PHE A 277      18.622   9.715  83.288  1.00 21.05           C  
ATOM   2029  CZ  PHE A 277      18.428   8.500  82.622  1.00 22.23           C  
ATOM   2030  N   VAL A 278      21.950  13.946  79.107  1.00 18.21           N  
ATOM   2031  CA  VAL A 278      22.153  14.802  77.939  1.00 19.16           C  
ATOM   2032  C   VAL A 278      23.613  14.803  77.471  1.00 20.46           C  
ATOM   2033  O   VAL A 278      23.878  14.738  76.267  1.00 21.64           O  
ATOM   2034  CB  VAL A 278      21.642  16.250  78.192  1.00 20.42           C  
ATOM   2035  CG1 VAL A 278      21.876  17.133  76.974  1.00 22.67           C  
ATOM   2036  CG2 VAL A 278      20.156  16.237  78.539  1.00 20.74           C  
ATOM   2037  N   PHE A 279      24.547  14.861  78.421  1.00 20.31           N  
ATOM   2038  CA  PHE A 279      25.961  15.065  78.093  1.00 21.36           C  
ATOM   2039  C   PHE A 279      26.890  13.890  78.406  1.00 22.32           C  
ATOM   2040  O   PHE A 279      27.709  13.516  77.569  1.00 24.53           O  
ATOM   2041  CB  PHE A 279      26.487  16.346  78.753  1.00 21.28           C  
ATOM   2042  CG  PHE A 279      25.734  17.587  78.358  1.00 23.42           C  
ATOM   2043  CD1 PHE A 279      25.948  18.183  77.117  1.00 27.26           C  
ATOM   2044  CD2 PHE A 279      24.809  18.161  79.226  1.00 24.33           C  
ATOM   2045  CE1 PHE A 279      25.250  19.331  76.747  1.00 26.73           C  
ATOM   2046  CE2 PHE A 279      24.109  19.309  78.866  1.00 23.88           C  
ATOM   2047  CZ  PHE A 279      24.329  19.894  77.622  1.00 25.07           C  
ATOM   2048  N   ILE A 280      26.772  13.311  79.599  1.00 20.78           N  
ATOM   2049  CA  ILE A 280      27.748  12.309  80.053  1.00 20.87           C  
ATOM   2050  C   ILE A 280      27.555  10.936  79.395  1.00 20.78           C  
ATOM   2051  O   ILE A 280      28.507  10.365  78.850  1.00 21.74           O  
ATOM   2052  CB  ILE A 280      27.795  12.198  81.601  1.00 21.32           C  
ATOM   2053  CG1 ILE A 280      28.118  13.569  82.209  1.00 22.43           C  
ATOM   2054  CG2 ILE A 280      28.827  11.155  82.039  1.00 21.71           C  
ATOM   2055  CD1 ILE A 280      27.952  13.661  83.711  1.00 25.62           C  
ATOM   2056  N   GLN A 281      26.328  10.423  79.436  1.00 19.08           N  
ATOM   2057  CA  GLN A 281      26.009   9.116  78.853  1.00 19.46           C  
ATOM   2058  C   GLN A 281      26.398   8.982  77.366  1.00 20.77           C  
ATOM   2059  O   GLN A 281      27.051   8.001  77.003  1.00 21.55           O  
ATOM   2060  CB  GLN A 281      24.535   8.749  79.088  1.00 19.73           C  
ATOM   2061  CG  GLN A 281      24.114   7.383  78.533  1.00 20.10           C  
ATOM   2062  CD  GLN A 281      22.659   7.053  78.824  1.00 21.21           C  
ATOM   2063  OE1 GLN A 281      21.878   7.918  79.221  1.00 23.06           O  
ATOM   2064  NE2 GLN A 281      22.287   5.796  78.614  1.00 25.85           N  
ATOM   2065  N   PRO A 282      26.011   9.959  76.508  1.00 21.79           N  
ATOM   2066  CA  PRO A 282      26.422   9.881  75.098  1.00 23.40           C  
ATOM   2067  C   PRO A 282      27.940   9.886  74.904  1.00 23.61           C  
ATOM   2068  O   PRO A 282      28.445   9.232  73.986  1.00 26.45           O  
ATOM   2069  CB  PRO A 282      25.805  11.142  74.476  1.00 25.45           C  
ATOM   2070  CG  PRO A 282      24.703  11.528  75.393  1.00 25.98           C  
ATOM   2071  CD  PRO A 282      25.170  11.146  76.758  1.00 23.06           C  
ATOM   2072  N   MET A 283      28.655  10.618  75.759  1.00 22.19           N  
ATOM   2073  CA  MET A 283      30.116  10.671  75.702  1.00 27.24           C  
ATOM   2074  C   MET A 283      30.752   9.342  76.108  1.00 23.97           C  
ATOM   2075  O   MET A 283      31.728   8.907  75.499  1.00 26.20           O  
ATOM   2076  CB  MET A 283      30.656  11.811  76.567  1.00 27.24           C  
ATOM   2077  CG  MET A 283      30.516  13.184  75.932  1.00 30.48           C  
ATOM   2078  SD  MET A 283      31.191  14.512  76.950  1.00 44.33           S  
ATOM   2079  CE  MET A 283      32.953  14.223  76.782  1.00 44.50           C  
ATOM   2080  N   LEU A 284      30.196   8.700  77.133  1.00 22.84           N  
ATOM   2081  CA  LEU A 284      30.651   7.371  77.540  1.00 22.57           C  
ATOM   2082  C   LEU A 284      30.434   6.334  76.436  1.00 24.11           C  
ATOM   2083  O   LEU A 284      31.271   5.452  76.239  1.00 24.00           O  
ATOM   2084  CB  LEU A 284      29.972   6.929  78.841  1.00 22.74           C  
ATOM   2085  CG  LEU A 284      30.502   7.560  80.135  1.00 25.63           C  
ATOM   2086  CD1 LEU A 284      29.573   7.251  81.295  1.00 25.57           C  
ATOM   2087  CD2 LEU A 284      31.924   7.091  80.446  1.00 28.58           C  
ATOM   2088  N   GLU A 285      29.316   6.456  75.720  1.00 22.65           N  
ATOM   2089  CA  GLU A 285      29.010   5.587  74.581  1.00 25.49           C  
ATOM   2090  C   GLU A 285      30.010   5.751  73.438  1.00 26.52           C  
ATOM   2091  O   GLU A 285      30.543   4.765  72.925  1.00 27.96           O  
ATOM   2092  CB  GLU A 285      27.601   5.859  74.050  1.00 26.08           C  
ATOM   2093  CG  GLU A 285      26.478   5.275  74.887  1.00 31.39           C  
ATOM   2094  CD  GLU A 285      25.145   5.244  74.152  1.00 33.40           C  
ATOM   2095  OE1 GLU A 285      25.067   5.746  73.007  1.00 39.71           O  
ATOM   2096  OE2 GLU A 285      24.169   4.711  74.720  1.00 37.35           O  
ATOM   2097  N   SER A 286      30.259   6.999  73.045  1.00 26.18           N  
ATOM   2098  CA  SER A 286      31.081   7.289  71.871  1.00 28.13           C  
ATOM   2099  C   SER A 286      32.585   7.228  72.143  1.00 28.96           C  
ATOM   2100  O   SER A 286      33.346   6.741  71.306  1.00 32.20           O  
ATOM   2101  CB  SER A 286      30.698   8.641  71.256  1.00 31.59           C  
ATOM   2102  OG  SER A 286      30.969   9.711  72.144  1.00 35.74           O  
ATOM   2103  N   LYS A 287      33.008   7.719  73.307  1.00 27.18           N  
ATOM   2104  CA  LYS A 287      34.438   7.846  73.614  1.00 28.23           C  
ATOM   2105  C   LYS A 287      35.010   6.666  74.400  1.00 28.49           C  
ATOM   2106  O   LYS A 287      36.191   6.340  74.262  1.00 31.03           O  
ATOM   2107  CB  LYS A 287      34.726   9.161  74.356  1.00 30.76           C  
ATOM   2108  CG  LYS A 287      34.213  10.425  73.662  1.00 38.06           C  
ATOM   2109  CD  LYS A 287      35.052  10.803  72.445  1.00 50.20           C  
ATOM   2110  CE  LYS A 287      34.508  12.048  71.754  1.00 55.90           C  
ATOM   2111  NZ  LYS A 287      33.194  11.809  71.088  1.00 58.20           N  
ATOM   2112  N   ALA A 288      34.175   6.031  75.219  1.00 25.14           N  
ATOM   2113  CA  ALA A 288      34.621   4.934  76.077  1.00 24.91           C  
ATOM   2114  C   ALA A 288      33.954   3.599  75.741  1.00 24.33           C  
ATOM   2115  O   ALA A 288      34.184   2.598  76.427  1.00 25.02           O  
ATOM   2116  CB  ALA A 288      34.396   5.289  77.547  1.00 26.74           C  
ATOM   2117  N   LYS A 289      33.129   3.594  74.691  1.00 23.43           N  
ATOM   2118  CA  LYS A 289      32.380   2.402  74.260  1.00 23.58           C  
ATOM   2119  C   LYS A 289      31.675   1.707  75.429  1.00 23.48           C  
ATOM   2120  O   LYS A 289      31.596   0.476  75.487  1.00 24.66           O  
ATOM   2121  CB  LYS A 289      33.286   1.422  73.501  1.00 24.64           C  
ATOM   2122  CG  LYS A 289      33.783   1.935  72.157  1.00 28.78           C  
ATOM   2123  CD  LYS A 289      34.600   0.876  71.434  1.00 31.34           C  
ATOM   2124  CE  LYS A 289      35.029   1.346  70.049  1.00 42.83           C  
ATOM   2125  NZ  LYS A 289      33.883   1.450  69.099  1.00 47.41           N  
ATOM   2126  N   THR A 290      31.167   2.516  76.356  1.00 20.33           N  
ATOM   2127  CA  THR A 290      30.520   2.026  77.566  1.00 21.97           C  
ATOM   2128  C   THR A 290      29.018   2.274  77.460  1.00 19.69           C  
ATOM   2129  O   THR A 290      28.570   3.426  77.396  1.00 21.57           O  
ATOM   2130  CB  THR A 290      31.116   2.702  78.827  1.00 21.86           C  
ATOM   2131  OG1 THR A 290      32.522   2.425  78.893  1.00 26.35           O  
ATOM   2132  CG2 THR A 290      30.447   2.188  80.096  1.00 25.44           C  
ATOM   2133  N   ILE A 291      28.254   1.183  77.425  1.00 19.13           N  
ATOM   2134  CA  ILE A 291      26.809   1.235  77.206  1.00 19.48           C  
ATOM   2135  C   ILE A 291      26.046   1.025  78.513  1.00 17.96           C  
ATOM   2136  O   ILE A 291      26.407   0.178  79.335  1.00 19.59           O  
ATOM   2137  CB  ILE A 291      26.347   0.203  76.131  1.00 19.31           C  
ATOM   2138  CG1 ILE A 291      27.238   0.266  74.879  1.00 20.52           C  
ATOM   2139  CG2 ILE A 291      24.869   0.403  75.762  1.00 21.40           C  
ATOM   2140  CD1 ILE A 291      27.275   1.630  74.175  1.00 23.46           C  
ATOM   2141  N   ASP A 292      24.984   1.806  78.678  1.00 18.48           N  
ATOM   2142  CA  ASP A 292      24.202   1.860  79.901  1.00 19.28           C  
ATOM   2143  C   ASP A 292      22.747   2.018  79.466  1.00 18.90           C  
ATOM   2144  O   ASP A 292      22.275   3.134  79.260  1.00 20.19           O  
ATOM   2145  CB  ASP A 292      24.687   3.061  80.722  1.00 20.57           C  
ATOM   2146  CG  ASP A 292      23.919   3.266  82.012  1.00 21.05           C  
ATOM   2147  OD1 ASP A 292      22.974   2.504  82.313  1.00 21.45           O  
ATOM   2148  OD2 ASP A 292      24.275   4.224  82.733  1.00 21.55           O  
ATOM   2149  N   THR A 293      22.046   0.896  79.304  1.00 18.12           N  
ATOM   2150  CA  THR A 293      20.743   0.897  78.623  1.00 18.29           C  
ATOM   2151  C   THR A 293      19.760   1.909  79.211  1.00 19.03           C  
ATOM   2152  O   THR A 293      19.182   2.717  78.476  1.00 19.67           O  
ATOM   2153  CB  THR A 293      20.095  -0.497  78.624  1.00 18.23           C  
ATOM   2154  OG1 THR A 293      21.027  -1.453  78.111  1.00 18.53           O  
ATOM   2155  CG2 THR A 293      18.827  -0.509  77.762  1.00 20.55           C  
ATOM   2156  N   CYS A 294      19.590   1.860  80.530  1.00 18.77           N  
ATOM   2157  CA  CYS A 294      18.596   2.678  81.220  1.00 19.40           C  
ATOM   2158  C   CYS A 294      19.189   3.933  81.858  1.00 19.85           C  
ATOM   2159  O   CYS A 294      18.506   4.627  82.616  1.00 21.36           O  
ATOM   2160  CB  CYS A 294      17.882   1.846  82.283  1.00 19.86           C  
ATOM   2161  SG  CYS A 294      17.016   0.427  81.606  1.00 22.01           S  
ATOM   2162  N   GLY A 295      20.451   4.226  81.549  1.00 19.28           N  
ATOM   2163  CA  GLY A 295      21.130   5.387  82.121  1.00 19.17           C  
ATOM   2164  C   GLY A 295      21.223   5.325  83.637  1.00 17.88           C  
ATOM   2165  O   GLY A 295      21.056   6.341  84.320  1.00 19.67           O  
ATOM   2166  N   VAL A 296      21.493   4.136  84.175  1.00 18.46           N  
ATOM   2167  CA  VAL A 296      21.597   3.981  85.634  1.00 19.25           C  
ATOM   2168  C   VAL A 296      22.777   4.750  86.229  1.00 18.90           C  
ATOM   2169  O   VAL A 296      22.759   5.097  87.410  1.00 20.79           O  
ATOM   2170  CB  VAL A 296      21.625   2.495  86.096  1.00 17.94           C  
ATOM   2171  CG1 VAL A 296      20.366   1.763  85.627  1.00 20.40           C  
ATOM   2172  CG2 VAL A 296      22.894   1.783  85.631  1.00 19.80           C  
ATOM   2173  N   HIS A 297      23.798   5.021  85.417  1.00 17.99           N  
ATOM   2174  CA  HIS A 297      24.885   5.900  85.845  1.00 17.50           C  
ATOM   2175  C   HIS A 297      24.343   7.302  86.146  1.00 17.89           C  
ATOM   2176  O   HIS A 297      24.808   7.963  87.072  1.00 19.58           O  
ATOM   2177  CB  HIS A 297      25.989   5.953  84.784  1.00 18.56           C  
ATOM   2178  CG  HIS A 297      27.187   6.762  85.186  1.00 18.42           C  
ATOM   2179  ND1 HIS A 297      27.955   6.468  86.292  1.00 22.85           N  
ATOM   2180  CD2 HIS A 297      27.762   7.843  84.608  1.00 17.77           C  
ATOM   2181  CE1 HIS A 297      28.943   7.342  86.386  1.00 16.83           C  
ATOM   2182  NE2 HIS A 297      28.848   8.186  85.375  1.00 23.43           N  
ATOM   2183  N   ASN A 298      23.355   7.740  85.367  1.00 19.09           N  
ATOM   2184  CA  ASN A 298      22.759   9.067  85.531  1.00 18.88           C  
ATOM   2185  C   ASN A 298      21.800   9.159  86.704  1.00 18.27           C  
ATOM   2186  O   ASN A 298      21.712  10.204  87.340  1.00 19.73           O  
ATOM   2187  CB  ASN A 298      22.011   9.494  84.268  1.00 18.59           C  
ATOM   2188  CG  ASN A 298      22.816   9.285  83.012  1.00 18.85           C  
ATOM   2189  OD1 ASN A 298      24.010   9.575  82.972  1.00 20.98           O  
ATOM   2190  ND2 ASN A 298      22.162   8.781  81.968  1.00 21.69           N  
ATOM   2191  N   LEU A 299      21.068   8.077  86.963  1.00 19.52           N  
ATOM   2192  CA  LEU A 299      20.069   8.056  88.032  1.00 17.98           C  
ATOM   2193  C   LEU A 299      20.654   7.572  89.359  1.00 19.30           C  
ATOM   2194  O   LEU A 299      20.477   8.216  90.395  1.00 18.68           O  
ATOM   2195  CB  LEU A 299      18.851   7.203  87.633  1.00 19.29           C  
ATOM   2196  CG  LEU A 299      17.816   6.882  88.726  1.00 18.80           C  
ATOM   2197  CD1 LEU A 299      17.360   8.135  89.467  1.00 20.64           C  
ATOM   2198  CD2 LEU A 299      16.613   6.146  88.148  1.00 20.24           C  
ATOM   2199  N   HIS A 300      21.335   6.432  89.324  1.00 19.33           N  
ATOM   2200  CA  HIS A 300      21.802   5.789  90.548  1.00 19.22           C  
ATOM   2201  C   HIS A 300      23.262   6.083  90.877  1.00 18.49           C  
ATOM   2202  O   HIS A 300      23.619   6.208  92.047  1.00 20.61           O  
ATOM   2203  CB  HIS A 300      21.566   4.279  90.479  1.00 18.90           C  
ATOM   2204  CG  HIS A 300      20.135   3.905  90.256  1.00 19.27           C  
ATOM   2205  ND1 HIS A 300      19.204   3.883  91.272  1.00 19.89           N  
ATOM   2206  CD2 HIS A 300      19.472   3.544  89.130  1.00 18.91           C  
ATOM   2207  CE1 HIS A 300      18.030   3.521  90.782  1.00 20.61           C  
ATOM   2208  NE2 HIS A 300      18.166   3.312  89.485  1.00 19.95           N  
ATOM   2209  N   GLY A 301      24.097   6.199  89.847  1.00 18.80           N  
ATOM   2210  CA  GLY A 301      25.537   6.362  90.032  1.00 19.33           C  
ATOM   2211  C   GLY A 301      25.934   7.738  90.519  1.00 18.63           C  
ATOM   2212  O   GLY A 301      26.375   7.898  91.658  1.00 19.70           O  
ATOM   2213  N   LEU A 302      25.776   8.735  89.653  1.00 17.85           N  
ATOM   2214  CA  LEU A 302      26.191  10.100  89.979  1.00 18.10           C  
ATOM   2215  C   LEU A 302      25.401  10.750  91.133  1.00 18.92           C  
ATOM   2216  O   LEU A 302      26.014  11.336  92.028  1.00 19.21           O  
ATOM   2217  CB  LEU A 302      26.214  10.983  88.726  1.00 19.01           C  
ATOM   2218  CG  LEU A 302      27.215  10.562  87.642  1.00 19.95           C  
ATOM   2219  CD1 LEU A 302      26.998  11.371  86.373  1.00 23.35           C  
ATOM   2220  CD2 LEU A 302      28.662  10.680  88.129  1.00 21.55           C  
ATOM   2221  N   PRO A 303      24.051  10.665  91.119  1.00 17.59           N  
ATOM   2222  CA  PRO A 303      23.305  11.144  92.290  1.00 18.64           C  
ATOM   2223  C   PRO A 303      23.573  10.334  93.563  1.00 19.38           C  
ATOM   2224  O   PRO A 303      23.435  10.868  94.668  1.00 19.52           O  
ATOM   2225  CB  PRO A 303      21.841  10.998  91.854  1.00 19.70           C  
ATOM   2226  CG  PRO A 303      21.898  11.035  90.360  1.00 19.69           C  
ATOM   2227  CD  PRO A 303      23.129  10.233  90.053  1.00 19.26           C  
ATOM   2228  N   GLY A 304      23.941   9.063  93.409  1.00 19.48           N  
ATOM   2229  CA  GLY A 304      24.367   8.239  94.545  1.00 19.10           C  
ATOM   2230  C   GLY A 304      25.623   8.801  95.183  1.00 19.02           C  
ATOM   2231  O   GLY A 304      25.691   8.980  96.403  1.00 18.20           O  
ATOM   2232  N   LEU A 305      26.617   9.093  94.349  1.00 18.06           N  
ATOM   2233  CA  LEU A 305      27.834   9.756  94.809  1.00 18.83           C  
ATOM   2234  C   LEU A 305      27.528  11.131  95.406  1.00 18.87           C  
ATOM   2235  O   LEU A 305      28.099  11.500  96.429  1.00 19.87           O  
ATOM   2236  CB  LEU A 305      28.868   9.859  93.681  1.00 19.27           C  
ATOM   2237  CG  LEU A 305      29.442   8.542  93.145  1.00 19.65           C  
ATOM   2238  CD1 LEU A 305      30.369   8.811  91.970  1.00 22.19           C  
ATOM   2239  CD2 LEU A 305      30.175   7.753  94.230  1.00 21.79           C  
ATOM   2240  N   LEU A 306      26.614  11.877  94.784  1.00 19.24           N  
ATOM   2241  CA  LEU A 306      26.181  13.162  95.342  1.00 21.20           C  
ATOM   2242  C   LEU A 306      25.672  13.006  96.780  1.00 20.12           C  
ATOM   2243  O   LEU A 306      26.042  13.786  97.662  1.00 20.51           O  
ATOM   2244  CB  LEU A 306      25.112  13.833  94.464  1.00 20.81           C  
ATOM   2245  CG  LEU A 306      24.529  15.154  94.992  1.00 23.58           C  
ATOM   2246  CD1 LEU A 306      25.574  16.275  95.013  1.00 27.62           C  
ATOM   2247  CD2 LEU A 306      23.305  15.574  94.198  1.00 25.18           C  
ATOM   2248  N   GLY A 307      24.832  11.998  97.005  1.00 19.66           N  
ATOM   2249  CA  GLY A 307      24.319  11.696  98.341  1.00 20.93           C  
ATOM   2250  C   GLY A 307      25.424  11.393  99.338  1.00 19.93           C  
ATOM   2251  O   GLY A 307      25.454  11.957 100.436  1.00 20.88           O  
ATOM   2252  N   GLY A 308      26.345  10.513  98.947  1.00 19.68           N  
ATOM   2253  CA  GLY A 308      27.473  10.139  99.803  1.00 19.87           C  
ATOM   2254  C   GLY A 308      28.355  11.319 100.171  1.00 19.96           C  
ATOM   2255  O   GLY A 308      28.781  11.448 101.321  1.00 20.19           O  
ATOM   2256  N   PHE A 309      28.623  12.184  99.194  1.00 20.42           N  
ATOM   2257  CA  PHE A 309      29.416  13.390  99.424  1.00 22.10           C  
ATOM   2258  C   PHE A 309      28.665  14.454 100.228  1.00 21.56           C  
ATOM   2259  O   PHE A 309      29.278  15.168 101.027  1.00 23.45           O  
ATOM   2260  CB  PHE A 309      29.932  13.966  98.101  1.00 23.64           C  
ATOM   2261  CG  PHE A 309      31.183  13.300  97.597  1.00 26.74           C  
ATOM   2262  CD1 PHE A 309      31.114  12.217  96.726  1.00 34.80           C  
ATOM   2263  CD2 PHE A 309      32.435  13.762  97.990  1.00 33.17           C  
ATOM   2264  CE1 PHE A 309      32.274  11.599  96.256  1.00 32.41           C  
ATOM   2265  CE2 PHE A 309      33.599  13.153  97.526  1.00 35.86           C  
ATOM   2266  CZ  PHE A 309      33.517  12.068  96.661  1.00 33.68           C  
ATOM   2267  N   SER A 310      27.348  14.546 100.033  1.00 22.27           N  
ATOM   2268  CA  SER A 310      26.517  15.506 100.773  1.00 22.29           C  
ATOM   2269  C   SER A 310      26.619  15.292 102.285  1.00 22.99           C  
ATOM   2270  O   SER A 310      26.589  16.253 103.057  1.00 24.14           O  
ATOM   2271  CB  SER A 310      25.052  15.444 100.322  1.00 24.52           C  
ATOM   2272  OG  SER A 310      24.369  14.340 100.899  1.00 25.51           O  
ATOM   2273  N   ALA A 311      26.755  14.030 102.692  1.00 19.79           N  
ATOM   2274  CA  ALA A 311      26.917  13.671 104.100  1.00 20.37           C  
ATOM   2275  C   ALA A 311      28.155  14.304 104.739  1.00 19.53           C  
ATOM   2276  O   ALA A 311      28.139  14.632 105.924  1.00 21.04           O  
ATOM   2277  CB  ALA A 311      26.952  12.161 104.259  1.00 20.78           C  
ATOM   2278  N   ILE A 312      29.217  14.477 103.952  1.00 19.46           N  
ATOM   2279  CA  ILE A 312      30.453  15.101 104.444  1.00 20.36           C  
ATOM   2280  C   ILE A 312      30.235  16.583 104.768  1.00 22.01           C  
ATOM   2281  O   ILE A 312      30.796  17.104 105.734  1.00 25.41           O  
ATOM   2282  CB  ILE A 312      31.636  14.918 103.450  1.00 19.08           C  
ATOM   2283  CG1 ILE A 312      31.887  13.427 103.196  1.00 19.51           C  
ATOM   2284  CG2 ILE A 312      32.908  15.610 103.972  1.00 22.73           C  
ATOM   2285  CD1 ILE A 312      32.911  13.121 102.104  1.00 20.91           C  
ATOM   2286  N   LEU A 313      29.409  17.251 103.967  1.00 23.42           N  
ATOM   2287  CA  LEU A 313      29.085  18.660 104.197  1.00 25.24           C  
ATOM   2288  C   LEU A 313      28.141  18.835 105.386  1.00 24.31           C  
ATOM   2289  O   LEU A 313      28.170  19.866 106.065  1.00 27.69           O  
ATOM   2290  CB  LEU A 313      28.467  19.290 102.943  1.00 28.96           C  
ATOM   2291  CG  LEU A 313      29.317  19.397 101.670  1.00 36.93           C  
ATOM   2292  CD1 LEU A 313      28.447  19.793 100.486  1.00 42.26           C  
ATOM   2293  CD2 LEU A 313      30.473  20.380 101.837  1.00 43.04           C  
ATOM   2294  N   ILE A 314      27.327  17.814 105.639  1.00 23.66           N  
ATOM   2295  CA  ILE A 314      26.248  17.885 106.626  1.00 22.58           C  
ATOM   2296  C   ILE A 314      26.631  17.338 108.009  1.00 22.67           C  
ATOM   2297  O   ILE A 314      26.225  17.897 109.033  1.00 26.63           O  
ATOM   2298  CB  ILE A 314      24.961  17.205 106.079  1.00 24.22           C  
ATOM   2299  CG1 ILE A 314      24.376  18.046 104.937  1.00 27.95           C  
ATOM   2300  CG2 ILE A 314      23.932  17.011 107.187  1.00 28.48           C  
ATOM   2301  CD1 ILE A 314      23.489  17.281 103.976  1.00 29.60           C  
ATOM   2302  N   VAL A 315      27.411  16.259 108.036  1.00 20.57           N  
ATOM   2303  CA  VAL A 315      27.837  15.637 109.292  1.00 19.20           C  
ATOM   2304  C   VAL A 315      29.317  15.935 109.543  1.00 17.52           C  
ATOM   2305  O   VAL A 315      30.184  15.398 108.849  1.00 20.63           O  
ATOM   2306  CB  VAL A 315      27.604  14.105 109.293  1.00 19.44           C  
ATOM   2307  CG1 VAL A 315      27.838  13.523 110.684  1.00 21.14           C  
ATOM   2308  CG2 VAL A 315      26.202  13.771 108.815  1.00 22.14           C  
ATOM   2309  N   PRO A 316      29.614  16.792 110.537  1.00 17.16           N  
ATOM   2310  CA  PRO A 316      31.007  17.183 110.765  1.00 16.42           C  
ATOM   2311  C   PRO A 316      31.895  16.017 111.203  1.00 15.30           C  
ATOM   2312  O   PRO A 316      31.496  15.212 112.050  1.00 18.23           O  
ATOM   2313  CB  PRO A 316      30.904  18.239 111.873  1.00 17.95           C  
ATOM   2314  CG  PRO A 316      29.607  17.974 112.547  1.00 20.19           C  
ATOM   2315  CD  PRO A 316      28.692  17.442 111.488  1.00 17.49           C  
ATOM   2316  N   GLY A 317      33.077  15.924 110.595  1.00 14.00           N  
ATOM   2317  CA  GLY A 317      34.116  15.000 111.041  1.00 15.43           C  
ATOM   2318  C   GLY A 317      34.238  13.666 110.326  1.00 14.02           C  
ATOM   2319  O   GLY A 317      35.203  12.938 110.550  1.00 15.47           O  
ATOM   2320  N   ILE A 318      33.283  13.345 109.454  1.00 14.45           N  
ATOM   2321  CA  ILE A 318      33.205  11.994 108.879  1.00 15.91           C  
ATOM   2322  C   ILE A 318      33.989  11.774 107.578  1.00 14.36           C  
ATOM   2323  O   ILE A 318      33.961  10.676 107.025  1.00 15.36           O  
ATOM   2324  CB  ILE A 318      31.731  11.519 108.678  1.00 15.58           C  
ATOM   2325  CG1 ILE A 318      31.025  12.353 107.597  1.00 16.88           C  
ATOM   2326  CG2 ILE A 318      30.972  11.527 110.013  1.00 20.22           C  
ATOM   2327  CD1 ILE A 318      29.788  11.693 107.019  1.00 19.13           C  
ATOM   2328  N   ALA A 319      34.695  12.801 107.103  1.00 14.28           N  
ATOM   2329  CA  ALA A 319      35.329  12.749 105.776  1.00 15.36           C  
ATOM   2330  C   ALA A 319      36.179  11.501 105.508  1.00 14.47           C  
ATOM   2331  O   ALA A 319      36.042  10.881 104.459  1.00 16.30           O  
ATOM   2332  CB  ALA A 319      36.139  14.014 105.507  1.00 17.21           C  
ATOM   2333  N   VAL A 320      37.049  11.135 106.448  1.00 13.17           N  
ATOM   2334  CA  VAL A 320      37.950   9.994 106.245  1.00 14.64           C  
ATOM   2335  C   VAL A 320      37.174   8.681 106.086  1.00 15.46           C  
ATOM   2336  O   VAL A 320      37.379   7.947 105.114  1.00 15.60           O  
ATOM   2337  CB  VAL A 320      39.020   9.888 107.364  1.00 15.64           C  
ATOM   2338  CG1 VAL A 320      39.862   8.624 107.201  1.00 18.48           C  
ATOM   2339  CG2 VAL A 320      39.917  11.123 107.358  1.00 16.61           C  
ATOM   2340  N   ALA A 321      36.266   8.409 107.022  1.00 14.62           N  
ATOM   2341  CA  ALA A 321      35.437   7.204 106.966  1.00 13.93           C  
ATOM   2342  C   ALA A 321      34.528   7.197 105.741  1.00 15.25           C  
ATOM   2343  O   ALA A 321      34.351   6.160 105.097  1.00 15.82           O  
ATOM   2344  CB  ALA A 321      34.614   7.067 108.232  1.00 15.38           C  
ATOM   2345  N   GLN A 322      33.959   8.357 105.422  1.00 15.04           N  
ATOM   2346  CA  GLN A 322      33.030   8.467 104.300  1.00 14.99           C  
ATOM   2347  C   GLN A 322      33.724   8.219 102.965  1.00 16.27           C  
ATOM   2348  O   GLN A 322      33.247   7.422 102.156  1.00 15.94           O  
ATOM   2349  CB  GLN A 322      32.315   9.822 104.299  1.00 15.66           C  
ATOM   2350  CG  GLN A 322      31.067   9.860 103.420  1.00 16.52           C  
ATOM   2351  CD  GLN A 322      29.858   9.181 104.053  1.00 16.61           C  
ATOM   2352  OE1 GLN A 322      29.939   8.607 105.142  1.00 16.43           O  
ATOM   2353  NE2 GLN A 322      28.726   9.246 103.364  1.00 18.49           N  
ATOM   2354  N   LEU A 323      34.855   8.889 102.748  1.00 15.84           N  
ATOM   2355  CA  LEU A 323      35.626   8.714 101.514  1.00 16.74           C  
ATOM   2356  C   LEU A 323      36.173   7.291 101.373  1.00 16.52           C  
ATOM   2357  O   LEU A 323      36.149   6.721 100.281  1.00 18.97           O  
ATOM   2358  CB  LEU A 323      36.755   9.748 101.412  1.00 18.49           C  
ATOM   2359  CG  LEU A 323      36.337  11.215 101.254  1.00 21.83           C  
ATOM   2360  CD1 LEU A 323      37.534  12.135 101.453  1.00 23.85           C  
ATOM   2361  CD2 LEU A 323      35.673  11.475  99.906  1.00 23.70           C  
ATOM   2362  N   THR A 324      36.638   6.716 102.482  1.00 16.45           N  
ATOM   2363  CA  THR A 324      37.122   5.332 102.492  1.00 17.58           C  
ATOM   2364  C   THR A 324      35.997   4.357 102.126  1.00 16.54           C  
ATOM   2365  O   THR A 324      36.194   3.459 101.302  1.00 18.61           O  
ATOM   2366  CB  THR A 324      37.751   4.951 103.853  1.00 17.27           C  
ATOM   2367  OG1 THR A 324      38.815   5.861 104.157  1.00 17.74           O  
ATOM   2368  CG2 THR A 324      38.314   3.533 103.821  1.00 21.06           C  
ATOM   2369  N   GLY A 325      34.822   4.550 102.727  1.00 16.07           N  
ATOM   2370  CA  GLY A 325      33.653   3.720 102.444  1.00 17.84           C  
ATOM   2371  C   GLY A 325      33.197   3.817 101.001  1.00 15.57           C  
ATOM   2372  O   GLY A 325      32.832   2.809 100.389  1.00 18.27           O  
ATOM   2373  N   ILE A 326      33.214   5.032 100.458  1.00 16.42           N  
ATOM   2374  CA  ILE A 326      32.875   5.251  99.051  1.00 16.86           C  
ATOM   2375  C   ILE A 326      33.893   4.539  98.152  1.00 17.09           C  
ATOM   2376  O   ILE A 326      33.512   3.874  97.186  1.00 18.41           O  
ATOM   2377  CB  ILE A 326      32.756   6.765  98.707  1.00 16.84           C  
ATOM   2378  CG1 ILE A 326      31.565   7.383  99.454  1.00 18.12           C  
ATOM   2379  CG2 ILE A 326      32.600   6.977  97.197  1.00 18.58           C  
ATOM   2380  CD1 ILE A 326      31.474   8.906  99.372  1.00 19.13           C  
ATOM   2381  N   GLY A 327      35.176   4.655  98.494  1.00 17.27           N  
ATOM   2382  CA  GLY A 327      36.243   3.990  97.746  1.00 16.30           C  
ATOM   2383  C   GLY A 327      36.109   2.476  97.732  1.00 17.74           C  
ATOM   2384  O   GLY A 327      36.222   1.845  96.676  1.00 18.40           O  
ATOM   2385  N   ILE A 328      35.857   1.892  98.903  1.00 17.29           N  
ATOM   2386  CA  ILE A 328      35.646   0.444  99.018  1.00 17.98           C  
ATOM   2387  C   ILE A 328      34.441  -0.002  98.186  1.00 18.66           C  
ATOM   2388  O   ILE A 328      34.526  -0.977  97.436  1.00 18.53           O  
ATOM   2389  CB  ILE A 328      35.486  -0.010 100.497  1.00 17.71           C  
ATOM   2390  CG1 ILE A 328      36.802   0.182 101.258  1.00 17.73           C  
ATOM   2391  CG2 ILE A 328      35.027  -1.477 100.577  1.00 18.12           C  
ATOM   2392  CD1 ILE A 328      36.663   0.146 102.777  1.00 21.35           C  
ATOM   2393  N   THR A 329      33.332   0.724  98.316  1.00 17.96           N  
ATOM   2394  CA  THR A 329      32.114   0.419  97.565  1.00 18.69           C  
ATOM   2395  C   THR A 329      32.362   0.430  96.056  1.00 17.88           C  
ATOM   2396  O   THR A 329      31.965  -0.503  95.354  1.00 18.95           O  
ATOM   2397  CB  THR A 329      30.960   1.376  97.938  1.00 19.72           C  
ATOM   2398  OG1 THR A 329      30.667   1.244  99.332  1.00 21.48           O  
ATOM   2399  CG2 THR A 329      29.702   1.054  97.143  1.00 20.57           C  
ATOM   2400  N   LEU A 330      33.034   1.474  95.568  1.00 17.65           N  
ATOM   2401  CA  LEU A 330      33.333   1.597  94.137  1.00 20.06           C  
ATOM   2402  C   LEU A 330      34.270   0.495  93.645  1.00 19.52           C  
ATOM   2403  O   LEU A 330      34.068  -0.052  92.562  1.00 19.53           O  
ATOM   2404  CB  LEU A 330      33.920   2.975  93.812  1.00 20.21           C  
ATOM   2405  CG  LEU A 330      33.004   4.201  93.896  1.00 24.34           C  
ATOM   2406  CD1 LEU A 330      33.823   5.480  93.816  1.00 27.49           C  
ATOM   2407  CD2 LEU A 330      31.954   4.177  92.803  1.00 28.45           C  
ATOM   2408  N   ALA A 331      35.284   0.171  94.446  1.00 18.35           N  
ATOM   2409  CA  ALA A 331      36.227  -0.890  94.099  1.00 18.81           C  
ATOM   2410  C   ALA A 331      35.528  -2.245  93.984  1.00 18.82           C  
ATOM   2411  O   ALA A 331      35.705  -2.949  92.991  1.00 18.84           O  
ATOM   2412  CB  ALA A 331      37.370  -0.951  95.105  1.00 19.69           C  
ATOM   2413  N   LEU A 332      34.719  -2.597  94.983  1.00 19.11           N  
ATOM   2414  CA  LEU A 332      33.996  -3.871  94.965  1.00 18.46           C  
ATOM   2415  C   LEU A 332      32.952  -3.929  93.851  1.00 17.32           C  
ATOM   2416  O   LEU A 332      32.778  -4.971  93.212  1.00 18.97           O  
ATOM   2417  CB  LEU A 332      33.349  -4.166  96.323  1.00 19.71           C  
ATOM   2418  CG  LEU A 332      34.281  -4.513  97.492  1.00 22.44           C  
ATOM   2419  CD1 LEU A 332      33.469  -4.717  98.759  1.00 25.55           C  
ATOM   2420  CD2 LEU A 332      35.136  -5.744  97.205  1.00 30.20           C  
ATOM   2421  N   ALA A 333      32.273  -2.807  93.614  1.00 18.33           N  
ATOM   2422  CA  ALA A 333      31.275  -2.718  92.548  1.00 17.85           C  
ATOM   2423  C   ALA A 333      31.904  -2.966  91.180  1.00 18.88           C  
ATOM   2424  O   ALA A 333      31.410  -3.790  90.404  1.00 18.75           O  
ATOM   2425  CB  ALA A 333      30.581  -1.363  92.574  1.00 19.25           C  
ATOM   2426  N   LEU A 334      32.999  -2.263  90.898  1.00 17.84           N  
ATOM   2427  CA  LEU A 334      33.652  -2.344  89.591  1.00 17.82           C  
ATOM   2428  C   LEU A 334      34.337  -3.689  89.363  1.00 19.65           C  
ATOM   2429  O   LEU A 334      34.158  -4.305  88.311  1.00 20.76           O  
ATOM   2430  CB  LEU A 334      34.645  -1.189  89.401  1.00 19.72           C  
ATOM   2431  CG  LEU A 334      34.049   0.212  89.216  1.00 21.25           C  
ATOM   2432  CD1 LEU A 334      35.117   1.281  89.394  1.00 23.78           C  
ATOM   2433  CD2 LEU A 334      33.354   0.364  87.861  1.00 22.61           C  
ATOM   2434  N   ILE A 335      35.113  -4.142  90.348  1.00 20.14           N  
ATOM   2435  CA  ILE A 335      35.808  -5.431  90.261  1.00 19.97           C  
ATOM   2436  C   ILE A 335      34.799  -6.583  90.224  1.00 18.78           C  
ATOM   2437  O   ILE A 335      34.900  -7.472  89.379  1.00 19.66           O  
ATOM   2438  CB  ILE A 335      36.831  -5.622  91.414  1.00 21.48           C  
ATOM   2439  CG1 ILE A 335      37.949  -4.577  91.313  1.00 21.68           C  
ATOM   2440  CG2 ILE A 335      37.421  -7.036  91.397  1.00 22.81           C  
ATOM   2441  CD1 ILE A 335      38.768  -4.404  92.584  1.00 25.85           C  
ATOM   2442  N   GLY A 336      33.820  -6.551  91.126  1.00 17.99           N  
ATOM   2443  CA  GLY A 336      32.763  -7.557  91.148  1.00 19.79           C  
ATOM   2444  C   GLY A 336      31.974  -7.599  89.852  1.00 18.61           C  
ATOM   2445  O   GLY A 336      31.661  -8.677  89.348  1.00 19.42           O  
ATOM   2446  N   GLY A 337      31.652  -6.421  89.317  1.00 18.38           N  
ATOM   2447  CA  GLY A 337      30.899  -6.309  88.065  1.00 17.54           C  
ATOM   2448  C   GLY A 337      31.638  -6.880  86.868  1.00 17.54           C  
ATOM   2449  O   GLY A 337      31.061  -7.619  86.067  1.00 18.55           O  
ATOM   2450  N   VAL A 338      32.923  -6.550  86.752  1.00 17.59           N  
ATOM   2451  CA  VAL A 338      33.748  -7.062  85.654  1.00 18.51           C  
ATOM   2452  C   VAL A 338      33.869  -8.589  85.723  1.00 18.93           C  
ATOM   2453  O   VAL A 338      33.722  -9.272  84.708  1.00 18.89           O  
ATOM   2454  CB  VAL A 338      35.137  -6.368  85.604  1.00 18.72           C  
ATOM   2455  CG1 VAL A 338      36.089  -7.086  84.650  1.00 21.32           C  
ATOM   2456  CG2 VAL A 338      34.978  -4.908  85.189  1.00 19.49           C  
ATOM   2457  N   ILE A 339      34.108  -9.118  86.922  1.00 17.25           N  
ATOM   2458  CA  ILE A 339      34.176 -10.566  87.125  1.00 18.51           C  
ATOM   2459  C   ILE A 339      32.841 -11.238  86.778  1.00 18.19           C  
ATOM   2460  O   ILE A 339      32.819 -12.245  86.061  1.00 19.88           O  
ATOM   2461  CB  ILE A 339      34.633 -10.931  88.563  1.00 19.30           C  
ATOM   2462  CG1 ILE A 339      36.072 -10.462  88.800  1.00 20.79           C  
ATOM   2463  CG2 ILE A 339      34.511 -12.437  88.814  1.00 21.46           C  
ATOM   2464  CD1 ILE A 339      36.532 -10.553  90.245  1.00 22.23           C  
ATOM   2465  N   ALA A 340      31.740 -10.668  87.268  1.00 18.46           N  
ATOM   2466  CA  ALA A 340      30.403 -11.186  86.969  1.00 18.79           C  
ATOM   2467  C   ALA A 340      30.125 -11.206  85.466  1.00 20.34           C  
ATOM   2468  O   ALA A 340      29.621 -12.197  84.939  1.00 20.48           O  
ATOM   2469  CB  ALA A 340      29.337 -10.379  87.698  1.00 20.27           C  
ATOM   2470  N   GLY A 341      30.472 -10.118  84.782  1.00 19.30           N  
ATOM   2471  CA  GLY A 341      30.291 -10.020  83.333  1.00 18.70           C  
ATOM   2472  C   GLY A 341      31.112 -11.052  82.577  1.00 18.44           C  
ATOM   2473  O   GLY A 341      30.618 -11.681  81.635  1.00 19.06           O  
ATOM   2474  N   ALA A 342      32.364 -11.230  82.996  1.00 19.20           N  
ATOM   2475  CA  ALA A 342      33.257 -12.222  82.391  1.00 19.35           C  
ATOM   2476  C   ALA A 342      32.726 -13.648  82.565  1.00 20.35           C  
ATOM   2477  O   ALA A 342      32.828 -14.468  81.650  1.00 22.91           O  
ATOM   2478  CB  ALA A 342      34.669 -12.095  82.963  1.00 20.97           C  
ATOM   2479  N   LEU A 343      32.149 -13.930  83.733  1.00 20.08           N  
ATOM   2480  CA  LEU A 343      31.547 -15.238  84.004  1.00 21.21           C  
ATOM   2481  C   LEU A 343      30.265 -15.461  83.197  1.00 19.91           C  
ATOM   2482  O   LEU A 343      30.072 -16.526  82.605  1.00 20.42           O  
ATOM   2483  CB  LEU A 343      31.271 -15.415  85.502  1.00 21.55           C  
ATOM   2484  CG  LEU A 343      32.472 -15.607  86.436  1.00 24.99           C  
ATOM   2485  CD1 LEU A 343      32.052 -15.400  87.886  1.00 25.98           C  
ATOM   2486  CD2 LEU A 343      33.110 -16.980  86.249  1.00 29.03           C  
ATOM   2487  N   ILE A 344      29.396 -14.454  83.171  1.00 19.09           N  
ATOM   2488  CA  ILE A 344      28.151 -14.527  82.403  1.00 19.40           C  
ATOM   2489  C   ILE A 344      28.434 -14.743  80.912  1.00 19.02           C  
ATOM   2490  O   ILE A 344      27.752 -15.535  80.258  1.00 20.38           O  
ATOM   2491  CB  ILE A 344      27.257 -13.279  82.637  1.00 19.35           C  
ATOM   2492  CG1 ILE A 344      26.687 -13.297  84.061  1.00 21.31           C  
ATOM   2493  CG2 ILE A 344      26.110 -13.224  81.624  1.00 19.02           C  
ATOM   2494  CD1 ILE A 344      26.112 -11.965  84.526  1.00 23.85           C  
ATOM   2495  N   LYS A 345      29.458 -14.062  80.398  1.00 19.54           N  
ATOM   2496  CA  LYS A 345      29.858 -14.161  78.990  1.00 21.04           C  
ATOM   2497  C   LYS A 345      30.162 -15.603  78.561  1.00 19.98           C  
ATOM   2498  O   LYS A 345      29.987 -15.958  77.394  1.00 20.51           O  
ATOM   2499  CB  LYS A 345      31.069 -13.259  78.722  1.00 21.76           C  
ATOM   2500  CG  LYS A 345      31.315 -12.922  77.257  1.00 26.74           C  
ATOM   2501  CD  LYS A 345      32.550 -12.039  77.112  1.00 28.70           C  
ATOM   2502  CE  LYS A 345      32.871 -11.738  75.654  1.00 41.46           C  
ATOM   2503  NZ  LYS A 345      31.892 -10.799  75.036  1.00 49.15           N  
ATOM   2504  N   LEU A 346      30.605 -16.428  79.509  1.00 19.86           N  
ATOM   2505  CA  LEU A 346      30.911 -17.837  79.244  1.00 20.94           C  
ATOM   2506  C   LEU A 346      29.670 -18.662  78.893  1.00 21.13           C  
ATOM   2507  O   LEU A 346      29.783 -19.752  78.328  1.00 22.94           O  
ATOM   2508  CB  LEU A 346      31.633 -18.472  80.437  1.00 22.01           C  
ATOM   2509  CG  LEU A 346      33.001 -17.912  80.844  1.00 22.75           C  
ATOM   2510  CD1 LEU A 346      33.428 -18.480  82.190  1.00 26.76           C  
ATOM   2511  CD2 LEU A 346      34.063 -18.195  79.784  1.00 27.69           C  
ATOM   2512  N   THR A 347      28.494 -18.137  79.232  1.00 19.06           N  
ATOM   2513  CA  THR A 347      27.229 -18.833  78.983  1.00 19.58           C  
ATOM   2514  C   THR A 347      26.526 -18.345  77.712  1.00 19.62           C  
ATOM   2515  O   THR A 347      25.373 -18.702  77.454  1.00 22.27           O  
ATOM   2516  CB  THR A 347      26.269 -18.740  80.198  1.00 20.62           C  
ATOM   2517  OG1 THR A 347      25.836 -17.385  80.376  1.00 19.56           O  
ATOM   2518  CG2 THR A 347      26.955 -19.235  81.473  1.00 21.39           C  
ATOM   2519  N   GLY A 348      27.226 -17.534  76.923  1.00 19.08           N  
ATOM   2520  CA  GLY A 348      26.712 -17.082  75.632  1.00 20.20           C  
ATOM   2521  C   GLY A 348      26.317 -15.620  75.578  1.00 17.81           C  
ATOM   2522  O   GLY A 348      26.465 -14.881  76.553  1.00 19.36           O  
ATOM   2523  N   THR A 349      25.812 -15.210  74.418  1.00 18.02           N  
ATOM   2524  CA  THR A 349      25.440 -13.826  74.165  1.00 18.14           C  
ATOM   2525  C   THR A 349      24.063 -13.763  73.498  1.00 17.54           C  
ATOM   2526  O   THR A 349      23.470 -14.798  73.184  1.00 18.74           O  
ATOM   2527  CB  THR A 349      26.521 -13.104  73.310  1.00 19.56           C  
ATOM   2528  OG1 THR A 349      26.257 -11.695  73.277  1.00 19.62           O  
ATOM   2529  CG2 THR A 349      26.580 -13.655  71.881  1.00 20.85           C  
ATOM   2530  N   THR A 350      23.552 -12.552  73.301  1.00 18.76           N  
ATOM   2531  CA  THR A 350      22.270 -12.355  72.625  1.00 18.54           C  
ATOM   2532  C   THR A 350      22.389 -12.647  71.128  1.00 19.35           C  
ATOM   2533  O   THR A 350      23.472 -12.524  70.547  1.00 20.81           O  
ATOM   2534  CB  THR A 350      21.758 -10.916  72.807  1.00 18.96           C  
ATOM   2535  OG1 THR A 350      22.749  -9.997  72.333  1.00 19.34           O  
ATOM   2536  CG2 THR A 350      21.471 -10.628  74.275  1.00 19.12           C  
ATOM   2537  N   LYS A 351      21.279 -13.051  70.515  1.00 20.11           N  
ATOM   2538  CA  LYS A 351      21.217 -13.181  69.062  1.00 21.21           C  
ATOM   2539  C   LYS A 351      21.124 -11.797  68.437  1.00 21.98           C  
ATOM   2540  O   LYS A 351      21.821 -11.494  67.472  1.00 26.73           O  
ATOM   2541  CB  LYS A 351      20.033 -14.050  68.630  1.00 22.56           C  
ATOM   2542  CG  LYS A 351      20.229 -15.535  68.898  1.00 29.97           C  
ATOM   2543  CD  LYS A 351      19.145 -16.365  68.229  1.00 37.71           C  
ATOM   2544  CE  LYS A 351      19.316 -17.852  68.523  1.00 44.69           C  
ATOM   2545  NZ  LYS A 351      20.554 -18.421  67.920  1.00 52.31           N  
ATOM   2546  N   GLN A 352      20.257 -10.965  69.005  1.00 23.21           N  
ATOM   2547  CA  GLN A 352      20.140  -9.561  68.639  1.00 22.18           C  
ATOM   2548  C   GLN A 352      19.720  -8.799  69.883  1.00 21.14           C  
ATOM   2549  O   GLN A 352      18.706  -9.125  70.507  1.00 22.13           O  
ATOM   2550  CB  GLN A 352      19.108  -9.365  67.532  1.00 23.59           C  
ATOM   2551  CG  GLN A 352      18.911  -7.911  67.113  1.00 21.22           C  
ATOM   2552  CD  GLN A 352      17.755  -7.729  66.151  1.00 25.62           C  
ATOM   2553  OE1 GLN A 352      17.047  -8.680  65.825  1.00 31.57           O  
ATOM   2554  NE2 GLN A 352      17.556  -6.501  65.692  1.00 25.57           N  
ATOM   2555  N   ALA A 353      20.499  -7.783  70.242  1.00 17.94           N  
ATOM   2556  CA  ALA A 353      20.234  -7.023  71.455  1.00 17.41           C  
ATOM   2557  C   ALA A 353      18.870  -6.331  71.395  1.00 16.92           C  
ATOM   2558  O   ALA A 353      18.420  -5.933  70.320  1.00 18.70           O  
ATOM   2559  CB  ALA A 353      21.346  -6.014  71.696  1.00 17.32           C  
ATOM   2560  N   TYR A 354      18.221  -6.213  72.555  1.00 17.66           N  
ATOM   2561  CA  TYR A 354      16.964  -5.454  72.733  1.00 17.26           C  
ATOM   2562  C   TYR A 354      15.739  -6.049  72.024  1.00 17.11           C  
ATOM   2563  O   TYR A 354      14.735  -5.358  71.832  1.00 19.64           O  
ATOM   2564  CB  TYR A 354      17.142  -3.962  72.360  1.00 17.51           C  
ATOM   2565  CG  TYR A 354      18.457  -3.379  72.834  1.00 16.72           C  
ATOM   2566  CD1 TYR A 354      18.720  -3.226  74.195  1.00 17.49           C  
ATOM   2567  CD2 TYR A 354      19.447  -3.009  71.923  1.00 17.17           C  
ATOM   2568  CE1 TYR A 354      19.930  -2.716  74.639  1.00 17.56           C  
ATOM   2569  CE2 TYR A 354      20.666  -2.494  72.357  1.00 17.83           C  
ATOM   2570  CZ  TYR A 354      20.900  -2.356  73.718  1.00 17.57           C  
ATOM   2571  OH  TYR A 354      22.098  -1.853  74.172  1.00 19.06           O  
ATOM   2572  N   GLU A 355      15.809  -7.332  71.672  1.00 17.13           N  
ATOM   2573  CA  GLU A 355      14.766  -7.962  70.855  1.00 15.81           C  
ATOM   2574  C   GLU A 355      14.101  -9.188  71.509  1.00 16.91           C  
ATOM   2575  O   GLU A 355      14.722 -10.245  71.649  1.00 19.87           O  
ATOM   2576  CB  GLU A 355      15.337  -8.303  69.469  1.00 16.91           C  
ATOM   2577  CG  GLU A 355      14.377  -9.021  68.521  1.00 17.26           C  
ATOM   2578  CD  GLU A 355      13.043  -8.308  68.357  1.00 19.32           C  
ATOM   2579  OE1 GLU A 355      13.028  -7.066  68.204  1.00 19.35           O  
ATOM   2580  OE2 GLU A 355      12.005  -8.999  68.369  1.00 20.10           O  
ATOM   2581  N   ASP A 356      12.830  -9.031  71.888  1.00 16.68           N  
ATOM   2582  CA  ASP A 356      12.048 -10.081  72.562  1.00 17.38           C  
ATOM   2583  C   ASP A 356      11.825 -11.358  71.746  1.00 17.06           C  
ATOM   2584  O   ASP A 356      11.669 -12.432  72.323  1.00 17.62           O  
ATOM   2585  CB  ASP A 356      10.662  -9.555  72.953  1.00 17.72           C  
ATOM   2586  CG  ASP A 356      10.625  -8.877  74.314  1.00 19.82           C  
ATOM   2587  OD1 ASP A 356      11.557  -9.037  75.134  1.00 19.12           O  
ATOM   2588  OD2 ASP A 356       9.616  -8.187  74.573  1.00 19.14           O  
ATOM   2589  N   SER A 357      11.774 -11.250  70.419  1.00 16.69           N  
ATOM   2590  CA  SER A 357      11.375 -12.403  69.600  1.00 16.69           C  
ATOM   2591  C   SER A 357      12.372 -13.570  69.643  1.00 16.41           C  
ATOM   2592  O   SER A 357      12.018 -14.696  69.297  1.00 18.61           O  
ATOM   2593  CB  SER A 357      11.064 -11.995  68.155  1.00 16.70           C  
ATOM   2594  OG  SER A 357      12.230 -11.558  67.486  1.00 18.10           O  
ATOM   2595  N   HIS A 358      13.601 -13.304  70.084  1.00 17.40           N  
ATOM   2596  CA  HIS A 358      14.599 -14.365  70.255  1.00 17.75           C  
ATOM   2597  C   HIS A 358      14.459 -15.059  71.609  1.00 18.66           C  
ATOM   2598  O   HIS A 358      15.076 -16.102  71.848  1.00 21.67           O  
ATOM   2599  CB  HIS A 358      16.020 -13.818  70.093  1.00 19.10           C  
ATOM   2600  CG  HIS A 358      16.253 -13.125  68.789  1.00 18.47           C  
ATOM   2601  ND1 HIS A 358      16.199 -13.781  67.578  1.00 20.34           N  
ATOM   2602  CD2 HIS A 358      16.535 -11.832  68.505  1.00 18.85           C  
ATOM   2603  CE1 HIS A 358      16.436 -12.920  66.604  1.00 20.97           C  
ATOM   2604  NE2 HIS A 358      16.644 -11.731  67.140  1.00 20.94           N  
ATOM   2605  N   GLU A 359      13.637 -14.478  72.482  1.00 18.36           N  
ATOM   2606  CA  GLU A 359      13.496 -14.941  73.859  1.00 18.49           C  
ATOM   2607  C   GLU A 359      12.118 -15.523  74.167  1.00 18.59           C  
ATOM   2608  O   GLU A 359      11.971 -16.289  75.126  1.00 19.29           O  
ATOM   2609  CB  GLU A 359      13.790 -13.789  74.826  1.00 19.08           C  
ATOM   2610  CG  GLU A 359      15.215 -13.264  74.755  1.00 20.42           C  
ATOM   2611  CD  GLU A 359      16.203 -14.092  75.565  1.00 21.48           C  
ATOM   2612  OE1 GLU A 359      15.837 -15.177  76.075  1.00 23.29           O  
ATOM   2613  OE2 GLU A 359      17.357 -13.645  75.698  1.00 25.07           O  
ATOM   2614  N   PHE A 360      11.120 -15.151  73.364  1.00 17.96           N  
ATOM   2615  CA  PHE A 360       9.727 -15.522  73.619  1.00 17.74           C  
ATOM   2616  C   PHE A 360       9.027 -16.034  72.373  1.00 17.53           C  
ATOM   2617  O   PHE A 360       9.243 -15.518  71.277  1.00 18.92           O  
ATOM   2618  CB  PHE A 360       8.950 -14.343  74.227  1.00 18.71           C  
ATOM   2619  CG  PHE A 360       9.419 -13.974  75.602  1.00 18.11           C  
ATOM   2620  CD1 PHE A 360       8.829 -14.541  76.731  1.00 19.22           C  
ATOM   2621  CD2 PHE A 360      10.479 -13.087  75.771  1.00 18.62           C  
ATOM   2622  CE1 PHE A 360       9.285 -14.220  78.008  1.00 20.58           C  
ATOM   2623  CE2 PHE A 360      10.948 -12.765  77.039  1.00 18.97           C  
ATOM   2624  CZ  PHE A 360      10.346 -13.330  78.163  1.00 19.13           C  
ATOM   2625  N   ILE A 361       8.189 -17.055  72.560  1.00 17.73           N  
ATOM   2626  CA  ILE A 361       7.409 -17.648  71.472  1.00 19.40           C  
ATOM   2627  C   ILE A 361       6.257 -16.739  71.045  1.00 19.56           C  
ATOM   2628  O   ILE A 361       5.930 -15.770  71.736  1.00 19.35           O  
ATOM   2629  CB  ILE A 361       6.847 -19.051  71.847  1.00 18.97           C  
ATOM   2630  CG1 ILE A 361       5.848 -18.957  73.011  1.00 20.60           C  
ATOM   2631  CG2 ILE A 361       7.987 -20.026  72.146  1.00 20.50           C  
ATOM   2632  CD1 ILE A 361       5.053 -20.229  73.256  1.00 23.48           C  
ATOM   2633  N   HIS A 362       5.660 -17.065  69.897  1.00 20.69           N  
ATOM   2634  CA  HIS A 362       4.470 -16.382  69.371  1.00 23.01           C  
ATOM   2635  C   HIS A 362       4.684 -14.883  69.160  1.00 23.59           C  
ATOM   2636  O   HIS A 362       3.777 -14.075  69.361  1.00 28.44           O  
ATOM   2637  CB  HIS A 362       3.240 -16.640  70.257  1.00 24.72           C  
ATOM   2638  CG  HIS A 362       2.855 -18.085  70.361  1.00 28.36           C  
ATOM   2639  ND1 HIS A 362       2.278 -18.620  71.493  1.00 34.20           N  
ATOM   2640  CD2 HIS A 362       2.967 -19.105  69.478  1.00 31.44           C  
ATOM   2641  CE1 HIS A 362       2.046 -19.906  71.300  1.00 31.86           C  
ATOM   2642  NE2 HIS A 362       2.458 -20.226  70.087  1.00 32.09           N  
ATOM   2643  N   LEU A 363       5.892 -14.527  68.743  1.00 21.24           N  
ATOM   2644  CA  LEU A 363       6.244 -13.138  68.509  1.00 20.54           C  
ATOM   2645  C   LEU A 363       7.039 -13.029  67.217  1.00 20.13           C  
ATOM   2646  O   LEU A 363       8.121 -13.610  67.097  1.00 21.92           O  
ATOM   2647  CB  LEU A 363       7.053 -12.599  69.693  1.00 24.85           C  
ATOM   2648  CG  LEU A 363       7.122 -11.091  69.921  1.00 28.55           C  
ATOM   2649  CD1 LEU A 363       5.745 -10.482  70.178  1.00 24.14           C  
ATOM   2650  CD2 LEU A 363       8.045 -10.827  71.089  1.00 26.28           C  
ATOM   2651  N   ALA A 364       6.488 -12.300  66.247  1.00 20.16           N  
ATOM   2652  CA  ALA A 364       7.165 -12.082  64.971  1.00 20.22           C  
ATOM   2653  C   ALA A 364       8.400 -11.204  65.156  1.00 20.71           C  
ATOM   2654  O   ALA A 364       8.447 -10.362  66.058  1.00 22.55           O  
ATOM   2655  CB  ALA A 364       6.213 -11.459  63.959  1.00 23.26           C  
ATOM   2656  N   GLY A 365       9.398 -11.415  64.304  1.00 21.96           N  
ATOM   2657  CA  GLY A 365      10.622 -10.619  64.330  1.00 22.88           C  
ATOM   2658  C   GLY A 365      10.396  -9.198  63.841  1.00 23.21           C  
ATOM   2659  O   GLY A 365       9.348  -8.899  63.264  1.00 24.84           O  
ATOM   2660  N   PRO A 366      11.378  -8.308  64.072  1.00 21.84           N  
ATOM   2661  CA  PRO A 366      11.258  -6.901  63.678  1.00 25.52           C  
ATOM   2662  C   PRO A 366      11.268  -6.668  62.164  1.00 28.46           C  
ATOM   2663  O   PRO A 366      10.868  -5.593  61.712  1.00 31.04           O  
ATOM   2664  CB  PRO A 366      12.481  -6.249  64.331  1.00 24.21           C  
ATOM   2665  CG  PRO A 366      13.463  -7.351  64.483  1.00 27.66           C  
ATOM   2666  CD  PRO A 366      12.658  -8.583  64.751  1.00 23.73           C  
ATOM   2667  N   GLU A 367      11.710  -7.664  61.396  1.00 28.62           N  
ATOM   2668  CA  GLU A 367      11.744  -7.561  59.931  1.00 33.31           C  
ATOM   2669  C   GLU A 367      10.346  -7.408  59.319  1.00 36.46           C  
ATOM   2670  O   GLU A 367      10.200  -6.899  58.206  1.00 40.10           O  
ATOM   2671  CB  GLU A 367      12.500  -8.745  59.303  1.00 34.59           C  
ATOM   2672  CG  GLU A 367      11.859 -10.126  59.496  1.00 38.56           C  
ATOM   2673  CD  GLU A 367      12.297 -10.834  60.775  1.00 43.82           C  
ATOM   2674  OE1 GLU A 367      12.779 -10.167  61.715  1.00 37.89           O  
ATOM   2675  OE2 GLU A 367      12.154 -12.074  60.837  1.00 49.39           O  
ATOM   2676  N   ASP A 368       9.330  -7.844  60.063  1.00 38.02           N  
ATOM   2677  CA  ASP A 368       7.934  -7.761  59.632  1.00 41.89           C  
ATOM   2678  C   ASP A 368       7.373  -6.336  59.681  1.00 41.20           C  
ATOM   2679  O   ASP A 368       6.353  -6.048  59.052  1.00 42.01           O  
ATOM   2680  CB  ASP A 368       7.061  -8.696  60.481  1.00 44.37           C  
ATOM   2681  CG  ASP A 368       7.344 -10.170  60.221  1.00 51.68           C  
ATOM   2682  OD1 ASP A 368       8.508 -10.527  59.934  1.00 59.00           O  
ATOM   2683  OD2 ASP A 368       6.396 -10.978  60.313  1.00 55.12           O  
ATOM   2684  N   GLU A 369       8.039  -5.456  60.428  1.00 39.53           N  
ATOM   2685  CA  GLU A 369       7.600  -4.066  60.582  1.00 38.62           C  
ATOM   2686  C   GLU A 369       7.808  -3.250  59.307  1.00 42.17           C  
ATOM   2687  O   GLU A 369       8.836  -3.370  58.639  1.00 45.66           O  
ATOM   2688  CB  GLU A 369       8.320  -3.395  61.758  1.00 37.56           C  
ATOM   2689  CG  GLU A 369       8.072  -4.065  63.102  1.00 32.31           C  
ATOM   2690  CD  GLU A 369       8.717  -3.335  64.268  1.00 32.59           C  
ATOM   2691  OE1 GLU A 369       9.774  -2.694  64.082  1.00 32.03           O  
ATOM   2692  OE2 GLU A 369       8.163  -3.413  65.381  1.00 27.79           O  
