# Supplementary material for: Alignment of Helical Membrane Protein Sequences Using AlignMe
Source: PLoS One. 2013 Mar 4;8(3):e57731. doi: 10.1371/journal.pone.0057731 (PMC3587630; doi:10.1371/journal.pone.0057731)
Supplement: File S2 — Dataset of HOMEP2 homologous membrane proteins. (GZ) [file pone.0057731.s002.gz › HOMEP2010_pdbs/ammonium_transporter/1U7G_A.pdb]

ATOM      1  N   ALA A   3      62.207 -19.724  -8.623  1.00 86.37           N  
ATOM      2  CA  ALA A   3      60.795 -20.089  -8.653  1.00 65.64           C  
ATOM      3  C   ALA A   3      60.579 -21.536  -9.071  1.00 61.84           C  
ATOM      4  O   ALA A   3      61.560 -22.256  -9.299  1.00 59.66           O  
ATOM      5  CB  ALA A   3      60.077 -19.126  -9.584  1.00 67.40           C  
ATOM      6  N   VAL A   4      59.320 -21.970  -9.177  1.00 52.75           N  
ATOM      7  CA  VAL A   4      59.060 -23.358  -9.602  1.00 41.08           C  
ATOM      8  C   VAL A   4      58.149 -23.363 -10.813  1.00 32.65           C  
ATOM      9  O   VAL A   4      57.281 -22.527 -11.035  1.00 31.89           O  
ATOM     10  CB  VAL A   4      58.538 -24.188  -8.416  1.00 45.56           C  
ATOM     11  CG1 VAL A   4      57.765 -25.434  -8.805  1.00 47.72           C  
ATOM     12  CG2 VAL A   4      59.728 -24.653  -7.574  1.00 52.27           C  
ATOM     13  N   ALA A   5      58.384 -24.321 -11.706  1.00 23.22           N  
ATOM     14  CA  ALA A   5      57.619 -24.318 -12.944  1.00 18.04           C  
ATOM     15  C   ALA A   5      56.221 -24.853 -12.713  1.00 16.74           C  
ATOM     16  O   ALA A   5      55.961 -25.803 -11.966  1.00 22.28           O  
ATOM     17  CB  ALA A   5      58.339 -25.171 -13.985  1.00 20.11           C  
ATOM     18  N   ASP A   6      55.280 -24.243 -13.406  1.00 15.44           N  
ATOM     19  CA  ASP A   6      53.933 -24.757 -13.435  1.00 14.36           C  
ATOM     20  C   ASP A   6      53.759 -25.625 -14.681  1.00 13.88           C  
ATOM     21  O   ASP A   6      53.996 -25.070 -15.765  1.00 13.80           O  
ATOM     22  CB  ASP A   6      52.982 -23.566 -13.457  1.00 16.48           C  
ATOM     23  CG  ASP A   6      51.531 -23.975 -13.472  1.00 21.05           C  
ATOM     24  OD1 ASP A   6      50.790 -23.550 -12.577  1.00 27.01           O  
ATOM     25  OD2 ASP A   6      51.069 -24.692 -14.343  1.00 26.26           O  
ATOM     26  N   LYS A   7      53.446 -26.895 -14.462  1.00 15.04           N  
ATOM     27  CA  LYS A   7      53.404 -27.767 -15.639  1.00 14.26           C  
ATOM     28  C   LYS A   7      52.326 -27.344 -16.614  1.00 12.70           C  
ATOM     29  O   LYS A   7      52.487 -27.575 -17.809  1.00 13.86           O  
ATOM     30  CB  LYS A   7      53.205 -29.205 -15.169  1.00 13.48           C  
ATOM     31  CG  LYS A   7      54.483 -29.781 -14.534  1.00 15.37           C  
ATOM     32  CD  LYS A   7      54.476 -31.294 -14.502  1.00 22.50           C  
ATOM     33  CE  LYS A   7      53.324 -31.919 -13.808  1.00 30.98           C  
ATOM     34  NZ  LYS A   7      53.464 -33.392 -13.529  1.00 26.01           N  
ATOM     35  N   ALA A   8      51.237 -26.766 -16.141  1.00 12.81           N  
ATOM     36  CA  ALA A   8      50.213 -26.275 -17.060  1.00 12.73           C  
ATOM     37  C   ALA A   8      50.811 -25.208 -17.980  1.00 12.06           C  
ATOM     38  O   ALA A   8      50.548 -25.199 -19.175  1.00 13.20           O  
ATOM     39  CB  ALA A   8      48.999 -25.670 -16.324  1.00 14.36           C  
ATOM     40  N   ASP A   9      51.600 -24.299 -17.418  1.00 12.21           N  
ATOM     41  CA  ASP A   9      52.219 -23.280 -18.220  1.00 11.61           C  
ATOM     42  C   ASP A   9      53.287 -23.885 -19.109  1.00 11.88           C  
ATOM     43  O   ASP A   9      53.409 -23.493 -20.267  1.00 13.62           O  
ATOM     44  CB  ASP A   9      52.837 -22.193 -17.331  1.00 12.31           C  
ATOM     45  CG  ASP A   9      51.748 -21.436 -16.586  1.00 13.63           C  
ATOM     46  OD1 ASP A   9      50.594 -21.383 -17.026  1.00 14.53           O  
ATOM     47  OD2 ASP A   9      52.107 -20.863 -15.538  1.00 17.48           O  
ATOM     48  N   ASN A  10      54.045 -24.842 -18.550  1.00 11.65           N  
ATOM     49  CA  ASN A  10      55.002 -25.520 -19.436  1.00 11.19           C  
ATOM     50  C   ASN A  10      54.285 -26.122 -20.660  1.00 10.15           C  
ATOM     51  O   ASN A  10      54.789 -25.978 -21.781  1.00 12.22           O  
ATOM     52  CB  ASN A  10      55.704 -26.670 -18.737  1.00 11.99           C  
ATOM     53  CG  ASN A  10      56.679 -26.227 -17.665  1.00 10.26           C  
ATOM     54  OD1 ASN A  10      57.200 -25.116 -17.636  1.00 14.02           O  
ATOM     55  ND2 ASN A  10      56.895 -27.200 -16.765  1.00 14.16           N  
ATOM     56  N   ALA A  11      53.210 -26.827 -20.415  1.00 11.31           N  
ATOM     57  CA  ALA A  11      52.473 -27.482 -21.476  1.00 10.39           C  
ATOM     58  C   ALA A  11      51.971 -26.447 -22.482  1.00 11.70           C  
ATOM     59  O   ALA A  11      52.182 -26.556 -23.692  1.00 13.52           O  
ATOM     60  CB  ALA A  11      51.279 -28.216 -20.893  1.00 13.26           C  
ATOM     61  N   PHE A  12      51.305 -25.453 -21.903  1.00 11.29           N  
ATOM     62  CA  PHE A  12      50.802 -24.365 -22.738  1.00 10.26           C  
ATOM     63  C   PHE A  12      51.879 -23.791 -23.634  1.00 11.29           C  
ATOM     64  O   PHE A  12      51.733 -23.561 -24.826  1.00 12.72           O  
ATOM     65  CB  PHE A  12      50.190 -23.255 -21.860  1.00 12.09           C  
ATOM     66  CG  PHE A  12      49.525 -22.158 -22.658  1.00 11.93           C  
ATOM     67  CD1 PHE A  12      48.524 -22.480 -23.547  1.00 12.31           C  
ATOM     68  CD2 PHE A  12      49.924 -20.867 -22.464  1.00 13.67           C  
ATOM     69  CE1 PHE A  12      47.933 -21.410 -24.249  1.00 12.54           C  
ATOM     70  CE2 PHE A  12      49.368 -19.787 -23.138  1.00 12.05           C  
ATOM     71  CZ  PHE A  12      48.346 -20.104 -24.037  1.00 13.11           C  
ATOM     88  N   ILE A  15      53.310 -25.968 -26.385  1.00 11.14           N  
ATOM     89  CA  ILE A  15      52.378 -26.035 -27.534  1.00 10.82           C  
ATOM     90  C   ILE A  15      52.334 -24.717 -28.256  1.00 10.81           C  
ATOM     91  O   ILE A  15      52.331 -24.647 -29.486  1.00 11.92           O  
ATOM     92  CB  ILE A  15      50.977 -26.513 -27.087  1.00 10.43           C  
ATOM     93  CG1AILE A  15      50.903 -27.910 -26.497  0.58 11.42           C  
ATOM     94  CG1BILE A  15      51.200 -27.685 -26.258  0.42  8.93           C  
ATOM     95  CG2AILE A  15      50.025 -26.438 -28.302  0.58 11.40           C  
ATOM     96  CG2BILE A  15      50.082 -26.534 -28.298  0.42 13.41           C  
ATOM     97  CD1AILE A  15      51.762 -28.906 -27.279  0.58 11.54           C  
ATOM     98  CD1BILE A  15      50.150 -28.151 -25.322  0.42 17.89           C  
ATOM     99  N   CYS A  16      52.328 -23.598 -27.544  1.00 10.18           N  
ATOM    100  CA  CYS A  16      52.322 -22.297 -28.219  1.00 10.40           C  
ATOM    101  C   CYS A  16      53.602 -22.179 -29.040  1.00 10.01           C  
ATOM    102  O   CYS A  16      53.554 -21.584 -30.113  1.00 11.58           O  
ATOM    103  CB  CYS A  16      52.257 -21.110 -27.242  1.00 11.92           C  
ATOM    104  SG  CYS A  16      50.634 -20.929 -26.511  1.00 12.67           S  
ATOM    105  N   THR A  17      54.731 -22.663 -28.546  1.00 10.85           N  
ATOM    106  CA  THR A  17      55.944 -22.569 -29.372  1.00 10.90           C  
ATOM    107  C   THR A  17      55.803 -23.402 -30.640  1.00  9.68           C  
ATOM    108  O   THR A  17      56.194 -22.891 -31.683  1.00 11.44           O  
ATOM    109  CB  THR A  17      57.138 -23.122 -28.577  1.00 11.20           C  
ATOM    110  OG1 THR A  17      57.308 -22.363 -27.371  1.00 10.72           O  
ATOM    111  CG2 THR A  17      58.425 -22.967 -29.362  1.00 10.75           C  
ATOM    112  N   ALA A  18      55.236 -24.615 -30.516  1.00 11.10           N  
ATOM    113  CA  ALA A  18      55.003 -25.406 -31.727  1.00 10.48           C  
ATOM    114  C   ALA A  18      54.113 -24.621 -32.675  1.00 10.11           C  
ATOM    115  O   ALA A  18      54.374 -24.613 -33.883  1.00 11.44           O  
ATOM    116  CB  ALA A  18      54.380 -26.739 -31.354  1.00 12.11           C  
ATOM    117  N   LEU A  19      53.098 -23.977 -32.169  1.00 10.19           N  
ATOM    118  CA  LEU A  19      52.217 -23.180 -33.028  1.00 10.14           C  
ATOM    119  C   LEU A  19      52.982 -22.055 -33.666  1.00  9.30           C  
ATOM    120  O   LEU A  19      52.738 -21.739 -34.838  1.00 11.26           O  
ATOM    121  CB  LEU A  19      51.082 -22.613 -32.200  1.00 11.15           C  
ATOM    122  CG  LEU A  19      50.032 -23.667 -31.861  1.00 10.45           C  
ATOM    123  CD1 LEU A  19      49.039 -23.073 -30.852  1.00 13.02           C  
ATOM    124  CD2 LEU A  19      49.304 -24.107 -33.125  1.00 15.06           C  
ATOM    125  N   VAL A  20      53.872 -21.407 -32.918  1.00 10.07           N  
ATOM    126  CA  VAL A  20      54.615 -20.295 -33.578  1.00 10.67           C  
ATOM    127  C   VAL A  20      55.547 -20.867 -34.649  1.00 10.99           C  
ATOM    128  O   VAL A  20      55.715 -20.268 -35.726  1.00 12.00           O  
ATOM    129  CB  VAL A  20      55.385 -19.429 -32.590  1.00 11.95           C  
ATOM    130  CG1 VAL A  20      56.177 -18.323 -33.286  1.00 11.56           C  
ATOM    131  CG2 VAL A  20      54.360 -18.777 -31.630  1.00 12.34           C  
ATOM    132  N   LEU A  21      56.192 -21.998 -34.354  1.00 10.61           N  
ATOM    133  CA  LEU A  21      57.077 -22.603 -35.379  1.00  9.56           C  
ATOM    134  C   LEU A  21      56.256 -22.923 -36.619  1.00  9.75           C  
ATOM    135  O   LEU A  21      56.741 -22.780 -37.724  1.00 11.34           O  
ATOM    136  CB  LEU A  21      57.740 -23.845 -34.815  1.00 10.42           C  
ATOM    137  CG  LEU A  21      58.728 -23.532 -33.704  1.00 10.82           C  
ATOM    138  CD1 LEU A  21      59.249 -24.811 -33.058  1.00 13.14           C  
ATOM    139  CD2 LEU A  21      59.931 -22.728 -34.238  1.00 13.01           C  
ATOM    140  N   PHE A  22      55.026 -23.364 -36.422  1.00 10.05           N  
ATOM    141  CA  PHE A  22      54.112 -23.723 -37.517  1.00 10.98           C  
ATOM    142  C   PHE A  22      53.891 -22.499 -38.381  1.00  9.38           C  
ATOM    143  O   PHE A  22      53.643 -22.681 -39.588  1.00 12.01           O  
ATOM    144  CB  PHE A  22      52.838 -24.238 -36.869  1.00 10.74           C  
ATOM    145  CG  PHE A  22      51.758 -24.840 -37.720  1.00 10.91           C  
ATOM    146  CD1 PHE A  22      52.043 -25.678 -38.776  1.00 11.44           C  
ATOM    147  CD2 PHE A  22      50.427 -24.567 -37.402  1.00 12.48           C  
ATOM    148  CE1 PHE A  22      51.042 -26.274 -39.519  1.00 11.87           C  
ATOM    149  CE2 PHE A  22      49.407 -25.186 -38.095  1.00 13.03           C  
ATOM    150  CZ  PHE A  22      49.734 -26.078 -39.112  1.00 11.57           C  
ATOM    159  N   THR A  24      56.006 -20.406 -39.359  1.00 11.00           N  
ATOM    160  CA  THR A  24      57.042 -20.312 -40.384  1.00 11.54           C  
ATOM    161  C   THR A  24      57.030 -21.539 -41.281  1.00 12.09           C  
ATOM    162  O   THR A  24      57.048 -21.447 -42.494  1.00 13.47           O  
ATOM    163  CB  THR A  24      58.429 -20.182 -39.694  1.00 11.95           C  
ATOM    164  OG1 THR A  24      58.411 -19.010 -38.852  1.00 13.62           O  
ATOM    165  CG2 THR A  24      59.493 -20.025 -40.757  1.00 12.00           C  
ATOM    166  N   ILE A  25      57.031 -22.675 -40.570  1.00 10.50           N  
ATOM    167  CA  ILE A  25      57.185 -23.980 -41.188  1.00 10.69           C  
ATOM    168  C   ILE A  25      55.861 -24.695 -41.022  1.00 11.04           C  
ATOM    169  O   ILE A  25      55.645 -25.363 -40.006  1.00 11.55           O  
ATOM    170  CB  ILE A  25      58.323 -24.743 -40.515  1.00 11.85           C  
ATOM    171  CG1 ILE A  25      59.627 -23.967 -40.651  1.00 12.28           C  
ATOM    172  CG2 ILE A  25      58.429 -26.143 -41.098  1.00 13.10           C  
ATOM    173  CD1 ILE A  25      60.068 -23.762 -42.117  1.00 15.45           C  
ATOM    174  N   PRO A  26      54.888 -24.654 -41.931  1.00 11.12           N  
ATOM    175  CA  PRO A  26      55.053 -24.054 -43.255  1.00 11.90           C  
ATOM    176  C   PRO A  26      54.263 -22.794 -43.534  1.00 12.14           C  
ATOM    177  O   PRO A  26      54.250 -22.386 -44.679  1.00 12.29           O  
ATOM    178  CB  PRO A  26      54.399 -25.177 -44.097  1.00 11.76           C  
ATOM    179  CG  PRO A  26      53.206 -25.566 -43.284  1.00 13.15           C  
ATOM    180  CD  PRO A  26      53.614 -25.385 -41.822  1.00 12.25           C  
ATOM    181  N   GLY A  27      53.658 -22.186 -42.519  1.00 11.65           N  
ATOM    182  CA  GLY A  27      52.691 -21.076 -42.731  1.00 11.81           C  
ATOM    183  C   GLY A  27      53.214 -20.026 -43.698  1.00 10.87           C  
ATOM    184  O   GLY A  27      52.596 -19.798 -44.757  1.00 12.48           O  
ATOM    185  N   ILE A  28      54.323 -19.381 -43.375  1.00 10.97           N  
ATOM    186  CA  ILE A  28      54.706 -18.195 -44.161  1.00 10.84           C  
ATOM    187  C   ILE A  28      55.215 -18.634 -45.508  1.00 11.58           C  
ATOM    188  O   ILE A  28      55.128 -17.886 -46.493  1.00 12.96           O  
ATOM    189  CB  ILE A  28      55.714 -17.377 -43.352  1.00 12.50           C  
ATOM    190  CG1 ILE A  28      55.828 -15.942 -43.876  1.00 12.58           C  
ATOM    191  CG2 ILE A  28      57.052 -18.076 -43.330  1.00 14.57           C  
ATOM    192  CD1 ILE A  28      54.534 -15.159 -43.774  1.00 15.31           C  
ATOM    193  N   ALA A  29      55.746 -19.852 -45.553  1.00 12.42           N  
ATOM    194  CA  ALA A  29      56.240 -20.384 -46.842  1.00 12.39           C  
ATOM    195  C   ALA A  29      55.105 -20.642 -47.792  1.00 13.17           C  
ATOM    196  O   ALA A  29      55.188 -20.337 -49.001  1.00 15.72           O  
ATOM    197  CB  ALA A  29      57.018 -21.648 -46.531  1.00 15.07           C  
ATOM    198  N   LEU A  30      54.025 -21.200 -47.280  1.00 13.76           N  
ATOM    199  CA  LEU A  30      52.856 -21.393 -48.159  1.00 13.51           C  
ATOM    200  C   LEU A  30      52.271 -20.044 -48.540  1.00 13.60           C  
ATOM    201  O   LEU A  30      51.848 -19.841 -49.676  1.00 14.50           O  
ATOM    202  CB  LEU A  30      51.791 -22.226 -47.431  1.00 13.86           C  
ATOM    203  CG  LEU A  30      52.237 -23.671 -47.211  1.00 17.09           C  
ATOM    204  CD1 LEU A  30      51.223 -24.361 -46.314  1.00 20.75           C  
ATOM    205  CD2 LEU A  30      52.424 -24.373 -48.554  1.00 29.21           C  
ATOM    206  N   PHE A  31      52.235 -19.135 -47.577  1.00 13.12           N  
ATOM    207  CA  PHE A  31      51.654 -17.829 -47.837  1.00 12.13           C  
ATOM    208  C   PHE A  31      52.346 -17.171 -49.007  1.00 12.76           C  
ATOM    209  O   PHE A  31      51.721 -16.730 -49.979  1.00 14.70           O  
ATOM    210  CB  PHE A  31      51.850 -17.049 -46.537  1.00 13.54           C  
ATOM    211  CG  PHE A  31      51.266 -15.666 -46.575  1.00 15.02           C  
ATOM    212  CD1 PHE A  31      49.928 -15.449 -46.351  1.00 14.35           C  
ATOM    213  CD2 PHE A  31      52.115 -14.592 -46.820  1.00 20.31           C  
ATOM    214  CE1 PHE A  31      49.405 -14.162 -46.352  1.00 16.81           C  
ATOM    215  CE2 PHE A  31      51.601 -13.309 -46.848  1.00 21.56           C  
ATOM    216  CZ  PHE A  31      50.248 -13.098 -46.646  1.00 21.30           C  
ATOM    217  N   TYR A  32      53.665 -17.093 -48.927  1.00 13.12           N  
ATOM    218  CA  TYR A  32      54.373 -16.501 -50.061  1.00 12.53           C  
ATOM    219  C   TYR A  32      54.428 -17.407 -51.284  1.00 14.07           C  
ATOM    220  O   TYR A  32      54.492 -16.848 -52.373  1.00 16.05           O  
ATOM    221  CB  TYR A  32      55.777 -16.208 -49.581  1.00 13.05           C  
ATOM    222  CG  TYR A  32      55.934 -14.960 -48.754  1.00 14.60           C  
ATOM    223  CD1 TYR A  32      55.584 -13.736 -49.297  1.00 15.83           C  
ATOM    224  CD2 TYR A  32      56.439 -15.045 -47.469  1.00 15.16           C  
ATOM    225  CE1 TYR A  32      55.722 -12.580 -48.544  1.00 16.00           C  
ATOM    226  CE2 TYR A  32      56.612 -13.905 -46.720  1.00 16.58           C  
ATOM    227  CZ  TYR A  32      56.252 -12.677 -47.260  1.00 17.66           C  
ATOM    228  OH  TYR A  32      56.439 -11.555 -46.496  1.00 18.04           O  
ATOM    229  N   GLY A  33      54.350 -18.690 -51.053  1.00 13.78           N  
ATOM    230  CA  GLY A  33      54.317 -19.605 -52.184  1.00 15.89           C  
ATOM    231  C   GLY A  33      53.143 -19.270 -53.093  1.00 18.24           C  
ATOM    232  O   GLY A  33      53.260 -19.436 -54.329  1.00 22.72           O  
ATOM    233  N   GLY A  34      52.038 -18.783 -52.538  1.00 18.62           N  
ATOM    234  CA  GLY A  34      50.900 -18.424 -53.351  1.00 18.36           C  
ATOM    235  C   GLY A  34      51.031 -17.069 -54.004  1.00 18.95           C  
ATOM    236  O   GLY A  34      50.202 -16.720 -54.841  1.00 24.37           O  
ATOM    237  N   LEU A  35      52.019 -16.292 -53.657  1.00 16.55           N  
ATOM    238  CA  LEU A  35      52.209 -14.934 -54.122  1.00 18.41           C  
ATOM    239  C   LEU A  35      53.336 -14.773 -55.117  1.00 23.74           C  
ATOM    240  O   LEU A  35      53.454 -13.716 -55.719  1.00 25.55           O  
ATOM    241  CB  LEU A  35      52.563 -13.964 -52.959  1.00 18.57           C  
ATOM    242  CG  LEU A  35      51.371 -13.829 -51.982  1.00 17.34           C  
ATOM    243  CD1 LEU A  35      51.839 -12.903 -50.865  1.00 18.68           C  
ATOM    244  CD2 LEU A  35      50.110 -13.355 -52.677  1.00 16.97           C  
ATOM    245  N   ILE A  36      54.170 -15.801 -55.167  1.00 21.22           N  
ATOM    246  CA  ILE A  36      55.237 -15.690 -56.152  1.00 22.74           C  
ATOM    247  C   ILE A  36      54.958 -16.669 -57.288  1.00 26.11           C  
ATOM    248  O   ILE A  36      54.140 -17.605 -57.279  1.00 24.57           O  
ATOM    249  CB  ILE A  36      56.568 -15.963 -55.458  1.00 24.36           C  
ATOM    250  CG1 ILE A  36      56.631 -17.427 -54.996  1.00 23.49           C  
ATOM    251  CG2 ILE A  36      56.892 -15.051 -54.281  1.00 29.69           C  
ATOM    252  CD1 ILE A  36      58.014 -17.636 -54.379  1.00 25.86           C  
ATOM    253  N   ARG A  37      55.711 -16.423 -58.379  1.00 28.98           N  
ATOM    254  CA  ARG A  37      55.639 -17.238 -59.570  1.00 33.37           C  
ATOM    255  C   ARG A  37      56.173 -18.643 -59.309  1.00 30.88           C  
ATOM    256  O   ARG A  37      57.119 -18.770 -58.520  1.00 31.02           O  
ATOM    257  CB  ARG A  37      56.447 -16.652 -60.727  1.00 36.38           C  
ATOM    258  CG  ARG A  37      57.881 -16.257 -60.452  1.00 55.02           C  
ATOM    259  CD  ARG A  37      58.030 -15.000 -59.616  1.00 67.85           C  
ATOM    260  NE  ARG A  37      56.974 -14.008 -59.694  1.00 77.35           N  
ATOM    261  CZ  ARG A  37      56.539 -13.220 -58.717  1.00 84.11           C  
ATOM    262  NH1 ARG A  37      57.096 -13.308 -57.512  1.00 96.73           N  
ATOM    263  NH2 ARG A  37      55.559 -12.322 -58.870  1.00 93.41           N  
ATOM    264  N   GLY A  38      55.539 -19.586 -59.986  1.00 30.71           N  
ATOM    265  CA  GLY A  38      55.832 -21.006 -59.868  1.00 32.18           C  
ATOM    266  C   GLY A  38      57.342 -21.173 -59.931  1.00 32.31           C  
ATOM    267  O   GLY A  38      57.836 -21.957 -59.116  1.00 31.22           O  
ATOM    268  N   LYS A  39      57.985 -20.459 -60.849  1.00 32.71           N  
ATOM    269  CA  LYS A  39      59.400 -20.741 -61.127  1.00 31.89           C  
ATOM    270  C   LYS A  39      60.330 -20.402 -59.981  1.00 29.92           C  
ATOM    271  O   LYS A  39      61.474 -20.850 -60.004  1.00 29.22           O  
ATOM    272  CB  LYS A  39      59.853 -20.007 -62.386  1.00 41.70           C  
ATOM    273  CG  LYS A  39      60.376 -18.593 -62.176  1.00 51.99           C  
ATOM    274  CD  LYS A  39      60.805 -18.021 -63.535  1.00 64.46           C  
ATOM    275  CE  LYS A  39      62.028 -17.127 -63.408  1.00 68.64           C  
ATOM    276  NZ  LYS A  39      62.840 -17.096 -64.668  1.00 75.90           N  
ATOM    277  N   ASN A  40      59.897 -19.635 -58.990  1.00 24.05           N  
ATOM    278  CA  ASN A  40      60.730 -19.204 -57.891  1.00 19.70           C  
ATOM    279  C   ASN A  40      60.288 -19.857 -56.565  1.00 17.41           C  
ATOM    280  O   ASN A  40      60.899 -19.605 -55.532  1.00 18.95           O  
ATOM    281  CB  ASN A  40      60.617 -17.678 -57.757  1.00 25.50           C  
ATOM    282  CG  ASN A  40      61.364 -16.956 -58.860  1.00 29.48           C  
ATOM    283  OD1 ASN A  40      62.229 -17.534 -59.517  1.00 31.49           O  
ATOM    284  ND2 ASN A  40      60.984 -15.689 -59.043  1.00 31.19           N  
ATOM    285  N   VAL A  41      59.243 -20.670 -56.619  1.00 17.73           N  
ATOM    286  CA  VAL A  41      58.715 -21.147 -55.367  1.00 17.23           C  
ATOM    287  C   VAL A  41      59.712 -22.087 -54.697  1.00 16.83           C  
ATOM    288  O   VAL A  41      59.900 -22.030 -53.486  1.00 17.70           O  
ATOM    289  CB  VAL A  41      57.392 -21.892 -55.591  1.00 19.42           C  
ATOM    290  CG1 VAL A  41      57.050 -22.689 -54.338  1.00 20.33           C  
ATOM    291  CG2 VAL A  41      56.312 -20.894 -55.925  1.00 20.98           C  
ATOM    292  N   LEU A  42      60.321 -22.929 -55.499  1.00 16.99           N  
ATOM    293  CA  LEU A  42      61.314 -23.862 -54.968  1.00 16.82           C  
ATOM    294  C   LEU A  42      62.455 -23.188 -54.217  1.00 15.57           C  
ATOM    295  O   LEU A  42      62.834 -23.586 -53.102  1.00 18.20           O  
ATOM    296  CB  LEU A  42      61.854 -24.853 -55.990  1.00 19.99           C  
ATOM    297  CG  LEU A  42      60.768 -25.785 -56.519  1.00 28.65           C  
ATOM    298  CD1 LEU A  42      61.465 -26.809 -57.404  1.00 32.92           C  
ATOM    299  CD2 LEU A  42      59.945 -26.474 -55.449  1.00 34.27           C  
ATOM    300  N   SER A  43      63.003 -22.164 -54.841  1.00 17.25           N  
ATOM    301  CA  SER A  43      64.039 -21.376 -54.275  1.00 17.37           C  
ATOM    302  C   SER A  43      63.576 -20.714 -52.974  1.00 14.87           C  
ATOM    303  O   SER A  43      64.318 -20.726 -52.010  1.00 17.29           O  
ATOM    304  CB ASER A  43      64.482 -20.307 -55.286  0.61 22.87           C  
ATOM    305  CB BSER A  43      64.436 -20.190 -55.187  0.39 24.13           C  
ATOM    306  OG ASER A  43      65.519 -19.569 -54.677  0.61 24.20           O  
ATOM    307  OG BSER A  43      65.070 -20.786 -56.293  0.39 25.76           O  
ATOM    316  N   LEU A  45      61.197 -21.654 -51.013  1.00 13.63           N  
ATOM    317  CA  LEU A  45      60.962 -22.596 -49.932  1.00 12.80           C  
ATOM    318  C   LEU A  45      62.293 -23.037 -49.360  1.00 11.54           C  
ATOM    319  O   LEU A  45      62.455 -23.237 -48.175  1.00 13.98           O  
ATOM    320  CB  LEU A  45      60.226 -23.832 -50.379  1.00 13.71           C  
ATOM    321  CG  LEU A  45      58.796 -23.533 -50.827  1.00 14.28           C  
ATOM    322  CD1 LEU A  45      58.055 -24.722 -51.373  1.00 15.05           C  
ATOM    323  CD2 LEU A  45      57.928 -22.977 -49.655  1.00 14.11           C  
ATOM    324  N   THR A  46      63.289 -23.196 -50.241  1.00 13.47           N  
ATOM    325  CA  THR A  46      64.623 -23.588 -49.745  1.00 13.79           C  
ATOM    326  C   THR A  46      65.199 -22.517 -48.860  1.00 13.35           C  
ATOM    327  O   THR A  46      65.760 -22.796 -47.805  1.00 14.94           O  
ATOM    328  CB  THR A  46      65.559 -23.850 -50.954  1.00 15.60           C  
ATOM    329  OG1 THR A  46      64.902 -24.751 -51.844  1.00 15.69           O  
ATOM    330  CG2 THR A  46      66.857 -24.480 -50.499  1.00 16.97           C  
ATOM    331  N   GLN A  47      65.083 -21.246 -49.292  1.00 13.52           N  
ATOM    332  CA  GLN A  47      65.653 -20.167 -48.496  1.00 12.79           C  
ATOM    333  C   GLN A  47      64.904 -20.042 -47.181  1.00 14.76           C  
ATOM    334  O   GLN A  47      65.531 -19.764 -46.168  1.00 15.74           O  
ATOM    335  CB  GLN A  47      65.603 -18.819 -49.217  1.00 15.91           C  
ATOM    336  CG  GLN A  47      66.687 -18.784 -50.332  1.00 18.55           C  
ATOM    337  CD  GLN A  47      66.831 -17.369 -50.839  1.00 19.29           C  
ATOM    338  OE1 GLN A  47      66.426 -16.392 -50.168  1.00 23.61           O  
ATOM    339  NE2 GLN A  47      67.396 -17.255 -52.004  1.00 24.50           N  
ATOM    340  N   VAL A  48      63.582 -20.233 -47.247  1.00 13.77           N  
ATOM    341  CA  VAL A  48      62.865 -20.082 -45.963  1.00 13.20           C  
ATOM    342  C   VAL A  48      63.320 -21.190 -45.019  1.00 12.40           C  
ATOM    343  O   VAL A  48      63.527 -20.988 -43.837  1.00 13.34           O  
ATOM    344  CB  VAL A  48      61.350 -20.125 -46.184  1.00 13.17           C  
ATOM    345  CG1 VAL A  48      60.580 -20.282 -44.889  1.00 14.82           C  
ATOM    346  CG2 VAL A  48      60.943 -18.806 -46.888  1.00 14.40           C  
ATOM    347  N   THR A  49      63.461 -22.389 -45.533  1.00 11.87           N  
ATOM    348  CA  THR A  49      63.746 -23.532 -44.660  1.00 12.70           C  
ATOM    349  C   THR A  49      65.170 -23.401 -44.131  1.00 11.64           C  
ATOM    350  O   THR A  49      65.456 -23.661 -42.980  1.00 13.81           O  
ATOM    351  CB  THR A  49      63.626 -24.842 -45.467  1.00 14.45           C  
ATOM    352  OG1 THR A  49      62.303 -24.946 -45.981  1.00 14.05           O  
ATOM    353  CG2 THR A  49      63.915 -26.056 -44.592  1.00 13.48           C  
ATOM    354  N   VAL A  50      66.116 -23.023 -45.013  1.00 13.02           N  
ATOM    355  CA  VAL A  50      67.511 -22.958 -44.577  1.00 12.55           C  
ATOM    356  C   VAL A  50      67.705 -21.759 -43.674  1.00 12.82           C  
ATOM    357  O   VAL A  50      68.412 -21.855 -42.662  1.00 14.96           O  
ATOM    358  CB  VAL A  50      68.488 -22.916 -45.778  1.00 13.18           C  
ATOM    359  CG1 VAL A  50      69.904 -22.614 -45.280  1.00 14.82           C  
ATOM    360  CG2 VAL A  50      68.360 -24.228 -46.518  1.00 14.22           C  
ATOM    361  N   THR A  51      67.087 -20.609 -43.967  1.00 13.63           N  
ATOM    362  CA  THR A  51      67.290 -19.509 -43.015  1.00 13.74           C  
ATOM    363  C   THR A  51      66.574 -19.793 -41.691  1.00 14.00           C  
ATOM    364  O   THR A  51      67.047 -19.324 -40.663  1.00 14.37           O  
ATOM    365  CB  THR A  51      66.838 -18.168 -43.612  1.00 14.18           C  
ATOM    366  OG1 THR A  51      65.440 -18.249 -44.045  1.00 14.60           O  
ATOM    367  CG2 THR A  51      67.705 -17.782 -44.805  1.00 16.27           C  
ATOM    368  N   PHE A  52      65.480 -20.531 -41.751  1.00 13.38           N  
ATOM    369  CA  PHE A  52      64.800 -20.961 -40.498  1.00 11.19           C  
ATOM    370  C   PHE A  52      65.799 -21.726 -39.642  1.00 12.37           C  
ATOM    371  O   PHE A  52      65.966 -21.493 -38.453  1.00 13.72           O  
ATOM    372  CB  PHE A  52      63.575 -21.781 -40.889  1.00 12.34           C  
ATOM    373  CG  PHE A  52      62.974 -22.519 -39.688  1.00 13.64           C  
ATOM    374  CD1 PHE A  52      62.140 -21.813 -38.826  1.00 14.45           C  
ATOM    375  CD2 PHE A  52      63.237 -23.860 -39.450  1.00 13.26           C  
ATOM    376  CE1 PHE A  52      61.550 -22.475 -37.747  1.00 13.94           C  
ATOM    377  CE2 PHE A  52      62.648 -24.497 -38.370  1.00 13.58           C  
ATOM    378  CZ  PHE A  52      61.809 -23.799 -37.504  1.00 14.11           C  
ATOM    379  N   ALA A  53      66.483 -22.660 -40.317  1.00 12.71           N  
ATOM    380  CA  ALA A  53      67.407 -23.493 -39.584  1.00 12.46           C  
ATOM    381  C   ALA A  53      68.514 -22.642 -38.990  1.00 13.28           C  
ATOM    382  O   ALA A  53      68.943 -22.748 -37.837  1.00 14.14           O  
ATOM    383  CB  ALA A  53      68.027 -24.518 -40.523  1.00 12.93           C  
ATOM    384  N   LEU A  54      69.010 -21.726 -39.849  1.00 13.24           N  
ATOM    385  CA  LEU A  54      70.069 -20.809 -39.382  1.00 13.55           C  
ATOM    386  C   LEU A  54      69.611 -20.012 -38.189  1.00 13.85           C  
ATOM    387  O   LEU A  54      70.358 -19.851 -37.220  1.00 15.20           O  
ATOM    388  CB  LEU A  54      70.426 -19.880 -40.547  1.00 15.74           C  
ATOM    389  CG  LEU A  54      71.487 -18.805 -40.252  1.00 15.58           C  
ATOM    390  CD1 LEU A  54      72.785 -19.452 -39.786  1.00 16.68           C  
ATOM    391  CD2 LEU A  54      71.604 -17.918 -41.485  1.00 17.79           C  
ATOM    392  N   VAL A  55      68.409 -19.447 -38.219  1.00 13.46           N  
ATOM    393  CA  VAL A  55      67.916 -18.666 -37.094  1.00 13.70           C  
ATOM    394  C   VAL A  55      67.828 -19.534 -35.830  1.00 13.25           C  
ATOM    395  O   VAL A  55      68.232 -19.102 -34.754  1.00 14.74           O  
ATOM    396  CB  VAL A  55      66.559 -18.012 -37.392  1.00 14.28           C  
ATOM    397  CG1 VAL A  55      65.962 -17.350 -36.144  1.00 15.10           C  
ATOM    398  CG2 VAL A  55      66.747 -16.974 -38.502  1.00 15.42           C  
ATOM    399  N   CYS A  56      67.325 -20.751 -36.005  1.00 13.30           N  
ATOM    400  CA  CYS A  56      67.220 -21.654 -34.873  1.00 13.40           C  
ATOM    401  C   CYS A  56      68.567 -21.865 -34.206  1.00 14.39           C  
ATOM    402  O   CYS A  56      68.634 -21.880 -32.963  1.00 15.64           O  
ATOM    403  CB  CYS A  56      66.718 -23.040 -35.257  1.00 14.41           C  
ATOM    404  SG  CYS A  56      64.947 -23.001 -35.707  1.00 14.39           S  
ATOM    405  N   ILE A  57      69.602 -22.056 -35.006  1.00 14.34           N  
ATOM    406  CA  ILE A  57      70.940 -22.329 -34.455  1.00 14.77           C  
ATOM    407  C   ILE A  57      71.476 -21.028 -33.900  1.00 15.70           C  
ATOM    408  O   ILE A  57      71.974 -21.046 -32.762  1.00 17.95           O  
ATOM    409  CB  ILE A  57      71.827 -22.920 -35.563  1.00 15.68           C  
ATOM    410  CG1 ILE A  57      71.400 -24.310 -36.015  1.00 15.80           C  
ATOM    411  CG2 ILE A  57      73.285 -22.876 -35.138  1.00 17.51           C  
ATOM    412  CD1 ILE A  57      71.224 -25.304 -34.903  1.00 18.09           C  
ATOM    413  N   LEU A  58      71.428 -19.908 -34.619  1.00 14.81           N  
ATOM    414  CA  LEU A  58      72.020 -18.699 -34.044  1.00 15.35           C  
ATOM    415  C   LEU A  58      71.322 -18.335 -32.730  1.00 14.61           C  
ATOM    416  O   LEU A  58      71.928 -17.853 -31.805  1.00 18.26           O  
ATOM    417  CB  LEU A  58      71.854 -17.524 -35.002  1.00 16.25           C  
ATOM    418  CG  LEU A  58      72.570 -17.698 -36.347  1.00 19.46           C  
ATOM    419  CD1 LEU A  58      72.298 -16.459 -37.217  1.00 20.17           C  
ATOM    420  CD2 LEU A  58      74.028 -17.952 -36.098  1.00 22.48           C  
ATOM    421  N   TRP A  59      69.999 -18.619 -32.663  1.00 14.87           N  
ATOM    422  CA  TRP A  59      69.257 -18.296 -31.450  1.00 15.09           C  
ATOM    423  C   TRP A  59      69.824 -19.038 -30.247  1.00 14.97           C  
ATOM    424  O   TRP A  59      70.048 -18.406 -29.185  1.00 16.45           O  
ATOM    425  CB  TRP A  59      67.776 -18.668 -31.707  1.00 15.58           C  
ATOM    426  CG  TRP A  59      66.994 -18.200 -30.508  1.00 14.09           C  
ATOM    427  CD1 TRP A  59      66.447 -18.958 -29.505  1.00 13.20           C  
ATOM    428  CD2 TRP A  59      66.722 -16.829 -30.234  1.00 15.36           C  
ATOM    429  NE1 TRP A  59      65.816 -18.105 -28.605  1.00 13.96           N  
ATOM    430  CE2 TRP A  59      65.976 -16.809 -29.031  1.00 14.70           C  
ATOM    431  CE3 TRP A  59      66.988 -15.628 -30.858  1.00 14.26           C  
ATOM    432  CZ2 TRP A  59      65.521 -15.627 -28.442  1.00 14.37           C  
ATOM    433  CZ3 TRP A  59      66.536 -14.451 -30.263  1.00 15.32           C  
ATOM    434  CH2 TRP A  59      65.802 -14.437 -29.063  1.00 15.38           C  
ATOM    435  N   VAL A  60      70.065 -20.346 -30.378  1.00 15.07           N  
ATOM    436  CA  VAL A  60      70.619 -21.060 -29.205  1.00 15.32           C  
ATOM    437  C   VAL A  60      72.074 -20.722 -29.027  1.00 16.96           C  
ATOM    438  O   VAL A  60      72.569 -20.661 -27.905  1.00 18.29           O  
ATOM    439  CB  VAL A  60      70.371 -22.551 -29.392  1.00 14.57           C  
ATOM    440  CG1AVAL A  60      68.951 -22.943 -29.274  0.43 19.59           C  
ATOM    441  CG1BVAL A  60      71.134 -23.406 -28.411  0.56 16.20           C  
ATOM    442  CG2AVAL A  60      71.079 -23.181 -30.552  0.43 12.02           C  
ATOM    443  CG2BVAL A  60      68.868 -22.716 -29.182  0.56 15.78           C  
ATOM    444  N   VAL A  61      72.822 -20.475 -30.138  1.00 16.55           N  
ATOM    445  CA  VAL A  61      74.233 -20.183 -29.926  1.00 16.84           C  
ATOM    446  C   VAL A  61      74.420 -18.896 -29.152  1.00 16.73           C  
ATOM    447  O   VAL A  61      75.145 -18.832 -28.133  1.00 18.93           O  
ATOM    448  CB  VAL A  61      74.989 -20.151 -31.280  1.00 16.36           C  
ATOM    449  CG1 VAL A  61      76.423 -19.707 -31.027  1.00 22.45           C  
ATOM    450  CG2 VAL A  61      74.927 -21.525 -31.924  1.00 17.64           C  
ATOM    451  N   TYR A  62      73.781 -17.830 -29.600  1.00 17.08           N  
ATOM    452  CA  TYR A  62      73.954 -16.556 -28.904  1.00 16.86           C  
ATOM    453  C   TYR A  62      72.704 -15.698 -28.858  1.00 16.80           C  
ATOM    454  O   TYR A  62      72.632 -14.711 -28.127  1.00 18.52           O  
ATOM    455  CB  TYR A  62      75.087 -15.760 -29.567  1.00 17.16           C  
ATOM    456  CG  TYR A  62      74.906 -15.359 -31.003  1.00 16.39           C  
ATOM    457  CD1 TYR A  62      74.113 -14.335 -31.447  1.00 17.59           C  
ATOM    458  CD2 TYR A  62      75.610 -16.077 -31.979  1.00 18.70           C  
ATOM    459  CE1 TYR A  62      73.969 -14.002 -32.777  1.00 19.10           C  
ATOM    460  CE2 TYR A  62      75.510 -15.766 -33.322  1.00 20.92           C  
ATOM    461  CZ  TYR A  62      74.694 -14.733 -33.698  1.00 21.67           C  
ATOM    462  OH  TYR A  62      74.587 -14.401 -35.019  1.00 21.52           O  
ATOM    463  N   GLY A  63      71.708 -15.954 -29.727  1.00 16.54           N  
ATOM    464  CA  GLY A  63      70.662 -14.960 -29.806  1.00 16.34           C  
ATOM    465  C   GLY A  63      69.870 -14.868 -28.527  1.00 16.20           C  
ATOM    466  O   GLY A  63      69.557 -13.769 -28.029  1.00 17.03           O  
ATOM    467  N   TYR A  64      69.545 -16.004 -27.939  1.00 15.47           N  
ATOM    468  CA  TYR A  64      68.804 -16.001 -26.687  1.00 16.08           C  
ATOM    469  C   TYR A  64      69.569 -15.240 -25.621  1.00 15.98           C  
ATOM    470  O   TYR A  64      69.056 -14.427 -24.870  1.00 19.38           O  
ATOM    471  CB  TYR A  64      68.565 -17.441 -26.196  1.00 16.03           C  
ATOM    472  CG  TYR A  64      67.804 -17.404 -24.884  1.00 15.65           C  
ATOM    473  CD1 TYR A  64      66.468 -17.054 -24.849  1.00 15.71           C  
ATOM    474  CD2 TYR A  64      68.445 -17.719 -23.699  1.00 17.01           C  
ATOM    475  CE1 TYR A  64      65.747 -17.014 -23.675  1.00 16.99           C  
ATOM    476  CE2 TYR A  64      67.748 -17.678 -22.501  1.00 17.31           C  
ATOM    477  CZ  TYR A  64      66.421 -17.324 -22.506  1.00 18.69           C  
ATOM    478  OH  TYR A  64      65.736 -17.287 -21.320  1.00 18.88           O  
ATOM    479  N   SER A  65      70.881 -15.528 -25.535  1.00 17.29           N  
ATOM    480  CA  SER A  65      71.625 -14.800 -24.496  1.00 18.60           C  
ATOM    481  C   SER A  65      71.676 -13.303 -24.686  1.00 18.47           C  
ATOM    482  O   SER A  65      71.556 -12.548 -23.718  1.00 20.80           O  
ATOM    483  CB  SER A  65      73.054 -15.357 -24.482  1.00 19.75           C  
ATOM    484  OG  SER A  65      73.820 -14.999 -23.371  1.00 23.15           O  
ATOM    485  N   LEU A  66      71.842 -12.892 -25.938  1.00 18.48           N  
ATOM    486  CA  LEU A  66      71.956 -11.445 -26.202  1.00 19.45           C  
ATOM    487  C   LEU A  66      70.605 -10.781 -26.214  1.00 19.00           C  
ATOM    488  O   LEU A  66      70.496  -9.574 -25.988  1.00 21.44           O  
ATOM    489  CB  LEU A  66      72.656 -11.209 -27.537  1.00 20.17           C  
ATOM    490  CG  LEU A  66      74.174 -11.479 -27.441  1.00 19.89           C  
ATOM    491  CD1 LEU A  66      74.786 -11.555 -28.816  1.00 22.88           C  
ATOM    492  CD2 LEU A  66      74.830 -10.389 -26.606  1.00 26.98           C  
ATOM    493  N   ALA A  67      69.549 -11.559 -26.495  1.00 17.86           N  
ATOM    494  CA  ALA A  67      68.222 -10.907 -26.475  1.00 17.96           C  
ATOM    495  C   ALA A  67      67.633 -10.859 -25.081  1.00 19.78           C  
ATOM    496  O   ALA A  67      67.044  -9.890 -24.658  1.00 20.99           O  
ATOM    497  CB  ALA A  67      67.251 -11.681 -27.373  1.00 19.31           C  
ATOM    498  N   SER A  68      67.784 -11.975 -24.366  1.00 20.14           N  
ATOM    499  CA  SER A  68      67.102 -12.123 -23.082  1.00 22.16           C  
ATOM    500  C   SER A  68      68.009 -12.028 -21.871  1.00 21.65           C  
ATOM    501  O   SER A  68      67.466 -11.869 -20.768  1.00 23.77           O  
ATOM    502  CB  SER A  68      66.362 -13.481 -23.019  1.00 20.95           C  
ATOM    503  OG  SER A  68      65.270 -13.270 -23.911  1.00 28.53           O  
ATOM    504  N   GLY A  69      69.330 -12.121 -22.037  1.00 20.33           N  
ATOM    505  CA  GLY A  69      70.234 -11.986 -20.896  1.00 20.08           C  
ATOM    506  C   GLY A  69      70.214 -10.537 -20.454  1.00 19.92           C  
ATOM    507  O   GLY A  69      69.873  -9.636 -21.214  1.00 22.56           O  
ATOM    508  N   GLU A  70      70.585 -10.336 -19.192  1.00 24.16           N  
ATOM    509  CA  GLU A  70      70.573  -8.974 -18.654  1.00 29.28           C  
ATOM    510  C   GLU A  70      71.834  -8.308 -19.158  1.00 27.04           C  
ATOM    511  O   GLU A  70      72.924  -8.903 -19.189  1.00 31.62           O  
ATOM    512  CB  GLU A  70      70.494  -8.993 -17.138  1.00 35.63           C  
ATOM    513  CG  GLU A  70      71.730  -9.572 -16.490  1.00 50.94           C  
ATOM    514  CD  GLU A  70      72.230  -8.897 -15.218  1.00 68.36           C  
ATOM    515  OE1 GLU A  70      72.578  -9.635 -14.261  1.00 67.23           O  
ATOM    516  OE2 GLU A  70      72.296  -7.640 -15.173  1.00101.90           O  
ATOM    517  N   GLY A  71      71.722  -7.058 -19.582  1.00 29.01           N  
ATOM    518  CA  GLY A  71      72.960  -6.454 -20.092  1.00 30.47           C  
ATOM    519  C   GLY A  71      72.747  -4.951 -20.075  1.00 31.29           C  
ATOM    520  O   GLY A  71      72.857  -4.349 -18.992  1.00 43.10           O  
ATOM    521  N   ASN A  72      72.434  -4.388 -21.232  1.00 29.91           N  
ATOM    522  CA  ASN A  72      72.249  -2.935 -21.220  1.00 28.67           C  
ATOM    523  C   ASN A  72      70.963  -2.574 -21.932  1.00 28.15           C  
ATOM    524  O   ASN A  72      70.109  -3.425 -22.100  1.00 27.77           O  
ATOM    525  CB  ASN A  72      73.465  -2.229 -21.848  1.00 27.60           C  
ATOM    526  CG  ASN A  72      73.780  -2.866 -23.188  1.00 28.68           C  
ATOM    527  OD1 ASN A  72      74.809  -3.553 -23.280  1.00 40.75           O  
ATOM    528  ND2 ASN A  72      72.941  -2.668 -24.174  1.00 23.66           N  
ATOM    529  N   ASN A  73      70.768  -1.356 -22.380  1.00 24.40           N  
ATOM    530  CA  ASN A  73      69.498  -1.025 -23.010  1.00 24.58           C  
ATOM    531  C   ASN A  73      69.311  -1.692 -24.365  1.00 23.07           C  
ATOM    532  O   ASN A  73      68.175  -1.758 -24.862  1.00 24.94           O  
ATOM    533  CB  ASN A  73      69.455   0.498 -23.147  1.00 28.42           C  
ATOM    534  CG  ASN A  73      68.727   1.175 -21.992  1.00 27.72           C  
ATOM    535  OD1 ASN A  73      67.808   0.591 -21.430  1.00 41.27           O  
ATOM    536  ND2 ASN A  73      69.113   2.389 -21.620  1.00 38.86           N  
ATOM    537  N   PHE A  74      70.411  -2.143 -24.973  1.00 24.10           N  
ATOM    538  CA  PHE A  74      70.313  -2.579 -26.356  1.00 23.49           C  
ATOM    539  C   PHE A  74      70.595  -4.047 -26.556  1.00 21.40           C  
ATOM    540  O   PHE A  74      70.141  -4.679 -27.506  1.00 24.45           O  
ATOM    541  CB  PHE A  74      71.318  -1.778 -27.232  1.00 23.16           C  
ATOM    542  CG  PHE A  74      70.965  -0.318 -27.117  1.00 28.29           C  
ATOM    543  CD1 PHE A  74      71.822   0.486 -26.371  1.00 36.42           C  
ATOM    544  CD2 PHE A  74      69.839   0.185 -27.716  1.00 30.19           C  
ATOM    545  CE1 PHE A  74      71.501   1.832 -26.251  1.00 38.41           C  
ATOM    546  CE2 PHE A  74      69.518   1.528 -27.596  1.00 30.12           C  
ATOM    547  CZ  PHE A  74      70.353   2.333 -26.861  1.00 35.12           C  
ATOM    548  N   PHE A  75      71.402  -4.625 -25.686  1.00 21.68           N  
ATOM    549  CA  PHE A  75      71.628  -6.072 -25.796  1.00 23.18           C  
ATOM    550  C   PHE A  75      71.930  -6.630 -24.405  1.00 22.99           C  
ATOM    551  O   PHE A  75      72.250  -5.949 -23.440  1.00 23.35           O  
ATOM    552  CB  PHE A  75      72.711  -6.414 -26.810  1.00 28.66           C  
ATOM    553  CG  PHE A  75      74.081  -5.877 -26.446  1.00 31.36           C  
ATOM    554  CD1 PHE A  75      74.468  -4.618 -26.912  1.00 31.81           C  
ATOM    555  CD2 PHE A  75      74.965  -6.607 -25.665  1.00 36.03           C  
ATOM    556  CE1 PHE A  75      75.733  -4.136 -26.586  1.00 37.10           C  
ATOM    557  CE2 PHE A  75      76.222  -6.122 -25.319  1.00 42.11           C  
ATOM    558  CZ  PHE A  75      76.598  -4.858 -25.781  1.00 38.58           C  
ATOM    559  N   GLY A  76      71.851  -7.950 -24.333  1.00 23.32           N  
ATOM    560  CA  GLY A  76      71.979  -8.668 -23.076  1.00 25.82           C  
ATOM    561  C   GLY A  76      73.418  -9.077 -22.834  1.00 27.68           C  
ATOM    562  O   GLY A  76      74.286  -8.199 -22.672  1.00 26.38           O  
ATOM    563  N   ASN A  77      73.679 -10.375 -22.833  1.00 23.69           N  
ATOM    564  CA  ASN A  77      75.056 -10.744 -22.507  1.00 21.51           C  
ATOM    565  C   ASN A  77      75.436 -12.027 -23.245  1.00 23.44           C  
ATOM    566  O   ASN A  77      74.642 -12.558 -23.996  1.00 22.76           O  
ATOM    567  CB  ASN A  77      75.176 -10.827 -20.990  1.00 25.03           C  
ATOM    568  CG  ASN A  77      74.270 -11.823 -20.316  1.00 24.36           C  
ATOM    569  OD1 ASN A  77      73.400 -11.489 -19.482  1.00 30.06           O  
ATOM    570  ND2 ASN A  77      74.476 -13.106 -20.673  1.00 23.99           N  
ATOM    571  N   ILE A  78      76.627 -12.550 -22.977  1.00 23.37           N  
ATOM    572  CA  ILE A  78      76.995 -13.792 -23.663  1.00 26.56           C  
ATOM    573  C   ILE A  78      77.212 -14.851 -22.608  1.00 22.69           C  
ATOM    574  O   ILE A  78      77.973 -15.792 -22.748  1.00 28.04           O  
ATOM    575  CB  ILE A  78      78.255 -13.584 -24.526  1.00 32.27           C  
ATOM    576  CG1 ILE A  78      79.496 -13.127 -23.757  1.00 34.00           C  
ATOM    577  CG2 ILE A  78      77.976 -12.605 -25.654  1.00 33.29           C  
ATOM    578  CD1 ILE A  78      80.811 -13.055 -24.520  1.00 37.19           C  
ATOM    579  N   ASN A  79      76.501 -14.754 -21.493  1.00 22.90           N  
ATOM    580  CA  ASN A  79      76.664 -15.754 -20.440  1.00 28.10           C  
ATOM    581  C   ASN A  79      75.832 -17.010 -20.703  1.00 25.53           C  
ATOM    582  O   ASN A  79      75.968 -18.057 -20.064  1.00 26.67           O  
ATOM    583  CB  ASN A  79      76.269 -15.181 -19.082  1.00 26.01           C  
ATOM    584  CG  ASN A  79      77.081 -13.991 -18.624  1.00 35.25           C  
ATOM    585  OD1 ASN A  79      76.685 -13.244 -17.715  1.00 48.20           O  
ATOM    586  ND2 ASN A  79      78.244 -13.792 -19.253  1.00 52.83           N  
ATOM    587  N   TRP A  80      74.909 -16.876 -21.663  1.00 22.53           N  
ATOM    588  CA  TRP A  80      74.074 -18.037 -22.008  1.00 21.41           C  
ATOM    589  C   TRP A  80      74.332 -18.534 -23.419  1.00 19.98           C  
ATOM    590  O   TRP A  80      73.450 -19.007 -24.126  1.00 19.64           O  
ATOM    591  CB  TRP A  80      72.616 -17.671 -21.827  1.00 20.65           C  
ATOM    592  CG  TRP A  80      72.192 -17.552 -20.385  1.00 20.45           C  
ATOM    593  CD1 TRP A  80      72.737 -18.114 -19.270  1.00 19.03           C  
ATOM    594  CD2 TRP A  80      71.054 -16.767 -19.983  1.00 19.82           C  
ATOM    595  NE1 TRP A  80      72.000 -17.720 -18.189  1.00 20.68           N  
ATOM    596  CE2 TRP A  80      70.971 -16.899 -18.591  1.00 19.89           C  
ATOM    597  CE3 TRP A  80      70.134 -15.977 -20.688  1.00 19.39           C  
ATOM    598  CZ2 TRP A  80      69.964 -16.254 -17.862  1.00 18.91           C  
ATOM    599  CZ3 TRP A  80      69.139 -15.344 -19.969  1.00 18.42           C  
ATOM    600  CH2 TRP A  80      69.081 -15.493 -18.575  1.00 19.63           C  
ATOM    601  N   LEU A  81      75.565 -18.445 -23.877  1.00 20.88           N  
ATOM    602  CA  LEU A  81      75.941 -18.975 -25.193  1.00 20.67           C  
ATOM    603  C   LEU A  81      75.731 -20.471 -25.199  1.00 20.04           C  
ATOM    604  O   LEU A  81      76.110 -21.153 -24.242  1.00 22.60           O  
ATOM    605  CB  LEU A  81      77.418 -18.730 -25.523  1.00 24.74           C  
ATOM    606  CG  LEU A  81      77.857 -17.277 -25.677  1.00 30.68           C  
ATOM    607  CD1 LEU A  81      79.248 -17.217 -26.330  1.00 35.88           C  
ATOM    608  CD2 LEU A  81      76.886 -16.420 -26.490  1.00 32.20           C  
ATOM    617  N   LEU A  83      73.242 -21.888 -24.377  1.00 18.11           N  
ATOM    618  CA  LEU A  83      72.444 -22.089 -23.177  1.00 18.39           C  
ATOM    619  C   LEU A  83      73.292 -22.541 -22.003  1.00 18.58           C  
ATOM    620  O   LEU A  83      72.813 -23.132 -21.039  1.00 20.10           O  
ATOM    621  CB  LEU A  83      71.299 -23.092 -23.432  1.00 17.80           C  
ATOM    622  CG  LEU A  83      70.451 -22.768 -24.688  1.00 18.00           C  
ATOM    623  CD1 LEU A  83      69.272 -23.750 -24.735  1.00 16.27           C  
ATOM    624  CD2 LEU A  83      70.018 -21.304 -24.672  1.00 18.74           C  
ATOM    625  N   LYS A  84      74.585 -22.222 -22.114  1.00 18.65           N  
ATOM    626  CA  LYS A  84      75.416 -22.613 -20.960  1.00 20.78           C  
ATOM    627  C   LYS A  84      74.917 -21.873 -19.718  1.00 20.29           C  
ATOM    628  O   LYS A  84      74.369 -20.772 -19.792  1.00 19.90           O  
ATOM    629  CB  LYS A  84      76.866 -22.327 -21.242  1.00 27.38           C  
ATOM    630  CG  LYS A  84      77.333 -20.911 -21.323  1.00 49.82           C  
ATOM    631  CD  LYS A  84      78.835 -20.834 -21.631  1.00 61.40           C  
ATOM    632  CE  LYS A  84      79.707 -20.982 -20.397  1.00 70.90           C  
ATOM    633  NZ  LYS A  84      79.770 -22.413 -19.943  1.00 88.28           N  
ATOM    634  N   ASN A  85      75.122 -22.528 -18.600  1.00 20.31           N  
ATOM    635  CA  ASN A  85      74.774 -21.926 -17.300  1.00 23.37           C  
ATOM    636  C   ASN A  85      73.273 -21.900 -17.087  1.00 23.65           C  
ATOM    637  O   ASN A  85      72.814 -21.354 -16.097  1.00 28.03           O  
ATOM    638  CB  ASN A  85      75.349 -20.509 -17.186  1.00 26.85           C  
ATOM    639  CG  ASN A  85      76.863 -20.523 -17.309  1.00 29.26           C  
ATOM    640  OD1 ASN A  85      77.482 -21.382 -16.651  1.00 33.51           O  
ATOM    641  ND2 ASN A  85      77.437 -19.590 -18.082  1.00 29.45           N  
ATOM    642  N   ILE A  86      72.513 -22.487 -18.033  1.00 19.58           N  
ATOM    643  CA  ILE A  86      71.092 -22.655 -17.764  1.00 18.95           C  
ATOM    644  C   ILE A  86      70.856 -24.093 -17.342  1.00 18.38           C  
ATOM    645  O   ILE A  86      70.998 -25.055 -18.087  1.00 21.23           O  
ATOM    646  CB  ILE A  86      70.234 -22.247 -18.966  1.00 19.61           C  
ATOM    647  CG1 ILE A  86      70.559 -20.822 -19.408  1.00 20.96           C  
ATOM    648  CG2 ILE A  86      68.726 -22.415 -18.666  1.00 19.76           C  
ATOM    649  CD1 ILE A  86      69.866 -20.375 -20.669  1.00 16.85           C  
ATOM    650  N   GLU A  87      70.517 -24.211 -16.055  1.00 19.69           N  
ATOM    651  CA  GLU A  87      70.170 -25.527 -15.548  1.00 20.66           C  
ATOM    652  C   GLU A  87      68.912 -26.021 -16.229  1.00 19.55           C  
ATOM    653  O   GLU A  87      68.034 -25.200 -16.530  1.00 19.41           O  
ATOM    654  CB  GLU A  87      69.887 -25.500 -14.023  1.00 23.87           C  
ATOM    655  CG  GLU A  87      71.227 -25.317 -13.303  1.00 31.93           C  
ATOM    656  CD  GLU A  87      71.962 -26.652 -13.294  1.00 45.29           C  
ATOM    657  OE1 GLU A  87      73.021 -26.727 -13.961  1.00 68.84           O  
ATOM    658  OE2 GLU A  87      71.486 -27.609 -12.633  1.00 70.06           O  
ATOM    659  N   LEU A  88      68.782 -27.293 -16.490  1.00 19.82           N  
ATOM    660  CA  LEU A  88      67.540 -27.682 -17.176  1.00 18.26           C  
ATOM    661  C   LEU A  88      66.311 -27.377 -16.341  1.00 18.57           C  
ATOM    662  O   LEU A  88      65.227 -27.153 -16.883  1.00 19.15           O  
ATOM    663  CB  LEU A  88      67.472 -29.145 -17.532  1.00 18.34           C  
ATOM    664  CG ALEU A  88      66.567 -29.757 -18.300  0.59 18.51           C  
ATOM    665  CG BLEU A  88      68.451 -29.753 -18.505  0.41 17.81           C  
ATOM    666  CD1ALEU A  88      66.668 -29.012 -19.646  0.59 24.65           C  
ATOM    667  CD1BLEU A  88      67.917 -31.149 -18.799  0.41 19.88           C  
ATOM    668  CD2ALEU A  88      66.742 -31.256 -18.426  0.59 19.49           C  
ATOM    669  CD2BLEU A  88      68.580 -28.945 -19.790  0.41 17.32           C  
ATOM    670  N   THR A  89      66.500 -27.371 -15.012  1.00 18.40           N  
ATOM    671  CA  THR A  89      65.320 -27.025 -14.213  1.00 16.19           C  
ATOM    672  C   THR A  89      65.186 -25.533 -13.914  1.00 17.65           C  
ATOM    673  O   THR A  89      64.301 -25.132 -13.125  1.00 19.04           O  
ATOM    674  CB  THR A  89      65.436 -27.802 -12.877  1.00 19.25           C  
ATOM    675  OG1 THR A  89      66.750 -27.527 -12.347  1.00 24.08           O  
ATOM    676  CG2 THR A  89      65.284 -29.294 -13.089  1.00 22.32           C  
ATOM    677  N   ALA A  90      66.011 -24.672 -14.504  1.00 16.73           N  
ATOM    678  CA  ALA A  90      65.863 -23.236 -14.312  1.00 17.32           C  
ATOM    679  C   ALA A  90      64.476 -22.808 -14.770  1.00 17.63           C  
ATOM    680  O   ALA A  90      63.967 -23.277 -15.783  1.00 15.81           O  
ATOM    681  CB  ALA A  90      66.894 -22.433 -15.075  1.00 18.36           C  
ATOM    682  N   VAL A  91      63.887 -21.894 -14.010  1.00 18.46           N  
ATOM    683  CA  VAL A  91      62.549 -21.398 -14.313  1.00 20.70           C  
ATOM    684  C   VAL A  91      62.629 -19.932 -14.685  1.00 18.11           C  
ATOM    685  O   VAL A  91      63.299 -19.175 -13.985  1.00 23.73           O  
ATOM    686  CB  VAL A  91      61.656 -21.559 -13.069  1.00 20.53           C  
ATOM    687  CG1 VAL A  91      60.278 -20.952 -13.249  1.00 19.59           C  
ATOM    688  CG2 VAL A  91      61.567 -23.040 -12.733  1.00 20.47           C  
ATOM    697  N   GLY A  93      59.908 -16.981 -15.266  1.00 18.74           N  
ATOM    698  CA  GLY A  93      58.475 -16.763 -15.154  1.00 19.09           C  
ATOM    699  C   GLY A  93      57.885 -17.973 -14.449  1.00 16.27           C  
ATOM    700  O   GLY A  93      58.288 -18.315 -13.317  1.00 20.90           O  
ATOM    701  N   SER A  94      56.966 -18.704 -15.087  1.00 16.22           N  
ATOM    702  CA  SER A  94      56.431 -19.890 -14.439  1.00 16.44           C  
ATOM    703  C   SER A  94      56.674 -21.129 -15.306  1.00 14.47           C  
ATOM    704  O   SER A  94      55.985 -22.111 -15.123  1.00 15.65           O  
ATOM    705  CB  SER A  94      54.932 -19.693 -14.221  1.00 16.76           C  
ATOM    706  OG  SER A  94      54.303 -19.349 -15.450  1.00 18.22           O  
ATOM    707  N   ILE A  95      57.634 -21.009 -16.207  1.00 14.35           N  
ATOM    708  CA  ILE A  95      57.947 -22.170 -17.026  1.00 14.66           C  
ATOM    709  C   ILE A  95      59.451 -22.452 -16.991  1.00 14.15           C  
ATOM    710  O   ILE A  95      60.253 -21.602 -16.622  1.00 14.85           O  
ATOM    711  CB  ILE A  95      57.491 -21.957 -18.479  1.00 15.12           C  
ATOM    712  CG1 ILE A  95      58.273 -20.807 -19.108  1.00 14.55           C  
ATOM    713  CG2 ILE A  95      55.968 -21.779 -18.570  1.00 14.70           C  
ATOM    714  CD1 ILE A  95      57.836 -20.523 -20.545  1.00 15.03           C  
ATOM    715  N   TYR A  96      59.774 -23.700 -17.391  1.00 13.45           N  
ATOM    716  CA  TYR A  96      61.215 -23.947 -17.541  1.00 14.12           C  
ATOM    717  C   TYR A  96      61.819 -22.971 -18.538  1.00 12.89           C  
ATOM    718  O   TYR A  96      61.240 -22.691 -19.598  1.00 14.29           O  
ATOM    719  CB  TYR A  96      61.547 -25.395 -17.960  1.00 13.61           C  
ATOM    720  CG  TYR A  96      61.218 -26.263 -16.745  1.00 14.79           C  
ATOM    721  CD1 TYR A  96      61.954 -26.076 -15.569  1.00 15.51           C  
ATOM    722  CD2 TYR A  96      60.198 -27.196 -16.814  1.00 13.54           C  
ATOM    723  CE1 TYR A  96      61.606 -26.898 -14.483  1.00 14.83           C  
ATOM    724  CE2 TYR A  96      59.856 -27.998 -15.729  1.00 14.99           C  
ATOM    725  CZ  TYR A  96      60.598 -27.818 -14.561  1.00 17.68           C  
ATOM    726  OH  TYR A  96      60.268 -28.599 -13.479  1.00 17.16           O  
ATOM    727  N   GLN A  97      62.983 -22.448 -18.177  1.00 14.70           N  
ATOM    728  CA  GLN A  97      63.672 -21.520 -19.048  1.00 13.22           C  
ATOM    729  C   GLN A  97      63.907 -22.107 -20.430  1.00 11.87           C  
ATOM    730  O   GLN A  97      63.874 -21.352 -21.419  1.00 14.73           O  
ATOM    731  CB  GLN A  97      65.011 -21.125 -18.398  1.00 17.02           C  
ATOM    732  CG  GLN A  97      65.670 -20.029 -19.210  1.00 18.31           C  
ATOM    733  CD  GLN A  97      66.759 -19.286 -18.396  1.00 17.37           C  
ATOM    734  OE1 GLN A  97      67.119 -19.730 -17.292  1.00 19.25           O  
ATOM    735  NE2 GLN A  97      67.238 -18.188 -19.007  1.00 18.64           N  
ATOM    736  N   TYR A  98      64.169 -23.394 -20.556  1.00 13.05           N  
ATOM    737  CA  TYR A  98      64.350 -23.924 -21.914  1.00 13.24           C  
ATOM    738  C   TYR A  98      63.126 -23.675 -22.780  1.00 12.39           C  
ATOM    739  O   TYR A  98      63.274 -23.505 -23.981  1.00 14.16           O  
ATOM    740  CB  TYR A  98      64.643 -25.424 -21.852  1.00 14.81           C  
ATOM    741  CG  TYR A  98      66.133 -25.734 -21.869  1.00 13.91           C  
ATOM    742  CD1 TYR A  98      67.026 -25.124 -20.995  1.00 15.31           C  
ATOM    743  CD2 TYR A  98      66.591 -26.668 -22.790  1.00 15.11           C  
ATOM    744  CE1 TYR A  98      68.377 -25.411 -21.012  1.00 17.24           C  
ATOM    745  CE2 TYR A  98      67.949 -26.972 -22.849  1.00 16.13           C  
ATOM    746  CZ  TYR A  98      68.790 -26.337 -21.955  1.00 18.39           C  
ATOM    747  OH  TYR A  98      70.120 -26.674 -22.056  1.00 18.36           O  
ATOM    748  N   ILE A  99      61.931 -23.666 -22.190  1.00 12.09           N  
ATOM    749  CA  ILE A  99      60.765 -23.453 -23.013  1.00 12.53           C  
ATOM    750  C   ILE A  99      60.744 -21.997 -23.454  1.00 12.33           C  
ATOM    751  O   ILE A  99      60.388 -21.632 -24.573  1.00 14.27           O  
ATOM    752  CB  ILE A  99      59.481 -23.803 -22.260  1.00 12.84           C  
ATOM    753  CG1 ILE A  99      59.511 -25.291 -21.852  1.00 11.74           C  
ATOM    754  CG2 ILE A  99      58.234 -23.464 -23.092  1.00 12.24           C  
ATOM    755  CD1 ILE A  99      58.407 -25.624 -20.857  1.00 13.74           C  
ATOM    756  N   HIS A 100      61.160 -21.133 -22.543  1.00 13.00           N  
ATOM    757  CA  HIS A 100      61.247 -19.714 -22.872  1.00 13.51           C  
ATOM    758  C   HIS A 100      62.195 -19.488 -24.037  1.00 12.67           C  
ATOM    759  O   HIS A 100      61.991 -18.691 -24.945  1.00 14.60           O  
ATOM    760  CB  HIS A 100      61.743 -18.968 -21.611  1.00 17.20           C  
ATOM    761  CG  HIS A 100      61.803 -17.489 -21.692  1.00 22.94           C  
ATOM    762  ND1 HIS A 100      62.995 -16.765 -21.750  1.00 24.34           N  
ATOM    763  CD2 HIS A 100      60.809 -16.555 -21.673  1.00 26.46           C  
ATOM    764  CE1 HIS A 100      62.710 -15.477 -21.802  1.00 32.91           C  
ATOM    765  NE2 HIS A 100      61.388 -15.304 -21.751  1.00 35.56           N  
ATOM    766  N   VAL A 101      63.316 -20.192 -23.981  1.00 13.76           N  
ATOM    767  CA  VAL A 101      64.277 -20.135 -25.070  1.00 13.49           C  
ATOM    768  C   VAL A 101      63.593 -20.486 -26.397  1.00 12.61           C  
ATOM    769  O   VAL A 101      63.738 -19.798 -27.418  1.00 14.44           O  
ATOM    770  CB  VAL A 101      65.465 -21.096 -24.884  1.00 13.81           C  
ATOM    771  CG1 VAL A 101      66.350 -21.185 -26.131  1.00 13.56           C  
ATOM    772  CG2 VAL A 101      66.304 -20.668 -23.655  1.00 13.86           C  
ATOM    773  N   ALA A 102      62.877 -21.582 -26.356  1.00 12.48           N  
ATOM    774  CA  ALA A 102      62.276 -22.083 -27.607  1.00 12.03           C  
ATOM    775  C   ALA A 102      61.194 -21.150 -28.091  1.00 11.03           C  
ATOM    776  O   ALA A 102      61.101 -20.856 -29.282  1.00 12.49           O  
ATOM    777  CB  ALA A 102      61.678 -23.495 -27.441  1.00 14.70           C  
ATOM    778  N   PHE A 103      60.366 -20.706 -27.166  1.00 11.41           N  
ATOM    779  CA  PHE A 103      59.274 -19.820 -27.566  1.00 11.28           C  
ATOM    780  C   PHE A 103      59.847 -18.561 -28.176  1.00 12.47           C  
ATOM    781  O   PHE A 103      59.460 -18.053 -29.224  1.00 12.62           O  
ATOM    782  CB  PHE A 103      58.438 -19.491 -26.322  1.00 11.95           C  
ATOM    783  CG  PHE A 103      57.220 -18.605 -26.644  1.00 12.07           C  
ATOM    784  CD1 PHE A 103      56.130 -19.166 -27.352  1.00 12.47           C  
ATOM    785  CD2 PHE A 103      57.196 -17.283 -26.246  1.00 12.62           C  
ATOM    786  CE1 PHE A 103      55.028 -18.392 -27.646  1.00 11.86           C  
ATOM    787  CE2 PHE A 103      56.052 -16.536 -26.530  1.00 11.56           C  
ATOM    788  CZ  PHE A 103      55.006 -17.082 -27.197  1.00 13.78           C  
ATOM    789  N   GLN A 104      60.848 -17.937 -27.524  1.00 12.48           N  
ATOM    790  CA  GLN A 104      61.413 -16.731 -28.076  1.00 13.00           C  
ATOM    791  C   GLN A 104      62.092 -17.013 -29.412  1.00 12.19           C  
ATOM    792  O   GLN A 104      62.050 -16.164 -30.281  1.00 13.67           O  
ATOM    793  CB  GLN A 104      62.429 -16.071 -27.100  1.00 14.92           C  
ATOM    794  CG  GLN A 104      61.660 -15.575 -25.864  1.00 15.92           C  
ATOM    795  CD  GLN A 104      62.518 -14.639 -25.044  1.00 23.66           C  
ATOM    796  OE1 GLN A 104      63.729 -14.835 -25.117  1.00 22.52           O  
ATOM    797  NE2 GLN A 104      61.985 -13.668 -24.338  1.00 29.28           N  
ATOM    798  N   GLY A 105      62.718 -18.201 -29.517  1.00 13.32           N  
ATOM    799  CA  GLY A 105      63.395 -18.484 -30.792  1.00 13.45           C  
ATOM    800  C   GLY A 105      62.382 -18.555 -31.903  1.00 13.01           C  
ATOM    801  O   GLY A 105      62.667 -18.151 -33.047  1.00 14.39           O  
ATOM    802  N   SER A 106      61.190 -19.050 -31.570  1.00 11.45           N  
ATOM    803  CA  SER A 106      60.198 -19.221 -32.626  1.00 12.13           C  
ATOM    804  C   SER A 106      59.784 -17.875 -33.192  1.00 11.28           C  
ATOM    805  O   SER A 106      59.410 -17.742 -34.351  1.00 12.23           O  
ATOM    806  CB  SER A 106      59.023 -20.072 -32.155  1.00 12.35           C  
ATOM    807  OG  SER A 106      58.233 -19.370 -31.198  1.00 12.02           O  
ATOM    808  N   PHE A 107      59.849 -16.849 -32.365  1.00 12.31           N  
ATOM    809  CA  PHE A 107      59.493 -15.519 -32.828  1.00 12.48           C  
ATOM    810  C   PHE A 107      60.559 -15.009 -33.769  1.00 11.59           C  
ATOM    811  O   PHE A 107      60.270 -14.325 -34.747  1.00 15.11           O  
ATOM    812  CB  PHE A 107      59.394 -14.527 -31.652  1.00 14.25           C  
ATOM    813  CG  PHE A 107      58.028 -14.524 -31.028  1.00 13.84           C  
ATOM    814  CD1 PHE A 107      57.475 -15.696 -30.507  1.00 14.62           C  
ATOM    815  CD2 PHE A 107      57.310 -13.345 -30.987  1.00 15.33           C  
ATOM    816  CE1 PHE A 107      56.211 -15.725 -29.967  1.00 13.93           C  
ATOM    817  CE2 PHE A 107      56.024 -13.389 -30.415  1.00 16.59           C  
ATOM    818  CZ  PHE A 107      55.497 -14.556 -29.877  1.00 15.11           C  
ATOM    819  N   ALA A 108      61.832 -15.289 -33.418  1.00 12.75           N  
ATOM    820  CA  ALA A 108      62.907 -14.877 -34.335  1.00 12.93           C  
ATOM    821  C   ALA A 108      62.684 -15.514 -35.707  1.00 12.94           C  
ATOM    822  O   ALA A 108      62.928 -14.912 -36.729  1.00 14.10           O  
ATOM    823  CB  ALA A 108      64.278 -15.273 -33.777  1.00 12.94           C  
ATOM    824  N   CYS A 109      62.225 -16.777 -35.672  1.00 12.45           N  
ATOM    825  CA  CYS A 109      62.070 -17.512 -36.921  1.00 12.72           C  
ATOM    826  C   CYS A 109      60.969 -16.905 -37.763  1.00 11.92           C  
ATOM    827  O   CYS A 109      61.156 -16.720 -38.973  1.00 13.88           O  
ATOM    828  CB  CYS A 109      61.698 -18.979 -36.643  1.00 13.51           C  
ATOM    829  SG  CYS A 109      63.131 -19.870 -35.959  1.00 14.21           S  
ATOM    830  N   ILE A 110      59.809 -16.613 -37.147  1.00 12.07           N  
ATOM    831  CA  ILE A 110      58.729 -16.143 -38.056  1.00 11.98           C  
ATOM    832  C   ILE A 110      59.135 -14.761 -38.531  1.00 12.85           C  
ATOM    833  O   ILE A 110      58.829 -14.342 -39.657  1.00 14.45           O  
ATOM    834  CB  ILE A 110      57.363 -16.163 -37.386  1.00 11.91           C  
ATOM    835  CG1 ILE A 110      56.260 -15.624 -38.322  1.00 12.31           C  
ATOM    836  CG2 ILE A 110      57.340 -15.376 -36.064  1.00 11.19           C  
ATOM    837  CD1 ILE A 110      56.120 -16.422 -39.609  1.00 12.44           C  
ATOM    838  N   THR A 111      59.860 -13.972 -37.721  1.00 13.23           N  
ATOM    839  CA  THR A 111      60.242 -12.644 -38.175  1.00 12.62           C  
ATOM    840  C   THR A 111      61.136 -12.709 -39.404  1.00 13.10           C  
ATOM    841  O   THR A 111      60.974 -12.023 -40.389  1.00 15.82           O  
ATOM    842  CB  THR A 111      61.000 -11.928 -37.055  1.00 14.81           C  
ATOM    843  OG1 THR A 111      60.149 -11.898 -35.889  1.00 14.08           O  
ATOM    844  CG2 THR A 111      61.311 -10.483 -37.416  1.00 14.50           C  
ATOM    845  N   VAL A 112      62.121 -13.570 -39.309  1.00 13.22           N  
ATOM    846  CA  VAL A 112      63.003 -13.762 -40.475  1.00 13.24           C  
ATOM    847  C   VAL A 112      62.232 -14.394 -41.608  1.00 14.18           C  
ATOM    848  O   VAL A 112      62.447 -14.006 -42.776  1.00 15.52           O  
ATOM    849  CB  VAL A 112      64.210 -14.630 -40.065  1.00 14.25           C  
ATOM    850  CG1 VAL A 112      64.984 -15.185 -41.276  1.00 15.54           C  
ATOM    851  CG2 VAL A 112      65.110 -13.763 -39.193  1.00 14.83           C  
ATOM    852  N   GLY A 113      61.331 -15.348 -41.354  1.00 12.57           N  
ATOM    853  CA  GLY A 113      60.558 -15.936 -42.441  1.00 12.84           C  
ATOM    854  C   GLY A 113      59.747 -14.887 -43.197  1.00 11.89           C  
ATOM    855  O   GLY A 113      59.556 -15.008 -44.404  1.00 14.34           O  
ATOM    856  N   LEU A 114      59.252 -13.880 -42.489  1.00 13.80           N  
ATOM    857  CA  LEU A 114      58.461 -12.852 -43.136  1.00 13.04           C  
ATOM    858  C   LEU A 114      59.298 -12.110 -44.184  1.00 14.15           C  
ATOM    859  O   LEU A 114      58.808 -11.747 -45.221  1.00 16.44           O  
ATOM    860  CB  LEU A 114      58.016 -11.777 -42.120  1.00 13.65           C  
ATOM    861  CG  LEU A 114      56.882 -12.219 -41.184  1.00 15.56           C  
ATOM    862  CD1 LEU A 114      56.680 -11.194 -40.078  1.00 18.84           C  
ATOM    863  CD2 LEU A 114      55.584 -12.394 -41.966  1.00 24.27           C  
ATOM    864  N   ILE A 115      60.561 -11.908 -43.826  1.00 13.91           N  
ATOM    865  CA  ILE A 115      61.461 -11.173 -44.718  1.00 13.94           C  
ATOM    866  C   ILE A 115      61.841 -12.088 -45.867  1.00 13.70           C  
ATOM    867  O   ILE A 115      61.739 -11.719 -47.047  1.00 15.42           O  
ATOM    868  CB  ILE A 115      62.722 -10.733 -43.990  1.00 15.21           C  
ATOM    869  CG1 ILE A 115      62.373  -9.866 -42.792  1.00 15.43           C  
ATOM    870  CG2 ILE A 115      63.675 -10.013 -44.986  1.00 16.14           C  
ATOM    871  CD1 ILE A 115      63.571  -9.617 -41.871  1.00 18.10           C  
ATOM    872  N   VAL A 116      62.291 -13.290 -45.501  1.00 13.02           N  
ATOM    873  CA  VAL A 116      62.882 -14.157 -46.529  1.00 13.57           C  
ATOM    874  C   VAL A 116      61.850 -14.650 -47.528  1.00 14.34           C  
ATOM    875  O   VAL A 116      62.142 -14.782 -48.726  1.00 16.37           O  
ATOM    876  CB  VAL A 116      63.579 -15.344 -45.864  1.00 13.86           C  
ATOM    877  CG1 VAL A 116      64.104 -16.389 -46.854  1.00 14.57           C  
ATOM    878  CG2 VAL A 116      64.769 -14.781 -45.050  1.00 14.56           C  
ATOM    879  N   GLY A 117      60.650 -14.970 -47.030  1.00 15.17           N  
ATOM    880  CA  GLY A 117      59.664 -15.514 -47.913  1.00 15.85           C  
ATOM    881  C   GLY A 117      59.391 -14.528 -49.046  1.00 16.85           C  
ATOM    882  O   GLY A 117      59.173 -14.967 -50.194  1.00 16.81           O  
ATOM    883  N   ALA A 118      59.391 -13.241 -48.721  1.00 15.80           N  
ATOM    884  CA  ALA A 118      59.058 -12.223 -49.721  1.00 16.83           C  
ATOM    885  C   ALA A 118      60.189 -12.013 -50.712  1.00 17.31           C  
ATOM    886  O   ALA A 118      60.011 -11.882 -51.924  1.00 20.60           O  
ATOM    887  CB  ALA A 118      58.767 -10.889 -49.051  1.00 18.78           C  
ATOM    888  N   LEU A 119      61.394 -11.945 -50.156  1.00 17.39           N  
ATOM    889  CA  LEU A 119      62.533 -11.496 -50.945  1.00 17.64           C  
ATOM    890  C   LEU A 119      63.334 -12.626 -51.554  1.00 19.80           C  
ATOM    891  O   LEU A 119      64.144 -12.346 -52.430  1.00 18.91           O  
ATOM    892  CB  LEU A 119      63.428 -10.677 -50.006  1.00 18.08           C  
ATOM    893  CG  LEU A 119      62.901  -9.282 -49.718  1.00 20.28           C  
ATOM    894  CD1 LEU A 119      63.823  -8.617 -48.718  1.00 24.49           C  
ATOM    895  CD2 LEU A 119      62.807  -8.503 -51.016  1.00 23.37           C  
ATOM    896  N   ALA A 120      63.149 -13.845 -51.102  1.00 18.84           N  
ATOM    897  CA  ALA A 120      63.960 -14.968 -51.571  1.00 18.97           C  
ATOM    898  C   ALA A 120      64.110 -15.038 -53.088  1.00 20.15           C  
ATOM    899  O   ALA A 120      65.177 -15.319 -53.621  1.00 21.33           O  
ATOM    900  CB  ALA A 120      63.393 -16.296 -51.088  1.00 24.21           C  
ATOM    901  N   GLU A 121      63.001 -14.740 -53.767  1.00 21.55           N  
ATOM    902  CA  GLU A 121      63.022 -14.955 -55.223  1.00 22.22           C  
ATOM    903  C   GLU A 121      63.933 -13.972 -55.911  1.00 23.25           C  
ATOM    904  O   GLU A 121      64.277 -14.199 -57.058  1.00 30.22           O  
ATOM    905  CB  GLU A 121      61.608 -14.789 -55.779  1.00 22.28           C  
ATOM    906  CG  GLU A 121      61.126 -13.368 -55.570  1.00 24.68           C  
ATOM    907  CD  GLU A 121      59.786 -13.180 -56.255  1.00 25.75           C  
ATOM    908  OE1 GLU A 121      59.409 -14.084 -57.049  1.00 25.98           O  
ATOM    909  OE2 GLU A 121      59.091 -12.164 -56.017  1.00 26.14           O  
ATOM    910  N   ARG A 122      64.325 -12.904 -55.183  1.00 24.02           N  
ATOM    911  CA  ARG A 122      65.187 -11.927 -55.837  1.00 24.86           C  
ATOM    912  C   ARG A 122      66.575 -11.853 -55.248  1.00 26.93           C  
ATOM    913  O   ARG A 122      67.415 -11.075 -55.727  1.00 29.44           O  
ATOM    914  CB  ARG A 122      64.473 -10.587 -55.826  1.00 33.79           C  
ATOM    915  CG  ARG A 122      64.157  -9.855 -54.572  1.00 31.08           C  
ATOM    916  CD  ARG A 122      63.463  -8.551 -54.809  1.00 26.36           C  
ATOM    917  NE  ARG A 122      62.022  -8.489 -54.918  1.00 25.52           N  
ATOM    918  CZ  ARG A 122      61.394  -7.320 -55.124  1.00 27.28           C  
ATOM    919  NH1 ARG A 122      62.052  -6.179 -55.224  1.00 26.51           N  
ATOM    920  NH2 ARG A 122      60.078  -7.313 -55.216  1.00 32.63           N  
ATOM    921  N   ILE A 123      66.880 -12.676 -54.251  1.00 24.24           N  
ATOM    922  CA  ILE A 123      68.165 -12.557 -53.560  1.00 23.85           C  
ATOM    923  C   ILE A 123      68.944 -13.857 -53.694  1.00 26.15           C  
ATOM    924  O   ILE A 123      68.467 -14.993 -53.625  1.00 25.28           O  
ATOM    925  CB  ILE A 123      67.996 -12.190 -52.079  1.00 25.88           C  
ATOM    926  CG1 ILE A 123      69.319 -12.011 -51.328  1.00 29.89           C  
ATOM    927  CG2 ILE A 123      67.230 -13.242 -51.312  1.00 27.82           C  
ATOM    928  CD1 ILE A 123      69.198 -10.952 -50.225  1.00 37.56           C  
ATOM    929  N   ARG A 124      70.243 -13.731 -53.946  1.00 25.23           N  
ATOM    930  CA  ARG A 124      71.045 -14.923 -54.052  1.00 24.48           C  
ATOM    931  C   ARG A 124      71.039 -15.660 -52.708  1.00 27.70           C  
ATOM    932  O   ARG A 124      70.967 -15.039 -51.653  1.00 24.99           O  
ATOM    933  CB  ARG A 124      72.488 -14.573 -54.396  1.00 26.76           C  
ATOM    934  CG  ARG A 124      72.727 -13.885 -55.719  1.00 38.83           C  
ATOM    935  CD  ARG A 124      74.219 -13.627 -55.929  1.00 45.47           C  
ATOM    936  NE  ARG A 124      75.032 -14.804 -55.743  1.00 56.75           N  
ATOM    937  CZ  ARG A 124      74.842 -16.047 -56.161  1.00 65.77           C  
ATOM    938  NH1 ARG A 124      73.773 -16.437 -56.866  1.00 80.24           N  
ATOM    939  NH2 ARG A 124      75.761 -16.973 -55.855  1.00 61.32           N  
ATOM    940  N   PHE A 125      71.149 -16.974 -52.825  1.00 23.51           N  
ATOM    941  CA  PHE A 125      71.116 -17.818 -51.622  1.00 23.04           C  
ATOM    942  C   PHE A 125      72.192 -17.414 -50.640  1.00 23.95           C  
ATOM    943  O   PHE A 125      71.895 -17.127 -49.476  1.00 23.46           O  
ATOM    944  CB  PHE A 125      71.253 -19.286 -52.066  1.00 25.55           C  
ATOM    945  CG  PHE A 125      70.911 -20.267 -50.967  1.00 32.09           C  
ATOM    946  CD1 PHE A 125      71.733 -20.583 -49.922  1.00 44.47           C  
ATOM    947  CD2 PHE A 125      69.683 -20.905 -51.022  1.00 33.98           C  
ATOM    948  CE1 PHE A 125      71.380 -21.471 -48.937  1.00 48.52           C  
ATOM    949  CE2 PHE A 125      69.280 -21.766 -50.019  1.00 37.72           C  
ATOM    950  CZ  PHE A 125      70.138 -22.062 -48.984  1.00 45.80           C  
ATOM    951  N   PRO A 126      73.480 -17.387 -50.974  1.00 26.78           N  
ATOM    952  CA  PRO A 126      74.478 -16.990 -49.973  1.00 24.25           C  
ATOM    953  C   PRO A 126      74.214 -15.601 -49.416  1.00 23.40           C  
ATOM    954  O   PRO A 126      74.521 -15.360 -48.262  1.00 23.53           O  
ATOM    955  CB  PRO A 126      75.800 -16.947 -50.751  1.00 28.76           C  
ATOM    956  CG  PRO A 126      75.383 -16.920 -52.190  1.00 32.26           C  
ATOM    957  CD  PRO A 126      74.125 -17.725 -52.256  1.00 29.60           C  
ATOM    958  N   ALA A 127      73.654 -14.726 -50.243  1.00 23.73           N  
ATOM    959  CA  ALA A 127      73.387 -13.371 -49.778  1.00 21.31           C  
ATOM    960  C   ALA A 127      72.296 -13.368 -48.707  1.00 19.41           C  
ATOM    961  O   ALA A 127      72.388 -12.551 -47.777  1.00 20.98           O  
ATOM    962  CB  ALA A 127      72.923 -12.472 -50.920  1.00 21.00           C  
ATOM    963  N   VAL A 128      71.278 -14.203 -48.863  1.00 20.92           N  
ATOM    964  CA  VAL A 128      70.226 -14.165 -47.849  1.00 20.60           C  
ATOM    965  C   VAL A 128      70.800 -14.669 -46.536  1.00 19.42           C  
ATOM    966  O   VAL A 128      70.432 -14.194 -45.447  1.00 19.46           O  
ATOM    967  CB  VAL A 128      69.004 -14.966 -48.290  1.00 19.85           C  
ATOM    968  CG1 VAL A 128      69.189 -16.486 -48.173  1.00 20.74           C  
ATOM    969  CG2 VAL A 128      67.799 -14.449 -47.475  1.00 22.78           C  
ATOM    970  N   LEU A 129      71.716 -15.625 -46.623  1.00 21.03           N  
ATOM    971  CA  LEU A 129      72.335 -16.147 -45.379  1.00 18.87           C  
ATOM    972  C   LEU A 129      73.100 -15.045 -44.681  1.00 18.80           C  
ATOM    973  O   LEU A 129      72.991 -14.849 -43.482  1.00 19.39           O  
ATOM    974  CB  LEU A 129      73.247 -17.352 -45.693  1.00 21.02           C  
ATOM    975  CG  LEU A 129      72.520 -18.525 -46.336  1.00 19.09           C  
ATOM    976  CD1 LEU A 129      73.515 -19.620 -46.702  1.00 23.14           C  
ATOM    977  CD2 LEU A 129      71.477 -19.051 -45.352  1.00 23.04           C  
ATOM    978  N   ILE A 130      73.916 -14.310 -45.441  1.00 18.73           N  
ATOM    979  CA  ILE A 130      74.630 -13.204 -44.817  1.00 19.39           C  
ATOM    980  C   ILE A 130      73.665 -12.172 -44.252  1.00 18.49           C  
ATOM    981  O   ILE A 130      73.853 -11.710 -43.118  1.00 20.96           O  
ATOM    982  CB  ILE A 130      75.563 -12.538 -45.847  1.00 23.85           C  
ATOM    983  CG1 ILE A 130      76.661 -13.532 -46.242  1.00 28.69           C  
ATOM    984  CG2 ILE A 130      76.069 -11.201 -45.330  1.00 24.69           C  
ATOM    985  CD1 ILE A 130      77.357 -13.240 -47.562  1.00 30.63           C  
ATOM    986  N   PHE A 131      72.655 -11.829 -45.034  1.00 19.07           N  
ATOM    987  CA  PHE A 131      71.700 -10.843 -44.550  1.00 17.78           C  
ATOM    988  C   PHE A 131      71.110 -11.314 -43.219  1.00 16.40           C  
ATOM    989  O   PHE A 131      70.991 -10.540 -42.270  1.00 19.96           O  
ATOM    990  CB  PHE A 131      70.587 -10.617 -45.580  1.00 17.18           C  
ATOM    991  CG  PHE A 131      69.498  -9.720 -44.973  1.00 18.32           C  
ATOM    992  CD1 PHE A 131      69.750  -8.366 -44.930  1.00 21.47           C  
ATOM    993  CD2 PHE A 131      68.311 -10.248 -44.495  1.00 17.54           C  
ATOM    994  CE1 PHE A 131      68.843  -7.499 -44.349  1.00 25.43           C  
ATOM    995  CE2 PHE A 131      67.414  -9.372 -43.885  1.00 21.24           C  
ATOM    996  CZ  PHE A 131      67.677  -8.030 -43.846  1.00 21.71           C  
ATOM    997  N   VAL A 132      70.675 -12.591 -43.183  1.00 17.84           N  
ATOM    998  CA  VAL A 132      69.988 -13.011 -41.936  1.00 18.35           C  
ATOM    999  C   VAL A 132      70.931 -12.937 -40.750  1.00 16.91           C  
ATOM   1000  O   VAL A 132      70.558 -12.497 -39.680  1.00 17.83           O  
ATOM   1001  CB  VAL A 132      69.393 -14.412 -42.158  1.00 18.50           C  
ATOM   1002  CG1 VAL A 132      69.038 -15.074 -40.841  1.00 16.45           C  
ATOM   1003  CG2 VAL A 132      68.184 -14.269 -43.108  1.00 19.07           C  
ATOM   1004  N   VAL A 133      72.185 -13.372 -40.967  1.00 16.43           N  
ATOM   1005  CA  VAL A 133      73.097 -13.275 -39.835  1.00 17.65           C  
ATOM   1006  C   VAL A 133      73.231 -11.844 -39.335  1.00 16.96           C  
ATOM   1007  O   VAL A 133      73.142 -11.552 -38.144  1.00 19.76           O  
ATOM   1008  CB  VAL A 133      74.493 -13.769 -40.260  1.00 20.82           C  
ATOM   1009  CG1 VAL A 133      75.475 -13.499 -39.115  1.00 20.89           C  
ATOM   1010  CG2 VAL A 133      74.433 -15.239 -40.638  1.00 19.04           C  
ATOM   1011  N   VAL A 134      73.401 -10.935 -40.309  1.00 18.83           N  
ATOM   1012  CA  VAL A 134      73.591  -9.566 -39.902  1.00 19.37           C  
ATOM   1013  C   VAL A 134      72.323  -9.015 -39.268  1.00 19.76           C  
ATOM   1014  O   VAL A 134      72.385  -8.384 -38.210  1.00 18.02           O  
ATOM   1015  CB  VAL A 134      73.965  -8.657 -41.119  1.00 19.61           C  
ATOM   1016  CG1 VAL A 134      73.955  -7.211 -40.692  1.00 20.86           C  
ATOM   1017  CG2 VAL A 134      75.309  -9.100 -41.665  1.00 18.94           C  
ATOM   1018  N   TRP A 135      71.188  -9.235 -39.949  1.00 17.27           N  
ATOM   1019  CA  TRP A 135      70.000  -8.564 -39.417  1.00 17.95           C  
ATOM   1020  C   TRP A 135      69.478  -9.267 -38.172  1.00 17.01           C  
ATOM   1021  O   TRP A 135      68.990  -8.582 -37.263  1.00 17.86           O  
ATOM   1022  CB  TRP A 135      68.965  -8.488 -40.538  1.00 18.40           C  
ATOM   1023  CG  TRP A 135      67.773  -7.667 -40.161  1.00 16.62           C  
ATOM   1024  CD1 TRP A 135      67.577  -6.330 -40.303  1.00 17.35           C  
ATOM   1025  CD2 TRP A 135      66.579  -8.187 -39.540  1.00 17.82           C  
ATOM   1026  NE1 TRP A 135      66.338  -5.967 -39.826  1.00 17.97           N  
ATOM   1027  CE2 TRP A 135      65.704  -7.095 -39.347  1.00 18.20           C  
ATOM   1028  CE3 TRP A 135      66.199  -9.474 -39.151  1.00 17.41           C  
ATOM   1029  CZ2 TRP A 135      64.442  -7.249 -38.767  1.00 16.39           C  
ATOM   1030  CZ3 TRP A 135      64.943  -9.641 -38.567  1.00 17.19           C  
ATOM   1031  CH2 TRP A 135      64.092  -8.526 -38.390  1.00 18.11           C  
ATOM   1032  N   LEU A 136      69.571 -10.596 -38.099  1.00 16.81           N  
ATOM   1033  CA  LEU A 136      69.129 -11.231 -36.861  1.00 17.11           C  
ATOM   1034  C   LEU A 136      69.924 -10.726 -35.679  1.00 18.26           C  
ATOM   1035  O   LEU A 136      69.464 -10.385 -34.591  1.00 18.26           O  
ATOM   1036  CB  LEU A 136      69.278 -12.759 -36.967  1.00 16.60           C  
ATOM   1037  CG  LEU A 136      68.779 -13.422 -35.690  1.00 17.90           C  
ATOM   1038  CD1 LEU A 136      67.243 -13.416 -35.624  1.00 20.01           C  
ATOM   1039  CD2 LEU A 136      69.317 -14.833 -35.627  1.00 19.97           C  
ATOM   1040  N   THR A 137      71.225 -10.646 -35.931  1.00 16.85           N  
ATOM   1041  CA  THR A 137      72.179 -10.376 -34.852  1.00 18.75           C  
ATOM   1042  C   THR A 137      72.073  -8.930 -34.398  1.00 17.81           C  
ATOM   1043  O   THR A 137      72.157  -8.642 -33.227  1.00 22.31           O  
ATOM   1044  CB  THR A 137      73.620 -10.653 -35.339  1.00 20.88           C  
ATOM   1045  OG1 THR A 137      73.682 -12.045 -35.748  1.00 20.51           O  
ATOM   1046  CG2 THR A 137      74.633 -10.456 -34.226  1.00 22.13           C  
ATOM   1047  N   LEU A 138      71.918  -8.005 -35.364  1.00 19.40           N  
ATOM   1048  CA  LEU A 138      72.050  -6.602 -35.034  1.00 19.21           C  
ATOM   1049  C   LEU A 138      70.729  -5.861 -35.027  1.00 19.61           C  
ATOM   1050  O   LEU A 138      70.682  -4.744 -34.526  1.00 20.62           O  
ATOM   1051  CB  LEU A 138      72.997  -5.881 -35.987  1.00 22.96           C  
ATOM   1052  CG  LEU A 138      74.413  -6.462 -35.997  1.00 24.49           C  
ATOM   1053  CD1 LEU A 138      75.314  -5.651 -36.929  1.00 27.03           C  
ATOM   1054  CD2 LEU A 138      74.982  -6.531 -34.592  1.00 29.52           C  
ATOM   1055  N   SER A 139      69.675  -6.462 -35.576  1.00 18.83           N  
ATOM   1056  CA  SER A 139      68.386  -5.801 -35.476  1.00 17.99           C  
ATOM   1057  C   SER A 139      67.418  -6.600 -34.599  1.00 17.56           C  
ATOM   1058  O   SER A 139      66.857  -6.091 -33.638  1.00 20.61           O  
ATOM   1059  CB  SER A 139      67.757  -5.622 -36.862  1.00 18.77           C  
ATOM   1060  OG  SER A 139      66.630  -4.780 -36.746  1.00 18.13           O  
ATOM   1061  N   TYR A 140      67.215  -7.856 -34.960  1.00 17.19           N  
ATOM   1062  CA  TYR A 140      66.217  -8.635 -34.222  1.00 17.27           C  
ATOM   1063  C   TYR A 140      66.656  -8.694 -32.761  1.00 16.41           C  
ATOM   1064  O   TYR A 140      65.843  -8.414 -31.873  1.00 18.87           O  
ATOM   1065  CB  TYR A 140      66.029 -10.060 -34.814  1.00 17.17           C  
ATOM   1066  CG  TYR A 140      64.882 -10.694 -34.005  1.00 15.65           C  
ATOM   1067  CD1 TYR A 140      65.059 -11.493 -32.894  1.00 15.84           C  
ATOM   1068  CD2 TYR A 140      63.581 -10.391 -34.401  1.00 15.41           C  
ATOM   1069  CE1 TYR A 140      64.012 -12.023 -32.171  1.00 15.24           C  
ATOM   1070  CE2 TYR A 140      62.497 -10.907 -33.699  1.00 15.06           C  
ATOM   1071  CZ  TYR A 140      62.740 -11.716 -32.614  1.00 15.93           C  
ATOM   1072  OH  TYR A 140      61.712 -12.206 -31.905  1.00 17.13           O  
ATOM   1073  N   ILE A 141      67.863  -9.139 -32.552  1.00 17.67           N  
ATOM   1074  CA  ILE A 141      68.272  -9.386 -31.153  1.00 18.66           C  
ATOM   1075  C   ILE A 141      68.232  -8.116 -30.318  1.00 18.46           C  
ATOM   1076  O   ILE A 141      67.643  -8.105 -29.229  1.00 19.76           O  
ATOM   1077  CB  ILE A 141      69.632 -10.110 -31.168  1.00 20.45           C  
ATOM   1078  CG1 ILE A 141      69.424 -11.586 -31.567  1.00 20.28           C  
ATOM   1079  CG2 ILE A 141      70.354  -9.972 -29.846  1.00 21.79           C  
ATOM   1080  CD1 ILE A 141      70.660 -12.332 -32.016  1.00 23.86           C  
ATOM   1081  N   PRO A 142      68.838  -7.030 -30.757  1.00 19.10           N  
ATOM   1082  CA  PRO A 142      68.742  -5.802 -29.935  1.00 19.25           C  
ATOM   1083  C   PRO A 142      67.302  -5.339 -29.771  1.00 18.83           C  
ATOM   1084  O   PRO A 142      66.943  -4.946 -28.692  1.00 20.25           O  
ATOM   1085  CB  PRO A 142      69.548  -4.797 -30.759  1.00 21.28           C  
ATOM   1086  CG  PRO A 142      70.547  -5.703 -31.425  1.00 22.24           C  
ATOM   1087  CD  PRO A 142      69.752  -6.898 -31.905  1.00 21.29           C  
ATOM   1088  N   ILE A 143      66.496  -5.407 -30.851  1.00 19.47           N  
ATOM   1089  CA  ILE A 143      65.129  -4.903 -30.655  1.00 18.04           C  
ATOM   1090  C   ILE A 143      64.392  -5.811 -29.698  1.00 17.48           C  
ATOM   1091  O   ILE A 143      63.667  -5.313 -28.823  1.00 19.81           O  
ATOM   1092  CB  ILE A 143      64.419  -4.710 -32.018  1.00 19.15           C  
ATOM   1093  CG1 ILE A 143      65.124  -3.572 -32.790  1.00 18.52           C  
ATOM   1094  CG2 ILE A 143      62.922  -4.473 -31.857  1.00 18.59           C  
ATOM   1095  CD1 ILE A 143      64.739  -3.428 -34.228  1.00 24.62           C  
ATOM   1096  N   ALA A 144      64.577  -7.119 -29.846  1.00 17.78           N  
ATOM   1097  CA  ALA A 144      63.951  -8.014 -28.853  1.00 17.50           C  
ATOM   1098  C   ALA A 144      64.418  -7.747 -27.440  1.00 18.59           C  
ATOM   1099  O   ALA A 144      63.651  -7.851 -26.477  1.00 21.02           O  
ATOM   1100  CB  ALA A 144      64.301  -9.454 -29.185  1.00 17.34           C  
ATOM   1101  N   HIS A 145      65.708  -7.444 -27.306  1.00 18.71           N  
ATOM   1102  CA  HIS A 145      66.245  -7.034 -26.002  1.00 19.28           C  
ATOM   1103  C   HIS A 145      65.516  -5.805 -25.479  1.00 18.61           C  
ATOM   1104  O   HIS A 145      65.094  -5.696 -24.337  1.00 21.28           O  
ATOM   1105  CB  HIS A 145      67.741  -6.710 -26.054  1.00 20.85           C  
ATOM   1106  CG  HIS A 145      68.251  -6.653 -24.622  1.00 20.17           C  
ATOM   1107  ND1 HIS A 145      68.681  -5.529 -23.968  1.00 25.25           N  
ATOM   1108  CD2 HIS A 145      68.357  -7.638 -23.718  1.00 18.71           C  
ATOM   1109  CE1 HIS A 145      69.038  -5.882 -22.730  1.00 21.84           C  
ATOM   1110  NE2 HIS A 145      68.862  -7.147 -22.543  1.00 25.76           N  
ATOM   1119  N   VAL A 147      62.664  -4.588 -26.214  1.00 21.39           N  
ATOM   1120  CA  VAL A 147      61.240  -4.679 -25.871  1.00 24.03           C  
ATOM   1121  C   VAL A 147      60.931  -5.739 -24.832  1.00 24.79           C  
ATOM   1122  O   VAL A 147      60.116  -5.526 -23.901  1.00 29.82           O  
ATOM   1123  CB  VAL A 147      60.427  -4.915 -27.160  1.00 24.88           C  
ATOM   1124  CG1 VAL A 147      58.932  -5.018 -26.827  1.00 29.72           C  
ATOM   1125  CG2 VAL A 147      60.736  -3.769 -28.112  1.00 20.12           C  
ATOM   1126  N   TRP A 148      61.591  -6.888 -24.983  1.00 27.06           N  
ATOM   1127  CA  TRP A 148      61.216  -8.002 -24.129  1.00 24.82           C  
ATOM   1128  C   TRP A 148      62.326  -8.443 -23.199  1.00 24.21           C  
ATOM   1129  O   TRP A 148      62.064  -9.327 -22.373  1.00 30.33           O  
ATOM   1130  CB  TRP A 148      60.823  -9.198 -25.007  1.00 26.96           C  
ATOM   1131  CG  TRP A 148      59.508  -8.902 -25.692  1.00 29.38           C  
ATOM   1132  CD1 TRP A 148      58.455  -8.133 -25.279  1.00 28.50           C  
ATOM   1133  CD2 TRP A 148      59.188  -9.457 -26.977  1.00 26.45           C  
ATOM   1134  NE1 TRP A 148      57.465  -8.182 -26.266  1.00 26.21           N  
ATOM   1135  CE2 TRP A 148      57.906  -8.981 -27.307  1.00 25.31           C  
ATOM   1136  CE3 TRP A 148      59.901 -10.294 -27.824  1.00 28.62           C  
ATOM   1137  CZ2 TRP A 148      57.311  -9.348 -28.521  1.00 28.72           C  
ATOM   1138  CZ3 TRP A 148      59.297 -10.653 -29.031  1.00 31.31           C  
ATOM   1139  CH2 TRP A 148      58.022 -10.176 -29.349  1.00 30.00           C  
ATOM   1140  N   GLY A 149      63.498  -7.869 -23.369  1.00 22.60           N  
ATOM   1141  CA  GLY A 149      64.646  -8.200 -22.548  1.00 21.68           C  
ATOM   1142  C   GLY A 149      64.998  -7.073 -21.598  1.00 23.05           C  
ATOM   1143  O   GLY A 149      66.148  -7.045 -21.156  1.00 25.15           O  
ATOM   1144  N   GLY A 150      64.061  -6.194 -21.274  1.00 23.90           N  
ATOM   1145  CA  GLY A 150      64.313  -5.276 -20.173  1.00 25.37           C  
ATOM   1146  C   GLY A 150      65.134  -4.098 -20.669  1.00 22.89           C  
ATOM   1147  O   GLY A 150      65.650  -3.325 -19.848  1.00 29.20           O  
ATOM   1148  N   GLY A 151      65.273  -3.910 -21.974  1.00 22.22           N  
ATOM   1149  CA  GLY A 151      66.050  -2.853 -22.612  1.00 22.90           C  
ATOM   1150  C   GLY A 151      65.315  -1.542 -22.783  1.00 21.99           C  
ATOM   1151  O   GLY A 151      64.342  -1.259 -22.078  1.00 24.58           O  
ATOM   1152  N   LEU A 152      65.772  -0.748 -23.739  1.00 21.27           N  
ATOM   1153  CA  LEU A 152      65.401   0.653 -23.801  1.00 22.97           C  
ATOM   1154  C   LEU A 152      63.887   0.854 -23.839  1.00 25.18           C  
ATOM   1155  O   LEU A 152      63.321   1.726 -23.158  1.00 27.58           O  
ATOM   1156  CB  LEU A 152      66.037   1.260 -25.053  1.00 25.74           C  
ATOM   1157  CG  LEU A 152      65.763   2.749 -25.263  1.00 27.37           C  
ATOM   1158  CD1 LEU A 152      66.525   3.576 -24.232  1.00 30.23           C  
ATOM   1159  CD2 LEU A 152      66.096   3.162 -26.705  1.00 26.95           C  
ATOM   1160  N   LEU A 153      63.246   0.026 -24.691  1.00 24.13           N  
ATOM   1161  CA  LEU A 153      61.831   0.357 -24.919  1.00 22.77           C  
ATOM   1162  C   LEU A 153      61.001  -0.121 -23.740  1.00 22.50           C  
ATOM   1163  O   LEU A 153      60.080   0.560 -23.272  1.00 22.73           O  
ATOM   1164  CB  LEU A 153      61.342  -0.190 -26.277  1.00 21.65           C  
ATOM   1165  CG  LEU A 153      62.127   0.431 -27.470  1.00 24.53           C  
ATOM   1166  CD1 LEU A 153      61.702  -0.223 -28.768  1.00 27.10           C  
ATOM   1167  CD2 LEU A 153      61.896   1.928 -27.440  1.00 30.74           C  
ATOM   1168  N   ALA A 154      61.330  -1.307 -23.237  1.00 21.42           N  
ATOM   1169  CA  ALA A 154      60.662  -1.773 -22.011  1.00 24.24           C  
ATOM   1170  C   ALA A 154      60.873  -0.765 -20.888  1.00 25.30           C  
ATOM   1171  O   ALA A 154      59.963  -0.481 -20.067  1.00 25.51           O  
ATOM   1172  CB  ALA A 154      61.159  -3.154 -21.645  1.00 23.74           C  
ATOM   1173  N   SER A 155      62.073  -0.180 -20.822  1.00 25.13           N  
ATOM   1174  CA  SER A 155      62.388   0.748 -19.754  1.00 29.00           C  
ATOM   1175  C   SER A 155      61.561   2.039 -19.893  1.00 28.98           C  
ATOM   1176  O   SER A 155      61.259   2.620 -18.848  1.00 29.47           O  
ATOM   1177  CB ASER A 155      63.888   1.053 -19.706  0.32 31.68           C  
ATOM   1178  CB BSER A 155      63.873   1.137 -19.645  0.68 31.41           C  
ATOM   1179  OG ASER A 155      64.599  -0.168 -19.538  0.32 31.80           O  
ATOM   1180  OG BSER A 155      64.247   2.128 -20.591  0.68 37.11           O  
ATOM   1181  N   HIS A 156      61.216   2.424 -21.116  1.00 26.64           N  
ATOM   1182  CA  HIS A 156      60.339   3.569 -21.352  1.00 25.56           C  
ATOM   1183  C   HIS A 156      58.863   3.198 -21.209  1.00 25.62           C  
ATOM   1184  O   HIS A 156      58.005   4.081 -21.272  1.00 26.09           O  
ATOM   1185  CB  HIS A 156      60.623   4.160 -22.738  1.00 31.99           C  
ATOM   1186  CG  HIS A 156      62.010   4.714 -22.766  1.00 38.99           C  
ATOM   1187  ND1 HIS A 156      63.001   4.273 -21.914  1.00 47.23           N  
ATOM   1188  CD2 HIS A 156      62.584   5.681 -23.513  1.00 45.76           C  
ATOM   1189  CE1 HIS A 156      64.121   4.928 -22.132  1.00 51.40           C  
ATOM   1190  NE2 HIS A 156      63.894   5.797 -23.113  1.00 51.13           N  
ATOM   1191  N   GLY A 157      58.536   1.900 -21.015  1.00 23.22           N  
ATOM   1192  CA  GLY A 157      57.134   1.569 -20.805  1.00 23.13           C  
ATOM   1193  C   GLY A 157      56.381   1.374 -22.094  1.00 20.12           C  
ATOM   1194  O   GLY A 157      55.154   1.393 -22.130  1.00 21.42           O  
ATOM   1195  N   ALA A 158      57.078   1.111 -23.213  1.00 20.80           N  
ATOM   1196  CA  ALA A 158      56.404   0.743 -24.434  1.00 20.20           C  
ATOM   1197  C   ALA A 158      55.543  -0.485 -24.195  1.00 16.78           C  
ATOM   1198  O   ALA A 158      55.940  -1.453 -23.539  1.00 21.97           O  
ATOM   1199  CB  ALA A 158      57.433   0.418 -25.514  1.00 24.10           C  
ATOM   1200  N   LEU A 159      54.333  -0.414 -24.744  1.00 17.48           N  
ATOM   1201  CA  LEU A 159      53.449  -1.558 -24.633  1.00 17.88           C  
ATOM   1202  C   LEU A 159      53.555  -2.335 -25.952  1.00 15.97           C  
ATOM   1203  O   LEU A 159      53.249  -1.757 -26.998  1.00 19.68           O  
ATOM   1204  CB  LEU A 159      52.003  -1.144 -24.410  1.00 18.49           C  
ATOM   1205  CG  LEU A 159      51.713  -0.432 -23.090  1.00 19.83           C  
ATOM   1206  CD1 LEU A 159      50.278   0.065 -23.023  1.00 21.81           C  
ATOM   1207  CD2 LEU A 159      52.012  -1.394 -21.947  1.00 20.67           C  
ATOM   1208  N   ASP A 160      53.895  -3.604 -25.869  1.00 17.26           N  
ATOM   1209  CA  ASP A 160      53.955  -4.389 -27.115  1.00 14.59           C  
ATOM   1210  C   ASP A 160      53.824  -5.831 -26.651  1.00 15.09           C  
ATOM   1211  O   ASP A 160      54.813  -6.475 -26.321  1.00 17.49           O  
ATOM   1212  CB  ASP A 160      55.260  -4.127 -27.855  1.00 15.65           C  
ATOM   1213  CG  ASP A 160      55.232  -4.853 -29.187  1.00 14.86           C  
ATOM   1214  OD1 ASP A 160      54.237  -5.589 -29.413  1.00 15.71           O  
ATOM   1215  OD2 ASP A 160      56.199  -4.687 -29.943  1.00 20.13           O  
ATOM   1216  N   PHE A 161      52.592  -6.297 -26.562  1.00 15.36           N  
ATOM   1217  CA  PHE A 161      52.391  -7.599 -25.920  1.00 15.11           C  
ATOM   1218  C   PHE A 161      53.117  -8.739 -26.643  1.00 16.85           C  
ATOM   1219  O   PHE A 161      53.820  -9.528 -26.018  1.00 19.00           O  
ATOM   1220  CB  PHE A 161      50.887  -7.855 -25.849  1.00 14.55           C  
ATOM   1221  CG  PHE A 161      50.598  -8.981 -24.895  1.00 15.92           C  
ATOM   1222  CD1 PHE A 161      50.563  -8.711 -23.533  1.00 17.26           C  
ATOM   1223  CD2 PHE A 161      50.374 -10.258 -25.357  1.00 14.76           C  
ATOM   1224  CE1 PHE A 161      50.292  -9.711 -22.607  1.00 17.91           C  
ATOM   1225  CE2 PHE A 161      50.122 -11.252 -24.437  1.00 15.64           C  
ATOM   1226  CZ  PHE A 161      50.077 -10.992 -23.079  1.00 15.72           C  
ATOM   1227  N   ALA A 162      52.911  -8.795 -27.977  1.00 16.14           N  
ATOM   1228  CA  ALA A 162      53.463  -9.940 -28.716  1.00 14.47           C  
ATOM   1229  C   ALA A 162      54.322  -9.535 -29.888  1.00 20.52           C  
ATOM   1230  O   ALA A 162      54.738 -10.406 -30.651  1.00 19.48           O  
ATOM   1231  CB  ALA A 162      52.330 -10.888 -29.121  1.00 14.99           C  
ATOM   1232  N   GLY A 163      54.686  -8.273 -30.128  1.00 20.89           N  
ATOM   1233  CA  GLY A 163      55.718  -7.951 -31.135  1.00 19.37           C  
ATOM   1234  C   GLY A 163      55.292  -7.130 -32.309  1.00 21.62           C  
ATOM   1235  O   GLY A 163      55.783  -7.345 -33.436  1.00 20.27           O  
ATOM   1236  N   GLY A 164      54.427  -6.154 -32.135  1.00 20.22           N  
ATOM   1237  CA  GLY A 164      54.184  -5.202 -33.213  1.00 20.01           C  
ATOM   1238  C   GLY A 164      55.486  -4.578 -33.610  1.00 21.35           C  
ATOM   1239  O   GLY A 164      55.688  -4.283 -34.780  1.00 20.49           O  
ATOM   1240  N   THR A 165      56.387  -4.366 -32.623  1.00 17.96           N  
ATOM   1241  CA  THR A 165      57.625  -3.779 -33.042  1.00 17.41           C  
ATOM   1242  C   THR A 165      58.636  -4.859 -33.400  1.00 14.41           C  
ATOM   1243  O   THR A 165      59.140  -4.829 -34.500  1.00 18.22           O  
ATOM   1244  CB  THR A 165      58.273  -2.867 -31.976  1.00 18.41           C  
ATOM   1245  OG1 THR A 165      58.337  -3.597 -30.767  1.00 20.46           O  
ATOM   1246  CG2 THR A 165      57.460  -1.624 -31.710  1.00 23.05           C  
ATOM   1247  N   VAL A 166      58.911  -5.748 -32.443  1.00 15.41           N  
ATOM   1248  CA  VAL A 166      60.022  -6.682 -32.599  1.00 16.53           C  
ATOM   1249  C   VAL A 166      59.828  -7.551 -33.821  1.00 14.89           C  
ATOM   1250  O   VAL A 166      60.810  -7.903 -34.476  1.00 16.46           O  
ATOM   1251  CB  VAL A 166      60.095  -7.628 -31.379  1.00 16.95           C  
ATOM   1252  CG1 VAL A 166      61.296  -8.560 -31.420  1.00 20.04           C  
ATOM   1253  CG2 VAL A 166      60.114  -6.814 -30.095  1.00 19.90           C  
ATOM   1254  N   VAL A 167      58.597  -7.961 -34.122  1.00 14.61           N  
ATOM   1255  CA  VAL A 167      58.387  -8.837 -35.252  1.00 13.92           C  
ATOM   1256  C   VAL A 167      57.897  -8.030 -36.440  1.00 14.97           C  
ATOM   1257  O   VAL A 167      58.579  -7.986 -37.478  1.00 16.83           O  
ATOM   1258  CB  VAL A 167      57.368  -9.929 -34.867  1.00 15.23           C  
ATOM   1259  CG1 VAL A 167      57.008 -10.784 -36.099  1.00 13.96           C  
ATOM   1260  CG2 VAL A 167      57.946 -10.787 -33.733  1.00 14.60           C  
ATOM   1261  N   HIS A 168      56.753  -7.376 -36.340  1.00 14.46           N  
ATOM   1262  CA  HIS A 168      56.162  -6.915 -37.595  1.00 14.68           C  
ATOM   1263  C   HIS A 168      56.780  -5.657 -38.150  1.00 14.07           C  
ATOM   1264  O   HIS A 168      57.112  -5.647 -39.340  1.00 15.79           O  
ATOM   1265  CB  HIS A 168      54.667  -6.659 -37.371  1.00 15.95           C  
ATOM   1266  CG  HIS A 168      54.043  -7.929 -36.872  1.00 16.60           C  
ATOM   1267  ND1 HIS A 168      54.084  -9.040 -37.676  1.00 18.46           N  
ATOM   1268  CD2 HIS A 168      53.426  -8.279 -35.715  1.00 17.38           C  
ATOM   1269  CE1 HIS A 168      53.493 -10.045 -37.035  1.00 18.57           C  
ATOM   1270  NE2 HIS A 168      53.091  -9.592 -35.846  1.00 20.54           N  
ATOM   1271  N   ILE A 169      56.909  -4.630 -37.339  1.00 15.04           N  
ATOM   1272  CA  ILE A 169      57.540  -3.448 -37.961  1.00 15.24           C  
ATOM   1273  C   ILE A 169      58.989  -3.704 -38.323  1.00 15.79           C  
ATOM   1274  O   ILE A 169      59.516  -3.303 -39.340  1.00 17.28           O  
ATOM   1275  CB  ILE A 169      57.427  -2.286 -36.979  1.00 19.38           C  
ATOM   1276  CG1 ILE A 169      55.953  -1.909 -36.771  1.00 20.17           C  
ATOM   1277  CG2 ILE A 169      58.230  -1.064 -37.412  1.00 16.74           C  
ATOM   1278  CD1 ILE A 169      55.789  -0.912 -35.626  1.00 19.33           C  
ATOM   1279  N   ASN A 170      59.650  -4.432 -37.409  1.00 14.88           N  
ATOM   1280  CA  ASN A 170      61.063  -4.760 -37.620  1.00 15.70           C  
ATOM   1281  C   ASN A 170      61.258  -5.442 -38.951  1.00 14.60           C  
ATOM   1282  O   ASN A 170      62.057  -5.110 -39.826  1.00 17.84           O  
ATOM   1283  CB  ASN A 170      61.453  -5.677 -36.472  1.00 15.70           C  
ATOM   1284  CG  ASN A 170      62.922  -5.737 -36.177  1.00 15.73           C  
ATOM   1285  OD1 ASN A 170      63.723  -5.052 -36.785  1.00 17.06           O  
ATOM   1286  ND2 ASN A 170      63.275  -6.599 -35.202  1.00 16.42           N  
ATOM   1287  N   ALA A 171      60.451  -6.483 -39.178  1.00 16.44           N  
ATOM   1288  CA  ALA A 171      60.576  -7.230 -40.431  1.00 15.24           C  
ATOM   1289  C   ALA A 171      60.091  -6.417 -41.612  1.00 14.69           C  
ATOM   1290  O   ALA A 171      60.682  -6.495 -42.673  1.00 16.30           O  
ATOM   1291  CB  ALA A 171      59.728  -8.512 -40.363  1.00 15.43           C  
ATOM   1292  N   ALA A 172      59.005  -5.656 -41.455  1.00 15.61           N  
ATOM   1293  CA  ALA A 172      58.455  -4.902 -42.580  1.00 13.89           C  
ATOM   1294  C   ALA A 172      59.499  -3.910 -43.119  1.00 15.99           C  
ATOM   1295  O   ALA A 172      59.661  -3.739 -44.334  1.00 19.00           O  
ATOM   1296  CB  ALA A 172      57.217  -4.137 -42.126  1.00 16.29           C  
ATOM   1297  N   ILE A 173      60.211  -3.243 -42.196  1.00 16.44           N  
ATOM   1298  CA  ILE A 173      61.197  -2.249 -42.678  1.00 16.24           C  
ATOM   1299  C   ILE A 173      62.345  -2.974 -43.331  1.00 16.68           C  
ATOM   1300  O   ILE A 173      62.839  -2.559 -44.385  1.00 19.95           O  
ATOM   1301  CB  ILE A 173      61.665  -1.356 -41.522  1.00 19.48           C  
ATOM   1302  CG1 ILE A 173      60.493  -0.559 -40.953  1.00 21.57           C  
ATOM   1303  CG2 ILE A 173      62.835  -0.470 -41.936  1.00 23.77           C  
ATOM   1304  CD1 ILE A 173      59.725   0.259 -41.964  1.00 26.18           C  
ATOM   1305  N   ALA A 174      62.785  -4.074 -42.694  1.00 16.73           N  
ATOM   1306  CA  ALA A 174      63.865  -4.805 -43.365  1.00 16.42           C  
ATOM   1307  C   ALA A 174      63.424  -5.268 -44.749  1.00 17.13           C  
ATOM   1308  O   ALA A 174      64.257  -5.260 -45.680  1.00 19.75           O  
ATOM   1309  CB  ALA A 174      64.232  -6.028 -42.544  1.00 17.26           C  
ATOM   1310  N   GLY A 175      62.163  -5.710 -44.850  1.00 17.36           N  
ATOM   1311  CA  GLY A 175      61.717  -6.239 -46.147  1.00 15.46           C  
ATOM   1312  C   GLY A 175      61.593  -5.096 -47.130  1.00 17.72           C  
ATOM   1313  O   GLY A 175      61.936  -5.285 -48.294  1.00 19.51           O  
ATOM   1314  N   LEU A 176      61.087  -3.960 -46.644  1.00 19.70           N  
ATOM   1315  CA  LEU A 176      60.931  -2.856 -47.602  1.00 17.76           C  
ATOM   1316  C   LEU A 176      62.285  -2.309 -48.035  1.00 19.16           C  
ATOM   1317  O   LEU A 176      62.423  -1.883 -49.185  1.00 20.56           O  
ATOM   1318  CB  LEU A 176      60.026  -1.775 -47.007  1.00 21.01           C  
ATOM   1319  CG  LEU A 176      58.559  -2.222 -46.933  1.00 20.97           C  
ATOM   1320  CD1 LEU A 176      57.777  -1.273 -46.052  1.00 24.90           C  
ATOM   1321  CD2 LEU A 176      57.918  -2.307 -48.316  1.00 22.67           C  
ATOM   1322  N   VAL A 177      63.257  -2.307 -47.144  1.00 19.25           N  
ATOM   1323  CA  VAL A 177      64.588  -1.895 -47.587  1.00 20.17           C  
ATOM   1324  C   VAL A 177      65.116  -2.843 -48.646  1.00 22.48           C  
ATOM   1325  O   VAL A 177      65.718  -2.443 -49.637  1.00 22.34           O  
ATOM   1326  CB  VAL A 177      65.588  -1.793 -46.407  1.00 20.16           C  
ATOM   1327  CG1 VAL A 177      67.031  -1.674 -46.883  1.00 19.53           C  
ATOM   1328  CG2 VAL A 177      65.178  -0.632 -45.485  1.00 20.47           C  
ATOM   1329  N   GLY A 178      64.928  -4.148 -48.437  1.00 21.09           N  
ATOM   1330  CA  GLY A 178      65.313  -5.143 -49.416  1.00 21.63           C  
ATOM   1331  C   GLY A 178      64.621  -4.896 -50.751  1.00 21.42           C  
ATOM   1332  O   GLY A 178      65.233  -4.960 -51.813  1.00 24.08           O  
ATOM   1333  N   ALA A 179      63.316  -4.610 -50.732  1.00 22.10           N  
ATOM   1334  CA  ALA A 179      62.575  -4.364 -51.950  1.00 20.95           C  
ATOM   1335  C   ALA A 179      63.150  -3.149 -52.654  1.00 25.47           C  
ATOM   1336  O   ALA A 179      63.205  -3.008 -53.881  1.00 30.29           O  
ATOM   1337  CB  ALA A 179      61.099  -4.133 -51.652  1.00 23.02           C  
ATOM   1338  N   TYR A 180      63.587  -2.184 -51.845  1.00 25.21           N  
ATOM   1339  CA  TYR A 180      64.081  -0.955 -52.436  1.00 28.84           C  
ATOM   1340  C   TYR A 180      65.436  -1.165 -53.064  1.00 28.31           C  
ATOM   1341  O   TYR A 180      65.835  -0.606 -54.098  1.00 34.69           O  
ATOM   1342  CB  TYR A 180      64.165   0.073 -51.300  1.00 32.84           C  
ATOM   1343  CG  TYR A 180      64.801   1.352 -51.799  1.00 45.85           C  
ATOM   1344  CD1 TYR A 180      64.053   2.210 -52.590  1.00 55.78           C  
ATOM   1345  CD2 TYR A 180      66.118   1.644 -51.477  1.00 53.25           C  
ATOM   1346  CE1 TYR A 180      64.643   3.379 -53.045  1.00 58.43           C  
ATOM   1347  CE2 TYR A 180      66.701   2.813 -51.934  1.00 56.37           C  
ATOM   1348  CZ  TYR A 180      65.948   3.660 -52.713  1.00 60.94           C  
ATOM   1349  OH  TYR A 180      66.499   4.834 -53.191  1.00 76.41           O  
ATOM   1350  N   LEU A 181      66.239  -2.008 -52.417  1.00 25.95           N  
ATOM   1351  CA  LEU A 181      67.608  -2.150 -52.881  1.00 26.46           C  
ATOM   1352  C   LEU A 181      67.716  -3.208 -53.966  1.00 27.50           C  
ATOM   1353  O   LEU A 181      68.687  -3.130 -54.701  1.00 33.04           O  
ATOM   1354  CB  LEU A 181      68.531  -2.599 -51.747  1.00 27.16           C  
ATOM   1355  CG  LEU A 181      68.738  -1.489 -50.694  1.00 29.63           C  
ATOM   1356  CD1 LEU A 181      69.562  -2.011 -49.554  1.00 28.90           C  
ATOM   1357  CD2 LEU A 181      69.372  -0.253 -51.344  1.00 26.03           C  
ATOM   1358  N   ILE A 182      66.778  -4.147 -54.018  1.00 25.61           N  
ATOM   1359  CA  ILE A 182      66.937  -5.294 -54.901  1.00 24.61           C  
ATOM   1360  C   ILE A 182      65.853  -5.300 -55.956  1.00 26.61           C  
ATOM   1361  O   ILE A 182      64.668  -5.465 -55.695  1.00 29.73           O  
ATOM   1362  CB  ILE A 182      66.855  -6.626 -54.130  1.00 24.93           C  
ATOM   1363  CG1 ILE A 182      67.703  -6.660 -52.858  1.00 28.35           C  
ATOM   1364  CG2 ILE A 182      67.224  -7.767 -55.085  1.00 29.57           C  
ATOM   1365  CD1 ILE A 182      67.356  -7.820 -51.951  1.00 32.72           C  
ATOM   1366  N   GLY A 183      66.290  -5.089 -57.191  1.00 31.95           N  
ATOM   1367  CA  GLY A 183      65.257  -4.988 -58.217  1.00 33.95           C  
ATOM   1368  C   GLY A 183      64.759  -6.384 -58.545  1.00 32.10           C  
ATOM   1369  O   GLY A 183      65.348  -7.418 -58.180  1.00 32.52           O  
ATOM   1370  N   LYS A 184      63.640  -6.375 -59.254  1.00 33.05           N  
ATOM   1371  CA  LYS A 184      62.998  -7.598 -59.687  1.00 30.10           C  
ATOM   1372  C   LYS A 184      62.374  -7.343 -61.055  1.00 29.55           C  
ATOM   1373  O   LYS A 184      61.592  -6.397 -61.118  1.00 32.22           O  
ATOM   1374  CB  LYS A 184      61.924  -8.099 -58.713  1.00 30.73           C  
ATOM   1375  CG  LYS A 184      61.213  -9.351 -59.262  1.00 32.98           C  
ATOM   1376  CD  LYS A 184      60.216  -9.809 -58.232  1.00 35.51           C  
ATOM   1377  CE  LYS A 184      58.899 -10.240 -58.819  1.00 32.88           C  
ATOM   1378  NZ  LYS A 184      57.974 -10.770 -57.757  1.00 35.63           N  
ATOM   1379  N   ARG A 185      62.741  -8.156 -62.033  1.00 31.89           N  
ATOM   1380  CA  ARG A 185      62.110  -8.050 -63.351  1.00 35.66           C  
ATOM   1381  C   ARG A 185      60.751  -8.743 -63.256  1.00 30.69           C  
ATOM   1382  O   ARG A 185      60.676  -9.910 -62.877  1.00 35.87           O  
ATOM   1383  CB  ARG A 185      62.930  -8.673 -64.480  1.00 44.10           C  
ATOM   1384  CG  ARG A 185      62.099  -9.581 -65.382  1.00 60.38           C  
ATOM   1385  CD  ARG A 185      62.835  -9.808 -66.699  1.00 80.08           C  
ATOM   1386  NE  ARG A 185      63.811  -8.731 -66.901  1.00103.43           N  
ATOM   1387  CZ  ARG A 185      64.813  -8.763 -67.767  1.00111.21           C  
ATOM   1388  NH1 ARG A 185      64.990  -9.827 -68.543  1.00122.84           N  
ATOM   1389  NH2 ARG A 185      65.650  -7.733 -67.878  1.00121.22           N  
ATOM   1390  N   VAL A 186      59.731  -7.960 -63.608  1.00 27.91           N  
ATOM   1391  CA  VAL A 186      58.397  -8.559 -63.671  1.00 24.19           C  
ATOM   1392  C   VAL A 186      58.109  -9.061 -65.076  1.00 23.97           C  
ATOM   1393  O   VAL A 186      58.035  -8.313 -66.039  1.00 24.75           O  
ATOM   1394  CB  VAL A 186      57.308  -7.560 -63.266  1.00 26.02           C  
ATOM   1395  CG1 VAL A 186      55.943  -8.199 -63.408  1.00 25.79           C  
ATOM   1396  CG2 VAL A 186      57.580  -7.068 -61.855  1.00 26.49           C  
ATOM   1397  N   GLY A 187      57.950 -10.373 -65.154  1.00 24.91           N  
ATOM   1398  CA  GLY A 187      57.737 -11.002 -66.444  1.00 26.33           C  
ATOM   1399  C   GLY A 187      56.434 -10.501 -67.078  1.00 24.68           C  
ATOM   1400  O   GLY A 187      55.450 -10.102 -66.445  1.00 24.37           O  
ATOM   1401  N   PHE A 188      56.428 -10.582 -68.418  1.00 23.61           N  
ATOM   1402  CA  PHE A 188      55.199 -10.200 -69.098  1.00 22.40           C  
ATOM   1403  C   PHE A 188      54.036 -11.085 -68.682  1.00 23.03           C  
ATOM   1404  O   PHE A 188      54.153 -12.311 -68.740  1.00 27.39           O  
ATOM   1405  CB  PHE A 188      55.425 -10.331 -70.597  1.00 25.36           C  
ATOM   1406  CG  PHE A 188      56.487  -9.357 -71.092  1.00 31.08           C  
ATOM   1407  CD1 PHE A 188      56.788  -8.188 -70.421  1.00 23.81           C  
ATOM   1408  CD2 PHE A 188      57.163  -9.652 -72.253  1.00 43.24           C  
ATOM   1409  CE1 PHE A 188      57.720  -7.295 -70.892  1.00 28.73           C  
ATOM   1410  CE2 PHE A 188      58.131  -8.774 -72.734  1.00 46.13           C  
ATOM   1411  CZ  PHE A 188      58.421  -7.612 -72.037  1.00 38.34           C  
ATOM   1412  N   GLY A 189      52.906 -10.487 -68.281  1.00 21.01           N  
ATOM   1413  CA  GLY A 189      51.769 -11.367 -67.977  1.00 20.74           C  
ATOM   1414  C   GLY A 189      51.763 -11.708 -66.491  1.00 21.19           C  
ATOM   1415  O   GLY A 189      50.826 -12.334 -65.998  1.00 26.26           O  
ATOM   1416  N   LYS A 190      52.784 -11.290 -65.759  1.00 21.55           N  
ATOM   1417  CA  LYS A 190      52.898 -11.643 -64.361  1.00 21.64           C  
ATOM   1418  C   LYS A 190      52.740 -10.419 -63.460  1.00 20.13           C  
ATOM   1419  O   LYS A 190      53.334 -10.375 -62.367  1.00 21.47           O  
ATOM   1420  CB  LYS A 190      54.265 -12.281 -64.098  1.00 22.45           C  
ATOM   1421  CG  LYS A 190      54.535 -13.535 -64.935  1.00 30.48           C  
ATOM   1422  CD  LYS A 190      53.827 -14.704 -64.275  1.00 49.71           C  
ATOM   1423  CE  LYS A 190      54.454 -16.025 -64.701  1.00 54.82           C  
ATOM   1424  NZ  LYS A 190      54.956 -15.888 -66.105  1.00 46.28           N  
ATOM   1425  N   GLU A 191      51.966  -9.448 -63.948  1.00 18.49           N  
ATOM   1426  CA  GLU A 191      51.881  -8.173 -63.232  1.00 18.14           C  
ATOM   1427  C   GLU A 191      50.924  -8.226 -62.060  1.00 18.95           C  
ATOM   1428  O   GLU A 191      50.880  -7.298 -61.238  1.00 19.17           O  
ATOM   1429  CB  GLU A 191      51.432  -7.064 -64.199  1.00 18.41           C  
ATOM   1430  CG  GLU A 191      52.379  -6.848 -65.364  1.00 18.57           C  
ATOM   1431  CD  GLU A 191      52.179  -7.858 -66.482  1.00 16.92           C  
ATOM   1432  OE1 GLU A 191      53.031  -7.871 -67.404  1.00 21.25           O  
ATOM   1433  OE2 GLU A 191      51.208  -8.662 -66.517  1.00 21.42           O  
ATOM   1434  N   ALA A 192      50.140  -9.301 -61.996  1.00 19.96           N  
ATOM   1435  CA  ALA A 192      49.167  -9.436 -60.919  1.00 20.19           C  
ATOM   1436  C   ALA A 192      49.345 -10.827 -60.341  1.00 19.67           C  
ATOM   1437  O   ALA A 192      49.788 -11.722 -61.080  1.00 21.30           O  
ATOM   1438  CB  ALA A 192      47.728  -9.288 -61.395  1.00 21.95           C  
ATOM   1439  N   PHE A 193      48.972 -11.002 -59.083  1.00 19.22           N  
ATOM   1440  CA  PHE A 193      49.090 -12.339 -58.494  1.00 20.04           C  
ATOM   1441  C   PHE A 193      48.244 -13.330 -59.273  1.00 19.05           C  
ATOM   1442  O   PHE A 193      47.141 -13.023 -59.679  1.00 22.62           O  
ATOM   1443  CB  PHE A 193      48.602 -12.326 -57.053  1.00 19.51           C  
ATOM   1444  CG  PHE A 193      49.497 -11.476 -56.167  1.00 18.14           C  
ATOM   1445  CD1 PHE A 193      48.932 -10.463 -55.409  1.00 18.89           C  
ATOM   1446  CD2 PHE A 193      50.872 -11.711 -56.061  1.00 19.92           C  
ATOM   1447  CE1 PHE A 193      49.659  -9.683 -54.509  1.00 20.74           C  
ATOM   1448  CE2 PHE A 193      51.585 -10.900 -55.185  1.00 19.75           C  
ATOM   1449  CZ  PHE A 193      51.015  -9.896 -54.414  1.00 19.91           C  
ATOM   1450  N   LYS A 194      48.798 -14.524 -59.415  1.00 21.26           N  
ATOM   1451  CA  LYS A 194      48.099 -15.520 -60.220  1.00 20.18           C  
ATOM   1452  C   LYS A 194      46.966 -16.120 -59.390  1.00 20.16           C  
ATOM   1453  O   LYS A 194      47.267 -16.700 -58.365  1.00 20.90           O  
ATOM   1454  CB  LYS A 194      49.082 -16.600 -60.663  1.00 20.95           C  
ATOM   1455  CG  LYS A 194      48.512 -17.587 -61.674  1.00 29.81           C  
ATOM   1456  CD  LYS A 194      49.610 -18.521 -62.162  1.00 39.06           C  
ATOM   1457  CE  LYS A 194      50.307 -17.863 -63.355  1.00 54.21           C  
ATOM   1458  NZ  LYS A 194      51.294 -18.724 -64.054  1.00 59.58           N  
ATOM   1459  N   PRO A 195      45.728 -15.982 -59.848  1.00 20.64           N  
ATOM   1460  CA  PRO A 195      44.613 -16.497 -59.046  1.00 20.93           C  
ATOM   1461  C   PRO A 195      44.762 -17.982 -58.760  1.00 22.07           C  
ATOM   1462  O   PRO A 195      44.400 -18.405 -57.681  1.00 21.46           O  
ATOM   1463  CB  PRO A 195      43.410 -16.221 -59.924  1.00 25.06           C  
ATOM   1464  CG  PRO A 195      43.851 -15.035 -60.764  1.00 26.00           C  
ATOM   1465  CD  PRO A 195      45.306 -15.283 -61.077  1.00 23.10           C  
ATOM   1466  N   HIS A 196      45.278 -18.742 -59.713  1.00 23.03           N  
ATOM   1467  CA  HIS A 196      45.399 -20.176 -59.509  1.00 23.69           C  
ATOM   1468  C   HIS A 196      46.139 -20.548 -58.233  1.00 21.83           C  
ATOM   1469  O   HIS A 196      45.882 -21.581 -57.640  1.00 23.62           O  
ATOM   1470  CB  HIS A 196      46.141 -20.776 -60.717  1.00 37.08           C  
ATOM   1471  CG  HIS A 196      46.142 -22.264 -60.564  1.00 49.67           C  
ATOM   1472  ND1 HIS A 196      47.156 -22.961 -59.935  1.00 58.93           N  
ATOM   1473  CD2 HIS A 196      45.219 -23.184 -60.940  1.00 56.87           C  
ATOM   1474  CE1 HIS A 196      46.867 -24.253 -59.947  1.00 63.83           C  
ATOM   1475  NE2 HIS A 196      45.690 -24.415 -60.552  1.00 60.26           N  
ATOM   1476  N   ASN A 197      47.085 -19.715 -57.824  1.00 22.27           N  
ATOM   1477  CA  ASN A 197      47.938 -19.994 -56.684  1.00 22.11           C  
ATOM   1478  C   ASN A 197      47.406 -19.413 -55.379  1.00 19.18           C  
ATOM   1479  O   ASN A 197      47.958 -19.656 -54.291  1.00 20.84           O  
ATOM   1480  CB  ASN A 197      49.337 -19.358 -56.894  1.00 24.86           C  
ATOM   1481  CG  ASN A 197      49.977 -19.999 -58.122  1.00 27.59           C  
ATOM   1482  OD1 ASN A 197      50.832 -19.417 -58.804  1.00 37.77           O  
ATOM   1483  ND2 ASN A 197      49.550 -21.228 -58.404  1.00 32.03           N  
ATOM   1484  N   LEU A 198      46.341 -18.620 -55.451  1.00 18.32           N  
ATOM   1485  CA  LEU A 198      45.819 -17.981 -54.233  1.00 19.20           C  
ATOM   1486  C   LEU A 198      45.268 -18.988 -53.245  1.00 18.75           C  
ATOM   1487  O   LEU A 198      45.310 -18.600 -52.051  1.00 16.96           O  
ATOM   1488  CB  LEU A 198      44.773 -16.917 -54.642  1.00 19.46           C  
ATOM   1489  CG  LEU A 198      45.393 -15.751 -55.452  1.00 23.24           C  
ATOM   1490  CD1 LEU A 198      44.305 -14.780 -55.845  1.00 24.73           C  
ATOM   1491  CD2 LEU A 198      46.525 -15.058 -54.677  1.00 24.00           C  
ATOM   1492  N   PRO A 199      44.772 -20.172 -53.522  1.00 16.06           N  
ATOM   1493  CA  PRO A 199      44.447 -21.094 -52.414  1.00 16.05           C  
ATOM   1494  C   PRO A 199      45.636 -21.364 -51.504  1.00 15.61           C  
ATOM   1495  O   PRO A 199      45.414 -21.632 -50.311  1.00 16.90           O  
ATOM   1496  CB  PRO A 199      43.991 -22.358 -53.128  1.00 19.17           C  
ATOM   1497  CG  PRO A 199      43.364 -21.784 -54.372  1.00 18.27           C  
ATOM   1498  CD  PRO A 199      44.369 -20.768 -54.849  1.00 20.37           C  
ATOM   1511  N   VAL A 201      47.872 -19.119 -50.712  1.00 14.98           N  
ATOM   1512  CA  VAL A 201      47.930 -17.913 -49.900  1.00 16.60           C  
ATOM   1513  C   VAL A 201      46.902 -18.091 -48.772  1.00 14.82           C  
ATOM   1514  O   VAL A 201      47.202 -17.787 -47.627  1.00 15.22           O  
ATOM   1515  CB  VAL A 201      47.586 -16.635 -50.678  1.00 17.72           C  
ATOM   1516  CG1 VAL A 201      47.589 -15.467 -49.704  1.00 20.70           C  
ATOM   1517  CG2 VAL A 201      48.583 -16.470 -51.824  1.00 18.35           C  
ATOM   1518  N   PHE A 202      45.708 -18.542 -49.145  1.00 13.47           N  
ATOM   1519  CA  PHE A 202      44.707 -18.819 -48.108  1.00 13.07           C  
ATOM   1520  C   PHE A 202      45.252 -19.823 -47.120  1.00 12.07           C  
ATOM   1521  O   PHE A 202      45.080 -19.642 -45.904  1.00 13.80           O  
ATOM   1522  CB  PHE A 202      43.413 -19.346 -48.765  1.00 14.79           C  
ATOM   1523  CG  PHE A 202      42.457 -19.874 -47.718  1.00 14.19           C  
ATOM   1524  CD1 PHE A 202      41.687 -18.988 -46.979  1.00 14.86           C  
ATOM   1525  CD2 PHE A 202      42.346 -21.229 -47.465  1.00 13.53           C  
ATOM   1526  CE1 PHE A 202      40.837 -19.521 -45.996  1.00 14.63           C  
ATOM   1527  CE2 PHE A 202      41.525 -21.770 -46.508  1.00 12.91           C  
ATOM   1528  CZ  PHE A 202      40.750 -20.886 -45.760  1.00 12.59           C  
ATOM   1529  N   THR A 203      45.793 -20.900 -47.587  1.00 12.03           N  
ATOM   1530  CA  THR A 203      46.200 -21.919 -46.634  1.00 11.81           C  
ATOM   1531  C   THR A 203      47.319 -21.383 -45.764  1.00 11.14           C  
ATOM   1532  O   THR A 203      47.313 -21.691 -44.551  1.00 12.55           O  
ATOM   1533  CB  THR A 203      46.742 -23.099 -47.464  1.00 14.46           C  
ATOM   1534  OG1ATHR A 203      45.664 -23.626 -48.243  0.90 15.15           O  
ATOM   1535  OG1BTHR A 203      47.740 -23.026 -48.174  0.10 15.48           O  
ATOM   1536  CG2ATHR A 203      47.263 -24.231 -46.583  0.90 15.83           C  
ATOM   1537  CG2BTHR A 203      45.433 -23.613 -48.291  0.10 18.10           C  
ATOM   1538  N   GLY A 204      48.264 -20.643 -46.342  1.00 11.97           N  
ATOM   1539  CA  GLY A 204      49.294 -20.055 -45.494  1.00 11.57           C  
ATOM   1540  C   GLY A 204      48.709 -19.066 -44.500  1.00 11.16           C  
ATOM   1541  O   GLY A 204      49.140 -19.026 -43.319  1.00 12.27           O  
ATOM   1542  N   THR A 205      47.755 -18.266 -44.967  1.00 10.78           N  
ATOM   1543  CA  THR A 205      47.116 -17.323 -44.019  1.00 11.20           C  
ATOM   1544  C   THR A 205      46.484 -18.114 -42.894  1.00 10.07           C  
ATOM   1545  O   THR A 205      46.585 -17.696 -41.719  1.00 12.17           O  
ATOM   1546  CB  THR A 205      45.999 -16.541 -44.744  1.00 11.97           C  
ATOM   1547  OG1 THR A 205      46.660 -15.794 -45.812  1.00 13.31           O  
ATOM   1548  CG2 THR A 205      45.299 -15.534 -43.862  1.00 13.73           C  
ATOM   1549  N   ALA A 206      45.821 -19.228 -43.215  1.00  9.94           N  
ATOM   1550  CA  ALA A 206      45.118 -19.995 -42.185  1.00 10.05           C  
ATOM   1551  C   ALA A 206      46.114 -20.533 -41.175  1.00 10.47           C  
ATOM   1552  O   ALA A 206      45.836 -20.501 -39.983  1.00 11.39           O  
ATOM   1553  CB  ALA A 206      44.373 -21.147 -42.832  1.00 12.75           C  
ATOM   1554  N   ILE A 207      47.227 -21.046 -41.637  1.00 10.28           N  
ATOM   1555  CA  ILE A 207      48.202 -21.604 -40.727  1.00 10.10           C  
ATOM   1556  C   ILE A 207      48.811 -20.480 -39.900  1.00  9.18           C  
ATOM   1557  O   ILE A 207      49.053 -20.655 -38.706  1.00 11.74           O  
ATOM   1558  CB  ILE A 207      49.266 -22.344 -41.511  1.00 10.74           C  
ATOM   1559  CG1 ILE A 207      48.643 -23.622 -42.093  1.00 12.43           C  
ATOM   1560  CG2 ILE A 207      50.494 -22.694 -40.642  1.00 10.83           C  
ATOM   1561  CD1 ILE A 207      49.624 -24.347 -43.036  1.00 17.49           C  
ATOM   1562  N   LEU A 208      49.110 -19.325 -40.497  1.00 11.10           N  
ATOM   1563  CA  LEU A 208      49.586 -18.159 -39.758  1.00 10.37           C  
ATOM   1564  C   LEU A 208      48.549 -17.815 -38.703  1.00  9.86           C  
ATOM   1565  O   LEU A 208      48.928 -17.510 -37.583  1.00 11.55           O  
ATOM   1566  CB  LEU A 208      49.792 -16.938 -40.657  1.00 10.51           C  
ATOM   1567  CG  LEU A 208      51.033 -17.082 -41.550  1.00 11.22           C  
ATOM   1568  CD1 LEU A 208      50.973 -16.096 -42.706  1.00 11.97           C  
ATOM   1569  CD2 LEU A 208      52.299 -16.867 -40.734  1.00 12.96           C  
ATOM   1570  N   TYR A 209      47.273 -17.817 -39.054  1.00 10.53           N  
ATOM   1571  CA  TYR A 209      46.241 -17.459 -38.059  1.00 10.54           C  
ATOM   1572  C   TYR A 209      46.227 -18.445 -36.894  1.00 10.09           C  
ATOM   1573  O   TYR A 209      46.222 -18.019 -35.732  1.00 12.26           O  
ATOM   1574  CB  TYR A 209      44.916 -17.511 -38.789  1.00 11.47           C  
ATOM   1575  CG  TYR A 209      43.673 -17.363 -37.922  1.00 10.90           C  
ATOM   1576  CD1 TYR A 209      43.422 -16.151 -37.290  1.00 11.03           C  
ATOM   1577  CD2 TYR A 209      42.829 -18.445 -37.747  1.00 11.38           C  
ATOM   1578  CE1 TYR A 209      42.274 -16.075 -36.494  1.00 12.68           C  
ATOM   1579  CE2 TYR A 209      41.677 -18.364 -36.973  1.00 11.53           C  
ATOM   1580  CZ  TYR A 209      41.426 -17.136 -36.349  1.00 12.89           C  
ATOM   1581  OH  TYR A 209      40.294 -17.029 -35.573  1.00 12.67           O  
ATOM   1582  N   ILE A 210      46.208 -19.736 -37.203  1.00 10.10           N  
ATOM   1583  CA  ILE A 210      46.122 -20.673 -36.074  1.00  9.67           C  
ATOM   1584  C   ILE A 210      47.408 -20.610 -35.249  1.00 10.49           C  
ATOM   1585  O   ILE A 210      47.336 -20.640 -34.017  1.00 11.61           O  
ATOM   1586  CB  ILE A 210      45.909 -22.085 -36.651  1.00 11.19           C  
ATOM   1587  CG1 ILE A 210      44.568 -22.146 -37.422  1.00 10.80           C  
ATOM   1588  CG2 ILE A 210      46.018 -23.158 -35.571  1.00 13.22           C  
ATOM   1589  CD1 ILE A 210      43.370 -21.801 -36.507  1.00 11.56           C  
ATOM   1590  N   GLY A 211      48.553 -20.472 -35.930  1.00  9.39           N  
ATOM   1591  CA  GLY A 211      49.799 -20.414 -35.130  1.00  9.81           C  
ATOM   1592  C   GLY A 211      49.808 -19.141 -34.317  1.00 10.74           C  
ATOM   1593  O   GLY A 211      50.434 -19.136 -33.252  1.00 10.33           O  
ATOM   1594  N   TRP A 212      49.099 -18.106 -34.826  1.00  9.70           N  
ATOM   1595  CA  TRP A 212      49.197 -16.839 -34.124  1.00 10.84           C  
ATOM   1596  C   TRP A 212      48.526 -16.886 -32.736  1.00 10.08           C  
ATOM   1597  O   TRP A 212      48.786 -15.971 -31.951  1.00 12.05           O  
ATOM   1598  CB  TRP A 212      48.493 -15.789 -34.958  1.00 12.31           C  
ATOM   1599  CG  TRP A 212      49.108 -14.441 -34.963  1.00 11.51           C  
ATOM   1600  CD1 TRP A 212      49.319 -13.597 -33.898  1.00 12.05           C  
ATOM   1601  CD2 TRP A 212      49.585 -13.742 -36.131  1.00 11.09           C  
ATOM   1602  NE1 TRP A 212      49.905 -12.429 -34.347  1.00 12.16           N  
ATOM   1603  CE2 TRP A 212      50.075 -12.494 -35.704  1.00 12.95           C  
ATOM   1604  CE3 TRP A 212      49.615 -14.117 -37.465  1.00 12.68           C  
ATOM   1605  CZ2 TRP A 212      50.610 -11.570 -36.618  1.00 13.53           C  
ATOM   1606  CZ3 TRP A 212      50.154 -13.193 -38.380  1.00 13.15           C  
ATOM   1607  CH2 TRP A 212      50.642 -11.953 -37.931  1.00 14.36           C  
ATOM   1608  N   PHE A 213      47.693 -17.908 -32.535  1.00 10.19           N  
ATOM   1609  CA  PHE A 213      47.183 -18.043 -31.167  1.00 10.71           C  
ATOM   1610  C   PHE A 213      48.346 -18.370 -30.253  1.00 11.23           C  
ATOM   1611  O   PHE A 213      48.385 -17.908 -29.106  1.00 11.80           O  
ATOM   1612  CB  PHE A 213      46.094 -19.112 -31.080  1.00 11.22           C  
ATOM   1613  CG  PHE A 213      44.867 -18.512 -31.769  1.00 11.19           C  
ATOM   1614  CD1 PHE A 213      44.065 -17.580 -31.113  1.00 11.76           C  
ATOM   1615  CD2 PHE A 213      44.546 -18.876 -33.076  1.00 13.06           C  
ATOM   1616  CE1 PHE A 213      42.947 -17.010 -31.739  1.00 12.95           C  
ATOM   1617  CE2 PHE A 213      43.453 -18.311 -33.734  1.00 13.81           C  
ATOM   1618  CZ  PHE A 213      42.669 -17.370 -33.054  1.00 13.85           C  
ATOM   1619  N   GLY A 214      49.301 -19.182 -30.712  1.00 11.38           N  
ATOM   1620  CA  GLY A 214      50.465 -19.504 -29.869  1.00 11.69           C  
ATOM   1621  C   GLY A 214      51.267 -18.234 -29.675  1.00 11.19           C  
ATOM   1622  O   GLY A 214      51.817 -17.952 -28.599  1.00 12.36           O  
ATOM   1623  N   PHE A 215      51.353 -17.454 -30.726  1.00 11.30           N  
ATOM   1624  CA  PHE A 215      52.146 -16.236 -30.737  1.00 10.30           C  
ATOM   1625  C   PHE A 215      51.582 -15.201 -29.764  1.00 10.41           C  
ATOM   1626  O   PHE A 215      52.325 -14.679 -28.938  1.00 12.99           O  
ATOM   1627  CB  PHE A 215      52.126 -15.756 -32.183  1.00 11.29           C  
ATOM   1628  CG  PHE A 215      52.998 -14.594 -32.557  1.00 12.21           C  
ATOM   1629  CD1 PHE A 215      54.214 -14.780 -33.201  1.00 13.43           C  
ATOM   1630  CD2 PHE A 215      52.563 -13.306 -32.269  1.00 14.04           C  
ATOM   1631  CE1 PHE A 215      54.965 -13.680 -33.595  1.00 14.43           C  
ATOM   1632  CE2 PHE A 215      53.285 -12.204 -32.680  1.00 14.49           C  
ATOM   1633  CZ  PHE A 215      54.477 -12.398 -33.376  1.00 15.69           C  
ATOM   1634  N   ASN A 216      50.297 -14.926 -29.914  1.00 10.74           N  
ATOM   1635  CA  ASN A 216      49.715 -13.884 -29.103  1.00 10.41           C  
ATOM   1636  C   ASN A 216      49.414 -14.422 -27.709  1.00 11.32           C  
ATOM   1637  O   ASN A 216      49.816 -13.815 -26.712  1.00 13.36           O  
ATOM   1638  CB  ASN A 216      48.412 -13.388 -29.718  1.00 11.39           C  
ATOM   1639  CG  ASN A 216      48.718 -12.350 -30.787  1.00  9.89           C  
ATOM   1640  OD1 ASN A 216      49.863 -11.946 -31.003  1.00 13.13           O  
ATOM   1641  ND2 ASN A 216      47.643 -11.927 -31.458  1.00 12.33           N  
ATOM   1642  N   ALA A 217      48.694 -15.515 -27.571  1.00 11.29           N  
ATOM   1643  CA  ALA A 217      48.303 -15.990 -26.231  1.00 11.57           C  
ATOM   1644  C   ALA A 217      49.534 -16.461 -25.484  1.00 12.51           C  
ATOM   1645  O   ALA A 217      49.640 -16.270 -24.289  1.00 14.01           O  
ATOM   1646  CB  ALA A 217      47.238 -17.078 -26.296  1.00 13.05           C  
ATOM   1647  N   GLY A 218      50.463 -17.092 -26.183  1.00 12.33           N  
ATOM   1648  CA  GLY A 218      51.681 -17.594 -25.568  1.00 12.55           C  
ATOM   1649  C   GLY A 218      52.490 -16.444 -24.992  1.00 11.69           C  
ATOM   1650  O   GLY A 218      53.317 -16.650 -24.095  1.00 12.66           O  
ATOM   1651  N   SER A 219      52.344 -15.237 -25.540  1.00 12.94           N  
ATOM   1652  CA  SER A 219      53.110 -14.115 -25.021  1.00 12.73           C  
ATOM   1653  C   SER A 219      52.712 -13.746 -23.600  1.00 12.79           C  
ATOM   1654  O   SER A 219      53.437 -12.975 -22.980  1.00 15.33           O  
ATOM   1655  CB  SER A 219      52.942 -12.933 -25.985  1.00 12.73           C  
ATOM   1656  OG  SER A 219      53.659 -13.195 -27.171  1.00 13.89           O  
ATOM   1657  N   ALA A 220      51.605 -14.298 -23.107  1.00 12.69           N  
ATOM   1658  CA  ALA A 220      51.277 -14.165 -21.674  1.00 14.10           C  
ATOM   1659  C   ALA A 220      52.265 -14.951 -20.819  1.00 14.03           C  
ATOM   1660  O   ALA A 220      52.483 -14.632 -19.635  1.00 17.88           O  
ATOM   1661  CB  ALA A 220      49.869 -14.644 -21.390  1.00 16.12           C  
ATOM   1662  N   GLY A 221      52.878 -15.979 -21.354  1.00 13.52           N  
ATOM   1663  CA  GLY A 221      53.848 -16.777 -20.635  1.00 14.18           C  
ATOM   1664  C   GLY A 221      53.214 -17.763 -19.666  1.00 14.04           C  
ATOM   1665  O   GLY A 221      53.902 -18.441 -18.896  1.00 15.16           O  
ATOM   1666  N   THR A 222      51.896 -17.898 -19.700  1.00 13.77           N  
ATOM   1667  CA  THR A 222      51.170 -18.712 -18.728  1.00 13.35           C  
ATOM   1668  C   THR A 222      49.765 -18.870 -19.278  1.00 11.62           C  
ATOM   1669  O   THR A 222      49.296 -17.975 -20.003  1.00 14.41           O  
ATOM   1670  CB  THR A 222      51.162 -18.032 -17.329  1.00 16.02           C  
ATOM   1671  OG1 THR A 222      50.172 -18.716 -16.568  1.00 16.04           O  
ATOM   1672  CG2 THR A 222      50.801 -16.550 -17.498  1.00 16.87           C  
ATOM   1673  N   ALA A 223      49.091 -19.947 -18.964  1.00 13.19           N  
ATOM   1674  CA  ALA A 223      47.734 -20.172 -19.417  1.00 13.70           C  
ATOM   1675  C   ALA A 223      46.786 -19.526 -18.401  1.00 12.38           C  
ATOM   1676  O   ALA A 223      46.090 -20.235 -17.668  1.00 14.52           O  
ATOM   1677  CB  ALA A 223      47.482 -21.648 -19.565  1.00 13.44           C  
ATOM   1678  N   ASN A 224      46.822 -18.191 -18.409  1.00 13.99           N  
ATOM   1679  CA  ASN A 224      45.970 -17.485 -17.442  1.00 14.16           C  
ATOM   1680  C   ASN A 224      44.921 -16.655 -18.170  1.00 14.46           C  
ATOM   1681  O   ASN A 224      44.627 -16.819 -19.339  1.00 13.61           O  
ATOM   1682  CB  ASN A 224      46.900 -16.666 -16.544  1.00 15.72           C  
ATOM   1683  CG  ASN A 224      47.564 -15.479 -17.190  1.00 16.08           C  
ATOM   1684  OD1 ASN A 224      48.204 -14.584 -16.556  1.00 21.54           O  
ATOM   1685  ND2 ASN A 224      47.521 -15.355 -18.479  1.00 13.79           N  
ATOM   1686  N   GLU A 225      44.424 -15.673 -17.411  1.00 13.43           N  
ATOM   1687  CA  GLU A 225      43.351 -14.909 -17.982  1.00 14.18           C  
ATOM   1688  C   GLU A 225      43.855 -13.894 -19.022  1.00 13.81           C  
ATOM   1689  O   GLU A 225      43.049 -13.435 -19.835  1.00 15.44           O  
ATOM   1690  CB  GLU A 225      42.582 -14.150 -16.910  1.00 16.17           C  
ATOM   1691  CG  GLU A 225      43.383 -12.994 -16.291  1.00 19.15           C  
ATOM   1692  CD  GLU A 225      44.329 -13.408 -15.191  1.00 19.79           C  
ATOM   1693  OE1 GLU A 225      44.639 -14.628 -14.993  1.00 19.31           O  
ATOM   1694  OE2 GLU A 225      44.754 -12.486 -14.447  1.00 25.61           O  
ATOM   1695  N   ILE A 226      45.146 -13.584 -18.945  1.00 14.12           N  
ATOM   1696  CA  ILE A 226      45.732 -12.692 -19.962  1.00 13.67           C  
ATOM   1697  C   ILE A 226      45.917 -13.489 -21.249  1.00 13.38           C  
ATOM   1698  O   ILE A 226      45.617 -12.900 -22.310  1.00 14.66           O  
ATOM   1699  CB  ILE A 226      47.022 -12.046 -19.466  1.00 15.67           C  
ATOM   1700  CG1 ILE A 226      46.809 -11.320 -18.123  1.00 18.15           C  
ATOM   1701  CG2 ILE A 226      47.508 -11.112 -20.557  1.00 16.51           C  
ATOM   1702  CD1 ILE A 226      45.686 -10.300 -18.206  1.00 19.57           C  
ATOM   1703  N   ALA A 227      46.394 -14.716 -21.123  1.00 11.75           N  
ATOM   1704  CA  ALA A 227      46.424 -15.587 -22.309  1.00 11.67           C  
ATOM   1705  C   ALA A 227      45.025 -15.638 -22.886  1.00 12.51           C  
ATOM   1706  O   ALA A 227      44.844 -15.550 -24.127  1.00 14.20           O  
ATOM   1707  CB  ALA A 227      46.943 -16.969 -21.966  1.00 12.72           C  
ATOM   1708  N   ALA A 228      44.016 -15.810 -22.031  1.00 12.40           N  
ATOM   1709  CA  ALA A 228      42.676 -15.990 -22.544  1.00 11.49           C  
ATOM   1710  C   ALA A 228      42.193 -14.729 -23.221  1.00 12.12           C  
ATOM   1711  O   ALA A 228      41.543 -14.758 -24.281  1.00 13.64           O  
ATOM   1712  CB  ALA A 228      41.718 -16.355 -21.403  1.00 13.62           C  
ATOM   1713  N   LEU A 229      42.486 -13.578 -22.637  1.00 13.14           N  
ATOM   1714  CA  LEU A 229      42.101 -12.328 -23.255  1.00 13.21           C  
ATOM   1715  C   LEU A 229      42.806 -12.191 -24.597  1.00 11.94           C  
ATOM   1716  O   LEU A 229      42.172 -11.813 -25.585  1.00 12.94           O  
ATOM   1717  CB  LEU A 229      42.603 -11.189 -22.336  1.00 13.80           C  
ATOM   1718  CG  LEU A 229      42.447  -9.785 -22.930  1.00 13.58           C  
ATOM   1719  CD1 LEU A 229      40.965  -9.475 -23.139  1.00 13.91           C  
ATOM   1720  CD2 LEU A 229      43.176  -8.780 -22.033  1.00 15.27           C  
ATOM   1721  N   ALA A 230      44.095 -12.487 -24.630  1.00 13.58           N  
ATOM   1722  CA  ALA A 230      44.883 -12.331 -25.852  1.00 12.51           C  
ATOM   1723  C   ALA A 230      44.277 -13.249 -26.921  1.00 11.72           C  
ATOM   1724  O   ALA A 230      44.174 -12.883 -28.109  1.00 12.84           O  
ATOM   1725  CB  ALA A 230      46.333 -12.680 -25.604  1.00 12.42           C  
ATOM   1726  N   PHE A 231      43.867 -14.439 -26.499  1.00 11.28           N  
ATOM   1727  CA  PHE A 231      43.270 -15.400 -27.444  1.00 11.46           C  
ATOM   1728  C   PHE A 231      42.008 -14.783 -28.013  1.00 12.28           C  
ATOM   1729  O   PHE A 231      41.823 -14.778 -29.237  1.00 13.55           O  
ATOM   1730  CB  PHE A 231      42.973 -16.687 -26.681  1.00 11.74           C  
ATOM   1731  CG  PHE A 231      42.701 -17.875 -27.600  1.00 11.39           C  
ATOM   1732  CD1 PHE A 231      41.562 -17.958 -28.381  1.00 12.20           C  
ATOM   1733  CD2 PHE A 231      43.665 -18.893 -27.670  1.00 12.06           C  
ATOM   1734  CE1 PHE A 231      41.301 -18.988 -29.244  1.00 10.99           C  
ATOM   1735  CE2 PHE A 231      43.404 -19.951 -28.521  1.00 11.52           C  
ATOM   1736  CZ  PHE A 231      42.275 -19.969 -29.313  1.00 11.78           C  
ATOM   1737  N   VAL A 232      41.096 -14.372 -27.154  1.00 12.49           N  
ATOM   1738  CA  VAL A 232      39.828 -13.835 -27.664  1.00 11.97           C  
ATOM   1739  C   VAL A 232      40.079 -12.617 -28.527  1.00 12.88           C  
ATOM   1740  O   VAL A 232      39.455 -12.442 -29.576  1.00 12.83           O  
ATOM   1741  CB  VAL A 232      38.908 -13.508 -26.486  1.00 13.19           C  
ATOM   1742  CG1 VAL A 232      37.717 -12.694 -26.972  1.00 15.64           C  
ATOM   1743  CG2 VAL A 232      38.461 -14.830 -25.807  1.00 15.22           C  
ATOM   1744  N   ASN A 233      40.958 -11.739 -28.113  1.00 12.32           N  
ATOM   1745  CA  ASN A 233      41.195 -10.538 -28.912  1.00 12.63           C  
ATOM   1746  C   ASN A 233      41.829 -10.887 -30.264  1.00 12.64           C  
ATOM   1747  O   ASN A 233      41.650 -10.139 -31.202  1.00 13.52           O  
ATOM   1748  CB  ASN A 233      42.140  -9.586 -28.168  1.00 13.95           C  
ATOM   1749  CG  ASN A 233      41.400  -8.910 -27.037  1.00 12.87           C  
ATOM   1750  OD1 ASN A 233      40.182  -8.907 -27.006  1.00 14.84           O  
ATOM   1751  ND2 ASN A 233      42.178  -8.360 -26.094  1.00 14.27           N  
ATOM   1752  N   THR A 234      42.564 -11.989 -30.317  1.00 11.73           N  
ATOM   1753  CA  THR A 234      43.117 -12.408 -31.618  1.00 11.53           C  
ATOM   1754  C   THR A 234      41.976 -12.847 -32.504  1.00 10.58           C  
ATOM   1755  O   THR A 234      41.906 -12.493 -33.684  1.00 13.37           O  
ATOM   1756  CB  THR A 234      44.096 -13.559 -31.405  1.00 10.97           C  
ATOM   1757  OG1 THR A 234      45.185 -13.038 -30.625  1.00 12.93           O  
ATOM   1758  CG2 THR A 234      44.684 -14.030 -32.719  1.00 13.65           C  
ATOM   1759  N   VAL A 235      41.031 -13.604 -31.969  1.00 10.79           N  
ATOM   1760  CA  VAL A 235      39.888 -14.029 -32.763  1.00 10.87           C  
ATOM   1761  C   VAL A 235      39.155 -12.793 -33.294  1.00 11.37           C  
ATOM   1762  O   VAL A 235      38.781 -12.637 -34.463  1.00 13.32           O  
ATOM   1763  CB  VAL A 235      38.896 -14.869 -31.934  1.00 11.50           C  
ATOM   1764  CG1 VAL A 235      37.601 -15.107 -32.729  1.00 13.63           C  
ATOM   1765  CG2 VAL A 235      39.576 -16.199 -31.527  1.00 13.00           C  
ATOM   1766  N   VAL A 236      38.876 -11.884 -32.338  1.00 11.13           N  
ATOM   1767  CA  VAL A 236      38.027 -10.745 -32.655  1.00 12.14           C  
ATOM   1768  C   VAL A 236      38.717  -9.763 -33.584  1.00 11.51           C  
ATOM   1769  O   VAL A 236      38.097  -9.332 -34.579  1.00 13.77           O  
ATOM   1770  CB  VAL A 236      37.612 -10.031 -31.348  1.00 12.85           C  
ATOM   1771  CG1 VAL A 236      36.963  -8.692 -31.686  1.00 15.86           C  
ATOM   1772  CG2 VAL A 236      36.677 -10.997 -30.590  1.00 14.42           C  
ATOM   1773  N   ALA A 237      39.966  -9.408 -33.346  1.00 12.78           N  
ATOM   1774  CA  ALA A 237      40.637  -8.422 -34.202  1.00 12.64           C  
ATOM   1775  C   ALA A 237      40.820  -8.995 -35.599  1.00 11.50           C  
ATOM   1776  O   ALA A 237      40.727  -8.234 -36.580  1.00 13.48           O  
ATOM   1777  CB  ALA A 237      42.005  -8.040 -33.686  1.00 14.29           C  
ATOM   1778  N   THR A 238      41.128 -10.302 -35.639  1.00 11.72           N  
ATOM   1779  CA  THR A 238      41.326 -10.832 -36.987  1.00 12.02           C  
ATOM   1780  C   THR A 238      40.033 -10.761 -37.791  1.00 12.29           C  
ATOM   1781  O   THR A 238      39.985 -10.354 -38.954  1.00 12.80           O  
ATOM   1782  CB  THR A 238      41.721 -12.317 -36.918  1.00 11.15           C  
ATOM   1783  OG1 THR A 238      42.955 -12.389 -36.181  1.00 12.60           O  
ATOM   1784  CG2 THR A 238      41.985 -12.839 -38.320  1.00 13.33           C  
ATOM   1785  N   ALA A 239      38.940 -11.141 -37.161  1.00 11.58           N  
ATOM   1786  CA  ALA A 239      37.629 -11.166 -37.811  1.00 11.28           C  
ATOM   1787  C   ALA A 239      37.242  -9.758 -38.191  1.00 11.95           C  
ATOM   1788  O   ALA A 239      36.716  -9.518 -39.269  1.00 14.23           O  
ATOM   1789  CB  ALA A 239      36.640 -11.766 -36.831  1.00 13.22           C  
ATOM   1790  N   ALA A 240      37.490  -8.835 -37.270  1.00 13.55           N  
ATOM   1791  CA  ALA A 240      37.110  -7.430 -37.549  1.00 13.63           C  
ATOM   1792  C   ALA A 240      37.922  -6.873 -38.704  1.00 13.40           C  
ATOM   1793  O   ALA A 240      37.427  -6.081 -39.504  1.00 14.26           O  
ATOM   1794  CB  ALA A 240      37.346  -6.609 -36.293  1.00 16.43           C  
ATOM   1795  N   ALA A 241      39.192  -7.276 -38.825  1.00 12.78           N  
ATOM   1796  CA  ALA A 241      40.013  -6.757 -39.920  1.00 11.87           C  
ATOM   1797  C   ALA A 241      39.671  -7.410 -41.223  1.00 13.16           C  
ATOM   1798  O   ALA A 241      39.775  -6.768 -42.270  1.00 15.06           O  
ATOM   1799  CB  ALA A 241      41.468  -7.044 -39.608  1.00 12.57           C  
ATOM   1800  N   ILE A 242      39.302  -8.692 -41.204  1.00 13.51           N  
ATOM   1801  CA  ILE A 242      38.821  -9.315 -42.424  1.00 12.24           C  
ATOM   1802  C   ILE A 242      37.618  -8.515 -42.918  1.00 12.81           C  
ATOM   1803  O   ILE A 242      37.538  -8.155 -44.075  1.00 15.38           O  
ATOM   1804  CB  ILE A 242      38.415 -10.772 -42.169  1.00 13.49           C  
ATOM   1805  CG1 ILE A 242      39.648 -11.649 -41.946  1.00 12.81           C  
ATOM   1806  CG2 ILE A 242      37.533 -11.299 -43.316  1.00 13.67           C  
ATOM   1807  CD1 ILE A 242      39.253 -12.987 -41.339  1.00 11.83           C  
ATOM   1808  N   LEU A 243      36.692  -8.237 -42.009  1.00 13.44           N  
ATOM   1809  CA  LEU A 243      35.519  -7.499 -42.405  1.00 13.93           C  
ATOM   1810  C   LEU A 243      35.873  -6.065 -42.786  1.00 14.85           C  
ATOM   1811  O   LEU A 243      35.326  -5.571 -43.770  1.00 18.35           O  
ATOM   1812  CB  LEU A 243      34.486  -7.478 -41.279  1.00 15.38           C  
ATOM   1813  CG  LEU A 243      34.020  -8.905 -40.979  1.00 15.64           C  
ATOM   1814  CD1 LEU A 243      33.061  -8.900 -39.795  1.00 20.94           C  
ATOM   1815  CD2 LEU A 243      33.381  -9.563 -42.196  1.00 18.55           C  
ATOM   1816  N   GLY A 244      36.753  -5.417 -42.035  1.00 15.81           N  
ATOM   1817  CA  GLY A 244      37.100  -4.039 -42.440  1.00 17.34           C  
ATOM   1818  C   GLY A 244      37.762  -4.007 -43.797  1.00 17.79           C  
ATOM   1819  O   GLY A 244      37.465  -3.178 -44.678  1.00 17.95           O  
ATOM   1820  N   TRP A 245      38.710  -4.889 -44.055  1.00 16.30           N  
ATOM   1821  CA  TRP A 245      39.387  -4.902 -45.347  1.00 16.35           C  
ATOM   1822  C   TRP A 245      38.340  -5.187 -46.428  1.00 16.12           C  
ATOM   1823  O   TRP A 245      38.369  -4.517 -47.462  1.00 18.02           O  
ATOM   1824  CB  TRP A 245      40.468  -5.998 -45.397  1.00 16.51           C  
ATOM   1825  CG  TRP A 245      41.354  -5.916 -46.607  1.00 15.62           C  
ATOM   1826  CD1 TRP A 245      41.033  -6.020 -47.965  1.00 15.28           C  
ATOM   1827  CD2 TRP A 245      42.778  -5.687 -46.583  1.00 17.08           C  
ATOM   1828  NE1 TRP A 245      42.143  -5.879 -48.715  1.00 17.71           N  
ATOM   1829  CE2 TRP A 245      43.248  -5.673 -47.918  1.00 17.22           C  
ATOM   1830  CE3 TRP A 245      43.722  -5.505 -45.554  1.00 15.18           C  
ATOM   1831  CZ2 TRP A 245      44.568  -5.480 -48.315  1.00 16.70           C  
ATOM   1832  CZ3 TRP A 245      45.034  -5.321 -45.941  1.00 16.84           C  
ATOM   1833  CH2 TRP A 245      45.452  -5.307 -47.300  1.00 15.92           C  
ATOM   1834  N   ILE A 246      37.591  -6.272 -46.273  1.00 15.62           N  
ATOM   1835  CA  ILE A 246      36.663  -6.636 -47.349  1.00 16.87           C  
ATOM   1836  C   ILE A 246      35.631  -5.570 -47.615  1.00 19.27           C  
ATOM   1837  O   ILE A 246      35.150  -5.341 -48.727  1.00 20.34           O  
ATOM   1838  CB  ILE A 246      35.927  -7.938 -46.895  1.00 20.16           C  
ATOM   1839  CG1 ILE A 246      36.931  -9.070 -47.169  1.00 18.96           C  
ATOM   1840  CG2 ILE A 246      34.532  -8.184 -47.449  1.00 25.31           C  
ATOM   1841  CD1 ILE A 246      36.981  -9.414 -48.624  1.00 26.57           C  
ATOM   1842  N   PHE A 247      35.219  -4.847 -46.536  1.00 17.44           N  
ATOM   1843  CA  PHE A 247      34.275  -3.752 -46.678  1.00 19.83           C  
ATOM   1844  C   PHE A 247      34.933  -2.670 -47.498  1.00 19.69           C  
ATOM   1845  O   PHE A 247      34.334  -2.128 -48.434  1.00 21.27           O  
ATOM   1846  CB  PHE A 247      33.880  -3.267 -45.265  1.00 27.48           C  
ATOM   1847  CG  PHE A 247      32.984  -2.045 -45.307  1.00 39.13           C  
ATOM   1848  CD1 PHE A 247      31.649  -2.204 -45.625  1.00 45.46           C  
ATOM   1849  CD2 PHE A 247      33.469  -0.782 -45.031  1.00 45.52           C  
ATOM   1850  CE1 PHE A 247      30.784  -1.132 -45.689  1.00 48.44           C  
ATOM   1851  CE2 PHE A 247      32.618   0.322 -45.094  1.00 49.83           C  
ATOM   1852  CZ  PHE A 247      31.281   0.133 -45.419  1.00 52.60           C  
ATOM   1853  N   GLY A 248      36.184  -2.339 -47.136  1.00 20.34           N  
ATOM   1854  CA  GLY A 248      36.888  -1.252 -47.852  1.00 20.72           C  
ATOM   1855  C   GLY A 248      37.080  -1.652 -49.313  1.00 21.50           C  
ATOM   1856  O   GLY A 248      36.910  -0.860 -50.236  1.00 22.27           O  
ATOM   1857  N   GLU A 249      37.454  -2.909 -49.520  1.00 18.44           N  
ATOM   1858  CA  GLU A 249      37.666  -3.397 -50.877  1.00 21.19           C  
ATOM   1859  C   GLU A 249      36.373  -3.383 -51.670  1.00 23.59           C  
ATOM   1860  O   GLU A 249      36.299  -2.997 -52.840  1.00 25.63           O  
ATOM   1861  CB  GLU A 249      38.295  -4.798 -50.753  1.00 22.66           C  
ATOM   1862  CG  GLU A 249      38.613  -5.427 -52.057  1.00 24.69           C  
ATOM   1863  CD  GLU A 249      39.149  -6.861 -51.901  1.00 22.82           C  
ATOM   1864  OE1 GLU A 249      38.677  -7.616 -51.029  1.00 23.22           O  
ATOM   1865  OE2 GLU A 249      40.024  -7.254 -52.680  1.00 27.81           O  
ATOM   1866  N   TRP A 250      35.302  -3.810 -51.013  1.00 23.24           N  
ATOM   1867  CA  TRP A 250      34.020  -3.860 -51.703  1.00 26.64           C  
ATOM   1868  C   TRP A 250      33.592  -2.466 -52.103  1.00 28.51           C  
ATOM   1869  O   TRP A 250      32.993  -2.256 -53.138  1.00 39.29           O  
ATOM   1870  CB  TRP A 250      33.007  -4.480 -50.750  1.00 34.67           C  
ATOM   1871  CG  TRP A 250      31.839  -5.145 -51.386  1.00 46.57           C  
ATOM   1872  CD1 TRP A 250      31.332  -4.834 -52.615  1.00 53.64           C  
ATOM   1873  CD2 TRP A 250      31.030  -6.211 -50.851  1.00 51.70           C  
ATOM   1874  NE1 TRP A 250      30.247  -5.653 -52.882  1.00 56.57           N  
ATOM   1875  CE2 TRP A 250      30.037  -6.501 -51.825  1.00 48.95           C  
ATOM   1876  CE3 TRP A 250      31.034  -6.948 -49.651  1.00 54.97           C  
ATOM   1877  CZ2 TRP A 250      29.063  -7.478 -51.673  1.00 49.74           C  
ATOM   1878  CZ3 TRP A 250      30.059  -7.930 -49.487  1.00 57.70           C  
ATOM   1879  CH2 TRP A 250      29.097  -8.172 -50.495  1.00 58.97           C  
ATOM   1880  N   ALA A 251      33.931  -1.491 -51.269  1.00 26.20           N  
ATOM   1881  CA  ALA A 251      33.616  -0.098 -51.579  1.00 34.13           C  
ATOM   1882  C   ALA A 251      34.551   0.429 -52.648  1.00 35.14           C  
ATOM   1883  O   ALA A 251      34.190   1.230 -53.526  1.00 42.47           O  
ATOM   1884  CB  ALA A 251      33.737   0.786 -50.338  1.00 30.48           C  
ATOM   1885  N   LEU A 252      35.806   0.024 -52.584  1.00 31.53           N  
ATOM   1886  CA  LEU A 252      36.785   0.605 -53.507  1.00 36.41           C  
ATOM   1887  C   LEU A 252      36.676  -0.035 -54.878  1.00 35.65           C  
ATOM   1888  O   LEU A 252      36.732   0.611 -55.921  1.00 44.08           O  
ATOM   1889  CB  LEU A 252      38.163   0.456 -52.882  1.00 38.28           C  
ATOM   1890  CG  LEU A 252      39.411   0.915 -53.631  1.00 43.91           C  
ATOM   1891  CD1 LEU A 252      39.463   2.442 -53.717  1.00 40.38           C  
ATOM   1892  CD2 LEU A 252      40.667   0.295 -52.981  1.00 41.57           C  
ATOM   1893  N   ARG A 253      36.489  -1.340 -54.907  1.00 36.32           N  
ATOM   1894  CA  ARG A 253      36.552  -2.162 -56.103  1.00 35.31           C  
ATOM   1895  C   ARG A 253      35.213  -2.767 -56.501  1.00 39.00           C  
ATOM   1896  O   ARG A 253      35.060  -3.274 -57.619  1.00 40.61           O  
ATOM   1897  CB  ARG A 253      37.547  -3.319 -55.836  1.00 38.87           C  
ATOM   1898  CG  ARG A 253      38.861  -2.845 -55.214  1.00 42.49           C  
ATOM   1899  CD  ARG A 253      39.744  -2.462 -56.387  1.00 57.06           C  
ATOM   1900  NE  ARG A 253      40.510  -1.234 -56.194  1.00 64.65           N  
ATOM   1901  CZ  ARG A 253      41.831  -1.440 -56.079  1.00 70.29           C  
ATOM   1902  NH1 ARG A 253      42.130  -2.735 -56.162  1.00 79.46           N  
ATOM   1903  NH2 ARG A 253      42.658  -0.434 -55.904  1.00 69.79           N  
ATOM   1904  N   GLY A 254      34.199  -2.766 -55.631  1.00 35.30           N  
ATOM   1905  CA  GLY A 254      32.908  -3.304 -55.996  1.00 34.31           C  
ATOM   1906  C   GLY A 254      32.718  -4.763 -55.703  1.00 29.41           C  
ATOM   1907  O   GLY A 254      31.662  -5.374 -55.911  1.00 35.51           O  
ATOM   1908  N   LEU A 255      33.763  -5.402 -55.167  1.00 31.43           N  
ATOM   1909  CA  LEU A 255      33.646  -6.820 -54.834  1.00 33.04           C  
ATOM   1910  C   LEU A 255      34.772  -7.202 -53.884  1.00 24.49           C  
ATOM   1911  O   LEU A 255      35.868  -6.689 -54.026  1.00 27.65           O  
ATOM   1912  CB  LEU A 255      33.741  -7.745 -56.030  1.00 37.94           C  
ATOM   1913  CG  LEU A 255      34.669  -7.518 -57.213  1.00 43.90           C  
ATOM   1914  CD1 LEU A 255      35.833  -6.571 -56.990  1.00 52.28           C  
ATOM   1915  CD2 LEU A 255      35.216  -8.873 -57.691  1.00 53.42           C  
ATOM   1916  N   PRO A 256      34.447  -8.116 -52.989  1.00 23.93           N  
ATOM   1917  CA  PRO A 256      35.496  -8.608 -52.106  1.00 21.58           C  
ATOM   1918  C   PRO A 256      36.425  -9.518 -52.898  1.00 20.16           C  
ATOM   1919  O   PRO A 256      36.005 -10.016 -53.952  1.00 23.84           O  
ATOM   1920  CB  PRO A 256      34.698  -9.425 -51.082  1.00 25.19           C  
ATOM   1921  CG  PRO A 256      33.561  -9.938 -51.896  1.00 31.54           C  
ATOM   1922  CD  PRO A 256      33.162  -8.773 -52.761  1.00 29.64           C  
ATOM   1923  N   SER A 257      37.638  -9.793 -52.413  1.00 18.23           N  
ATOM   1924  CA  SER A 257      38.440 -10.828 -53.045  1.00 17.03           C  
ATOM   1925  C   SER A 257      39.054 -11.728 -51.995  1.00 16.83           C  
ATOM   1926  O   SER A 257      39.158 -11.348 -50.827  1.00 17.16           O  
ATOM   1927  CB  SER A 257      39.573 -10.162 -53.809  1.00 18.12           C  
ATOM   1928  OG  SER A 257      40.514  -9.523 -52.949  1.00 20.62           O  
ATOM   1929  N   LEU A 258      39.481 -12.895 -52.436  1.00 15.53           N  
ATOM   1930  CA  LEU A 258      40.143 -13.812 -51.499  1.00 15.34           C  
ATOM   1931  C   LEU A 258      41.383 -13.157 -50.962  1.00 15.15           C  
ATOM   1932  O   LEU A 258      41.672 -13.206 -49.771  1.00 15.32           O  
ATOM   1933  CB  LEU A 258      40.466 -15.143 -52.205  1.00 15.61           C  
ATOM   1934  CG  LEU A 258      41.301 -16.040 -51.266  1.00 16.93           C  
ATOM   1935  CD1 LEU A 258      40.473 -16.428 -50.033  1.00 15.29           C  
ATOM   1936  CD2 LEU A 258      41.891 -17.161 -52.057  1.00 20.10           C  
ATOM   1937  N   LEU A 259      42.193 -12.523 -51.821  1.00 17.41           N  
ATOM   1938  CA  LEU A 259      43.389 -11.925 -51.291  1.00 16.69           C  
ATOM   1939  C   LEU A 259      43.037 -10.809 -50.299  1.00 16.82           C  
ATOM   1940  O   LEU A 259      43.793 -10.616 -49.334  1.00 18.07           O  
ATOM   1941  CB  LEU A 259      44.287 -11.429 -52.418  1.00 21.44           C  
ATOM   1942  CG ALEU A 259      45.668 -10.961 -51.962  0.52 21.37           C  
ATOM   1943  CG BLEU A 259      45.371 -12.012 -53.078  0.48 23.44           C  
ATOM   1944  CD1ALEU A 259      46.275 -11.918 -50.944  0.52 22.87           C  
ATOM   1945  CD1BLEU A 259      45.614 -11.545 -54.515  0.48 30.92           C  
ATOM   1946  CD2ALEU A 259      46.544 -10.808 -53.184  0.52 26.08           C  
ATOM   1947  CD2BLEU A 259      46.667 -11.790 -52.290  0.48 25.96           C  
ATOM   1948  N   GLY A 260      41.921 -10.134 -50.588  1.00 16.47           N  
ATOM   1949  CA  GLY A 260      41.538  -9.071 -49.651  1.00 15.81           C  
ATOM   1950  C   GLY A 260      41.191  -9.684 -48.295  1.00 15.15           C  
ATOM   1951  O   GLY A 260      41.570  -9.193 -47.226  1.00 15.85           O  
ATOM   1952  N   ALA A 261      40.472 -10.789 -48.324  1.00 14.83           N  
ATOM   1953  CA  ALA A 261      40.073 -11.427 -47.070  1.00 13.23           C  
ATOM   1954  C   ALA A 261      41.300 -11.896 -46.311  1.00 12.97           C  
ATOM   1955  O   ALA A 261      41.401 -11.728 -45.099  1.00 15.10           O  
ATOM   1956  CB  ALA A 261      39.123 -12.593 -47.349  1.00 14.01           C  
ATOM   1957  N   CYS A 262      42.221 -12.557 -46.998  1.00 13.58           N  
ATOM   1958  CA  CYS A 262      43.407 -13.046 -46.321  1.00 13.33           C  
ATOM   1959  C   CYS A 262      44.257 -11.881 -45.795  1.00 13.10           C  
ATOM   1960  O   CYS A 262      44.786 -11.951 -44.689  1.00 14.38           O  
ATOM   1961  CB  CYS A 262      44.278 -13.849 -47.289  1.00 13.89           C  
ATOM   1962  SG  CYS A 262      43.459 -15.392 -47.774  1.00 16.69           S  
ATOM   1963  N   SER A 263      44.378 -10.810 -46.610  1.00 14.16           N  
ATOM   1964  CA  SER A 263      45.162  -9.684 -46.176  1.00 14.22           C  
ATOM   1965  C   SER A 263      44.540  -9.034 -44.953  1.00 14.80           C  
ATOM   1966  O   SER A 263      45.246  -8.618 -44.042  1.00 15.61           O  
ATOM   1967  CB  SER A 263      45.218  -8.657 -47.348  1.00 14.69           C  
ATOM   1968  OG  SER A 263      45.885  -9.303 -48.438  1.00 17.50           O  
ATOM   1969  N   GLY A 264      43.208  -9.008 -44.973  1.00 14.05           N  
ATOM   1970  CA  GLY A 264      42.522  -8.434 -43.817  1.00 13.01           C  
ATOM   1971  C   GLY A 264      42.818  -9.263 -42.588  1.00 11.78           C  
ATOM   1972  O   GLY A 264      43.028  -8.702 -41.514  1.00 13.53           O  
ATOM   1973  N   ALA A 265      42.850 -10.583 -42.708  1.00 11.25           N  
ATOM   1974  CA  ALA A 265      43.170 -11.458 -41.567  1.00 10.96           C  
ATOM   1975  C   ALA A 265      44.543 -11.086 -41.046  1.00 11.70           C  
ATOM   1976  O   ALA A 265      44.703 -10.855 -39.834  1.00 12.70           O  
ATOM   1977  CB  ALA A 265      43.137 -12.942 -41.964  1.00 13.79           C  
ATOM   1978  N   ILE A 266      45.529 -10.995 -41.962  1.00 12.49           N  
ATOM   1979  CA  ILE A 266      46.872 -10.677 -41.500  1.00 12.31           C  
ATOM   1980  C   ILE A 266      46.888  -9.295 -40.828  1.00 12.23           C  
ATOM   1981  O   ILE A 266      47.571  -9.052 -39.854  1.00 13.65           O  
ATOM   1982  CB  ILE A 266      47.864 -10.774 -42.689  1.00 13.21           C  
ATOM   1983  CG1 ILE A 266      47.910 -12.159 -43.306  1.00 12.85           C  
ATOM   1984  CG2 ILE A 266      49.248 -10.314 -42.254  1.00 15.05           C  
ATOM   1985  CD1 ILE A 266      48.333 -13.280 -42.318  1.00 16.41           C  
ATOM   1986  N   ALA A 267      46.129  -8.384 -41.452  1.00 12.41           N  
ATOM   1987  CA  ALA A 267      46.135  -7.043 -40.922  1.00 12.13           C  
ATOM   1988  C   ALA A 267      45.625  -7.118 -39.493  1.00 11.58           C  
ATOM   1989  O   ALA A 267      46.270  -6.366 -38.704  1.00 14.25           O  
ATOM   1990  CB  ALA A 267      45.243  -6.191 -41.852  1.00 12.91           C  
ATOM   1991  N   GLY A 268      44.554  -7.778 -39.167  1.00 12.17           N  
ATOM   1992  CA  GLY A 268      44.067  -7.751 -37.776  1.00 13.32           C  
ATOM   1993  C   GLY A 268      45.017  -8.482 -36.876  1.00 12.46           C  
ATOM   1994  O   GLY A 268      45.215  -8.047 -35.739  1.00 13.88           O  
ATOM   1995  N   LEU A 269      45.609  -9.551 -37.374  1.00 11.40           N  
ATOM   1996  CA  LEU A 269      46.579 -10.290 -36.552  1.00 11.46           C  
ATOM   1997  C   LEU A 269      47.774  -9.425 -36.218  1.00 12.11           C  
ATOM   1998  O   LEU A 269      48.200  -9.373 -35.059  1.00 13.21           O  
ATOM   1999  CB  LEU A 269      47.049 -11.541 -37.315  1.00 12.05           C  
ATOM   2000  CG  LEU A 269      45.938 -12.602 -37.375  1.00 11.86           C  
ATOM   2001  CD1 LEU A 269      46.216 -13.558 -38.514  1.00 11.67           C  
ATOM   2002  CD2 LEU A 269      45.809 -13.321 -36.043  1.00 12.97           C  
ATOM   2003  N   VAL A 270      48.236  -8.721 -37.240  1.00 12.12           N  
ATOM   2004  CA  VAL A 270      49.379  -7.829 -36.956  1.00 12.67           C  
ATOM   2005  C   VAL A 270      48.927  -6.711 -36.036  1.00 12.14           C  
ATOM   2006  O   VAL A 270      49.591  -6.338 -35.073  1.00 13.45           O  
ATOM   2007  CB  VAL A 270      49.906  -7.264 -38.287  1.00 12.57           C  
ATOM   2008  CG1 VAL A 270      50.880  -6.139 -38.035  1.00 14.35           C  
ATOM   2009  CG2 VAL A 270      50.597  -8.362 -39.126  1.00 13.43           C  
ATOM   2010  N   GLY A 271      47.783  -6.094 -36.362  1.00 12.77           N  
ATOM   2011  CA  GLY A 271      47.387  -4.888 -35.571  1.00 13.15           C  
ATOM   2012  C   GLY A 271      47.170  -5.304 -34.132  1.00 13.47           C  
ATOM   2013  O   GLY A 271      47.494  -4.470 -33.276  1.00 13.51           O  
ATOM   2014  N   VAL A 272      46.647  -6.478 -33.857  1.00 12.33           N  
ATOM   2015  CA  VAL A 272      46.313  -6.803 -32.471  1.00 12.18           C  
ATOM   2016  C   VAL A 272      47.525  -7.364 -31.724  1.00 13.50           C  
ATOM   2017  O   VAL A 272      47.504  -7.498 -30.496  1.00 15.75           O  
ATOM   2018  CB  VAL A 272      45.139  -7.797 -32.415  1.00 12.48           C  
ATOM   2019  CG1 VAL A 272      45.555  -9.240 -32.628  1.00 14.73           C  
ATOM   2020  CG2 VAL A 272      44.418  -7.637 -31.064  1.00 14.36           C  
ATOM   2021  N   THR A 273      48.594  -7.692 -32.475  1.00 13.50           N  
ATOM   2022  CA  THR A 273      49.761  -8.294 -31.846  1.00 13.16           C  
ATOM   2023  C   THR A 273      50.291  -7.460 -30.683  1.00 13.16           C  
ATOM   2024  O   THR A 273      50.480  -8.028 -29.595  1.00 14.56           O  
ATOM   2025  CB  THR A 273      50.846  -8.513 -32.936  1.00 13.23           C  
ATOM   2026  OG1 THR A 273      50.474  -9.607 -33.784  1.00 12.73           O  
ATOM   2027  CG2 THR A 273      52.186  -8.876 -32.331  1.00 14.86           C  
ATOM   2028  N   PRO A 274      50.570  -6.179 -30.841  1.00 15.34           N  
ATOM   2029  CA  PRO A 274      51.094  -5.416 -29.705  1.00 12.92           C  
ATOM   2030  C   PRO A 274      50.035  -5.233 -28.633  1.00 14.17           C  
ATOM   2031  O   PRO A 274      50.409  -4.990 -27.458  1.00 15.67           O  
ATOM   2032  CB  PRO A 274      51.418  -4.049 -30.300  1.00 14.49           C  
ATOM   2033  CG  PRO A 274      50.557  -3.926 -31.517  1.00 14.07           C  
ATOM   2034  CD  PRO A 274      50.526  -5.355 -32.058  1.00 13.49           C  
ATOM   2035  N   ALA A 275      48.750  -5.286 -29.003  1.00 14.41           N  
ATOM   2036  CA  ALA A 275      47.675  -4.844 -28.134  1.00 12.64           C  
ATOM   2037  C   ALA A 275      47.013  -5.968 -27.361  1.00 14.14           C  
ATOM   2038  O   ALA A 275      46.307  -5.719 -26.366  1.00 15.94           O  
ATOM   2039  CB  ALA A 275      46.623  -4.143 -29.001  1.00 13.49           C  
ATOM   2040  N   CYS A 276      47.156  -7.226 -27.818  1.00 14.47           N  
ATOM   2041  CA  CYS A 276      46.152  -8.230 -27.511  1.00 14.06           C  
ATOM   2042  C   CYS A 276      46.021  -8.498 -26.011  1.00 13.56           C  
ATOM   2043  O   CYS A 276      44.894  -8.800 -25.576  1.00 16.87           O  
ATOM   2044  CB  CYS A 276      46.434  -9.535 -28.269  1.00 15.19           C  
ATOM   2045  SG  CYS A 276      48.103 -10.164 -27.986  1.00 15.40           S  
ATOM   2046  N   GLY A 277      47.097  -8.420 -25.241  1.00 14.84           N  
ATOM   2047  CA  GLY A 277      47.000  -8.699 -23.793  1.00 14.81           C  
ATOM   2048  C   GLY A 277      46.632  -7.466 -22.988  1.00 14.53           C  
ATOM   2049  O   GLY A 277      46.465  -7.582 -21.777  1.00 16.78           O  
ATOM   2050  N   TYR A 278      46.487  -6.324 -23.630  1.00 15.55           N  
ATOM   2051  CA  TYR A 278      46.270  -5.096 -22.895  1.00 15.95           C  
ATOM   2052  C   TYR A 278      44.938  -4.421 -23.134  1.00 16.86           C  
ATOM   2053  O   TYR A 278      44.665  -3.432 -22.474  1.00 18.46           O  
ATOM   2054  CB  TYR A 278      47.320  -4.057 -23.323  1.00 16.59           C  
ATOM   2055  CG  TYR A 278      48.724  -4.455 -23.025  1.00 16.22           C  
ATOM   2056  CD1 TYR A 278      49.091  -4.751 -21.726  1.00 20.16           C  
ATOM   2057  CD2 TYR A 278      49.697  -4.537 -23.987  1.00 18.06           C  
ATOM   2058  CE1 TYR A 278      50.397  -5.126 -21.438  1.00 22.73           C  
ATOM   2059  CE2 TYR A 278      51.014  -4.896 -23.750  1.00 17.80           C  
ATOM   2060  CZ  TYR A 278      51.341  -5.185 -22.439  1.00 21.91           C  
ATOM   2061  OH  TYR A 278      52.613  -5.549 -22.109  1.00 24.40           O  
ATOM   2062  N   ILE A 279      44.178  -4.916 -24.083  1.00 16.92           N  
ATOM   2063  CA  ILE A 279      42.946  -4.254 -24.458  1.00 16.06           C  
ATOM   2064  C   ILE A 279      41.736  -5.130 -24.207  1.00 16.26           C  
ATOM   2065  O   ILE A 279      41.885  -6.338 -23.963  1.00 16.62           O  
ATOM   2066  CB  ILE A 279      43.004  -3.928 -25.957  1.00 15.95           C  
ATOM   2067  CG1 ILE A 279      43.022  -5.203 -26.812  1.00 14.75           C  
ATOM   2068  CG2 ILE A 279      44.205  -3.042 -26.275  1.00 16.06           C  
ATOM   2069  CD1 ILE A 279      43.016  -4.887 -28.310  1.00 16.59           C  
ATOM   2070  N   GLY A 280      40.554  -4.508 -24.256  1.00 16.21           N  
ATOM   2071  CA  GLY A 280      39.347  -5.291 -24.082  1.00 17.31           C  
ATOM   2072  C   GLY A 280      38.897  -5.715 -25.481  1.00 18.37           C  
ATOM   2073  O   GLY A 280      39.451  -5.300 -26.499  1.00 16.58           O  
ATOM   2074  N   VAL A 281      37.867  -6.525 -25.473  1.00 16.79           N  
ATOM   2075  CA  VAL A 281      37.402  -7.111 -26.744  1.00 16.39           C  
ATOM   2076  C   VAL A 281      36.809  -6.047 -27.639  1.00 16.68           C  
ATOM   2077  O   VAL A 281      36.959  -6.110 -28.884  1.00 16.43           O  
ATOM   2078  CB AVAL A 281      36.488  -8.303 -26.412  0.50 17.03           C  
ATOM   2079  CB BVAL A 281      36.357  -8.213 -26.559  0.50 22.13           C  
ATOM   2080  CG1AVAL A 281      35.129  -7.837 -25.893  0.50 15.14           C  
ATOM   2081  CG1BVAL A 281      35.780  -8.647 -27.893  0.50 29.70           C  
ATOM   2082  CG2AVAL A 281      36.327  -9.235 -27.606  0.50 18.73           C  
ATOM   2083  CG2BVAL A 281      37.055  -9.356 -25.863  0.50 19.48           C  
ATOM   2084  N   GLY A 282      36.193  -5.018 -27.067  1.00 16.38           N  
ATOM   2085  CA  GLY A 282      35.784  -3.894 -27.922  1.00 18.43           C  
ATOM   2086  C   GLY A 282      36.937  -3.184 -28.579  1.00 17.08           C  
ATOM   2087  O   GLY A 282      36.916  -2.744 -29.764  1.00 17.35           O  
ATOM   2088  N   GLY A 283      38.049  -3.048 -27.815  1.00 16.96           N  
ATOM   2089  CA  GLY A 283      39.198  -2.375 -28.400  1.00 16.05           C  
ATOM   2090  C   GLY A 283      39.722  -3.292 -29.499  1.00 15.38           C  
ATOM   2091  O   GLY A 283      40.221  -2.850 -30.544  1.00 17.08           O  
ATOM   2092  N   ALA A 284      39.660  -4.574 -29.255  1.00 15.30           N  
ATOM   2093  CA  ALA A 284      40.189  -5.488 -30.304  1.00 13.78           C  
ATOM   2094  C   ALA A 284      39.399  -5.369 -31.602  1.00 14.21           C  
ATOM   2095  O   ALA A 284      39.965  -5.447 -32.701  1.00 15.30           O  
ATOM   2096  CB  ALA A 284      40.135  -6.944 -29.853  1.00 14.16           C  
ATOM   2097  N   LEU A 285      38.093  -5.234 -31.448  1.00 14.05           N  
ATOM   2098  CA  LEU A 285      37.218  -5.105 -32.618  1.00 14.55           C  
ATOM   2099  C   LEU A 285      37.617  -3.833 -33.356  1.00 16.13           C  
ATOM   2100  O   LEU A 285      37.766  -3.787 -34.584  1.00 15.99           O  
ATOM   2101  CB  LEU A 285      35.760  -5.138 -32.154  1.00 18.41           C  
ATOM   2102  CG  LEU A 285      34.696  -5.268 -33.255  1.00 23.40           C  
ATOM   2103  CD1 LEU A 285      33.413  -5.930 -32.758  1.00 27.64           C  
ATOM   2104  CD2 LEU A 285      34.397  -3.889 -33.830  1.00 24.19           C  
ATOM   2105  N   ILE A 286      37.743  -2.731 -32.615  1.00 15.69           N  
ATOM   2106  CA  ILE A 286      38.040  -1.472 -33.281  1.00 14.51           C  
ATOM   2107  C   ILE A 286      39.430  -1.501 -33.892  1.00 14.56           C  
ATOM   2108  O   ILE A 286      39.706  -1.022 -34.980  1.00 17.13           O  
ATOM   2109  CB  ILE A 286      37.921  -0.338 -32.251  1.00 16.83           C  
ATOM   2110  CG1 ILE A 286      36.461  -0.200 -31.788  1.00 17.91           C  
ATOM   2111  CG2 ILE A 286      38.558   0.933 -32.794  1.00 16.83           C  
ATOM   2112  CD1 ILE A 286      36.300   0.735 -30.584  1.00 21.59           C  
ATOM   2113  N   ILE A 287      40.419  -2.046 -33.153  1.00 15.17           N  
ATOM   2114  CA  ILE A 287      41.750  -2.135 -33.746  1.00 14.31           C  
ATOM   2115  C   ILE A 287      41.694  -3.005 -34.999  1.00 14.23           C  
ATOM   2116  O   ILE A 287      42.319  -2.663 -35.977  1.00 15.71           O  
ATOM   2117  CB  ILE A 287      42.764  -2.692 -32.730  1.00 14.28           C  
ATOM   2118  CG1 ILE A 287      43.008  -1.610 -31.665  1.00 14.84           C  
ATOM   2119  CG2 ILE A 287      44.018  -3.190 -33.432  1.00 16.27           C  
ATOM   2120  CD1 ILE A 287      43.923  -2.040 -30.515  1.00 15.65           C  
ATOM   2121  N   GLY A 288      40.923  -4.085 -34.950  1.00 13.92           N  
ATOM   2122  CA  GLY A 288      40.892  -4.936 -36.149  1.00 13.14           C  
ATOM   2123  C   GLY A 288      40.283  -4.189 -37.319  1.00 13.94           C  
ATOM   2124  O   GLY A 288      40.843  -4.200 -38.422  1.00 15.44           O  
ATOM   2125  N   VAL A 289      39.155  -3.497 -37.109  1.00 13.84           N  
ATOM   2126  CA  VAL A 289      38.589  -2.775 -38.245  1.00 14.84           C  
ATOM   2127  C   VAL A 289      39.556  -1.745 -38.808  1.00 14.51           C  
ATOM   2128  O   VAL A 289      39.766  -1.644 -40.010  1.00 16.02           O  
ATOM   2129  CB  VAL A 289      37.271  -2.067 -37.879  1.00 17.25           C  
ATOM   2130  CG1 VAL A 289      36.774  -1.241 -39.057  1.00 22.07           C  
ATOM   2131  CG2 VAL A 289      36.249  -3.109 -37.496  1.00 16.53           C  
ATOM   2132  N   VAL A 290      40.135  -0.971 -37.891  1.00 15.49           N  
ATOM   2133  CA  VAL A 290      41.055   0.050 -38.359  1.00 16.98           C  
ATOM   2134  C   VAL A 290      42.253  -0.531 -39.056  1.00 16.03           C  
ATOM   2135  O   VAL A 290      42.774  -0.066 -40.056  1.00 17.99           O  
ATOM   2136  CB  VAL A 290      41.539   0.932 -37.184  1.00 17.04           C  
ATOM   2137  CG1 VAL A 290      42.560   1.922 -37.659  1.00 20.17           C  
ATOM   2138  CG2 VAL A 290      40.283   1.615 -36.654  1.00 17.90           C  
ATOM   2139  N   ALA A 291      42.749  -1.622 -38.447  1.00 15.67           N  
ATOM   2140  CA  ALA A 291      43.931  -2.255 -39.042  1.00 15.00           C  
ATOM   2141  C   ALA A 291      43.546  -2.793 -40.398  1.00 13.68           C  
ATOM   2142  O   ALA A 291      44.421  -2.725 -41.302  1.00 15.44           O  
ATOM   2143  CB  ALA A 291      44.288  -3.190 -37.858  1.00 21.68           C  
ATOM   2144  N   GLY A 292      42.398  -3.399 -40.582  1.00 14.10           N  
ATOM   2145  CA  GLY A 292      42.081  -3.953 -41.916  1.00 15.44           C  
ATOM   2146  C   GLY A 292      42.023  -2.808 -42.928  1.00 15.62           C  
ATOM   2147  O   GLY A 292      42.521  -2.909 -44.031  1.00 18.23           O  
ATOM   2148  N   LEU A 293      41.372  -1.698 -42.527  1.00 16.54           N  
ATOM   2149  CA  LEU A 293      41.306  -0.570 -43.463  1.00 16.74           C  
ATOM   2150  C   LEU A 293      42.649   0.074 -43.706  1.00 16.37           C  
ATOM   2151  O   LEU A 293      43.038   0.495 -44.798  1.00 18.37           O  
ATOM   2152  CB  LEU A 293      40.357   0.480 -42.884  1.00 17.56           C  
ATOM   2153  CG  LEU A 293      38.889   0.017 -42.964  1.00 19.73           C  
ATOM   2154  CD1 LEU A 293      38.027   0.960 -42.118  1.00 22.50           C  
ATOM   2155  CD2 LEU A 293      38.422  -0.101 -44.416  1.00 21.35           C  
ATOM   2156  N   ALA A 294      43.472   0.176 -42.667  1.00 18.83           N  
ATOM   2157  CA  ALA A 294      44.801   0.734 -42.827  1.00 17.90           C  
ATOM   2158  C   ALA A 294      45.682  -0.142 -43.691  1.00 19.72           C  
ATOM   2159  O   ALA A 294      46.484   0.356 -44.472  1.00 19.65           O  
ATOM   2160  CB  ALA A 294      45.507   0.897 -41.464  1.00 18.29           C  
ATOM   2161  N   GLY A 295      45.532  -1.454 -43.522  1.00 18.00           N  
ATOM   2162  CA  GLY A 295      46.338  -2.341 -44.375  1.00 17.80           C  
ATOM   2163  C   GLY A 295      45.907  -2.169 -45.828  1.00 16.34           C  
ATOM   2164  O   GLY A 295      46.737  -2.171 -46.716  1.00 19.31           O  
ATOM   2165  N   LEU A 296      44.608  -2.104 -46.066  1.00 16.11           N  
ATOM   2166  CA  LEU A 296      44.147  -1.902 -47.438  1.00 16.78           C  
ATOM   2167  C   LEU A 296      44.684  -0.576 -47.988  1.00 17.13           C  
ATOM   2168  O   LEU A 296      45.186  -0.500 -49.103  1.00 19.94           O  
ATOM   2169  CB  LEU A 296      42.623  -1.892 -47.434  1.00 19.66           C  
ATOM   2170  CG  LEU A 296      42.005  -1.545 -48.800  1.00 18.88           C  
ATOM   2171  CD1 LEU A 296      42.440  -2.525 -49.889  1.00 22.42           C  
ATOM   2172  CD2 LEU A 296      40.496  -1.513 -48.628  1.00 21.23           C  
ATOM   2173  N   TRP A 297      44.617   0.479 -47.187  1.00 19.82           N  
ATOM   2174  CA  TRP A 297      45.253   1.723 -47.608  1.00 20.50           C  
ATOM   2175  C   TRP A 297      46.739   1.522 -47.902  1.00 20.92           C  
ATOM   2176  O   TRP A 297      47.306   1.993 -48.884  1.00 22.68           O  
ATOM   2177  CB  TRP A 297      45.048   2.765 -46.490  1.00 22.14           C  
ATOM   2178  CG  TRP A 297      45.787   4.048 -46.756  1.00 23.78           C  
ATOM   2179  CD1 TRP A 297      45.323   5.112 -47.473  1.00 24.94           C  
ATOM   2180  CD2 TRP A 297      47.116   4.380 -46.312  1.00 27.44           C  
ATOM   2181  NE1 TRP A 297      46.295   6.091 -47.496  1.00 26.76           N  
ATOM   2182  CE2 TRP A 297      47.397   5.670 -46.796  1.00 25.35           C  
ATOM   2183  CE3 TRP A 297      48.077   3.696 -45.559  1.00 28.56           C  
ATOM   2184  CZ2 TRP A 297      48.619   6.288 -46.536  1.00 28.98           C  
ATOM   2185  CZ3 TRP A 297      49.287   4.300 -45.295  1.00 26.49           C  
ATOM   2186  CH2 TRP A 297      49.553   5.608 -45.789  1.00 30.42           C  
ATOM   2187  N   GLY A 298      47.459   0.806 -47.028  1.00 20.03           N  
ATOM   2188  CA  GLY A 298      48.910   0.696 -47.199  1.00 21.04           C  
ATOM   2189  C   GLY A 298      49.250  -0.046 -48.487  1.00 21.48           C  
ATOM   2190  O   GLY A 298      50.185   0.320 -49.236  1.00 22.87           O  
ATOM   2191  N   VAL A 299      48.489  -1.133 -48.759  1.00 18.21           N  
ATOM   2192  CA  VAL A 299      48.937  -1.908 -49.953  1.00 21.63           C  
ATOM   2193  C   VAL A 299      48.530  -1.116 -51.178  1.00 20.62           C  
ATOM   2194  O   VAL A 299      49.200  -1.214 -52.218  1.00 23.99           O  
ATOM   2195  CB  VAL A 299      48.422  -3.344 -50.000  1.00 22.07           C  
ATOM   2196  CG1 VAL A 299      48.973  -4.092 -48.774  1.00 21.39           C  
ATOM   2197  CG2 VAL A 299      46.904  -3.413 -50.106  1.00 25.83           C  
ATOM   2198  N   THR A 300      47.478  -0.301 -50.986  1.00 19.51           N  
ATOM   2199  CA  THR A 300      47.012   0.546 -52.101  1.00 23.44           C  
ATOM   2200  C   THR A 300      48.089   1.586 -52.392  1.00 25.05           C  
ATOM   2201  O   THR A 300      48.388   1.881 -53.584  1.00 25.77           O  
ATOM   2202  CB  THR A 300      45.659   1.208 -51.816  1.00 24.84           C  
ATOM   2203  OG1 THR A 300      44.683   0.163 -51.587  1.00 21.83           O  
ATOM   2204  CG2 THR A 300      45.155   2.059 -52.987  1.00 26.39           C  
ATOM   2213  N   LEU A 302      51.333   1.207 -51.647  1.00 24.18           N  
ATOM   2214  CA  LEU A 302      52.463   0.506 -52.272  1.00 25.36           C  
ATOM   2215  C   LEU A 302      52.249   0.186 -53.736  1.00 25.53           C  
ATOM   2216  O   LEU A 302      53.214   0.271 -54.489  1.00 30.34           O  
ATOM   2217  CB  LEU A 302      52.725  -0.820 -51.559  1.00 28.21           C  
ATOM   2218  CG  LEU A 302      53.573  -0.760 -50.310  1.00 30.19           C  
ATOM   2219  CD1 LEU A 302      53.696  -2.154 -49.693  1.00 26.89           C  
ATOM   2220  CD2 LEU A 302      54.939  -0.173 -50.598  1.00 37.24           C  
ATOM   2221  N   LYS A 303      51.035  -0.175 -54.138  1.00 25.41           N  
ATOM   2222  CA  LYS A 303      50.733  -0.388 -55.555  1.00 24.03           C  
ATOM   2223  C   LYS A 303      50.993   0.887 -56.334  1.00 27.93           C  
ATOM   2224  O   LYS A 303      51.403   0.834 -57.501  1.00 32.95           O  
ATOM   2225  CB  LYS A 303      49.281  -0.851 -55.739  1.00 29.18           C  
ATOM   2226  CG  LYS A 303      48.792  -1.043 -57.181  1.00 32.77           C  
ATOM   2227  CD  LYS A 303      49.739  -1.900 -58.008  1.00 35.71           C  
ATOM   2228  CE  LYS A 303      49.489  -3.362 -57.649  1.00 40.01           C  
ATOM   2229  NZ  LYS A 303      48.064  -3.699 -57.939  1.00 45.36           N  
ATOM   2230  N   ARG A 304      50.770   2.049 -55.741  1.00 37.06           N  
ATOM   2231  CA  ARG A 304      51.022   3.288 -56.495  1.00 37.39           C  
ATOM   2232  C   ARG A 304      52.504   3.449 -56.744  1.00 38.16           C  
ATOM   2233  O   ARG A 304      53.020   3.969 -57.754  1.00 45.84           O  
ATOM   2234  CB  ARG A 304      50.435   4.437 -55.680  1.00 42.58           C  
ATOM   2235  CG  ARG A 304      48.910   4.427 -55.601  1.00 46.47           C  
ATOM   2236  CD  ARG A 304      48.416   5.797 -55.133  1.00 49.39           C  
ATOM   2237  NE  ARG A 304      46.964   5.821 -54.963  1.00 54.77           N  
ATOM   2238  CZ  ARG A 304      46.265   6.771 -54.357  1.00 55.70           C  
ATOM   2239  NH1 ARG A 304      46.921   7.802 -53.830  1.00 51.29           N  
ATOM   2240  NH2 ARG A 304      44.946   6.695 -54.250  1.00 57.90           N  
ATOM   2241  N   LEU A 305      53.299   2.966 -55.788  1.00 39.20           N  
ATOM   2242  CA  LEU A 305      54.746   2.984 -55.929  1.00 39.60           C  
ATOM   2243  C   LEU A 305      55.242   1.878 -56.858  1.00 34.09           C  
ATOM   2244  O   LEU A 305      56.082   2.183 -57.701  1.00 38.44           O  
ATOM   2245  CB  LEU A 305      55.445   2.773 -54.587  1.00 41.71           C  
ATOM   2246  CG  LEU A 305      55.686   3.943 -53.653  1.00 41.50           C  
ATOM   2247  CD1 LEU A 305      56.331   3.450 -52.352  1.00 41.39           C  
ATOM   2248  CD2 LEU A 305      56.549   5.003 -54.312  1.00 51.62           C  
ATOM   2249  N   LEU A 306      54.738   0.672 -56.688  1.00 31.66           N  
ATOM   2250  CA  LEU A 306      55.289  -0.502 -57.339  1.00 32.22           C  
ATOM   2251  C   LEU A 306      54.586  -0.770 -58.661  1.00 30.85           C  
ATOM   2252  O   LEU A 306      55.202  -1.251 -59.619  1.00 34.07           O  
ATOM   2253  CB  LEU A 306      55.071  -1.660 -56.387  1.00 36.84           C  
ATOM   2254  CG  LEU A 306      55.669  -3.022 -56.668  1.00 53.63           C  
ATOM   2255  CD1 LEU A 306      56.933  -2.913 -57.523  1.00 78.55           C  
ATOM   2256  CD2 LEU A 306      55.988  -3.762 -55.373  1.00 71.23           C  
ATOM   2257  N   ARG A 307      53.308  -0.469 -58.598  1.00 29.52           N  
ATOM   2258  CA  ARG A 307      52.378  -0.603 -59.698  1.00 33.70           C  
ATOM   2259  C   ARG A 307      52.208  -2.024 -60.184  1.00 25.86           C  
ATOM   2260  O   ARG A 307      51.517  -2.239 -61.207  1.00 24.76           O  
ATOM   2261  CB  ARG A 307      52.998   0.367 -60.705  1.00 45.07           C  
ATOM   2262  CG  ARG A 307      52.282   0.314 -62.002  1.00 61.27           C  
ATOM   2263  CD  ARG A 307      53.112  -0.463 -62.937  1.00 78.39           C  
ATOM   2264  NE  ARG A 307      53.131  -1.930 -62.989  1.00 88.28           N  
ATOM   2265  CZ  ARG A 307      52.918  -2.440 -64.193  1.00 85.99           C  
ATOM   2266  NH1 ARG A 307      52.967  -1.186 -64.637  1.00 96.11           N  
ATOM   2267  NH2 ARG A 307      52.841  -3.456 -64.962  1.00 20.46           N  
ATOM   2268  N   VAL A 308      52.782  -3.034 -59.569  1.00 20.62           N  
ATOM   2269  CA  VAL A 308      52.513  -4.429 -59.852  1.00 21.12           C  
ATOM   2270  C   VAL A 308      52.216  -5.109 -58.532  1.00 20.20           C  
ATOM   2271  O   VAL A 308      52.558  -4.534 -57.496  1.00 22.73           O  
ATOM   2272  CB AVAL A 308      53.690  -5.120 -60.538  0.50 18.29           C  
ATOM   2273  CB BVAL A 308      53.826  -5.013 -60.373  0.50 22.52           C  
ATOM   2274  CG1AVAL A 308      53.992  -4.582 -61.935  0.50 16.07           C  
ATOM   2275  CG1BVAL A 308      54.934  -4.806 -59.341  0.50 28.25           C  
ATOM   2276  CG2AVAL A 308      54.943  -4.962 -59.671  0.50 25.48           C  
ATOM   2277  CG2BVAL A 308      53.699  -6.480 -60.728  0.50 35.64           C  
ATOM   2278  N   ASP A 309      51.613  -6.276 -58.587  1.00 19.93           N  
ATOM   2279  CA  ASP A 309      51.520  -7.082 -57.357  1.00 18.69           C  
ATOM   2280  C   ASP A 309      52.886  -7.641 -57.082  1.00 19.95           C  
ATOM   2281  O   ASP A 309      53.577  -8.132 -57.991  1.00 21.19           O  
ATOM   2282  CB  ASP A 309      50.538  -8.222 -57.576  1.00 20.52           C  
ATOM   2283  CG  ASP A 309      49.103  -7.790 -57.547  1.00 21.31           C  
ATOM   2284  OD1 ASP A 309      48.842  -6.719 -56.950  1.00 24.21           O  
ATOM   2285  OD2 ASP A 309      48.336  -8.581 -58.118  1.00 21.79           O  
ATOM   2286  N   ASP A 310      53.326  -7.639 -55.834  1.00 19.60           N  
ATOM   2287  CA  ASP A 310      54.621  -8.193 -55.505  1.00 19.02           C  
ATOM   2288  C   ASP A 310      54.536  -8.793 -54.111  1.00 19.09           C  
ATOM   2289  O   ASP A 310      53.793  -8.213 -53.298  1.00 18.63           O  
ATOM   2290  CB  ASP A 310      55.629  -7.050 -55.529  1.00 22.57           C  
ATOM   2291  CG  ASP A 310      56.996  -7.647 -55.330  1.00 27.94           C  
ATOM   2292  OD1 ASP A 310      57.417  -7.821 -54.206  1.00 24.31           O  
ATOM   2293  OD2 ASP A 310      57.676  -8.042 -56.319  1.00 35.97           O  
ATOM   2294  N   PRO A 311      55.190  -9.882 -53.786  1.00 20.05           N  
ATOM   2295  CA  PRO A 311      55.059 -10.427 -52.424  1.00 17.49           C  
ATOM   2296  C   PRO A 311      55.533  -9.394 -51.405  1.00 15.75           C  
ATOM   2297  O   PRO A 311      55.089  -9.438 -50.240  1.00 18.77           O  
ATOM   2298  CB  PRO A 311      55.995 -11.646 -52.412  1.00 19.04           C  
ATOM   2299  CG  PRO A 311      56.876 -11.472 -53.586  1.00 23.67           C  
ATOM   2300  CD  PRO A 311      56.076 -10.724 -54.630  1.00 20.38           C  
ATOM   2301  N   CYS A 312      56.425  -8.470 -51.779  1.00 17.87           N  
ATOM   2302  CA  CYS A 312      56.800  -7.464 -50.783  1.00 18.60           C  
ATOM   2303  C   CYS A 312      55.647  -6.549 -50.379  1.00 17.20           C  
ATOM   2304  O   CYS A 312      55.831  -5.790 -49.416  1.00 18.79           O  
ATOM   2305  CB  CYS A 312      57.963  -6.585 -51.291  1.00 24.29           C  
ATOM   2306  SG  CYS A 312      59.452  -7.632 -51.495  1.00 24.94           S  
ATOM   2307  N   ASP A 313      54.507  -6.603 -51.065  1.00 18.25           N  
ATOM   2308  CA  ASP A 313      53.311  -5.880 -50.626  1.00 19.57           C  
ATOM   2309  C   ASP A 313      52.933  -6.325 -49.206  1.00 19.12           C  
ATOM   2310  O   ASP A 313      52.342  -5.523 -48.450  1.00 23.16           O  
ATOM   2311  CB  ASP A 313      52.125  -6.175 -51.555  1.00 22.58           C  
ATOM   2312  CG  ASP A 313      52.314  -5.601 -52.939  1.00 25.86           C  
ATOM   2313  OD1 ASP A 313      51.670  -6.071 -53.904  1.00 26.30           O  
ATOM   2314  OD2 ASP A 313      53.143  -4.682 -53.089  1.00 30.42           O  
ATOM   2315  N   VAL A 314      53.284  -7.569 -48.853  1.00 19.18           N  
ATOM   2316  CA  VAL A 314      53.027  -8.050 -47.471  1.00 18.28           C  
ATOM   2317  C   VAL A 314      53.588  -7.099 -46.444  1.00 17.29           C  
ATOM   2318  O   VAL A 314      53.026  -6.878 -45.379  1.00 19.40           O  
ATOM   2319  CB  VAL A 314      53.660  -9.460 -47.306  1.00 18.82           C  
ATOM   2320  CG1 VAL A 314      53.663  -9.982 -45.888  1.00 24.75           C  
ATOM   2321  CG2 VAL A 314      52.896 -10.428 -48.207  1.00 25.37           C  
ATOM   2322  N   PHE A 315      54.750  -6.516 -46.740  1.00 19.00           N  
ATOM   2323  CA  PHE A 315      55.393  -5.644 -45.770  1.00 17.32           C  
ATOM   2324  C   PHE A 315      54.570  -4.381 -45.582  1.00 18.34           C  
ATOM   2325  O   PHE A 315      54.647  -3.730 -44.531  1.00 20.17           O  
ATOM   2326  CB  PHE A 315      56.812  -5.256 -46.205  1.00 17.21           C  
ATOM   2327  CG  PHE A 315      57.698  -6.483 -46.323  1.00 16.81           C  
ATOM   2328  CD1 PHE A 315      58.423  -6.623 -47.499  1.00 20.27           C  
ATOM   2329  CD2 PHE A 315      57.794  -7.447 -45.320  1.00 20.29           C  
ATOM   2330  CE1 PHE A 315      59.237  -7.746 -47.694  1.00 20.45           C  
ATOM   2331  CE2 PHE A 315      58.644  -8.530 -45.515  1.00 22.91           C  
ATOM   2332  CZ  PHE A 315      59.382  -8.676 -46.682  1.00 21.04           C  
ATOM   2333  N   GLY A 316      53.750  -4.051 -46.591  1.00 19.17           N  
ATOM   2334  CA  GLY A 316      52.925  -2.857 -46.309  1.00 18.47           C  
ATOM   2335  C   GLY A 316      51.931  -3.175 -45.212  1.00 18.24           C  
ATOM   2336  O   GLY A 316      51.559  -2.335 -44.387  1.00 21.46           O  
ATOM   2337  N   VAL A 317      51.453  -4.413 -45.198  1.00 17.02           N  
ATOM   2338  CA  VAL A 317      50.480  -4.772 -44.192  1.00 15.44           C  
ATOM   2339  C   VAL A 317      51.181  -4.889 -42.842  1.00 14.51           C  
ATOM   2340  O   VAL A 317      50.685  -4.355 -41.854  1.00 18.04           O  
ATOM   2341  CB  VAL A 317      49.769  -6.094 -44.562  1.00 18.61           C  
ATOM   2342  CG1 VAL A 317      48.869  -6.504 -43.398  1.00 18.31           C  
ATOM   2343  CG2 VAL A 317      48.964  -5.965 -45.873  1.00 19.41           C  
ATOM   2344  N   HIS A 318      52.296  -5.633 -42.767  1.00 14.39           N  
ATOM   2345  CA  HIS A 318      52.978  -5.780 -41.515  1.00 15.31           C  
ATOM   2346  C   HIS A 318      53.440  -4.423 -40.981  1.00 14.85           C  
ATOM   2347  O   HIS A 318      53.333  -4.164 -39.777  1.00 18.02           O  
ATOM   2348  CB  HIS A 318      54.151  -6.739 -41.678  1.00 16.21           C  
ATOM   2349  CG  HIS A 318      53.639  -8.167 -41.689  1.00 17.28           C  
ATOM   2350  ND1 HIS A 318      53.662  -9.005 -40.612  1.00 18.78           N  
ATOM   2351  CD2 HIS A 318      53.059  -8.889 -42.672  1.00 24.26           C  
ATOM   2352  CE1 HIS A 318      53.137 -10.191 -40.894  1.00 19.80           C  
ATOM   2353  NE2 HIS A 318      52.758 -10.133 -42.165  1.00 19.78           N  
ATOM   2354  N   GLY A 319      53.930  -3.594 -41.900  1.00 14.98           N  
ATOM   2355  CA  GLY A 319      54.491  -2.316 -41.465  1.00 17.25           C  
ATOM   2356  C   GLY A 319      53.380  -1.379 -41.061  1.00 14.64           C  
ATOM   2357  O   GLY A 319      53.391  -0.853 -39.946  1.00 17.10           O  
ATOM   2358  N   VAL A 320      52.397  -1.151 -41.943  1.00 14.47           N  
ATOM   2359  CA  VAL A 320      51.335  -0.195 -41.598  1.00 15.40           C  
ATOM   2360  C   VAL A 320      50.523  -0.713 -40.432  1.00 15.75           C  
ATOM   2361  O   VAL A 320      50.225   0.026 -39.494  1.00 16.15           O  
ATOM   2362  CB  VAL A 320      50.405   0.086 -42.787  1.00 15.19           C  
ATOM   2363  CG1 VAL A 320      49.165   0.871 -42.337  1.00 17.22           C  
ATOM   2364  CG2 VAL A 320      51.188   0.827 -43.863  1.00 17.16           C  
ATOM   2365  N   CYS A 321      50.116  -1.961 -40.463  1.00 14.71           N  
ATOM   2366  CA  CYS A 321      49.260  -2.461 -39.409  1.00 14.33           C  
ATOM   2367  C   CYS A 321      50.062  -2.624 -38.129  1.00 14.78           C  
ATOM   2368  O   CYS A 321      49.450  -2.480 -37.079  1.00 15.35           O  
ATOM   2369  CB  CYS A 321      48.646  -3.816 -39.837  1.00 14.46           C  
ATOM   2370  SG  CYS A 321      47.687  -3.559 -41.357  1.00 16.75           S  
ATOM   2371  N   GLY A 322      51.366  -2.882 -38.220  1.00 15.59           N  
ATOM   2372  CA  GLY A 322      52.153  -2.943 -36.994  1.00 16.45           C  
ATOM   2373  C   GLY A 322      52.200  -1.563 -36.347  1.00 13.93           C  
ATOM   2374  O   GLY A 322      52.025  -1.424 -35.127  1.00 15.60           O  
ATOM   2375  N   ILE A 323      52.398  -0.539 -37.195  1.00 14.68           N  
ATOM   2376  CA  ILE A 323      52.413   0.816 -36.644  1.00 16.09           C  
ATOM   2377  C   ILE A 323      51.063   1.185 -36.055  1.00 15.40           C  
ATOM   2378  O   ILE A 323      50.947   1.707 -34.944  1.00 17.33           O  
ATOM   2379  CB  ILE A 323      52.816   1.780 -37.786  1.00 16.38           C  
ATOM   2380  CG1 ILE A 323      54.293   1.639 -38.118  1.00 18.19           C  
ATOM   2381  CG2 ILE A 323      52.391   3.218 -37.420  1.00 19.34           C  
ATOM   2382  CD1 ILE A 323      54.664   2.276 -39.470  1.00 21.70           C  
ATOM   2383  N   VAL A 324      49.973   0.925 -36.778  1.00 15.90           N  
ATOM   2384  CA  VAL A 324      48.635   1.237 -36.325  1.00 16.01           C  
ATOM   2385  C   VAL A 324      48.323   0.515 -35.013  1.00 14.79           C  
ATOM   2386  O   VAL A 324      47.787   1.110 -34.087  1.00 15.29           O  
ATOM   2387  CB  VAL A 324      47.612   0.825 -37.417  1.00 20.41           C  
ATOM   2388  CG1 VAL A 324      46.214   0.776 -36.856  1.00 22.27           C  
ATOM   2389  CG2 VAL A 324      47.737   1.827 -38.569  1.00 21.80           C  
ATOM   2390  N   GLY A 325      48.678  -0.783 -34.978  1.00 15.65           N  
ATOM   2391  CA  GLY A 325      48.338  -1.523 -33.736  1.00 14.46           C  
ATOM   2392  C   GLY A 325      49.204  -1.018 -32.610  1.00 16.07           C  
ATOM   2393  O   GLY A 325      48.723  -0.921 -31.469  1.00 15.70           O  
ATOM   2394  N   CYS A 326      50.449  -0.669 -32.839  1.00 15.03           N  
ATOM   2395  CA  CYS A 326      51.298  -0.166 -31.750  1.00 15.03           C  
ATOM   2396  C   CYS A 326      50.785   1.154 -31.231  1.00 16.15           C  
ATOM   2397  O   CYS A 326      50.705   1.385 -30.036  1.00 18.08           O  
ATOM   2398  CB ACYS A 326      52.735   0.037 -32.265  0.66 15.81           C  
ATOM   2399  CB BCYS A 326      52.745  -0.075 -32.226  0.34 17.60           C  
ATOM   2400  SG ACYS A 326      53.637  -1.534 -32.322  0.66 15.82           S  
ATOM   2401  SG BCYS A 326      53.788   1.011 -31.242  0.34 22.01           S  
ATOM   2402  N   ILE A 327      50.388   2.028 -32.169  1.00 15.07           N  
ATOM   2403  CA  ILE A 327      49.806   3.277 -31.682  1.00 16.02           C  
ATOM   2404  C   ILE A 327      48.501   3.044 -30.949  1.00 15.61           C  
ATOM   2405  O   ILE A 327      48.222   3.582 -29.888  1.00 16.93           O  
ATOM   2406  CB  ILE A 327      49.532   4.213 -32.872  1.00 17.12           C  
ATOM   2407  CG1 ILE A 327      50.873   4.624 -33.512  1.00 18.08           C  
ATOM   2408  CG2 ILE A 327      48.644   5.375 -32.456  1.00 21.21           C  
ATOM   2409  CD1 ILE A 327      50.680   5.338 -34.881  1.00 23.40           C  
ATOM   2422  N   THR A 329      47.387   0.570 -29.389  1.00 16.22           N  
ATOM   2423  CA  THR A 329      47.593   0.000 -28.070  1.00 16.76           C  
ATOM   2424  C   THR A 329      47.704   1.093 -27.011  1.00 19.10           C  
ATOM   2425  O   THR A 329      47.238   0.892 -25.888  1.00 18.29           O  
ATOM   2426  CB  THR A 329      48.884  -0.821 -28.027  1.00 15.79           C  
ATOM   2427  OG1 THR A 329      48.788  -1.905 -28.966  1.00 17.07           O  
ATOM   2428  CG2 THR A 329      49.022  -1.454 -26.665  1.00 17.69           C  
ATOM   2429  N   GLY A 330      48.320   2.206 -27.402  1.00 16.24           N  
ATOM   2430  CA  GLY A 330      48.550   3.317 -26.439  1.00 16.92           C  
ATOM   2431  C   GLY A 330      47.217   3.927 -26.054  1.00 17.78           C  
ATOM   2432  O   GLY A 330      47.091   4.667 -25.081  1.00 19.48           O  
ATOM   2433  N   ILE A 331      46.170   3.698 -26.856  1.00 17.18           N  
ATOM   2434  CA  ILE A 331      44.840   4.216 -26.613  1.00 16.22           C  
ATOM   2435  C   ILE A 331      44.046   3.161 -25.861  1.00 14.64           C  
ATOM   2436  O   ILE A 331      43.516   3.393 -24.760  1.00 16.93           O  
ATOM   2437  CB  ILE A 331      44.074   4.583 -27.917  1.00 18.46           C  
ATOM   2438  CG1 ILE A 331      44.776   5.709 -28.656  1.00 22.35           C  
ATOM   2439  CG2 ILE A 331      42.602   4.891 -27.652  1.00 17.90           C  
ATOM   2440  CD1 ILE A 331      44.284   5.921 -30.083  1.00 24.49           C  
ATOM   2441  N   PHE A 332      43.947   1.971 -26.484  1.00 15.27           N  
ATOM   2442  CA  PHE A 332      42.973   1.012 -25.979  1.00 15.05           C  
ATOM   2443  C   PHE A 332      43.439   0.228 -24.787  1.00 13.79           C  
ATOM   2444  O   PHE A 332      42.643  -0.534 -24.191  1.00 15.79           O  
ATOM   2445  CB  PHE A 332      42.546   0.065 -27.141  1.00 16.36           C  
ATOM   2446  CG  PHE A 332      41.553   0.830 -28.012  1.00 17.07           C  
ATOM   2447  CD1 PHE A 332      40.218   0.909 -27.664  1.00 18.55           C  
ATOM   2448  CD2 PHE A 332      42.021   1.461 -29.158  1.00 18.47           C  
ATOM   2449  CE1 PHE A 332      39.329   1.623 -28.454  1.00 17.94           C  
ATOM   2450  CE2 PHE A 332      41.128   2.200 -29.970  1.00 21.38           C  
ATOM   2451  CZ  PHE A 332      39.815   2.269 -29.581  1.00 17.86           C  
ATOM   2452  N   ALA A 333      44.696   0.434 -24.406  1.00 15.17           N  
ATOM   2453  CA  ALA A 333      45.145  -0.148 -23.119  1.00 14.37           C  
ATOM   2454  C   ALA A 333      44.450   0.564 -21.969  1.00 15.75           C  
ATOM   2455  O   ALA A 333      44.402   0.109 -20.845  1.00 17.10           O  
ATOM   2456  CB  ALA A 333      46.658  -0.051 -22.945  1.00 15.74           C  
ATOM   2457  N   ALA A 334      43.910   1.754 -22.238  1.00 15.44           N  
ATOM   2458  CA  ALA A 334      43.228   2.475 -21.127  1.00 16.82           C  
ATOM   2459  C   ALA A 334      42.093   1.683 -20.515  1.00 16.76           C  
ATOM   2460  O   ALA A 334      41.291   1.031 -21.147  1.00 17.40           O  
ATOM   2461  CB  ALA A 334      42.644   3.797 -21.650  1.00 16.77           C  
ATOM   2462  N   SER A 335      41.874   1.723 -19.192  1.00 17.70           N  
ATOM   2463  CA  SER A 335      40.839   0.980 -18.521  1.00 18.93           C  
ATOM   2464  C   SER A 335      39.451   1.563 -18.933  1.00 19.52           C  
ATOM   2465  O   SER A 335      38.532   0.788 -18.903  1.00 22.61           O  
ATOM   2466  CB ASER A 335      40.597   1.232 -17.038  0.58 29.03           C  
ATOM   2467  CB BSER A 335      40.543   0.910 -17.014  0.42 30.97           C  
ATOM   2468  OG ASER A 335      39.978   0.228 -16.328  0.58 39.39           O  
ATOM   2469  OG BSER A 335      40.891   2.155 -16.449  0.42 33.65           O  
ATOM   2470  N   SER A 336      39.548   2.856 -19.229  1.00 18.71           N  
ATOM   2471  CA  SER A 336      38.276   3.488 -19.585  1.00 21.93           C  
ATOM   2472  C   SER A 336      37.738   2.868 -20.876  1.00 21.24           C  
ATOM   2473  O   SER A 336      36.533   2.985 -21.130  1.00 24.67           O  
ATOM   2474  CB  SER A 336      38.440   4.995 -19.762  1.00 20.98           C  
ATOM   2475  OG  SER A 336      39.439   5.232 -20.742  1.00 21.99           O  
ATOM   2476  N   LEU A 337      38.645   2.254 -21.662  1.00 18.58           N  
ATOM   2477  CA  LEU A 337      38.204   1.569 -22.869  1.00 21.11           C  
ATOM   2478  C   LEU A 337      38.234   0.062 -22.709  1.00 19.82           C  
ATOM   2479  O   LEU A 337      38.199  -0.650 -23.709  1.00 19.79           O  
ATOM   2480  CB  LEU A 337      39.117   2.020 -24.015  1.00 20.39           C  
ATOM   2481  CG  LEU A 337      39.058   3.531 -24.265  1.00 20.52           C  
ATOM   2482  CD1 LEU A 337      40.128   3.930 -25.257  1.00 19.64           C  
ATOM   2483  CD2 LEU A 337      37.664   3.917 -24.722  1.00 21.21           C  
ATOM   2484  N   GLY A 338      38.295  -0.398 -21.468  1.00 19.35           N  
ATOM   2485  CA  GLY A 338      38.226  -1.824 -21.209  1.00 19.31           C  
ATOM   2486  C   GLY A 338      39.582  -2.472 -21.222  1.00 17.21           C  
ATOM   2487  O   GLY A 338      39.580  -3.705 -21.175  1.00 19.24           O  
ATOM   2488  N   GLY A 339      40.651  -1.679 -21.269  1.00 17.08           N  
ATOM   2489  CA  GLY A 339      41.968  -2.294 -21.302  1.00 16.57           C  
ATOM   2490  C   GLY A 339      42.540  -2.492 -19.907  1.00 17.83           C  
ATOM   2491  O   GLY A 339      41.840  -2.336 -18.903  1.00 19.81           O  
ATOM   2492  N   VAL A 340      43.824  -2.822 -19.889  1.00 17.53           N  
ATOM   2493  CA  VAL A 340      44.429  -3.203 -18.637  1.00 21.09           C  
ATOM   2494  C   VAL A 340      44.794  -2.036 -17.775  1.00 20.96           C  
ATOM   2495  O   VAL A 340      45.057  -2.184 -16.588  1.00 20.45           O  
ATOM   2496  CB  VAL A 340      45.723  -3.979 -18.958  1.00 22.25           C  
ATOM   2497  CG1 VAL A 340      46.661  -3.170 -19.800  1.00 46.93           C  
ATOM   2498  CG2 VAL A 340      46.347  -4.413 -17.657  1.00 51.42           C  
ATOM   2499  N   GLY A 341      44.931  -0.867 -18.385  1.00 19.32           N  
ATOM   2500  CA  GLY A 341      45.997  -0.276 -17.529  1.00 33.65           C  
ATOM   2501  C   GLY A 341      47.033   0.463 -18.172  1.00 19.09           C  
ATOM   2502  O   GLY A 341      47.619  -0.301 -18.909  1.00 26.11           O  
ATOM   2503  N   PHE A 342      47.295   1.740 -17.821  1.00 17.53           N  
ATOM   2504  CA  PHE A 342      48.661   2.117 -18.094  1.00 17.91           C  
ATOM   2505  C   PHE A 342      49.463   1.920 -16.803  1.00 18.39           C  
ATOM   2506  O   PHE A 342      48.891   1.782 -15.698  1.00 24.19           O  
ATOM   2507  CB  PHE A 342      48.797   3.562 -18.547  1.00 18.55           C  
ATOM   2508  CG  PHE A 342      47.966   3.868 -19.769  1.00 17.38           C  
ATOM   2509  CD1 PHE A 342      48.317   3.319 -21.002  1.00 18.50           C  
ATOM   2510  CD2 PHE A 342      46.851   4.668 -19.691  1.00 17.79           C  
ATOM   2511  CE1 PHE A 342      47.552   3.611 -22.124  1.00 17.55           C  
ATOM   2512  CE2 PHE A 342      46.070   4.969 -20.824  1.00 19.08           C  
ATOM   2513  CZ  PHE A 342      46.414   4.405 -22.059  1.00 17.52           C  
ATOM   2514  N   ALA A 343      50.771   1.952 -16.976  1.00 20.26           N  
ATOM   2515  CA  ALA A 343      51.658   1.785 -15.832  1.00 20.76           C  
ATOM   2516  C   ALA A 343      51.596   3.030 -14.958  1.00 24.22           C  
ATOM   2517  O   ALA A 343      50.945   4.023 -15.267  1.00 22.02           O  
ATOM   2518  CB  ALA A 343      53.086   1.581 -16.277  1.00 24.78           C  
ATOM   2519  N   GLU A 344      52.327   2.867 -13.869  1.00 25.17           N  
ATOM   2520  CA  GLU A 344      52.246   3.965 -12.896  1.00 27.55           C  
ATOM   2521  C   GLU A 344      52.654   5.298 -13.455  1.00 24.96           C  
ATOM   2522  O   GLU A 344      53.673   5.429 -14.106  1.00 27.03           O  
ATOM   2523  CB  GLU A 344      53.115   3.581 -11.678  1.00 38.41           C  
ATOM   2524  CG  GLU A 344      52.200   2.648 -10.843  1.00 48.27           C  
ATOM   2525  CD  GLU A 344      51.437   3.517  -9.860  1.00 58.42           C  
ATOM   2526  OE1 GLU A 344      51.830   4.692  -9.664  1.00 70.76           O  
ATOM   2527  OE2 GLU A 344      50.461   2.989  -9.298  1.00 61.73           O  
ATOM   2528  N   GLY A 345      51.830   6.315 -13.168  1.00 24.61           N  
ATOM   2529  CA  GLY A 345      52.176   7.660 -13.569  1.00 26.10           C  
ATOM   2530  C   GLY A 345      51.852   7.931 -15.014  1.00 21.38           C  
ATOM   2531  O   GLY A 345      51.967   9.050 -15.478  1.00 22.37           O  
ATOM   2532  N   VAL A 346      51.443   6.885 -15.756  1.00 20.45           N  
ATOM   2533  CA  VAL A 346      51.307   7.087 -17.196  1.00 20.97           C  
ATOM   2534  C   VAL A 346      49.919   7.515 -17.598  1.00 20.30           C  
ATOM   2535  O   VAL A 346      48.915   6.957 -17.156  1.00 20.50           O  
ATOM   2536  CB  VAL A 346      51.641   5.760 -17.916  1.00 19.40           C  
ATOM   2537  CG1 VAL A 346      51.318   5.916 -19.401  1.00 19.14           C  
ATOM   2538  CG2 VAL A 346      53.087   5.419 -17.642  1.00 23.90           C  
ATOM   2539  N   THR A 347      49.871   8.518 -18.457  1.00 20.28           N  
ATOM   2540  CA  THR A 347      48.629   8.950 -19.062  1.00 19.68           C  
ATOM   2541  C   THR A 347      48.578   8.452 -20.500  1.00 19.04           C  
ATOM   2542  O   THR A 347      49.640   8.111 -21.059  1.00 21.24           O  
ATOM   2543  CB  THR A 347      48.529  10.488 -19.125  1.00 21.43           C  
ATOM   2544  OG1 THR A 347      49.619  10.986 -19.950  1.00 25.17           O  
ATOM   2545  CG2 THR A 347      48.661  11.125 -17.738  1.00 24.95           C  
ATOM   2554  N   GLY A 349      48.307  10.132 -23.198  1.00 19.22           N  
ATOM   2555  CA  GLY A 349      49.115  10.895 -24.146  1.00 21.41           C  
ATOM   2556  C   GLY A 349      50.586  10.549 -24.016  1.00 20.48           C  
ATOM   2557  O   GLY A 349      51.370  10.442 -24.955  1.00 22.49           O  
ATOM   2558  N   HIS A 350      50.997  10.299 -22.766  1.00 20.31           N  
ATOM   2559  CA  HIS A 350      52.356   9.869 -22.546  1.00 20.31           C  
ATOM   2560  C   HIS A 350      52.602   8.524 -23.232  1.00 20.69           C  
ATOM   2561  O   HIS A 350      53.581   8.302 -23.905  1.00 19.53           O  
ATOM   2562  CB  HIS A 350      52.622   9.723 -21.033  1.00 20.27           C  
ATOM   2563  CG  HIS A 350      54.081   9.353 -20.917  1.00 26.26           C  
ATOM   2564  ND1 HIS A 350      54.535   8.080 -20.634  1.00 28.38           N  
ATOM   2565  CD2 HIS A 350      55.164  10.132 -21.107  1.00 28.70           C  
ATOM   2566  CE1 HIS A 350      55.865   8.059 -20.616  1.00 24.62           C  
ATOM   2567  NE2 HIS A 350      56.241   9.298 -20.894  1.00 33.04           N  
ATOM   2568  N   GLN A 351      51.656   7.610 -22.997  1.00 18.10           N  
ATOM   2569  CA  GLN A 351      51.804   6.277 -23.556  1.00 18.20           C  
ATOM   2570  C   GLN A 351      51.846   6.366 -25.078  1.00 19.18           C  
ATOM   2571  O   GLN A 351      52.630   5.666 -25.727  1.00 19.12           O  
ATOM   2572  CB  GLN A 351      50.676   5.336 -23.122  1.00 18.85           C  
ATOM   2573  CG  GLN A 351      50.990   3.900 -23.595  1.00 18.45           C  
ATOM   2574  CD  GLN A 351      52.182   3.381 -22.855  1.00 18.89           C  
ATOM   2575  OE1 GLN A 351      52.206   3.481 -21.625  1.00 20.84           O  
ATOM   2576  NE2 GLN A 351      53.180   2.869 -23.553  1.00 18.26           N  
ATOM   2577  N   LEU A 352      51.014   7.210 -25.667  1.00 18.20           N  
ATOM   2578  CA  LEU A 352      51.073   7.334 -27.119  1.00 20.25           C  
ATOM   2579  C   LEU A 352      52.424   7.798 -27.615  1.00 19.75           C  
ATOM   2580  O   LEU A 352      52.944   7.313 -28.629  1.00 20.81           O  
ATOM   2581  CB  LEU A 352      49.990   8.305 -27.606  1.00 21.81           C  
ATOM   2582  CG  LEU A 352      48.605   7.673 -27.552  1.00 21.91           C  
ATOM   2583  CD1 LEU A 352      47.525   8.719 -27.722  1.00 23.30           C  
ATOM   2584  CD2 LEU A 352      48.505   6.563 -28.628  1.00 23.08           C  
ATOM   2585  N   LEU A 353      53.003   8.787 -26.891  1.00 20.49           N  
ATOM   2586  CA  LEU A 353      54.355   9.205 -27.299  1.00 21.71           C  
ATOM   2587  C   LEU A 353      55.379   8.092 -27.212  1.00 19.25           C  
ATOM   2588  O   LEU A 353      56.274   7.938 -28.054  1.00 21.54           O  
ATOM   2589  CB  LEU A 353      54.810  10.394 -26.431  1.00 24.12           C  
ATOM   2590  CG  LEU A 353      53.967  11.648 -26.685  1.00 31.79           C  
ATOM   2591  CD1 LEU A 353      54.397  12.749 -25.704  1.00 48.35           C  
ATOM   2592  CD2 LEU A 353      54.070  12.163 -28.111  1.00 36.98           C  
ATOM   2593  N   VAL A 354      55.224   7.302 -26.151  1.00 19.37           N  
ATOM   2594  CA  VAL A 354      56.166   6.186 -25.982  1.00 18.13           C  
ATOM   2595  C   VAL A 354      55.948   5.185 -27.119  1.00 17.43           C  
ATOM   2596  O   VAL A 354      56.900   4.636 -27.686  1.00 19.65           O  
ATOM   2597  CB  VAL A 354      55.921   5.534 -24.628  1.00 21.79           C  
ATOM   2598  CG1 VAL A 354      56.643   4.196 -24.521  1.00 25.37           C  
ATOM   2599  CG2 VAL A 354      56.428   6.440 -23.515  1.00 21.63           C  
ATOM   2600  N   GLN A 355      54.668   4.970 -27.477  1.00 18.15           N  
ATOM   2601  CA  GLN A 355      54.476   4.048 -28.600  1.00 18.13           C  
ATOM   2602  C   GLN A 355      55.142   4.596 -29.860  1.00 17.99           C  
ATOM   2603  O   GLN A 355      55.785   3.855 -30.600  1.00 19.16           O  
ATOM   2604  CB  GLN A 355      52.998   3.796 -28.891  1.00 16.00           C  
ATOM   2605  CG  GLN A 355      52.236   3.265 -27.676  1.00 16.89           C  
ATOM   2606  CD  GLN A 355      52.747   1.911 -27.246  1.00 17.78           C  
ATOM   2607  OE1 GLN A 355      53.487   1.886 -26.257  1.00 18.02           O  
ATOM   2608  NE2 GLN A 355      52.436   0.827 -27.930  1.00 16.66           N  
ATOM   2609  N   LEU A 356      54.933   5.899 -30.087  1.00 19.12           N  
ATOM   2610  CA  LEU A 356      55.512   6.480 -31.297  1.00 20.51           C  
ATOM   2611  C   LEU A 356      57.017   6.386 -31.291  1.00 20.28           C  
ATOM   2612  O   LEU A 356      57.667   6.101 -32.298  1.00 20.55           O  
ATOM   2613  CB  LEU A 356      55.115   7.963 -31.384  1.00 23.40           C  
ATOM   2614  CG  LEU A 356      53.678   8.145 -31.881  1.00 27.72           C  
ATOM   2615  CD1 LEU A 356      53.334   9.631 -31.850  1.00 35.26           C  
ATOM   2616  CD2 LEU A 356      53.520   7.539 -33.269  1.00 31.75           C  
ATOM   2617  N   GLU A 357      57.560   6.642 -30.085  1.00 21.83           N  
ATOM   2618  CA  GLU A 357      59.025   6.515 -29.968  1.00 24.52           C  
ATOM   2619  C   GLU A 357      59.499   5.094 -30.286  1.00 21.52           C  
ATOM   2620  O   GLU A 357      60.489   4.923 -30.995  1.00 22.47           O  
ATOM   2621  CB  GLU A 357      59.492   6.928 -28.567  1.00 31.44           C  
ATOM   2622  CG  GLU A 357      59.137   8.379 -28.235  1.00 52.84           C  
ATOM   2623  CD  GLU A 357      59.099   8.719 -26.752  1.00 52.24           C  
ATOM   2624  OE1 GLU A 357      59.193   7.833 -25.862  1.00 91.60           O  
ATOM   2625  OE2 GLU A 357      58.976   9.920 -26.391  1.00 78.21           O  
ATOM   2626  N   SER A 358      58.761   4.121 -29.761  1.00 20.64           N  
ATOM   2627  CA  SER A 358      59.165   2.724 -30.000  1.00 22.10           C  
ATOM   2628  C   SER A 358      59.107   2.410 -31.486  1.00 18.40           C  
ATOM   2629  O   SER A 358      60.017   1.750 -32.010  1.00 20.45           O  
ATOM   2630  CB ASER A 358      58.291   1.762 -29.183  0.55 21.36           C  
ATOM   2631  CB BSER A 358      58.306   1.747 -29.178  0.45 20.20           C  
ATOM   2632  OG ASER A 358      57.021   1.590 -29.786  0.55 21.05           O  
ATOM   2633  OG BSER A 358      58.409   2.081 -27.802  0.45 21.87           O  
ATOM   2634  N   ILE A 359      58.069   2.910 -32.141  1.00 17.75           N  
ATOM   2635  CA  ILE A 359      57.920   2.720 -33.589  1.00 18.72           C  
ATOM   2636  C   ILE A 359      59.084   3.341 -34.344  1.00 18.91           C  
ATOM   2637  O   ILE A 359      59.719   2.700 -35.194  1.00 20.92           O  
ATOM   2638  CB  ILE A 359      56.599   3.299 -34.106  1.00 20.02           C  
ATOM   2639  CG1 ILE A 359      55.439   2.456 -33.560  1.00 18.97           C  
ATOM   2640  CG2 ILE A 359      56.540   3.383 -35.616  1.00 19.75           C  
ATOM   2641  CD1 ILE A 359      54.106   3.166 -33.573  1.00 20.76           C  
ATOM   2642  N   ALA A 360      59.356   4.587 -34.032  1.00 20.82           N  
ATOM   2643  CA  ALA A 360      60.406   5.292 -34.754  1.00 20.49           C  
ATOM   2644  C   ALA A 360      61.726   4.605 -34.531  1.00 20.65           C  
ATOM   2645  O   ALA A 360      62.509   4.439 -35.480  1.00 22.31           O  
ATOM   2646  CB  ALA A 360      60.445   6.738 -34.267  1.00 20.52           C  
ATOM   2647  N   ILE A 361      61.967   4.202 -33.280  1.00 19.04           N  
ATOM   2648  CA  ILE A 361      63.285   3.556 -33.074  1.00 18.57           C  
ATOM   2649  C   ILE A 361      63.385   2.264 -33.844  1.00 18.98           C  
ATOM   2650  O   ILE A 361      64.420   1.958 -34.429  1.00 21.72           O  
ATOM   2651  CB  ILE A 361      63.575   3.289 -31.581  1.00 19.64           C  
ATOM   2652  CG1 ILE A 361      63.844   4.646 -30.892  1.00 22.17           C  
ATOM   2653  CG2 ILE A 361      64.714   2.320 -31.350  1.00 21.36           C  
ATOM   2654  CD1 ILE A 361      63.694   4.508 -29.390  1.00 29.52           C  
ATOM   2655  N   THR A 362      62.256   1.545 -33.819  1.00 19.23           N  
ATOM   2656  CA  THR A 362      62.328   0.244 -34.530  1.00 18.34           C  
ATOM   2657  C   THR A 362      62.552   0.436 -36.006  1.00 17.96           C  
ATOM   2658  O   THR A 362      63.358  -0.277 -36.589  1.00 19.13           O  
ATOM   2659  CB  THR A 362      61.031  -0.557 -34.306  1.00 19.12           C  
ATOM   2660  OG1 THR A 362      60.937  -0.814 -32.887  1.00 20.41           O  
ATOM   2661  CG2 THR A 362      61.034  -1.898 -35.008  1.00 17.84           C  
ATOM   2662  N   ILE A 363      61.831   1.401 -36.591  1.00 18.73           N  
ATOM   2663  CA  ILE A 363      61.975   1.609 -38.024  1.00 20.01           C  
ATOM   2664  C   ILE A 363      63.400   2.023 -38.335  1.00 18.81           C  
ATOM   2665  O   ILE A 363      63.998   1.485 -39.262  1.00 21.24           O  
ATOM   2666  CB  ILE A 363      60.989   2.670 -38.509  1.00 19.33           C  
ATOM   2667  CG1 ILE A 363      59.540   2.134 -38.358  1.00 20.98           C  
ATOM   2668  CG2 ILE A 363      61.268   3.169 -39.928  1.00 19.88           C  
ATOM   2669  CD1 ILE A 363      58.484   3.174 -38.614  1.00 24.07           C  
ATOM   2670  N   VAL A 364      63.955   2.968 -37.579  1.00 22.04           N  
ATOM   2671  CA  VAL A 364      65.304   3.373 -37.998  1.00 22.98           C  
ATOM   2672  C   VAL A 364      66.317   2.291 -37.753  1.00 20.47           C  
ATOM   2673  O   VAL A 364      67.186   2.020 -38.584  1.00 22.13           O  
ATOM   2674  CB  VAL A 364      65.669   4.675 -37.258  1.00 23.28           C  
ATOM   2675  CG1 VAL A 364      67.097   5.119 -37.557  1.00 28.75           C  
ATOM   2676  CG2 VAL A 364      64.651   5.741 -37.675  1.00 28.99           C  
ATOM   2677  N   TRP A 365      66.211   1.655 -36.595  1.00 20.47           N  
ATOM   2678  CA  TRP A 365      67.189   0.622 -36.244  1.00 20.50           C  
ATOM   2679  C   TRP A 365      67.170  -0.486 -37.283  1.00 19.46           C  
ATOM   2680  O   TRP A 365      68.183  -0.903 -37.831  1.00 20.68           O  
ATOM   2681  CB  TRP A 365      66.852   0.126 -34.842  1.00 20.50           C  
ATOM   2682  CG  TRP A 365      67.909  -0.794 -34.294  1.00 20.66           C  
ATOM   2683  CD1 TRP A 365      68.323  -2.050 -34.665  1.00 22.24           C  
ATOM   2684  CD2 TRP A 365      68.735  -0.470 -33.168  1.00 21.81           C  
ATOM   2685  NE1 TRP A 365      69.332  -2.528 -33.884  1.00 22.38           N  
ATOM   2686  CE2 TRP A 365      69.598  -1.557 -32.935  1.00 21.03           C  
ATOM   2687  CE3 TRP A 365      68.784   0.660 -32.347  1.00 22.71           C  
ATOM   2688  CZ2 TRP A 365      70.528  -1.559 -31.907  1.00 24.20           C  
ATOM   2689  CZ3 TRP A 365      69.721   0.638 -31.329  1.00 25.06           C  
ATOM   2690  CH2 TRP A 365      70.575  -0.446 -31.112  1.00 24.99           C  
ATOM   2691  N   SER A 366      65.963  -1.015 -37.514  1.00 18.82           N  
ATOM   2692  CA  SER A 366      65.864  -2.109 -38.472  1.00 18.63           C  
ATOM   2693  C   SER A 366      66.288  -1.733 -39.881  1.00 17.97           C  
ATOM   2694  O   SER A 366      66.965  -2.463 -40.587  1.00 20.90           O  
ATOM   2695  CB  SER A 366      64.407  -2.654 -38.530  1.00 20.62           C  
ATOM   2696  OG  SER A 366      64.411  -3.740 -39.467  1.00 18.36           O  
ATOM   2697  N   GLY A 367      65.856  -0.555 -40.280  1.00 19.71           N  
ATOM   2698  CA  GLY A 367      66.166  -0.079 -41.628  1.00 19.61           C  
ATOM   2699  C   GLY A 367      67.670   0.130 -41.791  1.00 19.44           C  
ATOM   2700  O   GLY A 367      68.247  -0.321 -42.770  1.00 20.89           O  
ATOM   2701  N   VAL A 368      68.318   0.754 -40.830  1.00 20.82           N  
ATOM   2702  CA  VAL A 368      69.766   0.869 -40.881  1.00 22.69           C  
ATOM   2703  C   VAL A 368      70.471  -0.484 -40.872  1.00 21.67           C  
ATOM   2704  O   VAL A 368      71.381  -0.747 -41.687  1.00 20.99           O  
ATOM   2705  CB  VAL A 368      70.273   1.729 -39.693  1.00 27.48           C  
ATOM   2706  CG1 VAL A 368      71.794   1.631 -39.592  1.00 26.19           C  
ATOM   2707  CG2 VAL A 368      69.790   3.182 -39.834  1.00 26.33           C  
ATOM   2708  N   VAL A 369      70.096  -1.365 -39.959  1.00 20.38           N  
ATOM   2709  CA  VAL A 369      70.803  -2.667 -39.922  1.00 20.05           C  
ATOM   2710  C   VAL A 369      70.517  -3.447 -41.193  1.00 19.87           C  
ATOM   2711  O   VAL A 369      71.372  -4.093 -41.809  1.00 21.86           O  
ATOM   2712  CB  VAL A 369      70.358  -3.439 -38.669  1.00 21.86           C  
ATOM   2713  CG1 VAL A 369      70.815  -4.902 -38.752  1.00 19.87           C  
ATOM   2714  CG2 VAL A 369      70.890  -2.749 -37.417  1.00 20.47           C  
ATOM   2715  N   ALA A 370      69.280  -3.417 -41.652  1.00 18.80           N  
ATOM   2716  CA  ALA A 370      68.918  -4.100 -42.905  1.00 20.39           C  
ATOM   2717  C   ALA A 370      69.776  -3.591 -44.071  1.00 23.15           C  
ATOM   2718  O   ALA A 370      70.295  -4.325 -44.865  1.00 21.90           O  
ATOM   2719  CB  ALA A 370      67.447  -3.923 -43.282  1.00 20.21           C  
ATOM   2720  N   PHE A 371      69.901  -2.264 -44.183  1.00 22.35           N  
ATOM   2721  CA  PHE A 371      70.698  -1.676 -45.248  1.00 22.60           C  
ATOM   2722  C   PHE A 371      72.103  -2.222 -45.159  1.00 23.24           C  
ATOM   2723  O   PHE A 371      72.746  -2.680 -46.085  1.00 23.95           O  
ATOM   2724  CB  PHE A 371      70.657  -0.163 -45.027  1.00 26.38           C  
ATOM   2725  CG  PHE A 371      71.549   0.537 -46.036  1.00 32.20           C  
ATOM   2726  CD1 PHE A 371      71.039   0.716 -47.310  1.00 39.92           C  
ATOM   2727  CD2 PHE A 371      72.810   0.957 -45.676  1.00 35.64           C  
ATOM   2728  CE1 PHE A 371      71.827   1.364 -48.260  1.00 40.46           C  
ATOM   2729  CE2 PHE A 371      73.576   1.604 -46.642  1.00 38.65           C  
ATOM   2730  CZ  PHE A 371      73.097   1.812 -47.929  1.00 42.88           C  
ATOM   2731  N   ILE A 372      72.614  -2.185 -43.913  1.00 21.97           N  
ATOM   2732  CA  ILE A 372      73.966  -2.733 -43.758  1.00 23.64           C  
ATOM   2733  C   ILE A 372      74.044  -4.199 -44.131  1.00 22.72           C  
ATOM   2734  O   ILE A 372      75.009  -4.684 -44.766  1.00 24.38           O  
ATOM   2735  CB  ILE A 372      74.418  -2.486 -42.315  1.00 27.03           C  
ATOM   2736  CG1 ILE A 372      74.691  -1.005 -42.039  1.00 29.68           C  
ATOM   2737  CG2 ILE A 372      75.608  -3.356 -41.965  1.00 28.72           C  
ATOM   2738  CD1 ILE A 372      74.886  -0.737 -40.541  1.00 29.89           C  
ATOM   2739  N   GLY A 373      73.006  -4.961 -43.771  1.00 21.20           N  
ATOM   2740  CA  GLY A 373      73.154  -6.377 -44.039  1.00 23.00           C  
ATOM   2741  C   GLY A 373      73.026  -6.574 -45.540  1.00 21.41           C  
ATOM   2742  O   GLY A 373      73.747  -7.396 -46.138  1.00 22.65           O  
ATOM   2743  N   TYR A 374      72.130  -5.887 -46.218  1.00 21.18           N  
ATOM   2744  CA  TYR A 374      72.082  -6.086 -47.668  1.00 21.05           C  
ATOM   2745  C   TYR A 374      73.370  -5.672 -48.363  1.00 23.85           C  
ATOM   2746  O   TYR A 374      73.850  -6.297 -49.311  1.00 24.92           O  
ATOM   2747  CB  TYR A 374      70.906  -5.290 -48.229  1.00 22.01           C  
ATOM   2748  CG  TYR A 374      69.544  -5.854 -47.844  1.00 21.02           C  
ATOM   2749  CD1 TYR A 374      69.180  -7.175 -48.108  1.00 21.05           C  
ATOM   2750  CD2 TYR A 374      68.632  -4.998 -47.220  1.00 20.19           C  
ATOM   2751  CE1 TYR A 374      67.931  -7.660 -47.746  1.00 18.66           C  
ATOM   2752  CE2 TYR A 374      67.381  -5.465 -46.854  1.00 19.07           C  
ATOM   2753  CZ  TYR A 374      67.070  -6.780 -47.135  1.00 20.08           C  
ATOM   2754  OH  TYR A 374      65.820  -7.228 -46.768  1.00 19.55           O  
ATOM   2755  N   LYS A 375      73.931  -4.565 -47.893  1.00 24.95           N  
ATOM   2756  CA  LYS A 375      75.132  -4.006 -48.542  1.00 23.93           C  
ATOM   2757  C   LYS A 375      76.290  -4.961 -48.315  1.00 25.29           C  
ATOM   2758  O   LYS A 375      77.098  -5.251 -49.182  1.00 26.02           O  
ATOM   2759  CB  LYS A 375      75.404  -2.607 -47.989  1.00 26.37           C  
ATOM   2760  CG  LYS A 375      74.563  -1.507 -48.610  1.00 38.08           C  
ATOM   2761  CD  LYS A 375      74.864  -1.311 -50.103  1.00 51.39           C  
ATOM   2762  CE  LYS A 375      73.902  -0.321 -50.722  1.00 56.57           C  
ATOM   2763  NZ  LYS A 375      74.000  -0.100 -52.189  1.00 53.17           N  
ATOM   2764  N   LEU A 376      76.376  -5.495 -47.086  1.00 26.36           N  
ATOM   2765  CA  LEU A 376      77.475  -6.434 -46.842  1.00 26.48           C  
ATOM   2766  C   LEU A 376      77.320  -7.642 -47.754  1.00 27.07           C  
ATOM   2767  O   LEU A 376      78.257  -8.101 -48.402  1.00 28.99           O  
ATOM   2768  CB  LEU A 376      77.472  -6.808 -45.358  1.00 26.40           C  
ATOM   2769  CG  LEU A 376      78.501  -7.850 -44.937  1.00 29.56           C  
ATOM   2770  CD1 LEU A 376      79.913  -7.332 -45.166  1.00 38.43           C  
ATOM   2771  CD2 LEU A 376      78.319  -8.213 -43.473  1.00 36.81           C  
ATOM   2772  N   ALA A 377      76.096  -8.171 -47.851  1.00 23.07           N  
ATOM   2773  CA  ALA A 377      75.855  -9.296 -48.750  1.00 23.62           C  
ATOM   2774  C   ALA A 377      76.249  -8.917 -50.167  1.00 26.31           C  
ATOM   2775  O   ALA A 377      76.945  -9.664 -50.820  1.00 28.84           O  
ATOM   2776  CB  ALA A 377      74.396  -9.755 -48.654  1.00 23.77           C  
ATOM   2777  N   ASP A 378      75.808  -7.752 -50.608  1.00 27.27           N  
ATOM   2778  CA  ASP A 378      76.091  -7.318 -51.956  1.00 26.97           C  
ATOM   2779  C   ASP A 378      77.595  -7.269 -52.189  1.00 30.37           C  
ATOM   2780  O   ASP A 378      78.141  -7.734 -53.186  1.00 37.54           O  
ATOM   2781  CB  ASP A 378      75.514  -5.929 -52.229  1.00 27.12           C  
ATOM   2782  CG  ASP A 378      75.128  -5.792 -53.692  1.00 30.66           C  
ATOM   2783  OD1 ASP A 378      74.917  -4.636 -54.114  1.00 44.34           O  
ATOM   2784  OD2 ASP A 378      75.011  -6.772 -54.472  1.00 35.00           O  
ATOM   2785  N   LEU A 379      78.249  -6.658 -51.210  1.00 32.30           N  
ATOM   2786  CA  LEU A 379      79.682  -6.425 -51.413  1.00 34.30           C  
ATOM   2787  C   LEU A 379      80.458  -7.722 -51.410  1.00 37.31           C  
ATOM   2788  O   LEU A 379      81.531  -7.803 -51.994  1.00 40.76           O  
ATOM   2789  CB  LEU A 379      80.174  -5.469 -50.326  1.00 38.66           C  
ATOM   2790  CG  LEU A 379      79.627  -4.044 -50.461  1.00 44.76           C  
ATOM   2791  CD1 LEU A 379      79.607  -3.338 -49.114  1.00 68.41           C  
ATOM   2792  CD2 LEU A 379      80.456  -3.250 -51.468  1.00 63.65           C  
ATOM   2793  N   THR A 380      79.935  -8.751 -50.740  1.00 33.65           N  
ATOM   2794  CA  THR A 380      80.772  -9.946 -50.600  1.00 36.76           C  
ATOM   2795  C   THR A 380      80.359 -11.011 -51.591  1.00 36.88           C  
ATOM   2796  O   THR A 380      81.238 -11.624 -52.209  1.00 46.34           O  
ATOM   2797  CB  THR A 380      80.697 -10.506 -49.172  1.00 41.24           C  
ATOM   2798  OG1 THR A 380      79.314 -10.509 -48.832  1.00 45.76           O  
ATOM   2799  CG2 THR A 380      81.393  -9.588 -48.178  1.00 42.51           C  
ATOM   2800  N   VAL A 381      79.060 -11.243 -51.761  1.00 35.04           N  
ATOM   2801  CA  VAL A 381      78.654 -12.323 -52.657  1.00 31.01           C  
ATOM   2802  C   VAL A 381      77.762 -11.808 -53.776  1.00 31.54           C  
ATOM   2803  O   VAL A 381      77.550 -12.545 -54.751  1.00 33.06           O  
ATOM   2804  CB  VAL A 381      77.955 -13.469 -51.892  1.00 34.68           C  
ATOM   2805  CG1 VAL A 381      78.909 -14.089 -50.891  1.00 32.66           C  
ATOM   2806  CG2 VAL A 381      76.680 -12.984 -51.195  1.00 32.96           C  
ATOM   2807  N   GLY A 382      77.244 -10.592 -53.662  1.00 30.14           N  
ATOM   2808  CA  GLY A 382      76.275 -10.121 -54.657  1.00 28.27           C  
ATOM   2809  C   GLY A 382      74.841 -10.358 -54.225  1.00 29.73           C  
ATOM   2810  O   GLY A 382      74.486 -11.490 -53.889  1.00 29.31           O  
ATOM   2811  N   LEU A 383      73.988  -9.335 -54.198  1.00 28.92           N  
ATOM   2812  CA  LEU A 383      72.630  -9.545 -53.705  1.00 30.66           C  
ATOM   2813  C   LEU A 383      71.712 -10.233 -54.690  1.00 31.74           C  
ATOM   2814  O   LEU A 383      70.918 -11.139 -54.467  1.00 33.66           O  
ATOM   2815  CB  LEU A 383      71.964  -8.180 -53.480  1.00 36.34           C  
ATOM   2816  CG  LEU A 383      72.015  -7.549 -52.112  1.00 35.11           C  
ATOM   2817  CD1 LEU A 383      71.511  -6.109 -52.144  1.00 37.75           C  
ATOM   2818  CD2 LEU A 383      71.203  -8.387 -51.137  1.00 33.82           C  
ATOM   2819  N   ARG A 384      71.769  -9.698 -55.910  1.00 39.11           N  
ATOM   2820  CA  ARG A 384      70.734  -9.897 -56.893  1.00 41.53           C  
ATOM   2821  C   ARG A 384      70.937 -11.198 -57.651  1.00 41.86           C  
ATOM   2822  O   ARG A 384      72.001 -11.543 -58.119  1.00 37.09           O  
ATOM   2823  CB  ARG A 384      70.680  -8.698 -57.862  1.00 50.80           C  
ATOM   2824  CG  ARG A 384      69.249  -8.236 -58.097  1.00 60.08           C  
ATOM   2825  CD  ARG A 384      68.823  -8.346 -59.555  1.00 65.84           C  
ATOM   2826  NE  ARG A 384      68.616  -7.011 -60.109  1.00 70.72           N  
ATOM   2827  CZ  ARG A 384      67.703  -6.731 -61.031  1.00 72.74           C  
ATOM   2828  NH1 ARG A 384      66.924  -7.701 -61.501  1.00 69.32           N  
ATOM   2829  NH2 ARG A 384      67.565  -5.492 -61.491  1.00 91.05           N  
ATOM   2830  N   VAL A 385      69.853 -11.951 -57.753  1.00 41.25           N  
ATOM   2831  CA  VAL A 385      69.793 -13.134 -58.587  1.00 45.68           C  
ATOM   2832  C   VAL A 385      70.195 -12.917 -60.037  1.00 54.49           C  
ATOM   2833  O   VAL A 385      70.206 -11.798 -60.554  1.00 53.33           O  
ATOM   2834  CB  VAL A 385      68.327 -13.622 -58.509  1.00 51.12           C  
ATOM   2835  CG1 VAL A 385      67.969 -14.435 -59.735  1.00 58.71           C  
ATOM   2836  CG2 VAL A 385      68.201 -14.385 -57.212  1.00 62.55           C  
