# Supplementary material for: Alignment of Helical Membrane Protein Sequences Using AlignMe
Source: PLoS One. 2013 Mar 4;8(3):e57731. doi: 10.1371/journal.pone.0057731 (PMC3587630; doi:10.1371/journal.pone.0057731)
Supplement: File S2 — Dataset of HOMEP2 homologous membrane proteins. (GZ) [file pone.0057731.s002.gz › HOMEP2010_pdbs/ABC_transporters_influx/2NQ2_A.pdb]

ATOM      1  N   TYR A   6     -23.166  -7.488  19.780  1.00 84.99           N  
ATOM      2  CA  TYR A   6     -22.296  -7.260  20.972  1.00 85.30           C  
ATOM      3  C   TYR A   6     -22.638  -8.213  22.115  1.00 84.73           C  
ATOM      4  O   TYR A   6     -21.792  -8.985  22.564  1.00 84.22           O  
ATOM      5  CB  TYR A   6     -22.429  -5.813  21.465  1.00 86.56           C  
ATOM      6  CG  TYR A   6     -21.671  -5.527  22.749  1.00 87.86           C  
ATOM      7  CD1 TYR A   6     -22.221  -4.708  23.737  1.00 88.50           C  
ATOM      8  CD2 TYR A   6     -20.407  -6.076  22.979  1.00 88.78           C  
ATOM      9  CE1 TYR A   6     -21.533  -4.444  24.924  1.00 89.16           C  
ATOM     10  CE2 TYR A   6     -19.709  -5.817  24.161  1.00 89.23           C  
ATOM     11  CZ  TYR A   6     -20.278  -5.002  25.129  1.00 89.37           C  
ATOM     12  OH  TYR A   6     -19.598  -4.750  26.300  1.00 88.74           O  
ATOM     13  N   PRO A   7     -23.888  -8.171  22.605  1.00 84.54           N  
ATOM     14  CA  PRO A   7     -24.268  -9.065  23.704  1.00 83.86           C  
ATOM     15  C   PRO A   7     -24.041 -10.527  23.336  1.00 82.66           C  
ATOM     16  O   PRO A   7     -23.681 -11.346  24.181  1.00 82.89           O  
ATOM     17  CB  PRO A   7     -25.743  -8.736  23.916  1.00 84.57           C  
ATOM     18  CG  PRO A   7     -26.199  -8.374  22.530  1.00 84.68           C  
ATOM     19  CD  PRO A   7     -25.074  -7.489  22.054  1.00 84.49           C  
ATOM     20  N   LYS A   8     -24.251 -10.841  22.062  1.00 80.85           N  
ATOM     21  CA  LYS A   8     -24.068 -12.198  21.569  1.00 79.35           C  
ATOM     22  C   LYS A   8     -22.614 -12.629  21.731  1.00 77.29           C  
ATOM     23  O   LYS A   8     -22.332 -13.803  21.964  1.00 77.76           O  
ATOM     24  CB  LYS A   8     -24.480 -12.280  20.097  1.00 80.63           C  
ATOM     25  CG  LYS A   8     -24.407 -13.674  19.500  1.00 82.54           C  
ATOM     26  CD  LYS A   8     -24.903 -13.685  18.061  1.00 84.24           C  
ATOM     27  CE  LYS A   8     -24.880 -15.092  17.474  1.00 85.26           C  
ATOM     28  NZ  LYS A   8     -25.389 -15.121  16.070  1.00 86.27           N  
ATOM     29  N   ILE A   9     -21.692 -11.678  21.609  1.00 74.96           N  
ATOM     30  CA  ILE A   9     -20.269 -11.977  21.751  1.00 72.61           C  
ATOM     31  C   ILE A   9     -19.894 -12.143  23.221  1.00 70.90           C  
ATOM     32  O   ILE A   9     -19.156 -13.059  23.577  1.00 69.85           O  
ATOM     33  CB  ILE A   9     -19.387 -10.864  21.128  1.00 72.53           C  
ATOM     34  CG1 ILE A   9     -19.612 -10.806  19.614  1.00 71.79           C  
ATOM     35  CG2 ILE A   9     -17.917 -11.128  21.434  1.00 71.18           C  
ATOM     36  CD1 ILE A   9     -18.834  -9.710  18.916  0.00 71.98           C  
ATOM     37  N   LEU A  10     -20.405 -11.258  24.073  1.00 69.96           N  
ATOM     38  CA  LEU A  10     -20.114 -11.330  25.499  1.00 70.21           C  
ATOM     39  C   LEU A  10     -20.664 -12.614  26.097  1.00 71.29           C  
ATOM     40  O   LEU A  10     -19.992 -13.284  26.883  1.00 71.58           O  
ATOM     41  CB  LEU A  10     -20.717 -10.135  26.238  1.00 69.18           C  
ATOM     42  CG  LEU A  10     -20.137  -8.750  25.951  1.00 69.62           C  
ATOM     43  CD1 LEU A  10     -20.744  -7.756  26.929  1.00 68.82           C  
ATOM     44  CD2 LEU A  10     -18.617  -8.769  26.091  1.00 68.57           C  
ATOM     45  N   PHE A  11     -21.894 -12.952  25.724  1.00 71.90           N  
ATOM     46  CA  PHE A  11     -22.532 -14.157  26.227  1.00 72.34           C  
ATOM     47  C   PHE A  11     -21.742 -15.383  25.790  1.00 71.61           C  
ATOM     48  O   PHE A  11     -21.643 -16.364  26.528  1.00 71.42           O  
ATOM     49  CB  PHE A  11     -23.975 -14.237  25.721  1.00 73.81           C  
ATOM     50  CG  PHE A  11     -24.717 -15.454  26.192  1.00 75.45           C  
ATOM     51  CD1 PHE A  11     -24.703 -16.628  25.443  1.00 75.74           C  
ATOM     52  CD2 PHE A  11     -25.417 -15.435  27.395  1.00 76.66           C  
ATOM     53  CE1 PHE A  11     -25.377 -17.767  25.886  1.00 76.30           C  
ATOM     54  CE2 PHE A  11     -26.094 -16.567  27.847  1.00 76.97           C  
ATOM     55  CZ  PHE A  11     -26.073 -17.735  27.090  1.00 76.59           C  
ATOM     56  N   GLY A  12     -21.170 -15.315  24.592  1.00 70.91           N  
ATOM     57  CA  GLY A  12     -20.385 -16.424  24.081  1.00 69.84           C  
ATOM     58  C   GLY A  12     -19.074 -16.597  24.829  1.00 69.44           C  
ATOM     59  O   GLY A  12     -18.683 -17.716  25.161  1.00 68.67           O  
ATOM     60  N   LEU A  13     -18.390 -15.488  25.095  1.00 68.78           N  
ATOM     61  CA  LEU A  13     -17.123 -15.535  25.812  1.00 68.09           C  
ATOM     62  C   LEU A  13     -17.334 -15.946  27.260  1.00 68.07           C  
ATOM     63  O   LEU A  13     -16.511 -16.657  27.835  1.00 67.59           O  
ATOM     64  CB  LEU A  13     -16.430 -14.174  25.765  1.00 66.92           C  
ATOM     65  CG  LEU A  13     -15.925 -13.725  24.395  1.00 66.91           C  
ATOM     66  CD1 LEU A  13     -15.236 -12.372  24.532  1.00 66.32           C  
ATOM     67  CD2 LEU A  13     -14.970 -14.768  23.827  1.00 65.13           C  
ATOM     68  N   THR A  14     -18.436 -15.490  27.848  1.00 69.17           N  
ATOM     69  CA  THR A  14     -18.750 -15.823  29.231  1.00 70.47           C  
ATOM     70  C   THR A  14     -19.257 -17.265  29.295  1.00 70.97           C  
ATOM     71  O   THR A  14     -19.623 -17.764  30.356  1.00 71.52           O  
ATOM     72  CB  THR A  14     -19.812 -14.860  29.812  1.00 70.50           C  
ATOM     73  OG1 THR A  14     -19.996 -15.130  31.208  1.00 70.75           O  
ATOM     74  CG2 THR A  14     -21.135 -15.028  29.091  1.00 72.18           C  
ATOM     75  N   LEU A  15     -19.269 -17.925  28.140  1.00 71.58           N  
ATOM     76  CA  LEU A  15     -19.693 -19.316  28.039  1.00 71.65           C  
ATOM     77  C   LEU A  15     -18.433 -20.175  28.106  1.00 71.33           C  
ATOM     78  O   LEU A  15     -18.364 -21.126  28.882  1.00 71.94           O  
ATOM     79  CB  LEU A  15     -20.406 -19.567  26.710  1.00 73.23           C  
ATOM     80  CG  LEU A  15     -21.022 -20.955  26.516  1.00 74.67           C  
ATOM     81  CD1 LEU A  15     -22.367 -21.009  27.222  1.00 74.66           C  
ATOM     82  CD2 LEU A  15     -21.195 -21.248  25.032  1.00 74.78           C  
ATOM     83  N   LEU A  16     -17.440 -19.833  27.284  1.00 70.85           N  
ATOM     84  CA  LEU A  16     -16.169 -20.560  27.262  1.00 69.85           C  
ATOM     85  C   LEU A  16     -15.546 -20.513  28.648  1.00 67.90           C  
ATOM     86  O   LEU A  16     -14.964 -21.489  29.114  1.00 67.15           O  
ATOM     87  CB  LEU A  16     -15.186 -19.926  26.273  1.00 70.69           C  
ATOM     88  CG  LEU A  16     -15.425 -20.030  24.769  1.00 72.54           C  
ATOM     89  CD1 LEU A  16     -14.239 -19.402  24.055  1.00 73.03           C  
ATOM     90  CD2 LEU A  16     -15.576 -21.485  24.347  1.00 73.34           C  
ATOM     91  N   LEU A  17     -15.663 -19.356  29.287  1.00 65.98           N  
ATOM     92  CA  LEU A  17     -15.131 -19.147  30.622  1.00 65.42           C  
ATOM     93  C   LEU A  17     -15.616 -20.281  31.530  1.00 65.03           C  
ATOM     94  O   LEU A  17     -14.826 -20.908  32.234  1.00 64.78           O  
ATOM     95  CB  LEU A  17     -15.613 -17.792  31.151  1.00 65.43           C  
ATOM     96  CG  LEU A  17     -15.053 -17.175  32.438  1.00 65.86           C  
ATOM     97  CD1 LEU A  17     -15.312 -18.085  33.629  1.00 65.64           C  
ATOM     98  CD2 LEU A  17     -13.577 -16.918  32.266  1.00 66.40           C  
ATOM     99  N   VAL A  18     -16.919 -20.548  31.501  1.00 64.68           N  
ATOM    100  CA  VAL A  18     -17.503 -21.602  32.325  1.00 63.65           C  
ATOM    101  C   VAL A  18     -17.130 -22.992  31.819  1.00 62.88           C  
ATOM    102  O   VAL A  18     -16.723 -23.855  32.596  1.00 62.45           O  
ATOM    103  CB  VAL A  18     -19.039 -21.480  32.376  1.00 64.39           C  
ATOM    104  CG1 VAL A  18     -19.636 -22.682  33.095  1.00 65.80           C  
ATOM    105  CG2 VAL A  18     -19.429 -20.192  33.090  1.00 63.76           C  
ATOM    106  N   ILE A  19     -17.267 -23.204  30.515  1.00 61.85           N  
ATOM    107  CA  ILE A  19     -16.934 -24.489  29.915  1.00 61.69           C  
ATOM    108  C   ILE A  19     -15.488 -24.900  30.205  1.00 61.60           C  
ATOM    109  O   ILE A  19     -15.220 -26.061  30.523  1.00 61.80           O  
ATOM    110  CB  ILE A  19     -17.157 -24.457  28.386  1.00 63.16           C  
ATOM    111  CG1 ILE A  19     -18.646 -24.250  28.082  1.00 63.42           C  
ATOM    112  CG2 ILE A  19     -16.656 -25.744  27.755  1.00 62.94           C  
ATOM    113  CD1 ILE A  19     -18.966 -24.152  26.605  0.00 63.52           C  
ATOM    114  N   THR A  20     -14.556 -23.954  30.102  1.00 60.30           N  
ATOM    115  CA  THR A  20     -13.150 -24.253  30.360  1.00 59.01           C  
ATOM    116  C   THR A  20     -12.890 -24.418  31.856  1.00 57.61           C  
ATOM    117  O   THR A  20     -11.990 -25.150  32.256  1.00 56.20           O  
ATOM    118  CB  THR A  20     -12.217 -23.147  29.821  1.00 59.79           C  
ATOM    119  OG1 THR A  20     -12.427 -21.941  30.563  1.00 62.81           O  
ATOM    120  CG2 THR A  20     -12.490 -22.883  28.349  1.00 60.57           C  
ATOM    121  N   ALA A  21     -13.672 -23.729  32.679  1.00 57.11           N  
ATOM    122  CA  ALA A  21     -13.520 -23.827  34.125  1.00 58.20           C  
ATOM    123  C   ALA A  21     -13.938 -25.233  34.551  1.00 59.70           C  
ATOM    124  O   ALA A  21     -13.218 -25.917  35.286  1.00 58.46           O  
ATOM    125  CB  ALA A  21     -14.392 -22.787  34.821  1.00 56.75           C  
ATOM    126  N   VAL A  22     -15.107 -25.656  34.080  1.00 60.17           N  
ATOM    127  CA  VAL A  22     -15.619 -26.979  34.401  1.00 60.85           C  
ATOM    128  C   VAL A  22     -14.646 -28.031  33.888  1.00 61.21           C  
ATOM    129  O   VAL A  22     -14.253 -28.935  34.628  1.00 60.34           O  
ATOM    130  CB  VAL A  22     -17.016 -27.211  33.769  1.00 61.51           C  
ATOM    131  CG1 VAL A  22     -17.400 -28.685  33.862  1.00 61.36           C  
ATOM    132  CG2 VAL A  22     -18.054 -26.353  34.488  1.00 60.83           C  
ATOM    133  N   ILE A  23     -14.251 -27.903  32.625  1.00 60.84           N  
ATOM    134  CA  ILE A  23     -13.318 -28.850  32.028  1.00 61.50           C  
ATOM    135  C   ILE A  23     -12.031 -28.934  32.850  1.00 62.28           C  
ATOM    136  O   ILE A  23     -11.394 -29.987  32.917  1.00 63.04           O  
ATOM    137  CB  ILE A  23     -12.983 -28.457  30.569  1.00 61.55           C  
ATOM    138  CG1 ILE A  23     -14.226 -28.627  29.690  1.00 61.61           C  
ATOM    139  CG2 ILE A  23     -11.850 -29.316  30.038  1.00 61.25           C  
ATOM    140  CD1 ILE A  23     -14.021 -28.214  28.247  0.00 61.77           C  
ATOM    141  N   SER A  24     -11.656 -27.827  33.483  1.00 62.18           N  
ATOM    142  CA  SER A  24     -10.449 -27.798  34.303  1.00 62.23           C  
ATOM    143  C   SER A  24     -10.523 -28.875  35.380  1.00 62.31           C  
ATOM    144  O   SER A  24      -9.526 -29.532  35.689  1.00 61.96           O  
ATOM    145  CB  SER A  24     -10.283 -26.427  34.967  1.00 61.70           C  
ATOM    146  OG  SER A  24     -10.039 -25.417  34.006  1.00 61.07           O  
ATOM    147  N   LEU A  25     -11.713 -29.047  35.949  1.00 61.93           N  
ATOM    148  CA  LEU A  25     -11.932 -30.044  36.991  1.00 61.42           C  
ATOM    149  C   LEU A  25     -11.560 -31.440  36.506  1.00 61.05           C  
ATOM    150  O   LEU A  25     -11.377 -32.351  37.310  1.00 61.25           O  
ATOM    151  CB  LEU A  25     -13.395 -30.033  37.425  1.00 60.18           C  
ATOM    152  CG  LEU A  25     -13.924 -28.684  37.903  1.00 59.60           C  
ATOM    153  CD1 LEU A  25     -15.430 -28.774  38.125  1.00 58.70           C  
ATOM    154  CD2 LEU A  25     -13.198 -28.276  39.176  1.00 57.55           C  
ATOM    155  N   GLY A  26     -11.446 -31.596  35.190  1.00 60.95           N  
ATOM    156  CA  GLY A  26     -11.101 -32.883  34.618  1.00 61.97           C  
ATOM    157  C   GLY A  26      -9.617 -33.093  34.372  1.00 63.47           C  
ATOM    158  O   GLY A  26      -9.232 -33.900  33.527  1.00 63.50           O  
ATOM    159  N   ILE A  27      -8.779 -32.374  35.108  1.00 64.79           N  
ATOM    160  CA  ILE A  27      -7.336 -32.502  34.952  1.00 66.83           C  
ATOM    161  C   ILE A  27      -6.645 -32.631  36.307  1.00 67.90           C  
ATOM    162  O   ILE A  27      -7.024 -31.970  37.276  1.00 67.68           O  
ATOM    163  CB  ILE A  27      -6.743 -31.280  34.214  1.00 67.74           C  
ATOM    164  CG1 ILE A  27      -7.369 -31.151  32.824  1.00 68.04           C  
ATOM    165  CG2 ILE A  27      -5.230 -31.424  34.103  1.00 68.20           C  
ATOM    166  CD1 ILE A  27      -6.891 -29.945  32.041  0.00 67.87           C  
ATOM    167  N   GLY A  28      -5.633 -33.489  36.371  1.00 69.67           N  
ATOM    168  CA  GLY A  28      -4.899 -33.673  37.610  1.00 72.11           C  
ATOM    169  C   GLY A  28      -5.289 -34.893  38.424  1.00 73.83           C  
ATOM    170  O   GLY A  28      -6.224 -35.620  38.082  1.00 74.68           O  
ATOM    171  N   ARG A  29      -4.555 -35.114  39.509  1.00 74.51           N  
ATOM    172  CA  ARG A  29      -4.799 -36.235  40.406  1.00 74.74           C  
ATOM    173  C   ARG A  29      -6.207 -36.102  40.982  1.00 74.48           C  
ATOM    174  O   ARG A  29      -6.681 -34.990  41.216  1.00 73.39           O  
ATOM    175  CB  ARG A  29      -3.774 -36.215  41.543  1.00 76.09           C  
ATOM    176  CG  ARG A  29      -3.750 -37.464  42.405  1.00 79.60           C  
ATOM    177  CD  ARG A  29      -2.873 -38.555  41.790  1.00 82.72           C  
ATOM    178  NE  ARG A  29      -2.880 -39.783  42.585  1.00 83.86           N  
ATOM    179  CZ  ARG A  29      -2.585 -39.842  43.881  1.00 83.87           C  
ATOM    180  NH1 ARG A  29      -2.619 -41.005  44.519  1.00 83.46           N  
ATOM    181  NH2 ARG A  29      -2.260 -38.737  44.543  1.00 83.41           N  
ATOM    182  N   TYR A  30      -6.873 -37.232  41.204  1.00 75.02           N  
ATOM    183  CA  TYR A  30      -8.224 -37.233  41.761  1.00 75.44           C  
ATOM    184  C   TYR A  30      -9.173 -36.322  40.986  1.00 75.02           C  
ATOM    185  O   TYR A  30      -9.965 -35.599  41.584  1.00 74.05           O  
ATOM    186  CB  TYR A  30      -8.186 -36.781  43.225  1.00 77.12           C  
ATOM    187  CG  TYR A  30      -7.430 -37.703  44.164  1.00 79.53           C  
ATOM    188  CD1 TYR A  30      -6.957 -37.236  45.390  1.00 80.60           C  
ATOM    189  CD2 TYR A  30      -7.206 -39.041  43.842  1.00 80.56           C  
ATOM    190  CE1 TYR A  30      -6.280 -38.077  46.271  1.00 81.57           C  
ATOM    191  CE2 TYR A  30      -6.531 -39.890  44.717  1.00 81.06           C  
ATOM    192  CZ  TYR A  30      -6.070 -39.402  45.929  1.00 81.12           C  
ATOM    193  OH  TYR A  30      -5.401 -40.234  46.801  1.00 81.01           O  
ATOM    194  N   SER A  31      -9.100 -36.362  39.660  1.00 75.86           N  
ATOM    195  CA  SER A  31      -9.958 -35.522  38.828  1.00 78.95           C  
ATOM    196  C   SER A  31     -11.230 -36.236  38.360  1.00 80.81           C  
ATOM    197  O   SER A  31     -11.680 -37.199  38.981  1.00 81.74           O  
ATOM    198  CB  SER A  31      -9.170 -35.013  37.611  1.00 78.42           C  
ATOM    199  OG  SER A  31      -8.680 -36.082  36.815  1.00 78.11           O  
ATOM    200  N   LEU A  32     -11.814 -35.736  37.273  1.00 82.52           N  
ATOM    201  CA  LEU A  32     -13.021 -36.309  36.681  1.00 83.55           C  
ATOM    202  C   LEU A  32     -12.652 -36.726  35.263  1.00 86.26           C  
ATOM    203  O   LEU A  32     -11.518 -36.503  34.835  1.00 86.37           O  
ATOM    204  CB  LEU A  32     -14.145 -35.271  36.650  1.00 81.58           C  
ATOM    205  CG  LEU A  32     -14.816 -34.895  37.978  1.00 80.76           C  
ATOM    206  CD1 LEU A  32     -13.777 -34.488  39.006  1.00 80.72           C  
ATOM    207  CD2 LEU A  32     -15.802 -33.762  37.740  1.00 79.54           C  
ATOM    208  N   SER A  33     -13.588 -37.324  34.529  1.00 89.58           N  
ATOM    209  CA  SER A  33     -13.289 -37.761  33.163  1.00 92.43           C  
ATOM    210  C   SER A  33     -14.465 -37.697  32.192  1.00 94.01           C  
ATOM    211  O   SER A  33     -14.303 -37.316  31.032  1.00 93.58           O  
ATOM    212  CB  SER A  33     -12.731 -39.189  33.182  1.00 92.84           C  
ATOM    213  OG  SER A  33     -12.422 -39.636  31.872  1.00 93.42           O  
ATOM    214  N   VAL A  34     -15.643 -38.083  32.664  1.00 96.85           N  
ATOM    215  CA  VAL A  34     -16.835 -38.073  31.825  1.00 99.00           C  
ATOM    216  C   VAL A  34     -18.004 -37.290  32.430  1.00100.50           C  
ATOM    217  O   VAL A  34     -18.890 -36.835  31.703  1.00100.76           O  
ATOM    218  CB  VAL A  34     -17.304 -39.516  31.514  1.00 98.72           C  
ATOM    219  CG1 VAL A  34     -17.708 -40.223  32.798  1.00 98.58           C  
ATOM    220  CG2 VAL A  34     -18.458 -39.489  30.525  1.00 98.88           C  
ATOM    221  N   PRO A  35     -18.027 -37.122  33.767  1.00101.53           N  
ATOM    222  CA  PRO A  35     -19.136 -36.374  34.365  1.00102.25           C  
ATOM    223  C   PRO A  35     -19.360 -35.015  33.703  1.00103.44           C  
ATOM    224  O   PRO A  35     -18.506 -34.128  33.771  1.00103.21           O  
ATOM    225  CB  PRO A  35     -18.712 -36.250  35.825  1.00102.17           C  
ATOM    226  CG  PRO A  35     -17.980 -37.531  36.058  1.00101.40           C  
ATOM    227  CD  PRO A  35     -17.124 -37.633  34.816  1.00101.62           C  
ATOM    228  N   GLN A  36     -20.514 -34.871  33.056  1.00104.65           N  
ATOM    229  CA  GLN A  36     -20.878 -33.630  32.380  1.00105.18           C  
ATOM    230  C   GLN A  36     -21.685 -32.777  33.357  1.00105.21           C  
ATOM    231  O   GLN A  36     -22.893 -32.973  33.520  1.00105.30           O  
ATOM    232  CB  GLN A  36     -21.713 -33.940  31.132  1.00105.09           C  
ATOM    233  CG  GLN A  36     -21.872 -32.777  30.155  1.00105.97           C  
ATOM    234  CD  GLN A  36     -22.688 -31.624  30.715  1.00106.33           C  
ATOM    235  OE1 GLN A  36     -23.847 -31.794  31.095  1.00106.54           O  
ATOM    236  NE2 GLN A  36     -22.084 -30.440  30.761  1.00106.02           N  
ATOM    237  N   ILE A  37     -21.007 -31.837  34.010  1.00104.63           N  
ATOM    238  CA  ILE A  37     -21.647 -30.957  34.982  1.00103.65           C  
ATOM    239  C   ILE A  37     -22.244 -29.724  34.311  1.00103.23           C  
ATOM    240  O   ILE A  37     -22.695 -29.783  33.167  1.00102.51           O  
ATOM    241  CB  ILE A  37     -20.639 -30.495  36.060  1.00103.33           C  
ATOM    242  CG1 ILE A  37     -20.025 -31.713  36.756  1.00102.74           C  
ATOM    243  CG2 ILE A  37     -21.336 -29.605  37.077  1.00102.57           C  
ATOM    244  CD1 ILE A  37     -18.977 -31.366  37.795  0.00101.93           C  
ATOM    245  N   ASP A  51     -15.206 -36.708  45.993  1.00 89.41           N  
ATOM    246  CA  ASP A  51     -16.369 -37.575  45.906  1.00 88.88           C  
ATOM    247  C   ASP A  51     -16.020 -38.959  46.452  1.00 88.36           C  
ATOM    248  O   ASP A  51     -16.038 -39.948  45.716  1.00 88.05           O  
ATOM    249  CB  ASP A  51     -16.822 -37.685  44.449  1.00 89.41           C  
ATOM    250  CG  ASP A  51     -18.210 -38.264  44.314  1.00 88.97           C  
ATOM    251  OD1 ASP A  51     -18.430 -39.388  44.805  1.00 89.21           O  
ATOM    252  OD2 ASP A  51     -19.079 -37.594  43.716  1.00 89.38           O  
ATOM    253  N   PRO A  52     -15.676 -39.040  47.752  1.00 87.41           N  
ATOM    254  CA  PRO A  52     -15.605 -37.908  48.684  1.00 86.06           C  
ATOM    255  C   PRO A  52     -14.274 -37.165  48.549  1.00 84.59           C  
ATOM    256  O   PRO A  52     -14.174 -35.977  48.865  1.00 84.40           O  
ATOM    257  CB  PRO A  52     -15.757 -38.582  50.040  1.00 85.89           C  
ATOM    258  CG  PRO A  52     -14.994 -39.849  49.839  1.00 86.68           C  
ATOM    259  CD  PRO A  52     -15.467 -40.313  48.469  1.00 87.02           C  
ATOM    260  N   VAL A  53     -13.257 -37.879  48.073  1.00 82.29           N  
ATOM    261  CA  VAL A  53     -11.931 -37.306  47.881  1.00 80.10           C  
ATOM    262  C   VAL A  53     -11.964 -36.237  46.786  1.00 80.02           C  
ATOM    263  O   VAL A  53     -11.461 -35.128  46.972  1.00 79.50           O  
ATOM    264  CB  VAL A  53     -10.906 -38.406  47.504  1.00 78.84           C  
ATOM    265  CG1 VAL A  53     -11.353 -39.137  46.253  1.00 77.19           C  
ATOM    266  CG2 VAL A  53      -9.537 -37.794  47.297  1.00 78.39           C  
ATOM    267  N   GLN A  54     -12.563 -36.580  45.649  1.00 79.14           N  
ATOM    268  CA  GLN A  54     -12.683 -35.667  44.518  1.00 78.62           C  
ATOM    269  C   GLN A  54     -13.308 -34.347  44.952  1.00 78.30           C  
ATOM    270  O   GLN A  54     -12.826 -33.269  44.604  1.00 78.34           O  
ATOM    271  CB  GLN A  54     -13.556 -36.292  43.430  1.00 78.10           C  
ATOM    272  CG  GLN A  54     -12.965 -37.520  42.763  1.00 78.01           C  
ATOM    273  CD  GLN A  54     -13.940 -38.178  41.805  1.00 77.91           C  
ATOM    274  OE1 GLN A  54     -13.565 -39.042  41.014  1.00 78.55           O  
ATOM    275  NE2 GLN A  54     -15.204 -37.776  41.878  1.00 77.47           N  
ATOM    276  N   GLN A  55     -14.388 -34.450  45.715  1.00 77.80           N  
ATOM    277  CA  GLN A  55     -15.112 -33.290  46.200  1.00 77.73           C  
ATOM    278  C   GLN A  55     -14.224 -32.365  47.023  1.00 77.19           C  
ATOM    279  O   GLN A  55     -14.375 -31.146  46.967  1.00 77.64           O  
ATOM    280  CB  GLN A  55     -16.319 -33.749  47.023  1.00 78.99           C  
ATOM    281  CG  GLN A  55     -17.288 -32.642  47.404  1.00 80.74           C  
ATOM    282  CD  GLN A  55     -18.593 -33.183  47.964  1.00 82.49           C  
ATOM    283  OE1 GLN A  55     -19.479 -32.420  48.352  1.00 83.21           O  
ATOM    284  NE2 GLN A  55     -18.718 -34.507  48.003  1.00 82.37           N  
ATOM    285  N   GLN A  56     -13.297 -32.939  47.785  1.00 76.29           N  
ATOM    286  CA  GLN A  56     -12.399 -32.130  48.604  1.00 74.95           C  
ATOM    287  C   GLN A  56     -11.260 -31.547  47.766  1.00 72.92           C  
ATOM    288  O   GLN A  56     -10.754 -30.465  48.062  1.00 72.68           O  
ATOM    289  CB  GLN A  56     -11.831 -32.960  49.759  1.00 75.85           C  
ATOM    290  CG  GLN A  56     -12.870 -33.370  50.790  1.00 78.00           C  
ATOM    291  CD  GLN A  56     -12.254 -34.061  51.993  1.00 80.23           C  
ATOM    292  OE1 GLN A  56     -11.439 -33.475  52.708  1.00 81.32           O  
ATOM    293  NE2 GLN A  56     -12.641 -35.315  52.223  1.00 80.45           N  
ATOM    294  N   VAL A  57     -10.861 -32.271  46.725  1.00 70.26           N  
ATOM    295  CA  VAL A  57      -9.801 -31.811  45.839  1.00 68.64           C  
ATOM    296  C   VAL A  57     -10.322 -30.633  45.019  1.00 67.50           C  
ATOM    297  O   VAL A  57      -9.573 -29.717  44.681  1.00 67.10           O  
ATOM    298  CB  VAL A  57      -9.338 -32.943  44.889  1.00 68.84           C  
ATOM    299  CG1 VAL A  57      -8.494 -32.377  43.757  1.00 68.37           C  
ATOM    300  CG2 VAL A  57      -8.525 -33.960  45.671  1.00 69.44           C  
ATOM    301  N   ILE A  58     -11.614 -30.661  44.714  1.00 65.28           N  
ATOM    302  CA  ILE A  58     -12.245 -29.596  43.953  1.00 63.62           C  
ATOM    303  C   ILE A  58     -12.407 -28.333  44.798  1.00 63.76           C  
ATOM    304  O   ILE A  58     -11.972 -27.257  44.398  1.00 63.90           O  
ATOM    305  CB  ILE A  58     -13.636 -30.038  43.423  1.00 63.02           C  
ATOM    306  CG1 ILE A  58     -13.461 -31.003  42.248  1.00 61.71           C  
ATOM    307  CG2 ILE A  58     -14.462 -28.823  43.010  1.00 62.13           C  
ATOM    308  CD1 ILE A  58     -14.765 -31.537  41.689  0.00 62.22           C  
ATOM    309  N   PHE A  59     -13.014 -28.469  45.972  1.00 63.57           N  
ATOM    310  CA  PHE A  59     -13.253 -27.322  46.846  1.00 65.08           C  
ATOM    311  C   PHE A  59     -12.027 -26.698  47.513  1.00 64.74           C  
ATOM    312  O   PHE A  59     -11.967 -25.477  47.679  1.00 63.94           O  
ATOM    313  CB  PHE A  59     -14.269 -27.693  47.937  1.00 67.02           C  
ATOM    314  CG  PHE A  59     -15.663 -27.963  47.420  1.00 70.27           C  
ATOM    315  CD1 PHE A  59     -16.642 -28.477  48.270  1.00 71.63           C  
ATOM    316  CD2 PHE A  59     -15.999 -27.711  46.091  1.00 70.80           C  
ATOM    317  CE1 PHE A  59     -17.934 -28.739  47.802  1.00 72.55           C  
ATOM    318  CE2 PHE A  59     -17.287 -27.969  45.615  1.00 71.39           C  
ATOM    319  CZ  PHE A  59     -18.255 -28.484  46.471  1.00 72.08           C  
ATOM    320  N   GLN A  60     -11.053 -27.519  47.891  1.00 64.51           N  
ATOM    321  CA  GLN A  60      -9.872 -27.005  48.576  1.00 64.06           C  
ATOM    322  C   GLN A  60      -8.624 -26.810  47.709  1.00 62.39           C  
ATOM    323  O   GLN A  60      -7.747 -26.017  48.056  1.00 61.52           O  
ATOM    324  CB  GLN A  60      -9.535 -27.909  49.771  1.00 65.73           C  
ATOM    325  CG  GLN A  60     -10.725 -28.185  50.691  1.00 70.15           C  
ATOM    326  CD  GLN A  60     -10.340 -28.900  51.985  1.00 73.13           C  
ATOM    327  OE1 GLN A  60     -11.198 -29.454  52.678  1.00 73.10           O  
ATOM    328  NE2 GLN A  60      -9.051 -28.878  52.322  1.00 73.62           N  
ATOM    329  N   VAL A  61      -8.541 -27.511  46.583  1.00 60.58           N  
ATOM    330  CA  VAL A  61      -7.371 -27.382  45.723  1.00 59.87           C  
ATOM    331  C   VAL A  61      -7.646 -26.772  44.346  1.00 59.53           C  
ATOM    332  O   VAL A  61      -7.299 -25.622  44.088  1.00 58.65           O  
ATOM    333  CB  VAL A  61      -6.676 -28.757  45.522  1.00 60.48           C  
ATOM    334  CG1 VAL A  61      -5.485 -28.616  44.584  1.00 59.25           C  
ATOM    335  CG2 VAL A  61      -6.224 -29.314  46.866  1.00 59.72           C  
ATOM    336  N   ARG A  62      -8.271 -27.559  43.477  1.00 59.37           N  
ATOM    337  CA  ARG A  62      -8.584 -27.164  42.107  1.00 59.05           C  
ATOM    338  C   ARG A  62      -9.353 -25.853  41.919  1.00 59.53           C  
ATOM    339  O   ARG A  62      -8.875 -24.939  41.246  1.00 61.00           O  
ATOM    340  CB  ARG A  62      -9.348 -28.298  41.430  1.00 58.92           C  
ATOM    341  CG  ARG A  62      -9.194 -28.338  39.929  1.00 61.63           C  
ATOM    342  CD  ARG A  62      -8.822 -29.740  39.498  1.00 62.88           C  
ATOM    343  NE  ARG A  62      -7.576 -30.176  40.124  1.00 63.84           N  
ATOM    344  CZ  ARG A  62      -7.225 -31.449  40.285  1.00 64.11           C  
ATOM    345  NH1 ARG A  62      -6.069 -31.752  40.862  1.00 62.43           N  
ATOM    346  NH2 ARG A  62      -8.037 -32.419  39.884  1.00 63.45           N  
ATOM    347  N   LEU A  63     -10.545 -25.763  42.499  1.00 58.62           N  
ATOM    348  CA  LEU A  63     -11.362 -24.562  42.363  1.00 57.09           C  
ATOM    349  C   LEU A  63     -10.578 -23.292  42.686  1.00 56.48           C  
ATOM    350  O   LEU A  63     -10.609 -22.329  41.921  1.00 56.73           O  
ATOM    351  CB  LEU A  63     -12.603 -24.658  43.256  1.00 55.89           C  
ATOM    352  CG  LEU A  63     -13.650 -23.545  43.150  1.00 57.37           C  
ATOM    353  CD1 LEU A  63     -14.135 -23.425  41.710  1.00 55.57           C  
ATOM    354  CD2 LEU A  63     -14.819 -23.849  44.087  1.00 55.80           C  
ATOM    355  N   PRO A  64      -9.863 -23.273  43.825  1.00 55.77           N  
ATOM    356  CA  PRO A  64      -9.076 -22.102  44.225  1.00 54.20           C  
ATOM    357  C   PRO A  64      -8.091 -21.638  43.147  1.00 53.77           C  
ATOM    358  O   PRO A  64      -7.939 -20.435  42.918  1.00 51.30           O  
ATOM    359  CB  PRO A  64      -8.360 -22.583  45.486  1.00 54.43           C  
ATOM    360  CG  PRO A  64      -9.320 -23.558  46.058  1.00 54.60           C  
ATOM    361  CD  PRO A  64      -9.775 -24.328  44.850  1.00 55.78           C  
ATOM    362  N   ARG A  65      -7.420 -22.588  42.493  1.00 52.20           N  
ATOM    363  CA  ARG A  65      -6.464 -22.233  41.452  1.00 53.06           C  
ATOM    364  C   ARG A  65      -7.190 -21.749  40.198  1.00 52.88           C  
ATOM    365  O   ARG A  65      -6.772 -20.776  39.573  1.00 54.38           O  
ATOM    366  CB  ARG A  65      -5.555 -23.416  41.082  1.00 51.06           C  
ATOM    367  CG  ARG A  65      -4.325 -22.961  40.292  1.00 52.84           C  
ATOM    368  CD  ARG A  65      -3.703 -24.021  39.384  1.00 50.49           C  
ATOM    369  NE  ARG A  65      -2.682 -24.818  40.052  1.00 50.94           N  
ATOM    370  CZ  ARG A  65      -1.557 -25.232  39.474  1.00 51.78           C  
ATOM    371  NH1 ARG A  65      -1.292 -24.920  38.210  1.00 50.17           N  
ATOM    372  NH2 ARG A  65      -0.699 -25.974  40.159  1.00 52.35           N  
ATOM    373  N   ILE A  66      -8.273 -22.431  39.836  1.00 53.21           N  
ATOM    374  CA  ILE A  66      -9.057 -22.069  38.656  1.00 52.09           C  
ATOM    375  C   ILE A  66      -9.552 -20.623  38.732  1.00 52.16           C  
ATOM    376  O   ILE A  66      -9.406 -19.857  37.779  1.00 52.20           O  
ATOM    377  CB  ILE A  66     -10.279 -23.004  38.488  1.00 52.37           C  
ATOM    378  CG1 ILE A  66      -9.809 -24.444  38.250  1.00 50.90           C  
ATOM    379  CG2 ILE A  66     -11.148 -22.525  37.328  1.00 51.21           C  
ATOM    380  CD1 ILE A  66     -10.935 -25.453  38.175  0.00 51.61           C  
ATOM    381  N   LEU A  67     -10.129 -20.252  39.871  1.00 50.43           N  
ATOM    382  CA  LEU A  67     -10.641 -18.902  40.053  1.00 49.76           C  
ATOM    383  C   LEU A  67      -9.513 -17.875  40.151  1.00 49.45           C  
ATOM    384  O   LEU A  67      -9.692 -16.713  39.783  1.00 48.40           O  
ATOM    385  CB  LEU A  67     -11.535 -18.833  41.300  1.00 48.98           C  
ATOM    386  CG  LEU A  67     -12.813 -19.687  41.251  1.00 50.12           C  
ATOM    387  CD1 LEU A  67     -13.591 -19.547  42.549  1.00 49.04           C  
ATOM    388  CD2 LEU A  67     -13.677 -19.255  40.076  1.00 49.83           C  
ATOM    389  N   THR A  68      -8.355 -18.303  40.647  1.00 47.84           N  
ATOM    390  CA  THR A  68      -7.210 -17.408  40.774  1.00 47.23           C  
ATOM    391  C   THR A  68      -6.658 -17.080  39.382  1.00 47.48           C  
ATOM    392  O   THR A  68      -6.332 -15.930  39.089  1.00 45.96           O  
ATOM    393  CB  THR A  68      -6.092 -18.041  41.639  1.00 46.86           C  
ATOM    394  OG1 THR A  68      -6.570 -18.222  42.979  1.00 46.62           O  
ATOM    395  CG2 THR A  68      -4.859 -17.141  41.675  1.00 45.76           C  
ATOM    396  N   ALA A  69      -6.559 -18.094  38.529  1.00 45.76           N  
ATOM    397  CA  ALA A  69      -6.066 -17.889  37.181  1.00 46.14           C  
ATOM    398  C   ALA A  69      -7.034 -16.966  36.452  1.00 47.41           C  
ATOM    399  O   ALA A  69      -6.617 -16.013  35.794  1.00 46.81           O  
ATOM    400  CB  ALA A  69      -5.956 -19.218  36.447  1.00 44.56           C  
ATOM    401  N   LEU A  70      -8.328 -17.249  36.585  1.00 47.47           N  
ATOM    402  CA  LEU A  70      -9.365 -16.452  35.939  1.00 46.43           C  
ATOM    403  C   LEU A  70      -9.308 -14.962  36.290  1.00 46.23           C  
ATOM    404  O   LEU A  70      -9.337 -14.113  35.402  1.00 46.67           O  
ATOM    405  CB  LEU A  70     -10.757 -17.001  36.286  1.00 45.68           C  
ATOM    406  CG  LEU A  70     -11.202 -18.319  35.642  1.00 45.74           C  
ATOM    407  CD1 LEU A  70     -12.603 -18.668  36.119  1.00 43.86           C  
ATOM    408  CD2 LEU A  70     -11.177 -18.202  34.128  1.00 42.48           C  
ATOM    409  N   CYS A  71      -9.234 -14.647  37.577  1.00 44.97           N  
ATOM    410  CA  CYS A  71      -9.190 -13.258  38.019  1.00 45.32           C  
ATOM    411  C   CYS A  71      -7.867 -12.573  37.684  1.00 45.69           C  
ATOM    412  O   CYS A  71      -7.834 -11.379  37.392  1.00 44.63           O  
ATOM    413  CB  CYS A  71      -9.444 -13.175  39.526  1.00 46.09           C  
ATOM    414  SG  CYS A  71     -11.099 -13.725  40.045  1.00 53.09           S  
ATOM    415  N   VAL A  72      -6.773 -13.324  37.736  1.00 43.89           N  
ATOM    416  CA  VAL A  72      -5.471 -12.757  37.433  1.00 41.53           C  
ATOM    417  C   VAL A  72      -5.341 -12.502  35.935  1.00 41.24           C  
ATOM    418  O   VAL A  72      -4.706 -11.539  35.514  1.00 41.42           O  
ATOM    419  CB  VAL A  72      -4.337 -13.686  37.938  1.00 40.80           C  
ATOM    420  CG1 VAL A  72      -3.006 -13.342  37.267  1.00 37.58           C  
ATOM    421  CG2 VAL A  72      -4.205 -13.530  39.446  1.00 38.19           C  
ATOM    422  N   GLY A  73      -5.960 -13.359  35.134  1.00 41.12           N  
ATOM    423  CA  GLY A  73      -5.906 -13.189  33.696  1.00 41.06           C  
ATOM    424  C   GLY A  73      -6.728 -11.974  33.309  1.00 42.55           C  
ATOM    425  O   GLY A  73      -6.328 -11.171  32.461  1.00 42.93           O  
ATOM    426  N   ALA A  74      -7.888 -11.844  33.942  1.00 40.51           N  
ATOM    427  CA  ALA A  74      -8.784 -10.732  33.690  1.00 41.13           C  
ATOM    428  C   ALA A  74      -8.109  -9.436  34.128  1.00 40.84           C  
ATOM    429  O   ALA A  74      -8.186  -8.420  33.438  1.00 39.78           O  
ATOM    430  CB  ALA A  74     -10.093 -10.935  34.460  1.00 39.82           C  
ATOM    431  N   GLY A  75      -7.441  -9.495  35.276  1.00 40.73           N  
ATOM    432  CA  GLY A  75      -6.753  -8.340  35.818  1.00 41.62           C  
ATOM    433  C   GLY A  75      -5.596  -7.840  34.972  1.00 42.36           C  
ATOM    434  O   GLY A  75      -5.536  -6.653  34.659  1.00 43.23           O  
ATOM    435  N   LEU A  76      -4.670  -8.725  34.610  1.00 41.50           N  
ATOM    436  CA  LEU A  76      -3.530  -8.316  33.791  1.00 42.00           C  
ATOM    437  C   LEU A  76      -3.988  -7.829  32.416  1.00 41.51           C  
ATOM    438  O   LEU A  76      -3.380  -6.932  31.841  1.00 40.91           O  
ATOM    439  CB  LEU A  76      -2.533  -9.466  33.624  1.00 39.94           C  
ATOM    440  CG  LEU A  76      -1.707  -9.815  34.862  1.00 41.82           C  
ATOM    441  CD1 LEU A  76      -0.918 -11.095  34.604  1.00 40.67           C  
ATOM    442  CD2 LEU A  76      -0.771  -8.661  35.205  1.00 40.77           C  
ATOM    443  N   ALA A  77      -5.053  -8.423  31.888  1.00 40.35           N  
ATOM    444  CA  ALA A  77      -5.566  -8.005  30.592  1.00 40.81           C  
ATOM    445  C   ALA A  77      -6.182  -6.609  30.742  1.00 43.03           C  
ATOM    446  O   ALA A  77      -5.942  -5.715  29.927  1.00 40.63           O  
ATOM    447  CB  ALA A  77      -6.605  -8.987  30.100  1.00 37.97           C  
ATOM    448  N   LEU A  78      -6.968  -6.432  31.801  1.00 43.21           N  
ATOM    449  CA  LEU A  78      -7.609  -5.156  32.071  1.00 44.90           C  
ATOM    450  C   LEU A  78      -6.543  -4.066  32.123  1.00 45.62           C  
ATOM    451  O   LEU A  78      -6.641  -3.053  31.429  1.00 46.00           O  
ATOM    452  CB  LEU A  78      -8.349  -5.201  33.412  1.00 44.43           C  
ATOM    453  CG  LEU A  78      -9.631  -4.372  33.544  1.00 45.43           C  
ATOM    454  CD1 LEU A  78      -9.878  -4.058  35.016  1.00 44.32           C  
ATOM    455  CD2 LEU A  78      -9.517  -3.083  32.752  1.00 45.60           C  
ATOM    456  N   SER A  79      -5.528  -4.285  32.954  1.00 44.82           N  
ATOM    457  CA  SER A  79      -4.440  -3.329  33.114  1.00 44.51           C  
ATOM    458  C   SER A  79      -3.765  -2.993  31.796  1.00 43.28           C  
ATOM    459  O   SER A  79      -3.433  -1.837  31.534  1.00 43.67           O  
ATOM    460  CB  SER A  79      -3.397  -3.874  34.081  1.00 45.67           C  
ATOM    461  OG  SER A  79      -3.973  -4.083  35.356  1.00 54.84           O  
ATOM    462  N   GLY A  80      -3.553  -4.011  30.974  1.00 40.76           N  
ATOM    463  CA  GLY A  80      -2.912  -3.793  29.697  1.00 41.11           C  
ATOM    464  C   GLY A  80      -3.731  -2.902  28.784  1.00 41.41           C  
ATOM    465  O   GLY A  80      -3.212  -1.946  28.202  1.00 41.43           O  
ATOM    466  N   VAL A  81      -5.020  -3.200  28.677  1.00 39.31           N  
ATOM    467  CA  VAL A  81      -5.893  -2.438  27.805  1.00 40.60           C  
ATOM    468  C   VAL A  81      -6.099  -0.980  28.232  1.00 41.00           C  
ATOM    469  O   VAL A  81      -6.176  -0.098  27.379  1.00 40.18           O  
ATOM    470  CB  VAL A  81      -7.267  -3.137  27.650  1.00 40.93           C  
ATOM    471  CG1 VAL A  81      -8.121  -2.920  28.895  1.00 42.64           C  
ATOM    472  CG2 VAL A  81      -7.963  -2.626  26.410  1.00 42.47           C  
ATOM    473  N   VAL A  82      -6.176  -0.712  29.534  1.00 38.62           N  
ATOM    474  CA  VAL A  82      -6.373   0.663  29.965  1.00 38.93           C  
ATOM    475  C   VAL A  82      -5.098   1.476  29.780  1.00 39.45           C  
ATOM    476  O   VAL A  82      -5.156   2.667  29.478  1.00 38.89           O  
ATOM    477  CB  VAL A  82      -6.842   0.767  31.449  1.00 37.91           C  
ATOM    478  CG1 VAL A  82      -8.145   0.004  31.637  1.00 36.98           C  
ATOM    479  CG2 VAL A  82      -5.774   0.260  32.382  1.00 39.51           C  
ATOM    480  N   LEU A  83      -3.950   0.825  29.951  1.00 38.91           N  
ATOM    481  CA  LEU A  83      -2.660   1.492  29.801  1.00 38.14           C  
ATOM    482  C   LEU A  83      -2.380   1.764  28.339  1.00 37.24           C  
ATOM    483  O   LEU A  83      -1.691   2.722  27.997  1.00 37.12           O  
ATOM    484  CB  LEU A  83      -1.530   0.638  30.386  1.00 36.88           C  
ATOM    485  CG  LEU A  83      -1.410   0.638  31.912  1.00 38.79           C  
ATOM    486  CD1 LEU A  83      -0.335  -0.358  32.342  1.00 38.30           C  
ATOM    487  CD2 LEU A  83      -1.066   2.040  32.405  1.00 35.68           C  
ATOM    488  N   GLN A  84      -2.903   0.902  27.478  1.00 36.55           N  
ATOM    489  CA  GLN A  84      -2.723   1.075  26.052  1.00 37.08           C  
ATOM    490  C   GLN A  84      -3.535   2.294  25.624  1.00 37.13           C  
ATOM    491  O   GLN A  84      -3.145   3.015  24.713  1.00 37.53           O  
ATOM    492  CB  GLN A  84      -3.158  -0.190  25.304  1.00 36.87           C  
ATOM    493  CG  GLN A  84      -2.052  -1.245  25.240  1.00 41.01           C  
ATOM    494  CD  GLN A  84      -2.524  -2.609  24.756  1.00 42.11           C  
ATOM    495  OE1 GLN A  84      -3.489  -2.721  24.003  1.00 43.76           O  
ATOM    496  NE2 GLN A  84      -1.823  -3.654  25.174  1.00 44.06           N  
ATOM    497  N   GLY A  85      -4.650   2.528  26.310  1.00 37.59           N  
ATOM    498  CA  GLY A  85      -5.486   3.676  26.014  1.00 39.08           C  
ATOM    499  C   GLY A  85      -4.833   4.966  26.498  1.00 41.29           C  
ATOM    500  O   GLY A  85      -4.889   5.994  25.815  1.00 42.34           O  
ATOM    501  N   ILE A  86      -4.212   4.914  27.675  1.00 40.68           N  
ATOM    502  CA  ILE A  86      -3.534   6.078  28.243  1.00 40.79           C  
ATOM    503  C   ILE A  86      -2.387   6.530  27.337  1.00 40.27           C  
ATOM    504  O   ILE A  86      -2.256   7.711  27.029  1.00 40.35           O  
ATOM    505  CB  ILE A  86      -2.943   5.765  29.650  1.00 42.31           C  
ATOM    506  CG1 ILE A  86      -4.065   5.618  30.682  1.00 40.17           C  
ATOM    507  CG2 ILE A  86      -1.960   6.860  30.064  1.00 41.79           C  
ATOM    508  CD1 ILE A  86      -3.576   5.289  32.078  0.00 41.03           C  
ATOM    509  N   PHE A  87      -1.566   5.579  26.906  1.00 39.04           N  
ATOM    510  CA  PHE A  87      -0.419   5.876  26.055  1.00 39.16           C  
ATOM    511  C   PHE A  87      -0.681   5.830  24.548  1.00 38.52           C  
ATOM    512  O   PHE A  87       0.249   5.923  23.757  1.00 37.16           O  
ATOM    513  CB  PHE A  87       0.727   4.926  26.409  1.00 39.10           C  
ATOM    514  CG  PHE A  87       1.274   5.141  27.788  1.00 41.11           C  
ATOM    515  CD1 PHE A  87       2.206   6.147  28.031  1.00 40.29           C  
ATOM    516  CD2 PHE A  87       0.813   4.379  28.861  1.00 40.42           C  
ATOM    517  CE1 PHE A  87       2.669   6.393  29.324  1.00 42.06           C  
ATOM    518  CE2 PHE A  87       1.267   4.617  30.155  1.00 39.59           C  
ATOM    519  CZ  PHE A  87       2.196   5.626  30.389  1.00 41.98           C  
ATOM    520  N   ARG A  88      -1.939   5.677  24.151  1.00 40.13           N  
ATOM    521  CA  ARG A  88      -2.289   5.640  22.734  1.00 43.15           C  
ATOM    522  C   ARG A  88      -1.341   4.759  21.920  1.00 44.91           C  
ATOM    523  O   ARG A  88      -0.893   5.148  20.840  1.00 43.88           O  
ATOM    524  CB  ARG A  88      -2.264   7.061  22.159  1.00 43.97           C  
ATOM    525  CG  ARG A  88      -3.076   8.069  22.952  1.00 43.57           C  
ATOM    526  CD  ARG A  88      -2.668   9.501  22.608  1.00 45.72           C  
ATOM    527  NE  ARG A  88      -3.420  10.462  23.406  1.00 46.81           N  
ATOM    528  CZ  ARG A  88      -2.984  11.670  23.734  1.00 45.28           C  
ATOM    529  NH1 ARG A  88      -3.745  12.466  24.467  1.00 44.64           N  
ATOM    530  NH2 ARG A  88      -1.787  12.078  23.339  1.00 46.31           N  
ATOM    531  N   ASN A  89      -1.051   3.568  22.433  1.00 47.09           N  
ATOM    532  CA  ASN A  89      -0.156   2.647  21.754  1.00 48.45           C  
ATOM    533  C   ASN A  89      -0.496   1.196  22.079  1.00 50.37           C  
ATOM    534  O   ASN A  89      -0.453   0.779  23.236  1.00 51.69           O  
ATOM    535  CB  ASN A  89       1.284   2.938  22.164  1.00 50.72           C  
ATOM    536  CG  ASN A  89       2.280   2.009  21.500  1.00 53.67           C  
ATOM    537  OD1 ASN A  89       3.461   2.018  21.832  1.00 58.95           O  
ATOM    538  ND2 ASN A  89       1.811   1.207  20.554  1.00 55.74           N  
ATOM    539  N   PRO A  90      -0.824   0.400  21.056  1.00 51.26           N  
ATOM    540  CA  PRO A  90      -1.163  -1.007  21.283  1.00 51.97           C  
ATOM    541  C   PRO A  90       0.002  -1.870  21.781  1.00 52.66           C  
ATOM    542  O   PRO A  90      -0.214  -2.974  22.277  1.00 53.95           O  
ATOM    543  CB  PRO A  90      -1.680  -1.454  19.917  1.00 52.58           C  
ATOM    544  CG  PRO A  90      -0.880  -0.608  18.968  1.00 52.31           C  
ATOM    545  CD  PRO A  90      -0.926   0.746  19.627  1.00 50.48           C  
ATOM    546  N   LEU A  91       1.226  -1.364  21.663  1.00 53.36           N  
ATOM    547  CA  LEU A  91       2.415  -2.105  22.088  1.00 53.14           C  
ATOM    548  C   LEU A  91       2.789  -1.872  23.547  1.00 54.75           C  
ATOM    549  O   LEU A  91       3.884  -2.225  23.982  1.00 57.00           O  
ATOM    550  CB  LEU A  91       3.607  -1.745  21.196  1.00 51.31           C  
ATOM    551  CG  LEU A  91       3.459  -2.084  19.709  1.00 52.19           C  
ATOM    552  CD1 LEU A  91       4.691  -1.614  18.947  1.00 52.18           C  
ATOM    553  CD2 LEU A  91       3.272  -3.590  19.535  1.00 50.63           C  
ATOM    554  N   VAL A  92       1.884  -1.275  24.307  1.00 55.40           N  
ATOM    555  CA  VAL A  92       2.146  -1.021  25.715  1.00 55.44           C  
ATOM    556  C   VAL A  92       1.580  -2.142  26.587  1.00 56.86           C  
ATOM    557  O   VAL A  92       0.556  -2.744  26.260  1.00 56.66           O  
ATOM    558  CB  VAL A  92       1.546   0.341  26.142  1.00 54.15           C  
ATOM    559  CG1 VAL A  92       1.199   0.335  27.614  1.00 53.26           C  
ATOM    560  CG2 VAL A  92       2.549   1.447  25.857  1.00 53.26           C  
ATOM    561  N   ASN A  93       2.266  -2.426  27.689  1.00 58.16           N  
ATOM    562  CA  ASN A  93       1.832  -3.461  28.614  1.00 59.90           C  
ATOM    563  C   ASN A  93       1.877  -2.936  30.048  1.00 61.07           C  
ATOM    564  O   ASN A  93       2.475  -1.893  30.320  1.00 59.13           O  
ATOM    565  CB  ASN A  93       2.712  -4.706  28.477  1.00 60.83           C  
ATOM    566  CG  ASN A  93       4.122  -4.482  28.970  1.00 61.85           C  
ATOM    567  OD1 ASN A  93       4.923  -5.409  29.008  1.00 64.54           O  
ATOM    568  ND2 ASN A  93       4.437  -3.250  29.346  1.00 64.36           N  
ATOM    569  N   PRO A  94       1.252  -3.662  30.988  1.00 63.14           N  
ATOM    570  CA  PRO A  94       1.223  -3.252  32.396  1.00 64.05           C  
ATOM    571  C   PRO A  94       2.574  -3.252  33.085  1.00 64.83           C  
ATOM    572  O   PRO A  94       2.640  -3.337  34.308  1.00 67.13           O  
ATOM    573  CB  PRO A  94       0.260  -4.255  33.022  1.00 64.64           C  
ATOM    574  CG  PRO A  94       0.509  -5.496  32.213  1.00 64.38           C  
ATOM    575  CD  PRO A  94       0.554  -4.949  30.804  1.00 63.44           C  
ATOM    576  N   HIS A  95       3.646  -3.148  32.305  1.00 65.49           N  
ATOM    577  CA  HIS A  95       4.998  -3.154  32.859  1.00 65.75           C  
ATOM    578  C   HIS A  95       5.770  -1.857  32.602  1.00 64.47           C  
ATOM    579  O   HIS A  95       6.807  -1.624  33.218  1.00 65.54           O  
ATOM    580  CB  HIS A  95       5.798  -4.327  32.274  1.00 69.28           C  
ATOM    581  CG  HIS A  95       5.149  -5.667  32.460  1.00 73.82           C  
ATOM    582  ND1 HIS A  95       5.643  -6.818  31.880  1.00 75.39           N  
ATOM    583  CD2 HIS A  95       4.053  -6.043  33.162  1.00 74.84           C  
ATOM    584  CE1 HIS A  95       4.878  -7.842  32.218  1.00 76.39           C  
ATOM    585  NE2 HIS A  95       3.907  -7.399  32.996  1.00 75.38           N  
ATOM    586  N   ILE A  96       5.269  -1.016  31.700  1.00 62.17           N  
ATOM    587  CA  ILE A  96       5.943   0.236  31.361  1.00 59.46           C  
ATOM    588  C   ILE A  96       5.970   1.299  32.460  1.00 56.80           C  
ATOM    589  O   ILE A  96       6.776   2.225  32.403  1.00 57.97           O  
ATOM    590  CB  ILE A  96       5.326   0.877  30.101  1.00 60.77           C  
ATOM    591  CG1 ILE A  96       3.886   1.314  30.386  1.00 59.00           C  
ATOM    592  CG2 ILE A  96       5.369  -0.121  28.941  1.00 63.02           C  
ATOM    593  CD1 ILE A  96       3.281   2.135  29.277  0.00 59.48           C  
ATOM    594  N   ILE A  97       5.086   1.187  33.444  1.00 53.89           N  
ATOM    595  CA  ILE A  97       5.061   2.156  34.534  1.00 52.59           C  
ATOM    596  C   ILE A  97       6.035   1.733  35.630  1.00 51.75           C  
ATOM    597  O   ILE A  97       6.188   2.418  36.638  1.00 51.69           O  
ATOM    598  CB  ILE A  97       3.637   2.304  35.138  1.00 53.70           C  
ATOM    599  CG1 ILE A  97       2.994   0.926  35.315  1.00 53.73           C  
ATOM    600  CG2 ILE A  97       2.780   3.197  34.249  1.00 51.90           C  
ATOM    601  CD1 ILE A  97       1.611   0.967  35.934  0.00 53.66           C  
ATOM    602  N   GLY A  98       6.691   0.597  35.420  1.00 49.90           N  
ATOM    603  CA  GLY A  98       7.655   0.092  36.380  1.00 49.39           C  
ATOM    604  C   GLY A  98       7.087  -0.519  37.653  1.00 48.40           C  
ATOM    605  O   GLY A  98       7.841  -0.879  38.559  1.00 47.58           O  
ATOM    606  N   VAL A  99       5.770  -0.651  37.736  1.00 46.96           N  
ATOM    607  CA  VAL A  99       5.164  -1.212  38.937  1.00 47.37           C  
ATOM    608  C   VAL A  99       5.478  -2.706  39.121  1.00 46.05           C  
ATOM    609  O   VAL A  99       5.592  -3.183  40.245  1.00 45.44           O  
ATOM    610  CB  VAL A  99       3.630  -0.985  38.936  1.00 47.90           C  
ATOM    611  CG1 VAL A  99       2.996  -1.685  37.741  1.00 49.31           C  
ATOM    612  CG2 VAL A  99       3.029  -1.485  40.240  1.00 49.50           C  
ATOM    613  N   THR A 100       5.629  -3.437  38.021  1.00 45.16           N  
ATOM    614  CA  THR A 100       5.936  -4.860  38.101  1.00 46.67           C  
ATOM    615  C   THR A 100       7.334  -5.097  38.678  1.00 47.22           C  
ATOM    616  O   THR A 100       7.550  -6.046  39.435  1.00 48.07           O  
ATOM    617  CB  THR A 100       5.836  -5.537  36.714  1.00 48.15           C  
ATOM    618  OG1 THR A 100       6.698  -4.871  35.783  1.00 53.01           O  
ATOM    619  CG2 THR A 100       4.421  -5.472  36.200  1.00 48.71           C  
ATOM    620  N   SER A 101       8.282  -4.238  38.320  1.00 44.25           N  
ATOM    621  CA  SER A 101       9.641  -4.360  38.831  1.00 43.93           C  
ATOM    622  C   SER A 101       9.672  -3.942  40.292  1.00 43.50           C  
ATOM    623  O   SER A 101      10.395  -4.523  41.095  1.00 43.35           O  
ATOM    624  CB  SER A 101      10.597  -3.473  38.034  1.00 43.33           C  
ATOM    625  OG  SER A 101      10.684  -3.919  36.697  1.00 47.13           O  
ATOM    626  N   GLY A 102       8.889  -2.918  40.625  1.00 43.61           N  
ATOM    627  CA  GLY A 102       8.835  -2.441  41.993  1.00 42.64           C  
ATOM    628  C   GLY A 102       8.279  -3.527  42.889  1.00 42.56           C  
ATOM    629  O   GLY A 102       8.796  -3.768  43.975  1.00 41.29           O  
ATOM    630  N   SER A 103       7.221  -4.184  42.425  1.00 42.97           N  
ATOM    631  CA  SER A 103       6.600  -5.269  43.176  1.00 44.41           C  
ATOM    632  C   SER A 103       7.548  -6.467  43.252  1.00 43.86           C  
ATOM    633  O   SER A 103       7.627  -7.147  44.274  1.00 44.99           O  
ATOM    634  CB  SER A 103       5.292  -5.697  42.503  1.00 46.01           C  
ATOM    635  OG  SER A 103       4.363  -4.626  42.456  1.00 50.74           O  
ATOM    636  N   ALA A 104       8.260  -6.725  42.161  1.00 42.84           N  
ATOM    637  CA  ALA A 104       9.200  -7.836  42.111  1.00 42.45           C  
ATOM    638  C   ALA A 104      10.261  -7.639  43.178  1.00 42.92           C  
ATOM    639  O   ALA A 104      10.678  -8.589  43.836  1.00 43.30           O  
ATOM    640  CB  ALA A 104       9.856  -7.911  40.739  1.00 42.23           C  
ATOM    641  N   PHE A 105      10.690  -6.394  43.343  1.00 41.56           N  
ATOM    642  CA  PHE A 105      11.704  -6.062  44.326  1.00 40.98           C  
ATOM    643  C   PHE A 105      11.149  -6.188  45.734  1.00 41.88           C  
ATOM    644  O   PHE A 105      11.830  -6.683  46.629  1.00 42.08           O  
ATOM    645  CB  PHE A 105      12.215  -4.637  44.107  1.00 38.78           C  
ATOM    646  CG  PHE A 105      13.090  -4.139  45.219  1.00 37.58           C  
ATOM    647  CD1 PHE A 105      14.350  -4.693  45.432  1.00 36.05           C  
ATOM    648  CD2 PHE A 105      12.640  -3.143  46.079  1.00 36.67           C  
ATOM    649  CE1 PHE A 105      15.152  -4.262  46.487  1.00 34.84           C  
ATOM    650  CE2 PHE A 105      13.432  -2.705  47.136  1.00 38.23           C  
ATOM    651  CZ  PHE A 105      14.694  -3.268  47.339  1.00 36.45           C  
ATOM    652  N   GLY A 106       9.919  -5.721  45.930  1.00 43.03           N  
ATOM    653  CA  GLY A 106       9.291  -5.804  47.238  1.00 44.33           C  
ATOM    654  C   GLY A 106       9.210  -7.247  47.709  1.00 46.74           C  
ATOM    655  O   GLY A 106       9.541  -7.561  48.855  1.00 47.49           O  
ATOM    656  N   GLY A 107       8.768  -8.132  46.820  1.00 46.25           N  
ATOM    657  CA  GLY A 107       8.667  -9.536  47.172  1.00 46.82           C  
ATOM    658  C   GLY A 107      10.038 -10.136  47.424  1.00 47.36           C  
ATOM    659  O   GLY A 107      10.237 -10.857  48.401  1.00 47.38           O  
ATOM    660  N   THR A 108      10.987  -9.829  46.540  1.00 46.84           N  
ATOM    661  CA  THR A 108      12.349 -10.335  46.660  1.00 46.06           C  
ATOM    662  C   THR A 108      12.957  -9.942  47.995  1.00 47.02           C  
ATOM    663  O   THR A 108      13.586 -10.759  48.666  1.00 47.91           O  
ATOM    664  CB  THR A 108      13.246  -9.805  45.515  1.00 44.90           C  
ATOM    665  OG1 THR A 108      12.807 -10.367  44.272  1.00 43.98           O  
ATOM    666  CG2 THR A 108      14.702 -10.192  45.743  1.00 42.98           C  
ATOM    667  N   LEU A 109      12.766  -8.687  48.376  1.00 47.25           N  
ATOM    668  CA  LEU A 109      13.290  -8.186  49.634  1.00 50.08           C  
ATOM    669  C   LEU A 109      12.683  -8.971  50.794  1.00 51.10           C  
ATOM    670  O   LEU A 109      13.386  -9.386  51.713  1.00 52.06           O  
ATOM    671  CB  LEU A 109      12.954  -6.702  49.786  1.00 50.50           C  
ATOM    672  CG  LEU A 109      13.582  -6.003  50.989  1.00 51.71           C  
ATOM    673  CD1 LEU A 109      15.097  -6.070  50.873  1.00 53.25           C  
ATOM    674  CD2 LEU A 109      13.115  -4.560  51.047  1.00 52.73           C  
ATOM    675  N   ALA A 110      11.372  -9.169  50.745  1.00 51.64           N  
ATOM    676  CA  ALA A 110      10.672  -9.904  51.785  1.00 52.45           C  
ATOM    677  C   ALA A 110      11.233 -11.320  51.890  1.00 53.61           C  
ATOM    678  O   ALA A 110      11.432 -11.828  52.987  1.00 54.65           O  
ATOM    679  CB  ALA A 110       9.178  -9.945  51.480  1.00 51.58           C  
ATOM    680  N   ILE A 111      11.491 -11.956  50.753  1.00 53.79           N  
ATOM    681  CA  ILE A 111      12.040 -13.306  50.761  1.00 54.64           C  
ATOM    682  C   ILE A 111      13.452 -13.305  51.349  1.00 56.65           C  
ATOM    683  O   ILE A 111      13.820 -14.190  52.122  1.00 58.50           O  
ATOM    684  CB  ILE A 111      12.100 -13.900  49.333  1.00 53.86           C  
ATOM    685  CG1 ILE A 111      10.682 -14.142  48.805  1.00 53.52           C  
ATOM    686  CG2 ILE A 111      12.899 -15.198  49.338  1.00 52.57           C  
ATOM    687  CD1 ILE A 111      10.634 -14.677  47.388  0.00 53.80           C  
ATOM    688  N   PHE A 112      14.238 -12.300  50.986  1.00 57.58           N  
ATOM    689  CA  PHE A 112      15.611 -12.185  51.454  1.00 58.01           C  
ATOM    690  C   PHE A 112      15.730 -12.092  52.975  1.00 60.24           C  
ATOM    691  O   PHE A 112      16.632 -12.691  53.569  1.00 61.21           O  
ATOM    692  CB  PHE A 112      16.267 -10.972  50.790  1.00 56.51           C  
ATOM    693  CG  PHE A 112      17.683 -10.731  51.217  1.00 53.96           C  
ATOM    694  CD1 PHE A 112      17.969  -9.854  52.256  1.00 53.43           C  
ATOM    695  CD2 PHE A 112      18.734 -11.380  50.576  1.00 54.05           C  
ATOM    696  CE1 PHE A 112      19.285  -9.622  52.653  1.00 53.93           C  
ATOM    697  CE2 PHE A 112      20.054 -11.158  50.964  1.00 53.78           C  
ATOM    698  CZ  PHE A 112      20.330 -10.276  52.005  1.00 53.35           C  
ATOM    699  N   PHE A 113      14.831 -11.343  53.604  1.00 60.73           N  
ATOM    700  CA  PHE A 113      14.863 -11.196  55.056  1.00 62.92           C  
ATOM    701  C   PHE A 113      13.988 -12.232  55.751  1.00 64.64           C  
ATOM    702  O   PHE A 113      13.704 -12.118  56.942  1.00 65.69           O  
ATOM    703  CB  PHE A 113      14.416  -9.792  55.471  1.00 61.38           C  
ATOM    704  CG  PHE A 113      15.424  -8.727  55.173  1.00 62.44           C  
ATOM    705  CD1 PHE A 113      15.187  -7.782  54.181  1.00 62.26           C  
ATOM    706  CD2 PHE A 113      16.625  -8.679  55.870  1.00 62.72           C  
ATOM    707  CE1 PHE A 113      16.134  -6.805  53.887  1.00 62.70           C  
ATOM    708  CE2 PHE A 113      17.579  -7.705  55.583  1.00 63.33           C  
ATOM    709  CZ  PHE A 113      17.332  -6.766  54.587  1.00 62.89           C  
ATOM    710  N   GLY A 114      13.565 -13.240  54.998  1.00 66.26           N  
ATOM    711  CA  GLY A 114      12.730 -14.285  55.555  1.00 68.24           C  
ATOM    712  C   GLY A 114      11.457 -13.785  56.210  1.00 69.77           C  
ATOM    713  O   GLY A 114      11.126 -14.199  57.321  1.00 71.04           O  
ATOM    714  N   PHE A 115      10.743 -12.891  55.533  1.00 70.55           N  
ATOM    715  CA  PHE A 115       9.490 -12.360  56.061  1.00 70.48           C  
ATOM    716  C   PHE A 115       8.410 -13.429  55.990  1.00 70.89           C  
ATOM    717  O   PHE A 115       8.631 -14.518  55.458  1.00 71.17           O  
ATOM    718  CB  PHE A 115       9.031 -11.143  55.254  1.00 69.78           C  
ATOM    719  CG  PHE A 115       9.786  -9.882  55.559  1.00 70.03           C  
ATOM    720  CD1 PHE A 115       9.474  -8.701  54.894  1.00 70.41           C  
ATOM    721  CD2 PHE A 115      10.794  -9.865  56.517  1.00 70.03           C  
ATOM    722  CE1 PHE A 115      10.151  -7.521  55.176  1.00 70.57           C  
ATOM    723  CE2 PHE A 115      11.479  -8.689  56.809  1.00 70.56           C  
ATOM    724  CZ  PHE A 115      11.156  -7.514  56.137  1.00 71.30           C  
ATOM    725  N   SER A 116       7.241 -13.110  56.530  1.00 71.35           N  
ATOM    726  CA  SER A 116       6.120 -14.038  56.510  1.00 71.87           C  
ATOM    727  C   SER A 116       5.318 -13.793  55.239  1.00 72.40           C  
ATOM    728  O   SER A 116       5.595 -12.854  54.494  1.00 72.39           O  
ATOM    729  CB  SER A 116       5.225 -13.823  57.734  1.00 71.47           C  
ATOM    730  OG  SER A 116       4.669 -12.520  57.739  1.00 70.55           O  
ATOM    731  N   LEU A 117       4.326 -14.640  54.996  1.00 72.45           N  
ATOM    732  CA  LEU A 117       3.489 -14.505  53.817  1.00 72.41           C  
ATOM    733  C   LEU A 117       2.859 -13.116  53.778  1.00 72.74           C  
ATOM    734  O   LEU A 117       2.881 -12.442  52.745  1.00 72.88           O  
ATOM    735  CB  LEU A 117       2.410 -15.592  53.825  1.00 72.81           C  
ATOM    736  CG  LEU A 117       1.399 -15.647  52.677  1.00 73.65           C  
ATOM    737  CD1 LEU A 117       0.294 -14.629  52.917  1.00 74.35           C  
ATOM    738  CD2 LEU A 117       2.109 -15.407  51.347  1.00 72.73           C  
ATOM    739  N   TYR A 118       2.304 -12.689  54.908  1.00 72.59           N  
ATOM    740  CA  TYR A 118       1.675 -11.374  54.996  1.00 72.68           C  
ATOM    741  C   TYR A 118       2.705 -10.265  54.846  1.00 69.97           C  
ATOM    742  O   TYR A 118       2.379  -9.154  54.430  1.00 68.30           O  
ATOM    743  CB  TYR A 118       0.941 -11.215  56.329  1.00 76.53           C  
ATOM    744  CG  TYR A 118      -0.336 -12.017  56.415  1.00 81.48           C  
ATOM    745  CD1 TYR A 118      -0.308 -13.413  56.500  1.00 83.35           C  
ATOM    746  CD2 TYR A 118      -1.577 -11.382  56.390  1.00 83.60           C  
ATOM    747  CE1 TYR A 118      -1.489 -14.156  56.557  1.00 85.06           C  
ATOM    748  CE2 TYR A 118      -2.762 -12.114  56.446  1.00 85.95           C  
ATOM    749  CZ  TYR A 118      -2.712 -13.498  56.529  1.00 86.02           C  
ATOM    750  OH  TYR A 118      -3.886 -14.214  56.582  1.00 87.53           O  
ATOM    751  N   GLY A 119       3.948 -10.577  55.198  1.00 67.92           N  
ATOM    752  CA  GLY A 119       5.015  -9.604  55.082  1.00 65.48           C  
ATOM    753  C   GLY A 119       5.386  -9.432  53.624  1.00 63.89           C  
ATOM    754  O   GLY A 119       5.778  -8.351  53.198  1.00 63.46           O  
ATOM    755  N   LEU A 120       5.260 -10.513  52.860  1.00 63.18           N  
ATOM    756  CA  LEU A 120       5.567 -10.492  51.439  1.00 62.13           C  
ATOM    757  C   LEU A 120       4.506  -9.659  50.724  1.00 61.79           C  
ATOM    758  O   LEU A 120       4.828  -8.818  49.883  1.00 60.37           O  
ATOM    759  CB  LEU A 120       5.596 -11.922  50.889  1.00 61.52           C  
ATOM    760  CG  LEU A 120       5.882 -12.108  49.395  1.00 62.73           C  
ATOM    761  CD1 LEU A 120       6.355 -13.523  49.132  1.00 61.81           C  
ATOM    762  CD2 LEU A 120       4.632 -11.801  48.582  1.00 62.37           C  
ATOM    763  N   PHE A 121       3.243  -9.894  51.070  1.00 60.45           N  
ATOM    764  CA  PHE A 121       2.138  -9.153  50.475  1.00 59.70           C  
ATOM    765  C   PHE A 121       2.338  -7.655  50.670  1.00 59.66           C  
ATOM    766  O   PHE A 121       2.343  -6.886  49.710  1.00 60.03           O  
ATOM    767  CB  PHE A 121       0.804  -9.551  51.120  1.00 59.95           C  
ATOM    768  CG  PHE A 121       0.291 -10.903  50.706  1.00 60.88           C  
ATOM    769  CD1 PHE A 121      -0.919 -11.374  51.210  1.00 61.57           C  
ATOM    770  CD2 PHE A 121       1.000 -11.701  49.812  1.00 61.48           C  
ATOM    771  CE1 PHE A 121      -1.418 -12.617  50.828  1.00 61.85           C  
ATOM    772  CE2 PHE A 121       0.511 -12.947  49.422  1.00 62.30           C  
ATOM    773  CZ  PHE A 121      -0.702 -13.405  49.932  1.00 63.39           C  
ATOM    774  N   THR A 122       2.496  -7.244  51.923  1.00 58.43           N  
ATOM    775  CA  THR A 122       2.672  -5.837  52.233  1.00 58.40           C  
ATOM    776  C   THR A 122       3.892  -5.253  51.539  1.00 57.56           C  
ATOM    777  O   THR A 122       3.828  -4.152  50.992  1.00 58.33           O  
ATOM    778  CB  THR A 122       2.813  -5.603  53.752  1.00 59.59           C  
ATOM    779  OG1 THR A 122       3.986  -6.272  54.230  1.00 63.63           O  
ATOM    780  CG2 THR A 122       1.590  -6.133  54.490  1.00 58.35           C  
ATOM    781  N   SER A 123       5.000  -5.989  51.557  1.00 55.67           N  
ATOM    782  CA  SER A 123       6.233  -5.518  50.933  1.00 53.04           C  
ATOM    783  C   SER A 123       6.040  -5.357  49.424  1.00 52.22           C  
ATOM    784  O   SER A 123       6.454  -4.355  48.838  1.00 51.22           O  
ATOM    785  CB  SER A 123       7.377  -6.497  51.223  1.00 52.71           C  
ATOM    786  OG  SER A 123       8.640  -5.939  50.891  1.00 49.65           O  
ATOM    787  N   THR A 124       5.397  -6.345  48.809  1.00 51.46           N  
ATOM    788  CA  THR A 124       5.138  -6.332  47.376  1.00 50.46           C  
ATOM    789  C   THR A 124       4.262  -5.145  46.991  1.00 51.48           C  
ATOM    790  O   THR A 124       4.563  -4.415  46.041  1.00 49.86           O  
ATOM    791  CB  THR A 124       4.434  -7.626  46.925  1.00 49.97           C  
ATOM    792  OG1 THR A 124       5.228  -8.762  47.294  1.00 49.86           O  
ATOM    793  CG2 THR A 124       4.241  -7.625  45.416  1.00 50.21           C  
ATOM    794  N   ILE A 125       3.172  -4.962  47.729  1.00 51.95           N  
ATOM    795  CA  ILE A 125       2.252  -3.863  47.467  1.00 52.92           C  
ATOM    796  C   ILE A 125       2.869  -2.515  47.854  1.00 53.36           C  
ATOM    797  O   ILE A 125       2.690  -1.517  47.160  1.00 53.76           O  
ATOM    798  CB  ILE A 125       0.916  -4.070  48.231  1.00 52.07           C  
ATOM    799  CG1 ILE A 125       0.112  -5.190  47.568  1.00 50.76           C  
ATOM    800  CG2 ILE A 125       0.113  -2.782  48.250  1.00 53.20           C  
ATOM    801  CD1 ILE A 125      -1.199  -5.500  48.259  0.00 51.34           C  
ATOM    802  N   LEU A 126       3.611  -2.496  48.954  1.00 54.13           N  
ATOM    803  CA  LEU A 126       4.243  -1.271  49.421  1.00 54.88           C  
ATOM    804  C   LEU A 126       5.154  -0.684  48.338  1.00 55.33           C  
ATOM    805  O   LEU A 126       5.009   0.481  47.957  1.00 55.55           O  
ATOM    806  CB  LEU A 126       5.049  -1.553  50.693  1.00 57.55           C  
ATOM    807  CG  LEU A 126       5.293  -0.389  51.662  1.00 60.81           C  
ATOM    808  CD1 LEU A 126       6.171   0.684  51.015  1.00 59.90           C  
ATOM    809  CD2 LEU A 126       3.941   0.189  52.086  1.00 60.85           C  
ATOM    810  N   PHE A 127       6.093  -1.484  47.843  1.00 53.33           N  
ATOM    811  CA  PHE A 127       6.997  -1.001  46.809  1.00 51.82           C  
ATOM    812  C   PHE A 127       6.298  -0.880  45.459  1.00 51.64           C  
ATOM    813  O   PHE A 127       6.782  -0.189  44.559  1.00 48.80           O  
ATOM    814  CB  PHE A 127       8.232  -1.904  46.699  1.00 50.41           C  
ATOM    815  CG  PHE A 127       9.231  -1.689  47.802  1.00 51.67           C  
ATOM    816  CD1 PHE A 127       9.119  -2.372  49.010  1.00 51.72           C  
ATOM    817  CD2 PHE A 127      10.262  -0.767  47.649  1.00 52.85           C  
ATOM    818  CE1 PHE A 127      10.019  -2.139  50.052  1.00 50.90           C  
ATOM    819  CE2 PHE A 127      11.169  -0.525  48.685  1.00 52.87           C  
ATOM    820  CZ  PHE A 127      11.044  -1.216  49.890  1.00 52.49           C  
ATOM    821  N   GLY A 128       5.157  -1.549  45.328  1.00 52.35           N  
ATOM    822  CA  GLY A 128       4.400  -1.477  44.092  1.00 54.30           C  
ATOM    823  C   GLY A 128       3.755  -0.107  44.010  1.00 55.99           C  
ATOM    824  O   GLY A 128       3.866   0.589  43.000  1.00 54.46           O  
ATOM    825  N   PHE A 129       3.076   0.281  45.084  1.00 58.21           N  
ATOM    826  CA  PHE A 129       2.432   1.587  45.142  1.00 61.80           C  
ATOM    827  C   PHE A 129       3.528   2.636  45.205  1.00 61.25           C  
ATOM    828  O   PHE A 129       3.442   3.686  44.570  1.00 61.69           O  
ATOM    829  CB  PHE A 129       1.547   1.700  46.388  1.00 64.80           C  
ATOM    830  CG  PHE A 129       0.214   1.015  46.256  1.00 69.05           C  
ATOM    831  CD1 PHE A 129       0.129  -0.310  45.838  1.00 70.97           C  
ATOM    832  CD2 PHE A 129      -0.960   1.689  46.584  1.00 71.18           C  
ATOM    833  CE1 PHE A 129      -1.108  -0.955  45.748  1.00 72.21           C  
ATOM    834  CE2 PHE A 129      -2.201   1.052  46.499  1.00 72.05           C  
ATOM    835  CZ  PHE A 129      -2.273  -0.273  46.080  1.00 71.92           C  
ATOM    836  N   GLY A 130       4.564   2.334  45.979  1.00 60.68           N  
ATOM    837  CA  GLY A 130       5.675   3.250  46.120  1.00 59.85           C  
ATOM    838  C   GLY A 130       6.230   3.647  44.773  1.00 59.44           C  
ATOM    839  O   GLY A 130       6.595   4.802  44.563  1.00 61.27           O  
ATOM    840  N   THR A 131       6.298   2.692  43.853  1.00 58.49           N  
ATOM    841  CA  THR A 131       6.815   2.975  42.522  1.00 58.69           C  
ATOM    842  C   THR A 131       5.891   3.953  41.800  1.00 58.70           C  
ATOM    843  O   THR A 131       6.356   4.917  41.185  1.00 57.29           O  
ATOM    844  CB  THR A 131       6.947   1.687  41.688  1.00 58.36           C  
ATOM    845  OG1 THR A 131       7.890   0.811  42.316  1.00 59.67           O  
ATOM    846  CG2 THR A 131       7.426   2.008  40.278  1.00 58.56           C  
ATOM    847  N   LEU A 132       4.585   3.699  41.879  1.00 58.79           N  
ATOM    848  CA  LEU A 132       3.599   4.568  41.247  1.00 59.06           C  
ATOM    849  C   LEU A 132       3.793   5.973  41.786  1.00 59.11           C  
ATOM    850  O   LEU A 132       3.821   6.942  41.028  1.00 58.43           O  
ATOM    851  CB  LEU A 132       2.175   4.096  41.558  1.00 59.18           C  
ATOM    852  CG  LEU A 132       1.703   2.809  40.878  1.00 60.81           C  
ATOM    853  CD1 LEU A 132       0.270   2.503  41.290  1.00 59.25           C  
ATOM    854  CD2 LEU A 132       1.802   2.963  39.370  1.00 59.23           C  
ATOM    855  N   ALA A 133       3.933   6.068  43.104  1.00 58.90           N  
ATOM    856  CA  ALA A 133       4.135   7.346  43.763  1.00 59.14           C  
ATOM    857  C   ALA A 133       5.379   8.022  43.201  1.00 59.68           C  
ATOM    858  O   ALA A 133       5.359   9.213  42.904  1.00 60.18           O  
ATOM    859  CB  ALA A 133       4.276   7.143  45.266  1.00 59.45           C  
ATOM    860  N   LEU A 134       6.463   7.265  43.055  1.00 59.83           N  
ATOM    861  CA  LEU A 134       7.694   7.832  42.514  1.00 60.94           C  
ATOM    862  C   LEU A 134       7.468   8.366  41.107  1.00 60.94           C  
ATOM    863  O   LEU A 134       7.877   9.482  40.791  1.00 60.94           O  
ATOM    864  CB  LEU A 134       8.822   6.793  42.492  1.00 60.37           C  
ATOM    865  CG  LEU A 134       9.482   6.481  43.840  1.00 61.90           C  
ATOM    866  CD1 LEU A 134      10.621   5.492  43.637  1.00 60.73           C  
ATOM    867  CD2 LEU A 134      10.008   7.768  44.471  1.00 60.28           C  
ATOM    868  N   VAL A 135       6.814   7.569  40.266  1.00 61.20           N  
ATOM    869  CA  VAL A 135       6.539   7.979  38.895  1.00 61.62           C  
ATOM    870  C   VAL A 135       5.763   9.288  38.906  1.00 63.03           C  
ATOM    871  O   VAL A 135       6.016  10.185  38.098  1.00 61.39           O  
ATOM    872  CB  VAL A 135       5.714   6.918  38.150  1.00 61.82           C  
ATOM    873  CG1 VAL A 135       5.344   7.428  36.763  1.00 61.97           C  
ATOM    874  CG2 VAL A 135       6.513   5.621  38.049  1.00 61.13           C  
ATOM    875  N   PHE A 136       4.821   9.387  39.838  1.00 64.00           N  
ATOM    876  CA  PHE A 136       4.000  10.580  39.984  1.00 66.04           C  
ATOM    877  C   PHE A 136       4.856  11.782  40.380  1.00 66.94           C  
ATOM    878  O   PHE A 136       4.795  12.833  39.742  1.00 67.01           O  
ATOM    879  CB  PHE A 136       2.923  10.351  41.046  1.00 66.02           C  
ATOM    880  CG  PHE A 136       2.027  11.535  41.259  1.00 67.09           C  
ATOM    881  CD1 PHE A 136       1.075  11.883  40.306  1.00 67.50           C  
ATOM    882  CD2 PHE A 136       2.148  12.317  42.404  1.00 66.62           C  
ATOM    883  CE1 PHE A 136       0.257  12.993  40.488  1.00 67.00           C  
ATOM    884  CE2 PHE A 136       1.337  13.429  42.596  1.00 66.25           C  
ATOM    885  CZ  PHE A 136       0.389  13.768  41.636  1.00 67.17           C  
ATOM    886  N   LEU A 137       5.652  11.620  41.434  1.00 68.38           N  
ATOM    887  CA  LEU A 137       6.517  12.691  41.918  1.00 70.25           C  
ATOM    888  C   LEU A 137       7.495  13.194  40.864  1.00 71.40           C  
ATOM    889  O   LEU A 137       7.613  14.398  40.655  1.00 71.62           O  
ATOM    890  CB  LEU A 137       7.288  12.233  43.157  1.00 70.58           C  
ATOM    891  CG  LEU A 137       6.588  12.405  44.510  1.00 71.96           C  
ATOM    892  CD1 LEU A 137       5.199  11.792  44.472  1.00 73.30           C  
ATOM    893  CD2 LEU A 137       7.431  11.759  45.599  1.00 72.05           C  
ATOM    894  N   PHE A 138       8.201  12.277  40.211  1.00 72.97           N  
ATOM    895  CA  PHE A 138       9.154  12.659  39.176  1.00 75.75           C  
ATOM    896  C   PHE A 138       8.430  13.256  37.973  1.00 78.33           C  
ATOM    897  O   PHE A 138       9.024  13.982  37.176  1.00 78.16           O  
ATOM    898  CB  PHE A 138       9.982  11.448  38.739  1.00 75.76           C  
ATOM    899  CG  PHE A 138      11.123  11.129  39.663  1.00 75.83           C  
ATOM    900  CD1 PHE A 138      12.181  12.020  39.812  1.00 76.10           C  
ATOM    901  CD2 PHE A 138      11.139   9.944  40.389  1.00 76.54           C  
ATOM    902  CE1 PHE A 138      13.239  11.737  40.671  1.00 75.90           C  
ATOM    903  CE2 PHE A 138      12.194   9.651  41.252  1.00 76.81           C  
ATOM    904  CZ  PHE A 138      13.245  10.551  41.392  1.00 76.02           C  
ATOM    905  N   SER A 139       7.146  12.937  37.847  1.00 81.59           N  
ATOM    906  CA  SER A 139       6.323  13.450  36.758  1.00 84.52           C  
ATOM    907  C   SER A 139       6.130  14.947  36.966  1.00 87.28           C  
ATOM    908  O   SER A 139       6.023  15.718  36.010  1.00 87.42           O  
ATOM    909  CB  SER A 139       4.962  12.752  36.754  1.00 84.20           C  
ATOM    910  OG  SER A 139       4.062  13.383  35.862  1.00 84.74           O  
ATOM    911  N   PHE A 140       6.087  15.347  38.233  1.00 89.90           N  
ATOM    912  CA  PHE A 140       5.913  16.745  38.598  1.00 92.67           C  
ATOM    913  C   PHE A 140       7.203  17.285  39.203  1.00 94.11           C  
ATOM    914  O   PHE A 140       7.207  17.800  40.322  1.00 95.29           O  
ATOM    915  CB  PHE A 140       4.765  16.885  39.603  1.00 93.18           C  
ATOM    916  CG  PHE A 140       3.410  16.548  39.035  1.00 94.97           C  
ATOM    917  CD1 PHE A 140       2.278  16.599  39.840  1.00 95.48           C  
ATOM    918  CD2 PHE A 140       3.262  16.194  37.694  1.00 95.95           C  
ATOM    919  CE1 PHE A 140       1.018  16.305  39.320  1.00 96.59           C  
ATOM    920  CE2 PHE A 140       2.008  15.898  37.163  1.00 96.49           C  
ATOM    921  CZ  PHE A 140       0.883  15.954  37.978  1.00 96.80           C  
ATOM    922  N   LYS A 141       8.297  17.158  38.456  1.00 94.72           N  
ATOM    923  CA  LYS A 141       9.604  17.627  38.909  1.00 95.09           C  
ATOM    924  C   LYS A 141      10.683  17.262  37.894  1.00 94.62           C  
ATOM    925  O   LYS A 141      10.463  17.337  36.684  1.00 94.36           O  
ATOM    926  CB  LYS A 141       9.943  17.009  40.271  1.00 96.10           C  
ATOM    927  CG  LYS A 141      11.246  17.499  40.881  1.00 97.10           C  
ATOM    928  CD  LYS A 141      11.461  16.908  42.266  1.00 97.90           C  
ATOM    929  CE  LYS A 141      12.781  17.368  42.869  1.00 98.59           C  
ATOM    930  NZ  LYS A 141      13.010  16.788  44.224  1.00 99.02           N  
ATOM    931  N   SER A 146       4.368  14.916  30.083  1.00 57.40           N  
ATOM    932  CA  SER A 146       4.032  14.230  28.837  1.00 56.25           C  
ATOM    933  C   SER A 146       4.078  12.712  28.996  1.00 54.26           C  
ATOM    934  O   SER A 146       4.711  12.186  29.909  1.00 53.30           O  
ATOM    935  CB  SER A 146       4.997  14.641  27.724  1.00 56.81           C  
ATOM    936  OG  SER A 146       6.292  14.118  27.965  1.00 57.57           O  
ATOM    937  N   LEU A 147       3.405  12.020  28.087  1.00 52.82           N  
ATOM    938  CA  LEU A 147       3.346  10.566  28.098  1.00 52.09           C  
ATOM    939  C   LEU A 147       4.722   9.922  28.006  1.00 52.42           C  
ATOM    940  O   LEU A 147       5.070   9.061  28.814  1.00 49.92           O  
ATOM    941  CB  LEU A 147       2.467  10.079  26.944  1.00 49.41           C  
ATOM    942  CG  LEU A 147       1.000   9.778  27.266  1.00 48.67           C  
ATOM    943  CD1 LEU A 147       0.507  10.684  28.371  1.00 49.41           C  
ATOM    944  CD2 LEU A 147       0.162   9.941  26.006  1.00 49.10           C  
ATOM    945  N   LEU A 148       5.495  10.343  27.011  1.00 52.43           N  
ATOM    946  CA  LEU A 148       6.833   9.814  26.793  1.00 53.50           C  
ATOM    947  C   LEU A 148       7.659   9.906  28.076  1.00 54.16           C  
ATOM    948  O   LEU A 148       8.411   8.987  28.417  1.00 53.09           O  
ATOM    949  CB  LEU A 148       7.496  10.590  25.647  1.00 54.80           C  
ATOM    950  CG  LEU A 148       8.932  10.313  25.200  1.00 55.39           C  
ATOM    951  CD1 LEU A 148       9.899  11.063  26.094  1.00 58.25           C  
ATOM    952  CD2 LEU A 148       9.203   8.820  25.209  1.00 56.38           C  
ATOM    953  N   MET A 149       7.492  11.008  28.798  1.00 53.73           N  
ATOM    954  CA  MET A 149       8.222  11.218  30.036  1.00 54.39           C  
ATOM    955  C   MET A 149       7.905  10.156  31.092  1.00 53.20           C  
ATOM    956  O   MET A 149       8.801   9.693  31.798  1.00 53.53           O  
ATOM    957  CB  MET A 149       7.926  12.614  30.581  1.00 56.96           C  
ATOM    958  CG  MET A 149       9.148  13.295  31.173  1.00 63.29           C  
ATOM    959  SD  MET A 149      10.577  13.160  30.059  1.00 69.26           S  
ATOM    960  CE  MET A 149      10.087  14.269  28.717  1.00 69.18           C  
ATOM    961  N   LEU A 150       6.636   9.770  31.201  1.00 51.68           N  
ATOM    962  CA  LEU A 150       6.236   8.746  32.167  1.00 50.04           C  
ATOM    963  C   LEU A 150       6.903   7.424  31.816  1.00 49.19           C  
ATOM    964  O   LEU A 150       7.325   6.683  32.697  1.00 48.10           O  
ATOM    965  CB  LEU A 150       4.715   8.557  32.172  1.00 48.62           C  
ATOM    966  CG  LEU A 150       3.855   9.766  32.546  1.00 49.01           C  
ATOM    967  CD1 LEU A 150       2.387   9.354  32.621  1.00 48.49           C  
ATOM    968  CD2 LEU A 150       4.319  10.331  33.871  1.00 50.08           C  
ATOM    969  N   ILE A 151       6.990   7.138  30.520  1.00 49.56           N  
ATOM    970  CA  ILE A 151       7.610   5.910  30.044  1.00 50.67           C  
ATOM    971  C   ILE A 151       9.098   5.907  30.378  1.00 52.00           C  
ATOM    972  O   ILE A 151       9.668   4.873  30.726  1.00 53.51           O  
ATOM    973  CB  ILE A 151       7.452   5.757  28.521  1.00 50.35           C  
ATOM    974  CG1 ILE A 151       5.971   5.599  28.162  1.00 52.09           C  
ATOM    975  CG2 ILE A 151       8.250   4.559  28.037  1.00 50.07           C  
ATOM    976  CD1 ILE A 151       5.704   5.492  26.675  0.00 51.50           C  
ATOM    977  N   LEU A 152       9.728   7.067  30.263  1.00 51.75           N  
ATOM    978  CA  LEU A 152      11.144   7.175  30.559  1.00 52.47           C  
ATOM    979  C   LEU A 152      11.390   7.043  32.061  1.00 52.35           C  
ATOM    980  O   LEU A 152      12.316   6.351  32.484  1.00 51.55           O  
ATOM    981  CB  LEU A 152      11.692   8.504  30.020  1.00 52.62           C  
ATOM    982  CG  LEU A 152      12.276   8.453  28.595  1.00 53.99           C  
ATOM    983  CD1 LEU A 152      11.403   7.611  27.679  1.00 52.97           C  
ATOM    984  CD2 LEU A 152      12.426   9.866  28.050  1.00 52.94           C  
ATOM    985  N   ILE A 153      10.554   7.698  32.860  1.00 51.01           N  
ATOM    986  CA  ILE A 153      10.683   7.636  34.306  1.00 50.18           C  
ATOM    987  C   ILE A 153      10.513   6.197  34.792  1.00 50.69           C  
ATOM    988  O   ILE A 153      11.314   5.704  35.587  1.00 49.99           O  
ATOM    989  CB  ILE A 153       9.625   8.514  35.003  1.00 50.42           C  
ATOM    990  CG1 ILE A 153       9.908   9.996  34.730  1.00 50.02           C  
ATOM    991  CG2 ILE A 153       9.616   8.220  36.496  1.00 48.95           C  
ATOM    992  CD1 ILE A 153       8.890  10.940  35.337  0.00 50.19           C  
ATOM    993  N   GLY A 154       9.464   5.534  34.315  1.00 49.50           N  
ATOM    994  CA  GLY A 154       9.212   4.161  34.714  1.00 50.88           C  
ATOM    995  C   GLY A 154      10.321   3.229  34.261  1.00 51.39           C  
ATOM    996  O   GLY A 154      10.604   2.212  34.898  1.00 50.35           O  
ATOM    997  N   MET A 155      10.954   3.585  33.150  1.00 51.07           N  
ATOM    998  CA  MET A 155      12.039   2.795  32.594  1.00 50.75           C  
ATOM    999  C   MET A 155      13.240   2.883  33.534  1.00 49.16           C  
ATOM   1000  O   MET A 155      13.936   1.893  33.766  1.00 47.03           O  
ATOM   1001  CB  MET A 155      12.403   3.337  31.214  1.00 55.70           C  
ATOM   1002  CG  MET A 155      13.209   2.391  30.351  1.00 61.00           C  
ATOM   1003  SD  MET A 155      13.342   3.032  28.665  1.00 70.42           S  
ATOM   1004  CE  MET A 155      14.910   3.916  28.763  1.00 68.02           C  
ATOM   1005  N   ILE A 156      13.471   4.077  34.073  1.00 45.75           N  
ATOM   1006  CA  ILE A 156      14.569   4.303  34.999  1.00 44.80           C  
ATOM   1007  C   ILE A 156      14.354   3.483  36.279  1.00 44.86           C  
ATOM   1008  O   ILE A 156      15.272   2.814  36.762  1.00 44.21           O  
ATOM   1009  CB  ILE A 156      14.679   5.800  35.370  1.00 44.62           C  
ATOM   1010  CG1 ILE A 156      15.260   6.590  34.186  1.00 44.78           C  
ATOM   1011  CG2 ILE A 156      15.526   5.970  36.627  1.00 41.37           C  
ATOM   1012  CD1 ILE A 156      15.332   8.082  34.423  0.00 44.81           C  
ATOM   1013  N   LEU A 157      13.138   3.538  36.816  1.00 42.56           N  
ATOM   1014  CA  LEU A 157      12.798   2.810  38.031  1.00 42.81           C  
ATOM   1015  C   LEU A 157      12.925   1.299  37.846  1.00 42.94           C  
ATOM   1016  O   LEU A 157      13.421   0.613  38.735  1.00 44.23           O  
ATOM   1017  CB  LEU A 157      11.380   3.172  38.484  1.00 42.11           C  
ATOM   1018  CG  LEU A 157      11.199   4.626  38.933  1.00 40.87           C  
ATOM   1019  CD1 LEU A 157       9.731   4.924  39.211  1.00 39.40           C  
ATOM   1020  CD2 LEU A 157      12.041   4.868  40.171  1.00 42.13           C  
ATOM   1021  N   SER A 158      12.484   0.783  36.700  1.00 41.20           N  
ATOM   1022  CA  SER A 158      12.589  -0.648  36.424  1.00 41.43           C  
ATOM   1023  C   SER A 158      14.054  -1.065  36.441  1.00 41.91           C  
ATOM   1024  O   SER A 158      14.403  -2.124  36.969  1.00 43.82           O  
ATOM   1025  CB  SER A 158      11.982  -0.992  35.058  1.00 40.11           C  
ATOM   1026  OG  SER A 158      10.583  -0.779  35.056  1.00 39.65           O  
ATOM   1027  N   GLY A 159      14.909  -0.237  35.850  1.00 40.10           N  
ATOM   1028  CA  GLY A 159      16.324  -0.544  35.842  1.00 38.33           C  
ATOM   1029  C   GLY A 159      16.854  -0.613  37.265  1.00 37.65           C  
ATOM   1030  O   GLY A 159      17.569  -1.541  37.625  1.00 38.29           O  
ATOM   1031  N   LEU A 160      16.490   0.374  38.075  1.00 36.64           N  
ATOM   1032  CA  LEU A 160      16.927   0.440  39.461  1.00 38.93           C  
ATOM   1033  C   LEU A 160      16.455  -0.767  40.270  1.00 39.36           C  
ATOM   1034  O   LEU A 160      17.245  -1.396  40.979  1.00 39.01           O  
ATOM   1035  CB  LEU A 160      16.410   1.726  40.104  1.00 39.13           C  
ATOM   1036  CG  LEU A 160      17.380   2.891  40.338  1.00 42.81           C  
ATOM   1037  CD1 LEU A 160      18.520   2.871  39.337  1.00 42.07           C  
ATOM   1038  CD2 LEU A 160      16.600   4.200  40.258  1.00 41.29           C  
ATOM   1039  N   PHE A 161      15.174  -1.093  40.151  1.00 38.13           N  
ATOM   1040  CA  PHE A 161      14.606  -2.215  40.883  1.00 39.21           C  
ATOM   1041  C   PHE A 161      15.121  -3.585  40.467  1.00 40.32           C  
ATOM   1042  O   PHE A 161      15.302  -4.462  41.315  1.00 40.49           O  
ATOM   1043  CB  PHE A 161      13.081  -2.180  40.790  1.00 37.05           C  
ATOM   1044  CG  PHE A 161      12.451  -1.166  41.700  1.00 40.15           C  
ATOM   1045  CD1 PHE A 161      11.511  -0.258  41.215  1.00 39.86           C  
ATOM   1046  CD2 PHE A 161      12.806  -1.113  43.051  1.00 39.89           C  
ATOM   1047  CE1 PHE A 161      10.933   0.693  42.058  1.00 41.74           C  
ATOM   1048  CE2 PHE A 161      12.234  -0.167  43.905  1.00 42.49           C  
ATOM   1049  CZ  PHE A 161      11.294   0.740  43.407  1.00 42.44           C  
ATOM   1050  N   SER A 162      15.363  -3.778  39.174  1.00 40.07           N  
ATOM   1051  CA  SER A 162      15.851  -5.067  38.713  1.00 41.09           C  
ATOM   1052  C   SER A 162      17.327  -5.227  39.047  1.00 40.17           C  
ATOM   1053  O   SER A 162      17.856  -6.333  39.032  1.00 42.49           O  
ATOM   1054  CB  SER A 162      15.616  -5.236  37.203  1.00 39.91           C  
ATOM   1055  OG  SER A 162      16.404  -4.343  36.449  1.00 46.01           O  
ATOM   1056  N   ALA A 163      17.990  -4.118  39.347  1.00 39.32           N  
ATOM   1057  CA  ALA A 163      19.403  -4.154  39.702  1.00 38.14           C  
ATOM   1058  C   ALA A 163      19.496  -4.493  41.186  1.00 37.90           C  
ATOM   1059  O   ALA A 163      20.414  -5.188  41.619  1.00 36.50           O  
ATOM   1060  CB  ALA A 163      20.054  -2.808  39.436  1.00 33.35           C  
ATOM   1061  N   LEU A 164      18.543  -3.986  41.959  1.00 37.97           N  
ATOM   1062  CA  LEU A 164      18.517  -4.249  43.384  1.00 40.57           C  
ATOM   1063  C   LEU A 164      18.139  -5.708  43.591  1.00 40.37           C  
ATOM   1064  O   LEU A 164      18.662  -6.364  44.481  1.00 42.22           O  
ATOM   1065  CB  LEU A 164      17.521  -3.316  44.076  1.00 41.99           C  
ATOM   1066  CG  LEU A 164      17.911  -1.839  43.955  1.00 43.25           C  
ATOM   1067  CD1 LEU A 164      16.866  -0.962  44.622  1.00 43.69           C  
ATOM   1068  CD2 LEU A 164      19.278  -1.623  44.592  1.00 43.59           C  
ATOM   1069  N   VAL A 165      17.242  -6.211  42.746  1.00 40.10           N  
ATOM   1070  CA  VAL A 165      16.817  -7.600  42.817  1.00 38.82           C  
ATOM   1071  C   VAL A 165      18.031  -8.482  42.561  1.00 39.80           C  
ATOM   1072  O   VAL A 165      18.232  -9.494  43.236  1.00 39.63           O  
ATOM   1073  CB  VAL A 165      15.731  -7.913  41.757  1.00 38.77           C  
ATOM   1074  CG1 VAL A 165      15.572  -9.424  41.587  1.00 35.28           C  
ATOM   1075  CG2 VAL A 165      14.407  -7.291  42.173  1.00 34.63           C  
ATOM   1076  N   SER A 166      18.831  -8.096  41.572  1.00 39.43           N  
ATOM   1077  CA  SER A 166      20.040  -8.833  41.227  1.00 39.33           C  
ATOM   1078  C   SER A 166      21.052  -8.750  42.355  1.00 38.18           C  
ATOM   1079  O   SER A 166      21.784  -9.699  42.608  1.00 37.33           O  
ATOM   1080  CB  SER A 166      20.686  -8.267  39.960  1.00 36.95           C  
ATOM   1081  OG  SER A 166      20.003  -8.701  38.808  1.00 41.82           O  
ATOM   1082  N   LEU A 167      21.103  -7.600  43.014  1.00 38.01           N  
ATOM   1083  CA  LEU A 167      22.041  -7.406  44.107  1.00 40.08           C  
ATOM   1084  C   LEU A 167      21.693  -8.365  45.239  1.00 41.32           C  
ATOM   1085  O   LEU A 167      22.558  -9.075  45.748  1.00 41.02           O  
ATOM   1086  CB  LEU A 167      21.966  -5.973  44.632  1.00 37.84           C  
ATOM   1087  CG  LEU A 167      23.239  -5.355  45.221  1.00 39.34           C  
ATOM   1088  CD1 LEU A 167      22.832  -4.483  46.386  1.00 37.13           C  
ATOM   1089  CD2 LEU A 167      24.241  -6.411  45.664  1.00 37.21           C  
ATOM   1090  N   LEU A 168      20.420  -8.371  45.627  1.00 41.88           N  
ATOM   1091  CA  LEU A 168      19.953  -9.231  46.706  1.00 46.10           C  
ATOM   1092  C   LEU A 168      20.232 -10.707  46.451  1.00 47.77           C  
ATOM   1093  O   LEU A 168      20.765 -11.400  47.318  1.00 48.08           O  
ATOM   1094  CB  LEU A 168      18.455  -9.028  46.949  1.00 46.14           C  
ATOM   1095  CG  LEU A 168      18.070  -7.725  47.653  1.00 47.35           C  
ATOM   1096  CD1 LEU A 168      16.565  -7.663  47.802  1.00 50.58           C  
ATOM   1097  CD2 LEU A 168      18.742  -7.642  49.013  1.00 47.27           C  
ATOM   1098  N   GLN A 169      19.886 -11.194  45.266  1.00 47.92           N  
ATOM   1099  CA  GLN A 169      20.124 -12.593  44.991  1.00 50.40           C  
ATOM   1100  C   GLN A 169      21.616 -12.906  44.911  1.00 50.97           C  
ATOM   1101  O   GLN A 169      22.025 -14.043  45.144  1.00 51.87           O  
ATOM   1102  CB  GLN A 169      19.378 -13.033  43.724  1.00 50.60           C  
ATOM   1103  CG  GLN A 169      19.816 -12.400  42.443  1.00 54.48           C  
ATOM   1104  CD  GLN A 169      18.860 -12.708  41.296  1.00 55.73           C  
ATOM   1105  OE1 GLN A 169      19.127 -12.363  40.144  1.00 59.73           O  
ATOM   1106  NE2 GLN A 169      17.740 -13.349  41.607  1.00 51.83           N  
ATOM   1107  N   TYR A 170      22.432 -11.899  44.616  1.00 49.31           N  
ATOM   1108  CA  TYR A 170      23.871 -12.111  44.540  1.00 47.75           C  
ATOM   1109  C   TYR A 170      24.483 -12.236  45.937  1.00 49.18           C  
ATOM   1110  O   TYR A 170      25.413 -13.013  46.142  1.00 47.09           O  
ATOM   1111  CB  TYR A 170      24.562 -10.968  43.786  1.00 44.00           C  
ATOM   1112  CG  TYR A 170      26.076 -11.068  43.821  1.00 40.28           C  
ATOM   1113  CD1 TYR A 170      26.827 -10.319  44.731  1.00 40.65           C  
ATOM   1114  CD2 TYR A 170      26.751 -11.981  43.005  1.00 38.08           C  
ATOM   1115  CE1 TYR A 170      28.214 -10.483  44.836  1.00 38.82           C  
ATOM   1116  CE2 TYR A 170      28.128 -12.154  43.100  1.00 36.97           C  
ATOM   1117  CZ  TYR A 170      28.855 -11.408  44.019  1.00 40.23           C  
ATOM   1118  OH  TYR A 170      30.213 -11.626  44.153  1.00 42.60           O  
ATOM   1119  N   ILE A 171      23.962 -11.469  46.889  1.00 50.44           N  
ATOM   1120  CA  ILE A 171      24.473 -11.500  48.253  1.00 52.69           C  
ATOM   1121  C   ILE A 171      23.675 -12.455  49.139  1.00 54.71           C  
ATOM   1122  O   ILE A 171      23.843 -12.461  50.356  1.00 55.94           O  
ATOM   1123  CB  ILE A 171      24.443 -10.091  48.912  1.00 51.46           C  
ATOM   1124  CG1 ILE A 171      23.003  -9.599  49.033  1.00 50.91           C  
ATOM   1125  CG2 ILE A 171      25.267  -9.106  48.092  1.00 50.86           C  
ATOM   1126  CD1 ILE A 171      22.866  -8.252  49.715  0.00 51.27           C  
ATOM   1127  N   SER A 172      22.816 -13.265  48.529  1.00 55.84           N  
ATOM   1128  CA  SER A 172      21.997 -14.201  49.289  1.00 57.75           C  
ATOM   1129  C   SER A 172      22.549 -15.622  49.253  1.00 59.50           C  
ATOM   1130  O   SER A 172      23.239 -16.012  48.309  1.00 58.53           O  
ATOM   1131  CB  SER A 172      20.566 -14.215  48.747  1.00 56.94           C  
ATOM   1132  OG  SER A 172      20.508 -14.919  47.520  1.00 57.04           O  
ATOM   1133  N   ASP A 173      22.227 -16.388  50.292  1.00 61.09           N  
ATOM   1134  CA  ASP A 173      22.657 -17.775  50.408  1.00 63.15           C  
ATOM   1135  C   ASP A 173      22.171 -18.588  49.216  1.00 63.71           C  
ATOM   1136  O   ASP A 173      20.971 -18.697  48.976  1.00 61.73           O  
ATOM   1137  CB  ASP A 173      22.103 -18.387  51.695  1.00 65.30           C  
ATOM   1138  CG  ASP A 173      22.196 -19.898  51.702  1.00 68.32           C  
ATOM   1139  OD1 ASP A 173      23.334 -20.419  51.671  1.00 69.17           O  
ATOM   1140  OD2 ASP A 173      21.129 -20.561  51.730  1.00 69.96           O  
ATOM   1141  N   THR A 174      23.104 -19.173  48.479  1.00 66.61           N  
ATOM   1142  CA  THR A 174      22.748 -19.962  47.305  1.00 71.27           C  
ATOM   1143  C   THR A 174      22.098 -21.315  47.610  1.00 72.73           C  
ATOM   1144  O   THR A 174      21.621 -21.994  46.700  1.00 73.32           O  
ATOM   1145  CB  THR A 174      23.983 -20.202  46.413  1.00 71.93           C  
ATOM   1146  OG1 THR A 174      23.625 -21.057  45.322  1.00 74.08           O  
ATOM   1147  CG2 THR A 174      25.103 -20.846  47.214  1.00 72.89           C  
ATOM   1148  N   GLU A 175      22.069 -21.699  48.885  1.00 74.57           N  
ATOM   1149  CA  GLU A 175      21.488 -22.979  49.289  1.00 76.10           C  
ATOM   1150  C   GLU A 175      19.966 -22.984  49.345  1.00 75.78           C  
ATOM   1151  O   GLU A 175      19.323 -23.867  48.776  1.00 76.48           O  
ATOM   1152  CB  GLU A 175      22.045 -23.406  50.651  1.00 78.95           C  
ATOM   1153  CG  GLU A 175      23.547 -23.638  50.653  1.00 82.58           C  
ATOM   1154  CD  GLU A 175      23.970 -24.718  49.671  1.00 85.41           C  
ATOM   1155  OE1 GLU A 175      23.630 -25.901  49.901  1.00 86.80           O  
ATOM   1156  OE2 GLU A 175      24.637 -24.383  48.666  1.00 86.84           O  
ATOM   1157  N   GLU A 176      19.388 -22.008  50.038  1.00 75.21           N  
ATOM   1158  CA  GLU A 176      17.937 -21.926  50.158  1.00 75.02           C  
ATOM   1159  C   GLU A 176      17.371 -20.582  49.701  1.00 73.25           C  
ATOM   1160  O   GLU A 176      16.374 -20.528  48.977  1.00 73.10           O  
ATOM   1161  CB  GLU A 176      17.526 -22.208  51.609  1.00 77.94           C  
ATOM   1162  CG  GLU A 176      16.125 -21.736  51.987  1.00 81.71           C  
ATOM   1163  CD  GLU A 176      16.101 -20.290  52.466  1.00 83.93           C  
ATOM   1164  OE1 GLU A 176      14.993 -19.750  52.690  1.00 84.62           O  
ATOM   1165  OE2 GLU A 176      17.191 -19.696  52.627  1.00 85.33           O  
ATOM   1166  N   LYS A 177      18.022 -19.506  50.127  1.00 70.82           N  
ATOM   1167  CA  LYS A 177      17.609 -18.146  49.804  1.00 67.72           C  
ATOM   1168  C   LYS A 177      17.476 -17.887  48.296  1.00 65.49           C  
ATOM   1169  O   LYS A 177      16.414 -17.492  47.812  1.00 65.35           O  
ATOM   1170  CB  LYS A 177      18.620 -17.168  50.406  1.00 69.22           C  
ATOM   1171  CG  LYS A 177      18.089 -15.775  50.682  1.00 71.61           C  
ATOM   1172  CD  LYS A 177      17.734 -15.599  52.154  1.00 72.64           C  
ATOM   1173  CE  LYS A 177      16.607 -16.524  52.578  1.00 72.94           C  
ATOM   1174  NZ  LYS A 177      16.278 -16.356  54.020  1.00 75.14           N  
ATOM   1175  N   LEU A 178      18.558 -18.122  47.560  1.00 62.36           N  
ATOM   1176  CA  LEU A 178      18.593 -17.892  46.118  1.00 59.67           C  
ATOM   1177  C   LEU A 178      17.493 -18.573  45.305  1.00 58.24           C  
ATOM   1178  O   LEU A 178      16.775 -17.911  44.560  1.00 58.15           O  
ATOM   1179  CB  LEU A 178      19.974 -18.282  45.570  1.00 59.70           C  
ATOM   1180  CG  LEU A 178      20.325 -18.051  44.095  1.00 58.75           C  
ATOM   1181  CD1 LEU A 178      19.661 -19.102  43.229  1.00 59.95           C  
ATOM   1182  CD2 LEU A 178      19.907 -16.646  43.677  1.00 57.60           C  
ATOM   1183  N   PRO A 179      17.352 -19.904  45.425  1.00 57.64           N  
ATOM   1184  CA  PRO A 179      16.317 -20.623  44.672  1.00 55.59           C  
ATOM   1185  C   PRO A 179      14.903 -20.080  44.912  1.00 54.54           C  
ATOM   1186  O   PRO A 179      14.055 -20.104  44.019  1.00 52.58           O  
ATOM   1187  CB  PRO A 179      16.468 -22.062  45.170  1.00 56.40           C  
ATOM   1188  CG  PRO A 179      17.914 -22.152  45.514  1.00 56.07           C  
ATOM   1189  CD  PRO A 179      18.156 -20.844  46.226  1.00 57.62           C  
ATOM   1190  N   SER A 180      14.657 -19.602  46.129  1.00 53.64           N  
ATOM   1191  CA  SER A 180      13.353 -19.060  46.485  1.00 53.31           C  
ATOM   1192  C   SER A 180      13.111 -17.765  45.729  1.00 52.02           C  
ATOM   1193  O   SER A 180      12.032 -17.557  45.184  1.00 51.79           O  
ATOM   1194  CB  SER A 180      13.277 -18.797  47.988  1.00 53.49           C  
ATOM   1195  OG  SER A 180      13.485 -19.993  48.713  1.00 58.20           O  
ATOM   1196  N   ILE A 181      14.120 -16.897  45.706  1.00 50.44           N  
ATOM   1197  CA  ILE A 181      14.017 -15.627  45.002  1.00 48.97           C  
ATOM   1198  C   ILE A 181      13.815 -15.902  43.513  1.00 49.61           C  
ATOM   1199  O   ILE A 181      12.879 -15.397  42.897  1.00 49.54           O  
ATOM   1200  CB  ILE A 181      15.299 -14.771  45.178  1.00 47.58           C  
ATOM   1201  CG1 ILE A 181      15.485 -14.387  46.650  1.00 43.55           C  
ATOM   1202  CG2 ILE A 181      15.216 -13.526  44.299  1.00 44.10           C  
ATOM   1203  CD1 ILE A 181      16.744 -13.590  46.924  0.00 45.20           C  
ATOM   1204  N   VAL A 182      14.687 -16.729  42.950  1.00 49.11           N  
ATOM   1205  CA  VAL A 182      14.626 -17.064  41.534  1.00 50.19           C  
ATOM   1206  C   VAL A 182      13.291 -17.616  41.047  1.00 52.11           C  
ATOM   1207  O   VAL A 182      12.769 -17.171  40.025  1.00 52.99           O  
ATOM   1208  CB  VAL A 182      15.732 -18.073  41.156  1.00 48.71           C  
ATOM   1209  CG1 VAL A 182      15.598 -18.477  39.696  1.00 47.51           C  
ATOM   1210  CG2 VAL A 182      17.101 -17.457  41.412  1.00 47.64           C  
ATOM   1211  N   PHE A 183      12.735 -18.584  41.765  1.00 53.99           N  
ATOM   1212  CA  PHE A 183      11.475 -19.181  41.339  1.00 55.22           C  
ATOM   1213  C   PHE A 183      10.258 -18.308  41.599  1.00 54.08           C  
ATOM   1214  O   PHE A 183       9.282 -18.373  40.856  1.00 54.18           O  
ATOM   1215  CB  PHE A 183      11.294 -20.562  41.982  1.00 57.68           C  
ATOM   1216  CG  PHE A 183      12.316 -21.581  41.534  1.00 60.83           C  
ATOM   1217  CD1 PHE A 183      12.340 -22.854  42.095  1.00 63.77           C  
ATOM   1218  CD2 PHE A 183      13.268 -21.263  40.565  1.00 62.25           C  
ATOM   1219  CE1 PHE A 183      13.297 -23.793  41.703  1.00 64.46           C  
ATOM   1220  CE2 PHE A 183      14.227 -22.193  40.167  1.00 63.37           C  
ATOM   1221  CZ  PHE A 183      14.242 -23.460  40.739  1.00 63.62           C  
ATOM   1222  N   TRP A 184      10.304 -17.486  42.640  1.00 53.30           N  
ATOM   1223  CA  TRP A 184       9.169 -16.617  42.910  1.00 53.51           C  
ATOM   1224  C   TRP A 184       9.045 -15.579  41.793  1.00 54.72           C  
ATOM   1225  O   TRP A 184       7.943 -15.159  41.444  1.00 56.16           O  
ATOM   1226  CB  TRP A 184       9.322 -15.894  44.246  1.00 51.42           C  
ATOM   1227  CG  TRP A 184       8.147 -15.000  44.525  1.00 52.05           C  
ATOM   1228  CD1 TRP A 184       6.890 -15.390  44.888  1.00 52.57           C  
ATOM   1229  CD2 TRP A 184       8.101 -13.574  44.397  1.00 50.88           C  
ATOM   1230  NE1 TRP A 184       6.063 -14.298  44.991  1.00 52.66           N  
ATOM   1231  CE2 TRP A 184       6.780 -13.170  44.694  1.00 50.34           C  
ATOM   1232  CE3 TRP A 184       9.047 -12.598  44.056  1.00 51.34           C  
ATOM   1233  CZ2 TRP A 184       6.379 -11.833  44.663  1.00 48.91           C  
ATOM   1234  CZ3 TRP A 184       8.649 -11.267  44.024  1.00 50.17           C  
ATOM   1235  CH2 TRP A 184       7.325 -10.898  44.327  1.00 49.16           C  
ATOM   1236  N   LEU A 185      10.179 -15.168  41.233  1.00 54.58           N  
ATOM   1237  CA  LEU A 185      10.175 -14.181  40.159  1.00 55.14           C  
ATOM   1238  C   LEU A 185       9.563 -14.755  38.894  1.00 55.60           C  
ATOM   1239  O   LEU A 185       9.293 -14.024  37.944  1.00 58.14           O  
ATOM   1240  CB  LEU A 185      11.596 -13.687  39.870  1.00 52.00           C  
ATOM   1241  CG  LEU A 185      12.262 -12.910  41.009  1.00 50.17           C  
ATOM   1242  CD1 LEU A 185      13.699 -12.591  40.638  1.00 50.70           C  
ATOM   1243  CD2 LEU A 185      11.481 -11.640  41.294  1.00 49.66           C  
ATOM   1244  N   MET A 186       9.341 -16.062  38.876  1.00 55.79           N  
ATOM   1245  CA  MET A 186       8.747 -16.684  37.706  1.00 57.05           C  
ATOM   1246  C   MET A 186       7.226 -16.721  37.783  1.00 56.63           C  
ATOM   1247  O   MET A 186       6.548 -16.812  36.769  1.00 57.34           O  
ATOM   1248  CB  MET A 186       9.311 -18.089  37.506  1.00 59.40           C  
ATOM   1249  CG  MET A 186      10.680 -18.076  36.859  1.00 62.33           C  
ATOM   1250  SD  MET A 186      11.352 -19.714  36.576  1.00 66.64           S  
ATOM   1251  CE  MET A 186      12.920 -19.591  37.464  1.00 64.57           C  
ATOM   1252  N   GLY A 187       6.685 -16.641  38.988  1.00 55.40           N  
ATOM   1253  CA  GLY A 187       5.242 -16.643  39.126  1.00 54.90           C  
ATOM   1254  C   GLY A 187       4.526 -17.869  38.595  1.00 53.64           C  
ATOM   1255  O   GLY A 187       4.830 -18.384  37.518  1.00 53.85           O  
ATOM   1256  N   SER A 188       3.559 -18.336  39.375  1.00 52.42           N  
ATOM   1257  CA  SER A 188       2.761 -19.500  39.015  1.00 50.85           C  
ATOM   1258  C   SER A 188       1.563 -19.521  39.939  1.00 48.25           C  
ATOM   1259  O   SER A 188       1.474 -18.721  40.872  1.00 45.22           O  
ATOM   1260  CB  SER A 188       3.561 -20.797  39.193  1.00 53.18           C  
ATOM   1261  OG  SER A 188       3.640 -21.175  40.559  1.00 52.52           O  
ATOM   1262  N   PHE A 189       0.646 -20.441  39.672  1.00 47.47           N  
ATOM   1263  CA  PHE A 189      -0.559 -20.582  40.475  1.00 47.84           C  
ATOM   1264  C   PHE A 189      -0.518 -21.904  41.248  1.00 48.97           C  
ATOM   1265  O   PHE A 189      -1.522 -22.332  41.824  1.00 49.02           O  
ATOM   1266  CB  PHE A 189      -1.783 -20.541  39.559  1.00 46.54           C  
ATOM   1267  CG  PHE A 189      -1.903 -19.266  38.760  1.00 46.06           C  
ATOM   1268  CD1 PHE A 189      -2.067 -19.308  37.381  1.00 43.81           C  
ATOM   1269  CD2 PHE A 189      -1.880 -18.023  39.391  1.00 45.55           C  
ATOM   1270  CE1 PHE A 189      -2.209 -18.133  36.640  1.00 44.32           C  
ATOM   1271  CE2 PHE A 189      -2.021 -16.843  38.658  1.00 44.37           C  
ATOM   1272  CZ  PHE A 189      -2.186 -16.899  37.279  1.00 42.23           C  
ATOM   1273  N   ALA A 190       0.654 -22.535  41.265  1.00 49.13           N  
ATOM   1274  CA  ALA A 190       0.836 -23.818  41.941  1.00 50.42           C  
ATOM   1275  C   ALA A 190       0.572 -23.758  43.445  1.00 50.63           C  
ATOM   1276  O   ALA A 190       0.118 -24.735  44.033  1.00 51.08           O  
ATOM   1277  CB  ALA A 190       2.242 -24.359  41.672  1.00 47.30           C  
ATOM   1278  N   THR A 191       0.857 -22.623  44.073  1.00 50.52           N  
ATOM   1279  CA  THR A 191       0.609 -22.499  45.501  1.00 50.50           C  
ATOM   1280  C   THR A 191      -0.571 -21.577  45.766  1.00 49.91           C  
ATOM   1281  O   THR A 191      -0.572 -20.828  46.742  1.00 50.15           O  
ATOM   1282  CB  THR A 191       1.839 -21.953  46.263  1.00 52.11           C  
ATOM   1283  OG1 THR A 191       2.106 -20.608  45.848  1.00 54.96           O  
ATOM   1284  CG2 THR A 191       3.066 -22.826  45.998  1.00 50.77           C  
ATOM   1285  N   SER A 192      -1.580 -21.631  44.900  1.00 50.53           N  
ATOM   1286  CA  SER A 192      -2.755 -20.787  45.082  1.00 53.46           C  
ATOM   1287  C   SER A 192      -3.759 -21.436  46.033  1.00 54.66           C  
ATOM   1288  O   SER A 192      -4.009 -22.639  45.955  1.00 55.93           O  
ATOM   1289  CB  SER A 192      -3.420 -20.495  43.732  1.00 53.85           C  
ATOM   1290  OG  SER A 192      -3.928 -21.672  43.139  1.00 56.82           O  
ATOM   1291  N   ASN A 193      -4.325 -20.630  46.931  1.00 55.07           N  
ATOM   1292  CA  ASN A 193      -5.297 -21.105  47.912  1.00 54.69           C  
ATOM   1293  C   ASN A 193      -6.385 -20.058  48.175  1.00 54.70           C  
ATOM   1294  O   ASN A 193      -6.290 -18.929  47.697  1.00 53.56           O  
ATOM   1295  CB  ASN A 193      -4.589 -21.449  49.223  1.00 55.68           C  
ATOM   1296  CG  ASN A 193      -3.874 -20.259  49.827  1.00 56.20           C  
ATOM   1297  OD1 ASN A 193      -4.467 -19.195  50.022  1.00 57.21           O  
ATOM   1298  ND2 ASN A 193      -2.594 -20.432  50.133  1.00 55.42           N  
ATOM   1299  N   TRP A 194      -7.410 -20.428  48.944  1.00 53.10           N  
ATOM   1300  CA  TRP A 194      -8.503 -19.505  49.238  1.00 53.85           C  
ATOM   1301  C   TRP A 194      -8.076 -18.226  49.963  1.00 54.16           C  
ATOM   1302  O   TRP A 194      -8.717 -17.182  49.826  1.00 52.83           O  
ATOM   1303  CB  TRP A 194      -9.607 -20.209  50.042  1.00 53.28           C  
ATOM   1304  CG  TRP A 194     -10.391 -21.207  49.235  1.00 53.89           C  
ATOM   1305  CD1 TRP A 194     -10.267 -22.567  49.265  1.00 51.95           C  
ATOM   1306  CD2 TRP A 194     -11.380 -20.918  48.235  1.00 54.13           C  
ATOM   1307  NE1 TRP A 194     -11.111 -23.141  48.346  1.00 53.43           N  
ATOM   1308  CE2 TRP A 194     -11.806 -22.153  47.699  1.00 53.71           C  
ATOM   1309  CE3 TRP A 194     -11.945 -19.733  47.739  1.00 53.68           C  
ATOM   1310  CZ2 TRP A 194     -12.774 -22.241  46.689  1.00 54.59           C  
ATOM   1311  CZ3 TRP A 194     -12.907 -19.819  46.734  1.00 53.55           C  
ATOM   1312  CH2 TRP A 194     -13.310 -21.067  46.221  1.00 54.47           C  
ATOM   1313  N   GLU A 195      -6.999 -18.297  50.732  1.00 54.90           N  
ATOM   1314  CA  GLU A 195      -6.536 -17.118  51.450  1.00 56.29           C  
ATOM   1315  C   GLU A 195      -6.003 -16.062  50.477  1.00 55.67           C  
ATOM   1316  O   GLU A 195      -6.270 -14.870  50.639  1.00 53.85           O  
ATOM   1317  CB  GLU A 195      -5.453 -17.506  52.459  1.00 58.34           C  
ATOM   1318  CG  GLU A 195      -4.887 -16.333  53.235  1.00 62.99           C  
ATOM   1319  CD  GLU A 195      -3.893 -16.759  54.302  1.00 66.01           C  
ATOM   1320  OE1 GLU A 195      -2.910 -17.458  53.969  1.00 66.71           O  
ATOM   1321  OE2 GLU A 195      -4.095 -16.387  55.476  1.00 67.60           O  
ATOM   1322  N   LYS A 196      -5.255 -16.504  49.468  1.00 54.20           N  
ATOM   1323  CA  LYS A 196      -4.691 -15.595  48.471  1.00 54.00           C  
ATOM   1324  C   LYS A 196      -5.758 -15.064  47.523  1.00 53.36           C  
ATOM   1325  O   LYS A 196      -5.795 -13.873  47.223  1.00 52.02           O  
ATOM   1326  CB  LYS A 196      -3.605 -16.298  47.655  1.00 54.19           C  
ATOM   1327  CG  LYS A 196      -2.304 -16.529  48.400  1.00 55.98           C  
ATOM   1328  CD  LYS A 196      -1.342 -17.336  47.545  1.00 57.88           C  
ATOM   1329  CE  LYS A 196      -0.028 -17.578  48.255  1.00 58.86           C  
ATOM   1330  NZ  LYS A 196       0.857 -18.482  47.465  1.00 60.60           N  
ATOM   1331  N   LEU A 197      -6.625 -15.956  47.056  1.00 53.04           N  
ATOM   1332  CA  LEU A 197      -7.688 -15.571  46.141  1.00 53.35           C  
ATOM   1333  C   LEU A 197      -8.528 -14.445  46.729  1.00 54.30           C  
ATOM   1334  O   LEU A 197      -8.809 -13.457  46.052  1.00 54.35           O  
ATOM   1335  CB  LEU A 197      -8.594 -16.765  45.833  1.00 52.57           C  
ATOM   1336  CG  LEU A 197      -9.155 -16.857  44.408  1.00 55.39           C  
ATOM   1337  CD1 LEU A 197     -10.349 -17.806  44.403  1.00 53.88           C  
ATOM   1338  CD2 LEU A 197      -9.569 -15.479  43.901  1.00 52.94           C  
ATOM   1339  N   LEU A 198      -8.927 -14.590  47.989  1.00 54.65           N  
ATOM   1340  CA  LEU A 198      -9.750 -13.574  48.633  1.00 56.39           C  
ATOM   1341  C   LEU A 198      -8.980 -12.284  48.892  1.00 56.42           C  
ATOM   1342  O   LEU A 198      -9.561 -11.198  48.898  1.00 56.54           O  
ATOM   1343  CB  LEU A 198     -10.336 -14.115  49.942  1.00 57.31           C  
ATOM   1344  CG  LEU A 198     -11.203 -15.372  49.784  1.00 59.73           C  
ATOM   1345  CD1 LEU A 198     -11.673 -15.853  51.154  1.00 60.13           C  
ATOM   1346  CD2 LEU A 198     -12.393 -15.077  48.879  1.00 59.70           C  
ATOM   1347  N   PHE A 199      -7.674 -12.398  49.105  1.00 55.37           N  
ATOM   1348  CA  PHE A 199      -6.852 -11.218  49.341  1.00 55.61           C  
ATOM   1349  C   PHE A 199      -6.831 -10.362  48.071  1.00 55.67           C  
ATOM   1350  O   PHE A 199      -7.044  -9.151  48.117  1.00 54.87           O  
ATOM   1351  CB  PHE A 199      -5.421 -11.625  49.696  1.00 56.15           C  
ATOM   1352  CG  PHE A 199      -4.449 -10.480  49.692  1.00 58.37           C  
ATOM   1353  CD1 PHE A 199      -4.448  -9.545  50.723  1.00 59.68           C  
ATOM   1354  CD2 PHE A 199      -3.550 -10.320  48.640  1.00 58.71           C  
ATOM   1355  CE1 PHE A 199      -3.564  -8.466  50.709  1.00 59.49           C  
ATOM   1356  CE2 PHE A 199      -2.666  -9.249  48.615  1.00 59.04           C  
ATOM   1357  CZ  PHE A 199      -2.672  -8.317  49.654  1.00 59.54           C  
ATOM   1358  N   PHE A 200      -6.572 -11.014  46.943  1.00 53.34           N  
ATOM   1359  CA  PHE A 200      -6.504 -10.353  45.648  1.00 52.61           C  
ATOM   1360  C   PHE A 200      -7.878  -9.950  45.121  1.00 53.04           C  
ATOM   1361  O   PHE A 200      -8.038  -8.882  44.524  1.00 53.01           O  
ATOM   1362  CB  PHE A 200      -5.806 -11.280  44.647  1.00 49.87           C  
ATOM   1363  CG  PHE A 200      -5.879 -10.809  43.226  1.00 51.37           C  
ATOM   1364  CD1 PHE A 200      -6.797 -11.365  42.344  1.00 51.25           C  
ATOM   1365  CD2 PHE A 200      -5.037  -9.803  42.767  1.00 50.44           C  
ATOM   1366  CE1 PHE A 200      -6.874 -10.927  41.028  1.00 50.46           C  
ATOM   1367  CE2 PHE A 200      -5.109  -9.361  41.451  1.00 50.33           C  
ATOM   1368  CZ  PHE A 200      -6.028  -9.922  40.582  1.00 48.74           C  
ATOM   1369  N   PHE A 201      -8.868 -10.805  45.353  1.00 52.82           N  
ATOM   1370  CA  PHE A 201     -10.225 -10.558  44.887  1.00 51.70           C  
ATOM   1371  C   PHE A 201     -10.812  -9.223  45.322  1.00 50.43           C  
ATOM   1372  O   PHE A 201     -11.534  -8.589  44.557  1.00 51.51           O  
ATOM   1373  CB  PHE A 201     -11.152 -11.696  45.325  1.00 52.73           C  
ATOM   1374  CG  PHE A 201     -12.535 -11.595  44.755  1.00 53.24           C  
ATOM   1375  CD1 PHE A 201     -13.548 -10.942  45.458  1.00 53.94           C  
ATOM   1376  CD2 PHE A 201     -12.812 -12.097  43.484  1.00 52.39           C  
ATOM   1377  CE1 PHE A 201     -14.817 -10.785  44.902  1.00 53.92           C  
ATOM   1378  CE2 PHE A 201     -14.075 -11.947  42.914  1.00 52.34           C  
ATOM   1379  CZ  PHE A 201     -15.081 -11.289  43.624  1.00 54.62           C  
ATOM   1380  N   VAL A 202     -10.515  -8.786  46.538  1.00 49.78           N  
ATOM   1381  CA  VAL A 202     -11.049  -7.511  47.003  1.00 49.67           C  
ATOM   1382  C   VAL A 202     -10.546  -6.346  46.133  1.00 49.49           C  
ATOM   1383  O   VAL A 202     -11.344  -5.575  45.604  1.00 47.88           O  
ATOM   1384  CB  VAL A 202     -10.692  -7.254  48.492  1.00 49.92           C  
ATOM   1385  CG1 VAL A 202     -11.156  -5.877  48.912  1.00 47.94           C  
ATOM   1386  CG2 VAL A 202     -11.350  -8.303  49.373  1.00 50.61           C  
ATOM   1387  N   PRO A 203      -9.217  -6.204  45.975  1.00 49.09           N  
ATOM   1388  CA  PRO A 203      -8.693  -5.107  45.148  1.00 49.14           C  
ATOM   1389  C   PRO A 203      -9.147  -5.285  43.701  1.00 48.81           C  
ATOM   1390  O   PRO A 203      -9.499  -4.324  43.015  1.00 47.81           O  
ATOM   1391  CB  PRO A 203      -7.178  -5.259  45.279  1.00 48.51           C  
ATOM   1392  CG  PRO A 203      -7.009  -5.966  46.595  1.00 50.64           C  
ATOM   1393  CD  PRO A 203      -8.117  -6.977  46.574  1.00 48.26           C  
ATOM   1394  N   PHE A 204      -9.144  -6.537  43.257  1.00 47.87           N  
ATOM   1395  CA  PHE A 204      -9.539  -6.876  41.902  1.00 48.01           C  
ATOM   1396  C   PHE A 204     -10.940  -6.380  41.585  1.00 49.28           C  
ATOM   1397  O   PHE A 204     -11.148  -5.691  40.590  1.00 50.27           O  
ATOM   1398  CB  PHE A 204      -9.455  -8.390  41.703  1.00 46.15           C  
ATOM   1399  CG  PHE A 204     -10.048  -8.864  40.414  1.00 45.31           C  
ATOM   1400  CD1 PHE A 204     -11.249  -9.571  40.407  1.00 44.69           C  
ATOM   1401  CD2 PHE A 204      -9.425  -8.584  39.202  1.00 42.94           C  
ATOM   1402  CE1 PHE A 204     -11.823  -9.995  39.212  1.00 43.35           C  
ATOM   1403  CE2 PHE A 204      -9.988  -9.002  38.001  1.00 44.15           C  
ATOM   1404  CZ  PHE A 204     -11.194  -9.711  38.004  1.00 43.13           C  
ATOM   1405  N   LEU A 205     -11.898  -6.727  42.437  1.00 50.00           N  
ATOM   1406  CA  LEU A 205     -13.286  -6.318  42.239  1.00 50.50           C  
ATOM   1407  C   LEU A 205     -13.441  -4.805  42.343  1.00 50.19           C  
ATOM   1408  O   LEU A 205     -14.238  -4.199  41.623  1.00 48.13           O  
ATOM   1409  CB  LEU A 205     -14.186  -6.988  43.277  1.00 51.00           C  
ATOM   1410  CG  LEU A 205     -15.682  -6.718  43.143  1.00 53.08           C  
ATOM   1411  CD1 LEU A 205     -16.200  -7.316  41.838  1.00 51.21           C  
ATOM   1412  CD2 LEU A 205     -16.412  -7.313  44.340  1.00 53.80           C  
ATOM   1413  N   LEU A 206     -12.679  -4.202  43.248  1.00 49.45           N  
ATOM   1414  CA  LEU A 206     -12.731  -2.764  43.454  1.00 50.52           C  
ATOM   1415  C   LEU A 206     -12.251  -2.040  42.196  1.00 50.49           C  
ATOM   1416  O   LEU A 206     -13.006  -1.306  41.559  1.00 49.21           O  
ATOM   1417  CB  LEU A 206     -11.841  -2.376  44.633  1.00 52.42           C  
ATOM   1418  CG  LEU A 206     -12.352  -1.272  45.557  1.00 55.18           C  
ATOM   1419  CD1 LEU A 206     -12.686  -0.025  44.751  1.00 57.34           C  
ATOM   1420  CD2 LEU A 206     -13.590  -1.773  46.295  1.00 58.35           C  
ATOM   1421  N   CYS A 207     -10.988  -2.270  41.847  1.00 50.42           N  
ATOM   1422  CA  CYS A 207     -10.357  -1.653  40.684  1.00 48.96           C  
ATOM   1423  C   CYS A 207     -11.106  -1.883  39.380  1.00 47.44           C  
ATOM   1424  O   CYS A 207     -11.338  -0.945  38.619  1.00 45.59           O  
ATOM   1425  CB  CYS A 207      -8.922  -2.160  40.541  1.00 49.58           C  
ATOM   1426  SG  CYS A 207      -7.835  -1.668  41.899  1.00 51.59           S  
ATOM   1427  N   SER A 208     -11.477  -3.132  39.125  1.00 46.73           N  
ATOM   1428  CA  SER A 208     -12.192  -3.477  37.906  1.00 47.80           C  
ATOM   1429  C   SER A 208     -13.535  -2.767  37.803  1.00 48.48           C  
ATOM   1430  O   SER A 208     -13.992  -2.449  36.704  1.00 49.32           O  
ATOM   1431  CB  SER A 208     -12.399  -4.986  37.829  1.00 46.28           C  
ATOM   1432  OG  SER A 208     -11.148  -5.649  37.827  1.00 49.84           O  
ATOM   1433  N   SER A 209     -14.164  -2.522  38.949  1.00 48.80           N  
ATOM   1434  CA  SER A 209     -15.454  -1.844  38.983  1.00 49.31           C  
ATOM   1435  C   SER A 209     -15.323  -0.376  38.603  1.00 47.45           C  
ATOM   1436  O   SER A 209     -16.083   0.125  37.779  1.00 45.63           O  
ATOM   1437  CB  SER A 209     -16.079  -1.949  40.375  1.00 50.97           C  
ATOM   1438  OG  SER A 209     -16.437  -3.288  40.655  1.00 58.17           O  
ATOM   1439  N   ILE A 210     -14.374   0.315  39.222  1.00 46.65           N  
ATOM   1440  CA  ILE A 210     -14.161   1.717  38.916  1.00 46.30           C  
ATOM   1441  C   ILE A 210     -13.774   1.826  37.439  1.00 46.48           C  
ATOM   1442  O   ILE A 210     -14.394   2.578  36.686  1.00 44.30           O  
ATOM   1443  CB  ILE A 210     -13.047   2.319  39.801  1.00 48.06           C  
ATOM   1444  CG1 ILE A 210     -13.397   2.131  41.285  1.00 47.23           C  
ATOM   1445  CG2 ILE A 210     -12.881   3.803  39.492  1.00 46.56           C  
ATOM   1446  CD1 ILE A 210     -12.334   2.639  42.238  0.00 47.67           C  
ATOM   1447  N   LEU A 211     -12.769   1.054  37.023  1.00 45.43           N  
ATOM   1448  CA  LEU A 211     -12.323   1.075  35.630  1.00 44.98           C  
ATOM   1449  C   LEU A 211     -13.471   0.806  34.666  1.00 45.62           C  
ATOM   1450  O   LEU A 211     -13.550   1.425  33.599  1.00 44.76           O  
ATOM   1451  CB  LEU A 211     -11.209   0.047  35.388  1.00 42.53           C  
ATOM   1452  CG  LEU A 211      -9.817   0.398  35.913  1.00 41.85           C  
ATOM   1453  CD1 LEU A 211      -8.879  -0.776  35.704  1.00 40.21           C  
ATOM   1454  CD2 LEU A 211      -9.297   1.631  35.193  1.00 41.76           C  
ATOM   1455  N   LEU A 212     -14.354  -0.122  35.024  1.00 44.83           N  
ATOM   1456  CA  LEU A 212     -15.488  -0.427  34.157  1.00 45.97           C  
ATOM   1457  C   LEU A 212     -16.492   0.730  34.139  1.00 46.95           C  
ATOM   1458  O   LEU A 212     -17.176   0.946  33.138  1.00 47.64           O  
ATOM   1459  CB  LEU A 212     -16.189  -1.710  34.609  1.00 44.98           C  
ATOM   1460  CG  LEU A 212     -15.587  -3.059  34.190  1.00 48.28           C  
ATOM   1461  CD1 LEU A 212     -16.328  -4.184  34.901  1.00 46.77           C  
ATOM   1462  CD2 LEU A 212     -15.685  -3.242  32.683  1.00 46.66           C  
ATOM   1463  N   SER A 213     -16.581   1.473  35.240  1.00 45.55           N  
ATOM   1464  CA  SER A 213     -17.513   2.589  35.304  1.00 47.35           C  
ATOM   1465  C   SER A 213     -16.977   3.766  34.485  1.00 46.85           C  
ATOM   1466  O   SER A 213     -17.741   4.628  34.053  1.00 47.92           O  
ATOM   1467  CB  SER A 213     -17.755   3.018  36.758  1.00 46.00           C  
ATOM   1468  OG  SER A 213     -16.626   3.678  37.308  1.00 48.49           O  
ATOM   1469  N   LEU A 214     -15.660   3.784  34.289  1.00 45.19           N  
ATOM   1470  CA  LEU A 214     -14.969   4.808  33.509  1.00 44.46           C  
ATOM   1471  C   LEU A 214     -14.784   4.253  32.110  1.00 44.32           C  
ATOM   1472  O   LEU A 214     -13.997   4.766  31.326  1.00 45.17           O  
ATOM   1473  CB  LEU A 214     -13.585   5.084  34.086  1.00 43.39           C  
ATOM   1474  CG  LEU A 214     -13.428   5.920  35.347  1.00 45.77           C  
ATOM   1475  CD1 LEU A 214     -11.998   5.797  35.828  1.00 45.77           C  
ATOM   1476  CD2 LEU A 214     -13.777   7.380  35.057  1.00 46.20           C  
ATOM   1477  N   SER A 215     -15.506   3.181  31.822  1.00 46.22           N  
ATOM   1478  CA  SER A 215     -15.434   2.499  30.537  1.00 46.36           C  
ATOM   1479  C   SER A 215     -15.471   3.453  29.341  1.00 47.01           C  
ATOM   1480  O   SER A 215     -14.597   3.414  28.471  1.00 47.33           O  
ATOM   1481  CB  SER A 215     -16.588   1.504  30.439  1.00 45.32           C  
ATOM   1482  OG  SER A 215     -16.327   0.510  29.472  1.00 52.96           O  
ATOM   1483  N   TRP A 216     -16.482   4.312  29.297  1.00 46.31           N  
ATOM   1484  CA  TRP A 216     -16.607   5.237  28.183  1.00 45.80           C  
ATOM   1485  C   TRP A 216     -15.598   6.377  28.226  1.00 45.35           C  
ATOM   1486  O   TRP A 216     -15.007   6.720  27.207  1.00 46.51           O  
ATOM   1487  CB  TRP A 216     -18.018   5.814  28.120  1.00 43.08           C  
ATOM   1488  CG  TRP A 216     -18.226   6.656  26.910  1.00 41.95           C  
ATOM   1489  CD1 TRP A 216     -18.413   6.221  25.628  1.00 39.75           C  
ATOM   1490  CD2 TRP A 216     -18.216   8.085  26.853  1.00 37.58           C  
ATOM   1491  NE1 TRP A 216     -18.520   7.290  24.779  1.00 39.71           N  
ATOM   1492  CE2 TRP A 216     -18.401   8.449  25.503  1.00 38.12           C  
ATOM   1493  CE3 TRP A 216     -18.067   9.094  27.813  1.00 36.55           C  
ATOM   1494  CZ2 TRP A 216     -18.442   9.787  25.083  1.00 35.62           C  
ATOM   1495  CZ3 TRP A 216     -18.107  10.426  27.397  1.00 37.95           C  
ATOM   1496  CH2 TRP A 216     -18.294  10.757  26.040  1.00 36.03           C  
ATOM   1497  N   ARG A 217     -15.398   6.964  29.398  1.00 45.38           N  
ATOM   1498  CA  ARG A 217     -14.453   8.067  29.523  1.00 47.12           C  
ATOM   1499  C   ARG A 217     -13.053   7.723  29.024  1.00 46.27           C  
ATOM   1500  O   ARG A 217     -12.321   8.608  28.595  1.00 45.98           O  
ATOM   1501  CB  ARG A 217     -14.372   8.540  30.973  1.00 48.48           C  
ATOM   1502  CG  ARG A 217     -15.683   9.068  31.520  1.00 53.03           C  
ATOM   1503  CD  ARG A 217     -16.034  10.458  30.998  1.00 55.52           C  
ATOM   1504  NE  ARG A 217     -15.155  11.502  31.526  1.00 55.50           N  
ATOM   1505  CZ  ARG A 217     -15.423  12.804  31.445  1.00 56.04           C  
ATOM   1506  NH1 ARG A 217     -14.578  13.702  31.945  1.00 51.79           N  
ATOM   1507  NH2 ARG A 217     -16.550  13.208  30.870  1.00 54.11           N  
ATOM   1508  N   LEU A 218     -12.675   6.449  29.076  1.00 45.92           N  
ATOM   1509  CA  LEU A 218     -11.343   6.059  28.621  1.00 44.37           C  
ATOM   1510  C   LEU A 218     -11.134   6.396  27.147  1.00 42.66           C  
ATOM   1511  O   LEU A 218     -10.000   6.560  26.699  1.00 41.23           O  
ATOM   1512  CB  LEU A 218     -11.106   4.564  28.862  1.00 47.06           C  
ATOM   1513  CG  LEU A 218     -11.094   4.124  30.333  1.00 49.27           C  
ATOM   1514  CD1 LEU A 218     -10.815   2.639  30.402  1.00 49.97           C  
ATOM   1515  CD2 LEU A 218     -10.039   4.900  31.119  1.00 49.06           C  
ATOM   1516  N   ASN A 219     -12.227   6.491  26.391  1.00 41.71           N  
ATOM   1517  CA  ASN A 219     -12.136   6.848  24.980  1.00 40.36           C  
ATOM   1518  C   ASN A 219     -11.568   8.259  24.834  1.00 39.80           C  
ATOM   1519  O   ASN A 219     -10.944   8.577  23.825  1.00 38.92           O  
ATOM   1520  CB  ASN A 219     -13.510   6.805  24.304  1.00 41.99           C  
ATOM   1521  CG  ASN A 219     -13.999   5.386  24.049  1.00 44.07           C  
ATOM   1522  OD1 ASN A 219     -13.217   4.496  23.724  1.00 45.14           O  
ATOM   1523  ND2 ASN A 219     -15.304   5.180  24.174  1.00 44.09           N  
ATOM   1524  N   LEU A 220     -11.782   9.093  25.852  1.00 38.63           N  
ATOM   1525  CA  LEU A 220     -11.321  10.479  25.854  1.00 39.84           C  
ATOM   1526  C   LEU A 220      -9.818  10.619  26.073  1.00 41.80           C  
ATOM   1527  O   LEU A 220      -9.264  11.717  25.950  1.00 41.72           O  
ATOM   1528  CB  LEU A 220     -12.060  11.275  26.936  1.00 40.47           C  
ATOM   1529  CG  LEU A 220     -13.586  11.194  26.943  1.00 39.63           C  
ATOM   1530  CD1 LEU A 220     -14.130  11.965  28.128  1.00 42.01           C  
ATOM   1531  CD2 LEU A 220     -14.138  11.734  25.648  1.00 41.55           C  
ATOM   1532  N   LEU A 221      -9.170   9.511  26.423  1.00 43.75           N  
ATOM   1533  CA  LEU A 221      -7.722   9.474  26.648  1.00 44.23           C  
ATOM   1534  C   LEU A 221      -6.993   9.674  25.320  1.00 43.30           C  
ATOM   1535  O   LEU A 221      -5.824  10.037  25.288  1.00 44.44           O  
ATOM   1536  CB  LEU A 221      -7.319   8.113  27.233  1.00 45.58           C  
ATOM   1537  CG  LEU A 221      -7.093   7.865  28.730  1.00 45.78           C  
ATOM   1538  CD1 LEU A 221      -7.794   8.884  29.598  1.00 44.95           C  
ATOM   1539  CD2 LEU A 221      -7.578   6.452  29.038  1.00 46.77           C  
ATOM   1540  N   SER A 222      -7.693   9.413  24.225  1.00 43.09           N  
ATOM   1541  CA  SER A 222      -7.121   9.558  22.893  1.00 45.88           C  
ATOM   1542  C   SER A 222      -7.171  11.005  22.390  1.00 46.08           C  
ATOM   1543  O   SER A 222      -6.572  11.331  21.375  1.00 46.05           O  
ATOM   1544  CB  SER A 222      -7.877   8.663  21.920  1.00 47.38           C  
ATOM   1545  OG  SER A 222      -9.231   9.067  21.839  1.00 51.20           O  
ATOM   1546  N   LEU A 223      -7.896  11.858  23.106  1.00 46.36           N  
ATOM   1547  CA  LEU A 223      -8.043  13.267  22.748  1.00 46.59           C  
ATOM   1548  C   LEU A 223      -6.734  14.040  22.906  1.00 48.39           C  
ATOM   1549  O   LEU A 223      -5.886  13.683  23.728  1.00 49.03           O  
ATOM   1550  CB  LEU A 223      -9.104  13.914  23.641  1.00 44.61           C  
ATOM   1551  CG  LEU A 223     -10.534  14.159  23.152  1.00 45.05           C  
ATOM   1552  CD1 LEU A 223     -11.017  13.031  22.286  1.00 43.44           C  
ATOM   1553  CD2 LEU A 223     -11.437  14.352  24.365  1.00 43.26           C  
ATOM   1554  N   ASP A 224      -6.567  15.096  22.115  1.00 48.88           N  
ATOM   1555  CA  ASP A 224      -5.374  15.920  22.231  1.00 48.25           C  
ATOM   1556  C   ASP A 224      -5.700  17.026  23.233  1.00 45.86           C  
ATOM   1557  O   ASP A 224      -6.864  17.306  23.504  1.00 42.90           O  
ATOM   1558  CB  ASP A 224      -4.966  16.520  20.880  1.00 51.38           C  
ATOM   1559  CG  ASP A 224      -3.510  16.209  20.519  1.00 56.18           C  
ATOM   1560  OD1 ASP A 224      -2.935  16.893  19.638  1.00 58.63           O  
ATOM   1561  OD2 ASP A 224      -2.938  15.267  21.115  1.00 58.36           O  
ATOM   1562  N   GLU A 225      -4.660  17.639  23.780  1.00 46.72           N  
ATOM   1563  CA  GLU A 225      -4.793  18.688  24.786  1.00 47.75           C  
ATOM   1564  C   GLU A 225      -5.918  19.701  24.571  1.00 45.65           C  
ATOM   1565  O   GLU A 225      -6.806  19.836  25.411  1.00 44.02           O  
ATOM   1566  CB  GLU A 225      -3.451  19.416  24.934  1.00 50.35           C  
ATOM   1567  CG  GLU A 225      -3.462  20.534  25.961  1.00 57.59           C  
ATOM   1568  CD  GLU A 225      -2.068  20.895  26.451  1.00 60.61           C  
ATOM   1569  OE1 GLU A 225      -1.202  21.214  25.606  1.00 62.10           O  
ATOM   1570  OE2 GLU A 225      -1.844  20.859  27.685  1.00 61.27           O  
ATOM   1571  N   LYS A 226      -5.886  20.405  23.447  1.00 44.09           N  
ATOM   1572  CA  LYS A 226      -6.898  21.411  23.168  1.00 44.55           C  
ATOM   1573  C   LYS A 226      -8.335  20.909  23.190  1.00 42.65           C  
ATOM   1574  O   LYS A 226      -9.191  21.504  23.847  1.00 41.88           O  
ATOM   1575  CB  LYS A 226      -6.604  22.097  21.830  1.00 46.52           C  
ATOM   1576  CG  LYS A 226      -5.572  23.206  21.945  1.00 49.12           C  
ATOM   1577  CD  LYS A 226      -5.439  23.997  20.654  1.00 51.85           C  
ATOM   1578  CE  LYS A 226      -4.584  23.257  19.658  1.00 53.67           C  
ATOM   1579  NZ  LYS A 226      -3.220  23.049  20.212  1.00 55.45           N  
ATOM   1580  N   GLU A 227      -8.603  19.823  22.475  1.00 41.82           N  
ATOM   1581  CA  GLU A 227      -9.953  19.270  22.430  1.00 41.70           C  
ATOM   1582  C   GLU A 227     -10.387  18.790  23.815  1.00 42.03           C  
ATOM   1583  O   GLU A 227     -11.552  18.931  24.202  1.00 39.05           O  
ATOM   1584  CB  GLU A 227     -10.014  18.100  21.447  1.00 42.63           C  
ATOM   1585  CG  GLU A 227     -11.398  17.473  21.339  1.00 43.61           C  
ATOM   1586  CD  GLU A 227     -12.396  18.391  20.665  1.00 44.04           C  
ATOM   1587  OE1 GLU A 227     -13.611  18.099  20.708  1.00 46.36           O  
ATOM   1588  OE2 GLU A 227     -11.961  19.404  20.079  1.00 44.12           O  
ATOM   1589  N   ALA A 228      -9.439  18.224  24.557  1.00 42.18           N  
ATOM   1590  CA  ALA A 228      -9.721  17.718  25.894  1.00 43.22           C  
ATOM   1591  C   ALA A 228     -10.171  18.842  26.812  1.00 43.81           C  
ATOM   1592  O   ALA A 228     -11.134  18.690  27.563  1.00 43.39           O  
ATOM   1593  CB  ALA A 228      -8.485  17.032  26.467  1.00 43.10           C  
ATOM   1594  N   LYS A 229      -9.480  19.974  26.746  1.00 44.96           N  
ATOM   1595  CA  LYS A 229      -9.829  21.108  27.588  1.00 48.23           C  
ATOM   1596  C   LYS A 229     -11.201  21.647  27.187  1.00 49.13           C  
ATOM   1597  O   LYS A 229     -12.025  21.975  28.044  1.00 48.50           O  
ATOM   1598  CB  LYS A 229      -8.773  22.207  27.454  1.00 51.85           C  
ATOM   1599  CG  LYS A 229      -8.441  22.929  28.760  1.00 57.81           C  
ATOM   1600  CD  LYS A 229      -9.642  23.672  29.329  1.00 61.62           C  
ATOM   1601  CE  LYS A 229      -9.286  24.388  30.633  1.00 64.13           C  
ATOM   1602  NZ  LYS A 229      -8.850  23.445  31.705  1.00 64.63           N  
ATOM   1603  N   ALA A 230     -11.441  21.729  25.880  1.00 48.79           N  
ATOM   1604  CA  ALA A 230     -12.712  22.230  25.367  1.00 48.44           C  
ATOM   1605  C   ALA A 230     -13.854  21.318  25.790  1.00 48.57           C  
ATOM   1606  O   ALA A 230     -14.944  21.784  26.118  1.00 48.15           O  
ATOM   1607  CB  ALA A 230     -12.663  22.331  23.841  1.00 47.38           C  
ATOM   1608  N   LEU A 231     -13.596  20.014  25.789  1.00 48.63           N  
ATOM   1609  CA  LEU A 231     -14.613  19.046  26.166  1.00 48.24           C  
ATOM   1610  C   LEU A 231     -14.744  18.850  27.670  1.00 51.47           C  
ATOM   1611  O   LEU A 231     -15.473  17.962  28.121  1.00 54.04           O  
ATOM   1612  CB  LEU A 231     -14.336  17.706  25.490  1.00 44.61           C  
ATOM   1613  CG  LEU A 231     -14.512  17.730  23.974  1.00 39.74           C  
ATOM   1614  CD1 LEU A 231     -14.241  16.351  23.404  1.00 35.00           C  
ATOM   1615  CD2 LEU A 231     -15.929  18.188  23.645  1.00 35.32           C  
ATOM   1616  N   GLY A 232     -14.045  19.678  28.443  1.00 52.59           N  
ATOM   1617  CA  GLY A 232     -14.124  19.583  29.890  1.00 53.23           C  
ATOM   1618  C   GLY A 232     -13.518  18.326  30.489  1.00 54.84           C  
ATOM   1619  O   GLY A 232     -13.803  17.979  31.634  1.00 55.50           O  
ATOM   1620  N   VAL A 233     -12.685  17.638  29.719  1.00 55.46           N  
ATOM   1621  CA  VAL A 233     -12.036  16.429  30.199  1.00 57.06           C  
ATOM   1622  C   VAL A 233     -10.821  16.818  31.033  1.00 59.30           C  
ATOM   1623  O   VAL A 233      -9.998  17.624  30.600  1.00 60.67           O  
ATOM   1624  CB  VAL A 233     -11.565  15.545  29.027  1.00 56.71           C  
ATOM   1625  CG1 VAL A 233     -10.846  14.314  29.554  1.00 57.43           C  
ATOM   1626  CG2 VAL A 233     -12.754  15.144  28.172  1.00 56.52           C  
ATOM   1627  N   LYS A 234     -10.717  16.250  32.230  1.00 60.69           N  
ATOM   1628  CA  LYS A 234      -9.592  16.528  33.118  1.00 61.37           C  
ATOM   1629  C   LYS A 234      -8.562  15.413  32.947  1.00 61.20           C  
ATOM   1630  O   LYS A 234      -8.486  14.474  33.744  1.00 60.55           O  
ATOM   1631  CB  LYS A 234     -10.084  16.616  34.565  1.00 63.21           C  
ATOM   1632  CG  LYS A 234     -11.157  17.686  34.757  1.00 66.78           C  
ATOM   1633  CD  LYS A 234     -11.558  17.860  36.213  1.00 70.18           C  
ATOM   1634  CE  LYS A 234     -12.618  18.950  36.360  1.00 72.63           C  
ATOM   1635  NZ  LYS A 234     -13.016  19.186  37.782  1.00 74.19           N  
ATOM   1636  N   MET A 235      -7.773  15.543  31.885  1.00 60.45           N  
ATOM   1637  CA  MET A 235      -6.750  14.575  31.513  1.00 60.28           C  
ATOM   1638  C   MET A 235      -5.852  14.091  32.646  1.00 59.16           C  
ATOM   1639  O   MET A 235      -5.800  12.895  32.926  1.00 59.20           O  
ATOM   1640  CB  MET A 235      -5.879  15.157  30.398  1.00 62.20           C  
ATOM   1641  CG  MET A 235      -5.215  14.118  29.503  1.00 65.51           C  
ATOM   1642  SD  MET A 235      -6.386  13.338  28.357  1.00 69.53           S  
ATOM   1643  CE  MET A 235      -6.734  11.841  29.219  1.00 68.50           C  
ATOM   1644  N   ALA A 236      -5.141  15.013  33.287  1.00 56.79           N  
ATOM   1645  CA  ALA A 236      -4.228  14.657  34.367  1.00 56.34           C  
ATOM   1646  C   ALA A 236      -4.864  13.767  35.441  1.00 55.94           C  
ATOM   1647  O   ALA A 236      -4.388  12.663  35.690  1.00 55.55           O  
ATOM   1648  CB  ALA A 236      -3.649  15.918  34.997  1.00 55.55           C  
ATOM   1649  N   PRO A 237      -5.947  14.234  36.087  1.00 54.95           N  
ATOM   1650  CA  PRO A 237      -6.612  13.438  37.127  1.00 54.28           C  
ATOM   1651  C   PRO A 237      -7.073  12.081  36.602  1.00 53.77           C  
ATOM   1652  O   PRO A 237      -6.907  11.058  37.265  1.00 54.34           O  
ATOM   1653  CB  PRO A 237      -7.796  14.311  37.534  1.00 54.52           C  
ATOM   1654  CG  PRO A 237      -7.308  15.698  37.254  1.00 56.32           C  
ATOM   1655  CD  PRO A 237      -6.612  15.538  35.928  1.00 55.32           C  
ATOM   1656  N   LEU A 238      -7.658  12.081  35.408  1.00 51.96           N  
ATOM   1657  CA  LEU A 238      -8.148  10.849  34.802  1.00 50.12           C  
ATOM   1658  C   LEU A 238      -7.024   9.841  34.521  1.00 50.02           C  
ATOM   1659  O   LEU A 238      -7.167   8.655  34.820  1.00 48.48           O  
ATOM   1660  CB  LEU A 238      -8.903  11.166  33.509  1.00 49.10           C  
ATOM   1661  CG  LEU A 238      -9.470   9.974  32.732  1.00 49.49           C  
ATOM   1662  CD1 LEU A 238     -10.463   9.222  33.596  1.00 47.99           C  
ATOM   1663  CD2 LEU A 238     -10.138  10.467  31.460  1.00 48.44           C  
ATOM   1664  N   ARG A 239      -5.914  10.306  33.950  1.00 48.54           N  
ATOM   1665  CA  ARG A 239      -4.792   9.419  33.651  1.00 48.28           C  
ATOM   1666  C   ARG A 239      -4.264   8.768  34.920  1.00 48.01           C  
ATOM   1667  O   ARG A 239      -4.043   7.559  34.962  1.00 47.72           O  
ATOM   1668  CB  ARG A 239      -3.640  10.181  32.989  1.00 48.91           C  
ATOM   1669  CG  ARG A 239      -3.818  10.498  31.513  1.00 50.74           C  
ATOM   1670  CD  ARG A 239      -2.635  11.319  31.000  1.00 51.14           C  
ATOM   1671  NE  ARG A 239      -2.786  11.687  29.595  1.00 52.42           N  
ATOM   1672  CZ  ARG A 239      -1.971  12.510  28.939  1.00 51.59           C  
ATOM   1673  NH1 ARG A 239      -2.192  12.780  27.661  1.00 52.55           N  
ATOM   1674  NH2 ARG A 239      -0.937  13.063  29.555  1.00 50.36           N  
ATOM   1675  N   TRP A 240      -4.058   9.577  35.953  1.00 48.22           N  
ATOM   1676  CA  TRP A 240      -3.541   9.071  37.211  1.00 49.16           C  
ATOM   1677  C   TRP A 240      -4.501   8.105  37.898  1.00 47.37           C  
ATOM   1678  O   TRP A 240      -4.069   7.113  38.466  1.00 47.30           O  
ATOM   1679  CB  TRP A 240      -3.172  10.235  38.135  1.00 50.08           C  
ATOM   1680  CG  TRP A 240      -1.952  10.976  37.660  1.00 55.15           C  
ATOM   1681  CD1 TRP A 240      -1.891  12.273  37.224  1.00 57.87           C  
ATOM   1682  CD2 TRP A 240      -0.624  10.447  37.525  1.00 56.55           C  
ATOM   1683  NE1 TRP A 240      -0.609  12.581  36.822  1.00 57.41           N  
ATOM   1684  CE2 TRP A 240       0.187  11.479  36.996  1.00 57.47           C  
ATOM   1685  CE3 TRP A 240      -0.041   9.200  37.797  1.00 56.70           C  
ATOM   1686  CZ2 TRP A 240       1.552  11.302  36.734  1.00 58.12           C  
ATOM   1687  CZ3 TRP A 240       1.316   9.024  37.536  1.00 57.70           C  
ATOM   1688  CH2 TRP A 240       2.097  10.072  37.008  1.00 58.35           C  
ATOM   1689  N   LEU A 241      -5.799   8.383  37.836  1.00 46.34           N  
ATOM   1690  CA  LEU A 241      -6.782   7.501  38.450  1.00 44.69           C  
ATOM   1691  C   LEU A 241      -6.659   6.133  37.783  1.00 44.50           C  
ATOM   1692  O   LEU A 241      -6.722   5.098  38.447  1.00 43.60           O  
ATOM   1693  CB  LEU A 241      -8.197   8.040  38.238  1.00 44.28           C  
ATOM   1694  CG  LEU A 241      -9.300   7.704  39.255  1.00 47.85           C  
ATOM   1695  CD1 LEU A 241     -10.560   7.371  38.477  1.00 46.86           C  
ATOM   1696  CD2 LEU A 241      -8.920   6.538  40.169  1.00 44.83           C  
ATOM   1697  N   VAL A 242      -6.478   6.135  36.466  1.00 43.25           N  
ATOM   1698  CA  VAL A 242      -6.345   4.892  35.720  1.00 44.08           C  
ATOM   1699  C   VAL A 242      -4.991   4.233  35.973  1.00 44.83           C  
ATOM   1700  O   VAL A 242      -4.924   3.022  36.133  1.00 45.25           O  
ATOM   1701  CB  VAL A 242      -6.532   5.115  34.199  1.00 43.04           C  
ATOM   1702  CG1 VAL A 242      -6.298   3.819  33.449  1.00 43.17           C  
ATOM   1703  CG2 VAL A 242      -7.940   5.610  33.916  1.00 42.96           C  
ATOM   1704  N   ILE A 243      -3.919   5.024  36.008  1.00 44.55           N  
ATOM   1705  CA  ILE A 243      -2.586   4.481  36.258  1.00 45.48           C  
ATOM   1706  C   ILE A 243      -2.548   3.789  37.627  1.00 47.90           C  
ATOM   1707  O   ILE A 243      -1.991   2.698  37.763  1.00 48.80           O  
ATOM   1708  CB  ILE A 243      -1.485   5.598  36.211  1.00 44.95           C  
ATOM   1709  CG1 ILE A 243      -1.217   6.026  34.763  1.00 42.03           C  
ATOM   1710  CG2 ILE A 243      -0.195   5.104  36.854  1.00 40.45           C  
ATOM   1711  CD1 ILE A 243      -0.206   7.147  34.627  0.00 43.27           C  
ATOM   1712  N   PHE A 244      -3.150   4.423  38.630  1.00 48.64           N  
ATOM   1713  CA  PHE A 244      -3.190   3.885  39.986  1.00 48.89           C  
ATOM   1714  C   PHE A 244      -3.968   2.574  40.066  1.00 48.87           C  
ATOM   1715  O   PHE A 244      -3.487   1.590  40.629  1.00 48.40           O  
ATOM   1716  CB  PHE A 244      -3.822   4.906  40.934  1.00 53.09           C  
ATOM   1717  CG  PHE A 244      -4.047   4.384  42.329  1.00 58.68           C  
ATOM   1718  CD1 PHE A 244      -2.978   4.218  43.209  1.00 61.13           C  
ATOM   1719  CD2 PHE A 244      -5.328   4.040  42.760  1.00 60.55           C  
ATOM   1720  CE1 PHE A 244      -3.181   3.715  44.501  1.00 61.90           C  
ATOM   1721  CE2 PHE A 244      -5.543   3.535  44.050  1.00 61.27           C  
ATOM   1722  CZ  PHE A 244      -4.468   3.373  44.920  1.00 61.16           C  
ATOM   1723  N   LEU A 245      -5.176   2.567  39.511  1.00 46.72           N  
ATOM   1724  CA  LEU A 245      -6.013   1.376  39.528  1.00 47.02           C  
ATOM   1725  C   LEU A 245      -5.355   0.258  38.726  1.00 47.18           C  
ATOM   1726  O   LEU A 245      -5.418  -0.913  39.094  1.00 45.67           O  
ATOM   1727  CB  LEU A 245      -7.392   1.691  38.940  1.00 46.79           C  
ATOM   1728  CG  LEU A 245      -8.238   2.737  39.676  1.00 47.87           C  
ATOM   1729  CD1 LEU A 245      -9.457   3.097  38.839  1.00 45.75           C  
ATOM   1730  CD2 LEU A 245      -8.655   2.197  41.032  1.00 45.93           C  
ATOM   1731  N   SER A 246      -4.725   0.642  37.623  1.00 47.35           N  
ATOM   1732  CA  SER A 246      -4.037  -0.293  36.745  1.00 47.41           C  
ATOM   1733  C   SER A 246      -2.838  -0.896  37.477  1.00 46.76           C  
ATOM   1734  O   SER A 246      -2.600  -2.103  37.414  1.00 44.66           O  
ATOM   1735  CB  SER A 246      -3.570   0.442  35.485  1.00 46.45           C  
ATOM   1736  OG  SER A 246      -2.981  -0.444  34.555  1.00 52.27           O  
ATOM   1737  N   GLY A 247      -2.096  -0.037  38.173  1.00 46.73           N  
ATOM   1738  CA  GLY A 247      -0.928  -0.472  38.916  1.00 46.22           C  
ATOM   1739  C   GLY A 247      -1.288  -1.237  40.174  1.00 47.28           C  
ATOM   1740  O   GLY A 247      -0.542  -2.117  40.602  1.00 47.20           O  
ATOM   1741  N   SER A 248      -2.424  -0.898  40.778  1.00 47.89           N  
ATOM   1742  CA  SER A 248      -2.875  -1.585  41.984  1.00 47.88           C  
ATOM   1743  C   SER A 248      -3.198  -3.040  41.656  1.00 48.11           C  
ATOM   1744  O   SER A 248      -2.858  -3.945  42.417  1.00 47.57           O  
ATOM   1745  CB  SER A 248      -4.112  -0.899  42.565  1.00 48.06           C  
ATOM   1746  OG  SER A 248      -3.762   0.323  43.186  1.00 49.01           O  
ATOM   1747  N   LEU A 249      -3.858  -3.262  40.522  1.00 46.68           N  
ATOM   1748  CA  LEU A 249      -4.193  -4.617  40.108  1.00 47.09           C  
ATOM   1749  C   LEU A 249      -2.926  -5.455  39.996  1.00 46.77           C  
ATOM   1750  O   LEU A 249      -2.834  -6.543  40.560  1.00 49.16           O  
ATOM   1751  CB  LEU A 249      -4.905  -4.617  38.752  1.00 44.88           C  
ATOM   1752  CG  LEU A 249      -6.419  -4.431  38.696  1.00 45.46           C  
ATOM   1753  CD1 LEU A 249      -6.856  -4.290  37.240  1.00 44.57           C  
ATOM   1754  CD2 LEU A 249      -7.109  -5.620  39.345  1.00 44.64           C  
ATOM   1755  N   VAL A 250      -1.949  -4.937  39.262  1.00 45.87           N  
ATOM   1756  CA  VAL A 250      -0.691  -5.641  39.054  1.00 44.96           C  
ATOM   1757  C   VAL A 250       0.108  -5.885  40.337  1.00 44.29           C  
ATOM   1758  O   VAL A 250       0.643  -6.974  40.530  1.00 44.55           O  
ATOM   1759  CB  VAL A 250       0.171  -4.890  38.013  1.00 44.14           C  
ATOM   1760  CG1 VAL A 250       1.594  -5.430  37.998  1.00 42.66           C  
ATOM   1761  CG2 VAL A 250      -0.465  -5.048  36.635  1.00 44.19           C  
ATOM   1762  N   ALA A 251       0.184  -4.885  41.208  1.00 41.77           N  
ATOM   1763  CA  ALA A 251       0.912  -5.031  42.464  1.00 42.63           C  
ATOM   1764  C   ALA A 251       0.312  -6.170  43.287  1.00 43.77           C  
ATOM   1765  O   ALA A 251       1.031  -7.029  43.801  1.00 42.58           O  
ATOM   1766  CB  ALA A 251       0.858  -3.737  43.260  1.00 40.41           C  
ATOM   1767  N   CYS A 252      -1.011  -6.167  43.406  1.00 44.14           N  
ATOM   1768  CA  CYS A 252      -1.715  -7.189  44.161  1.00 44.46           C  
ATOM   1769  C   CYS A 252      -1.617  -8.541  43.459  1.00 44.77           C  
ATOM   1770  O   CYS A 252      -1.612  -9.590  44.101  1.00 45.77           O  
ATOM   1771  CB  CYS A 252      -3.180  -6.784  44.339  1.00 44.46           C  
ATOM   1772  SG  CYS A 252      -3.405  -5.303  45.360  1.00 46.59           S  
ATOM   1773  N   GLN A 253      -1.538  -8.516  42.135  1.00 43.07           N  
ATOM   1774  CA  GLN A 253      -1.423  -9.751  41.380  1.00 42.47           C  
ATOM   1775  C   GLN A 253      -0.052 -10.392  41.622  1.00 43.61           C  
ATOM   1776  O   GLN A 253       0.055 -11.602  41.840  1.00 43.42           O  
ATOM   1777  CB  GLN A 253      -1.629  -9.479  39.890  1.00 39.34           C  
ATOM   1778  CG  GLN A 253      -1.278 -10.648  38.999  1.00 38.82           C  
ATOM   1779  CD  GLN A 253       0.169 -10.619  38.540  1.00 43.00           C  
ATOM   1780  OE1 GLN A 253       0.778 -11.662  38.303  1.00 45.41           O  
ATOM   1781  NE2 GLN A 253       0.722  -9.418  38.395  1.00 44.11           N  
ATOM   1782  N   VAL A 254       0.993  -9.572  41.586  1.00 42.99           N  
ATOM   1783  CA  VAL A 254       2.349 -10.057  41.797  1.00 42.97           C  
ATOM   1784  C   VAL A 254       2.487 -10.594  43.227  1.00 44.18           C  
ATOM   1785  O   VAL A 254       3.159 -11.603  43.466  1.00 42.49           O  
ATOM   1786  CB  VAL A 254       3.375  -8.919  41.539  1.00 41.96           C  
ATOM   1787  CG1 VAL A 254       4.776  -9.338  41.988  1.00 40.90           C  
ATOM   1788  CG2 VAL A 254       3.383  -8.571  40.049  1.00 39.80           C  
ATOM   1789  N   ALA A 255       1.826  -9.924  44.165  1.00 43.86           N  
ATOM   1790  CA  ALA A 255       1.866 -10.314  45.563  1.00 45.45           C  
ATOM   1791  C   ALA A 255       1.408 -11.760  45.801  1.00 46.69           C  
ATOM   1792  O   ALA A 255       1.965 -12.446  46.656  1.00 47.27           O  
ATOM   1793  CB  ALA A 255       1.026  -9.352  46.393  1.00 45.36           C  
ATOM   1794  N   ILE A 256       0.414 -12.226  45.043  1.00 46.36           N  
ATOM   1795  CA  ILE A 256      -0.086 -13.586  45.218  1.00 45.99           C  
ATOM   1796  C   ILE A 256       0.291 -14.594  44.132  1.00 47.48           C  
ATOM   1797  O   ILE A 256      -0.038 -15.777  44.258  1.00 48.59           O  
ATOM   1798  CB  ILE A 256      -1.636 -13.629  45.354  1.00 46.93           C  
ATOM   1799  CG1 ILE A 256      -2.301 -13.327  44.003  1.00 45.51           C  
ATOM   1800  CG2 ILE A 256      -2.091 -12.653  46.436  1.00 46.06           C  
ATOM   1801  CD1 ILE A 256      -3.770 -13.667  43.958  0.00 46.06           C  
ATOM   1802  N   SER A 257       0.965 -14.157  43.071  1.00 46.41           N  
ATOM   1803  CA  SER A 257       1.329 -15.100  42.017  1.00 44.26           C  
ATOM   1804  C   SER A 257       2.642 -14.820  41.299  1.00 43.35           C  
ATOM   1805  O   SER A 257       2.959 -15.482  40.309  1.00 42.22           O  
ATOM   1806  CB  SER A 257       0.200 -15.201  40.988  1.00 46.63           C  
ATOM   1807  OG  SER A 257      -0.029 -13.963  40.334  1.00 47.17           O  
ATOM   1808  N   GLY A 258       3.410 -13.854  41.793  1.00 42.75           N  
ATOM   1809  CA  GLY A 258       4.680 -13.535  41.159  1.00 43.81           C  
ATOM   1810  C   GLY A 258       4.578 -12.768  39.844  1.00 43.83           C  
ATOM   1811  O   GLY A 258       3.531 -12.204  39.519  1.00 44.59           O  
ATOM   1812  N   SER A 259       5.671 -12.762  39.084  1.00 43.90           N  
ATOM   1813  CA  SER A 259       5.745 -12.054  37.804  1.00 42.56           C  
ATOM   1814  C   SER A 259       5.227 -12.836  36.605  1.00 41.54           C  
ATOM   1815  O   SER A 259       5.820 -13.834  36.198  1.00 42.21           O  
ATOM   1816  CB  SER A 259       7.189 -11.645  37.518  1.00 42.97           C  
ATOM   1817  OG  SER A 259       7.710 -10.852  38.568  1.00 45.81           O  
ATOM   1818  N   ILE A 260       4.122 -12.369  36.035  1.00 40.35           N  
ATOM   1819  CA  ILE A 260       3.533 -13.001  34.862  1.00 40.93           C  
ATOM   1820  C   ILE A 260       3.516 -11.969  33.728  1.00 42.96           C  
ATOM   1821  O   ILE A 260       3.055 -10.839  33.915  1.00 43.35           O  
ATOM   1822  CB  ILE A 260       2.085 -13.465  35.140  1.00 40.00           C  
ATOM   1823  CG1 ILE A 260       2.057 -14.424  36.343  1.00 39.95           C  
ATOM   1824  CG2 ILE A 260       1.507 -14.131  33.895  1.00 36.89           C  
ATOM   1825  CD1 ILE A 260       0.669 -14.893  36.725  0.00 39.92           C  
ATOM   1826  N   GLY A 261       4.022 -12.355  32.561  1.00 43.03           N  
ATOM   1827  CA  GLY A 261       4.046 -11.438  31.434  1.00 43.49           C  
ATOM   1828  C   GLY A 261       3.403 -11.981  30.172  1.00 44.22           C  
ATOM   1829  O   GLY A 261       2.767 -13.041  30.189  1.00 44.49           O  
ATOM   1830  N   TRP A 262       3.568 -11.243  29.076  1.00 42.87           N  
ATOM   1831  CA  TRP A 262       3.019 -11.616  27.778  1.00 42.58           C  
ATOM   1832  C   TRP A 262       1.516 -11.849  27.782  1.00 44.31           C  
ATOM   1833  O   TRP A 262       1.006 -12.700  27.048  1.00 45.41           O  
ATOM   1834  CB  TRP A 262       3.731 -12.858  27.230  1.00 43.21           C  
ATOM   1835  CG  TRP A 262       5.118 -12.557  26.773  1.00 44.41           C  
ATOM   1836  CD1 TRP A 262       6.259 -12.604  27.522  1.00 43.06           C  
ATOM   1837  CD2 TRP A 262       5.501 -12.060  25.485  1.00 43.42           C  
ATOM   1838  NE1 TRP A 262       7.330 -12.161  26.782  1.00 44.22           N  
ATOM   1839  CE2 TRP A 262       6.894 -11.820  25.528  1.00 43.50           C  
ATOM   1840  CE3 TRP A 262       4.802 -11.789  24.301  1.00 43.91           C  
ATOM   1841  CZ2 TRP A 262       7.604 -11.321  24.430  1.00 42.46           C  
ATOM   1842  CZ3 TRP A 262       5.510 -11.290  23.206  1.00 45.88           C  
ATOM   1843  CH2 TRP A 262       6.900 -11.062  23.283  1.00 43.41           C  
ATOM   1844  N   VAL A 263       0.803 -11.089  28.602  1.00 44.61           N  
ATOM   1845  CA  VAL A 263      -0.645 -11.228  28.674  1.00 46.47           C  
ATOM   1846  C   VAL A 263      -1.330  -9.932  28.257  1.00 47.60           C  
ATOM   1847  O   VAL A 263      -2.074  -9.897  27.273  1.00 44.76           O  
ATOM   1848  CB  VAL A 263      -1.106 -11.603  30.110  1.00 46.59           C  
ATOM   1849  CG1 VAL A 263      -2.624 -11.513  30.208  1.00 45.88           C  
ATOM   1850  CG2 VAL A 263      -0.636 -13.015  30.464  1.00 45.18           C  
ATOM   1851  N   GLY A 264      -1.064  -8.873  29.018  1.00 50.35           N  
ATOM   1852  CA  GLY A 264      -1.656  -7.576  28.751  1.00 52.62           C  
ATOM   1853  C   GLY A 264      -1.352  -7.063  27.363  1.00 53.68           C  
ATOM   1854  O   GLY A 264      -2.039  -6.182  26.856  1.00 55.31           O  
ATOM   1855  N   LEU A 265      -0.324  -7.618  26.738  1.00 54.01           N  
ATOM   1856  CA  LEU A 265       0.048  -7.193  25.401  1.00 53.91           C  
ATOM   1857  C   LEU A 265      -0.898  -7.728  24.328  1.00 55.09           C  
ATOM   1858  O   LEU A 265      -1.504  -6.949  23.586  1.00 58.19           O  
ATOM   1859  CB  LEU A 265       1.476  -7.644  25.088  1.00 55.43           C  
ATOM   1860  CG  LEU A 265       2.131  -7.016  23.857  1.00 56.41           C  
ATOM   1861  CD1 LEU A 265       2.224  -5.501  24.053  1.00 56.35           C  
ATOM   1862  CD2 LEU A 265       3.520  -7.611  23.647  1.00 55.79           C  
ATOM   1863  N   ILE A 266      -1.045  -9.052  24.267  1.00 53.94           N  
ATOM   1864  CA  ILE A 266      -1.875  -9.693  23.248  1.00 51.43           C  
ATOM   1865  C   ILE A 266      -3.381  -9.806  23.474  1.00 50.24           C  
ATOM   1866  O   ILE A 266      -4.146  -9.870  22.505  1.00 49.51           O  
ATOM   1867  CB  ILE A 266      -1.355 -11.120  22.933  1.00 52.81           C  
ATOM   1868  CG1 ILE A 266      -1.685 -12.076  24.084  1.00 52.15           C  
ATOM   1869  CG2 ILE A 266       0.148 -11.080  22.703  1.00 54.47           C  
ATOM   1870  CD1 ILE A 266      -1.259 -13.509  23.838  0.00 52.49           C  
ATOM   1871  N   ILE A 267      -3.821  -9.841  24.726  1.00 47.64           N  
ATOM   1872  CA  ILE A 267      -5.249  -9.989  24.976  1.00 47.10           C  
ATOM   1873  C   ILE A 267      -6.082  -8.813  24.476  1.00 47.12           C  
ATOM   1874  O   ILE A 267      -7.068  -9.013  23.761  1.00 47.35           O  
ATOM   1875  CB  ILE A 267      -5.538 -10.265  26.476  1.00 46.98           C  
ATOM   1876  CG1 ILE A 267      -4.947 -11.626  26.855  1.00 47.46           C  
ATOM   1877  CG2 ILE A 267      -7.051 -10.279  26.737  1.00 46.14           C  
ATOM   1878  CD1 ILE A 267      -5.152 -12.008  28.298  0.00 47.31           C  
ATOM   1879  N   PRO A 268      -5.714  -7.575  24.844  1.00 47.14           N  
ATOM   1880  CA  PRO A 268      -6.535  -6.471  24.337  1.00 47.58           C  
ATOM   1881  C   PRO A 268      -6.613  -6.447  22.811  1.00 47.09           C  
ATOM   1882  O   PRO A 268      -7.638  -6.066  22.248  1.00 47.03           O  
ATOM   1883  CB  PRO A 268      -5.876  -5.225  24.941  1.00 46.46           C  
ATOM   1884  CG  PRO A 268      -4.528  -5.694  25.407  1.00 47.36           C  
ATOM   1885  CD  PRO A 268      -4.752  -7.100  25.848  1.00 46.63           C  
ATOM   1886  N   HIS A 269      -5.549  -6.877  22.140  1.00 48.08           N  
ATOM   1887  CA  HIS A 269      -5.568  -6.915  20.679  1.00 50.70           C  
ATOM   1888  C   HIS A 269      -6.647  -7.890  20.199  1.00 51.19           C  
ATOM   1889  O   HIS A 269      -7.490  -7.536  19.372  1.00 51.65           O  
ATOM   1890  CB  HIS A 269      -4.210  -7.344  20.117  1.00 53.97           C  
ATOM   1891  CG  HIS A 269      -4.230  -7.605  18.643  1.00 59.64           C  
ATOM   1892  ND1 HIS A 269      -4.647  -6.663  17.725  1.00 62.42           N  
ATOM   1893  CD2 HIS A 269      -3.923  -8.714  17.928  1.00 62.41           C  
ATOM   1894  CE1 HIS A 269      -4.599  -7.181  16.510  1.00 63.13           C  
ATOM   1895  NE2 HIS A 269      -4.164  -8.425  16.606  1.00 64.54           N  
ATOM   1896  N   LEU A 270      -6.617  -9.118  20.713  1.00 50.29           N  
ATOM   1897  CA  LEU A 270      -7.615 -10.114  20.334  1.00 49.96           C  
ATOM   1898  C   LEU A 270      -9.011  -9.575  20.613  1.00 48.94           C  
ATOM   1899  O   LEU A 270      -9.943  -9.804  19.847  1.00 48.99           O  
ATOM   1900  CB  LEU A 270      -7.417 -11.413  21.120  1.00 50.79           C  
ATOM   1901  CG  LEU A 270      -6.191 -12.267  20.799  1.00 51.19           C  
ATOM   1902  CD1 LEU A 270      -6.184 -13.486  21.698  1.00 51.71           C  
ATOM   1903  CD2 LEU A 270      -6.224 -12.687  19.336  1.00 51.76           C  
ATOM   1904  N   SER A 271      -9.151  -8.852  21.716  1.00 48.28           N  
ATOM   1905  CA  SER A 271     -10.441  -8.295  22.082  1.00 48.21           C  
ATOM   1906  C   SER A 271     -10.900  -7.245  21.083  1.00 49.33           C  
ATOM   1907  O   SER A 271     -12.078  -7.205  20.729  1.00 50.19           O  
ATOM   1908  CB  SER A 271     -10.376  -7.694  23.483  1.00 47.88           C  
ATOM   1909  OG  SER A 271     -10.015  -8.678  24.435  1.00 46.23           O  
ATOM   1910  N   ARG A 272      -9.985  -6.390  20.631  1.00 49.38           N  
ATOM   1911  CA  ARG A 272     -10.358  -5.368  19.658  1.00 51.11           C  
ATOM   1912  C   ARG A 272     -10.733  -6.041  18.341  1.00 52.55           C  
ATOM   1913  O   ARG A 272     -11.470  -5.477  17.532  1.00 52.20           O  
ATOM   1914  CB  ARG A 272      -9.226  -4.345  19.458  1.00 49.48           C  
ATOM   1915  CG  ARG A 272      -9.212  -3.250  20.529  1.00 48.72           C  
ATOM   1916  CD  ARG A 272      -8.098  -2.223  20.329  1.00 48.51           C  
ATOM   1917  NE  ARG A 272      -6.776  -2.813  20.501  1.00 48.19           N  
ATOM   1918  CZ  ARG A 272      -5.993  -2.624  21.560  1.00 46.74           C  
ATOM   1919  NH1 ARG A 272      -4.809  -3.219  21.609  1.00 45.41           N  
ATOM   1920  NH2 ARG A 272      -6.379  -1.837  22.557  1.00 44.67           N  
ATOM   1921  N   MET A 273     -10.239  -7.257  18.130  1.00 54.02           N  
ATOM   1922  CA  MET A 273     -10.585  -7.992  16.918  1.00 56.32           C  
ATOM   1923  C   MET A 273     -12.032  -8.470  17.037  1.00 56.43           C  
ATOM   1924  O   MET A 273     -12.724  -8.655  16.037  1.00 56.69           O  
ATOM   1925  CB  MET A 273      -9.665  -9.201  16.731  1.00 57.47           C  
ATOM   1926  CG  MET A 273      -8.256  -8.850  16.286  1.00 61.31           C  
ATOM   1927  SD  MET A 273      -7.197 -10.306  16.096  1.00 65.08           S  
ATOM   1928  CE  MET A 273      -7.665 -10.875  14.450  1.00 64.60           C  
ATOM   1929  N   LEU A 274     -12.489  -8.648  18.272  1.00 55.39           N  
ATOM   1930  CA  LEU A 274     -13.839  -9.123  18.525  1.00 55.49           C  
ATOM   1931  C   LEU A 274     -14.914  -8.058  18.657  1.00 55.61           C  
ATOM   1932  O   LEU A 274     -15.945  -8.134  17.991  1.00 56.62           O  
ATOM   1933  CB  LEU A 274     -13.860  -9.994  19.788  1.00 56.04           C  
ATOM   1934  CG  LEU A 274     -13.426 -11.462  19.691  1.00 56.72           C  
ATOM   1935  CD1 LEU A 274     -12.130 -11.588  18.904  1.00 58.60           C  
ATOM   1936  CD2 LEU A 274     -13.262 -12.028  21.091  1.00 56.55           C  
ATOM   1937  N   VAL A 275     -14.679  -7.062  19.505  1.00 55.32           N  
ATOM   1938  CA  VAL A 275     -15.685  -6.036  19.749  1.00 54.47           C  
ATOM   1939  C   VAL A 275     -15.344  -4.602  19.320  1.00 54.04           C  
ATOM   1940  O   VAL A 275     -16.139  -3.688  19.531  1.00 55.16           O  
ATOM   1941  CB  VAL A 275     -16.071  -6.046  21.255  1.00 55.32           C  
ATOM   1942  CG1 VAL A 275     -14.947  -5.453  22.088  1.00 54.87           C  
ATOM   1943  CG2 VAL A 275     -17.369  -5.293  21.479  1.00 58.42           C  
ATOM   1944  N   GLY A 276     -14.178  -4.390  18.721  1.00 52.73           N  
ATOM   1945  CA  GLY A 276     -13.826  -3.045  18.296  1.00 50.59           C  
ATOM   1946  C   GLY A 276     -13.049  -2.212  19.304  1.00 50.43           C  
ATOM   1947  O   GLY A 276     -12.658  -2.697  20.369  1.00 49.87           O  
ATOM   1948  N   ALA A 277     -12.855  -0.936  18.972  1.00 48.95           N  
ATOM   1949  CA  ALA A 277     -12.091  -0.003  19.797  1.00 47.88           C  
ATOM   1950  C   ALA A 277     -12.820   0.713  20.935  1.00 47.46           C  
ATOM   1951  O   ALA A 277     -12.185   1.117  21.910  1.00 48.73           O  
ATOM   1952  CB  ALA A 277     -11.422   1.031  18.894  1.00 48.50           C  
ATOM   1953  N   ASN A 278     -14.131   0.893  20.827  1.00 47.04           N  
ATOM   1954  CA  ASN A 278     -14.862   1.575  21.891  1.00 46.98           C  
ATOM   1955  C   ASN A 278     -14.605   0.858  23.219  1.00 48.71           C  
ATOM   1956  O   ASN A 278     -14.974  -0.304  23.389  1.00 47.72           O  
ATOM   1957  CB  ASN A 278     -16.360   1.610  21.568  1.00 45.39           C  
ATOM   1958  CG  ASN A 278     -17.171   2.321  22.638  1.00 48.43           C  
ATOM   1959  OD1 ASN A 278     -16.667   3.205  23.328  1.00 47.38           O  
ATOM   1960  ND2 ASN A 278     -18.441   1.946  22.771  1.00 50.82           N  
ATOM   1961  N   HIS A 279     -13.962   1.554  24.153  1.00 51.38           N  
ATOM   1962  CA  HIS A 279     -13.631   0.969  25.451  1.00 54.33           C  
ATOM   1963  C   HIS A 279     -14.829   0.492  26.255  1.00 55.91           C  
ATOM   1964  O   HIS A 279     -14.719  -0.456  27.039  1.00 55.75           O  
ATOM   1965  CB  HIS A 279     -12.814   1.953  26.299  1.00 53.88           C  
ATOM   1966  CG  HIS A 279     -11.437   2.206  25.768  1.00 55.72           C  
ATOM   1967  ND1 HIS A 279     -11.168   3.172  24.822  1.00 56.40           N  
ATOM   1968  CD2 HIS A 279     -10.258   1.592  26.025  1.00 55.05           C  
ATOM   1969  CE1 HIS A 279      -9.882   3.143  24.520  1.00 56.41           C  
ATOM   1970  NE2 HIS A 279      -9.308   2.192  25.236  1.00 56.12           N  
ATOM   1971  N   GLN A 280     -15.970   1.144  26.064  1.00 57.60           N  
ATOM   1972  CA  GLN A 280     -17.179   0.773  26.786  1.00 58.45           C  
ATOM   1973  C   GLN A 280     -17.498  -0.708  26.582  1.00 57.91           C  
ATOM   1974  O   GLN A 280     -18.103  -1.351  27.443  1.00 57.69           O  
ATOM   1975  CB  GLN A 280     -18.352   1.636  26.319  1.00 61.09           C  
ATOM   1976  CG  GLN A 280     -19.633   1.425  27.110  1.00 65.06           C  
ATOM   1977  CD  GLN A 280     -20.753   2.361  26.679  1.00 68.02           C  
ATOM   1978  OE1 GLN A 280     -21.878   2.263  27.174  1.00 70.39           O  
ATOM   1979  NE2 GLN A 280     -20.451   3.273  25.754  1.00 67.24           N  
ATOM   1980  N   SER A 281     -17.079  -1.247  25.442  1.00 56.67           N  
ATOM   1981  CA  SER A 281     -17.315  -2.650  25.122  1.00 55.81           C  
ATOM   1982  C   SER A 281     -16.024  -3.458  25.200  1.00 53.82           C  
ATOM   1983  O   SER A 281     -16.053  -4.674  25.393  1.00 53.21           O  
ATOM   1984  CB  SER A 281     -17.902  -2.780  23.713  1.00 57.37           C  
ATOM   1985  OG  SER A 281     -19.173  -2.160  23.629  1.00 62.17           O  
ATOM   1986  N   LEU A 282     -14.897  -2.769  25.055  1.00 51.15           N  
ATOM   1987  CA  LEU A 282     -13.585  -3.403  25.072  1.00 49.20           C  
ATOM   1988  C   LEU A 282     -13.164  -3.949  26.435  1.00 47.11           C  
ATOM   1989  O   LEU A 282     -12.688  -5.074  26.522  1.00 45.79           O  
ATOM   1990  CB  LEU A 282     -12.515  -2.417  24.594  1.00 47.05           C  
ATOM   1991  CG  LEU A 282     -11.522  -2.827  23.501  1.00 49.04           C  
ATOM   1992  CD1 LEU A 282     -10.278  -1.948  23.650  1.00 48.56           C  
ATOM   1993  CD2 LEU A 282     -11.131  -4.297  23.601  1.00 43.30           C  
ATOM   1994  N   LEU A 283     -13.318  -3.151  27.488  1.00 46.10           N  
ATOM   1995  CA  LEU A 283     -12.914  -3.590  28.817  1.00 46.39           C  
ATOM   1996  C   LEU A 283     -13.562  -4.908  29.231  1.00 48.75           C  
ATOM   1997  O   LEU A 283     -12.864  -5.856  29.590  1.00 48.35           O  
ATOM   1998  CB  LEU A 283     -13.214  -2.518  29.872  1.00 44.04           C  
ATOM   1999  CG  LEU A 283     -12.457  -1.186  29.828  1.00 44.77           C  
ATOM   2000  CD1 LEU A 283     -12.309  -0.657  31.249  1.00 41.41           C  
ATOM   2001  CD2 LEU A 283     -11.092  -1.355  29.208  1.00 44.20           C  
ATOM   2002  N   PRO A 284     -14.903  -4.990  29.192  1.00 50.04           N  
ATOM   2003  CA  PRO A 284     -15.555  -6.246  29.581  1.00 50.19           C  
ATOM   2004  C   PRO A 284     -15.110  -7.428  28.724  1.00 49.54           C  
ATOM   2005  O   PRO A 284     -14.927  -8.538  29.230  1.00 49.75           O  
ATOM   2006  CB  PRO A 284     -17.043  -5.929  29.435  1.00 50.59           C  
ATOM   2007  CG  PRO A 284     -17.063  -4.840  28.390  1.00 52.67           C  
ATOM   2008  CD  PRO A 284     -15.901  -3.980  28.798  1.00 50.00           C  
ATOM   2009  N   CYS A 285     -14.917  -7.185  27.431  1.00 47.11           N  
ATOM   2010  CA  CYS A 285     -14.485  -8.235  26.519  1.00 44.84           C  
ATOM   2011  C   CYS A 285     -13.049  -8.683  26.789  1.00 45.24           C  
ATOM   2012  O   CYS A 285     -12.749  -9.874  26.722  1.00 46.12           O  
ATOM   2013  CB  CYS A 285     -14.616  -7.768  25.068  1.00 43.73           C  
ATOM   2014  SG  CYS A 285     -14.045  -8.965  23.824  1.00 47.61           S  
ATOM   2015  N   THR A 286     -12.157  -7.745  27.100  1.00 45.16           N  
ATOM   2016  CA  THR A 286     -10.770  -8.115  27.360  1.00 43.79           C  
ATOM   2017  C   THR A 286     -10.661  -8.863  28.687  1.00 42.53           C  
ATOM   2018  O   THR A 286      -9.820  -9.749  28.838  1.00 40.85           O  
ATOM   2019  CB  THR A 286      -9.822  -6.885  27.393  1.00 43.75           C  
ATOM   2020  OG1 THR A 286     -10.062  -6.123  28.579  1.00 50.55           O  
ATOM   2021  CG2 THR A 286     -10.053  -5.998  26.188  1.00 42.31           C  
ATOM   2022  N   MET A 287     -11.507  -8.498  29.647  1.00 41.95           N  
ATOM   2023  CA  MET A 287     -11.516  -9.163  30.947  1.00 42.96           C  
ATOM   2024  C   MET A 287     -11.900 -10.628  30.768  1.00 43.09           C  
ATOM   2025  O   MET A 287     -11.259 -11.513  31.316  1.00 43.79           O  
ATOM   2026  CB  MET A 287     -12.513  -8.496  31.891  1.00 41.74           C  
ATOM   2027  CG  MET A 287     -12.043  -7.180  32.470  1.00 41.92           C  
ATOM   2028  SD  MET A 287     -13.194  -6.585  33.710  1.00 44.80           S  
ATOM   2029  CE  MET A 287     -12.541  -7.421  35.210  1.00 46.71           C  
ATOM   2030  N   LEU A 288     -12.943 -10.872  29.984  1.00 43.67           N  
ATOM   2031  CA  LEU A 288     -13.416 -12.221  29.723  1.00 45.68           C  
ATOM   2032  C   LEU A 288     -12.441 -13.065  28.900  1.00 46.76           C  
ATOM   2033  O   LEU A 288     -12.252 -14.254  29.176  1.00 46.61           O  
ATOM   2034  CB  LEU A 288     -14.775 -12.167  29.023  1.00 46.39           C  
ATOM   2035  CG  LEU A 288     -15.932 -11.764  29.939  1.00 48.02           C  
ATOM   2036  CD1 LEU A 288     -17.208 -11.568  29.133  1.00 48.13           C  
ATOM   2037  CD2 LEU A 288     -16.120 -12.849  30.997  1.00 49.24           C  
ATOM   2038  N   VAL A 289     -11.830 -12.463  27.884  1.00 45.60           N  
ATOM   2039  CA  VAL A 289     -10.879 -13.194  27.055  1.00 43.88           C  
ATOM   2040  C   VAL A 289      -9.602 -13.450  27.853  1.00 44.28           C  
ATOM   2041  O   VAL A 289      -8.951 -14.482  27.689  1.00 44.14           O  
ATOM   2042  CB  VAL A 289     -10.519 -12.408  25.773  1.00 42.31           C  
ATOM   2043  CG1 VAL A 289      -9.420 -13.130  25.008  1.00 41.10           C  
ATOM   2044  CG2 VAL A 289     -11.745 -12.257  24.900  1.00 41.30           C  
ATOM   2045  N   GLY A 290      -9.255 -12.503  28.718  1.00 42.65           N  
ATOM   2046  CA  GLY A 290      -8.059 -12.645  29.520  1.00 42.72           C  
ATOM   2047  C   GLY A 290      -8.199 -13.748  30.549  1.00 44.13           C  
ATOM   2048  O   GLY A 290      -7.271 -14.535  30.762  1.00 42.41           O  
ATOM   2049  N   ALA A 291      -9.365 -13.799  31.187  1.00 42.96           N  
ATOM   2050  CA  ALA A 291      -9.652 -14.803  32.202  1.00 43.13           C  
ATOM   2051  C   ALA A 291      -9.533 -16.204  31.613  1.00 42.49           C  
ATOM   2052  O   ALA A 291      -8.781 -17.037  32.120  1.00 40.32           O  
ATOM   2053  CB  ALA A 291     -11.053 -14.587  32.774  1.00 42.03           C  
ATOM   2054  N   THR A 292     -10.270 -16.454  30.537  1.00 43.30           N  
ATOM   2055  CA  THR A 292     -10.250 -17.754  29.885  1.00 44.73           C  
ATOM   2056  C   THR A 292      -8.851 -18.121  29.406  1.00 44.83           C  
ATOM   2057  O   THR A 292      -8.391 -19.251  29.596  1.00 46.09           O  
ATOM   2058  CB  THR A 292     -11.209 -17.794  28.675  1.00 45.23           C  
ATOM   2059  OG1 THR A 292     -12.548 -17.529  29.114  1.00 47.71           O  
ATOM   2060  CG2 THR A 292     -11.163 -19.169  28.004  1.00 44.06           C  
ATOM   2061  N   TYR A 293      -8.180 -17.164  28.779  1.00 43.77           N  
ATOM   2062  CA  TYR A 293      -6.839 -17.389  28.263  1.00 42.35           C  
ATOM   2063  C   TYR A 293      -5.854 -17.803  29.360  1.00 41.40           C  
ATOM   2064  O   TYR A 293      -5.062 -18.718  29.177  1.00 41.08           O  
ATOM   2065  CB  TYR A 293      -6.351 -16.123  27.541  1.00 42.46           C  
ATOM   2066  CG  TYR A 293      -4.940 -16.200  27.008  1.00 40.84           C  
ATOM   2067  CD1 TYR A 293      -3.861 -15.771  27.775  1.00 42.03           C  
ATOM   2068  CD2 TYR A 293      -4.683 -16.720  25.743  1.00 41.63           C  
ATOM   2069  CE1 TYR A 293      -2.556 -15.857  27.294  1.00 43.74           C  
ATOM   2070  CE2 TYR A 293      -3.386 -16.813  25.252  1.00 43.55           C  
ATOM   2071  CZ  TYR A 293      -2.325 -16.380  26.032  1.00 45.58           C  
ATOM   2072  OH  TYR A 293      -1.034 -16.474  25.553  1.00 47.27           O  
ATOM   2073  N   MET A 294      -5.903 -17.140  30.506  1.00 42.73           N  
ATOM   2074  CA  MET A 294      -4.979 -17.487  31.577  1.00 45.44           C  
ATOM   2075  C   MET A 294      -5.276 -18.898  32.095  1.00 46.02           C  
ATOM   2076  O   MET A 294      -4.364 -19.699  32.288  1.00 46.64           O  
ATOM   2077  CB  MET A 294      -5.068 -16.468  32.718  1.00 45.41           C  
ATOM   2078  CG  MET A 294      -3.932 -16.585  33.733  1.00 48.64           C  
ATOM   2079  SD  MET A 294      -2.299 -16.108  33.076  1.00 50.48           S  
ATOM   2080  CE  MET A 294      -2.084 -14.554  33.911  1.00 51.28           C  
ATOM   2081  N   LEU A 295      -6.555 -19.191  32.315  1.00 46.11           N  
ATOM   2082  CA  LEU A 295      -6.977 -20.502  32.791  1.00 46.96           C  
ATOM   2083  C   LEU A 295      -6.485 -21.584  31.827  1.00 47.78           C  
ATOM   2084  O   LEU A 295      -5.942 -22.598  32.254  1.00 47.13           O  
ATOM   2085  CB  LEU A 295      -8.505 -20.557  32.904  1.00 46.02           C  
ATOM   2086  CG  LEU A 295      -9.126 -21.886  33.360  1.00 48.48           C  
ATOM   2087  CD1 LEU A 295      -8.581 -22.282  34.739  1.00 46.15           C  
ATOM   2088  CD2 LEU A 295     -10.647 -21.754  33.400  1.00 43.56           C  
ATOM   2089  N   LEU A 296      -6.669 -21.365  30.529  1.00 49.16           N  
ATOM   2090  CA  LEU A 296      -6.215 -22.337  29.541  1.00 52.82           C  
ATOM   2091  C   LEU A 296      -4.716 -22.579  29.689  1.00 54.56           C  
ATOM   2092  O   LEU A 296      -4.255 -23.719  29.695  1.00 55.44           O  
ATOM   2093  CB  LEU A 296      -6.506 -21.848  28.116  1.00 51.97           C  
ATOM   2094  CG  LEU A 296      -7.966 -21.810  27.655  1.00 53.81           C  
ATOM   2095  CD1 LEU A 296      -8.038 -21.209  26.255  1.00 51.62           C  
ATOM   2096  CD2 LEU A 296      -8.559 -23.218  27.665  1.00 51.52           C  
ATOM   2097  N   VAL A 297      -3.954 -21.500  29.813  1.00 55.62           N  
ATOM   2098  CA  VAL A 297      -2.511 -21.617  29.950  1.00 56.52           C  
ATOM   2099  C   VAL A 297      -2.111 -22.278  31.266  1.00 58.06           C  
ATOM   2100  O   VAL A 297      -1.180 -23.082  31.300  1.00 56.90           O  
ATOM   2101  CB  VAL A 297      -1.831 -20.225  29.850  1.00 56.12           C  
ATOM   2102  CG1 VAL A 297      -0.329 -20.346  30.098  1.00 51.75           C  
ATOM   2103  CG2 VAL A 297      -2.093 -19.624  28.474  1.00 55.76           C  
ATOM   2104  N   ASP A 298      -2.814 -21.944  32.345  1.00 59.16           N  
ATOM   2105  CA  ASP A 298      -2.494 -22.509  33.649  1.00 62.05           C  
ATOM   2106  C   ASP A 298      -2.734 -24.008  33.758  1.00 63.79           C  
ATOM   2107  O   ASP A 298      -1.933 -24.720  34.357  1.00 63.53           O  
ATOM   2108  CB  ASP A 298      -3.278 -21.809  34.756  1.00 61.87           C  
ATOM   2109  CG  ASP A 298      -2.973 -22.383  36.133  1.00 63.69           C  
ATOM   2110  OD1 ASP A 298      -3.917 -22.856  36.804  1.00 64.41           O  
ATOM   2111  OD2 ASP A 298      -1.788 -22.362  36.541  1.00 62.85           O  
ATOM   2112  N   ASN A 299      -3.838 -24.496  33.203  1.00 66.08           N  
ATOM   2113  CA  ASN A 299      -4.097 -25.923  33.287  1.00 68.98           C  
ATOM   2114  C   ASN A 299      -3.334 -26.666  32.191  1.00 69.93           C  
ATOM   2115  O   ASN A 299      -3.560 -27.851  31.940  1.00 71.25           O  
ATOM   2116  CB  ASN A 299      -5.611 -26.220  33.266  1.00 68.34           C  
ATOM   2117  CG  ASN A 299      -6.276 -25.851  31.962  1.00 69.42           C  
ATOM   2118  OD1 ASN A 299      -7.491 -25.636  31.916  1.00 69.06           O  
ATOM   2119  ND2 ASN A 299      -5.497 -25.794  30.889  1.00 70.57           N  
ATOM   2120  N   VAL A 300      -2.425 -25.946  31.541  1.00 70.13           N  
ATOM   2121  CA  VAL A 300      -1.564 -26.531  30.520  1.00 70.95           C  
ATOM   2122  C   VAL A 300      -0.238 -26.722  31.246  1.00 71.65           C  
ATOM   2123  O   VAL A 300       0.507 -27.659  30.974  1.00 71.88           O  
ATOM   2124  CB  VAL A 300      -1.361 -25.592  29.303  1.00 70.66           C  
ATOM   2125  CG1 VAL A 300      -0.129 -26.014  28.512  1.00 69.00           C  
ATOM   2126  CG2 VAL A 300      -2.580 -25.652  28.398  1.00 70.65           C  
ATOM   2127  N   ALA A 301       0.033 -25.823  32.188  1.00 72.85           N  
ATOM   2128  CA  ALA A 301       1.247 -25.886  32.990  1.00 75.20           C  
ATOM   2129  C   ALA A 301       1.183 -27.144  33.850  1.00 77.14           C  
ATOM   2130  O   ALA A 301       2.209 -27.673  34.283  1.00 77.61           O  
ATOM   2131  CB  ALA A 301       1.354 -24.652  33.874  1.00 74.20           C  
ATOM   2132  N   ARG A 302      -0.038 -27.612  34.095  1.00 79.18           N  
ATOM   2133  CA  ARG A 302      -0.260 -28.813  34.889  1.00 81.20           C  
ATOM   2134  C   ARG A 302      -0.224 -30.029  33.970  1.00 82.96           C  
ATOM   2135  O   ARG A 302       0.537 -30.969  34.197  1.00 84.12           O  
ATOM   2136  CB  ARG A 302      -1.617 -28.751  35.594  1.00 79.86           C  
ATOM   2137  CG  ARG A 302      -1.815 -27.556  36.505  1.00 77.35           C  
ATOM   2138  CD  ARG A 302      -3.119 -27.693  37.274  1.00 77.42           C  
ATOM   2139  NE  ARG A 302      -4.280 -27.785  36.389  1.00 77.88           N  
ATOM   2140  CZ  ARG A 302      -5.479 -28.225  36.766  1.00 77.01           C  
ATOM   2141  NH1 ARG A 302      -6.476 -28.271  35.894  1.00 74.75           N  
ATOM   2142  NH2 ARG A 302      -5.679 -28.631  38.012  1.00 77.06           N  
ATOM   2143  N   SER A 303      -1.051 -30.002  32.929  1.00 84.53           N  
ATOM   2144  CA  SER A 303      -1.116 -31.097  31.967  1.00 86.61           C  
ATOM   2145  C   SER A 303       0.256 -31.396  31.369  1.00 88.13           C  
ATOM   2146  O   SER A 303       0.770 -32.507  31.495  1.00 88.27           O  
ATOM   2147  CB  SER A 303      -2.085 -30.752  30.833  1.00 86.59           C  
ATOM   2148  OG  SER A 303      -3.392 -30.512  31.320  1.00 88.65           O  
ATOM   2149  N   LEU A 304       0.831 -30.384  30.721  1.00 89.66           N  
ATOM   2150  CA  LEU A 304       2.132 -30.474  30.061  1.00 90.14           C  
ATOM   2151  C   LEU A 304       3.102 -31.481  30.673  1.00 90.37           C  
ATOM   2152  O   LEU A 304       3.631 -32.340  29.967  1.00 91.13           O  
ATOM   2153  CB  LEU A 304       2.791 -29.089  30.020  0.00 90.24           C  
ATOM   2154  CG  LEU A 304       4.020 -28.862  29.128  0.00 90.34           C  
ATOM   2155  CD1 LEU A 304       5.229 -29.604  29.675  0.00 90.39           C  
ATOM   2156  CD2 LEU A 304       3.701 -29.310  27.710  0.00 90.39           C  
ATOM   2157  N   SER A 305       3.341 -31.382  31.976  1.00 89.79           N  
ATOM   2158  CA  SER A 305       4.275 -32.296  32.627  1.00 89.25           C  
ATOM   2159  C   SER A 305       3.803 -32.776  33.993  1.00 88.33           C  
ATOM   2160  O   SER A 305       2.748 -32.367  34.475  1.00 88.25           O  
ATOM   2161  CB  SER A 305       5.640 -31.615  32.768  1.00 89.57           C  
ATOM   2162  OG  SER A 305       6.567 -32.450  33.438  1.00 90.99           O  
ATOM   2163  N   ASP A 306       4.593 -33.658  34.603  1.00 87.81           N  
ATOM   2164  CA  ASP A 306       4.284 -34.189  35.930  1.00 86.29           C  
ATOM   2165  C   ASP A 306       4.638 -33.101  36.935  1.00 84.47           C  
ATOM   2166  O   ASP A 306       3.969 -32.935  37.959  1.00 83.81           O  
ATOM   2167  CB  ASP A 306       5.114 -35.448  36.219  1.00 86.75           C  
ATOM   2168  CG  ASP A 306       4.791 -36.591  35.275  1.00 86.96           C  
ATOM   2169  OD1 ASP A 306       4.970 -36.422  34.051  0.00 87.00           O  
ATOM   2170  OD2 ASP A 306       4.359 -37.659  35.758  0.00 87.00           O  
ATOM   2171  N   ALA A 307       5.698 -32.362  36.622  1.00 81.89           N  
ATOM   2172  CA  ALA A 307       6.161 -31.272  37.469  1.00 79.83           C  
ATOM   2173  C   ALA A 307       5.474 -29.970  37.063  1.00 78.18           C  
ATOM   2174  O   ALA A 307       5.051 -29.805  35.915  1.00 78.87           O  
ATOM   2175  CB  ALA A 307       7.676 -31.124  37.352  1.00 79.47           C  
ATOM   2176  N   GLU A 308       5.363 -29.049  38.012  1.00 75.02           N  
ATOM   2177  CA  GLU A 308       4.731 -27.764  37.759  1.00 71.72           C  
ATOM   2178  C   GLU A 308       5.701 -26.788  37.109  1.00 68.30           C  
ATOM   2179  O   GLU A 308       6.632 -26.314  37.757  1.00 68.29           O  
ATOM   2180  CB  GLU A 308       4.219 -27.157  39.070  1.00 72.78           C  
ATOM   2181  CG  GLU A 308       2.910 -27.738  39.584  1.00 75.54           C  
ATOM   2182  CD  GLU A 308       1.722 -27.367  38.711  1.00 76.95           C  
ATOM   2183  OE1 GLU A 308       1.496 -26.157  38.500  1.00 77.33           O  
ATOM   2184  OE2 GLU A 308       1.014 -28.284  38.240  1.00 78.64           O  
ATOM   2185  N   ILE A 309       5.496 -26.499  35.828  1.00 63.54           N  
ATOM   2186  CA  ILE A 309       6.350 -25.537  35.141  1.00 59.93           C  
ATOM   2187  C   ILE A 309       5.730 -24.164  35.394  1.00 56.20           C  
ATOM   2188  O   ILE A 309       4.545 -23.962  35.145  1.00 53.54           O  
ATOM   2189  CB  ILE A 309       6.411 -25.813  33.618  1.00 60.55           C  
ATOM   2190  CG1 ILE A 309       7.173 -24.690  32.909  1.00 59.96           C  
ATOM   2191  CG2 ILE A 309       5.015 -25.938  33.056  1.00 61.20           C  
ATOM   2192  CD1 ILE A 309       7.455 -24.967  31.446  0.00 60.20           C  
ATOM   2193  N   PRO A 310       6.516 -23.210  35.921  1.00 54.92           N  
ATOM   2194  CA  PRO A 310       5.964 -21.875  36.185  1.00 54.60           C  
ATOM   2195  C   PRO A 310       5.220 -21.320  34.970  1.00 53.25           C  
ATOM   2196  O   PRO A 310       5.717 -21.374  33.842  1.00 51.37           O  
ATOM   2197  CB  PRO A 310       7.198 -21.054  36.577  1.00 55.67           C  
ATOM   2198  CG  PRO A 310       8.340 -21.792  35.925  1.00 55.96           C  
ATOM   2199  CD  PRO A 310       7.970 -23.233  36.149  1.00 54.75           C  
ATOM   2200  N   ILE A 311       4.022 -20.799  35.214  1.00 51.85           N  
ATOM   2201  CA  ILE A 311       3.175 -20.276  34.149  1.00 50.55           C  
ATOM   2202  C   ILE A 311       3.811 -19.137  33.349  1.00 49.22           C  
ATOM   2203  O   ILE A 311       3.408 -18.871  32.220  1.00 48.73           O  
ATOM   2204  CB  ILE A 311       1.792 -19.828  34.718  1.00 50.31           C  
ATOM   2205  CG1 ILE A 311       0.765 -19.750  33.587  1.00 49.66           C  
ATOM   2206  CG2 ILE A 311       1.923 -18.489  35.437  1.00 50.10           C  
ATOM   2207  CD1 ILE A 311      -0.634 -19.409  34.044  0.00 49.78           C  
ATOM   2208  N   SER A 312       4.810 -18.476  33.920  1.00 48.48           N  
ATOM   2209  CA  SER A 312       5.470 -17.383  33.218  1.00 49.38           C  
ATOM   2210  C   SER A 312       6.224 -17.909  32.002  1.00 49.44           C  
ATOM   2211  O   SER A 312       6.311 -17.238  30.970  1.00 48.61           O  
ATOM   2212  CB  SER A 312       6.433 -16.651  34.151  1.00 50.88           C  
ATOM   2213  OG  SER A 312       7.388 -17.544  34.703  1.00 52.99           O  
ATOM   2214  N   ILE A 313       6.775 -19.111  32.122  1.00 48.51           N  
ATOM   2215  CA  ILE A 313       7.492 -19.710  31.007  1.00 47.70           C  
ATOM   2216  C   ILE A 313       6.500 -19.983  29.877  1.00 47.66           C  
ATOM   2217  O   ILE A 313       6.800 -19.744  28.708  1.00 48.78           O  
ATOM   2218  CB  ILE A 313       8.164 -21.043  31.409  1.00 48.13           C  
ATOM   2219  CG1 ILE A 313       9.206 -20.802  32.506  1.00 48.53           C  
ATOM   2220  CG2 ILE A 313       8.814 -21.680  30.189  1.00 50.20           C  
ATOM   2221  CD1 ILE A 313       9.929 -22.055  32.956  0.00 48.38           C  
ATOM   2222  N   LEU A 314       5.315 -20.475  30.233  1.00 46.62           N  
ATOM   2223  CA  LEU A 314       4.286 -20.790  29.244  1.00 46.67           C  
ATOM   2224  C   LEU A 314       3.625 -19.588  28.568  1.00 45.60           C  
ATOM   2225  O   LEU A 314       3.303 -19.650  27.381  1.00 44.95           O  
ATOM   2226  CB  LEU A 314       3.199 -21.677  29.863  1.00 48.65           C  
ATOM   2227  CG  LEU A 314       3.479 -23.182  29.980  1.00 51.09           C  
ATOM   2228  CD1 LEU A 314       3.904 -23.739  28.617  1.00 49.87           C  
ATOM   2229  CD2 LEU A 314       4.560 -23.425  31.007  1.00 51.32           C  
ATOM   2230  N   THR A 315       3.395 -18.507  29.307  1.00 43.82           N  
ATOM   2231  CA  THR A 315       2.789 -17.334  28.686  1.00 45.29           C  
ATOM   2232  C   THR A 315       3.743 -16.763  27.632  1.00 45.09           C  
ATOM   2233  O   THR A 315       3.305 -16.242  26.610  1.00 45.59           O  
ATOM   2234  CB  THR A 315       2.460 -16.228  29.713  1.00 44.63           C  
ATOM   2235  OG1 THR A 315       3.632 -15.901  30.466  1.00 43.89           O  
ATOM   2236  CG2 THR A 315       1.348 -16.685  30.649  1.00 44.91           C  
ATOM   2237  N   ALA A 316       5.045 -16.888  27.877  1.00 44.25           N  
ATOM   2238  CA  ALA A 316       6.054 -16.393  26.947  1.00 45.29           C  
ATOM   2239  C   ALA A 316       6.196 -17.290  25.720  1.00 46.59           C  
ATOM   2240  O   ALA A 316       6.313 -16.802  24.598  1.00 47.67           O  
ATOM   2241  CB  ALA A 316       7.398 -16.263  27.656  1.00 42.81           C  
ATOM   2242  N   LEU A 317       6.184 -18.601  25.931  1.00 48.19           N  
ATOM   2243  CA  LEU A 317       6.322 -19.545  24.825  1.00 48.33           C  
ATOM   2244  C   LEU A 317       5.079 -19.567  23.952  1.00 48.43           C  
ATOM   2245  O   LEU A 317       5.154 -19.872  22.765  1.00 48.14           O  
ATOM   2246  CB  LEU A 317       6.595 -20.956  25.350  1.00 48.74           C  
ATOM   2247  CG  LEU A 317       7.941 -21.203  26.029  1.00 51.25           C  
ATOM   2248  CD1 LEU A 317       7.993 -22.638  26.537  1.00 53.24           C  
ATOM   2249  CD2 LEU A 317       9.073 -20.954  25.043  1.00 51.87           C  
ATOM   2250  N   ILE A 318       3.931 -19.258  24.545  1.00 48.83           N  
ATOM   2251  CA  ILE A 318       2.678 -19.241  23.799  1.00 48.47           C  
ATOM   2252  C   ILE A 318       2.452 -17.830  23.272  1.00 49.22           C  
ATOM   2253  O   ILE A 318       2.165 -17.626  22.088  1.00 48.46           O  
ATOM   2254  CB  ILE A 318       1.466 -19.623  24.692  1.00 48.25           C  
ATOM   2255  CG1 ILE A 318       1.630 -21.045  25.244  1.00 47.46           C  
ATOM   2256  CG2 ILE A 318       0.182 -19.525  23.882  1.00 47.04           C  
ATOM   2257  CD1 ILE A 318       0.516 -21.477  26.176  0.00 47.89           C  
ATOM   2258  N   GLY A 319       2.599 -16.863  24.171  1.00 49.13           N  
ATOM   2259  CA  GLY A 319       2.399 -15.471  23.819  1.00 51.20           C  
ATOM   2260  C   GLY A 319       3.228 -14.953  22.665  1.00 52.33           C  
ATOM   2261  O   GLY A 319       2.680 -14.538  21.649  1.00 52.55           O  
ATOM   2262  N   ALA A 320       4.548 -14.971  22.817  1.00 55.13           N  
ATOM   2263  CA  ALA A 320       5.445 -14.475  21.779  1.00 56.80           C  
ATOM   2264  C   ALA A 320       5.036 -14.913  20.372  1.00 57.76           C  
ATOM   2265  O   ALA A 320       4.719 -14.078  19.523  1.00 58.09           O  
ATOM   2266  CB  ALA A 320       6.875 -14.908  22.072  1.00 56.75           C  
ATOM   2267  N   PRO A 321       5.025 -16.228  20.104  1.00 59.23           N  
ATOM   2268  CA  PRO A 321       4.637 -16.669  18.761  1.00 59.39           C  
ATOM   2269  C   PRO A 321       3.233 -16.216  18.369  1.00 59.27           C  
ATOM   2270  O   PRO A 321       2.984 -15.866  17.213  1.00 60.08           O  
ATOM   2271  CB  PRO A 321       4.772 -18.188  18.845  1.00 59.23           C  
ATOM   2272  CG  PRO A 321       4.479 -18.469  20.269  1.00 60.48           C  
ATOM   2273  CD  PRO A 321       5.235 -17.382  20.993  1.00 59.07           C  
ATOM   2274  N   LEU A 322       2.320 -16.212  19.333  1.00 58.23           N  
ATOM   2275  CA  LEU A 322       0.955 -15.788  19.061  1.00 58.21           C  
ATOM   2276  C   LEU A 322       0.964 -14.311  18.678  1.00 59.45           C  
ATOM   2277  O   LEU A 322       0.197 -13.870  17.815  1.00 58.93           O  
ATOM   2278  CB  LEU A 322       0.077 -16.002  20.293  1.00 57.36           C  
ATOM   2279  CG  LEU A 322      -1.409 -15.689  20.109  1.00 58.11           C  
ATOM   2280  CD1 LEU A 322      -1.993 -16.581  19.026  1.00 58.02           C  
ATOM   2281  CD2 LEU A 322      -2.142 -15.895  21.423  1.00 58.17           C  
ATOM   2282  N   PHE A 323       1.842 -13.554  19.330  1.00 60.03           N  
ATOM   2283  CA  PHE A 323       1.987 -12.128  19.073  1.00 60.34           C  
ATOM   2284  C   PHE A 323       2.410 -11.957  17.619  1.00 61.51           C  
ATOM   2285  O   PHE A 323       1.871 -11.120  16.895  1.00 60.06           O  
ATOM   2286  CB  PHE A 323       3.053 -11.540  20.000  1.00 59.72           C  
ATOM   2287  CG  PHE A 323       3.244 -10.056  19.853  1.00 58.44           C  
ATOM   2288  CD1 PHE A 323       2.252  -9.169  20.252  1.00 59.30           C  
ATOM   2289  CD2 PHE A 323       4.429  -9.544  19.331  1.00 58.62           C  
ATOM   2290  CE1 PHE A 323       2.438  -7.790  20.136  1.00 58.46           C  
ATOM   2291  CE2 PHE A 323       4.625  -8.169  19.210  1.00 57.55           C  
ATOM   2292  CZ  PHE A 323       3.629  -7.292  19.614  1.00 58.74           C  
ATOM   2293  N   GLY A 324       3.378 -12.765  17.198  1.00 63.27           N  
ATOM   2294  CA  GLY A 324       3.853 -12.697  15.831  1.00 65.22           C  
ATOM   2295  C   GLY A 324       2.718 -12.954  14.863  1.00 66.85           C  
ATOM   2296  O   GLY A 324       2.516 -12.200  13.911  1.00 66.60           O  
ATOM   2297  N   VAL A 325       1.970 -14.024  15.114  1.00 67.88           N  
ATOM   2298  CA  VAL A 325       0.845 -14.393  14.267  1.00 68.53           C  
ATOM   2299  C   VAL A 325      -0.174 -13.269  14.173  1.00 69.27           C  
ATOM   2300  O   VAL A 325      -0.712 -13.000  13.100  1.00 69.19           O  
ATOM   2301  CB  VAL A 325       0.147 -15.660  14.797  1.00 68.48           C  
ATOM   2302  CG1 VAL A 325      -1.146 -15.905  14.037  1.00 69.10           C  
ATOM   2303  CG2 VAL A 325       1.076 -16.855  14.651  1.00 68.06           C  
ATOM   2304  N   LEU A 326      -0.440 -12.613  15.296  1.00 70.96           N  
ATOM   2305  CA  LEU A 326      -1.400 -11.516  15.314  1.00 73.29           C  
ATOM   2306  C   LEU A 326      -0.882 -10.322  14.517  1.00 75.05           C  
ATOM   2307  O   LEU A 326      -1.654  -9.631  13.850  1.00 75.21           O  
ATOM   2308  CB  LEU A 326      -1.706 -11.104  16.757  1.00 73.01           C  
ATOM   2309  CG  LEU A 326      -2.445 -12.166  17.583  1.00 74.29           C  
ATOM   2310  CD1 LEU A 326      -2.648 -11.679  19.010  1.00 73.18           C  
ATOM   2311  CD2 LEU A 326      -3.786 -12.474  16.927  1.00 73.09           C  
ATOM   2312  N   VAL A 327       0.426 -10.089  14.585  1.00 77.14           N  
ATOM   2313  CA  VAL A 327       1.052  -8.988  13.860  1.00 79.41           C  
ATOM   2314  C   VAL A 327       1.144  -9.339  12.378  1.00 81.79           C  
ATOM   2315  O   VAL A 327       0.903  -8.497  11.512  1.00 81.80           O  
ATOM   2316  CB  VAL A 327       2.472  -8.700  14.396  1.00 78.98           C  
ATOM   2317  CG1 VAL A 327       3.202  -7.751  13.460  1.00 78.94           C  
ATOM   2318  CG2 VAL A 327       2.388  -8.093  15.791  1.00 78.40           C  
ATOM   2319  N   TYR A 328       1.496 -10.590  12.100  1.00 84.49           N  
ATOM   2320  CA  TYR A 328       1.613 -11.078  10.732  1.00 87.31           C  
ATOM   2321  C   TYR A 328       0.368 -10.714   9.926  1.00 88.84           C  
ATOM   2322  O   TYR A 328       0.470 -10.269   8.782  1.00 89.40           O  
ATOM   2323  CB  TYR A 328       1.810 -12.599  10.738  1.00 88.57           C  
ATOM   2324  CG  TYR A 328       1.738 -13.246   9.371  1.00 90.19           C  
ATOM   2325  CD1 TYR A 328       2.619 -12.879   8.354  1.00 90.39           C  
ATOM   2326  CD2 TYR A 328       0.780 -14.223   9.092  1.00 90.60           C  
ATOM   2327  CE1 TYR A 328       2.548 -13.466   7.092  1.00 90.75           C  
ATOM   2328  CE2 TYR A 328       0.699 -14.817   7.835  1.00 90.96           C  
ATOM   2329  CZ  TYR A 328       1.585 -14.434   6.840  1.00 91.59           C  
ATOM   2330  OH  TYR A 328       1.502 -15.010   5.592  1.00 92.09           O  
ATOM   2331  N   LYS A 329      -0.803 -10.900  10.531  1.00 90.44           N  
ATOM   2332  CA  LYS A 329      -2.066 -10.586   9.870  1.00 91.69           C  
ATOM   2333  C   LYS A 329      -2.440  -9.115  10.043  1.00 93.20           C  
ATOM   2334  O   LYS A 329      -3.361  -8.778  10.788  1.00 92.94           O  
ATOM   2335  CB  LYS A 329      -3.195 -11.473  10.415  1.00 91.90           C  
ATOM   2336  CG  LYS A 329      -3.425 -11.364  11.921  1.00 92.94           C  
ATOM   2337  CD  LYS A 329      -4.768 -11.966  12.345  1.00 92.93           C  
ATOM   2338  CE  LYS A 329      -4.841 -13.467  12.088  1.00 92.96           C  
ATOM   2339  NZ  LYS A 329      -6.151 -14.040  12.516  1.00 91.93           N  
ATOM   2340  N   LEU A 330      -1.718  -8.239   9.351  1.00 94.33           N  
ATOM   2341  CA  LEU A 330      -1.985  -6.807   9.423  1.00 94.40           C  
ATOM   2342  C   LEU A 330      -3.237  -6.469   8.622  1.00 93.71           C  
ATOM   2343  O   LEU A 330      -3.827  -7.399   8.033  0.00 93.76           O  
ATOM   2344  CB  LEU A 330      -0.795  -6.012   8.874  1.00 95.29           C  
ATOM   2345  CG  LEU A 330       0.515  -6.071   9.666  1.00 96.50           C  
ATOM   2346  CD1 LEU A 330       1.614  -5.347   8.901  1.00 96.16           C  
ATOM   2347  CD2 LEU A 330       0.312  -5.444  11.039  1.00 96.29           C  
