# Supplementary material for: Alignment of Helical Membrane Protein Sequences Using AlignMe
Source: PLoS One. 2013 Mar 4;8(3):e57731. doi: 10.1371/journal.pone.0057731 (PMC3587630; doi:10.1371/journal.pone.0057731)
Supplement: File S2 — Dataset of HOMEP2 homologous membrane proteins. (GZ) [file pone.0057731.s002.gz › HOMEP2010_pdbs/ABC_transporters_influx/2QI9_B.pdb]

ATOM   2451  N   LEU B   2      -3.793  62.001  48.010  1.00121.52           N  
ATOM   2452  CA  LEU B   2      -2.664  62.838  48.415  1.00121.52           C  
ATOM   2453  C   LEU B   2      -2.151  62.501  49.816  1.00121.52           C  
ATOM   2454  O   LEU B   2      -1.052  62.901  50.197  1.00121.52           O  
ATOM   2455  CB  LEU B   2      -3.048  64.323  48.303  1.00 68.84           C  
ATOM   2456  CG  LEU B   2      -1.959  65.297  47.805  1.00 68.84           C  
ATOM   2457  CD1 LEU B   2      -1.276  64.734  46.565  1.00 68.84           C  
ATOM   2458  CD2 LEU B   2      -2.574  66.657  47.503  1.00 68.84           C  
ATOM   2459  N   THR B   3      -2.953  61.762  50.578  1.00 83.70           N  
ATOM   2460  CA  THR B   3      -2.564  61.323  51.912  1.00 83.70           C  
ATOM   2461  C   THR B   3      -1.229  60.598  51.785  1.00 83.70           C  
ATOM   2462  O   THR B   3      -0.401  60.608  52.695  1.00 83.70           O  
ATOM   2463  CB  THR B   3      -3.589  60.328  52.484  1.00 88.77           C  
ATOM   2464  OG1 THR B   3      -4.802  61.022  52.798  1.00 88.77           O  
ATOM   2465  CG2 THR B   3      -3.038  59.638  53.733  1.00 88.77           C  
ATOM   2466  N   LEU B   4      -1.044  59.956  50.639  1.00 67.22           N  
ATOM   2467  CA  LEU B   4       0.172  59.215  50.347  1.00 67.22           C  
ATOM   2468  C   LEU B   4       1.313  60.205  50.181  1.00 67.22           C  
ATOM   2469  O   LEU B   4       2.445  59.928  50.564  1.00 67.22           O  
ATOM   2470  CB  LEU B   4      -0.011  58.406  49.057  1.00105.06           C  
ATOM   2471  CG  LEU B   4      -1.197  57.435  49.016  1.00105.06           C  
ATOM   2472  CD1 LEU B   4      -1.417  56.939  47.590  1.00105.06           C  
ATOM   2473  CD2 LEU B   4      -0.943  56.271  49.968  1.00105.06           C  
ATOM   2474  N   ALA B   5       1.001  61.360  49.598  1.00 75.43           N  
ATOM   2475  CA  ALA B   5       1.994  62.402  49.378  1.00 75.43           C  
ATOM   2476  C   ALA B   5       2.535  62.880  50.716  1.00 75.43           C  
ATOM   2477  O   ALA B   5       3.735  62.813  50.958  1.00 75.43           O  
ATOM   2478  CB  ALA B   5       1.376  63.563  48.622  1.00106.63           C  
ATOM   2479  N   ARG B   6       1.642  63.350  51.584  1.00 93.23           N  
ATOM   2480  CA  ARG B   6       2.042  63.832  52.902  1.00 93.23           C  
ATOM   2481  C   ARG B   6       2.866  62.780  53.661  1.00 93.23           C  
ATOM   2482  O   ARG B   6       3.977  63.062  54.113  1.00 93.23           O  
ATOM   2483  CB  ARG B   6       0.809  64.221  53.732  1.00127.03           C  
ATOM   2484  CG  ARG B   6       0.015  63.039  54.274  1.00127.03           C  
ATOM   2485  CD  ARG B   6      -0.912  63.434  55.420  1.00127.03           C  
ATOM   2486  NE  ARG B   6      -1.320  62.265  56.196  1.00127.03           N  
ATOM   2487  CZ  ARG B   6      -2.082  62.311  57.284  1.00127.03           C  
ATOM   2488  NH1 ARG B   6      -2.530  63.475  57.733  1.00127.03           N  
ATOM   2489  NH2 ARG B   6      -2.385  61.192  57.932  1.00127.03           N  
ATOM   2490  N   GLN B   7       2.321  61.573  53.797  1.00 72.23           N  
ATOM   2491  CA  GLN B   7       3.003  60.486  54.497  1.00 72.23           C  
ATOM   2492  C   GLN B   7       4.389  60.265  53.938  1.00 72.23           C  
ATOM   2493  O   GLN B   7       5.360  60.142  54.681  1.00 72.23           O  
ATOM   2494  CB  GLN B   7       2.234  59.177  54.356  1.00 92.55           C  
ATOM   2495  CG  GLN B   7       0.969  59.075  55.159  1.00 92.55           C  
ATOM   2496  CD  GLN B   7       0.391  57.675  55.089  1.00 92.55           C  
ATOM   2497  OE1 GLN B   7       1.078  56.695  55.394  1.00 92.55           O  
ATOM   2498  NE2 GLN B   7      -0.872  57.571  54.681  1.00 92.55           N  
ATOM   2499  N   GLN B   8       4.467  60.184  52.616  1.00 60.09           N  
ATOM   2500  CA  GLN B   8       5.734  59.970  51.951  1.00 60.09           C  
ATOM   2501  C   GLN B   8       6.654  61.101  52.382  1.00 60.09           C  
ATOM   2502  O   GLN B   8       7.827  60.885  52.677  1.00 60.09           O  
ATOM   2503  CB  GLN B   8       5.538  59.984  50.434  1.00 75.79           C  
ATOM   2504  CG  GLN B   8       6.727  59.468  49.651  1.00 75.79           C  
ATOM   2505  CD  GLN B   8       7.116  58.059  50.055  1.00 75.79           C  
ATOM   2506  OE1 GLN B   8       6.428  57.096  49.721  1.00 75.79           O  
ATOM   2507  NE2 GLN B   8       8.223  57.933  50.779  1.00 75.79           N  
ATOM   2508  N   GLN B   9       6.100  62.306  52.447  1.00 75.61           N  
ATOM   2509  CA  GLN B   9       6.872  63.469  52.844  1.00 75.61           C  
ATOM   2510  C   GLN B   9       7.402  63.367  54.269  1.00 75.61           C  
ATOM   2511  O   GLN B   9       8.583  63.639  54.510  1.00 75.61           O  
ATOM   2512  CB  GLN B   9       6.042  64.739  52.703  1.00 74.66           C  
ATOM   2513  CG  GLN B   9       6.859  65.983  52.949  1.00 74.66           C  
ATOM   2514  CD  GLN B   9       6.110  67.241  52.609  1.00 74.66           C  
ATOM   2515  OE1 GLN B   9       5.134  67.600  53.271  1.00 74.66           O  
ATOM   2516  NE2 GLN B   9       6.558  67.922  51.561  1.00 74.66           N  
ATOM   2517  N   ARG B  10       6.545  62.989  55.215  1.00 65.57           N  
ATOM   2518  CA  ARG B  10       6.994  62.860  56.595  1.00 65.57           C  
ATOM   2519  C   ARG B  10       8.179  61.909  56.685  1.00 65.57           C  
ATOM   2520  O   ARG B  10       9.254  62.286  57.151  1.00 65.57           O  
ATOM   2521  CB  ARG B  10       5.871  62.355  57.505  1.00171.63           C  
ATOM   2522  CG  ARG B  10       4.797  63.384  57.808  1.00171.63           C  
ATOM   2523  CD  ARG B  10       4.205  63.153  59.191  1.00171.63           C  
ATOM   2524  NE  ARG B  10       3.088  64.050  59.468  1.00171.63           N  
ATOM   2525  CZ  ARG B  10       1.911  63.982  58.854  1.00171.63           C  
ATOM   2526  NH1 ARG B  10       1.700  63.057  57.928  1.00171.63           N  
ATOM   2527  NH2 ARG B  10       0.946  64.837  59.162  1.00171.63           N  
ATOM   2528  N   GLN B  11       7.990  60.678  56.226  1.00 65.63           N  
ATOM   2529  CA  GLN B  11       9.053  59.682  56.278  1.00 65.63           C  
ATOM   2530  C   GLN B  11      10.362  60.162  55.674  1.00 65.63           C  
ATOM   2531  O   GLN B  11      11.429  59.777  56.138  1.00 65.63           O  
ATOM   2532  CB  GLN B  11       8.632  58.402  55.560  1.00199.72           C  
ATOM   2533  CG  GLN B  11       7.428  57.713  56.149  1.00199.72           C  
ATOM   2534  CD  GLN B  11       7.248  56.322  55.586  1.00199.72           C  
ATOM   2535  OE1 GLN B  11       7.234  56.129  54.369  1.00199.72           O  
ATOM   2536  NE2 GLN B  11       7.111  55.340  56.468  1.00199.72           N  
ATOM   2537  N   ASN B  12      10.283  60.982  54.629  1.00 78.81           N  
ATOM   2538  CA  ASN B  12      11.491  61.483  53.980  1.00 78.81           C  
ATOM   2539  C   ASN B  12      12.205  62.473  54.886  1.00 78.81           C  
ATOM   2540  O   ASN B  12      13.372  62.283  55.233  1.00 78.81           O  
ATOM   2541  CB  ASN B  12      11.155  62.149  52.641  1.00 69.30           C  
ATOM   2542  CG  ASN B  12      10.588  61.168  51.626  1.00 69.30           C  
ATOM   2543  OD1 ASN B  12      10.881  59.972  51.668  1.00 69.30           O  
ATOM   2544  ND2 ASN B  12       9.783  61.674  50.701  1.00 69.30           N  
ATOM   2545  N   ILE B  13      11.496  63.531  55.262  1.00 56.16           N  
ATOM   2546  CA  ILE B  13      12.045  64.544  56.145  1.00 56.16           C  
ATOM   2547  C   ILE B  13      12.589  63.840  57.382  1.00 56.16           C  
ATOM   2548  O   ILE B  13      13.744  64.057  57.776  1.00 56.16           O  
ATOM   2549  CB  ILE B  13      10.961  65.554  56.550  1.00 46.20           C  
ATOM   2550  CG1 ILE B  13      10.617  66.447  55.349  1.00 46.20           C  
ATOM   2551  CG2 ILE B  13      11.414  66.370  57.735  1.00 46.20           C  
ATOM   2552  CD1 ILE B  13       9.477  67.433  55.606  1.00 46.20           C  
ATOM   2553  N   ARG B  14      11.769  62.977  57.977  1.00 67.23           N  
ATOM   2554  CA  ARG B  14      12.192  62.236  59.160  1.00 67.23           C  
ATOM   2555  C   ARG B  14      13.449  61.424  58.881  1.00 67.23           C  
ATOM   2556  O   ARG B  14      14.419  61.494  59.630  1.00 67.23           O  
ATOM   2557  CB  ARG B  14      11.071  61.316  59.655  1.00 84.00           C  
ATOM   2558  CG  ARG B  14       9.995  62.044  60.458  1.00 84.00           C  
ATOM   2559  CD  ARG B  14       8.915  61.087  60.952  1.00 84.00           C  
ATOM   2560  NE  ARG B  14       7.983  61.684  61.915  1.00 84.00           N  
ATOM   2561  CZ  ARG B  14       7.420  62.888  61.797  1.00 84.00           C  
ATOM   2562  NH1 ARG B  14       7.689  63.667  60.752  1.00 84.00           N  
ATOM   2563  NH2 ARG B  14       6.560  63.306  62.720  1.00 84.00           N  
ATOM   2564  N   TRP B  15      13.450  60.674  57.789  1.00 47.74           N  
ATOM   2565  CA  TRP B  15      14.611  59.862  57.457  1.00 47.74           C  
ATOM   2566  C   TRP B  15      15.901  60.624  57.221  1.00 47.74           C  
ATOM   2567  O   TRP B  15      16.941  60.232  57.746  1.00 47.74           O  
ATOM   2568  CB  TRP B  15      14.346  58.982  56.225  1.00 58.23           C  
ATOM   2569  CG  TRP B  15      14.005  57.561  56.584  1.00 58.23           C  
ATOM   2570  CD1 TRP B  15      12.766  57.070  56.918  1.00 58.23           C  
ATOM   2571  CD2 TRP B  15      14.924  56.464  56.737  1.00 58.23           C  
ATOM   2572  NE1 TRP B  15      12.863  55.745  57.273  1.00 58.23           N  
ATOM   2573  CE2 TRP B  15      14.172  55.347  57.172  1.00 58.23           C  
ATOM   2574  CE3 TRP B  15      16.306  56.319  56.551  1.00 58.23           C  
ATOM   2575  CZ2 TRP B  15      14.759  54.098  57.427  1.00 58.23           C  
ATOM   2576  CZ3 TRP B  15      16.894  55.070  56.804  1.00 58.23           C  
ATOM   2577  CH2 TRP B  15      16.115  53.978  57.238  1.00 58.23           C  
ATOM   2578  N   LEU B  16      15.843  61.688  56.422  1.00 51.70           N  
ATOM   2579  CA  LEU B  16      17.028  62.476  56.087  1.00 51.70           C  
ATOM   2580  C   LEU B  16      17.610  63.098  57.335  1.00 51.70           C  
ATOM   2581  O   LEU B  16      18.838  63.165  57.496  1.00 51.70           O  
ATOM   2582  CB  LEU B  16      16.661  63.568  55.089  1.00 45.28           C  
ATOM   2583  CG  LEU B  16      16.283  62.975  53.730  1.00 45.28           C  
ATOM   2584  CD1 LEU B  16      15.830  64.084  52.796  1.00 45.28           C  
ATOM   2585  CD2 LEU B  16      17.476  62.215  53.151  1.00 45.28           C  
ATOM   2586  N   LEU B  17      16.694  63.549  58.200  1.00 65.38           N  
ATOM   2587  CA  LEU B  17      17.033  64.155  59.484  1.00 65.38           C  
ATOM   2588  C   LEU B  17      17.827  63.106  60.225  1.00 65.38           C  
ATOM   2589  O   LEU B  17      18.997  63.316  60.510  1.00 65.38           O  
ATOM   2590  CB  LEU B  17      15.780  64.534  60.300  1.00 81.31           C  
ATOM   2591  CG  LEU B  17      15.484  66.041  60.367  1.00 81.31           C  
ATOM   2592  CD1 LEU B  17      16.575  66.871  61.071  1.00 81.31           C  
ATOM   2593  CD2 LEU B  17      15.305  66.474  58.923  1.00 81.31           C  
ATOM   2594  N   SER B  18      17.201  61.965  60.501  1.00 48.76           N  
ATOM   2595  CA  SER B  18      17.851  60.860  61.211  1.00 48.76           C  
ATOM   2596  C   SER B  18      19.121  60.332  60.550  1.00 48.76           C  
ATOM   2597  O   SER B  18      19.984  59.741  61.206  1.00 48.76           O  
ATOM   2598  CB  SER B  18      16.871  59.690  61.371  1.00 61.03           C  
ATOM   2599  OG  SER B  18      15.627  60.147  61.873  1.00 61.03           O  
ATOM   2600  N   LEU B  19      19.229  60.513  59.243  1.00 55.17           N  
ATOM   2601  CA  LEU B  19      20.406  60.039  58.544  1.00 55.17           C  
ATOM   2602  C   LEU B  19      21.548  61.029  58.688  1.00 55.17           C  
ATOM   2603  O   LEU B  19      22.707  60.632  58.806  1.00 55.17           O  
ATOM   2604  CB  LEU B  19      20.088  59.806  57.069  1.00 53.46           C  
ATOM   2605  CG  LEU B  19      19.543  58.430  56.703  1.00 53.46           C  
ATOM   2606  CD1 LEU B  19      19.186  58.414  55.223  1.00 53.46           C  
ATOM   2607  CD2 LEU B  19      20.595  57.366  57.018  1.00 53.46           C  
ATOM   2608  N   SER B  20      21.220  62.317  58.680  1.00 52.71           N  
ATOM   2609  CA  SER B  20      22.247  63.343  58.815  1.00 52.71           C  
ATOM   2610  C   SER B  20      22.706  63.376  60.276  1.00 52.71           C  
ATOM   2611  O   SER B  20      23.907  63.478  60.561  1.00 52.71           O  
ATOM   2612  CB  SER B  20      21.703  64.704  58.379  1.00 61.44           C  
ATOM   2613  OG  SER B  20      20.617  65.094  59.185  1.00 61.44           O  
ATOM   2614  N   VAL B  21      21.749  63.268  61.197  1.00 59.03           N  
ATOM   2615  CA  VAL B  21      22.066  63.240  62.622  1.00 59.03           C  
ATOM   2616  C   VAL B  21      23.027  62.081  62.875  1.00 59.03           C  
ATOM   2617  O   VAL B  21      24.046  62.238  63.548  1.00 59.03           O  
ATOM   2618  CB  VAL B  21      20.797  63.024  63.468  1.00 50.48           C  
ATOM   2619  CG1 VAL B  21      21.165  62.555  64.853  1.00 50.48           C  
ATOM   2620  CG2 VAL B  21      19.998  64.317  63.549  1.00 50.48           C  
ATOM   2621  N   LEU B  22      22.695  60.925  62.311  1.00 74.77           N  
ATOM   2622  CA  LEU B  22      23.502  59.716  62.450  1.00 74.77           C  
ATOM   2623  C   LEU B  22      24.909  59.934  61.904  1.00 74.77           C  
ATOM   2624  O   LEU B  22      25.890  59.460  62.480  1.00 74.77           O  
ATOM   2625  CB  LEU B  22      22.837  58.563  61.694  1.00 76.97           C  
ATOM   2626  CG  LEU B  22      23.195  57.109  62.022  1.00 76.97           C  
ATOM   2627  CD1 LEU B  22      22.458  56.216  61.032  1.00 76.97           C  
ATOM   2628  CD2 LEU B  22      24.689  56.860  61.939  1.00 76.97           C  
ATOM   2637  N   LEU B  24      26.492  62.877  61.585  1.00 69.58           N  
ATOM   2638  CA  LEU B  24      27.157  63.844  62.448  1.00 69.58           C  
ATOM   2639  C   LEU B  24      27.788  63.107  63.641  1.00 69.58           C  
ATOM   2640  O   LEU B  24      28.937  63.349  64.001  1.00 69.58           O  
ATOM   2641  CB  LEU B  24      26.132  64.868  62.934  1.00 70.05           C  
ATOM   2642  CG  LEU B  24      26.155  66.284  62.324  1.00 70.05           C  
ATOM   2643  CD1 LEU B  24      24.765  66.687  61.851  1.00 70.05           C  
ATOM   2644  CD2 LEU B  24      26.676  67.247  63.372  1.00 70.05           C  
ATOM   2645  N   LEU B  25      27.034  62.196  64.249  1.00 60.53           N  
ATOM   2646  CA  LEU B  25      27.554  61.442  65.382  1.00 60.53           C  
ATOM   2647  C   LEU B  25      28.728  60.553  64.985  1.00 60.53           C  
ATOM   2648  O   LEU B  25      29.625  60.306  65.783  1.00 60.53           O  
ATOM   2649  CB  LEU B  25      26.456  60.582  66.008  1.00 83.85           C  
ATOM   2650  CG  LEU B  25      25.253  61.327  66.596  1.00 83.85           C  
ATOM   2651  CD1 LEU B  25      24.415  60.343  67.401  1.00 83.85           C  
ATOM   2652  CD2 LEU B  25      25.714  62.478  67.492  1.00 83.85           C  
ATOM   2653  N   ALA B  26      28.723  60.066  63.752  1.00 60.65           N  
ATOM   2654  CA  ALA B  26      29.806  59.209  63.284  1.00 60.65           C  
ATOM   2655  C   ALA B  26      31.018  60.092  63.012  1.00 60.65           C  
ATOM   2656  O   ALA B  26      32.160  59.629  63.016  1.00 60.65           O  
ATOM   2657  CB  ALA B  26      29.380  58.460  62.018  1.00 59.63           C  
ATOM   2658  N   LEU B  27      30.753  61.373  62.779  1.00 58.42           N  
ATOM   2659  CA  LEU B  27      31.815  62.351  62.535  1.00 58.42           C  
ATOM   2660  C   LEU B  27      32.594  62.531  63.834  1.00 58.42           C  
ATOM   2661  O   LEU B  27      33.810  62.346  63.883  1.00 58.42           O  
ATOM   2662  CB  LEU B  27      31.213  63.696  62.131  1.00 96.57           C  
ATOM   2663  CG  LEU B  27      31.509  64.229  60.731  1.00 96.57           C  
ATOM   2664  CD1 LEU B  27      30.858  65.596  60.584  1.00 96.57           C  
ATOM   2665  CD2 LEU B  27      33.011  64.325  60.510  1.00 96.57           C  
ATOM   2666  N   LEU B  28      31.871  62.891  64.889  1.00 66.87           N  
ATOM   2667  CA  LEU B  28      32.484  63.091  66.185  1.00 66.87           C  
ATOM   2668  C   LEU B  28      33.228  61.833  66.605  1.00 66.87           C  
ATOM   2669  O   LEU B  28      34.343  61.903  67.112  1.00 66.87           O  
ATOM   2670  CB  LEU B  28      31.420  63.420  67.230  1.00 86.28           C  
ATOM   2671  CG  LEU B  28      30.402  64.510  66.888  1.00 86.28           C  
ATOM   2672  CD1 LEU B  28      29.548  64.787  68.119  1.00 86.28           C  
ATOM   2673  CD2 LEU B  28      31.107  65.782  66.432  1.00 86.28           C  
ATOM   2674  N   LEU B  29      32.613  60.680  66.373  1.00 66.79           N  
ATOM   2675  CA  LEU B  29      33.202  59.408  66.765  1.00 66.79           C  
ATOM   2676  C   LEU B  29      34.576  59.072  66.184  1.00 66.79           C  
ATOM   2677  O   LEU B  29      35.453  58.613  66.911  1.00 66.79           O  
ATOM   2678  CB  LEU B  29      32.234  58.269  66.448  1.00 72.46           C  
ATOM   2679  CG  LEU B  29      32.010  57.242  67.563  1.00 72.46           C  
ATOM   2680  CD1 LEU B  29      31.281  56.040  66.984  1.00 72.46           C  
ATOM   2681  CD2 LEU B  29      33.337  56.806  68.171  1.00 72.46           C  
ATOM   2682  N   SER B  30      34.775  59.275  64.886  1.00 81.92           N  
ATOM   2683  CA  SER B  30      36.072  58.953  64.291  1.00 81.92           C  
ATOM   2684  C   SER B  30      37.096  60.035  64.604  1.00 81.92           C  
ATOM   2685  O   SER B  30      38.302  59.779  64.598  1.00 81.92           O  
ATOM   2686  CB  SER B  30      35.953  58.777  62.772  1.00 74.45           C  
ATOM   2687  OG  SER B  30      35.616  59.995  62.142  1.00 74.45           O  
ATOM   2688  N   LEU B  31      36.610  61.245  64.874  1.00 84.47           N  
ATOM   2689  CA  LEU B  31      37.492  62.356  65.202  1.00 84.47           C  
ATOM   2690  C   LEU B  31      38.099  62.176  66.593  1.00 84.47           C  
ATOM   2691  O   LEU B  31      39.215  62.636  66.851  1.00 84.47           O  
ATOM   2692  CB  LEU B  31      36.742  63.687  65.116  1.00 51.62           C  
ATOM   2693  CG  LEU B  31      36.511  64.278  63.718  1.00 51.62           C  
ATOM   2694  CD1 LEU B  31      35.813  65.629  63.861  1.00 51.62           C  
ATOM   2695  CD2 LEU B  31      37.841  64.442  62.978  1.00 51.62           C  
ATOM   2696  N   SER B  32      37.370  61.484  67.470  1.00 75.38           N  
ATOM   2697  CA  SER B  32      37.844  61.188  68.788  1.00 75.38           C  
ATOM   2698  C   SER B  32      38.378  59.726  68.823  1.00 75.38           C  
ATOM   2699  O   SER B  32      38.257  59.079  69.865  1.00 75.38           O  
ATOM   2700  CB  SER B  32      36.738  61.299  69.836  1.00 58.36           C  
ATOM   2701  OG  SER B  32      35.957  62.460  69.613  1.00 58.36           O  
ATOM   2702  N   ALA B  33      38.960  59.215  67.715  1.00123.42           N  
ATOM   2703  CA  ALA B  33      39.446  57.821  67.623  1.00123.42           C  
ATOM   2704  C   ALA B  33      39.848  57.188  68.959  1.00123.42           C  
ATOM   2705  O   ALA B  33      40.481  57.832  69.794  1.00123.42           O  
ATOM   2706  CB  ALA B  33      40.615  57.763  66.653  1.00 60.69           C  
ATOM   2707  N   GLY B  34      39.472  55.933  69.126  1.00150.63           N  
ATOM   2708  CA  GLY B  34      39.728  55.221  70.355  1.00150.63           C  
ATOM   2709  C   GLY B  34      41.215  55.121  70.645  1.00150.63           C  
ATOM   2710  O   GLY B  34      41.584  54.899  71.811  1.00150.63           O  
ATOM   2711  N   GLU B  35      42.137  55.252  69.633  1.00125.79           N  
ATOM   2712  CA  GLU B  35      43.559  54.940  70.026  1.00125.79           C  
ATOM   2713  C   GLU B  35      44.057  55.876  71.086  1.00125.79           C  
ATOM   2714  O   GLU B  35      45.046  55.581  71.771  1.00125.79           O  
ATOM   2715  CB  GLU B  35      44.616  54.944  68.950  1.00148.69           C  
ATOM   2716  CG  GLU B  35      45.992  54.641  69.560  1.00148.69           C  
ATOM   2717  CD  GLU B  35      47.100  54.713  68.538  1.00148.69           C  
ATOM   2718  OE1 GLU B  35      46.798  55.068  67.389  1.00148.69           O  
ATOM   2719  OE2 GLU B  35      48.253  54.425  68.900  1.00148.69           O  
ATOM   2720  N   GLN B  36      43.410  56.995  71.231  1.00 86.95           N  
ATOM   2721  CA  GLN B  36      43.743  58.021  72.195  1.00 86.95           C  
ATOM   2722  C   GLN B  36      42.516  58.950  72.247  1.00 86.95           C  
ATOM   2723  O   GLN B  36      42.219  59.641  71.282  1.00 86.95           O  
ATOM   2724  CB  GLN B  36      45.067  58.719  71.837  1.00157.36           C  
ATOM   2725  CG  GLN B  36      46.287  57.846  72.001  1.00157.36           C  
ATOM   2726  CD  GLN B  36      47.580  58.603  71.766  1.00157.36           C  
ATOM   2727  OE1 GLN B  36      47.573  59.817  71.572  1.00157.36           O  
ATOM   2728  NE2 GLN B  36      48.802  58.085  71.743  1.00157.36           N  
ATOM   2729  N   TRP B  37      41.777  58.944  73.411  1.00 94.12           N  
ATOM   2730  CA  TRP B  37      40.517  59.765  73.359  1.00 94.12           C  
ATOM   2731  C   TRP B  37      40.770  61.236  73.494  1.00 94.12           C  
ATOM   2732  O   TRP B  37      41.528  61.700  74.344  1.00 94.12           O  
ATOM   2733  CB  TRP B  37      39.386  59.305  74.306  1.00 95.88           C  
ATOM   2734  CG  TRP B  37      38.067  60.000  74.007  1.00 95.88           C  
ATOM   2735  CD1 TRP B  37      37.697  61.240  74.468  1.00 95.88           C  
ATOM   2736  CD2 TRP B  37      36.961  59.549  73.217  1.00 95.88           C  
ATOM   2737  NE1 TRP B  37      36.447  61.589  74.015  1.00 95.88           N  
ATOM   2738  CE2 TRP B  37      35.954  60.569  73.244  1.00 95.88           C  
ATOM   2739  CE3 TRP B  37      36.670  58.381  72.486  1.00 95.88           C  
ATOM   2740  CZ2 TRP B  37      34.733  60.457  72.568  1.00 95.88           C  
ATOM   2741  CZ3 TRP B  37      35.457  58.270  71.814  1.00 95.88           C  
ATOM   2742  CH2 TRP B  37      34.504  59.304  71.861  1.00 95.88           C  
ATOM   2743  N   ILE B  38      40.097  61.925  72.626  1.00 82.79           N  
ATOM   2744  CA  ILE B  38      40.456  63.332  72.645  1.00 82.79           C  
ATOM   2745  C   ILE B  38      39.181  64.153  72.555  1.00 82.79           C  
ATOM   2746  O   ILE B  38      38.675  64.409  71.464  1.00 82.79           O  
ATOM   2747  CB  ILE B  38      41.365  63.688  71.453  1.00 71.59           C  
ATOM   2748  CG1 ILE B  38      42.610  62.795  71.459  1.00 71.59           C  
ATOM   2749  CG2 ILE B  38      41.759  65.159  71.520  1.00 71.59           C  
ATOM   2750  CD1 ILE B  38      43.518  62.967  70.249  1.00 71.59           C  
ATOM   2751  N   SER B  39      38.658  64.555  73.706  1.00102.45           N  
ATOM   2752  CA  SER B  39      37.434  65.344  73.754  1.00102.45           C  
ATOM   2753  C   SER B  39      37.540  66.587  72.877  1.00102.45           C  
ATOM   2754  O   SER B  39      38.639  67.077  72.607  1.00102.45           O  
ATOM   2755  CB  SER B  39      37.131  65.758  75.196  1.00136.91           C  
ATOM   2756  OG  SER B  39      36.912  64.622  76.012  1.00136.91           O  
ATOM   2757  N   PRO B  40      36.393  67.116  72.426  1.00125.50           N  
ATOM   2758  CA  PRO B  40      36.347  68.309  71.575  1.00125.50           C  
ATOM   2759  C   PRO B  40      36.977  69.544  72.225  1.00125.50           C  
ATOM   2760  O   PRO B  40      37.138  70.584  71.583  1.00125.50           O  
ATOM   2761  CB  PRO B  40      34.853  68.482  71.308  1.00120.71           C  
ATOM   2762  CG  PRO B  40      34.226  67.918  72.551  1.00120.71           C  
ATOM   2763  CD  PRO B  40      35.033  66.665  72.765  1.00120.71           C  
ATOM   2764  N   GLY B  41      37.327  69.425  73.501  1.00104.86           N  
ATOM   2765  CA  GLY B  41      37.949  70.534  74.196  1.00104.86           C  
ATOM   2766  C   GLY B  41      39.455  70.481  74.021  1.00104.86           C  
ATOM   2767  O   GLY B  41      40.153  71.464  74.279  1.00104.86           O  
ATOM   2768  N   ASP B  42      39.954  69.333  73.566  1.00 92.58           N  
ATOM   2769  CA  ASP B  42      41.389  69.133  73.361  1.00 92.58           C  
ATOM   2770  C   ASP B  42      41.811  69.081  71.895  1.00 92.58           C  
ATOM   2771  O   ASP B  42      42.943  68.700  71.583  1.00 92.58           O  
ATOM   2772  CB  ASP B  42      41.844  67.838  74.042  1.00105.99           C  
ATOM   2773  CG  ASP B  42      41.813  67.927  75.551  1.00105.99           C  
ATOM   2774  OD1 ASP B  42      40.714  68.106  76.120  1.00105.99           O  
ATOM   2775  OD2 ASP B  42      42.894  67.816  76.165  1.00105.99           O  
ATOM   2776  N   TRP B  43      40.915  69.456  70.992  1.00 72.87           N  
ATOM   2777  CA  TRP B  43      41.248  69.413  69.574  1.00 72.87           C  
ATOM   2778  C   TRP B  43      42.199  70.538  69.180  1.00 72.87           C  
ATOM   2779  O   TRP B  43      42.962  70.420  68.218  1.00 72.87           O  
ATOM   2780  CB  TRP B  43      39.976  69.484  68.718  1.00 91.65           C  
ATOM   2781  CG  TRP B  43      39.111  68.246  68.774  1.00 91.65           C  
ATOM   2782  CD1 TRP B  43      39.467  67.016  69.246  1.00 91.65           C  
ATOM   2783  CD2 TRP B  43      37.766  68.114  68.293  1.00 91.65           C  
ATOM   2784  NE1 TRP B  43      38.431  66.126  69.088  1.00 91.65           N  
ATOM   2785  CE2 TRP B  43      37.375  66.774  68.505  1.00 91.65           C  
ATOM   2786  CE3 TRP B  43      36.855  68.999  67.701  1.00 91.65           C  
ATOM   2787  CZ2 TRP B  43      36.111  66.296  68.146  1.00 91.65           C  
ATOM   2788  CZ3 TRP B  43      35.596  68.521  67.344  1.00 91.65           C  
ATOM   2789  CH2 TRP B  43      35.238  67.182  67.569  1.00 91.65           C  
ATOM   2790  N   PHE B  44      42.168  71.622  69.944  1.00 89.24           N  
ATOM   2791  CA  PHE B  44      43.013  72.768  69.657  1.00 89.24           C  
ATOM   2792  C   PHE B  44      44.263  72.805  70.525  1.00 89.24           C  
ATOM   2793  O   PHE B  44      44.944  73.825  70.628  1.00 89.24           O  
ATOM   2794  CB  PHE B  44      42.181  74.030  69.809  1.00 77.14           C  
ATOM   2795  CG  PHE B  44      40.798  73.879  69.262  1.00 77.14           C  
ATOM   2796  CD1 PHE B  44      39.819  73.218  70.000  1.00 77.14           C  
ATOM   2797  CD2 PHE B  44      40.490  74.320  67.978  1.00 77.14           C  
ATOM   2798  CE1 PHE B  44      38.554  72.996  69.466  1.00 77.14           C  
ATOM   2799  CE2 PHE B  44      39.229  74.103  67.434  1.00 77.14           C  
ATOM   2800  CZ  PHE B  44      38.258  73.439  68.179  1.00 77.14           C  
ATOM   2801  N   THR B  45      44.554  71.668  71.143  1.00 68.71           N  
ATOM   2802  CA  THR B  45      45.738  71.500  71.972  1.00 68.71           C  
ATOM   2803  C   THR B  45      46.861  71.304  70.959  1.00 68.71           C  
ATOM   2804  O   THR B  45      46.599  70.927  69.819  1.00 68.71           O  
ATOM   2805  CB  THR B  45      45.606  70.220  72.833  1.00125.82           C  
ATOM   2806  OG1 THR B  45      44.516  70.375  73.749  1.00125.82           O  
ATOM   2807  CG2 THR B  45      46.883  69.936  73.602  1.00125.82           C  
ATOM   2808  N   PRO B  46      48.118  71.593  71.330  1.00116.72           N  
ATOM   2809  CA  PRO B  46      49.142  71.365  70.304  1.00116.72           C  
ATOM   2810  C   PRO B  46      49.204  69.870  69.970  1.00116.72           C  
ATOM   2811  O   PRO B  46      49.824  69.458  68.989  1.00116.72           O  
ATOM   2812  CB  PRO B  46      50.420  71.887  70.967  1.00110.24           C  
ATOM   2813  CG  PRO B  46      50.134  71.749  72.439  1.00110.24           C  
ATOM   2814  CD  PRO B  46      48.705  72.224  72.522  1.00110.24           C  
ATOM   2815  N   ARG B  47      48.538  69.071  70.802  1.00118.54           N  
ATOM   2816  CA  ARG B  47      48.477  67.625  70.629  1.00118.54           C  
ATOM   2817  C   ARG B  47      47.310  67.287  69.704  1.00118.54           C  
ATOM   2818  O   ARG B  47      47.496  66.654  68.663  1.00118.54           O  
ATOM   2819  CB  ARG B  47      48.280  66.943  71.986  1.00150.28           C  
ATOM   2820  CG  ARG B  47      49.324  67.328  73.022  1.00150.28           C  
ATOM   2821  CD  ARG B  47      49.104  66.606  74.342  1.00150.28           C  
ATOM   2822  NE  ARG B  47      50.124  66.957  75.327  1.00150.28           N  
ATOM   2823  CZ  ARG B  47      50.229  66.398  76.528  1.00150.28           C  
ATOM   2824  NH1 ARG B  47      49.375  65.455  76.900  1.00150.28           N  
ATOM   2825  NH2 ARG B  47      51.191  66.780  77.358  1.00150.28           N  
ATOM   2826  N   GLY B  48      46.108  67.708  70.094  1.00 98.90           N  
ATOM   2827  CA  GLY B  48      44.938  67.456  69.271  1.00 98.90           C  
ATOM   2828  C   GLY B  48      45.260  67.873  67.851  1.00 98.90           C  
ATOM   2829  O   GLY B  48      45.305  67.045  66.943  1.00 98.90           O  
ATOM   2830  N   GLU B  49      45.489  69.171  67.677  1.00 84.34           N  
ATOM   2831  CA  GLU B  49      45.850  69.763  66.397  1.00 84.34           C  
ATOM   2832  C   GLU B  49      46.565  68.764  65.495  1.00 84.34           C  
ATOM   2833  O   GLU B  49      46.289  68.683  64.299  1.00 84.34           O  
ATOM   2834  CB  GLU B  49      46.761  70.971  66.645  1.00 73.22           C  
ATOM   2835  CG  GLU B  49      47.433  71.551  65.409  1.00 73.22           C  
ATOM   2836  CD  GLU B  49      46.444  72.113  64.418  1.00 73.22           C  
ATOM   2837  OE1 GLU B  49      45.438  72.711  64.858  1.00 73.22           O  
ATOM   2838  OE2 GLU B  49      46.685  71.970  63.198  1.00 73.22           O  
ATOM   2839  N   LEU B  50      47.483  67.999  66.075  1.00 80.25           N  
ATOM   2840  CA  LEU B  50      48.238  67.018  65.309  1.00 80.25           C  
ATOM   2841  C   LEU B  50      47.450  65.767  64.937  1.00 80.25           C  
ATOM   2842  O   LEU B  50      47.519  65.305  63.801  1.00 80.25           O  
ATOM   2843  CB  LEU B  50      49.486  66.593  66.070  1.00 81.24           C  
ATOM   2844  CG  LEU B  50      50.290  65.537  65.310  1.00 81.24           C  
ATOM   2845  CD1 LEU B  50      50.701  66.095  63.956  1.00 81.24           C  
ATOM   2846  CD2 LEU B  50      51.511  65.124  66.121  1.00 81.24           C  
ATOM   2847  N   PHE B  51      46.716  65.204  65.889  1.00 90.80           N  
ATOM   2848  CA  PHE B  51      45.950  64.003  65.590  1.00 90.80           C  
ATOM   2849  C   PHE B  51      44.647  64.335  64.883  1.00 90.80           C  
ATOM   2850  O   PHE B  51      44.404  63.899  63.758  1.00 90.80           O  
ATOM   2851  CB  PHE B  51      45.645  63.233  66.875  1.00112.57           C  
ATOM   2852  CG  PHE B  51      46.863  62.690  67.556  1.00112.57           C  
ATOM   2853  CD1 PHE B  51      47.854  63.544  68.023  1.00112.57           C  
ATOM   2854  CD2 PHE B  51      47.028  61.321  67.721  1.00112.57           C  
ATOM   2855  CE1 PHE B  51      48.991  63.041  68.642  1.00112.57           C  
ATOM   2856  CE2 PHE B  51      48.162  60.808  68.339  1.00112.57           C  
ATOM   2857  CZ  PHE B  51      49.146  61.669  68.800  1.00112.57           C  
ATOM   2858  N   VAL B  52      43.818  65.118  65.560  1.00101.69           N  
ATOM   2859  CA  VAL B  52      42.518  65.517  65.050  1.00101.69           C  
ATOM   2860  C   VAL B  52      42.522  66.346  63.761  1.00101.69           C  
ATOM   2861  O   VAL B  52      41.824  66.002  62.810  1.00101.69           O  
ATOM   2862  CB  VAL B  52      41.746  66.289  66.131  1.00 71.53           C  
ATOM   2863  CG1 VAL B  52      40.378  66.697  65.611  1.00 71.53           C  
ATOM   2864  CG2 VAL B  52      41.610  65.428  67.376  1.00 71.53           C  
ATOM   2865  N   TRP B  53      43.306  67.422  63.711  1.00 66.95           N  
ATOM   2866  CA  TRP B  53      43.329  68.277  62.519  1.00 66.95           C  
ATOM   2867  C   TRP B  53      44.239  67.873  61.379  1.00 66.95           C  
ATOM   2868  O   TRP B  53      43.918  68.111  60.214  1.00 66.95           O  
ATOM   2869  CB  TRP B  53      43.665  69.721  62.895  1.00 75.07           C  
ATOM   2870  CG  TRP B  53      42.660  70.317  63.778  1.00 75.07           C  
ATOM   2871  CD1 TRP B  53      42.638  70.265  65.137  1.00 75.07           C  
ATOM   2872  CD2 TRP B  53      41.455  70.969  63.376  1.00 75.07           C  
ATOM   2873  NE1 TRP B  53      41.486  70.840  65.614  1.00 75.07           N  
ATOM   2874  CE2 TRP B  53      40.741  71.281  64.551  1.00 75.07           C  
ATOM   2875  CE3 TRP B  53      40.906  71.317  62.137  1.00 75.07           C  
ATOM   2876  CZ2 TRP B  53      39.501  71.926  64.525  1.00 75.07           C  
ATOM   2877  CZ3 TRP B  53      39.675  71.957  62.109  1.00 75.07           C  
ATOM   2878  CH2 TRP B  53      38.985  72.254  63.296  1.00 75.07           C  
ATOM   2879  N   GLN B  54      45.381  67.285  61.693  1.00 65.72           N  
ATOM   2880  CA  GLN B  54      46.302  66.897  60.636  1.00 65.72           C  
ATOM   2881  C   GLN B  54      46.223  65.421  60.247  1.00 65.72           C  
ATOM   2882  O   GLN B  54      46.828  65.014  59.252  1.00 65.72           O  
ATOM   2883  CB  GLN B  54      47.739  67.237  61.040  1.00 58.91           C  
ATOM   2884  CG  GLN B  54      48.009  68.709  61.280  1.00 58.91           C  
ATOM   2885  CD  GLN B  54      47.795  69.556  60.046  1.00 58.91           C  
ATOM   2886  OE1 GLN B  54      48.049  69.116  58.925  1.00 58.91           O  
ATOM   2887  NE2 GLN B  54      47.345  70.789  60.249  1.00 58.91           N  
ATOM   2888  N   ILE B  55      45.482  64.625  61.020  1.00 70.76           N  
ATOM   2889  CA  ILE B  55      45.361  63.197  60.738  1.00 70.76           C  
ATOM   2890  C   ILE B  55      43.937  62.643  60.639  1.00 70.76           C  
ATOM   2891  O   ILE B  55      43.549  62.112  59.602  1.00 70.76           O  
ATOM   2892  CB  ILE B  55      46.160  62.378  61.778  1.00 85.12           C  
ATOM   2893  CG1 ILE B  55      47.616  62.283  61.325  1.00 85.12           C  
ATOM   2894  CG2 ILE B  55      45.539  60.997  61.976  1.00 85.12           C  
ATOM   2895  CD1 ILE B  55      48.514  61.606  62.321  1.00 85.12           C  
ATOM   2896  N   ARG B  56      43.165  62.765  61.710  1.00 59.06           N  
ATOM   2897  CA  ARG B  56      41.807  62.250  61.725  1.00 59.06           C  
ATOM   2898  C   ARG B  56      40.826  62.962  60.800  1.00 59.06           C  
ATOM   2899  O   ARG B  56      40.088  62.306  60.060  1.00 59.06           O  
ATOM   2900  CB  ARG B  56      41.264  62.269  63.149  1.00 53.95           C  
ATOM   2901  CG  ARG B  56      42.004  61.337  64.065  1.00 53.95           C  
ATOM   2902  CD  ARG B  56      41.491  61.430  65.482  1.00 53.95           C  
ATOM   2903  NE  ARG B  56      42.213  60.510  66.353  1.00 53.95           N  
ATOM   2904  CZ  ARG B  56      42.030  60.427  67.669  1.00 53.95           C  
ATOM   2905  NH1 ARG B  56      41.141  61.215  68.268  1.00 53.95           N  
ATOM   2906  NH2 ARG B  56      42.738  59.552  68.382  1.00 53.95           N  
ATOM   2907  N   LEU B  57      40.806  64.293  60.852  1.00 59.50           N  
ATOM   2908  CA  LEU B  57      39.895  65.079  60.028  1.00 59.50           C  
ATOM   2909  C   LEU B  57      40.034  64.750  58.544  1.00 59.50           C  
ATOM   2910  O   LEU B  57      39.060  64.373  57.897  1.00 59.50           O  
ATOM   2911  CB  LEU B  57      40.134  66.579  60.243  1.00 57.86           C  
ATOM   2912  CG  LEU B  57      39.208  67.510  59.460  1.00 57.86           C  
ATOM   2913  CD1 LEU B  57      37.794  67.421  60.016  1.00 57.86           C  
ATOM   2914  CD2 LEU B  57      39.711  68.931  59.552  1.00 57.86           C  
ATOM   2915  N   PRO B  58      41.252  64.878  57.989  1.00 67.13           N  
ATOM   2916  CA  PRO B  58      41.433  64.580  56.568  1.00 67.13           C  
ATOM   2917  C   PRO B  58      40.998  63.162  56.222  1.00 67.13           C  
ATOM   2918  O   PRO B  58      40.424  62.923  55.158  1.00 67.13           O  
ATOM   2919  CB  PRO B  58      42.930  64.824  56.350  1.00 62.32           C  
ATOM   2920  CG  PRO B  58      43.521  64.489  57.661  1.00 62.32           C  
ATOM   2921  CD  PRO B  58      42.551  65.120  58.640  1.00 62.32           C  
ATOM   2922  N   ARG B  59      41.270  62.226  57.126  1.00 65.76           N  
ATOM   2923  CA  ARG B  59      40.885  60.841  56.906  1.00 65.76           C  
ATOM   2924  C   ARG B  59      39.363  60.749  56.872  1.00 65.76           C  
ATOM   2925  O   ARG B  59      38.777  60.327  55.875  1.00 65.76           O  
ATOM   2926  CB  ARG B  59      41.415  59.952  58.024  1.00 72.20           C  
ATOM   2927  CG  ARG B  59      41.073  58.499  57.813  1.00 72.20           C  
ATOM   2928  CD  ARG B  59      41.632  57.604  58.886  1.00 72.20           C  
ATOM   2929  NE  ARG B  59      41.745  56.247  58.373  1.00 72.20           N  
ATOM   2930  CZ  ARG B  59      42.222  55.218  59.058  1.00 72.20           C  
ATOM   2931  NH1 ARG B  59      42.637  55.380  60.304  1.00 72.20           N  
ATOM   2932  NH2 ARG B  59      42.285  54.025  58.485  1.00 72.20           N  
ATOM   2933  N   THR B  60      38.738  61.153  57.974  1.00 49.42           N  
ATOM   2934  CA  THR B  60      37.294  61.138  58.112  1.00 49.42           C  
ATOM   2935  C   THR B  60      36.581  61.755  56.923  1.00 49.42           C  
ATOM   2936  O   THR B  60      35.577  61.225  56.447  1.00 49.42           O  
ATOM   2937  CB  THR B  60      36.860  61.904  59.358  1.00 43.09           C  
ATOM   2938  OG1 THR B  60      37.325  61.214  60.520  1.00 43.09           O  
ATOM   2939  CG2 THR B  60      35.349  62.021  59.414  1.00 43.09           C  
ATOM   2940  N   LEU B  61      37.096  62.883  56.453  1.00 53.36           N  
ATOM   2941  CA  LEU B  61      36.500  63.589  55.328  1.00 53.36           C  
ATOM   2942  C   LEU B  61      36.539  62.731  54.058  1.00 53.36           C  
ATOM   2943  O   LEU B  61      35.573  62.703  53.294  1.00 53.36           O  
ATOM   2944  CB  LEU B  61      37.242  64.911  55.106  1.00 64.28           C  
ATOM   2945  CG  LEU B  61      36.418  66.168  54.811  1.00 64.28           C  
ATOM   2946  CD1 LEU B  61      37.353  67.357  54.727  1.00 64.28           C  
ATOM   2947  CD2 LEU B  61      35.644  66.021  53.513  1.00 64.28           C  
ATOM   2948  N   ALA B  62      37.652  62.034  53.838  1.00 42.32           N  
ATOM   2949  CA  ALA B  62      37.795  61.178  52.662  1.00 42.32           C  
ATOM   2950  C   ALA B  62      36.891  59.948  52.782  1.00 42.32           C  
ATOM   2951  O   ALA B  62      36.327  59.491  51.791  1.00 42.32           O  
ATOM   2952  CB  ALA B  62      39.259  60.743  52.480  1.00 22.08           C  
ATOM   2953  N   VAL B  63      36.753  59.427  53.998  1.00 58.63           N  
ATOM   2954  CA  VAL B  63      35.912  58.265  54.236  1.00 58.63           C  
ATOM   2955  C   VAL B  63      34.463  58.656  53.967  1.00 58.63           C  
ATOM   2956  O   VAL B  63      33.681  57.866  53.440  1.00 58.63           O  
ATOM   2957  CB  VAL B  63      36.076  57.739  55.695  1.00 51.16           C  
ATOM   2958  CG1 VAL B  63      35.018  56.693  56.011  1.00 51.16           C  
ATOM   2959  CG2 VAL B  63      37.457  57.124  55.869  1.00 51.16           C  
ATOM   2960  N   LEU B  64      34.109  59.883  54.324  1.00 49.83           N  
ATOM   2961  CA  LEU B  64      32.757  60.376  54.096  1.00 49.83           C  
ATOM   2962  C   LEU B  64      32.477  60.530  52.603  1.00 49.83           C  
ATOM   2963  O   LEU B  64      31.440  60.106  52.109  1.00 49.83           O  
ATOM   2964  CB  LEU B  64      32.566  61.734  54.769  1.00 66.88           C  
ATOM   2965  CG  LEU B  64      32.428  61.686  56.280  1.00 66.88           C  
ATOM   2966  CD1 LEU B  64      32.274  63.100  56.820  1.00 66.88           C  
ATOM   2967  CD2 LEU B  64      31.222  60.826  56.643  1.00 66.88           C  
ATOM   2968  N   LEU B  65      33.410  61.151  51.894  1.00 47.40           N  
ATOM   2969  CA  LEU B  65      33.241  61.383  50.481  1.00 47.40           C  
ATOM   2970  C   LEU B  65      33.144  60.072  49.708  1.00 47.40           C  
ATOM   2971  O   LEU B  65      32.278  59.907  48.838  1.00 47.40           O  
ATOM   2972  CB  LEU B  65      34.388  62.250  49.957  1.00 43.37           C  
ATOM   2973  CG  LEU B  65      34.363  63.689  50.512  1.00 43.37           C  
ATOM   2974  CD1 LEU B  65      35.520  64.493  49.943  1.00 43.37           C  
ATOM   2975  CD2 LEU B  65      33.025  64.352  50.164  1.00 43.37           C  
ATOM   2976  N   VAL B  66      34.028  59.135  50.029  1.00 56.80           N  
ATOM   2977  CA  VAL B  66      34.016  57.846  49.362  1.00 56.80           C  
ATOM   2978  C   VAL B  66      32.775  57.048  49.742  1.00 56.80           C  
ATOM   2979  O   VAL B  66      32.191  56.370  48.904  1.00 56.80           O  
ATOM   2980  CB  VAL B  66      35.265  57.036  49.708  1.00 39.72           C  
ATOM   2981  CG1 VAL B  66      35.057  55.573  49.328  1.00 39.72           C  
ATOM   2982  CG2 VAL B  66      36.465  57.607  48.957  1.00 39.72           C  
ATOM   2983  N   GLY B  67      32.378  57.132  51.005  1.00 59.60           N  
ATOM   2984  CA  GLY B  67      31.201  56.415  51.445  1.00 59.60           C  
ATOM   2985  C   GLY B  67      30.033  56.842  50.582  1.00 59.60           C  
ATOM   2986  O   GLY B  67      29.402  56.021  49.911  1.00 59.60           O  
ATOM   2987  N   ALA B  68      29.759  58.143  50.592  1.00 48.66           N  
ATOM   2988  CA  ALA B  68      28.673  58.709  49.817  1.00 48.66           C  
ATOM   2989  C   ALA B  68      28.812  58.391  48.333  1.00 48.66           C  
ATOM   2990  O   ALA B  68      27.836  58.046  47.674  1.00 48.66           O  
ATOM   2991  CB  ALA B  68      28.631  60.202  50.018  1.00 41.70           C  
ATOM   2992  N   ALA B  69      30.026  58.509  47.810  1.00 45.32           N  
ATOM   2993  CA  ALA B  69      30.271  58.249  46.397  1.00 45.32           C  
ATOM   2994  C   ALA B  69      29.908  56.818  46.009  1.00 45.32           C  
ATOM   2995  O   ALA B  69      29.238  56.602  45.001  1.00 45.32           O  
ATOM   2996  CB  ALA B  69      31.715  58.526  46.057  1.00 19.84           C  
ATOM   2997  N   LEU B  70      30.353  55.845  46.800  1.00 53.99           N  
ATOM   2998  CA  LEU B  70      30.042  54.453  46.516  1.00 53.99           C  
ATOM   2999  C   LEU B  70      28.528  54.234  46.542  1.00 53.99           C  
ATOM   3000  O   LEU B  70      27.972  53.633  45.624  1.00 53.99           O  
ATOM   3001  CB  LEU B  70      30.730  53.524  47.525  1.00 40.25           C  
ATOM   3002  CG  LEU B  70      32.267  53.502  47.507  1.00 40.25           C  
ATOM   3003  CD1 LEU B  70      32.774  52.504  48.516  1.00 40.25           C  
ATOM   3004  CD2 LEU B  70      32.786  53.146  46.115  1.00 40.25           C  
ATOM   3005  N   ALA B  71      27.852  54.723  47.575  1.00 51.51           N  
ATOM   3006  CA  ALA B  71      26.405  54.550  47.652  1.00 51.51           C  
ATOM   3007  C   ALA B  71      25.727  55.146  46.418  1.00 51.51           C  
ATOM   3008  O   ALA B  71      24.911  54.492  45.769  1.00 51.51           O  
ATOM   3009  CB  ALA B  71      25.840  55.203  48.923  1.00 29.32           C  
ATOM   3010  N   ILE B  72      26.059  56.391  46.101  1.00 50.07           N  
ATOM   3011  CA  ILE B  72      25.480  57.062  44.948  1.00 50.07           C  
ATOM   3012  C   ILE B  72      25.786  56.292  43.678  1.00 50.07           C  
ATOM   3013  O   ILE B  72      24.907  56.099  42.850  1.00 50.07           O  
ATOM   3014  CB  ILE B  72      25.999  58.520  44.832  1.00 50.89           C  
ATOM   3015  CG1 ILE B  72      25.270  59.391  45.853  1.00 50.89           C  
ATOM   3016  CG2 ILE B  72      25.773  59.059  43.433  1.00 50.89           C  
ATOM   3017  CD1 ILE B  72      25.821  60.780  45.974  1.00 50.89           C  
ATOM   3018  N   SER B  73      27.026  55.849  43.524  1.00 51.61           N  
ATOM   3019  CA  SER B  73      27.396  55.077  42.348  1.00 51.61           C  
ATOM   3020  C   SER B  73      26.492  53.850  42.242  1.00 51.61           C  
ATOM   3021  O   SER B  73      26.092  53.455  41.150  1.00 51.61           O  
ATOM   3022  CB  SER B  73      28.844  54.627  42.444  1.00 40.86           C  
ATOM   3023  OG  SER B  73      29.705  55.741  42.417  1.00 40.86           O  
ATOM   3024  N   GLY B  74      26.171  53.256  43.387  1.00 52.83           N  
ATOM   3025  CA  GLY B  74      25.309  52.096  43.393  1.00 52.83           C  
ATOM   3026  C   GLY B  74      23.962  52.467  42.817  1.00 52.83           C  
ATOM   3027  O   GLY B  74      23.514  51.868  41.844  1.00 52.83           O  
ATOM   3028  N   ALA B  75      23.317  53.469  43.404  1.00 46.15           N  
ATOM   3029  CA  ALA B  75      22.005  53.905  42.942  1.00 46.15           C  
ATOM   3030  C   ALA B  75      22.010  54.301  41.477  1.00 46.15           C  
ATOM   3031  O   ALA B  75      21.019  54.113  40.776  1.00 46.15           O  
ATOM   3032  CB  ALA B  75      21.514  55.075  43.773  1.00 40.25           C  
ATOM   3033  N   VAL B  76      23.120  54.862  41.019  1.00 50.01           N  
ATOM   3034  CA  VAL B  76      23.217  55.294  39.638  1.00 50.01           C  
ATOM   3035  C   VAL B  76      23.232  54.093  38.702  1.00 50.01           C  
ATOM   3036  O   VAL B  76      22.506  54.072  37.717  1.00 50.01           O  
ATOM   3037  CB  VAL B  76      24.486  56.165  39.397  1.00 50.54           C  
ATOM   3038  CG1 VAL B  76      24.599  56.529  37.933  1.00 50.54           C  
ATOM   3039  CG2 VAL B  76      24.404  57.436  40.219  1.00 50.54           C  
ATOM   3048  N   GLN B  78      22.200  51.183  39.395  1.00 64.05           N  
ATOM   3049  CA  GLN B  78      20.895  50.580  39.549  1.00 64.05           C  
ATOM   3050  C   GLN B  78      19.862  51.226  38.639  1.00 64.05           C  
ATOM   3051  O   GLN B  78      18.922  50.562  38.194  1.00 64.05           O  
ATOM   3052  CB  GLN B  78      20.471  50.660  41.013  1.00 45.91           C  
ATOM   3053  CG  GLN B  78      21.348  49.774  41.894  1.00 45.91           C  
ATOM   3054  CD  GLN B  78      21.141  50.009  43.364  1.00 45.91           C  
ATOM   3055  OE1 GLN B  78      20.111  50.561  43.789  1.00 45.91           O  
ATOM   3056  NE2 GLN B  78      22.105  49.571  44.164  1.00 45.91           N  
ATOM   3057  N   ALA B  79      20.035  52.513  38.350  1.00 60.22           N  
ATOM   3058  CA  ALA B  79      19.106  53.215  37.472  1.00 60.22           C  
ATOM   3059  C   ALA B  79      19.511  52.938  36.035  1.00 60.22           C  
ATOM   3060  O   ALA B  79      18.680  52.712  35.165  1.00 60.22           O  
ATOM   3061  CB  ALA B  79      19.158  54.702  37.737  1.00 36.94           C  
ATOM   3062  N   LEU B  80      20.810  52.943  35.808  1.00 56.67           N  
ATOM   3063  CA  LEU B  80      21.373  52.714  34.500  1.00 56.67           C  
ATOM   3064  C   LEU B  80      21.077  51.321  33.949  1.00 56.67           C  
ATOM   3065  O   LEU B  80      20.952  51.145  32.742  1.00 56.67           O  
ATOM   3066  CB  LEU B  80      22.877  52.926  34.569  1.00 86.17           C  
ATOM   3067  CG  LEU B  80      23.523  53.479  33.310  1.00 86.17           C  
ATOM   3068  CD1 LEU B  80      22.842  54.777  32.914  1.00 86.17           C  
ATOM   3069  CD2 LEU B  80      24.995  53.704  33.586  1.00 86.17           C  
ATOM   3070  N   PHE B  81      20.968  50.332  34.827  1.00 50.06           N  
ATOM   3071  CA  PHE B  81      20.711  48.963  34.392  1.00 50.06           C  
ATOM   3072  C   PHE B  81      19.324  48.447  34.755  1.00 50.06           C  
ATOM   3073  O   PHE B  81      19.066  47.255  34.654  1.00 50.06           O  
ATOM   3074  CB  PHE B  81      21.779  48.010  34.957  1.00 46.63           C  
ATOM   3075  CG  PHE B  81      23.151  48.217  34.374  1.00 46.63           C  
ATOM   3076  CD1 PHE B  81      24.046  49.109  34.960  1.00 46.63           C  
ATOM   3077  CD2 PHE B  81      23.530  47.556  33.201  1.00 46.63           C  
ATOM   3078  CE1 PHE B  81      25.302  49.346  34.389  1.00 46.63           C  
ATOM   3079  CE2 PHE B  81      24.778  47.781  32.615  1.00 46.63           C  
ATOM   3080  CZ  PHE B  81      25.669  48.681  33.211  1.00 46.63           C  
ATOM   3081  N   GLU B  82      18.413  49.351  35.108  1.00 69.24           N  
ATOM   3082  CA  GLU B  82      17.054  48.959  35.477  1.00 69.24           C  
ATOM   3083  C   GLU B  82      17.142  47.728  36.382  1.00 69.24           C  
ATOM   3084  O   GLU B  82      16.284  46.850  36.330  1.00 69.24           O  
ATOM   3085  CB  GLU B  82      16.230  48.597  34.237  1.00 79.59           C  
ATOM   3086  CG  GLU B  82      16.227  49.614  33.102  1.00 79.59           C  
ATOM   3087  CD  GLU B  82      14.865  50.262  32.895  1.00 79.59           C  
ATOM   3088  OE1 GLU B  82      13.846  49.640  33.273  1.00 79.59           O  
ATOM   3089  OE2 GLU B  82      14.813  51.388  32.344  1.00 79.59           O  
ATOM   3090  N   ASN B  83      18.182  47.675  37.210  1.00 57.39           N  
ATOM   3091  CA  ASN B  83      18.405  46.544  38.109  1.00 57.39           C  
ATOM   3092  C   ASN B  83      18.966  46.969  39.469  1.00 57.39           C  
ATOM   3093  O   ASN B  83      20.070  47.498  39.563  1.00 57.39           O  
ATOM   3094  CB  ASN B  83      19.347  45.547  37.432  1.00 81.22           C  
ATOM   3095  CG  ASN B  83      19.761  44.430  38.349  1.00 81.22           C  
ATOM   3096  OD1 ASN B  83      19.074  44.126  39.325  1.00 81.22           O  
ATOM   3097  ND2 ASN B  83      20.885  43.797  38.036  1.00 81.22           N  
ATOM   3098  N   PRO B  84      18.217  46.697  40.543  1.00 64.64           N  
ATOM   3099  CA  PRO B  84      18.537  47.015  41.943  1.00 64.64           C  
ATOM   3100  C   PRO B  84      19.832  46.452  42.529  1.00 64.64           C  
ATOM   3101  O   PRO B  84      20.244  46.863  43.614  1.00 64.64           O  
ATOM   3102  CB  PRO B  84      17.318  46.489  42.694  1.00 50.12           C  
ATOM   3103  CG  PRO B  84      16.982  45.267  41.897  1.00 50.12           C  
ATOM   3104  CD  PRO B  84      17.052  45.799  40.478  1.00 50.12           C  
ATOM   3105  N   LEU B  85      20.467  45.521  41.825  1.00 70.61           N  
ATOM   3106  CA  LEU B  85      21.688  44.903  42.332  1.00 70.61           C  
ATOM   3107  C   LEU B  85      22.973  45.407  41.712  1.00 70.61           C  
ATOM   3108  O   LEU B  85      24.047  44.906  42.022  1.00 70.61           O  
ATOM   3109  CB  LEU B  85      21.620  43.386  42.157  1.00 92.33           C  
ATOM   3110  CG  LEU B  85      20.588  42.642  43.003  1.00 92.33           C  
ATOM   3111  CD1 LEU B  85      20.591  41.173  42.615  1.00 92.33           C  
ATOM   3112  CD2 LEU B  85      20.906  42.818  44.482  1.00 92.33           C  
ATOM   3113  N   ALA B  86      22.880  46.386  40.825  1.00 84.68           N  
ATOM   3114  CA  ALA B  86      24.087  46.909  40.211  1.00 84.68           C  
ATOM   3115  C   ALA B  86      24.843  47.781  41.216  1.00 84.68           C  
ATOM   3116  O   ALA B  86      24.243  48.587  41.926  1.00 84.68           O  
ATOM   3117  CB  ALA B  86      23.734  47.709  38.972  1.00 84.58           C  
ATOM   3118  N   GLU B  87      26.156  47.576  41.286  1.00 63.78           N  
ATOM   3119  CA  GLU B  87      27.058  48.331  42.160  1.00 63.78           C  
ATOM   3120  C   GLU B  87      28.464  48.155  41.607  1.00 63.78           C  
ATOM   3121  O   GLU B  87      28.792  47.104  41.059  1.00 63.78           O  
ATOM   3122  CB  GLU B  87      27.053  47.804  43.596  1.00111.57           C  
ATOM   3123  CG  GLU B  87      28.466  47.804  44.195  1.00111.57           C  
ATOM   3124  CD  GLU B  87      28.569  47.197  45.569  1.00111.57           C  
ATOM   3125  OE1 GLU B  87      28.214  47.884  46.547  1.00111.57           O  
ATOM   3126  OE2 GLU B  87      29.011  46.031  45.668  1.00111.57           O  
ATOM   3127  N   PRO B  88      29.325  49.170  41.762  1.00 83.67           N  
ATOM   3128  CA  PRO B  88      30.687  49.028  41.242  1.00 83.67           C  
ATOM   3129  C   PRO B  88      31.403  47.770  41.752  1.00 83.67           C  
ATOM   3130  O   PRO B  88      32.268  47.213  41.072  1.00 83.67           O  
ATOM   3131  CB  PRO B  88      31.362  50.327  41.693  1.00 61.00           C  
ATOM   3132  CG  PRO B  88      30.583  50.719  42.930  1.00 61.00           C  
ATOM   3133  CD  PRO B  88      29.170  50.436  42.504  1.00 61.00           C  
ATOM   3134  N   GLY B  89      31.018  47.323  42.947  1.00 81.92           N  
ATOM   3135  CA  GLY B  89      31.618  46.144  43.551  1.00 81.92           C  
ATOM   3136  C   GLY B  89      31.325  44.834  42.840  1.00 81.92           C  
ATOM   3137  O   GLY B  89      32.187  44.315  42.128  1.00 81.92           O  
ATOM   3138  N   LEU B  90      30.115  44.304  43.034  1.00 67.33           N  
ATOM   3139  CA  LEU B  90      29.689  43.039  42.415  1.00 67.33           C  
ATOM   3140  C   LEU B  90      29.872  42.952  40.907  1.00 67.33           C  
ATOM   3141  O   LEU B  90      30.176  41.884  40.382  1.00 67.33           O  
ATOM   3142  CB  LEU B  90      28.214  42.747  42.703  1.00107.98           C  
ATOM   3143  CG  LEU B  90      27.741  42.422  44.116  1.00107.98           C  
ATOM   3144  CD1 LEU B  90      26.441  41.627  44.021  1.00107.98           C  
ATOM   3145  CD2 LEU B  90      28.791  41.624  44.863  1.00107.98           C  
ATOM   3146  N   LEU B  91      29.660  44.068  40.217  1.00 54.16           N  
ATOM   3147  CA  LEU B  91      29.790  44.107  38.769  1.00 54.16           C  
ATOM   3148  C   LEU B  91      31.240  44.236  38.347  1.00 54.16           C  
ATOM   3149  O   LEU B  91      31.544  44.273  37.158  1.00 54.16           O  
ATOM   3150  CB  LEU B  91      28.963  45.261  38.199  1.00 70.75           C  
ATOM   3151  CG  LEU B  91      27.484  45.199  38.604  1.00 70.75           C  
ATOM   3152  CD1 LEU B  91      26.774  46.464  38.150  1.00 70.75           C  
ATOM   3153  CD2 LEU B  91      26.831  43.955  38.016  1.00 70.75           C  
ATOM   3154  N   GLY B  92      32.136  44.314  39.323  1.00 61.83           N  
ATOM   3155  CA  GLY B  92      33.547  44.407  39.008  1.00 61.83           C  
ATOM   3156  C   GLY B  92      34.049  45.768  38.566  1.00 61.83           C  
ATOM   3157  O   GLY B  92      35.162  45.872  38.051  1.00 61.83           O  
ATOM   3158  N   VAL B  93      33.250  46.812  38.763  1.00 54.38           N  
ATOM   3159  CA  VAL B  93      33.667  48.151  38.377  1.00 54.38           C  
ATOM   3160  C   VAL B  93      34.866  48.582  39.216  1.00 54.38           C  
ATOM   3161  O   VAL B  93      35.822  49.176  38.694  1.00 54.38           O  
ATOM   3162  CB  VAL B  93      32.545  49.173  38.592  1.00 49.92           C  
ATOM   3163  CG1 VAL B  93      32.973  50.541  38.052  1.00 49.92           C  
ATOM   3164  CG2 VAL B  93      31.281  48.689  37.933  1.00 49.92           C  
ATOM   3165  N   SER B  94      34.807  48.282  40.516  1.00 59.42           N  
ATOM   3166  CA  SER B  94      35.887  48.639  41.445  1.00 59.42           C  
ATOM   3167  C   SER B  94      37.201  47.967  41.059  1.00 59.42           C  
ATOM   3168  O   SER B  94      38.262  48.599  41.078  1.00 59.42           O  
ATOM   3169  CB  SER B  94      35.519  48.246  42.882  1.00 72.23           C  
ATOM   3170  OG  SER B  94      34.417  48.995  43.363  1.00 72.23           O  
ATOM   3171  N   ASN B  95      37.121  46.684  40.708  1.00 52.01           N  
ATOM   3172  CA  ASN B  95      38.305  45.931  40.313  1.00 52.01           C  
ATOM   3173  C   ASN B  95      38.771  46.396  38.954  1.00 52.01           C  
ATOM   3174  O   ASN B  95      39.971  46.391  38.670  1.00 52.01           O  
ATOM   3175  CB  ASN B  95      38.015  44.430  40.282  1.00 71.80           C  
ATOM   3176  CG  ASN B  95      37.591  43.899  41.631  1.00 71.80           C  
ATOM   3177  OD1 ASN B  95      38.042  44.384  42.667  1.00 71.80           O  
ATOM   3178  ND2 ASN B  95      36.727  42.893  41.629  1.00 71.80           N  
ATOM   3179  N   GLY B  96      37.830  46.785  38.099  1.00 47.63           N  
ATOM   3180  CA  GLY B  96      38.255  47.286  36.806  1.00 47.63           C  
ATOM   3181  C   GLY B  96      39.060  48.555  37.048  1.00 47.63           C  
ATOM   3182  O   GLY B  96      40.082  48.802  36.399  1.00 47.63           O  
ATOM   3183  N   ALA B  97      38.594  49.360  38.001  1.00 42.74           N  
ATOM   3184  CA  ALA B  97      39.276  50.599  38.345  1.00 42.74           C  
ATOM   3185  C   ALA B  97      40.688  50.263  38.818  1.00 42.74           C  
ATOM   3186  O   ALA B  97      41.679  50.762  38.262  1.00 42.74           O  
ATOM   3187  CB  ALA B  97      38.507  51.327  39.438  1.00 56.76           C  
ATOM   3188  N   GLY B  98      40.761  49.401  39.834  1.00 56.30           N  
ATOM   3189  CA  GLY B  98      42.033  48.970  40.395  1.00 56.30           C  
ATOM   3190  C   GLY B  98      42.999  48.392  39.375  1.00 56.30           C  
ATOM   3191  O   GLY B  98      44.204  48.657  39.419  1.00 56.30           O  
ATOM   3192  N   VAL B  99      42.481  47.596  38.449  1.00 63.96           N  
ATOM   3193  CA  VAL B  99      43.330  47.014  37.420  1.00 63.96           C  
ATOM   3194  C   VAL B  99      43.891  48.139  36.554  1.00 63.96           C  
ATOM   3195  O   VAL B  99      45.047  48.097  36.133  1.00 63.96           O  
ATOM   3196  CB  VAL B  99      42.536  46.036  36.526  1.00104.34           C  
ATOM   3197  CG1 VAL B  99      43.439  45.462  35.446  1.00104.34           C  
ATOM   3198  CG2 VAL B  99      41.960  44.916  37.370  1.00104.34           C  
ATOM   3199  N   GLY B 100      43.061  49.145  36.290  1.00 64.87           N  
ATOM   3200  CA  GLY B 100      43.496  50.268  35.481  1.00 64.87           C  
ATOM   3201  C   GLY B 100      44.626  51.014  36.160  1.00 64.87           C  
ATOM   3202  O   GLY B 100      45.580  51.441  35.506  1.00 64.87           O  
ATOM   3203  N   LEU B 101      44.515  51.168  37.477  1.00 80.75           N  
ATOM   3204  CA  LEU B 101      45.526  51.857  38.266  1.00 80.75           C  
ATOM   3205  C   LEU B 101      46.888  51.183  38.180  1.00 80.75           C  
ATOM   3206  O   LEU B 101      47.892  51.835  37.874  1.00 80.75           O  
ATOM   3207  CB  LEU B 101      45.081  51.938  39.725  1.00132.94           C  
ATOM   3208  CG  LEU B 101      44.229  53.169  40.029  1.00132.94           C  
ATOM   3209  CD1 LEU B 101      43.515  53.032  41.361  1.00132.94           C  
ATOM   3210  CD2 LEU B 101      45.133  54.387  40.021  1.00132.94           C  
ATOM   3211  N   ILE B 102      46.924  49.881  38.452  1.00 89.48           N  
ATOM   3212  CA  ILE B 102      48.175  49.135  38.399  1.00 89.48           C  
ATOM   3213  C   ILE B 102      48.736  49.128  36.985  1.00 89.48           C  
ATOM   3214  O   ILE B 102      49.942  49.271  36.786  1.00 89.48           O  
ATOM   3215  CB  ILE B 102      47.988  47.681  38.863  1.00 95.80           C  
ATOM   3216  CG1 ILE B 102      47.430  47.662  40.287  1.00 95.80           C  
ATOM   3217  CG2 ILE B 102      49.324  46.944  38.808  1.00 95.80           C  
ATOM   3218  CD1 ILE B 102      47.292  46.276  40.864  1.00 95.80           C  
ATOM   3219  N   ALA B 103      47.857  48.959  36.005  1.00 92.85           N  
ATOM   3220  CA  ALA B 103      48.277  48.948  34.612  1.00 92.85           C  
ATOM   3221  C   ALA B 103      49.076  50.214  34.320  1.00 92.85           C  
ATOM   3222  O   ALA B 103      50.123  50.166  33.673  1.00 92.85           O  
ATOM   3223  CB  ALA B 103      47.063  48.871  33.703  1.00119.40           C  
ATOM   3224  N   ALA B 104      48.575  51.345  34.809  1.00 82.73           N  
ATOM   3225  CA  ALA B 104      49.239  52.627  34.611  1.00 82.73           C  
ATOM   3226  C   ALA B 104      50.581  52.655  35.342  1.00 82.73           C  
ATOM   3227  O   ALA B 104      51.608  53.023  34.765  1.00 82.73           O  
ATOM   3228  CB  ALA B 104      48.347  53.754  35.114  1.00 93.95           C  
ATOM   3229  N   VAL B 105      50.561  52.262  36.613  1.00104.62           N  
ATOM   3230  CA  VAL B 105      51.764  52.235  37.439  1.00104.62           C  
ATOM   3231  C   VAL B 105      52.895  51.446  36.787  1.00104.62           C  
ATOM   3232  O   VAL B 105      54.055  51.854  36.847  1.00104.62           O  
ATOM   3233  CB  VAL B 105      51.469  51.623  38.830  1.00 71.14           C  
ATOM   3234  CG1 VAL B 105      52.768  51.435  39.612  1.00 71.14           C  
ATOM   3235  CG2 VAL B 105      50.505  52.519  39.599  1.00 71.14           C  
ATOM   3236  N   LEU B 106      52.558  50.322  36.162  1.00135.55           N  
ATOM   3237  CA  LEU B 106      53.566  49.493  35.511  1.00135.55           C  
ATOM   3238  C   LEU B 106      54.067  50.097  34.203  1.00135.55           C  
ATOM   3239  O   LEU B 106      55.254  50.395  34.071  1.00135.55           O  
ATOM   3240  CB  LEU B 106      53.017  48.086  35.258  1.00 95.35           C  
ATOM   3241  CG  LEU B 106      52.624  47.271  36.499  1.00 95.35           C  
ATOM   3242  CD1 LEU B 106      52.226  45.865  36.079  1.00 95.35           C  
ATOM   3243  CD2 LEU B 106      53.783  47.217  37.478  1.00 95.35           C  
ATOM   3244  N   LEU B 107      53.170  50.278  33.237  1.00113.49           N  
ATOM   3245  CA  LEU B 107      53.553  50.855  31.950  1.00113.49           C  
ATOM   3246  C   LEU B 107      54.292  52.180  32.129  1.00113.49           C  
ATOM   3247  O   LEU B 107      55.029  52.616  31.241  1.00113.49           O  
ATOM   3248  CB  LEU B 107      52.321  51.069  31.065  1.00103.70           C  
ATOM   3249  CG  LEU B 107      51.606  49.837  30.506  1.00103.70           C  
ATOM   3250  CD1 LEU B 107      50.417  50.293  29.678  1.00103.70           C  
ATOM   3251  CD2 LEU B 107      52.563  49.014  29.656  1.00103.70           C  
ATOM   3252  N   GLY B 108      54.112  52.801  33.292  1.00100.43           N  
ATOM   3253  CA  GLY B 108      54.781  54.059  33.572  1.00100.43           C  
ATOM   3254  C   GLY B 108      55.935  53.897  34.548  1.00100.43           C  
ATOM   3255  O   GLY B 108      56.610  54.869  34.893  1.00100.43           O  
ATOM   3256  N   GLN B 109      56.160  52.661  34.988  1.00178.05           N  
ATOM   3257  CA  GLN B 109      57.225  52.333  35.934  1.00178.05           C  
ATOM   3258  C   GLN B 109      57.339  53.299  37.107  1.00178.05           C  
ATOM   3259  O   GLN B 109      58.430  53.521  37.634  1.00178.05           O  
ATOM   3260  CB  GLN B 109      58.575  52.242  35.219  1.00163.17           C  
ATOM   3261  CG  GLN B 109      58.834  50.896  34.564  1.00163.17           C  
ATOM   3262  CD  GLN B 109      60.283  50.718  34.151  1.00163.17           C  
ATOM   3263  OE1 GLN B 109      61.196  50.913  34.955  1.00163.17           O  
ATOM   3264  NE2 GLN B 109      60.500  50.339  32.897  1.00163.17           N  
ATOM   3265  N   GLY B 110      56.206  53.863  37.515  1.00 99.63           N  
ATOM   3266  CA  GLY B 110      56.199  54.790  38.632  1.00 99.63           C  
ATOM   3267  C   GLY B 110      56.521  56.219  38.241  1.00 99.63           C  
ATOM   3268  O   GLY B 110      56.526  57.113  39.091  1.00 99.63           O  
ATOM   3269  N   GLN B 111      56.796  56.442  36.960  1.00112.36           N  
ATOM   3270  CA  GLN B 111      57.117  57.781  36.495  1.00112.36           C  
ATOM   3271  C   GLN B 111      55.943  58.363  35.718  1.00112.36           C  
ATOM   3272  O   GLN B 111      56.106  58.942  34.642  1.00112.36           O  
ATOM   3273  CB  GLN B 111      58.384  57.758  35.636  1.00171.78           C  
ATOM   3274  CG  GLN B 111      59.341  58.902  35.947  1.00171.78           C  
ATOM   3275  CD  GLN B 111      60.743  58.650  35.431  1.00171.78           C  
ATOM   3276  OE1 GLN B 111      60.961  58.516  34.227  1.00171.78           O  
ATOM   3277  NE2 GLN B 111      61.704  58.581  36.346  1.00171.78           N  
ATOM   3278  N   LEU B 112      54.754  58.176  36.283  1.00137.43           N  
ATOM   3279  CA  LEU B 112      53.509  58.683  35.725  1.00137.43           C  
ATOM   3280  C   LEU B 112      52.846  59.462  36.853  1.00137.43           C  
ATOM   3281  O   LEU B 112      52.610  58.923  37.935  1.00137.43           O  
ATOM   3282  CB  LEU B 112      52.599  57.535  35.281  1.00 97.49           C  
ATOM   3283  CG  LEU B 112      52.442  57.340  33.770  1.00 97.49           C  
ATOM   3284  CD1 LEU B 112      51.492  56.179  33.496  1.00 97.49           C  
ATOM   3285  CD2 LEU B 112      51.909  58.622  33.139  1.00 97.49           C  
ATOM   3286  N   PRO B 113      52.538  60.744  36.616  1.00 90.25           N  
ATOM   3287  CA  PRO B 113      51.904  61.564  37.653  1.00 90.25           C  
ATOM   3288  C   PRO B 113      50.735  60.882  38.356  1.00 90.25           C  
ATOM   3289  O   PRO B 113      50.107  59.976  37.809  1.00 90.25           O  
ATOM   3290  CB  PRO B 113      51.491  62.826  36.893  1.00131.92           C  
ATOM   3291  CG  PRO B 113      51.318  62.344  35.477  1.00131.92           C  
ATOM   3292  CD  PRO B 113      52.496  61.422  35.309  1.00131.92           C  
ATOM   3293  N   ASN B 114      50.449  61.325  39.575  1.00 93.84           N  
ATOM   3294  CA  ASN B 114      49.367  60.753  40.362  1.00 93.84           C  
ATOM   3295  C   ASN B 114      47.989  60.911  39.723  1.00 93.84           C  
ATOM   3296  O   ASN B 114      47.104  60.080  39.935  1.00 93.84           O  
ATOM   3297  CB  ASN B 114      49.369  61.366  41.760  1.00121.69           C  
ATOM   3298  CG  ASN B 114      50.615  61.013  42.542  1.00121.69           C  
ATOM   3299  OD1 ASN B 114      50.911  59.838  42.762  1.00121.69           O  
ATOM   3300  ND2 ASN B 114      51.357  62.030  42.966  1.00121.69           N  
ATOM   3301  N   TRP B 115      47.799  61.972  38.946  1.00 85.36           N  
ATOM   3302  CA  TRP B 115      46.512  62.179  38.296  1.00 85.36           C  
ATOM   3303  C   TRP B 115      46.360  61.219  37.129  1.00 85.36           C  
ATOM   3304  O   TRP B 115      45.301  60.618  36.945  1.00 85.36           O  
ATOM   3305  CB  TRP B 115      46.368  63.618  37.794  1.00102.39           C  
ATOM   3306  CG  TRP B 115      47.468  64.053  36.890  1.00102.39           C  
ATOM   3307  CD1 TRP B 115      48.712  64.474  37.259  1.00102.39           C  
ATOM   3308  CD2 TRP B 115      47.437  64.094  35.458  1.00102.39           C  
ATOM   3309  NE1 TRP B 115      49.459  64.776  36.146  1.00102.39           N  
ATOM   3310  CE2 TRP B 115      48.701  64.552  35.027  1.00102.39           C  
ATOM   3311  CE3 TRP B 115      46.464  63.788  34.497  1.00102.39           C  
ATOM   3312  CZ2 TRP B 115      49.021  64.712  33.674  1.00102.39           C  
ATOM   3313  CZ3 TRP B 115      46.782  63.947  33.151  1.00102.39           C  
ATOM   3314  CH2 TRP B 115      48.052  64.405  32.754  1.00102.39           C  
ATOM   3315  N   ALA B 116      47.421  61.074  36.342  1.00 93.71           N  
ATOM   3316  CA  ALA B 116      47.396  60.176  35.193  1.00 93.71           C  
ATOM   3317  C   ALA B 116      47.193  58.736  35.658  1.00 93.71           C  
ATOM   3318  O   ALA B 116      47.025  57.824  34.850  1.00 93.71           O  
ATOM   3319  CB  ALA B 116      48.692  60.294  34.406  1.00122.98           C  
ATOM   3320  N   LEU B 117      47.221  58.539  36.969  1.00 77.46           N  
ATOM   3321  CA  LEU B 117      47.024  57.219  37.539  1.00 77.46           C  
ATOM   3322  C   LEU B 117      45.550  57.127  37.875  1.00 77.46           C  
ATOM   3323  O   LEU B 117      44.951  56.052  37.830  1.00 77.46           O  
ATOM   3324  CB  LEU B 117      47.858  57.064  38.812  1.00 96.47           C  
ATOM   3325  CG  LEU B 117      49.363  57.303  38.680  1.00 96.47           C  
ATOM   3326  CD1 LEU B 117      50.003  57.310  40.059  1.00 96.47           C  
ATOM   3327  CD2 LEU B 117      49.977  56.231  37.795  1.00 96.47           C  
ATOM   3328  N   GLY B 118      44.978  58.283  38.201  1.00 70.90           N  
ATOM   3329  CA  GLY B 118      43.572  58.361  38.554  1.00 70.90           C  
ATOM   3330  C   GLY B 118      42.664  58.209  37.352  1.00 70.90           C  
ATOM   3331  O   GLY B 118      41.584  57.636  37.460  1.00 70.90           O  
ATOM   3332  N   LEU B 119      43.102  58.728  36.209  1.00 64.70           N  
ATOM   3333  CA  LEU B 119      42.328  58.628  34.983  1.00 64.70           C  
ATOM   3334  C   LEU B 119      42.289  57.177  34.528  1.00 64.70           C  
ATOM   3335  O   LEU B 119      41.281  56.710  33.991  1.00 64.70           O  
ATOM   3336  CB  LEU B 119      42.944  59.506  33.898  1.00 77.41           C  
ATOM   3337  CG  LEU B 119      42.809  61.000  34.191  1.00 77.41           C  
ATOM   3338  CD1 LEU B 119      43.521  61.815  33.127  1.00 77.41           C  
ATOM   3339  CD2 LEU B 119      41.340  61.363  34.244  1.00 77.41           C  
ATOM   3340  N   SER B 120      43.390  56.465  34.748  1.00 60.63           N  
ATOM   3341  CA  SER B 120      43.474  55.051  34.387  1.00 60.63           C  
ATOM   3342  C   SER B 120      42.422  54.289  35.192  1.00 60.63           C  
ATOM   3343  O   SER B 120      41.760  53.387  34.683  1.00 60.63           O  
ATOM   3344  CB  SER B 120      44.868  54.494  34.713  1.00 56.79           C  
ATOM   3345  OG  SER B 120      45.881  55.156  33.973  1.00 56.79           O  
ATOM   3346  N   ALA B 121      42.283  54.667  36.459  1.00 67.37           N  
ATOM   3347  CA  ALA B 121      41.315  54.046  37.353  1.00 67.37           C  
ATOM   3348  C   ALA B 121      39.928  54.273  36.767  1.00 67.37           C  
ATOM   3349  O   ALA B 121      39.119  53.345  36.644  1.00 67.37           O  
ATOM   3350  CB  ALA B 121      41.408  54.678  38.737  1.00 44.41           C  
ATOM   3351  N   ILE B 122      39.675  55.530  36.410  1.00 75.01           N  
ATOM   3352  CA  ILE B 122      38.414  55.948  35.818  1.00 75.01           C  
ATOM   3353  C   ILE B 122      38.188  55.157  34.538  1.00 75.01           C  
ATOM   3354  O   ILE B 122      37.186  54.455  34.401  1.00 75.01           O  
ATOM   3355  CB  ILE B 122      38.443  57.458  35.488  1.00 81.00           C  
ATOM   3356  CG1 ILE B 122      38.594  58.265  36.780  1.00 81.00           C  
ATOM   3357  CG2 ILE B 122      37.179  57.861  34.744  1.00 81.00           C  
ATOM   3358  CD1 ILE B 122      38.863  59.734  36.556  1.00 81.00           C  
ATOM   3359  N   ALA B 123      39.126  55.270  33.605  1.00 81.05           N  
ATOM   3360  CA  ALA B 123      39.019  54.554  32.342  1.00 81.05           C  
ATOM   3361  C   ALA B 123      38.803  53.067  32.624  1.00 81.05           C  
ATOM   3362  O   ALA B 123      38.087  52.379  31.891  1.00 81.05           O  
ATOM   3363  CB  ALA B 123      40.278  54.760  31.518  1.00 40.34           C  
ATOM   3364  N   GLY B 124      39.425  52.582  33.695  1.00 61.91           N  
ATOM   3365  CA  GLY B 124      39.278  51.188  34.065  1.00 61.91           C  
ATOM   3366  C   GLY B 124      37.847  50.862  34.453  1.00 61.91           C  
ATOM   3367  O   GLY B 124      37.267  49.894  33.959  1.00 61.91           O  
ATOM   3368  N   ALA B 125      37.277  51.665  35.346  1.00 60.70           N  
ATOM   3369  CA  ALA B 125      35.902  51.458  35.780  1.00 60.70           C  
ATOM   3370  C   ALA B 125      34.937  51.680  34.615  1.00 60.70           C  
ATOM   3371  O   ALA B 125      33.944  50.963  34.486  1.00 60.70           O  
ATOM   3372  CB  ALA B 125      35.568  52.398  36.908  1.00 41.18           C  
ATOM   3373  N   LEU B 126      35.233  52.674  33.777  1.00 64.47           N  
ATOM   3374  CA  LEU B 126      34.402  52.984  32.613  1.00 64.47           C  
ATOM   3375  C   LEU B 126      34.348  51.807  31.641  1.00 64.47           C  
ATOM   3376  O   LEU B 126      33.279  51.446  31.143  1.00 64.47           O  
ATOM   3377  CB  LEU B 126      34.949  54.206  31.875  1.00 52.49           C  
ATOM   3378  CG  LEU B 126      34.799  55.553  32.578  1.00 52.49           C  
ATOM   3379  CD1 LEU B 126      35.523  56.623  31.766  1.00 52.49           C  
ATOM   3380  CD2 LEU B 126      33.320  55.884  32.740  1.00 52.49           C  
ATOM   3381  N   ILE B 127      35.508  51.220  31.365  1.00 62.12           N  
ATOM   3382  CA  ILE B 127      35.588  50.082  30.465  1.00 62.12           C  
ATOM   3383  C   ILE B 127      34.661  48.948  30.914  1.00 62.12           C  
ATOM   3384  O   ILE B 127      33.930  48.382  30.104  1.00 62.12           O  
ATOM   3385  CB  ILE B 127      37.036  49.543  30.378  1.00 91.06           C  
ATOM   3386  CG1 ILE B 127      37.912  50.526  29.598  1.00 91.06           C  
ATOM   3387  CG2 ILE B 127      37.050  48.170  29.709  1.00 91.06           C  
ATOM   3388  CD1 ILE B 127      37.512  50.678  28.143  1.00 91.06           C  
ATOM   3389  N   ILE B 128      34.682  48.620  32.202  1.00 72.28           N  
ATOM   3390  CA  ILE B 128      33.842  47.540  32.711  1.00 72.28           C  
ATOM   3391  C   ILE B 128      32.348  47.794  32.567  1.00 72.28           C  
ATOM   3392  O   ILE B 128      31.604  46.892  32.183  1.00 72.28           O  
ATOM   3393  CB  ILE B 128      34.184  47.205  34.190  1.00 62.20           C  
ATOM   3394  CG1 ILE B 128      35.480  46.388  34.212  1.00 62.20           C  
ATOM   3395  CG2 ILE B 128      33.027  46.453  34.864  1.00 62.20           C  
ATOM   3396  CD1 ILE B 128      35.721  45.618  35.476  1.00 62.20           C  
ATOM   3397  N   THR B 129      31.902  49.010  32.867  1.00 56.68           N  
ATOM   3398  CA  THR B 129      30.486  49.330  32.738  1.00 56.68           C  
ATOM   3399  C   THR B 129      30.086  49.364  31.269  1.00 56.68           C  
ATOM   3400  O   THR B 129      29.001  48.919  30.902  1.00 56.68           O  
ATOM   3401  CB  THR B 129      30.140  50.697  33.376  1.00110.92           C  
ATOM   3402  OG1 THR B 129      30.940  51.727  32.784  1.00110.92           O  
ATOM   3403  CG2 THR B 129      30.399  50.665  34.859  1.00110.92           C  
ATOM   3404  N   LEU B 130      30.954  49.910  30.427  1.00 52.94           N  
ATOM   3405  CA  LEU B 130      30.640  49.979  29.015  1.00 52.94           C  
ATOM   3406  C   LEU B 130      30.369  48.579  28.468  1.00 52.94           C  
ATOM   3407  O   LEU B 130      29.438  48.383  27.689  1.00 52.94           O  
ATOM   3408  CB  LEU B 130      31.770  50.696  28.267  1.00 55.29           C  
ATOM   3409  CG  LEU B 130      31.586  52.206  28.491  1.00 55.29           C  
ATOM   3410  CD1 LEU B 130      32.816  53.011  28.103  1.00 55.29           C  
ATOM   3411  CD2 LEU B 130      30.370  52.643  27.695  1.00 55.29           C  
ATOM   3412  N   ILE B 131      31.163  47.609  28.916  1.00 61.06           N  
ATOM   3413  CA  ILE B 131      31.023  46.211  28.512  1.00 61.06           C  
ATOM   3414  C   ILE B 131      29.717  45.633  29.050  1.00 61.06           C  
ATOM   3415  O   ILE B 131      29.021  44.893  28.355  1.00 61.06           O  
ATOM   3416  CB  ILE B 131      32.196  45.361  29.061  1.00 58.20           C  
ATOM   3417  CG1 ILE B 131      33.493  45.716  28.320  1.00 58.20           C  
ATOM   3418  CG2 ILE B 131      31.866  43.873  28.951  1.00 58.20           C  
ATOM   3419  CD1 ILE B 131      34.747  45.085  28.922  1.00 58.20           C  
ATOM   3420  N   LEU B 132      29.399  45.967  30.296  1.00 62.70           N  
ATOM   3421  CA  LEU B 132      28.176  45.494  30.941  1.00 62.70           C  
ATOM   3422  C   LEU B 132      26.936  46.141  30.325  1.00 62.70           C  
ATOM   3423  O   LEU B 132      25.850  45.558  30.340  1.00 62.70           O  
ATOM   3424  CB  LEU B 132      28.210  45.810  32.443  1.00 83.39           C  
ATOM   3425  CG  LEU B 132      29.104  44.963  33.351  1.00 83.39           C  
ATOM   3426  CD1 LEU B 132      29.186  45.590  34.738  1.00 83.39           C  
ATOM   3427  CD2 LEU B 132      28.547  43.547  33.426  1.00 83.39           C  
ATOM   3428  N   LEU B 133      27.105  47.358  29.813  1.00 77.60           N  
ATOM   3429  CA  LEU B 133      26.011  48.094  29.192  1.00 77.60           C  
ATOM   3430  C   LEU B 133      25.681  47.404  27.882  1.00 77.60           C  
ATOM   3431  O   LEU B 133      24.521  47.144  27.588  1.00 77.60           O  
ATOM   3432  CB  LEU B 133      26.418  49.553  28.921  1.00 58.03           C  
ATOM   3433  CG  LEU B 133      25.663  50.735  29.559  1.00 58.03           C  
ATOM   3434  CD1 LEU B 133      25.278  51.709  28.452  1.00 58.03           C  
ATOM   3435  CD2 LEU B 133      24.416  50.289  30.311  1.00 58.03           C  
ATOM   3436  N   ARG B 134      26.712  47.119  27.092  1.00 66.64           N  
ATOM   3437  CA  ARG B 134      26.526  46.441  25.819  1.00 66.64           C  
ATOM   3438  C   ARG B 134      25.727  45.178  26.091  1.00 66.64           C  
ATOM   3439  O   ARG B 134      24.701  44.922  25.462  1.00 66.64           O  
ATOM   3440  CB  ARG B 134      27.877  46.067  25.205  1.00143.01           C  
ATOM   3441  CG  ARG B 134      28.749  47.251  24.820  1.00143.01           C  
ATOM   3442  CD  ARG B 134      28.078  48.106  23.759  1.00143.01           C  
ATOM   3443  NE  ARG B 134      28.983  49.117  23.224  1.00143.01           N  
ATOM   3444  CZ  ARG B 134      28.656  49.974  22.265  1.00143.01           C  
ATOM   3445  NH1 ARG B 134      27.440  49.945  21.734  1.00143.01           N  
ATOM   3446  NH2 ARG B 134      29.547  50.853  21.829  1.00143.01           N  
ATOM   3447  N   PHE B 135      26.207  44.398  27.050  1.00 64.57           N  
ATOM   3448  CA  PHE B 135      25.567  43.152  27.435  1.00 64.57           C  
ATOM   3449  C   PHE B 135      24.140  43.404  27.945  1.00 64.57           C  
ATOM   3450  O   PHE B 135      23.301  42.498  27.957  1.00 64.57           O  
ATOM   3451  CB  PHE B 135      26.426  42.466  28.511  1.00 81.68           C  
ATOM   3452  CG  PHE B 135      25.864  41.162  29.016  1.00 81.68           C  
ATOM   3453  CD1 PHE B 135      25.705  40.071  28.161  1.00 81.68           C  
ATOM   3454  CD2 PHE B 135      25.511  41.017  30.357  1.00 81.68           C  
ATOM   3455  CE1 PHE B 135      25.202  38.858  28.637  1.00 81.68           C  
ATOM   3456  CE2 PHE B 135      25.006  39.804  30.842  1.00 81.68           C  
ATOM   3457  CZ  PHE B 135      24.853  38.726  29.980  1.00 81.68           C  
ATOM   3458  N   ALA B 136      23.862  44.643  28.334  1.00 68.69           N  
ATOM   3459  CA  ALA B 136      22.552  45.005  28.869  1.00 68.69           C  
ATOM   3460  C   ALA B 136      21.484  45.272  27.822  1.00 68.69           C  
ATOM   3461  O   ALA B 136      20.300  45.127  28.110  1.00 68.69           O  
ATOM   3462  CB  ALA B 136      22.683  46.213  29.785  1.00143.04           C  
ATOM   3463  N   ARG B 137      21.894  45.671  26.619  1.00 87.44           N  
ATOM   3464  CA  ARG B 137      20.944  45.948  25.542  1.00 87.44           C  
ATOM   3465  C   ARG B 137      20.118  44.702  25.242  1.00 87.44           C  
ATOM   3466  O   ARG B 137      18.959  44.791  24.842  1.00 87.44           O  
ATOM   3467  CB  ARG B 137      21.681  46.390  24.276  1.00170.21           C  
ATOM   3468  CG  ARG B 137      22.302  47.770  24.362  1.00170.21           C  
ATOM   3469  CD  ARG B 137      21.237  48.855  24.433  1.00170.21           C  
ATOM   3470  NE  ARG B 137      21.826  50.192  24.446  1.00170.21           N  
ATOM   3471  CZ  ARG B 137      21.125  51.323  24.424  1.00170.21           C  
ATOM   3472  NH1 ARG B 137      19.799  51.285  24.387  1.00170.21           N  
ATOM   3473  NH2 ARG B 137      21.750  52.494  24.437  1.00170.21           N  
ATOM   3474  N   ARG B 138      20.669  43.555  25.534  1.00160.16           N  
ATOM   3475  CA  ARG B 138      20.012  42.264  25.364  1.00160.16           C  
ATOM   3476  C   ARG B 138      19.181  41.805  26.643  1.00160.16           C  
ATOM   3477  O   ARG B 138      19.030  40.597  26.854  1.00160.16           O  
ATOM   3478  CB  ARG B 138      21.088  41.212  25.014  1.00170.22           C  
ATOM   3479  CG  ARG B 138      20.614  39.762  25.023  1.00170.22           C  
ATOM   3480  CD  ARG B 138      21.777  38.824  24.729  1.00170.22           C  
ATOM   3481  NE  ARG B 138      21.371  37.438  24.851  1.00170.22           N  
ATOM   3482  CZ  ARG B 138      22.223  36.394  24.812  1.00170.22           C  
ATOM   3483  NH1 ARG B 138      23.526  36.580  24.652  1.00170.22           N  
ATOM   3484  NH2 ARG B 138      21.742  35.164  24.939  1.00170.22           N  
ATOM   3485  N   HIS B 139      18.630  42.815  27.428  1.00160.38           N  
ATOM   3486  CA  HIS B 139      17.772  42.641  28.643  1.00160.38           C  
ATOM   3487  C   HIS B 139      18.565  41.935  29.692  1.00160.38           C  
ATOM   3488  O   HIS B 139      19.704  41.572  29.426  1.00160.38           O  
ATOM   3489  CB  HIS B 139      16.512  41.815  28.355  1.00182.56           C  
ATOM   3490  CG  HIS B 139      15.207  42.590  28.536  1.00182.56           C  
ATOM   3491  ND1 HIS B 139      14.663  42.956  29.748  1.00182.56           N  
ATOM   3492  CD2 HIS B 139      14.354  43.042  27.588  1.00182.56           C  
ATOM   3493  CE1 HIS B 139      13.530  43.600  29.541  1.00182.56           C  
ATOM   3494  NE2 HIS B 139      13.320  43.666  28.240  1.00182.56           N  
ATOM   3495  N   LEU B 140      18.091  41.709  30.827  1.00153.51           N  
ATOM   3496  CA  LEU B 140      19.004  41.008  31.617  1.00153.51           C  
ATOM   3497  C   LEU B 140      18.279  40.543  32.818  1.00153.51           C  
ATOM   3498  O   LEU B 140      18.068  41.289  33.780  1.00153.51           O  
ATOM   3499  CB  LEU B 140      20.200  41.889  32.046  1.00159.34           C  
ATOM   3500  CG  LEU B 140      21.270  42.294  31.003  1.00159.34           C  
ATOM   3501  CD1 LEU B 140      22.238  43.301  31.591  1.00159.34           C  
ATOM   3502  CD2 LEU B 140      22.001  41.059  30.508  1.00159.34           C  
ATOM   3503  N   SER B 141      17.847  39.278  32.802  1.00177.09           N  
ATOM   3504  CA  SER B 141      17.193  38.703  33.996  1.00177.09           C  
ATOM   3505  C   SER B 141      18.176  38.893  35.122  1.00177.09           C  
ATOM   3506  O   SER B 141      19.260  38.318  35.089  1.00177.09           O  
ATOM   3507  CB  SER B 141      16.880  37.218  33.783  1.00 99.29           C  
ATOM   3508  OG  SER B 141      16.371  36.630  34.961  1.00 99.29           O  
ATOM   3509  N   THR B 142      17.821  39.657  36.098  1.00106.21           N  
ATOM   3510  CA  THR B 142      18.800  40.165  37.093  1.00106.21           C  
ATOM   3511  C   THR B 142      19.922  39.202  37.325  1.00106.21           C  
ATOM   3512  O   THR B 142      21.087  39.648  37.491  1.00106.21           O  
ATOM   3513  CB  THR B 142      18.135  40.441  38.442  1.00 83.03           C  
ATOM   3514  OG1 THR B 142      17.105  41.423  38.279  1.00 83.03           O  
ATOM   3515  CG2 THR B 142      19.156  40.960  39.443  1.00 83.03           C  
ATOM   3516  N   SER B 143      19.650  37.876  37.308  1.00103.38           N  
ATOM   3517  CA  SER B 143      20.754  36.930  37.634  1.00103.38           C  
ATOM   3518  C   SER B 143      21.895  36.991  36.635  1.00103.38           C  
ATOM   3519  O   SER B 143      23.085  36.837  36.968  1.00103.38           O  
ATOM   3520  CB  SER B 143      20.181  35.512  37.698  1.00128.13           C  
ATOM   3521  OG  SER B 143      19.006  35.351  38.316  1.00128.13           O  
ATOM   3522  N   ARG B 144      21.610  37.218  35.349  1.00119.03           N  
ATOM   3523  CA  ARG B 144      22.626  37.306  34.297  1.00119.03           C  
ATOM   3524  C   ARG B 144      23.577  38.502  34.375  1.00119.03           C  
ATOM   3525  O   ARG B 144      24.757  38.378  34.042  1.00119.03           O  
ATOM   3526  CB  ARG B 144      21.947  37.283  32.930  1.00 87.85           C  
ATOM   3527  CG  ARG B 144      20.838  36.257  32.832  1.00 87.85           C  
ATOM   3528  CD  ARG B 144      20.325  36.156  31.413  1.00 87.85           C  
ATOM   3529  NE  ARG B 144      21.298  35.519  30.534  1.00 87.85           N  
ATOM   3530  CZ  ARG B 144      21.430  35.800  29.243  1.00 87.85           C  
ATOM   3531  NH1 ARG B 144      20.649  36.714  28.683  1.00 87.85           N  
ATOM   3532  NH2 ARG B 144      22.341  35.173  28.510  1.00 87.85           N  
ATOM   3533  N   LEU B 145      23.066  39.657  34.795  1.00 60.90           N  
ATOM   3534  CA  LEU B 145      23.899  40.852  34.928  1.00 60.90           C  
ATOM   3535  C   LEU B 145      24.824  40.696  36.139  1.00 60.90           C  
ATOM   3536  O   LEU B 145      26.011  41.048  36.091  1.00 60.90           O  
ATOM   3537  CB  LEU B 145      23.027  42.096  35.123  1.00 65.01           C  
ATOM   3538  CG  LEU B 145      23.769  43.416  35.378  1.00 65.01           C  
ATOM   3539  CD1 LEU B 145      24.537  43.853  34.131  1.00 65.01           C  
ATOM   3540  CD2 LEU B 145      22.767  44.472  35.784  1.00 65.01           C  
ATOM   3541  N   LEU B 146      24.257  40.172  37.223  1.00 74.01           N  
ATOM   3542  CA  LEU B 146      24.994  39.949  38.456  1.00 74.01           C  
ATOM   3543  C   LEU B 146      26.109  38.951  38.169  1.00 74.01           C  
ATOM   3544  O   LEU B 146      27.255  39.144  38.598  1.00 74.01           O  
ATOM   3545  CB  LEU B 146      24.056  39.384  39.531  1.00128.12           C  
ATOM   3546  CG  LEU B 146      24.465  39.421  41.009  1.00128.12           C  
ATOM   3547  CD1 LEU B 146      23.404  38.715  41.831  1.00128.12           C  
ATOM   3548  CD2 LEU B 146      25.805  38.751  41.219  1.00128.12           C  
ATOM   3549  N   LEU B 147      25.769  37.903  37.415  1.00 67.66           N  
ATOM   3550  CA  LEU B 147      26.720  36.847  37.085  1.00 67.66           C  
ATOM   3551  C   LEU B 147      27.856  37.343  36.214  1.00 67.66           C  
ATOM   3552  O   LEU B 147      29.030  37.120  36.533  1.00 67.66           O  
ATOM   3553  CB  LEU B 147      26.012  35.685  36.385  1.00105.76           C  
ATOM   3554  CG  LEU B 147      25.137  34.782  37.254  1.00105.76           C  
ATOM   3555  CD1 LEU B 147      24.493  33.732  36.376  1.00105.76           C  
ATOM   3556  CD2 LEU B 147      25.976  34.128  38.339  1.00105.76           C  
ATOM   3557  N   ALA B 148      27.507  38.009  35.114  1.00 55.08           N  
ATOM   3558  CA  ALA B 148      28.512  38.548  34.196  1.00 55.08           C  
ATOM   3559  C   ALA B 148      29.409  39.531  34.947  1.00 55.08           C  
ATOM   3560  O   ALA B 148      30.612  39.619  34.687  1.00 55.08           O  
ATOM   3561  CB  ALA B 148      27.838  39.251  33.013  1.00 31.07           C  
ATOM   3562  N   GLY B 149      28.803  40.262  35.879  1.00 72.53           N  
ATOM   3563  CA  GLY B 149      29.540  41.228  36.667  1.00 72.53           C  
ATOM   3564  C   GLY B 149      30.537  40.541  37.575  1.00 72.53           C  
ATOM   3565  O   GLY B 149      31.709  40.932  37.638  1.00 72.53           O  
ATOM   3566  N   VAL B 150      30.081  39.511  38.282  1.00 71.44           N  
ATOM   3567  CA  VAL B 150      30.965  38.780  39.179  1.00 71.44           C  
ATOM   3568  C   VAL B 150      32.123  38.159  38.400  1.00 71.44           C  
ATOM   3569  O   VAL B 150      33.250  38.097  38.892  1.00 71.44           O  
ATOM   3570  CB  VAL B 150      30.207  37.682  39.937  1.00 64.28           C  
ATOM   3571  CG1 VAL B 150      31.168  36.911  40.820  1.00 64.28           C  
ATOM   3572  CG2 VAL B 150      29.109  38.304  40.783  1.00 64.28           C  
ATOM   3573  N   ALA B 151      31.845  37.714  37.178  1.00 66.97           N  
ATOM   3574  CA  ALA B 151      32.878  37.111  36.341  1.00 66.97           C  
ATOM   3575  C   ALA B 151      33.912  38.155  35.921  1.00 66.97           C  
ATOM   3576  O   ALA B 151      35.116  37.896  35.962  1.00 66.97           O  
ATOM   3577  CB  ALA B 151      32.250  36.470  35.112  1.00 69.17           C  
ATOM   3578  N   LEU B 152      33.445  39.333  35.512  1.00 75.28           N  
ATOM   3579  CA  LEU B 152      34.355  40.400  35.109  1.00 75.28           C  
ATOM   3580  C   LEU B 152      35.206  40.815  36.306  1.00 75.28           C  
ATOM   3581  O   LEU B 152      36.363  41.202  36.152  1.00 75.28           O  
ATOM   3582  CB  LEU B 152      33.575  41.603  34.576  1.00 65.56           C  
ATOM   3583  CG  LEU B 152      32.894  41.416  33.216  1.00 65.56           C  
ATOM   3584  CD1 LEU B 152      32.106  42.674  32.867  1.00 65.56           C  
ATOM   3585  CD2 LEU B 152      33.936  41.116  32.140  1.00 65.56           C  
ATOM   3586  N   GLY B 153      34.625  40.723  37.499  1.00 73.23           N  
ATOM   3587  CA  GLY B 153      35.349  41.074  38.707  1.00 73.23           C  
ATOM   3588  C   GLY B 153      36.512  40.123  38.952  1.00 73.23           C  
ATOM   3589  O   GLY B 153      37.597  40.538  39.371  1.00 73.23           O  
ATOM   3590  N   ILE B 154      36.282  38.841  38.684  1.00 76.14           N  
ATOM   3591  CA  ILE B 154      37.305  37.818  38.859  1.00 76.14           C  
ATOM   3592  C   ILE B 154      38.370  37.937  37.773  1.00 76.14           C  
ATOM   3593  O   ILE B 154      39.553  37.702  38.026  1.00 76.14           O  
ATOM   3594  CB  ILE B 154      36.695  36.404  38.794  1.00 73.60           C  
ATOM   3595  CG1 ILE B 154      35.621  36.252  39.874  1.00 73.60           C  
ATOM   3596  CG2 ILE B 154      37.786  35.359  38.968  1.00 73.60           C  
ATOM   3597  CD1 ILE B 154      34.851  34.950  39.791  1.00 73.60           C  
ATOM   3598  N   ILE B 155      37.946  38.295  36.564  1.00 71.84           N  
ATOM   3599  CA  ILE B 155      38.875  38.452  35.447  1.00 71.84           C  
ATOM   3600  C   ILE B 155      39.837  39.597  35.755  1.00 71.84           C  
ATOM   3601  O   ILE B 155      41.007  39.570  35.360  1.00 71.84           O  
ATOM   3602  CB  ILE B 155      38.123  38.774  34.141  1.00 59.59           C  
ATOM   3603  CG1 ILE B 155      37.118  37.662  33.839  1.00 59.59           C  
ATOM   3604  CG2 ILE B 155      39.111  38.948  32.992  1.00 59.59           C  
ATOM   3605  CD1 ILE B 155      36.354  37.853  32.542  1.00 59.59           C  
ATOM   3606  N   SER B 156      39.327  40.600  36.468  1.00 70.30           N  
ATOM   3607  CA  SER B 156      40.115  41.766  36.851  1.00 70.30           C  
ATOM   3608  C   SER B 156      41.163  41.391  37.902  1.00 70.30           C  
ATOM   3609  O   SER B 156      42.316  41.830  37.824  1.00 70.30           O  
ATOM   3610  CB  SER B 156      39.202  42.862  37.407  1.00 80.59           C  
ATOM   3611  OG  SER B 156      38.313  43.343  36.415  1.00 80.59           O  
ATOM   3612  N   SER B 157      40.754  40.583  38.880  1.00 90.52           N  
ATOM   3613  CA  SER B 157      41.651  40.132  39.942  1.00 90.52           C  
ATOM   3614  C   SER B 157      42.756  39.267  39.343  1.00 90.52           C  
ATOM   3615  O   SER B 157      43.920  39.379  39.726  1.00 90.52           O  
ATOM   3616  CB  SER B 157      40.878  39.321  40.983  1.00 91.26           C  
ATOM   3617  OG  SER B 157      39.804  40.076  41.512  1.00 91.26           O  
ATOM   3618  N   ALA B 158      42.378  38.405  38.403  1.00 86.18           N  
ATOM   3619  CA  ALA B 158      43.332  37.531  37.734  1.00 86.18           C  
ATOM   3620  C   ALA B 158      44.392  38.381  37.046  1.00 86.18           C  
ATOM   3621  O   ALA B 158      45.590  38.149  37.211  1.00 86.18           O  
ATOM   3622  CB  ALA B 158      42.616  36.660  36.708  1.00 99.77           C  
ATOM   3623  N   LEU B 159      43.945  39.366  36.269  1.00 73.86           N  
ATOM   3624  CA  LEU B 159      44.870  40.244  35.573  1.00 73.86           C  
ATOM   3625  C   LEU B 159      45.800  40.923  36.575  1.00 73.86           C  
ATOM   3626  O   LEU B 159      47.005  40.978  36.353  1.00 73.86           O  
ATOM   3627  CB  LEU B 159      44.111  41.293  34.755  1.00 91.39           C  
ATOM   3628  CG  LEU B 159      43.331  40.778  33.539  1.00 91.39           C  
ATOM   3629  CD1 LEU B 159      42.701  41.951  32.793  1.00 91.39           C  
ATOM   3630  CD2 LEU B 159      44.264  40.007  32.618  1.00 91.39           C  
ATOM   3639  N   THR B 161      46.887  39.934  39.550  1.00112.37           N  
ATOM   3640  CA  THR B 161      47.790  38.943  40.154  1.00112.37           C  
ATOM   3641  C   THR B 161      48.836  38.502  39.133  1.00112.37           C  
ATOM   3642  O   THR B 161      50.002  38.264  39.474  1.00112.37           O  
ATOM   3643  CB  THR B 161      47.022  37.725  40.667  1.00152.69           C  
ATOM   3644  OG1 THR B 161      46.075  38.137  41.660  1.00152.69           O  
ATOM   3645  CG2 THR B 161      47.976  36.716  41.287  1.00152.69           C  
ATOM   3646  N   TRP B 162      48.402  38.407  37.889  1.00 98.87           N  
ATOM   3647  CA  TRP B 162      49.322  38.032  36.795  1.00 98.87           C  
ATOM   3648  C   TRP B 162      50.377  39.133  36.666  1.00 98.87           C  
ATOM   3649  O   TRP B 162      51.566  38.837  36.463  1.00 98.87           O  
ATOM   3650  CB  TRP B 162      48.543  37.773  35.505  1.00128.66           C  
ATOM   3651  CG  TRP B 162      49.206  38.326  34.282  1.00128.66           C  
ATOM   3652  CD1 TRP B 162      49.589  39.620  34.071  1.00128.66           C  
ATOM   3653  CD2 TRP B 162      49.567  37.606  33.099  1.00128.66           C  
ATOM   3654  NE1 TRP B 162      50.164  39.748  32.831  1.00128.66           N  
ATOM   3655  CE2 TRP B 162      50.164  38.525  32.213  1.00128.66           C  
ATOM   3656  CE3 TRP B 162      49.444  36.271  32.702  1.00128.66           C  
ATOM   3657  CZ2 TRP B 162      50.633  38.157  30.964  1.00128.66           C  
ATOM   3658  CZ3 TRP B 162      49.913  35.906  31.455  1.00128.66           C  
ATOM   3659  CH2 TRP B 162      50.500  36.845  30.601  1.00128.66           C  
ATOM   3660  N   ALA B 163      49.934  40.365  36.779  1.00135.85           N  
ATOM   3661  CA  ALA B 163      50.821  41.513  36.574  1.00135.85           C  
ATOM   3662  C   ALA B 163      51.761  41.563  37.781  1.00135.85           C  
ATOM   3663  O   ALA B 163      52.975  41.747  37.639  1.00135.85           O  
ATOM   3664  CB  ALA B 163      50.007  42.775  36.331  1.00 91.17           C  
ATOM   3665  N   ILE B 164      51.184  41.399  38.957  1.00130.50           N  
ATOM   3666  CA  ILE B 164      51.973  41.387  40.190  1.00130.50           C  
ATOM   3667  C   ILE B 164      53.113  40.368  40.159  1.00130.50           C  
ATOM   3668  O   ILE B 164      54.222  40.653  40.627  1.00130.50           O  
ATOM   3669  CB  ILE B 164      51.105  41.038  41.412  1.00135.81           C  
ATOM   3670  CG1 ILE B 164      49.984  42.064  41.579  1.00135.81           C  
ATOM   3671  CG2 ILE B 164      51.960  40.960  42.667  1.00135.81           C  
ATOM   3672  CD1 ILE B 164      48.945  41.670  42.606  1.00135.81           C  
ATOM   3673  N   TYR B 165      52.773  39.214  39.299  1.00133.68           N  
ATOM   3674  CA  TYR B 165      53.557  37.984  39.245  1.00133.68           C  
ATOM   3675  C   TYR B 165      55.039  38.140  38.905  1.00133.68           C  
ATOM   3676  O   TYR B 165      55.807  37.176  39.018  1.00133.68           O  
ATOM   3677  CB  TYR B 165      52.995  37.037  38.184  1.00128.43           C  
ATOM   3678  CG  TYR B 165      53.757  37.059  36.880  1.00128.43           C  
ATOM   3679  CD1 TYR B 165      54.827  36.199  36.666  1.00128.43           C  
ATOM   3680  CD2 TYR B 165      53.413  37.934  35.862  1.00128.43           C  
ATOM   3681  CE1 TYR B 165      55.529  36.211  35.477  1.00128.43           C  
ATOM   3682  CE2 TYR B 165      54.108  37.956  34.669  1.00128.43           C  
ATOM   3683  CZ  TYR B 165      55.166  37.092  34.481  1.00128.43           C  
ATOM   3684  OH  TYR B 165      55.860  37.110  33.294  1.00128.43           O  
ATOM   3685  N   PHE B 166      55.410  39.334  38.458  1.00138.49           N  
ATOM   3686  CA  PHE B 166      56.806  39.592  38.088  1.00138.49           C  
ATOM   3687  C   PHE B 166      57.645  40.131  39.268  1.00138.49           C  
ATOM   3688  O   PHE B 166      58.867  40.295  39.139  1.00138.49           O  
ATOM   3689  CB  PHE B 166      56.878  40.591  36.933  1.00123.61           C  
ATOM   3690  CG  PHE B 166      56.482  41.988  37.315  1.00123.61           C  
ATOM   3691  CD1 PHE B 166      57.426  42.888  37.776  1.00123.61           C  
ATOM   3692  CD2 PHE B 166      55.154  42.399  37.211  1.00123.61           C  
ATOM   3693  CE1 PHE B 166      57.062  44.173  38.128  1.00123.61           C  
ATOM   3694  CE2 PHE B 166      54.789  43.684  37.563  1.00123.61           C  
ATOM   3695  CZ  PHE B 166      55.744  44.571  38.021  1.00123.61           C  
ATOM   3696  N   SER B 167      56.988  40.406  40.378  1.00195.05           N  
ATOM   3697  CA  SER B 167      57.596  40.979  41.572  1.00195.05           C  
ATOM   3698  C   SER B 167      58.110  39.965  42.608  1.00195.05           C  
ATOM   3699  O   SER B 167      57.601  38.873  42.796  1.00195.05           O  
ATOM   3700  CB  SER B 167      56.597  41.877  42.302  1.00151.67           C  
ATOM   3701  OG  SER B 167      55.481  41.134  42.759  1.00151.67           O  
ATOM   3702  N   THR B 168      59.196  40.378  43.538  1.00200.00           N  
ATOM   3703  CA  THR B 168      59.645  39.988  44.840  1.00200.00           C  
ATOM   3704  C   THR B 168      58.523  40.363  45.875  1.00200.00           C  
ATOM   3705  O   THR B 168      57.575  41.084  45.555  1.00200.00           O  
ATOM   3706  CB  THR B 168      60.926  40.677  45.212  1.00146.30           C  
ATOM   3707  OG1 THR B 168      61.938  40.395  44.227  1.00146.30           O  
ATOM   3708  CG2 THR B 168      61.392  40.202  46.569  1.00146.30           C  
ATOM   3709  N   SER B 169      58.686  39.892  47.105  1.00182.46           N  
ATOM   3710  CA  SER B 169      57.721  40.069  48.212  1.00182.46           C  
ATOM   3711  C   SER B 169      57.340  41.508  48.552  1.00182.46           C  
ATOM   3712  O   SER B 169      56.168  41.795  48.810  1.00182.46           O  
ATOM   3713  CB  SER B 169      58.300  39.453  49.486  1.00128.03           C  
ATOM   3714  OG  SER B 169      59.480  40.128  49.888  1.00128.03           O  
ATOM   3715  N   VAL B 170      58.345  42.396  48.585  1.00146.55           N  
ATOM   3716  CA  VAL B 170      57.987  43.755  48.933  1.00146.55           C  
ATOM   3717  C   VAL B 170      56.930  44.312  47.997  1.00146.55           C  
ATOM   3718  O   VAL B 170      56.046  45.046  48.417  1.00146.55           O  
ATOM   3719  CB  VAL B 170      59.193  44.701  48.866  1.00166.25           C  
ATOM   3720  CG1 VAL B 170      58.753  46.152  49.011  1.00166.25           C  
ATOM   3721  CG2 VAL B 170      60.216  44.356  49.933  1.00166.25           C  
ATOM   3722  N   ASP B 171      56.995  43.933  46.688  1.00105.80           N  
ATOM   3723  CA  ASP B 171      56.072  44.351  45.620  1.00105.80           C  
ATOM   3724  C   ASP B 171      54.656  43.742  45.774  1.00105.80           C  
ATOM   3725  O   ASP B 171      53.634  44.379  45.493  1.00105.80           O  
ATOM   3726  CB  ASP B 171      56.627  43.962  44.250  1.00184.27           C  
ATOM   3727  CG  ASP B 171      57.970  44.603  43.962  1.00184.27           C  
ATOM   3728  OD1 ASP B 171      58.297  45.615  44.615  1.00184.27           O  
ATOM   3729  OD2 ASP B 171      58.695  44.092  43.083  1.00184.27           O  
ATOM   3730  N   LEU B 172      54.629  42.532  46.273  1.00 95.41           N  
ATOM   3731  CA  LEU B 172      53.435  41.779  46.497  1.00 95.41           C  
ATOM   3732  C   LEU B 172      52.564  42.304  47.648  1.00 95.41           C  
ATOM   3733  O   LEU B 172      51.368  42.502  47.459  1.00 95.41           O  
ATOM   3734  CB  LEU B 172      53.831  40.340  46.729  1.00121.19           C  
ATOM   3735  CG  LEU B 172      52.800  39.474  47.419  1.00121.19           C  
ATOM   3736  CD1 LEU B 172      51.543  39.339  46.567  1.00121.19           C  
ATOM   3737  CD2 LEU B 172      53.378  38.103  47.731  1.00121.19           C  
ATOM   3738  N   ARG B 173      53.160  42.527  48.814  1.00 94.37           N  
ATOM   3739  CA  ARG B 173      52.441  43.057  49.951  1.00 94.37           C  
ATOM   3740  C   ARG B 173      51.833  44.428  49.605  1.00 94.37           C  
ATOM   3741  O   ARG B 173      50.704  44.753  49.972  1.00 94.37           O  
ATOM   3742  CB  ARG B 173      53.357  43.154  51.181  1.00113.21           C  
ATOM   3743  CG  ARG B 173      53.753  41.800  51.739  1.00113.21           C  
ATOM   3744  CD  ARG B 173      52.707  41.314  52.729  1.00113.21           C  
ATOM   3745  NE  ARG B 173      53.025  40.025  53.338  1.00113.21           N  
ATOM   3746  CZ  ARG B 173      52.278  39.441  54.272  1.00113.21           C  
ATOM   3747  NH1 ARG B 173      51.173  40.029  54.708  1.00113.21           N  
ATOM   3748  NH2 ARG B 173      52.628  38.265  54.768  1.00113.21           N  
ATOM   3749  N   GLN B 174      52.612  45.223  48.880  1.00 74.31           N  
ATOM   3750  CA  GLN B 174      52.183  46.553  48.463  1.00 74.31           C  
ATOM   3751  C   GLN B 174      50.921  46.475  47.598  1.00 74.31           C  
ATOM   3752  O   GLN B 174      49.902  47.109  47.903  1.00 74.31           O  
ATOM   3753  CB  GLN B 174      53.303  47.236  47.677  1.00174.28           C  
ATOM   3754  CG  GLN B 174      54.531  47.580  48.506  1.00174.28           C  
ATOM   3755  CD  GLN B 174      55.617  48.240  47.681  1.00174.28           C  
ATOM   3756  OE1 GLN B 174      56.634  48.687  48.214  1.00174.28           O  
ATOM   3757  NE2 GLN B 174      55.410  48.299  46.370  1.00174.28           N  
ATOM   3758  N   LEU B 175      51.006  45.698  46.518  1.00106.33           N  
ATOM   3759  CA  LEU B 175      49.890  45.500  45.593  1.00106.33           C  
ATOM   3760  C   LEU B 175      48.755  44.915  46.412  1.00106.33           C  
ATOM   3761  O   LEU B 175      47.703  45.529  46.592  1.00106.33           O  
ATOM   3762  CB  LEU B 175      50.270  44.482  44.516  1.00131.45           C  
ATOM   3763  CG  LEU B 175      51.619  44.610  43.803  1.00131.45           C  
ATOM   3764  CD1 LEU B 175      51.992  43.265  43.198  1.00131.45           C  
ATOM   3765  CD2 LEU B 175      51.552  45.698  42.744  1.00131.45           C  
ATOM   3774  N   TYR B 177      47.935  44.482  49.553  1.00107.52           N  
ATOM   3775  CA  TYR B 177      47.252  45.285  50.547  1.00107.52           C  
ATOM   3776  C   TYR B 177      46.410  46.412  49.966  1.00107.52           C  
ATOM   3777  O   TYR B 177      45.295  46.664  50.423  1.00107.52           O  
ATOM   3778  CB  TYR B 177      48.258  45.837  51.549  1.00146.77           C  
ATOM   3779  CG  TYR B 177      48.713  44.804  52.557  1.00146.77           C  
ATOM   3780  CD1 TYR B 177      49.879  44.066  52.365  1.00146.77           C  
ATOM   3781  CD2 TYR B 177      47.971  44.563  53.707  1.00146.77           C  
ATOM   3782  CE1 TYR B 177      50.293  43.123  53.296  1.00146.77           C  
ATOM   3783  CE2 TYR B 177      48.378  43.624  54.637  1.00146.77           C  
ATOM   3784  CZ  TYR B 177      49.537  42.907  54.429  1.00146.77           C  
ATOM   3785  OH  TYR B 177      49.929  41.980  55.363  1.00146.77           O  
ATOM   3786  N   TRP B 178      46.934  47.095  48.959  1.00 99.71           N  
ATOM   3787  CA  TRP B 178      46.184  48.175  48.334  1.00 99.71           C  
ATOM   3788  C   TRP B 178      44.865  47.609  47.789  1.00 99.71           C  
ATOM   3789  O   TRP B 178      43.800  48.213  47.941  1.00 99.71           O  
ATOM   3790  CB  TRP B 178      47.011  48.794  47.205  1.00115.60           C  
ATOM   3791  CG  TRP B 178      46.285  49.864  46.460  1.00115.60           C  
ATOM   3792  CD1 TRP B 178      45.913  51.095  46.931  1.00115.60           C  
ATOM   3793  CD2 TRP B 178      45.810  49.789  45.113  1.00115.60           C  
ATOM   3794  NE1 TRP B 178      45.236  51.788  45.957  1.00115.60           N  
ATOM   3795  CE2 TRP B 178      45.159  51.009  44.832  1.00115.60           C  
ATOM   3796  CE3 TRP B 178      45.871  48.807  44.114  1.00115.60           C  
ATOM   3797  CZ2 TRP B 178      44.574  51.271  43.596  1.00115.60           C  
ATOM   3798  CZ3 TRP B 178      45.288  49.070  42.884  1.00115.60           C  
ATOM   3799  CH2 TRP B 178      44.649  50.293  42.636  1.00115.60           C  
ATOM   3816  N   GLY B 181      42.103  47.797  50.186  1.00 87.93           N  
ATOM   3817  CA  GLY B 181      41.549  49.068  50.618  1.00 87.93           C  
ATOM   3818  C   GLY B 181      41.605  49.518  52.070  1.00 87.93           C  
ATOM   3819  O   GLY B 181      41.486  48.732  53.012  1.00 87.93           O  
ATOM   3820  N   GLY B 182      41.766  50.828  52.231  1.00 69.79           N  
ATOM   3821  CA  GLY B 182      41.829  51.441  53.544  1.00 69.79           C  
ATOM   3822  C   GLY B 182      42.225  52.900  53.418  1.00 69.79           C  
ATOM   3823  O   GLY B 182      42.713  53.341  52.373  1.00 69.79           O  
ATOM   3824  N   PHE B 183      42.018  53.656  54.487  1.00 79.35           N  
ATOM   3825  CA  PHE B 183      42.366  55.066  54.480  1.00 79.35           C  
ATOM   3826  C   PHE B 183      43.550  55.313  55.416  1.00 79.35           C  
ATOM   3827  O   PHE B 183      43.564  56.266  56.195  1.00 79.35           O  
ATOM   3828  CB  PHE B 183      41.151  55.897  54.903  1.00 65.69           C  
ATOM   3829  CG  PHE B 183      39.965  55.757  53.981  1.00 65.69           C  
ATOM   3830  CD1 PHE B 183      39.191  54.602  53.988  1.00 65.69           C  
ATOM   3831  CD2 PHE B 183      39.610  56.792  53.115  1.00 65.69           C  
ATOM   3832  CE1 PHE B 183      38.083  54.479  53.156  1.00 65.69           C  
ATOM   3833  CE2 PHE B 183      38.501  56.678  52.275  1.00 65.69           C  
ATOM   3834  CZ  PHE B 183      37.736  55.524  52.297  1.00 65.69           C  
ATOM   3835  N   GLY B 184      44.554  54.447  55.306  1.00 81.00           N  
ATOM   3836  CA  GLY B 184      45.730  54.533  56.151  1.00 81.00           C  
ATOM   3837  C   GLY B 184      46.586  55.770  56.012  1.00 81.00           C  
ATOM   3838  O   GLY B 184      46.622  56.612  56.907  1.00 81.00           O  
ATOM   3839  N   GLY B 185      47.297  55.880  54.900  1.00 88.59           N  
ATOM   3840  CA  GLY B 185      48.153  57.033  54.703  1.00 88.59           C  
ATOM   3841  C   GLY B 185      47.397  58.256  54.230  1.00 88.59           C  
ATOM   3842  O   GLY B 185      47.942  59.074  53.490  1.00 88.59           O  
ATOM   3843  N   VAL B 186      46.146  58.392  54.657  1.00 68.43           N  
ATOM   3844  CA  VAL B 186      45.345  59.533  54.240  1.00 68.43           C  
ATOM   3845  C   VAL B 186      45.383  60.702  55.207  1.00 68.43           C  
ATOM   3846  O   VAL B 186      45.045  60.562  56.385  1.00 68.43           O  
ATOM   3847  CB  VAL B 186      43.871  59.131  53.989  1.00 66.00           C  
ATOM   3848  CG1 VAL B 186      42.989  60.375  53.900  1.00 66.00           C  
ATOM   3849  CG2 VAL B 186      43.776  58.339  52.690  1.00 66.00           C  
ATOM   3850  N   ASP B 187      45.794  61.849  54.663  1.00 61.14           N  
ATOM   3851  CA  ASP B 187      45.915  63.126  55.366  1.00 61.14           C  
ATOM   3852  C   ASP B 187      45.632  64.200  54.305  1.00 61.14           C  
ATOM   3853  O   ASP B 187      45.191  63.880  53.200  1.00 61.14           O  
ATOM   3854  CB  ASP B 187      47.343  63.289  55.891  1.00 84.33           C  
ATOM   3855  CG  ASP B 187      48.363  63.388  54.772  1.00 84.33           C  
ATOM   3856  OD1 ASP B 187      48.295  62.579  53.825  1.00 84.33           O  
ATOM   3857  OD2 ASP B 187      49.238  64.269  54.834  1.00 84.33           O  
ATOM   3858  N   TRP B 188      45.902  65.464  54.623  1.00 60.44           N  
ATOM   3859  CA  TRP B 188      45.676  66.542  53.664  1.00 60.44           C  
ATOM   3860  C   TRP B 188      46.489  66.390  52.396  1.00 60.44           C  
ATOM   3861  O   TRP B 188      46.209  67.069  51.414  1.00 60.44           O  
ATOM   3862  CB  TRP B 188      45.978  67.912  54.283  1.00 43.74           C  
ATOM   3863  CG  TRP B 188      45.033  68.253  55.353  1.00 43.74           C  
ATOM   3864  CD1 TRP B 188      45.315  68.396  56.682  1.00 43.74           C  
ATOM   3865  CD2 TRP B 188      43.613  68.365  55.227  1.00 43.74           C  
ATOM   3866  NE1 TRP B 188      44.150  68.578  57.399  1.00 43.74           N  
ATOM   3867  CE2 TRP B 188      43.090  68.562  56.529  1.00 43.74           C  
ATOM   3868  CE3 TRP B 188      42.727  68.312  54.140  1.00 43.74           C  
ATOM   3869  CZ2 TRP B 188      41.721  68.704  56.774  1.00 43.74           C  
ATOM   3870  CZ3 TRP B 188      41.365  68.454  54.383  1.00 43.74           C  
ATOM   3871  CH2 TRP B 188      40.875  68.648  55.693  1.00 43.74           C  
ATOM   3872  N   ARG B 189      47.493  65.516  52.398  1.00 52.38           N  
ATOM   3873  CA  ARG B 189      48.304  65.340  51.189  1.00 52.38           C  
ATOM   3874  C   ARG B 189      47.452  64.845  49.999  1.00 52.38           C  
ATOM   3875  O   ARG B 189      47.892  64.863  48.844  1.00 52.38           O  
ATOM   3876  CB  ARG B 189      49.460  64.356  51.417  1.00130.85           C  
ATOM   3877  CG  ARG B 189      50.356  64.289  50.186  1.00130.85           C  
ATOM   3878  CD  ARG B 189      51.263  63.074  50.099  1.00130.85           C  
ATOM   3879  NE  ARG B 189      51.516  62.757  48.691  1.00130.85           N  
ATOM   3880  CZ  ARG B 189      52.595  62.131  48.230  1.00130.85           C  
ATOM   3881  NH1 ARG B 189      53.552  61.743  49.061  1.00130.85           N  
ATOM   3882  NH2 ARG B 189      52.715  61.894  46.929  1.00130.85           N  
ATOM   3883  N   GLN B 190      46.230  64.409  50.270  1.00 74.29           N  
ATOM   3884  CA  GLN B 190      45.398  63.929  49.182  1.00 74.29           C  
ATOM   3885  C   GLN B 190      44.144  64.750  48.972  1.00 74.29           C  
ATOM   3886  O   GLN B 190      43.103  64.240  48.552  1.00 74.29           O  
ATOM   3887  CB  GLN B 190      45.079  62.456  49.404  1.00 84.75           C  
ATOM   3888  CG  GLN B 190      46.289  61.590  49.121  1.00 84.75           C  
ATOM   3889  CD  GLN B 190      46.460  60.490  50.124  1.00 84.75           C  
ATOM   3890  OE1 GLN B 190      46.504  60.738  51.328  1.00 84.75           O  
ATOM   3891  NE2 GLN B 190      46.565  59.257  49.639  1.00 84.75           N  
ATOM   3892  N   SER B 191      44.265  66.040  49.254  1.00 61.22           N  
ATOM   3893  CA  SER B 191      43.154  66.957  49.084  1.00 61.22           C  
ATOM   3894  C   SER B 191      42.814  67.029  47.603  1.00 61.22           C  
ATOM   3895  O   SER B 191      41.664  67.256  47.239  1.00 61.22           O  
ATOM   3896  CB  SER B 191      43.524  68.347  49.620  1.00 51.61           C  
ATOM   3897  OG  SER B 191      43.555  68.352  51.041  1.00 51.61           O  
ATOM   3898  N   TRP B 192      43.824  66.823  46.759  1.00 54.67           N  
ATOM   3899  CA  TRP B 192      43.649  66.849  45.309  1.00 54.67           C  
ATOM   3900  C   TRP B 192      42.560  65.869  44.855  1.00 54.67           C  
ATOM   3901  O   TRP B 192      41.593  66.261  44.183  1.00 54.67           O  
ATOM   3902  CB  TRP B 192      44.977  66.528  44.621  1.00120.28           C  
ATOM   3903  CG  TRP B 192      45.941  67.678  44.662  1.00120.28           C  
ATOM   3904  CD1 TRP B 192      47.297  67.609  44.825  1.00120.28           C  
ATOM   3905  CD2 TRP B 192      45.626  69.072  44.518  1.00120.28           C  
ATOM   3906  NE1 TRP B 192      47.845  68.871  44.794  1.00120.28           N  
ATOM   3907  CE2 TRP B 192      46.843  69.786  44.607  1.00120.28           C  
ATOM   3908  CE3 TRP B 192      44.435  69.785  44.323  1.00120.28           C  
ATOM   3909  CZ2 TRP B 192      46.902  71.180  44.507  1.00120.28           C  
ATOM   3910  CZ3 TRP B 192      44.494  71.170  44.225  1.00120.28           C  
ATOM   3911  CH2 TRP B 192      45.721  71.852  44.317  1.00120.28           C  
ATOM   3912  N   LEU B 193      42.714  64.601  45.232  1.00 55.33           N  
ATOM   3913  CA  LEU B 193      41.738  63.585  44.887  1.00 55.33           C  
ATOM   3914  C   LEU B 193      40.404  63.909  45.537  1.00 55.33           C  
ATOM   3915  O   LEU B 193      39.361  63.778  44.906  1.00 55.33           O  
ATOM   3916  CB  LEU B 193      42.198  62.206  45.351  1.00 87.60           C  
ATOM   3917  CG  LEU B 193      43.504  61.637  44.799  1.00 87.60           C  
ATOM   3918  CD1 LEU B 193      43.515  60.138  45.076  1.00 87.60           C  
ATOM   3919  CD2 LEU B 193      43.627  61.901  43.301  1.00 87.60           C  
ATOM   3928  N   LEU B 195      39.266  66.671  46.126  1.00 60.26           N  
ATOM   3929  CA  LEU B 195      38.720  67.771  45.349  1.00 60.26           C  
ATOM   3930  C   LEU B 195      38.057  67.227  44.097  1.00 60.26           C  
ATOM   3931  O   LEU B 195      37.016  67.721  43.674  1.00 60.26           O  
ATOM   3932  CB  LEU B 195      39.825  68.725  44.908  1.00 62.92           C  
ATOM   3933  CG  LEU B 195      40.082  69.969  45.732  1.00 62.92           C  
ATOM   3934  CD1 LEU B 195      41.195  70.755  45.083  1.00 62.92           C  
ATOM   3935  CD2 LEU B 195      38.818  70.799  45.808  1.00 62.92           C  
ATOM   3936  N   ALA B 196      38.677  66.216  43.495  1.00 54.13           N  
ATOM   3937  CA  ALA B 196      38.144  65.641  42.274  1.00 54.13           C  
ATOM   3938  C   ALA B 196      36.805  64.937  42.481  1.00 54.13           C  
ATOM   3939  O   ALA B 196      36.013  64.872  41.556  1.00 54.13           O  
ATOM   3940  CB  ALA B 196      39.157  64.693  41.652  1.00 47.20           C  
ATOM   3941  N   LEU B 197      36.541  64.433  43.686  1.00 64.04           N  
ATOM   3942  CA  LEU B 197      35.273  63.758  43.966  1.00 64.04           C  
ATOM   3943  C   LEU B 197      34.105  64.711  44.200  1.00 64.04           C  
ATOM   3944  O   LEU B 197      32.999  64.510  43.688  1.00 64.04           O  
ATOM   3945  CB  LEU B 197      35.389  62.877  45.208  1.00 58.68           C  
ATOM   3946  CG  LEU B 197      35.366  61.356  45.051  1.00 58.68           C  
ATOM   3947  CD1 LEU B 197      35.107  60.713  46.407  1.00 58.68           C  
ATOM   3948  CD2 LEU B 197      34.283  60.953  44.077  1.00 58.68           C  
ATOM   3949  N   ILE B 198      34.364  65.752  44.980  1.00 57.14           N  
ATOM   3950  CA  ILE B 198      33.342  66.714  45.361  1.00 57.14           C  
ATOM   3951  C   ILE B 198      32.434  67.300  44.290  1.00 57.14           C  
ATOM   3952  O   ILE B 198      31.217  67.234  44.417  1.00 57.14           O  
ATOM   3953  CB  ILE B 198      33.968  67.862  46.181  1.00 50.62           C  
ATOM   3954  CG1 ILE B 198      34.676  67.278  47.414  1.00 50.62           C  
ATOM   3955  CG2 ILE B 198      32.880  68.819  46.656  1.00 50.62           C  
ATOM   3956  CD1 ILE B 198      35.457  68.298  48.219  1.00 50.62           C  
ATOM   3957  N   PRO B 199      33.001  67.892  43.232  1.00 47.70           N  
ATOM   3958  CA  PRO B 199      32.129  68.462  42.200  1.00 47.70           C  
ATOM   3959  C   PRO B 199      31.147  67.449  41.590  1.00 47.70           C  
ATOM   3960  O   PRO B 199      29.935  67.682  41.568  1.00 47.70           O  
ATOM   3961  CB  PRO B 199      33.119  69.046  41.190  1.00 49.95           C  
ATOM   3962  CG  PRO B 199      34.372  68.258  41.421  1.00 49.95           C  
ATOM   3963  CD  PRO B 199      34.419  68.089  42.901  1.00 49.95           C  
ATOM   3964  N   VAL B 200      31.660  66.320  41.115  1.00 50.88           N  
ATOM   3965  CA  VAL B 200      30.800  65.295  40.538  1.00 50.88           C  
ATOM   3966  C   VAL B 200      29.769  64.814  41.566  1.00 50.88           C  
ATOM   3967  O   VAL B 200      28.593  64.631  41.241  1.00 50.88           O  
ATOM   3968  CB  VAL B 200      31.637  64.106  40.019  1.00 54.39           C  
ATOM   3969  CG1 VAL B 200      30.721  63.000  39.502  1.00 54.39           C  
ATOM   3970  CG2 VAL B 200      32.587  64.593  38.903  1.00 54.39           C  
ATOM   3971  N   LEU B 201      30.200  64.620  42.806  1.00 51.63           N  
ATOM   3972  CA  LEU B 201      29.291  64.189  43.869  1.00 51.63           C  
ATOM   3973  C   LEU B 201      28.086  65.143  43.974  1.00 51.63           C  
ATOM   3974  O   LEU B 201      26.932  64.716  43.899  1.00 51.63           O  
ATOM   3975  CB  LEU B 201      30.030  64.162  45.214  1.00 65.61           C  
ATOM   3976  CG  LEU B 201      30.257  62.833  45.935  1.00 65.61           C  
ATOM   3977  CD1 LEU B 201      31.148  63.064  47.133  1.00 65.61           C  
ATOM   3978  CD2 LEU B 201      28.922  62.222  46.361  1.00 65.61           C  
ATOM   3979  N   LEU B 202      28.361  66.433  44.155  1.00 54.01           N  
ATOM   3980  CA  LEU B 202      27.306  67.441  44.283  1.00 54.01           C  
ATOM   3981  C   LEU B 202      26.417  67.480  43.051  1.00 54.01           C  
ATOM   3982  O   LEU B 202      25.192  67.508  43.157  1.00 54.01           O  
ATOM   3983  CB  LEU B 202      27.921  68.822  44.509  1.00 67.86           C  
ATOM   3984  CG  LEU B 202      28.658  68.984  45.838  1.00 67.86           C  
ATOM   3985  CD1 LEU B 202      29.422  70.285  45.863  1.00 67.86           C  
ATOM   3986  CD2 LEU B 202      27.657  68.932  46.964  1.00 67.86           C  
ATOM   3987  N   TRP B 203      27.045  67.475  41.882  1.00 49.89           N  
ATOM   3988  CA  TRP B 203      26.314  67.506  40.632  1.00 49.89           C  
ATOM   3989  C   TRP B 203      25.396  66.288  40.457  1.00 49.89           C  
ATOM   3990  O   TRP B 203      24.174  66.428  40.365  1.00 49.89           O  
ATOM   3991  CB  TRP B 203      27.281  67.592  39.458  1.00 59.98           C  
ATOM   3992  CG  TRP B 203      26.545  67.797  38.193  1.00 59.98           C  
ATOM   3993  CD1 TRP B 203      25.881  68.927  37.809  1.00 59.98           C  
ATOM   3994  CD2 TRP B 203      26.281  66.811  37.188  1.00 59.98           C  
ATOM   3995  NE1 TRP B 203      25.211  68.704  36.631  1.00 59.98           N  
ATOM   3996  CE2 TRP B 203      25.439  67.414  36.225  1.00 59.98           C  
ATOM   3997  CE3 TRP B 203      26.671  65.475  37.011  1.00 59.98           C  
ATOM   3998  CZ2 TRP B 203      24.975  66.728  35.097  1.00 59.98           C  
ATOM   3999  CZ3 TRP B 203      26.209  64.788  35.888  1.00 59.98           C  
ATOM   4000  CH2 TRP B 203      25.366  65.421  34.943  1.00 59.98           C  
ATOM   4001  N   ILE B 204      25.980  65.097  40.399  1.00 49.31           N  
ATOM   4002  CA  ILE B 204      25.192  63.886  40.242  1.00 49.31           C  
ATOM   4003  C   ILE B 204      23.969  63.857  41.157  1.00 49.31           C  
ATOM   4004  O   ILE B 204      22.842  63.647  40.703  1.00 49.31           O  
ATOM   4005  CB  ILE B 204      26.061  62.625  40.509  1.00 63.38           C  
ATOM   4006  CG1 ILE B 204      26.562  62.057  39.185  1.00 63.38           C  
ATOM   4007  CG2 ILE B 204      25.273  61.576  41.247  1.00 63.38           C  
ATOM   4008  CD1 ILE B 204      25.450  61.712  38.220  1.00 63.38           C  
ATOM   4009  N   SER B 205      24.196  64.081  42.444  1.00 46.79           N  
ATOM   4010  CA  SER B 205      23.132  64.052  43.439  1.00 46.79           C  
ATOM   4011  C   SER B 205      21.979  65.018  43.204  1.00 46.79           C  
ATOM   4012  O   SER B 205      20.971  64.969  43.912  1.00 46.79           O  
ATOM   4013  CB  SER B 205      23.729  64.289  44.824  1.00 76.41           C  
ATOM   4014  OG  SER B 205      24.784  63.374  45.068  1.00 76.41           O  
ATOM   4015  N   SER B 206      22.097  65.910  42.233  1.00 50.43           N  
ATOM   4016  CA  SER B 206      20.976  66.805  42.002  1.00 50.43           C  
ATOM   4017  C   SER B 206      20.289  66.496  40.667  1.00 50.43           C  
ATOM   4018  O   SER B 206      19.561  67.329  40.109  1.00 50.43           O  
ATOM   4019  CB  SER B 206      21.424  68.271  42.083  1.00 60.80           C  
ATOM   4020  OG  SER B 206      22.501  68.526  41.211  1.00 60.80           O  
ATOM   4021  N   GLN B 207      20.514  65.277  40.177  1.00 53.53           N  
ATOM   4022  CA  GLN B 207      19.925  64.817  38.920  1.00 53.53           C  
ATOM   4023  C   GLN B 207      18.770  63.850  39.156  1.00 53.53           C  
ATOM   4024  O   GLN B 207      18.709  62.789  38.540  1.00 53.53           O  
ATOM   4025  CB  GLN B 207      20.980  64.128  38.057  1.00 53.52           C  
ATOM   4026  CG  GLN B 207      22.133  65.018  37.685  1.00 53.52           C  
ATOM   4027  CD  GLN B 207      21.664  66.412  37.312  1.00 53.52           C  
ATOM   4028  OE1 GLN B 207      22.114  67.406  37.885  1.00 53.52           O  
ATOM   4029  NE2 GLN B 207      20.752  66.490  36.348  1.00 53.52           N  
ATOM   4030  N   SER B 208      17.857  64.218  40.044  1.00 54.18           N  
ATOM   4031  CA  SER B 208      16.713  63.378  40.340  1.00 54.18           C  
ATOM   4032  C   SER B 208      15.709  63.324  39.178  1.00 54.18           C  
ATOM   4033  O   SER B 208      15.163  62.264  38.896  1.00 54.18           O  
ATOM   4034  CB  SER B 208      16.032  63.876  41.610  1.00 50.08           C  
ATOM   4035  OG  SER B 208      15.878  65.285  41.575  1.00 50.08           O  
ATOM   4036  N   ARG B 209      15.467  64.455  38.513  1.00 55.45           N  
ATOM   4037  CA  ARG B 209      14.539  64.513  37.377  1.00 55.45           C  
ATOM   4038  C   ARG B 209      14.827  63.404  36.365  1.00 55.45           C  
ATOM   4039  O   ARG B 209      13.953  62.589  36.082  1.00 55.45           O  
ATOM   4040  CB  ARG B 209      14.622  65.865  36.660  1.00150.59           C  
ATOM   4041  CG  ARG B 209      13.459  66.798  36.893  1.00150.59           C  
ATOM   4042  CD  ARG B 209      13.682  68.088  36.126  1.00150.59           C  
ATOM   4043  NE  ARG B 209      12.779  69.152  36.552  1.00150.59           N  
ATOM   4044  CZ  ARG B 209      12.883  70.420  36.163  1.00150.59           C  
ATOM   4045  NH1 ARG B 209      13.852  70.786  35.333  1.00150.59           N  
ATOM   4046  NH2 ARG B 209      12.020  71.324  36.607  1.00150.59           N  
ATOM   4047  N   PRO B 210      16.055  63.370  35.805  1.00 56.90           N  
ATOM   4048  CA  PRO B 210      16.512  62.381  34.820  1.00 56.90           C  
ATOM   4049  C   PRO B 210      16.416  60.940  35.291  1.00 56.90           C  
ATOM   4050  O   PRO B 210      15.995  60.064  34.545  1.00 56.90           O  
ATOM   4051  CB  PRO B 210      17.970  62.785  34.577  1.00 47.05           C  
ATOM   4052  CG  PRO B 210      17.937  64.265  34.793  1.00 47.05           C  
ATOM   4053  CD  PRO B 210      17.112  64.370  36.041  1.00 47.05           C  
ATOM   4062  N   ASN B 212      14.524  59.715  37.782  1.00 62.43           N  
ATOM   4063  CA  ASN B 212      13.167  59.306  38.089  1.00 62.43           C  
ATOM   4064  C   ASN B 212      12.505  58.887  36.769  1.00 62.43           C  
ATOM   4065  O   ASN B 212      11.644  58.001  36.742  1.00 62.43           O  
ATOM   4066  CB  ASN B 212      12.395  60.457  38.732  1.00 52.19           C  
ATOM   4067  CG  ASN B 212      12.578  60.518  40.243  1.00 52.19           C  
ATOM   4068  OD1 ASN B 212      13.176  59.615  40.839  1.00 52.19           O  
ATOM   4069  ND2 ASN B 212      12.083  61.583  40.866  1.00 52.19           N  
ATOM   4078  N   LEU B 214      14.281  57.719  33.959  1.00 50.29           N  
ATOM   4079  CA  LEU B 214      14.910  56.464  33.560  1.00 50.29           C  
ATOM   4080  C   LEU B 214      14.242  55.291  34.262  1.00 50.29           C  
ATOM   4081  O   LEU B 214      14.005  54.252  33.653  1.00 50.29           O  
ATOM   4082  CB  LEU B 214      16.390  56.464  33.916  1.00 55.12           C  
ATOM   4083  CG  LEU B 214      17.371  57.199  33.016  1.00 55.12           C  
ATOM   4084  CD1 LEU B 214      18.702  57.335  33.750  1.00 55.12           C  
ATOM   4085  CD2 LEU B 214      17.552  56.440  31.716  1.00 55.12           C  
ATOM   4086  N   ALA B 215      13.947  55.471  35.547  1.00 57.40           N  
ATOM   4087  CA  ALA B 215      13.323  54.436  36.362  1.00 57.40           C  
ATOM   4088  C   ALA B 215      12.090  53.852  35.694  1.00 57.40           C  
ATOM   4089  O   ALA B 215      11.778  52.672  35.871  1.00 57.40           O  
ATOM   4090  CB  ALA B 215      12.947  55.003  37.718  1.00 25.80           C  
ATOM   4091  N   LEU B 216      11.394  54.690  34.932  1.00 58.63           N  
ATOM   4092  CA  LEU B 216      10.190  54.284  34.219  1.00 58.63           C  
ATOM   4093  C   LEU B 216      10.469  53.303  33.081  1.00 58.63           C  
ATOM   4094  O   LEU B 216       9.562  52.629  32.612  1.00 58.63           O  
ATOM   4095  CB  LEU B 216       9.499  55.509  33.638  1.00 42.00           C  
ATOM   4096  CG  LEU B 216       9.195  56.634  34.624  1.00 42.00           C  
ATOM   4097  CD1 LEU B 216       8.604  57.813  33.883  1.00 42.00           C  
ATOM   4098  CD2 LEU B 216       8.227  56.132  35.691  1.00 42.00           C  
ATOM   4099  N   GLY B 217      11.719  53.227  32.642  1.00 39.20           N  
ATOM   4100  CA  GLY B 217      12.069  52.334  31.549  1.00 39.20           C  
ATOM   4101  C   GLY B 217      12.247  53.087  30.238  1.00 39.20           C  
ATOM   4102  O   GLY B 217      11.584  54.105  30.012  1.00 39.20           O  
ATOM   4103  N   GLU B 218      13.142  52.591  29.383  1.00 55.21           N  
ATOM   4104  CA  GLU B 218      13.443  53.196  28.078  1.00 55.21           C  
ATOM   4105  C   GLU B 218      12.290  53.884  27.330  1.00 55.21           C  
ATOM   4106  O   GLU B 218      12.310  55.102  27.125  1.00 55.21           O  
ATOM   4107  CB  GLU B 218      14.044  52.150  27.141  1.00 93.51           C  
ATOM   4108  CG  GLU B 218      15.470  51.777  27.446  1.00 93.51           C  
ATOM   4109  CD  GLU B 218      16.048  50.836  26.407  1.00 93.51           C  
ATOM   4110  OE1 GLU B 218      15.918  51.132  25.197  1.00 93.51           O  
ATOM   4111  OE2 GLU B 218      16.637  49.803  26.797  1.00 93.51           O  
ATOM   4112  N   ILE B 219      11.302  53.093  26.914  1.00 39.73           N  
ATOM   4113  CA  ILE B 219      10.168  53.600  26.158  1.00 39.73           C  
ATOM   4114  C   ILE B 219       9.433  54.755  26.828  1.00 39.73           C  
ATOM   4115  O   ILE B 219       9.116  55.763  26.168  1.00 39.73           O  
ATOM   4116  CB  ILE B 219       9.160  52.456  25.847  1.00 34.21           C  
ATOM   4117  CG1 ILE B 219       9.894  51.317  25.144  1.00 34.21           C  
ATOM   4118  CG2 ILE B 219       8.036  52.968  24.934  1.00 34.21           C  
ATOM   4119  CD1 ILE B 219      10.520  51.745  23.818  1.00 34.21           C  
ATOM   4120  N   SER B 220       9.150  54.617  28.123  1.00 50.17           N  
ATOM   4121  CA  SER B 220       8.462  55.680  28.831  1.00 50.17           C  
ATOM   4122  C   SER B 220       9.310  56.946  28.879  1.00 50.17           C  
ATOM   4123  O   SER B 220       8.837  58.026  28.529  1.00 50.17           O  
ATOM   4124  CB  SER B 220       8.124  55.237  30.235  1.00 41.02           C  
ATOM   4125  OG  SER B 220       7.042  54.347  30.197  1.00 41.02           O  
ATOM   4126  N   ALA B 221      10.558  56.805  29.313  1.00 44.28           N  
ATOM   4127  CA  ALA B 221      11.459  57.944  29.389  1.00 44.28           C  
ATOM   4128  C   ALA B 221      11.471  58.642  28.031  1.00 44.28           C  
ATOM   4129  O   ALA B 221      11.208  59.845  27.936  1.00 44.28           O  
ATOM   4130  CB  ALA B 221      12.883  57.480  29.767  1.00 44.33           C  
ATOM   4131  N   ARG B 222      11.751  57.873  26.981  1.00 41.56           N  
ATOM   4132  CA  ARG B 222      11.812  58.415  25.629  1.00 41.56           C  
ATOM   4133  C   ARG B 222      10.518  59.099  25.179  1.00 41.56           C  
ATOM   4134  O   ARG B 222      10.569  60.232  24.692  1.00 41.56           O  
ATOM   4135  CB  ARG B 222      12.208  57.327  24.636  1.00 69.88           C  
ATOM   4136  CG  ARG B 222      13.594  56.743  24.885  1.00 69.88           C  
ATOM   4137  CD  ARG B 222      14.089  56.003  23.668  1.00 69.88           C  
ATOM   4138  NE  ARG B 222      14.093  56.889  22.511  1.00 69.88           N  
ATOM   4139  CZ  ARG B 222      13.831  56.500  21.264  1.00 69.88           C  
ATOM   4140  NH1 ARG B 222      13.542  55.229  21.007  1.00 69.88           N  
ATOM   4141  NH2 ARG B 222      13.848  57.387  20.274  1.00 69.88           N  
ATOM   4142  N   GLN B 223       9.362  58.453  25.357  1.00 46.42           N  
ATOM   4143  CA  GLN B 223       8.121  59.095  24.921  1.00 46.42           C  
ATOM   4144  C   GLN B 223       7.732  60.273  25.803  1.00 46.42           C  
ATOM   4145  O   GLN B 223       6.887  61.081  25.427  1.00 46.42           O  
ATOM   4146  CB  GLN B 223       6.952  58.082  24.806  1.00 34.36           C  
ATOM   4147  CG  GLN B 223       6.338  57.546  26.084  1.00 34.36           C  
ATOM   4148  CD  GLN B 223       5.083  58.291  26.477  1.00 34.36           C  
ATOM   4149  OE1 GLN B 223       4.383  58.828  25.625  1.00 34.36           O  
ATOM   4150  NE2 GLN B 223       4.776  58.317  27.771  1.00 34.36           N  
ATOM   4151  N   LEU B 224       8.342  60.389  26.974  1.00 48.92           N  
ATOM   4152  CA  LEU B 224       8.033  61.520  27.843  1.00 48.92           C  
ATOM   4153  C   LEU B 224       8.963  62.698  27.556  1.00 48.92           C  
ATOM   4154  O   LEU B 224       8.780  63.777  28.109  1.00 48.92           O  
ATOM   4155  CB  LEU B 224       8.109  61.123  29.317  1.00 35.86           C  
ATOM   4156  CG  LEU B 224       6.805  60.519  29.847  1.00 35.86           C  
ATOM   4157  CD1 LEU B 224       6.992  60.041  31.279  1.00 35.86           C  
ATOM   4158  CD2 LEU B 224       5.684  61.563  29.767  1.00 35.86           C  
ATOM   4159  N   GLY B 225       9.951  62.481  26.687  1.00 49.50           N  
ATOM   4160  CA  GLY B 225      10.863  63.543  26.309  1.00 49.50           C  
ATOM   4161  C   GLY B 225      12.316  63.421  26.731  1.00 49.50           C  
ATOM   4162  O   GLY B 225      13.137  64.243  26.329  1.00 49.50           O  
ATOM   4163  N   LEU B 226      12.654  62.404  27.517  1.00 58.10           N  
ATOM   4164  CA  LEU B 226      14.026  62.250  27.982  1.00 58.10           C  
ATOM   4165  C   LEU B 226      15.049  61.817  26.935  1.00 58.10           C  
ATOM   4166  O   LEU B 226      14.822  60.868  26.186  1.00 58.10           O  
ATOM   4167  CB  LEU B 226      14.096  61.250  29.140  1.00 56.55           C  
ATOM   4168  CG  LEU B 226      15.493  61.185  29.778  1.00 56.55           C  
ATOM   4169  CD1 LEU B 226      15.642  62.384  30.710  1.00 56.55           C  
ATOM   4170  CD2 LEU B 226      15.706  59.882  30.549  1.00 56.55           C  
ATOM   4171  N   PRO B 227      16.193  62.522  26.870  1.00 51.93           N  
ATOM   4172  CA  PRO B 227      17.293  62.234  25.940  1.00 51.93           C  
ATOM   4173  C   PRO B 227      18.046  61.027  26.524  1.00 51.93           C  
ATOM   4174  O   PRO B 227      19.097  61.181  27.136  1.00 51.93           O  
ATOM   4175  CB  PRO B 227      18.146  63.504  26.004  1.00 55.19           C  
ATOM   4176  CG  PRO B 227      17.194  64.557  26.464  1.00 55.19           C  
ATOM   4177  CD  PRO B 227      16.386  63.838  27.501  1.00 55.19           C  
ATOM   4178  N   LEU B 228      17.492  59.835  26.341  1.00 65.60           N  
ATOM   4179  CA  LEU B 228      18.068  58.609  26.886  1.00 65.60           C  
ATOM   4180  C   LEU B 228      19.583  58.436  26.744  1.00 65.60           C  
ATOM   4181  O   LEU B 228      20.305  58.327  27.736  1.00 65.60           O  
ATOM   4182  CB  LEU B 228      17.354  57.406  26.277  1.00 64.75           C  
ATOM   4183  CG  LEU B 228      17.530  56.056  26.966  1.00 64.75           C  
ATOM   4184  CD1 LEU B 228      16.945  56.109  28.368  1.00 64.75           C  
ATOM   4185  CD2 LEU B 228      16.828  54.988  26.144  1.00 64.75           C  
ATOM   4186  N   TRP B 229      20.058  58.390  25.511  1.00 66.56           N  
ATOM   4187  CA  TRP B 229      21.478  58.221  25.228  1.00 66.56           C  
ATOM   4188  C   TRP B 229      22.344  59.225  25.988  1.00 66.56           C  
ATOM   4189  O   TRP B 229      23.316  58.840  26.633  1.00 66.56           O  
ATOM   4190  CB  TRP B 229      21.701  58.349  23.722  1.00112.97           C  
ATOM   4191  CG  TRP B 229      20.795  59.374  23.115  1.00112.97           C  
ATOM   4192  CD1 TRP B 229      21.127  60.642  22.736  1.00112.97           C  
ATOM   4193  CD2 TRP B 229      19.378  59.252  22.913  1.00112.97           C  
ATOM   4194  NE1 TRP B 229      20.005  61.320  22.318  1.00112.97           N  
ATOM   4195  CE2 TRP B 229      18.919  60.489  22.417  1.00112.97           C  
ATOM   4196  CE3 TRP B 229      18.452  58.217  23.109  1.00112.97           C  
ATOM   4197  CZ2 TRP B 229      17.572  60.721  22.114  1.00112.97           C  
ATOM   4198  CZ3 TRP B 229      17.114  58.450  22.809  1.00112.97           C  
ATOM   4199  CH2 TRP B 229      16.689  59.691  22.318  1.00112.97           C  
ATOM   4200  N   PHE B 230      21.990  60.506  25.919  1.00 71.41           N  
ATOM   4201  CA  PHE B 230      22.743  61.538  26.618  1.00 71.41           C  
ATOM   4202  C   PHE B 230      22.902  61.216  28.106  1.00 71.41           C  
ATOM   4203  O   PHE B 230      24.019  61.195  28.630  1.00 71.41           O  
ATOM   4204  CB  PHE B 230      22.050  62.893  26.480  1.00 54.26           C  
ATOM   4205  CG  PHE B 230      22.612  63.962  27.388  1.00 54.26           C  
ATOM   4206  CD1 PHE B 230      23.789  64.629  27.064  1.00 54.26           C  
ATOM   4207  CD2 PHE B 230      21.955  64.304  28.571  1.00 54.26           C  
ATOM   4208  CE1 PHE B 230      24.299  65.623  27.903  1.00 54.26           C  
ATOM   4209  CE2 PHE B 230      22.460  65.294  29.412  1.00 54.26           C  
ATOM   4210  CZ  PHE B 230      23.632  65.952  29.076  1.00 54.26           C  
ATOM   4211  N   TRP B 231      21.788  60.966  28.786  1.00 58.71           N  
ATOM   4212  CA  TRP B 231      21.844  60.679  30.210  1.00 58.71           C  
ATOM   4213  C   TRP B 231      22.531  59.375  30.567  1.00 58.71           C  
ATOM   4214  O   TRP B 231      23.150  59.270  31.622  1.00 58.71           O  
ATOM   4215  CB  TRP B 231      20.449  60.719  30.821  1.00 57.18           C  
ATOM   4216  CG  TRP B 231      19.948  62.108  30.962  1.00 57.18           C  
ATOM   4217  CD1 TRP B 231      18.965  62.706  30.232  1.00 57.18           C  
ATOM   4218  CD2 TRP B 231      20.443  63.104  31.857  1.00 57.18           C  
ATOM   4219  NE1 TRP B 231      18.818  64.014  30.613  1.00 57.18           N  
ATOM   4220  CE2 TRP B 231      19.716  64.287  31.609  1.00 57.18           C  
ATOM   4221  CE3 TRP B 231      21.439  63.114  32.845  1.00 57.18           C  
ATOM   4222  CZ2 TRP B 231      19.947  65.471  32.315  1.00 57.18           C  
ATOM   4223  CZ3 TRP B 231      21.670  64.288  33.548  1.00 57.18           C  
ATOM   4224  CH2 TRP B 231      20.928  65.452  33.279  1.00 57.18           C  
ATOM   4225  N   ARG B 232      22.431  58.377  29.702  1.00 59.96           N  
ATOM   4226  CA  ARG B 232      23.089  57.119  29.985  1.00 59.96           C  
ATOM   4227  C   ARG B 232      24.585  57.354  29.964  1.00 59.96           C  
ATOM   4228  O   ARG B 232      25.299  56.872  30.833  1.00 59.96           O  
ATOM   4229  CB  ARG B 232      22.716  56.055  28.953  1.00 87.86           C  
ATOM   4230  CG  ARG B 232      21.315  55.510  29.104  1.00 87.86           C  
ATOM   4231  CD  ARG B 232      21.167  54.238  28.303  1.00 87.86           C  
ATOM   4232  NE  ARG B 232      19.842  53.646  28.457  1.00 87.86           N  
ATOM   4233  CZ  ARG B 232      19.494  52.458  27.971  1.00 87.86           C  
ATOM   4234  NH1 ARG B 232      20.379  51.734  27.298  1.00 87.86           N  
ATOM   4235  NH2 ARG B 232      18.266  51.992  28.164  1.00 87.86           N  
ATOM   4236  N   ASN B 233      25.064  58.107  28.980  1.00 68.80           N  
ATOM   4237  CA  ASN B 233      26.492  58.385  28.895  1.00 68.80           C  
ATOM   4238  C   ASN B 233      26.944  59.230  30.073  1.00 68.80           C  
ATOM   4239  O   ASN B 233      27.907  58.889  30.763  1.00 68.80           O  
ATOM   4240  CB  ASN B 233      26.826  59.118  27.600  1.00 73.69           C  
ATOM   4241  CG  ASN B 233      26.522  58.295  26.377  1.00 73.69           C  
ATOM   4242  OD1 ASN B 233      26.774  57.092  26.350  1.00 73.69           O  
ATOM   4243  ND2 ASN B 233      25.992  58.938  25.349  1.00 73.69           N  
ATOM   4244  N   VAL B 234      26.241  60.333  30.298  1.00 75.48           N  
ATOM   4245  CA  VAL B 234      26.559  61.235  31.394  1.00 75.48           C  
ATOM   4246  C   VAL B 234      26.674  60.489  32.723  1.00 75.48           C  
ATOM   4247  O   VAL B 234      27.665  60.640  33.437  1.00 75.48           O  
ATOM   4248  CB  VAL B 234      25.497  62.373  31.491  1.00 47.83           C  
ATOM   4249  CG1 VAL B 234      25.126  62.652  32.933  1.00 47.83           C  
ATOM   4250  CG2 VAL B 234      26.049  63.630  30.851  1.00 47.83           C  
ATOM   4251  N   LEU B 235      25.675  59.675  33.044  1.00 71.58           N  
ATOM   4252  CA  LEU B 235      25.693  58.928  34.296  1.00 71.58           C  
ATOM   4253  C   LEU B 235      26.827  57.906  34.345  1.00 71.58           C  
ATOM   4254  O   LEU B 235      27.518  57.783  35.359  1.00 71.58           O  
ATOM   4255  CB  LEU B 235      24.351  58.221  34.527  1.00 57.06           C  
ATOM   4256  CG  LEU B 235      23.106  59.112  34.619  1.00 57.06           C  
ATOM   4257  CD1 LEU B 235      21.951  58.292  35.165  1.00 57.06           C  
ATOM   4258  CD2 LEU B 235      23.374  60.320  35.520  1.00 57.06           C  
ATOM   4259  N   VAL B 236      27.012  57.169  33.254  1.00 59.15           N  
ATOM   4260  CA  VAL B 236      28.074  56.171  33.176  1.00 59.15           C  
ATOM   4261  C   VAL B 236      29.411  56.836  33.488  1.00 59.15           C  
ATOM   4262  O   VAL B 236      30.224  56.300  34.248  1.00 59.15           O  
ATOM   4263  CB  VAL B 236      28.150  55.533  31.760  1.00 48.26           C  
ATOM   4264  CG1 VAL B 236      29.422  54.724  31.605  1.00 48.26           C  
ATOM   4265  CG2 VAL B 236      26.975  54.632  31.535  1.00 48.26           C  
ATOM   4266  N   ALA B 237      29.632  58.006  32.895  1.00 57.44           N  
ATOM   4267  CA  ALA B 237      30.873  58.761  33.100  1.00 57.44           C  
ATOM   4268  C   ALA B 237      30.997  59.210  34.554  1.00 57.44           C  
ATOM   4269  O   ALA B 237      32.053  59.068  35.167  1.00 57.44           O  
ATOM   4270  CB  ALA B 237      30.909  59.972  32.176  1.00 42.02           C  
ATOM   4271  N   ALA B 238      29.910  59.755  35.087  1.00 56.53           N  
ATOM   4272  CA  ALA B 238      29.862  60.202  36.473  1.00 56.53           C  
ATOM   4273  C   ALA B 238      30.344  59.064  37.374  1.00 56.53           C  
ATOM   4274  O   ALA B 238      31.223  59.243  38.228  1.00 56.53           O  
ATOM   4275  CB  ALA B 238      28.424  60.583  36.844  1.00 36.00           C  
ATOM   4276  N   THR B 239      29.752  57.893  37.162  1.00 62.84           N  
ATOM   4277  CA  THR B 239      30.073  56.691  37.920  1.00 62.84           C  
ATOM   4278  C   THR B 239      31.542  56.288  37.759  1.00 62.84           C  
ATOM   4279  O   THR B 239      32.211  55.939  38.733  1.00 62.84           O  
ATOM   4280  CB  THR B 239      29.179  55.519  37.468  1.00 80.59           C  
ATOM   4281  OG1 THR B 239      27.804  55.913  37.551  1.00 80.59           O  
ATOM   4282  CG2 THR B 239      29.396  54.306  38.351  1.00 80.59           C  
ATOM   4283  N   GLY B 240      32.037  56.331  36.525  1.00 75.83           N  
ATOM   4284  CA  GLY B 240      33.421  55.975  36.273  1.00 75.83           C  
ATOM   4285  C   GLY B 240      34.366  56.881  37.037  1.00 75.83           C  
ATOM   4286  O   GLY B 240      35.342  56.421  37.622  1.00 75.83           O  
ATOM   4287  N   TRP B 241      34.070  58.175  37.027  1.00 65.48           N  
ATOM   4288  CA  TRP B 241      34.880  59.160  37.725  1.00 65.48           C  
ATOM   4289  C   TRP B 241      34.823  58.923  39.236  1.00 65.48           C  
ATOM   4290  O   TRP B 241      35.848  58.797  39.899  1.00 65.48           O  
ATOM   4291  CB  TRP B 241      34.378  60.568  37.386  1.00 73.53           C  
ATOM   4292  CG  TRP B 241      35.090  61.675  38.103  1.00 73.53           C  
ATOM   4293  CD1 TRP B 241      34.780  62.196  39.326  1.00 73.53           C  
ATOM   4294  CD2 TRP B 241      36.246  62.385  37.647  1.00 73.53           C  
ATOM   4295  NE1 TRP B 241      35.670  63.186  39.659  1.00 73.53           N  
ATOM   4296  CE2 TRP B 241      36.582  63.323  38.646  1.00 73.53           C  
ATOM   4297  CE3 TRP B 241      37.034  62.317  36.490  1.00 73.53           C  
ATOM   4298  CZ2 TRP B 241      37.676  64.192  38.525  1.00 73.53           C  
ATOM   4299  CZ3 TRP B 241      38.125  63.181  36.368  1.00 73.53           C  
ATOM   4300  CH2 TRP B 241      38.433  64.105  37.382  1.00 73.53           C  
ATOM   4309  N   VAL B 243      33.920  56.268  40.963  1.00 67.86           N  
ATOM   4310  CA  VAL B 243      34.528  55.009  41.361  1.00 67.86           C  
ATOM   4311  C   VAL B 243      36.038  55.047  41.174  1.00 67.86           C  
ATOM   4312  O   VAL B 243      36.784  54.647  42.058  1.00 67.86           O  
ATOM   4313  CB  VAL B 243      33.930  53.827  40.567  1.00 54.16           C  
ATOM   4314  CG1 VAL B 243      34.745  52.557  40.807  1.00 54.16           C  
ATOM   4315  CG2 VAL B 243      32.487  53.603  41.002  1.00 54.16           C  
ATOM   4316  N   GLY B 244      36.489  55.535  40.027  1.00 61.41           N  
ATOM   4317  CA  GLY B 244      37.916  55.613  39.777  1.00 61.41           C  
ATOM   4318  C   GLY B 244      38.625  56.363  40.883  1.00 61.41           C  
ATOM   4319  O   GLY B 244      39.604  55.875  41.450  1.00 61.41           O  
ATOM   4320  N   VAL B 245      38.121  57.552  41.196  1.00 66.37           N  
ATOM   4321  CA  VAL B 245      38.702  58.378  42.243  1.00 66.37           C  
ATOM   4322  C   VAL B 245      38.639  57.670  43.593  1.00 66.37           C  
ATOM   4323  O   VAL B 245      39.596  57.722  44.361  1.00 66.37           O  
ATOM   4324  CB  VAL B 245      37.987  59.757  42.306  1.00 38.82           C  
ATOM   4325  CG1 VAL B 245      38.213  60.441  43.672  1.00 38.82           C  
ATOM   4326  CG2 VAL B 245      38.505  60.647  41.175  1.00 38.82           C  
ATOM   4327  N   SER B 246      37.528  56.998  43.879  1.00 54.07           N  
ATOM   4328  CA  SER B 246      37.388  56.283  45.143  1.00 54.07           C  
ATOM   4329  C   SER B 246      38.454  55.202  45.307  1.00 54.07           C  
ATOM   4330  O   SER B 246      39.060  55.055  46.377  1.00 54.07           O  
ATOM   4331  CB  SER B 246      36.010  55.635  45.249  1.00 54.21           C  
ATOM   4332  OG  SER B 246      34.993  56.602  45.442  1.00 54.21           O  
ATOM   4333  N   VAL B 247      38.680  54.434  44.251  1.00 63.48           N  
ATOM   4334  CA  VAL B 247      39.672  53.376  44.316  1.00 63.48           C  
ATOM   4335  C   VAL B 247      41.050  53.987  44.505  1.00 63.48           C  
ATOM   4336  O   VAL B 247      41.863  53.474  45.272  1.00 63.48           O  
ATOM   4337  CB  VAL B 247      39.648  52.503  43.039  1.00 80.63           C  
ATOM   4338  CG1 VAL B 247      40.778  51.488  43.078  1.00 80.63           C  
ATOM   4339  CG2 VAL B 247      38.311  51.786  42.934  1.00 80.63           C  
ATOM   4340  N   ALA B 248      41.309  55.090  43.814  1.00 64.65           N  
ATOM   4341  CA  ALA B 248      42.597  55.765  43.935  1.00 64.65           C  
ATOM   4342  C   ALA B 248      42.774  56.278  45.362  1.00 64.65           C  
ATOM   4343  O   ALA B 248      43.890  56.421  45.847  1.00 64.65           O  
ATOM   4344  CB  ALA B 248      42.681  56.920  42.947  1.00 35.11           C  
ATOM   4345  N   LEU B 249      41.659  56.546  46.029  1.00 74.22           N  
ATOM   4346  CA  LEU B 249      41.680  57.038  47.397  1.00 74.22           C  
ATOM   4347  C   LEU B 249      41.903  55.904  48.397  1.00 74.22           C  
ATOM   4348  O   LEU B 249      42.876  55.924  49.141  1.00 74.22           O  
ATOM   4349  CB  LEU B 249      40.355  57.732  47.735  1.00 84.71           C  
ATOM   4350  CG  LEU B 249      40.334  59.156  48.300  1.00 84.71           C  
ATOM   4351  CD1 LEU B 249      41.398  59.336  49.368  1.00 84.71           C  
ATOM   4352  CD2 LEU B 249      40.564  60.122  47.176  1.00 84.71           C  
ATOM   4353  N   ALA B 250      41.005  54.918  48.414  1.00 54.33           N  
ATOM   4354  CA  ALA B 250      41.113  53.818  49.368  1.00 54.33           C  
ATOM   4355  C   ALA B 250      41.075  52.428  48.762  1.00 54.33           C  
ATOM   4356  O   ALA B 250      40.575  51.498  49.392  1.00 54.33           O  
ATOM   4357  CB  ALA B 250      40.011  53.937  50.410  1.00 47.03           C  
ATOM   4358  N   GLY B 251      41.592  52.277  47.548  1.00 67.15           N  
ATOM   4359  CA  GLY B 251      41.579  50.972  46.916  1.00 67.15           C  
ATOM   4360  C   GLY B 251      40.182  50.405  46.721  1.00 67.15           C  
ATOM   4361  O   GLY B 251      39.183  51.128  46.772  1.00 67.15           O  
ATOM   4362  N   ALA B 252      40.113  49.093  46.512  1.00 80.87           N  
ATOM   4363  CA  ALA B 252      38.849  48.403  46.279  1.00 80.87           C  
ATOM   4364  C   ALA B 252      37.984  48.230  47.520  1.00 80.87           C  
ATOM   4365  O   ALA B 252      38.427  47.698  48.538  1.00 80.87           O  
ATOM   4366  CB  ALA B 252      39.121  47.043  45.651  1.00117.86           C  
ATOM   4367  N   ILE B 253      36.738  48.674  47.415  1.00 63.89           N  
ATOM   4368  CA  ILE B 253      35.769  48.576  48.503  1.00 63.89           C  
ATOM   4369  C   ILE B 253      34.401  48.328  47.886  1.00 63.89           C  
ATOM   4370  O   ILE B 253      34.058  48.944  46.875  1.00 63.89           O  
ATOM   4371  CB  ILE B 253      35.700  49.885  49.317  1.00 54.42           C  
ATOM   4372  CG1 ILE B 253      37.056  50.159  49.971  1.00 54.42           C  
ATOM   4373  CG2 ILE B 253      34.587  49.797  50.356  1.00 54.42           C  
ATOM   4374  CD1 ILE B 253      37.187  51.539  50.556  1.00 54.42           C  
ATOM   4375  N   GLY B 254      33.618  47.437  48.487  1.00 64.45           N  
ATOM   4376  CA  GLY B 254      32.336  47.148  47.909  1.00 64.45           C  
ATOM   4377  C   GLY B 254      31.263  47.034  49.001  1.00 64.45           C  
ATOM   4378  O   GLY B 254      31.548  47.294  50.170  1.00 64.45           O  
ATOM   4379  N   PHE B 255      30.034  46.641  48.617  1.00 58.95           N  
ATOM   4380  CA  PHE B 255      28.863  46.407  49.529  1.00 58.95           C  
ATOM   4381  C   PHE B 255      28.072  47.679  49.896  1.00 58.95           C  
ATOM   4382  O   PHE B 255      26.881  47.604  50.152  1.00 58.95           O  
ATOM   4383  CB  PHE B 255      29.317  45.685  50.799  1.00105.47           C  
ATOM   4384  CG  PHE B 255      29.516  44.228  50.569  1.00105.47           C  
ATOM   4385  CD1 PHE B 255      30.538  43.816  49.717  1.00105.47           C  
ATOM   4386  CD2 PHE B 255      28.718  43.266  51.176  1.00105.47           C  
ATOM   4387  CE1 PHE B 255      30.758  42.468  49.474  1.00105.47           C  
ATOM   4388  CE2 PHE B 255      28.930  41.915  50.939  1.00105.47           C  
ATOM   4389  CZ  PHE B 255      29.952  41.516  50.086  1.00105.47           C  
ATOM   4390  N   ILE B 256      28.748  48.783  49.920  1.00 52.29           N  
ATOM   4391  CA  ILE B 256      28.051  50.017  50.260  1.00 52.29           C  
ATOM   4392  C   ILE B 256      27.067  50.314  49.135  1.00 52.29           C  
ATOM   4393  O   ILE B 256      25.927  50.726  49.389  1.00 52.29           O  
ATOM   4394  CB  ILE B 256      29.048  51.173  50.457  1.00 60.67           C  
ATOM   4395  CG1 ILE B 256      29.433  51.295  51.937  1.00 60.67           C  
ATOM   4396  CG2 ILE B 256      28.449  52.485  49.966  1.00 60.67           C  
ATOM   4397  CD1 ILE B 256      30.279  50.153  52.437  1.00 60.67           C  
ATOM   4398  N   GLY B 257      27.524  50.108  47.899  1.00 56.28           N  
ATOM   4399  CA  GLY B 257      26.707  50.379  46.728  1.00 56.28           C  
ATOM   4400  C   GLY B 257      25.479  49.495  46.554  1.00 56.28           C  
ATOM   4401  O   GLY B 257      24.406  49.987  46.205  1.00 56.28           O  
ATOM   4402  N   LEU B 258      25.625  48.195  46.788  1.00100.06           N  
ATOM   4403  CA  LEU B 258      24.504  47.274  46.647  1.00100.06           C  
ATOM   4404  C   LEU B 258      23.487  47.505  47.748  1.00100.06           C  
ATOM   4405  O   LEU B 258      22.353  47.934  47.517  1.00100.06           O  
ATOM   4406  CB  LEU B 258      24.980  45.829  46.763  1.00160.50           C  
ATOM   4407  CG  LEU B 258      26.079  45.300  45.851  1.00160.50           C  
ATOM   4408  CD1 LEU B 258      26.543  43.962  46.395  1.00160.50           C  
ATOM   4409  CD2 LEU B 258      25.572  45.170  44.426  1.00160.50           C  
ATOM   4410  N   VAL B 259      23.938  47.211  48.957  1.00 73.74           N  
ATOM   4411  CA  VAL B 259      23.141  47.291  50.167  1.00 73.74           C  
ATOM   4412  C   VAL B 259      22.430  48.584  50.551  1.00 73.74           C  
ATOM   4413  O   VAL B 259      21.220  48.586  50.770  1.00 73.74           O  
ATOM   4414  CB  VAL B 259      24.002  46.849  51.371  1.00 64.54           C  
ATOM   4415  CG1 VAL B 259      23.274  47.108  52.668  1.00 64.54           C  
ATOM   4416  CG2 VAL B 259      24.342  45.366  51.241  1.00 64.54           C  
ATOM   4417  N   ILE B 260      23.178  49.677  50.637  1.00 53.12           N  
ATOM   4418  CA  ILE B 260      22.620  50.948  51.074  1.00 53.12           C  
ATOM   4419  C   ILE B 260      21.435  51.554  50.317  1.00 53.12           C  
ATOM   4420  O   ILE B 260      20.433  51.943  50.944  1.00 53.12           O  
ATOM   4421  CB  ILE B 260      23.770  51.974  51.234  1.00 75.11           C  
ATOM   4422  CG1 ILE B 260      24.722  51.449  52.319  1.00 75.11           C  
ATOM   4423  CG2 ILE B 260      23.218  53.362  51.597  1.00 75.11           C  
ATOM   4424  CD1 ILE B 260      26.007  52.201  52.468  1.00 75.11           C  
ATOM   4425  N   PRO B 261      21.520  51.663  48.977  1.00 53.24           N  
ATOM   4426  CA  PRO B 261      20.346  52.245  48.309  1.00 53.24           C  
ATOM   4427  C   PRO B 261      19.099  51.365  48.385  1.00 53.24           C  
ATOM   4428  O   PRO B 261      17.975  51.874  48.483  1.00 53.24           O  
ATOM   4429  CB  PRO B 261      20.815  52.480  46.871  1.00 38.69           C  
ATOM   4430  CG  PRO B 261      22.030  51.614  46.720  1.00 38.69           C  
ATOM   4431  CD  PRO B 261      22.681  51.600  48.075  1.00 38.69           C  
ATOM   4432  N   HIS B 262      19.282  50.048  48.364  1.00 72.25           N  
ATOM   4433  CA  HIS B 262      18.122  49.167  48.439  1.00 72.25           C  
ATOM   4434  C   HIS B 262      17.502  49.198  49.833  1.00 72.25           C  
ATOM   4435  O   HIS B 262      16.285  49.060  49.996  1.00 72.25           O  
ATOM   4436  CB  HIS B 262      18.490  47.734  48.076  1.00145.00           C  
ATOM   4437  CG  HIS B 262      17.300  46.836  47.958  1.00145.00           C  
ATOM   4438  ND1 HIS B 262      16.303  47.054  47.030  1.00145.00           N  
ATOM   4439  CD2 HIS B 262      16.915  45.759  48.680  1.00145.00           C  
ATOM   4440  CE1 HIS B 262      15.354  46.149  47.190  1.00145.00           C  
ATOM   4441  NE2 HIS B 262      15.700  45.351  48.185  1.00145.00           N  
ATOM   4442  N   ILE B 263      18.344  49.381  50.841  1.00 57.80           N  
ATOM   4443  CA  ILE B 263      17.858  49.436  52.211  1.00 57.80           C  
ATOM   4444  C   ILE B 263      17.050  50.705  52.406  1.00 57.80           C  
ATOM   4445  O   ILE B 263      16.150  50.759  53.252  1.00 57.80           O  
ATOM   4446  CB  ILE B 263      19.019  49.414  53.206  1.00 69.17           C  
ATOM   4447  CG1 ILE B 263      19.751  48.083  53.084  1.00 69.17           C  
ATOM   4448  CG2 ILE B 263      18.504  49.637  54.618  1.00 69.17           C  
ATOM   4449  CD1 ILE B 263      20.775  47.847  54.153  1.00 69.17           C  
ATOM   4450  N   LEU B 264      17.369  51.720  51.605  1.00 63.56           N  
ATOM   4451  CA  LEU B 264      16.672  52.998  51.681  1.00 63.56           C  
ATOM   4452  C   LEU B 264      15.363  52.949  50.917  1.00 63.56           C  
ATOM   4453  O   LEU B 264      14.376  53.570  51.322  1.00 63.56           O  
ATOM   4454  CB  LEU B 264      17.566  54.115  51.150  1.00 56.32           C  
ATOM   4455  CG  LEU B 264      18.679  54.500  52.129  1.00 56.32           C  
ATOM   4456  CD1 LEU B 264      19.716  55.364  51.437  1.00 56.32           C  
ATOM   4457  CD2 LEU B 264      18.064  55.226  53.321  1.00 56.32           C  
ATOM   4458  N   ARG B 265      15.352  52.216  49.807  1.00 58.44           N  
ATOM   4459  CA  ARG B 265      14.127  52.079  49.026  1.00 58.44           C  
ATOM   4460  C   ARG B 265      13.115  51.363  49.921  1.00 58.44           C  
ATOM   4461  O   ARG B 265      11.985  51.831  50.110  1.00 58.44           O  
ATOM   4462  CB  ARG B 265      14.375  51.250  47.759  1.00 46.96           C  
ATOM   4463  CG  ARG B 265      15.231  51.931  46.691  1.00 46.96           C  
ATOM   4464  CD  ARG B 265      15.530  50.935  45.615  1.00 46.96           C  
ATOM   4465  NE  ARG B 265      16.840  51.115  45.005  1.00 46.96           N  
ATOM   4466  CZ  ARG B 265      17.100  52.042  44.098  1.00 46.96           C  
ATOM   4467  NH1 ARG B 265      16.131  52.868  43.711  1.00 46.96           N  
ATOM   4468  NH2 ARG B 265      18.310  52.128  43.562  1.00 46.96           N  
ATOM   4469  N   LEU B 266      13.543  50.234  50.484  1.00 61.31           N  
ATOM   4470  CA  LEU B 266      12.698  49.455  51.374  1.00 61.31           C  
ATOM   4471  C   LEU B 266      12.184  50.327  52.513  1.00 61.31           C  
ATOM   4472  O   LEU B 266      11.212  49.984  53.179  1.00 61.31           O  
ATOM   4473  CB  LEU B 266      13.476  48.270  51.945  1.00 66.05           C  
ATOM   4474  CG  LEU B 266      14.009  47.262  50.923  1.00 66.05           C  
ATOM   4475  CD1 LEU B 266      14.833  46.194  51.635  1.00 66.05           C  
ATOM   4476  CD2 LEU B 266      12.846  46.625  50.161  1.00 66.05           C  
ATOM   4477  N   SER B 267      12.832  51.460  52.742  1.00 69.78           N  
ATOM   4478  CA  SER B 267      12.401  52.345  53.808  1.00 69.78           C  
ATOM   4479  C   SER B 267      11.424  53.389  53.297  1.00 69.78           C  
ATOM   4480  O   SER B 267      10.886  54.176  54.077  1.00 69.78           O  
ATOM   4481  CB  SER B 267      13.607  53.027  54.443  1.00 90.45           C  
ATOM   4482  OG  SER B 267      14.497  52.057  54.960  1.00 90.45           O  
ATOM   4483  N   GLY B 268      11.195  53.398  51.986  1.00 56.33           N  
ATOM   4484  CA  GLY B 268      10.268  54.358  51.405  1.00 56.33           C  
ATOM   4485  C   GLY B 268      10.927  55.467  50.606  1.00 56.33           C  
ATOM   4486  O   GLY B 268      10.245  56.327  50.053  1.00 56.33           O  
ATOM   4487  N   LEU B 269      12.254  55.457  50.547  1.00 50.87           N  
ATOM   4488  CA  LEU B 269      12.982  56.479  49.806  1.00 50.87           C  
ATOM   4489  C   LEU B 269      13.127  55.969  48.389  1.00 50.87           C  
ATOM   4490  O   LEU B 269      14.107  55.311  48.040  1.00 50.87           O  
ATOM   4491  CB  LEU B 269      14.351  56.730  50.445  1.00 65.08           C  
ATOM   4492  CG  LEU B 269      14.304  57.175  51.917  1.00 65.08           C  
ATOM   4493  CD1 LEU B 269      15.709  57.519  52.386  1.00 65.08           C  
ATOM   4494  CD2 LEU B 269      13.388  58.378  52.081  1.00 65.08           C  
ATOM   4495  N   THR B 270      12.125  56.288  47.577  1.00 41.84           N  
ATOM   4496  CA  THR B 270      12.059  55.830  46.189  1.00 41.84           C  
ATOM   4497  C   THR B 270      12.408  56.923  45.208  1.00 41.84           C  
ATOM   4498  O   THR B 270      13.172  56.715  44.268  1.00 41.84           O  
ATOM   4499  CB  THR B 270      10.636  55.297  45.888  1.00 62.67           C  
ATOM   4500  OG1 THR B 270      10.447  54.048  46.565  1.00 62.67           O  
ATOM   4501  CG2 THR B 270      10.428  55.115  44.393  1.00 62.67           C  
ATOM   4502  N   ASP B 271      11.812  58.087  45.440  1.00 48.72           N  
ATOM   4503  CA  ASP B 271      12.035  59.268  44.625  1.00 48.72           C  
ATOM   4504  C   ASP B 271      13.509  59.630  44.797  1.00 48.72           C  
ATOM   4505  O   ASP B 271      14.015  59.757  45.924  1.00 48.72           O  
ATOM   4506  CB  ASP B 271      11.143  60.393  45.140  1.00 54.78           C  
ATOM   4507  CG  ASP B 271      11.124  61.584  44.234  1.00 54.78           C  
ATOM   4508  OD1 ASP B 271      12.152  61.862  43.580  1.00 54.78           O  
ATOM   4509  OD2 ASP B 271      10.073  62.260  44.192  1.00 54.78           O  
ATOM   4510  N   HIS B 272      14.197  59.774  43.675  1.00 48.69           N  
ATOM   4511  CA  HIS B 272      15.606  60.122  43.703  1.00 48.69           C  
ATOM   4512  C   HIS B 272      15.915  61.474  44.381  1.00 48.69           C  
ATOM   4513  O   HIS B 272      16.988  61.627  44.985  1.00 48.69           O  
ATOM   4514  CB  HIS B 272      16.182  60.106  42.278  1.00 52.92           C  
ATOM   4515  CG  HIS B 272      16.356  58.725  41.724  1.00 52.92           C  
ATOM   4516  ND1 HIS B 272      15.315  58.006  41.179  1.00 52.92           N  
ATOM   4517  CD2 HIS B 272      17.477  57.994  41.503  1.00 52.92           C  
ATOM   4518  CE1 HIS B 272      15.788  56.895  40.634  1.00 52.92           C  
ATOM   4519  NE2 HIS B 272      17.095  56.868  40.817  1.00 52.92           N  
ATOM   4520  N   ARG B 273      15.001  62.440  44.309  1.00 60.30           N  
ATOM   4521  CA  ARG B 273      15.277  63.736  44.924  1.00 60.30           C  
ATOM   4522  C   ARG B 273      15.416  63.632  46.427  1.00 60.30           C  
ATOM   4523  O   ARG B 273      15.665  64.620  47.114  1.00 60.30           O  
ATOM   4524  CB  ARG B 273      14.206  64.759  44.581  1.00 94.44           C  
ATOM   4525  CG  ARG B 273      12.917  64.163  44.173  1.00 94.44           C  
ATOM   4526  CD  ARG B 273      11.993  65.251  43.663  1.00 94.44           C  
ATOM   4527  NE  ARG B 273      10.951  64.781  42.754  1.00 94.44           N  
ATOM   4528  CZ  ARG B 273       9.728  65.271  42.757  1.00 94.44           C  
ATOM   4529  NH1 ARG B 273       9.441  66.205  43.622  1.00 94.44           N  
ATOM   4530  NH2 ARG B 273       8.820  64.861  41.894  1.00 94.44           N  
ATOM   4531  N   VAL B 274      15.301  62.413  46.931  1.00 53.02           N  
ATOM   4532  CA  VAL B 274      15.434  62.160  48.359  1.00 53.02           C  
ATOM   4533  C   VAL B 274      16.329  60.944  48.558  1.00 53.02           C  
ATOM   4534  O   VAL B 274      16.985  60.785  49.590  1.00 53.02           O  
ATOM   4535  CB  VAL B 274      14.067  61.891  48.990  1.00 65.47           C  
ATOM   4536  CG1 VAL B 274      14.237  61.313  50.357  1.00 65.47           C  
ATOM   4537  CG2 VAL B 274      13.273  63.194  49.073  1.00 65.47           C  
ATOM   4538  N   LEU B 275      16.358  60.080  47.554  1.00 43.12           N  
ATOM   4539  CA  LEU B 275      17.162  58.873  47.631  1.00 43.12           C  
ATOM   4540  C   LEU B 275      18.621  59.198  47.386  1.00 43.12           C  
ATOM   4541  O   LEU B 275      19.500  58.515  47.882  1.00 43.12           O  
ATOM   4542  CB  LEU B 275      16.694  57.841  46.599  1.00 45.12           C  
ATOM   4543  CG  LEU B 275      17.640  56.636  46.516  1.00 45.12           C  
ATOM   4544  CD1 LEU B 275      17.493  55.797  47.797  1.00 45.12           C  
ATOM   4545  CD2 LEU B 275      17.352  55.794  45.288  1.00 45.12           C  
ATOM   4546  N   LEU B 276      18.875  60.223  46.586  1.00 46.23           N  
ATOM   4547  CA  LEU B 276      20.244  60.621  46.309  1.00 46.23           C  
ATOM   4548  C   LEU B 276      20.844  61.200  47.591  1.00 46.23           C  
ATOM   4549  O   LEU B 276      21.910  60.763  48.033  1.00 46.23           O  
ATOM   4550  CB  LEU B 276      20.276  61.633  45.164  1.00 45.40           C  
ATOM   4551  CG  LEU B 276      19.881  60.976  43.832  1.00 45.40           C  
ATOM   4552  CD1 LEU B 276      19.779  62.031  42.727  1.00 45.40           C  
ATOM   4553  CD2 LEU B 276      20.908  59.904  43.464  1.00 45.40           C  
ATOM   4554  N   PRO B 277      20.161  62.182  48.216  1.00 56.96           N  
ATOM   4555  CA  PRO B 277      20.679  62.773  49.460  1.00 56.96           C  
ATOM   4556  C   PRO B 277      20.883  61.662  50.490  1.00 56.96           C  
ATOM   4557  O   PRO B 277      21.943  61.540  51.111  1.00 56.96           O  
ATOM   4558  CB  PRO B 277      19.559  63.725  49.894  1.00 41.32           C  
ATOM   4559  CG  PRO B 277      18.913  64.114  48.598  1.00 41.32           C  
ATOM   4560  CD  PRO B 277      18.895  62.827  47.809  1.00 41.32           C  
ATOM   4561  N   GLY B 278      19.843  60.853  50.652  1.00 44.75           N  
ATOM   4562  CA  GLY B 278      19.883  59.751  51.590  1.00 44.75           C  
ATOM   4563  C   GLY B 278      20.984  58.749  51.306  1.00 44.75           C  
ATOM   4564  O   GLY B 278      21.658  58.284  52.229  1.00 44.75           O  
ATOM   4565  N   CYS B 279      21.170  58.399  50.038  1.00 54.22           N  
ATOM   4566  CA  CYS B 279      22.212  57.447  49.696  1.00 54.22           C  
ATOM   4567  C   CYS B 279      23.542  58.042  50.153  1.00 54.22           C  
ATOM   4568  O   CYS B 279      24.396  57.337  50.694  1.00 54.22           O  
ATOM   4569  CB  CYS B 279      22.160  57.108  48.206  1.00 88.57           C  
ATOM   4570  SG  CYS B 279      20.646  56.238  47.685  1.00 70.23           S  
ATOM   4571  N   ALA B 280      23.691  59.352  49.961  1.00 50.12           N  
ATOM   4572  CA  ALA B 280      24.907  60.065  50.348  1.00 50.12           C  
ATOM   4573  C   ALA B 280      25.152  60.039  51.862  1.00 50.12           C  
ATOM   4574  O   ALA B 280      26.204  59.592  52.316  1.00 50.12           O  
ATOM   4575  CB  ALA B 280      24.832  61.497  49.862  1.00 37.12           C  
ATOM   4576  N   LEU B 281      24.185  60.517  52.638  1.00 46.44           N  
ATOM   4577  CA  LEU B 281      24.328  60.532  54.091  1.00 46.44           C  
ATOM   4578  C   LEU B 281      24.580  59.128  54.608  1.00 46.44           C  
ATOM   4579  O   LEU B 281      25.557  58.883  55.313  1.00 46.44           O  
ATOM   4580  CB  LEU B 281      23.065  61.090  54.761  1.00 51.17           C  
ATOM   4581  CG  LEU B 281      22.651  62.530  54.431  1.00 51.17           C  
ATOM   4582  CD1 LEU B 281      21.299  62.836  55.052  1.00 51.17           C  
ATOM   4583  CD2 LEU B 281      23.704  63.494  54.935  1.00 51.17           C  
ATOM   4584  N   ALA B 282      23.692  58.209  54.241  1.00 55.28           N  
ATOM   4585  CA  ALA B 282      23.772  56.814  54.664  1.00 55.28           C  
ATOM   4586  C   ALA B 282      25.051  56.119  54.227  1.00 55.28           C  
ATOM   4587  O   ALA B 282      25.660  55.395  55.003  1.00 55.28           O  
ATOM   4588  CB  ALA B 282      22.562  56.051  54.153  1.00 53.27           C  
ATOM   4589  N   GLY B 283      25.457  56.326  52.985  1.00 42.55           N  
ATOM   4590  CA  GLY B 283      26.675  55.702  52.521  1.00 42.55           C  
ATOM   4591  C   GLY B 283      27.868  56.253  53.281  1.00 42.55           C  
ATOM   4592  O   GLY B 283      28.818  55.519  53.574  1.00 42.55           O  
ATOM   4593  N   ALA B 284      27.818  57.544  53.607  1.00 47.29           N  
ATOM   4594  CA  ALA B 284      28.898  58.209  54.343  1.00 47.29           C  
ATOM   4595  C   ALA B 284      29.024  57.627  55.738  1.00 47.29           C  
ATOM   4596  O   ALA B 284      30.094  57.161  56.123  1.00 47.29           O  
ATOM   4597  CB  ALA B 284      28.639  59.723  54.425  1.00 42.48           C  
ATOM   4598  N   SER B 285      27.929  57.653  56.489  1.00 48.50           N  
ATOM   4599  CA  SER B 285      27.912  57.113  57.842  1.00 48.50           C  
ATOM   4600  C   SER B 285      28.374  55.661  57.860  1.00 48.50           C  
ATOM   4601  O   SER B 285      29.129  55.244  58.745  1.00 48.50           O  
ATOM   4602  CB  SER B 285      26.502  57.166  58.411  1.00 47.39           C  
ATOM   4603  OG  SER B 285      26.013  58.486  58.425  1.00 47.39           O  
ATOM   4604  N   ALA B 286      27.899  54.892  56.882  1.00 51.88           N  
ATOM   4605  CA  ALA B 286      28.231  53.483  56.780  1.00 51.88           C  
ATOM   4606  C   ALA B 286      29.729  53.232  56.688  1.00 51.88           C  
ATOM   4607  O   ALA B 286      30.295  52.555  57.545  1.00 51.88           O  
ATOM   4608  CB  ALA B 286      27.524  52.873  55.580  1.00 79.79           C  
ATOM   4609  N   LEU B 287      30.371  53.765  55.650  1.00 56.58           N  
ATOM   4610  CA  LEU B 287      31.807  53.556  55.484  1.00 56.58           C  
ATOM   4611  C   LEU B 287      32.571  54.120  56.670  1.00 56.58           C  
ATOM   4612  O   LEU B 287      33.623  53.598  57.044  1.00 56.58           O  
ATOM   4613  CB  LEU B 287      32.322  54.214  54.208  1.00 41.86           C  
ATOM   4614  CG  LEU B 287      33.120  53.328  53.245  1.00 41.86           C  
ATOM   4615  CD1 LEU B 287      34.081  54.198  52.459  1.00 41.86           C  
ATOM   4616  CD2 LEU B 287      33.889  52.258  53.981  1.00 41.86           C  
ATOM   4617  N   LEU B 288      32.045  55.194  57.253  1.00 61.33           N  
ATOM   4618  CA  LEU B 288      32.679  55.815  58.409  1.00 61.33           C  
ATOM   4619  C   LEU B 288      32.775  54.809  59.549  1.00 61.33           C  
ATOM   4620  O   LEU B 288      33.877  54.440  59.974  1.00 61.33           O  
ATOM   4621  CB  LEU B 288      31.874  57.025  58.881  1.00 68.68           C  
ATOM   4622  CG  LEU B 288      32.567  58.381  58.772  1.00 68.68           C  
ATOM   4623  CD1 LEU B 288      31.710  59.427  59.463  1.00 68.68           C  
ATOM   4624  CD2 LEU B 288      33.950  58.312  59.409  1.00 68.68           C  
ATOM   4625  N   LEU B 289      31.615  54.376  60.041  1.00 53.02           N  
ATOM   4626  CA  LEU B 289      31.557  53.408  61.125  1.00 53.02           C  
ATOM   4627  C   LEU B 289      32.439  52.213  60.784  1.00 53.02           C  
ATOM   4628  O   LEU B 289      33.105  51.649  61.652  1.00 53.02           O  
ATOM   4629  CB  LEU B 289      30.117  52.960  61.355  1.00 47.51           C  
ATOM   4630  CG  LEU B 289      29.206  54.100  61.828  1.00 47.51           C  
ATOM   4631  CD1 LEU B 289      27.767  53.603  61.967  1.00 47.51           C  
ATOM   4632  CD2 LEU B 289      29.711  54.647  63.163  1.00 47.51           C  
ATOM   4633  N   ALA B 290      32.456  51.841  59.511  1.00 48.99           N  
ATOM   4634  CA  ALA B 290      33.279  50.728  59.084  1.00 48.99           C  
ATOM   4635  C   ALA B 290      34.745  51.052  59.371  1.00 48.99           C  
ATOM   4636  O   ALA B 290      35.467  50.243  59.959  1.00 48.99           O  
ATOM   4637  CB  ALA B 290      33.073  50.464  57.589  1.00 51.44           C  
ATOM   4638  N   ASP B 291      35.176  52.243  58.961  1.00 60.48           N  
ATOM   4639  CA  ASP B 291      36.564  52.668  59.153  1.00 60.48           C  
ATOM   4640  C   ASP B 291      36.927  52.770  60.628  1.00 60.48           C  
ATOM   4641  O   ASP B 291      38.066  52.510  61.018  1.00 60.48           O  
ATOM   4642  CB  ASP B 291      36.811  54.012  58.476  1.00 70.34           C  
ATOM   4643  CG  ASP B 291      38.285  54.347  58.380  1.00 70.34           C  
ATOM   4644  OD1 ASP B 291      39.031  53.587  57.717  1.00 70.34           O  
ATOM   4645  OD2 ASP B 291      38.697  55.371  58.972  1.00 70.34           O  
ATOM   4646  N   ILE B 292      35.958  53.158  61.445  1.00 58.80           N  
ATOM   4647  CA  ILE B 292      36.201  53.261  62.866  1.00 58.80           C  
ATOM   4648  C   ILE B 292      36.464  51.860  63.395  1.00 58.80           C  
ATOM   4649  O   ILE B 292      37.333  51.660  64.243  1.00 58.80           O  
ATOM   4650  CB  ILE B 292      34.996  53.877  63.588  1.00 53.13           C  
ATOM   4651  CG1 ILE B 292      34.893  55.359  63.219  1.00 53.13           C  
ATOM   4652  CG2 ILE B 292      35.133  53.697  65.098  1.00 53.13           C  
ATOM   4653  CD1 ILE B 292      33.723  56.067  63.856  1.00 53.13           C  
ATOM   4654  N   VAL B 293      35.717  50.888  62.882  1.00 74.51           N  
ATOM   4655  CA  VAL B 293      35.880  49.496  63.287  1.00 74.51           C  
ATOM   4656  C   VAL B 293      37.236  48.972  62.812  1.00 74.51           C  
ATOM   4657  O   VAL B 293      37.902  48.226  63.520  1.00 74.51           O  
ATOM   4658  CB  VAL B 293      34.737  48.612  62.706  1.00 50.57           C  
ATOM   4659  CG1 VAL B 293      35.119  47.124  62.752  1.00 50.57           C  
ATOM   4660  CG2 VAL B 293      33.456  48.845  63.503  1.00 50.57           C  
ATOM   4661  N   ALA B 294      37.648  49.371  61.617  1.00 71.25           N  
ATOM   4662  CA  ALA B 294      38.928  48.927  61.079  1.00 71.25           C  
ATOM   4663  C   ALA B 294      40.081  49.471  61.919  1.00 71.25           C  
ATOM   4664  O   ALA B 294      41.181  48.907  61.934  1.00 71.25           O  
ATOM   4665  CB  ALA B 294      39.074  49.393  59.633  1.00 57.64           C  
ATOM   4666  N   ARG B 295      39.814  50.572  62.616  1.00 86.17           N  
ATOM   4667  CA  ARG B 295      40.808  51.232  63.456  1.00 86.17           C  
ATOM   4668  C   ARG B 295      40.929  50.655  64.860  1.00 86.17           C  
ATOM   4669  O   ARG B 295      42.034  50.438  65.350  1.00 86.17           O  
ATOM   4670  CB  ARG B 295      40.482  52.722  63.582  1.00 71.35           C  
ATOM   4671  CG  ARG B 295      41.231  53.628  62.637  1.00 71.35           C  
ATOM   4672  CD  ARG B 295      40.837  55.074  62.889  1.00 71.35           C  
ATOM   4673  NE  ARG B 295      39.722  55.500  62.045  1.00 71.35           N  
ATOM   4674  CZ  ARG B 295      39.004  56.604  62.244  1.00 71.35           C  
ATOM   4675  NH1 ARG B 295      39.276  57.403  63.272  1.00 71.35           N  
ATOM   4676  NH2 ARG B 295      38.024  56.920  61.400  1.00 71.35           N  
ATOM   4677  N   LEU B 296      39.790  50.413  65.503  1.00 67.85           N  
ATOM   4678  CA  LEU B 296      39.784  49.908  66.868  1.00 67.85           C  
ATOM   4679  C   LEU B 296      39.544  48.413  67.016  1.00 67.85           C  
ATOM   4680  O   LEU B 296      38.958  47.976  68.008  1.00 67.85           O  
ATOM   4681  CB  LEU B 296      38.734  50.666  67.684  1.00 67.24           C  
ATOM   4682  CG  LEU B 296      38.608  52.166  67.405  1.00 67.24           C  
ATOM   4683  CD1 LEU B 296      37.653  52.784  68.425  1.00 67.24           C  
ATOM   4684  CD2 LEU B 296      39.976  52.831  67.457  1.00 67.24           C  
ATOM   4685  N   ALA B 297      39.867  47.368  66.515  1.00112.76           N  
ATOM   4686  CA  ALA B 297      39.677  45.922  66.571  1.00112.76           C  
ATOM   4687  C   ALA B 297      40.951  45.149  66.906  1.00112.76           C  
ATOM   4688  O   ALA B 297      40.940  44.275  67.774  1.00112.76           O  
ATOM   4689  CB  ALA B 297      39.094  45.423  65.251  1.00 85.16           C  
ATOM   4690  N   LEU B 298      42.048  45.497  66.259  1.00125.24           N  
ATOM   4691  CA  LEU B 298      43.302  44.826  66.540  1.00125.24           C  
ATOM   4692  C   LEU B 298      44.299  45.771  67.142  1.00125.24           C  
ATOM   4693  O   LEU B 298      44.307  46.982  66.861  1.00125.24           O  
ATOM   4694  CB  LEU B 298      44.041  44.350  65.289  1.00110.19           C  
ATOM   4695  CG  LEU B 298      43.303  43.661  64.156  1.00110.19           C  
ATOM   4696  CD1 LEU B 298      44.213  43.517  62.937  1.00110.19           C  
ATOM   4697  CD2 LEU B 298      42.765  42.308  64.613  1.00110.19           C  
ATOM   4698  N   ALA B 299      45.138  45.228  67.979  1.00109.59           N  
ATOM   4699  CA  ALA B 299      46.176  46.085  68.472  1.00109.59           C  
ATOM   4700  C   ALA B 299      47.398  45.967  67.560  1.00109.59           C  
ATOM   4701  O   ALA B 299      47.854  44.858  67.245  1.00109.59           O  
ATOM   4702  CB  ALA B 299      46.524  45.735  69.915  1.00125.11           C  
ATOM   4703  N   ALA B 300      47.879  47.113  67.148  1.00106.39           N  
ATOM   4704  CA  ALA B 300      49.020  47.110  66.231  1.00106.39           C  
ATOM   4705  C   ALA B 300      48.590  46.592  64.842  1.00106.39           C  
ATOM   4706  O   ALA B 300      49.296  45.790  64.218  1.00106.39           O  
ATOM   4707  CB  ALA B 300      50.171  46.299  66.803  1.00 96.83           C  
ATOM   4708  N   ALA B 301      47.436  47.064  64.413  1.00 92.02           N  
ATOM   4709  CA  ALA B 301      46.907  46.699  63.149  1.00 92.02           C  
ATOM   4710  C   ALA B 301      45.940  47.733  62.602  1.00 92.02           C  
ATOM   4711  O   ALA B 301      45.318  48.525  63.312  1.00 92.02           O  
ATOM   4712  CB  ALA B 301      46.250  45.330  63.249  1.00 92.69           C  
ATOM   4713  N   GLU B 302      45.887  47.662  61.300  1.00100.50           N  
ATOM   4714  CA  GLU B 302      44.962  48.389  60.488  1.00100.50           C  
ATOM   4715  C   GLU B 302      44.224  47.289  59.710  1.00100.50           C  
ATOM   4716  O   GLU B 302      44.825  46.632  58.856  1.00100.50           O  
ATOM   4717  CB  GLU B 302      45.642  49.452  59.629  1.00102.28           C  
ATOM   4718  CG  GLU B 302      45.730  50.827  60.303  1.00102.28           C  
ATOM   4719  CD  GLU B 302      44.353  51.384  60.669  1.00102.28           C  
ATOM   4720  OE1 GLU B 302      43.354  50.715  60.362  1.00102.28           O  
ATOM   4721  OE2 GLU B 302      44.304  52.488  61.246  1.00102.28           O  
ATOM   4722  N   LEU B 303      42.942  47.057  59.973  1.00 65.49           N  
ATOM   4723  CA  LEU B 303      42.203  46.079  59.211  1.00 65.49           C  
ATOM   4724  C   LEU B 303      41.689  46.760  57.940  1.00 65.49           C  
ATOM   4725  O   LEU B 303      41.048  47.812  58.023  1.00 65.49           O  
ATOM   4726  CB  LEU B 303      40.961  45.574  59.975  1.00 75.58           C  
ATOM   4727  CG  LEU B 303      41.078  44.319  60.834  1.00 75.58           C  
ATOM   4728  CD1 LEU B 303      39.952  44.255  61.858  1.00 75.58           C  
ATOM   4729  CD2 LEU B 303      41.090  43.061  59.978  1.00 75.58           C  
ATOM   4730  N   PRO B 304      41.956  46.182  56.754  1.00 70.17           N  
ATOM   4731  CA  PRO B 304      41.476  46.804  55.509  1.00 70.17           C  
ATOM   4732  C   PRO B 304      39.947  46.968  55.493  1.00 70.17           C  
ATOM   4733  O   PRO B 304      39.198  46.027  55.805  1.00 70.17           O  
ATOM   4734  CB  PRO B 304      41.986  45.849  54.434  1.00 73.32           C  
ATOM   4735  CG  PRO B 304      43.269  45.333  55.041  1.00 73.32           C  
ATOM   4736  CD  PRO B 304      42.832  45.034  56.460  1.00 73.32           C  
ATOM   4737  N   ILE B 305      39.487  48.170  55.151  1.00 76.54           N  
ATOM   4738  CA  ILE B 305      38.050  48.429  55.122  1.00 76.54           C  
ATOM   4739  C   ILE B 305      37.281  47.471  54.217  1.00 76.54           C  
ATOM   4740  O   ILE B 305      36.188  47.032  54.574  1.00 76.54           O  
ATOM   4741  CB  ILE B 305      37.732  49.883  54.702  1.00126.66           C  
ATOM   4742  CG1 ILE B 305      38.135  50.839  55.821  1.00126.66           C  
ATOM   4743  CG2 ILE B 305      36.243  50.040  54.436  1.00126.66           C  
ATOM   4744  CD1 ILE B 305      37.570  52.226  55.667  1.00126.66           C  
ATOM   4745  N   GLY B 306      37.844  47.157  53.052  1.00 78.60           N  
ATOM   4746  CA  GLY B 306      37.178  46.239  52.144  1.00 78.60           C  
ATOM   4747  C   GLY B 306      36.760  44.995  52.904  1.00 78.60           C  
ATOM   4748  O   GLY B 306      35.623  44.525  52.793  1.00 78.60           O  
ATOM   4749  N   VAL B 307      37.697  44.472  53.690  1.00 82.74           N  
ATOM   4750  CA  VAL B 307      37.471  43.289  54.511  1.00 82.74           C  
ATOM   4751  C   VAL B 307      36.319  43.542  55.467  1.00 82.74           C  
ATOM   4752  O   VAL B 307      35.378  42.754  55.550  1.00 82.74           O  
ATOM   4753  CB  VAL B 307      38.730  42.949  55.337  1.00 65.92           C  
ATOM   4754  CG1 VAL B 307      38.405  41.924  56.412  1.00 65.92           C  
ATOM   4755  CG2 VAL B 307      39.815  42.429  54.418  1.00 65.92           C  
ATOM   4756  N   VAL B 308      36.401  44.651  56.188  1.00 63.41           N  
ATOM   4757  CA  VAL B 308      35.363  45.004  57.141  1.00 63.41           C  
ATOM   4758  C   VAL B 308      33.990  45.162  56.487  1.00 63.41           C  
ATOM   4759  O   VAL B 308      32.995  44.651  57.003  1.00 63.41           O  
ATOM   4760  CB  VAL B 308      35.732  46.301  57.888  1.00 61.79           C  
ATOM   4761  CG1 VAL B 308      34.698  46.605  58.966  1.00 61.79           C  
ATOM   4762  CG2 VAL B 308      37.116  46.155  58.497  1.00 61.79           C  
ATOM   4763  N   THR B 309      33.926  45.858  55.355  1.00 70.84           N  
ATOM   4764  CA  THR B 309      32.643  46.050  54.677  1.00 70.84           C  
ATOM   4765  C   THR B 309      32.043  44.728  54.193  1.00 70.84           C  
ATOM   4766  O   THR B 309      30.906  44.402  54.529  1.00 70.84           O  
ATOM   4767  CB  THR B 309      32.760  47.013  53.467  1.00 68.62           C  
ATOM   4768  OG1 THR B 309      33.907  46.670  52.677  1.00 68.62           O  
ATOM   4769  CG2 THR B 309      32.862  48.445  53.937  1.00 68.62           C  
ATOM   4770  N   ALA B 310      32.805  43.974  53.406  1.00 67.93           N  
ATOM   4771  CA  ALA B 310      32.324  42.693  52.896  1.00 67.93           C  
ATOM   4772  C   ALA B 310      31.862  41.810  54.056  1.00 67.93           C  
ATOM   4773  O   ALA B 310      30.751  41.287  54.049  1.00 67.93           O  
ATOM   4774  CB  ALA B 310      33.428  41.995  52.104  1.00 57.99           C  
ATOM   4775  N   THR B 311      32.725  41.659  55.052  1.00 78.33           N  
ATOM   4776  CA  THR B 311      32.427  40.862  56.231  1.00 78.33           C  
ATOM   4777  C   THR B 311      31.142  41.311  56.922  1.00 78.33           C  
ATOM   4778  O   THR B 311      30.331  40.485  57.327  1.00 78.33           O  
ATOM   4779  CB  THR B 311      33.600  40.935  57.235  1.00 62.71           C  
ATOM   4780  OG1 THR B 311      34.705  40.186  56.713  1.00 62.71           O  
ATOM   4781  CG2 THR B 311      33.197  40.396  58.608  1.00 62.71           C  
ATOM   4782  N   LEU B 312      30.959  42.619  57.057  1.00102.79           N  
ATOM   4783  CA  LEU B 312      29.767  43.157  57.707  1.00102.79           C  
ATOM   4784  C   LEU B 312      28.564  43.188  56.774  1.00102.79           C  
ATOM   4785  O   LEU B 312      27.420  43.096  57.218  1.00102.79           O  
ATOM   4786  CB  LEU B 312      30.036  44.575  58.215  1.00119.44           C  
ATOM   4787  CG  LEU B 312      31.074  44.721  59.327  1.00119.44           C  
ATOM   4788  CD1 LEU B 312      31.348  46.195  59.590  1.00119.44           C  
ATOM   4789  CD2 LEU B 312      30.568  44.028  60.582  1.00119.44           C  
ATOM   4790  N   GLY B 313      28.828  43.319  55.479  1.00108.16           N  
ATOM   4791  CA  GLY B 313      27.749  43.384  54.515  1.00108.16           C  
ATOM   4792  C   GLY B 313      27.277  42.042  53.995  1.00108.16           C  
ATOM   4793  O   GLY B 313      26.117  41.898  53.596  1.00108.16           O  
ATOM   4794  N   ALA B 314      28.173  41.060  53.986  1.00115.78           N  
ATOM   4795  CA  ALA B 314      27.830  39.725  53.511  1.00115.78           C  
ATOM   4796  C   ALA B 314      26.537  39.245  54.175  1.00115.78           C  
ATOM   4797  O   ALA B 314      25.616  38.800  53.491  1.00115.78           O  
ATOM   4798  CB  ALA B 314      28.978  38.752  53.794  1.00 66.43           C  
ATOM   4799  N   PRO B 315      26.447  39.345  55.516  1.00113.87           N  
ATOM   4800  CA  PRO B 315      25.254  38.920  56.260  1.00113.87           C  
ATOM   4801  C   PRO B 315      23.993  39.661  55.825  1.00113.87           C  
ATOM   4802  O   PRO B 315      22.921  39.069  55.715  1.00113.87           O  
ATOM   4803  CB  PRO B 315      25.620  39.234  57.708  1.00124.48           C  
ATOM   4804  CG  PRO B 315      27.099  39.071  57.722  1.00124.48           C  
ATOM   4805  CD  PRO B 315      27.508  39.763  56.448  1.00124.48           C  
ATOM   4806  N   VAL B 316      24.126  40.962  55.592  1.00132.36           N  
ATOM   4807  CA  VAL B 316      22.997  41.777  55.170  1.00132.36           C  
ATOM   4808  C   VAL B 316      22.607  41.426  53.736  1.00132.36           C  
ATOM   4809  O   VAL B 316      21.421  41.307  53.423  1.00132.36           O  
ATOM   4810  CB  VAL B 316      23.329  43.286  55.247  1.00112.06           C  
ATOM   4811  CG1 VAL B 316      22.084  44.113  54.949  1.00112.06           C  
ATOM   4812  CG2 VAL B 316      23.882  43.628  56.624  1.00112.06           C  
ATOM   4813  N   PHE B 317      23.602  41.258  52.867  1.00 98.96           N  
ATOM   4814  CA  PHE B 317      23.330  40.913  51.476  1.00 98.96           C  
ATOM   4815  C   PHE B 317      22.531  39.613  51.434  1.00 98.96           C  
ATOM   4816  O   PHE B 317      21.616  39.453  50.623  1.00 98.96           O  
ATOM   4817  CB  PHE B 317      24.636  40.762  50.695  1.00105.30           C  
ATOM   4818  CG  PHE B 317      24.445  40.271  49.285  1.00105.30           C  
ATOM   4819  CD1 PHE B 317      23.587  40.933  48.408  1.00105.30           C  
ATOM   4820  CD2 PHE B 317      25.127  39.147  48.830  1.00105.30           C  
ATOM   4821  CE1 PHE B 317      23.412  40.483  47.096  1.00105.30           C  
ATOM   4822  CE2 PHE B 317      24.961  38.689  47.519  1.00105.30           C  
ATOM   4823  CZ  PHE B 317      24.102  39.359  46.651  1.00105.30           C  
ATOM   4824  N   ILE B 318      22.856  38.708  52.351  1.00148.83           N  
ATOM   4825  CA  ILE B 318      22.162  37.432  52.464  1.00148.83           C  
ATOM   4826  C   ILE B 318      20.749  37.658  52.994  1.00148.83           C  
ATOM   4827  O   ILE B 318      19.767  37.332  52.325  1.00148.83           O  
ATOM   4828  CB  ILE B 318      22.899  36.484  53.435  1.00 91.25           C  
ATOM   4829  CG1 ILE B 318      24.158  35.928  52.769  1.00 91.25           C  
ATOM   4830  CG2 ILE B 318      21.970  35.362  53.888  1.00 91.25           C  
ATOM   4831  CD1 ILE B 318      23.883  34.978  51.628  1.00 91.25           C  
ATOM   4832  N   TRP B 319      20.657  38.222  54.199  1.00 82.18           N  
ATOM   4833  CA  TRP B 319      19.371  38.487  54.842  1.00 82.18           C  
ATOM   4834  C   TRP B 319      18.542  39.435  53.993  1.00 82.18           C  
ATOM   4835  O   TRP B 319      17.393  39.741  54.311  1.00 82.18           O  
ATOM   4836  CB  TRP B 319      19.586  39.089  56.232  1.00157.80           C  
ATOM   4837  CG  TRP B 319      18.338  39.149  57.054  1.00157.80           C  
ATOM   4838  CD1 TRP B 319      17.509  38.108  57.362  1.00157.80           C  
ATOM   4839  CD2 TRP B 319      17.786  40.305  57.694  1.00157.80           C  
ATOM   4840  NE1 TRP B 319      16.475  38.542  58.156  1.00157.80           N  
ATOM   4841  CE2 TRP B 319      16.621  39.887  58.377  1.00157.80           C  
ATOM   4842  CE3 TRP B 319      18.163  41.653  57.760  1.00157.80           C  
ATOM   4843  CZ2 TRP B 319      15.828  40.771  59.118  1.00157.80           C  
ATOM   4844  CZ3 TRP B 319      17.375  42.533  58.497  1.00157.80           C  
ATOM   4845  CH2 TRP B 319      16.220  42.086  59.167  1.00157.80           C  
ATOM   4846  N   LEU B 320      19.147  39.900  52.908  1.00175.31           N  
ATOM   4847  CA  LEU B 320      18.491  40.799  51.976  1.00175.31           C  
ATOM   4848  C   LEU B 320      17.785  39.935  50.939  1.00175.31           C  
ATOM   4849  O   LEU B 320      16.592  40.100  50.675  1.00175.31           O  
ATOM   4850  CB  LEU B 320      19.534  41.685  51.291  1.00156.72           C  
ATOM   4851  CG  LEU B 320      19.057  42.676  50.230  1.00156.72           C  
ATOM   4852  CD1 LEU B 320      18.121  43.688  50.866  1.00156.72           C  
ATOM   4853  CD2 LEU B 320      20.258  43.370  49.608  1.00156.72           C  
ATOM   4854  N   LEU B 321      18.537  38.998  50.371  1.00112.73           N  
ATOM   4855  CA  LEU B 321      18.019  38.099  49.351  1.00112.73           C  
ATOM   4856  C   LEU B 321      16.896  37.187  49.841  1.00112.73           C  
ATOM   4857  O   LEU B 321      16.397  36.357  49.084  1.00112.73           O  
ATOM   4858  CB  LEU B 321      19.163  37.261  48.774  1.00 91.75           C  
ATOM   4859  CG  LEU B 321      20.249  38.077  48.069  1.00 91.75           C  
ATOM   4860  CD1 LEU B 321      21.363  37.159  47.606  1.00 91.75           C  
ATOM   4861  CD2 LEU B 321      19.645  38.820  46.891  1.00 91.75           C  
ATOM   4862  N   LEU B 322      16.496  37.339  51.099  1.00179.72           N  
ATOM   4863  CA  LEU B 322      15.411  36.523  51.633  1.00179.72           C  
ATOM   4864  C   LEU B 322      14.088  37.055  51.100  1.00179.72           C  
ATOM   4865  O   LEU B 322      13.140  36.297  50.891  1.00179.72           O  
ATOM   4866  CB  LEU B 322      15.392  36.556  53.164  1.00 87.89           C  
ATOM   4867  CG  LEU B 322      16.599  35.984  53.913  1.00 87.89           C  
ATOM   4868  CD1 LEU B 322      16.224  35.815  55.375  1.00 87.89           C  
ATOM   4869  CD2 LEU B 322      17.014  34.646  53.329  1.00 87.89           C  
ATOM   4870  N   LYS B 323      14.034  38.365  50.879  1.00200.00           N  
ATOM   4871  CA  LYS B 323      12.829  39.001  50.365  1.00200.00           C  
ATOM   4872  C   LYS B 323      12.699  38.837  48.851  1.00200.00           C  
ATOM   4873  O   LYS B 323      11.697  38.312  48.363  1.00200.00           O  
ATOM   4874  CB  LYS B 323      12.817  40.493  50.710  1.00142.67           C  
ATOM   4875  CG  LYS B 323      11.587  41.209  50.174  1.00142.67           C  
ATOM   4876  CD  LYS B 323      11.608  42.703  50.433  1.00142.67           C  
ATOM   4877  CE  LYS B 323      10.378  43.356  49.816  1.00142.67           C  
ATOM   4878  NZ  LYS B 323      10.338  44.831  50.011  1.00142.67           N  
ATOM   4879  N   ALA B 324      13.714  39.288  48.117  1.00200.00           N  
ATOM   4880  CA  ALA B 324      13.715  39.208  46.656  1.00200.00           C  
ATOM   4881  C   ALA B 324      13.693  37.770  46.128  1.00200.00           C  
ATOM   4882  O   ALA B 324      12.658  37.375  45.545  1.00200.00           O  
ATOM   4883  CB  ALA B 324      14.932  39.955  46.097  1.00117.81           C  
