# Supplementary material for: Alignment of Helical Membrane Protein Sequences Using AlignMe
Source: PLoS One. 2013 Mar 4;8(3):e57731. doi: 10.1371/journal.pone.0057731 (PMC3587630; doi:10.1371/journal.pone.0057731)
Supplement: File S2 — Dataset of HOMEP2 homologous membrane proteins. (GZ) [file pone.0057731.s002.gz › HOMEP2010_pdbs/ABC_transporters_efflux/2R6G_G.pdb]

ATOM  12446  N   LYS G   7     -17.873  46.962   3.088  1.00123.53           N  
ATOM  12447  CA  LYS G   7     -17.862  46.215   1.796  1.00125.41           C  
ATOM  12448  C   LYS G   7     -16.844  45.073   1.819  1.00124.22           C  
ATOM  12449  O   LYS G   7     -17.221  43.897   1.807  1.00123.06           O  
ATOM  12450  CB  LYS G   7     -17.588  47.163   0.620  1.00129.04           C  
ATOM  12451  CG  LYS G   7     -18.690  48.179   0.361  1.00130.79           C  
ATOM  12452  CD  LYS G   7     -18.286  49.176  -0.712  1.00134.42           C  
ATOM  12453  CE  LYS G   7     -19.361  50.233  -0.907  1.00136.26           C  
ATOM  12454  NZ  LYS G   7     -18.967  51.256  -1.914  1.00140.03           N  
ATOM  12455  N   SER G   8     -15.559  45.428   1.864  1.00124.61           N  
ATOM  12456  CA  SER G   8     -14.464  44.452   1.831  1.00123.80           C  
ATOM  12457  C   SER G   8     -14.193  43.829   3.209  1.00120.33           C  
ATOM  12458  O   SER G   8     -15.132  43.465   3.921  1.00118.35           O  
ATOM  12459  CB  SER G   8     -13.196  45.085   1.239  1.00126.10           C  
ATOM  12460  OG  SER G   8     -12.830  46.261   1.941  1.00126.16           O  
ATOM  12461  N   GLN G   9     -12.917  43.705   3.575  1.00119.74           N  
ATOM  12462  CA  GLN G   9     -12.523  43.082   4.843  1.00116.72           C  
ATOM  12463  C   GLN G   9     -12.317  44.124   5.945  1.00115.55           C  
ATOM  12464  O   GLN G   9     -12.943  44.044   7.004  1.00113.32           O  
ATOM  12465  CB  GLN G   9     -11.256  42.233   4.660  1.00116.90           C  
ATOM  12466  CG  GLN G   9     -11.202  40.959   5.512  1.00114.44           C  
ATOM  12467  CD  GLN G   9     -10.977  41.211   7.002  1.00112.18           C  
ATOM  12468  OE1 GLN G   9     -10.325  42.179   7.397  1.00112.68           O  
ATOM  12469  NE2 GLN G   9     -11.512  40.323   7.833  1.00109.68           N  
ATOM  12470  N   LYS G  10     -11.438  45.093   5.687  1.00117.16           N  
ATOM  12471  CA  LYS G  10     -11.128  46.158   6.648  1.00116.37           C  
ATOM  12472  C   LYS G  10     -12.232  47.213   6.717  1.00116.50           C  
ATOM  12473  O   LYS G  10     -12.299  47.990   7.674  1.00115.55           O  
ATOM  12474  CB  LYS G  10      -9.778  46.808   6.324  1.00118.57           C  
ATOM  12475  CG  LYS G  10      -8.576  45.937   6.666  1.00117.98           C  
ATOM  12476  CD  LYS G  10      -7.271  46.574   6.214  1.00120.49           C  
ATOM  12477  CE  LYS G  10      -6.094  45.654   6.495  1.00120.13           C  
ATOM  12478  NZ  LYS G  10      -4.800  46.246   6.061  1.00122.85           N  
ATOM  12479  N   ALA G  11     -13.089  47.233   5.698  1.00117.65           N  
ATOM  12480  CA  ALA G  11     -14.271  48.090   5.682  1.00117.78           C  
ATOM  12481  C   ALA G  11     -15.299  47.614   6.709  1.00114.70           C  
ATOM  12482  O   ALA G  11     -16.022  48.426   7.285  1.00114.31           O  
ATOM  12483  CB  ALA G  11     -14.880  48.133   4.290  1.00120.39           C  
ATOM  12484  N   ARG G  12     -15.354  46.300   6.928  1.00112.50           N  
ATOM  12485  CA  ARG G  12     -16.193  45.709   7.972  1.00109.46           C  
ATOM  12486  C   ARG G  12     -15.659  46.057   9.359  1.00107.17           C  
ATOM  12487  O   ARG G  12     -16.427  46.404  10.256  1.00105.81           O  
ATOM  12488  CB  ARG G  12     -16.266  44.183   7.829  1.00108.30           C  
ATOM  12489  CG  ARG G  12     -17.018  43.673   6.609  1.00109.99           C  
ATOM  12490  CD  ARG G  12     -17.028  42.148   6.582  1.00108.79           C  
ATOM  12491  NE  ARG G  12     -17.242  41.612   5.236  1.00111.07           N  
ATOM  12492  CZ  ARG G  12     -18.431  41.322   4.710  1.00111.87           C  
ATOM  12493  NH1 ARG G  12     -19.546  41.513   5.407  1.00110.80           N  
ATOM  12494  NH2 ARG G  12     -18.507  40.838   3.477  1.00113.67           N  
ATOM  12495  N   LEU G  13     -14.338  45.964   9.518  1.00106.80           N  
ATOM  12496  CA  LEU G  13     -13.672  46.132  10.812  1.00104.69           C  
ATOM  12497  C   LEU G  13     -13.951  47.462  11.503  1.00104.46           C  
ATOM  12498  O   LEU G  13     -14.329  47.489  12.675  1.00102.43           O  
ATOM  12499  CB  LEU G  13     -12.158  45.937  10.666  1.00105.51           C  
ATOM  12500  CG  LEU G  13     -11.612  44.508  10.693  1.00104.50           C  
ATOM  12501  CD1 LEU G  13     -10.249  44.443  10.012  1.00106.41           C  
ATOM  12502  CD2 LEU G  13     -11.535  43.968  12.122  1.00101.72           C  
ATOM  12503  N   PHE G  14     -13.772  48.559  10.774  1.00106.49           N  
ATOM  12504  CA  PHE G  14     -13.840  49.889  11.376  1.00106.54           C  
ATOM  12505  C   PHE G  14     -15.254  50.463  11.480  1.00105.97           C  
ATOM  12506  O   PHE G  14     -15.510  51.325  12.322  1.00105.42           O  
ATOM  12507  CB  PHE G  14     -12.873  50.853  10.676  1.00109.53           C  
ATOM  12508  CG  PHE G  14     -11.428  50.428  10.769  1.00110.04           C  
ATOM  12509  CD1 PHE G  14     -10.738  50.004   9.634  1.00112.15           C  
ATOM  12510  CD2 PHE G  14     -10.762  50.429  11.997  1.00108.67           C  
ATOM  12511  CE1 PHE G  14      -9.403  49.600   9.715  1.00112.61           C  
ATOM  12512  CE2 PHE G  14      -9.429  50.025  12.090  1.00109.20           C  
ATOM  12513  CZ  PHE G  14      -8.748  49.611  10.946  1.00111.06           C  
ATOM  12514  N   ILE G  15     -16.169  49.977  10.643  1.00105.98           N  
ATOM  12515  CA  ILE G  15     -17.583  50.332  10.790  1.00105.27           C  
ATOM  12516  C   ILE G  15     -18.212  49.554  11.949  1.00101.94           C  
ATOM  12517  O   ILE G  15     -19.286  49.911  12.431  1.00101.43           O  
ATOM  12518  CB  ILE G  15     -18.409  50.159   9.478  1.00107.31           C  
ATOM  12519  CG1 ILE G  15     -18.593  48.677   9.122  1.00106.36           C  
ATOM  12520  CG2 ILE G  15     -17.782  50.964   8.335  1.00110.36           C  
ATOM  12521  CD1 ILE G  15     -19.717  48.401   8.132  1.00107.80           C  
ATOM  12522  N   THR G  16     -17.533  48.495  12.388  1.00 99.68           N  
ATOM  12523  CA  THR G  16     -17.921  47.766  13.595  1.00 96.42           C  
ATOM  12524  C   THR G  16     -17.500  48.560  14.831  1.00 94.98           C  
ATOM  12525  O   THR G  16     -18.258  48.652  15.793  1.00 93.52           O  
ATOM  12526  CB  THR G  16     -17.315  46.344  13.638  1.00 95.18           C  
ATOM  12527  OG1 THR G  16     -17.533  45.690  12.383  1.00 96.50           O  
ATOM  12528  CG2 THR G  16     -17.950  45.512  14.748  1.00 92.59           C  
ATOM  12529  N   HIS G  17     -16.297  49.135  14.792  1.00 95.41           N  
ATOM  12530  CA  HIS G  17     -15.809  50.009  15.862  1.00 94.36           C  
ATOM  12531  C   HIS G  17     -16.729  51.205  16.083  1.00 94.71           C  
ATOM  12532  O   HIS G  17     -16.989  51.587  17.222  1.00 93.39           O  
ATOM  12533  CB  HIS G  17     -14.390  50.503  15.566  1.00 95.91           C  
ATOM  12534  CG  HIS G  17     -13.336  49.453  15.727  1.00 94.94           C  
ATOM  12535  ND1 HIS G  17     -12.974  48.944  16.956  1.00 92.88           N  
ATOM  12536  CD2 HIS G  17     -12.553  48.829  14.816  1.00 95.87           C  
ATOM  12537  CE1 HIS G  17     -12.022  48.043  16.794  1.00 92.70           C  
ATOM  12538  NE2 HIS G  17     -11.748  47.954  15.505  1.00 94.50           N  
ATOM  12539  N   LEU G  18     -17.221  51.788  14.992  1.00 96.45           N  
ATOM  12540  CA  LEU G  18     -18.134  52.925  15.070  1.00 97.08           C  
ATOM  12541  C   LEU G  18     -19.511  52.488  15.568  1.00 95.29           C  
ATOM  12542  O   LEU G  18     -20.084  53.126  16.452  1.00 94.67           O  
ATOM  12543  CB  LEU G  18     -18.239  53.634  13.713  1.00100.12           C  
ATOM  12544  CG  LEU G  18     -18.943  54.997  13.660  1.00101.87           C  
ATOM  12545  CD1 LEU G  18     -18.265  55.915  12.656  1.00104.90           C  
ATOM  12546  CD2 LEU G  18     -20.431  54.864  13.350  1.00102.07           C  
ATOM  12547  N   LEU G  19     -20.026  51.397  15.005  1.00 94.46           N  
ATOM  12548  CA  LEU G  19     -21.340  50.868  15.370  1.00 92.91           C  
ATOM  12549  C   LEU G  19     -21.359  50.348  16.806  1.00 89.91           C  
ATOM  12550  O   LEU G  19     -22.420  50.242  17.421  1.00 89.02           O  
ATOM  12551  CB  LEU G  19     -21.747  49.751  14.405  1.00 93.34           C  
ATOM  12552  CG  LEU G  19     -23.235  49.477  14.180  1.00 93.69           C  
ATOM  12553  CD1 LEU G  19     -23.843  50.512  13.238  1.00 96.39           C  
ATOM  12554  CD2 LEU G  19     -23.432  48.075  13.627  1.00 93.23           C  
ATOM  12555  N   LEU G  20     -20.179  50.031  17.330  1.00 88.48           N  
ATOM  12556  CA  LEU G  20     -20.043  49.522  18.689  1.00 85.76           C  
ATOM  12557  C   LEU G  20     -19.795  50.654  19.684  1.00 85.29           C  
ATOM  12558  O   LEU G  20     -20.373  50.659  20.770  1.00 83.84           O  
ATOM  12559  CB  LEU G  20     -18.927  48.477  18.760  1.00 84.80           C  
ATOM  12560  CG  LEU G  20     -19.163  47.203  19.576  1.00 82.66           C  
ATOM  12561  CD1 LEU G  20     -20.451  46.499  19.163  1.00 82.52           C  
ATOM  12562  CD2 LEU G  20     -17.976  46.264  19.420  1.00 82.33           C  
ATOM  12563  N   LEU G  21     -18.942  51.609  19.312  1.00 86.56           N  
ATOM  12564  CA  LEU G  21     -18.719  52.803  20.131  1.00 86.48           C  
ATOM  12565  C   LEU G  21     -20.012  53.584  20.350  1.00 86.62           C  
ATOM  12566  O   LEU G  21     -20.265  54.074  21.451  1.00 85.68           O  
ATOM  12567  CB  LEU G  21     -17.642  53.714  19.525  1.00 88.59           C  
ATOM  12568  CG  LEU G  21     -16.209  53.688  20.082  1.00 88.34           C  
ATOM  12569  CD1 LEU G  21     -16.164  54.068  21.563  1.00 86.90           C  
ATOM  12570  CD2 LEU G  21     -15.522  52.352  19.858  1.00 87.31           C  
ATOM  12571  N   LEU G  22     -20.823  53.688  19.298  1.00 87.79           N  
ATOM  12572  CA  LEU G  22     -22.147  54.299  19.394  1.00 88.06           C  
ATOM  12573  C   LEU G  22     -23.058  53.504  20.324  1.00 85.70           C  
ATOM  12574  O   LEU G  22     -23.795  54.085  21.123  1.00 85.35           O  
ATOM  12575  CB  LEU G  22     -22.790  54.437  18.008  1.00 90.28           C  
ATOM  12576  CG  LEU G  22     -22.681  55.766  17.245  1.00 93.09           C  
ATOM  12577  CD1 LEU G  22     -23.497  56.865  17.926  1.00 93.57           C  
ATOM  12578  CD2 LEU G  22     -21.233  56.209  17.035  1.00 93.99           C  
ATOM  12579  N   PHE G  23     -22.988  52.178  20.220  1.00 84.14           N  
ATOM  12580  CA  PHE G  23     -23.789  51.285  21.053  1.00 81.92           C  
ATOM  12581  C   PHE G  23     -23.413  51.390  22.528  1.00 79.91           C  
ATOM  12582  O   PHE G  23     -24.297  51.504  23.382  1.00 79.05           O  
ATOM  12583  CB  PHE G  23     -23.663  49.834  20.575  1.00 81.12           C  
ATOM  12584  CG  PHE G  23     -24.602  48.882  21.265  1.00 79.59           C  
ATOM  12585  CD1 PHE G  23     -25.901  48.704  20.799  1.00 80.31           C  
ATOM  12586  CD2 PHE G  23     -24.189  48.162  22.380  1.00 77.45           C  
ATOM  12587  CE1 PHE G  23     -26.773  47.825  21.435  1.00 78.85           C  
ATOM  12588  CE2 PHE G  23     -25.057  47.282  23.022  1.00 76.13           C  
ATOM  12589  CZ  PHE G  23     -26.349  47.113  22.547  1.00 76.82           C  
ATOM  12590  N   ILE G  24     -22.112  51.353  22.821  1.00 79.21           N  
ATOM  12591  CA  ILE G  24     -21.644  51.428  24.209  1.00 77.52           C  
ATOM  12592  C   ILE G  24     -21.927  52.788  24.839  1.00 78.02           C  
ATOM  12593  O   ILE G  24     -22.273  52.863  26.014  1.00 76.79           O  
ATOM  12594  CB  ILE G  24     -20.149  51.006  24.408  1.00 76.98           C  
ATOM  12595  CG1 ILE G  24     -19.183  52.014  23.777  1.00 79.03           C  
ATOM  12596  CG2 ILE G  24     -19.908  49.585  23.894  1.00 76.17           C  
ATOM  12597  CD1 ILE G  24     -17.780  51.986  24.374  1.00 78.75           C  
ATOM  12598  N   ALA G  25     -21.803  53.853  24.048  1.00 79.86           N  
ATOM  12599  CA  ALA G  25     -22.133  55.201  24.507  1.00 80.65           C  
ATOM  12600  C   ALA G  25     -23.593  55.294  24.952  1.00 80.17           C  
ATOM  12601  O   ALA G  25     -23.892  55.887  25.989  1.00 79.60           O  
ATOM  12602  CB  ALA G  25     -21.837  56.226  23.422  1.00 83.15           C  
ATOM  12603  N   ALA G  26     -24.487  54.692  24.168  1.00 80.48           N  
ATOM  12604  CA  ALA G  26     -25.917  54.672  24.473  1.00 80.39           C  
ATOM  12605  C   ALA G  26     -26.236  53.896  25.754  1.00 78.21           C  
ATOM  12606  O   ALA G  26     -27.063  54.335  26.556  1.00 78.02           O  
ATOM  12607  CB  ALA G  26     -26.704  54.111  23.295  1.00 81.47           C  
ATOM  12608  N   ILE G  27     -25.577  52.753  25.945  1.00 76.68           N  
ATOM  12609  CA  ILE G  27     -25.821  51.905  27.118  1.00 74.73           C  
ATOM  12610  C   ILE G  27     -25.082  52.373  28.377  1.00 73.83           C  
ATOM  12611  O   ILE G  27     -25.512  52.089  29.498  1.00 72.59           O  
ATOM  12612  CB  ILE G  27     -25.483  50.409  26.862  1.00 73.58           C  
ATOM  12613  CG1 ILE G  27     -23.997  50.233  26.543  1.00 73.41           C  
ATOM  12614  CG2 ILE G  27     -26.351  49.837  25.747  1.00 74.39           C  
ATOM  12615  CD1 ILE G  27     -23.278  49.287  27.466  1.00 71.28           C  
ATOM  12616  N   MET G  28     -23.968  53.075  28.184  1.00 74.64           N  
ATOM  12617  CA  MET G  28     -23.155  53.579  29.291  1.00 74.11           C  
ATOM  12618  C   MET G  28     -23.720  54.866  29.872  1.00 74.73           C  
ATOM  12619  O   MET G  28     -23.476  55.185  31.038  1.00 74.05           O  
ATOM  12620  CB  MET G  28     -21.718  53.816  28.833  1.00 74.91           C  
ATOM  12621  CG  MET G  28     -20.857  52.570  28.839  1.00 74.49           C  
ATOM  12622  SD  MET G  28     -20.291  52.155  30.496  1.00 74.36           S  
ATOM  12623  CE  MET G  28     -19.063  53.439  30.766  1.00 75.43           C  
ATOM  12624  N   PHE G  29     -24.468  55.600  29.051  1.00 76.13           N  
ATOM  12625  CA  PHE G  29     -25.043  56.883  29.452  1.00 76.99           C  
ATOM  12626  C   PHE G  29     -25.868  56.808  30.747  1.00 75.65           C  
ATOM  12627  O   PHE G  29     -25.650  57.617  31.652  1.00 75.64           O  
ATOM  12628  CB  PHE G  29     -25.855  57.508  28.310  1.00 79.00           C  
ATOM  12629  CG  PHE G  29     -26.357  58.889  28.612  1.00 80.35           C  
ATOM  12630  CD1 PHE G  29     -25.494  59.981  28.566  1.00 81.59           C  
ATOM  12631  CD2 PHE G  29     -27.690  59.099  28.947  1.00 80.78           C  
ATOM  12632  CE1 PHE G  29     -25.950  61.263  28.850  1.00 83.14           C  
ATOM  12633  CE2 PHE G  29     -28.160  60.378  29.234  1.00 82.36           C  
ATOM  12634  CZ  PHE G  29     -27.287  61.464  29.184  1.00 83.57           C  
ATOM  12635  N   PRO G  30     -26.811  55.843  30.845  1.00 74.58           N  
ATOM  12636  CA  PRO G  30     -27.547  55.702  32.101  1.00 73.42           C  
ATOM  12637  C   PRO G  30     -26.628  55.466  33.299  1.00 71.94           C  
ATOM  12638  O   PRO G  30     -26.895  55.976  34.388  1.00 71.60           O  
ATOM  12639  CB  PRO G  30     -28.421  54.466  31.857  1.00 72.74           C  
ATOM  12640  CG  PRO G  30     -28.583  54.408  30.394  1.00 74.06           C  
ATOM  12641  CD  PRO G  30     -27.272  54.862  29.844  1.00 74.63           C  
ATOM  12642  N   LEU G  31     -25.551  54.712  33.080  1.00 71.18           N  
ATOM  12643  CA  LEU G  31     -24.612  54.352  34.140  1.00 69.94           C  
ATOM  12644  C   LEU G  31     -23.731  55.524  34.551  1.00 70.71           C  
ATOM  12645  O   LEU G  31     -23.368  55.651  35.721  1.00 70.14           O  
ATOM  12646  CB  LEU G  31     -23.744  53.163  33.713  1.00 69.21           C  
ATOM  12647  CG  LEU G  31     -24.455  51.864  33.319  1.00 68.50           C  
ATOM  12648  CD1 LEU G  31     -23.534  51.006  32.476  1.00 68.49           C  
ATOM  12649  CD2 LEU G  31     -24.962  51.092  34.538  1.00 67.10           C  
ATOM  12650  N   LEU G  32     -23.388  56.377  33.588  1.00 72.24           N  
ATOM  12651  CA  LEU G  32     -22.613  57.588  33.870  1.00 73.35           C  
ATOM  12652  C   LEU G  32     -23.423  58.596  34.690  1.00 73.70           C  
ATOM  12653  O   LEU G  32     -22.860  59.354  35.483  1.00 74.02           O  
ATOM  12654  CB  LEU G  32     -22.090  58.224  32.576  1.00 75.08           C  
ATOM  12655  CG  LEU G  32     -21.002  57.462  31.807  1.00 75.15           C  
ATOM  12656  CD1 LEU G  32     -20.769  58.088  30.438  1.00 77.22           C  
ATOM  12657  CD2 LEU G  32     -19.689  57.378  32.590  1.00 74.71           C  
ATOM  12658  N   MET G  33     -24.741  58.585  34.496  1.00 73.74           N  
ATOM  12659  CA  MET G  33     -25.669  59.382  35.299  1.00 74.06           C  
ATOM  12660  C   MET G  33     -25.646  58.947  36.765  1.00 72.47           C  
ATOM  12661  O   MET G  33     -25.699  59.786  37.665  1.00 72.72           O  
ATOM  12662  CB  MET G  33     -27.093  59.281  34.742  1.00 74.63           C  
ATOM  12663  CG  MET G  33     -27.287  59.921  33.372  1.00 76.80           C  
ATOM  12664  SD  MET G  33     -27.288  61.726  33.408  1.00 80.06           S  
ATOM  12665  CE  MET G  33     -28.940  62.057  34.024  1.00 80.28           C  
ATOM  12666  N   VAL G  34     -25.566  57.635  36.989  1.00 70.91           N  
ATOM  12667  CA  VAL G  34     -25.454  57.063  38.334  1.00 69.47           C  
ATOM  12668  C   VAL G  34     -24.159  57.539  39.000  1.00 69.54           C  
ATOM  12669  O   VAL G  34     -24.160  57.934  40.169  1.00 69.34           O  
ATOM  12670  CB  VAL G  34     -25.512  55.511  38.304  1.00 68.06           C  
ATOM  12671  CG1 VAL G  34     -25.451  54.927  39.716  1.00 66.95           C  
ATOM  12672  CG2 VAL G  34     -26.767  55.036  37.591  1.00 68.20           C  
ATOM  12673  N   VAL G  35     -23.063  57.506  38.245  1.00 69.98           N  
ATOM  12674  CA  VAL G  35     -21.786  58.053  38.700  1.00 70.60           C  
ATOM  12675  C   VAL G  35     -21.947  59.543  39.013  1.00 72.09           C  
ATOM  12676  O   VAL G  35     -21.515  60.010  40.069  1.00 72.26           O  
ATOM  12677  CB  VAL G  35     -20.661  57.839  37.649  1.00 71.22           C  
ATOM  12678  CG1 VAL G  35     -19.352  58.486  38.103  1.00 72.02           C  
ATOM  12679  CG2 VAL G  35     -20.456  56.355  37.376  1.00 69.85           C  
ATOM  12680  N   ALA G  36     -22.595  60.267  38.101  1.00 73.27           N  
ATOM  12681  CA  ALA G  36     -22.826  61.704  38.247  1.00 74.94           C  
ATOM  12682  C   ALA G  36     -23.521  62.079  39.557  1.00 74.63           C  
ATOM  12683  O   ALA G  36     -23.107  63.026  40.227  1.00 75.65           O  
ATOM  12684  CB  ALA G  36     -23.611  62.241  37.055  1.00 76.23           C  
ATOM  12685  N   ILE G  37     -24.563  61.335  39.924  1.00 73.46           N  
ATOM  12686  CA  ILE G  37     -25.344  61.662  41.121  1.00 73.24           C  
ATOM  12687  C   ILE G  37     -24.644  61.264  42.426  1.00 72.26           C  
ATOM  12688  O   ILE G  37     -25.025  61.722  43.505  1.00 72.37           O  
ATOM  12689  CB  ILE G  37     -26.806  61.120  41.059  1.00 72.68           C  
ATOM  12690  CG1 ILE G  37     -26.863  59.615  41.308  1.00 70.88           C  
ATOM  12691  CG2 ILE G  37     -27.461  61.473  39.726  1.00 74.01           C  
ATOM  12692  CD1 ILE G  37     -28.260  59.100  41.591  1.00 70.55           C  
ATOM  12693  N   SER G  38     -23.620  60.421  42.318  1.00 71.59           N  
ATOM  12694  CA  SER G  38     -22.803  60.040  43.470  1.00 71.04           C  
ATOM  12695  C   SER G  38     -21.730  61.083  43.764  1.00 72.52           C  
ATOM  12696  O   SER G  38     -21.196  61.134  44.873  1.00 72.61           O  
ATOM  12697  CB  SER G  38     -22.152  58.671  43.255  1.00 69.88           C  
ATOM  12698  OG  SER G  38     -21.110  58.737  42.297  1.00 70.31           O  
ATOM  12699  N   LEU G  39     -21.415  61.903  42.763  1.00 74.04           N  
ATOM  12700  CA  LEU G  39     -20.410  62.961  42.900  1.00 75.86           C  
ATOM  12701  C   LEU G  39     -21.048  64.333  43.101  1.00 77.39           C  
ATOM  12702  O   LEU G  39     -20.369  65.299  43.453  1.00 78.84           O  
ATOM  12703  CB  LEU G  39     -19.480  62.983  41.683  1.00 76.75           C  
ATOM  12704  CG  LEU G  39     -18.580  61.766  41.453  1.00 75.75           C  
ATOM  12705  CD1 LEU G  39     -17.986  61.803  40.054  1.00 76.62           C  
ATOM  12706  CD2 LEU G  39     -17.485  61.671  42.510  1.00 75.96           C  
ATOM  12707  N   ARG G  40     -22.354  64.405  42.867  1.00 77.31           N  
ATOM  12708  CA  ARG G  40     -23.132  65.623  43.052  1.00 78.88           C  
ATOM  12709  C   ARG G  40     -23.342  65.875  44.538  1.00 78.81           C  
ATOM  12710  O   ARG G  40     -23.595  64.935  45.293  1.00 77.45           O  
ATOM  12711  CB  ARG G  40     -24.483  65.462  42.359  1.00 78.62           C  
ATOM  12712  CG  ARG G  40     -25.303  66.734  42.224  1.00 80.30           C  
ATOM  12713  CD  ARG G  40     -26.580  66.444  41.460  1.00 79.89           C  
ATOM  12714  NE  ARG G  40     -26.296  65.887  40.139  1.00 79.71           N  
ATOM  12715  CZ  ARG G  40     -27.058  64.991  39.522  1.00 78.73           C  
ATOM  12716  NH1 ARG G  40     -28.156  64.531  40.104  1.00 78.07           N  
ATOM  12717  NH2 ARG G  40     -26.715  64.545  38.322  1.00 78.87           N  
ATOM  12718  N   GLN G  41     -23.237  67.135  44.958  1.00 80.68           N  
ATOM  12719  CA  GLN G  41     -23.466  67.490  46.361  1.00 80.92           C  
ATOM  12720  C   GLN G  41     -24.936  67.342  46.740  1.00 80.23           C  
ATOM  12721  O   GLN G  41     -25.831  67.610  45.929  1.00 80.72           O  
ATOM  12722  CB  GLN G  41     -22.955  68.900  46.686  1.00 83.10           C  
ATOM  12723  CG  GLN G  41     -23.814  70.044  46.165  1.00 85.25           C  
ATOM  12724  CD  GLN G  41     -23.732  71.283  47.042  1.00 87.81           C  
ATOM  12725  OE1 GLN G  41     -22.717  71.533  47.698  1.00 88.77           O  
ATOM  12726  NE2 GLN G  41     -24.807  72.065  47.058  1.00 88.76           N  
ATOM  12727  N   GLY G  42     -25.175  66.909  47.974  1.00 79.30           N  
ATOM  12728  CA  GLY G  42     -26.525  66.609  48.434  1.00 78.66           C  
ATOM  12729  C   GLY G  42     -27.054  65.357  47.762  1.00 77.21           C  
ATOM  12730  O   GLY G  42     -26.291  64.576  47.189  1.00 76.43           O  
ATOM  12731  N   ASN G  43     -28.365  65.165  47.818  1.00 76.97           N  
ATOM  12732  CA  ASN G  43     -28.959  63.966  47.250  1.00 75.78           C  
ATOM  12733  C   ASN G  43     -30.031  64.269  46.217  1.00 76.57           C  
ATOM  12734  O   ASN G  43     -31.200  64.479  46.550  1.00 77.03           O  
ATOM  12735  CB  ASN G  43     -29.473  63.050  48.361  1.00 74.64           C  
ATOM  12736  CG  ASN G  43     -28.359  62.573  49.271  1.00 73.95           C  
ATOM  12737  OD1 ASN G  43     -27.494  61.800  48.860  1.00 73.61           O  
ATOM  12738  ND2 ASN G  43     -28.372  63.038  50.513  1.00 74.43           N  
ATOM  12739  N   PHE G  44     -29.606  64.296  44.957  1.00 76.93           N  
ATOM  12740  CA  PHE G  44     -30.490  64.596  43.838  1.00 78.05           C  
ATOM  12741  C   PHE G  44     -30.380  63.511  42.778  1.00 77.34           C  
ATOM  12742  O   PHE G  44     -29.286  63.205  42.301  1.00 76.90           O  
ATOM  12743  CB  PHE G  44     -30.162  65.968  43.237  1.00 79.83           C  
ATOM  12744  CG  PHE G  44     -30.162  67.089  44.242  1.00 80.55           C  
ATOM  12745  CD1 PHE G  44     -28.971  67.527  44.814  1.00 80.37           C  
ATOM  12746  CD2 PHE G  44     -31.353  67.707  44.617  1.00 81.40           C  
ATOM  12747  CE1 PHE G  44     -28.964  68.561  45.744  1.00 81.32           C  
ATOM  12748  CE2 PHE G  44     -31.356  68.742  45.547  1.00 82.32           C  
ATOM  12749  CZ  PHE G  44     -30.157  69.169  46.111  1.00 82.43           C  
ATOM  12750  N   ALA G  45     -31.522  62.931  42.425  1.00 77.54           N  
ATOM  12751  CA  ALA G  45     -31.583  61.863  41.434  1.00 77.24           C  
ATOM  12752  C   ALA G  45     -31.276  62.375  40.031  1.00 78.79           C  
ATOM  12753  O   ALA G  45     -30.791  61.624  39.182  1.00 78.34           O  
ATOM  12754  CB  ALA G  45     -32.944  61.194  41.461  1.00 77.15           C  
ATOM  12755  N   THR G  46     -31.560  63.655  39.797  1.00 80.85           N  
ATOM  12756  CA  THR G  46     -31.367  64.251  38.481  1.00 82.69           C  
ATOM  12757  C   THR G  46     -30.618  65.583  38.538  1.00 84.34           C  
ATOM  12758  O   THR G  46     -30.746  66.346  39.499  1.00 84.68           O  
ATOM  12759  CB  THR G  46     -32.711  64.372  37.705  1.00 84.09           C  
ATOM  12760  OG1 THR G  46     -32.444  64.553  36.309  1.00 85.59           O  
ATOM  12761  CG2 THR G  46     -33.578  65.525  38.233  1.00 85.57           C  
ATOM  12762  N   GLY G  47     -29.821  65.836  37.504  1.00 85.55           N  
ATOM  12763  CA  GLY G  47     -29.030  67.059  37.393  1.00 87.60           C  
ATOM  12764  C   GLY G  47     -28.206  67.062  36.121  1.00 88.81           C  
ATOM  12765  O   GLY G  47     -28.601  66.469  35.113  1.00 88.91           O  
ATOM  12766  N   SER G  48     -27.055  67.727  36.165  1.00 90.01           N  
ATOM  12767  CA  SER G  48     -26.170  67.800  35.004  1.00 91.48           C  
ATOM  12768  C   SER G  48     -25.252  66.581  34.906  1.00 89.84           C  
ATOM  12769  O   SER G  48     -24.868  65.997  35.923  1.00 88.06           O  
ATOM  12770  CB  SER G  48     -25.359  69.101  35.013  1.00 93.64           C  
ATOM  12771  OG  SER G  48     -24.653  69.266  36.230  1.00 93.19           O  
ATOM  12772  N   LEU G  49     -24.918  66.210  33.670  1.00 90.73           N  
ATOM  12773  CA  LEU G  49     -24.055  65.063  33.370  1.00 89.63           C  
ATOM  12774  C   LEU G  49     -22.728  65.202  34.114  1.00 89.50           C  
ATOM  12775  O   LEU G  49     -22.308  64.291  34.829  1.00 87.69           O  
ATOM  12776  CB  LEU G  49     -23.809  64.946  31.856  1.00 91.04           C  
ATOM  12777  CG  LEU G  49     -24.754  65.634  30.852  1.00 93.32           C  
ATOM  12778  CD1 LEU G  49     -24.095  65.759  29.480  1.00 94.92           C  
ATOM  12779  CD2 LEU G  49     -26.113  64.937  30.741  1.00 92.76           C  
ATOM  12780  N   ILE G  50     -22.075  66.348  33.931  1.00 91.75           N  
ATOM  12781  CA  ILE G  50     -20.970  66.765  34.787  1.00 92.17           C  
ATOM  12782  C   ILE G  50     -21.568  67.576  35.938  1.00 92.37           C  
ATOM  12783  O   ILE G  50     -22.094  68.669  35.715  1.00 94.11           O  
ATOM  12784  CB  ILE G  50     -19.895  67.581  34.022  1.00 94.60           C  
ATOM  12785  CG1 ILE G  50     -20.545  68.556  33.024  1.00 97.01           C  
ATOM  12786  CG2 ILE G  50     -18.929  66.634  33.313  1.00 94.20           C  
ATOM  12787  CD1 ILE G  50     -19.672  69.745  32.626  1.00 99.77           C  
ATOM  12788  N   PRO G  51     -21.502  67.031  37.170  1.00 90.73           N  
ATOM  12789  CA  PRO G  51     -22.234  67.555  38.330  1.00 90.55           C  
ATOM  12790  C   PRO G  51     -22.118  69.067  38.502  1.00 92.91           C  
ATOM  12791  O   PRO G  51     -21.019  69.621  38.406  1.00 94.38           O  
ATOM  12792  CB  PRO G  51     -21.586  66.825  39.509  1.00 88.96           C  
ATOM  12793  CG  PRO G  51     -21.127  65.536  38.930  1.00 87.53           C  
ATOM  12794  CD  PRO G  51     -20.686  65.854  37.528  1.00 89.03           C  
ATOM  12795  N   GLU G  52     -23.263  69.711  38.740  1.00 93.44           N  
ATOM  12796  CA  GLU G  52     -23.370  71.168  38.906  1.00 95.69           C  
ATOM  12797  C   GLU G  52     -22.468  71.696  40.024  1.00 96.04           C  
ATOM  12798  O   GLU G  52     -21.782  72.705  39.857  1.00 98.15           O  
ATOM  12799  CB  GLU G  52     -24.834  71.585  39.139  1.00 96.00           C  
ATOM  12800  CG  GLU G  52     -25.604  70.766  40.201  1.00 93.66           C  
ATOM  12801  CD  GLU G  52     -26.329  69.546  39.632  1.00 91.86           C  
ATOM  12802  OE1 GLU G  52     -27.518  69.358  39.967  1.00 91.41           O  
ATOM  12803  OE2 GLU G  52     -25.725  68.777  38.853  1.00 90.82           O  
ATOM  12804  N   GLN G  53     -22.489  71.004  41.159  1.00 94.06           N  
ATOM  12805  CA  GLN G  53     -21.552  71.243  42.249  1.00 94.17           C  
ATOM  12806  C   GLN G  53     -21.013  69.894  42.718  1.00 91.82           C  
ATOM  12807  O   GLN G  53     -21.744  69.087  43.300  1.00 89.87           O  
ATOM  12808  CB  GLN G  53     -22.224  72.003  43.395  1.00 94.57           C  
ATOM  12809  CG  GLN G  53     -22.443  73.487  43.116  1.00 97.33           C  
ATOM  12810  CD  GLN G  53     -23.284  74.174  44.179  1.00 97.75           C  
ATOM  12811  OE1 GLN G  53     -24.148  73.555  44.804  1.00 96.26           O  
ATOM  12812  NE2 GLN G  53     -23.039  75.463  44.383  1.00100.07           N  
ATOM  12813  N   ILE G  54     -19.734  69.657  42.436  1.00 92.08           N  
ATOM  12814  CA  ILE G  54     -19.087  68.381  42.730  1.00 90.15           C  
ATOM  12815  C   ILE G  54     -18.729  68.274  44.213  1.00 89.58           C  
ATOM  12816  O   ILE G  54     -18.133  69.187  44.788  1.00 91.20           O  
ATOM  12817  CB  ILE G  54     -17.833  68.149  41.833  1.00 91.02           C  
ATOM  12818  CG1 ILE G  54     -18.222  68.177  40.348  1.00 91.45           C  
ATOM  12819  CG2 ILE G  54     -17.138  66.826  42.183  1.00 89.31           C  
ATOM  12820  CD1 ILE G  54     -17.050  68.246  39.380  1.00 92.98           C  
ATOM  12821  N   SER G  55     -19.118  67.156  44.820  1.00 87.35           N  
ATOM  12822  CA  SER G  55     -18.780  66.846  46.204  1.00 86.72           C  
ATOM  12823  C   SER G  55     -18.212  65.436  46.296  1.00 85.09           C  
ATOM  12824  O   SER G  55     -18.660  64.530  45.591  1.00 83.77           O  
ATOM  12825  CB  SER G  55     -20.016  66.970  47.096  1.00 85.94           C  
ATOM  12826  OG  SER G  55     -19.741  66.593  48.435  1.00 85.47           O  
ATOM  12827  N   TRP G  56     -17.224  65.259  47.165  1.00 85.37           N  
ATOM  12828  CA  TRP G  56     -16.633  63.944  47.389  1.00 84.15           C  
ATOM  12829  C   TRP G  56     -17.236  63.271  48.619  1.00 82.80           C  
ATOM  12830  O   TRP G  56     -17.097  62.060  48.797  1.00 81.51           O  
ATOM  12831  CB  TRP G  56     -15.115  64.050  47.530  1.00 85.66           C  
ATOM  12832  CG  TRP G  56     -14.461  64.803  46.413  1.00 87.42           C  
ATOM  12833  CD1 TRP G  56     -13.969  66.075  46.462  1.00 89.57           C  
ATOM  12834  CD2 TRP G  56     -14.238  64.336  45.076  1.00 87.31           C  
ATOM  12835  NE1 TRP G  56     -13.447  66.428  45.242  1.00 90.84           N  
ATOM  12836  CE2 TRP G  56     -13.598  65.381  44.372  1.00 89.48           C  
ATOM  12837  CE3 TRP G  56     -14.513  63.135  44.405  1.00 85.67           C  
ATOM  12838  CZ2 TRP G  56     -13.226  65.263  43.027  1.00 90.01           C  
ATOM  12839  CZ3 TRP G  56     -14.143  63.018  43.066  1.00 86.04           C  
ATOM  12840  CH2 TRP G  56     -13.507  64.079  42.393  1.00 88.28           C  
ATOM  12841  N   ASP G  57     -17.919  64.064  49.445  1.00 83.18           N  
ATOM  12842  CA  ASP G  57     -18.508  63.615  50.714  1.00 82.24           C  
ATOM  12843  C   ASP G  57     -19.182  62.243  50.681  1.00 80.22           C  
ATOM  12844  O   ASP G  57     -19.068  61.477  51.640  1.00 79.65           O  
ATOM  12845  CB  ASP G  57     -19.491  64.665  51.249  1.00 82.83           C  
ATOM  12846  CG  ASP G  57     -18.802  65.942  51.709  1.00 84.91           C  
ATOM  12847  OD1 ASP G  57     -17.588  66.109  51.458  1.00 86.03           O  
ATOM  12848  OD2 ASP G  57     -19.484  66.785  52.327  1.00 85.48           O  
ATOM  12849  N   HIS G  58     -19.876  61.933  49.588  1.00 79.32           N  
ATOM  12850  CA  HIS G  58     -20.547  60.640  49.446  1.00 77.54           C  
ATOM  12851  C   HIS G  58     -19.544  59.496  49.319  1.00 77.05           C  
ATOM  12852  O   HIS G  58     -19.685  58.470  49.982  1.00 76.22           O  
ATOM  12853  CB  HIS G  58     -21.515  60.651  48.265  1.00 77.01           C  
ATOM  12854  CG  HIS G  58     -22.620  61.649  48.407  1.00 77.31           C  
ATOM  12855  ND1 HIS G  58     -22.680  62.803  47.657  1.00 78.26           N  
ATOM  12856  CD2 HIS G  58     -23.698  61.675  49.226  1.00 76.76           C  
ATOM  12857  CE1 HIS G  58     -23.751  63.493  48.002  1.00 78.53           C  
ATOM  12858  NE2 HIS G  58     -24.389  62.829  48.948  1.00 77.62           N  
ATOM  12859  N   TRP G  59     -18.530  59.686  48.477  1.00 77.82           N  
ATOM  12860  CA  TRP G  59     -17.443  58.721  48.334  1.00 77.59           C  
ATOM  12861  C   TRP G  59     -16.486  58.765  49.524  1.00 78.51           C  
ATOM  12862  O   TRP G  59     -15.774  57.798  49.793  1.00 78.34           O  
ATOM  12863  CB  TRP G  59     -16.689  58.951  47.022  1.00 78.27           C  
ATOM  12864  CG  TRP G  59     -17.421  58.407  45.837  1.00 77.20           C  
ATOM  12865  CD1 TRP G  59     -18.287  59.083  45.026  1.00 77.25           C  
ATOM  12866  CD2 TRP G  59     -17.368  57.064  45.340  1.00 75.98           C  
ATOM  12867  NE1 TRP G  59     -18.772  58.245  44.049  1.00 76.13           N  
ATOM  12868  CE2 TRP G  59     -18.225  57.000  44.219  1.00 75.36           C  
ATOM  12869  CE3 TRP G  59     -16.678  55.908  45.732  1.00 75.16           C  
ATOM  12870  CZ2 TRP G  59     -18.410  55.825  43.483  1.00 74.38           C  
ATOM  12871  CZ3 TRP G  59     -16.862  54.741  44.999  1.00 74.24           C  
ATOM  12872  CH2 TRP G  59     -17.723  54.710  43.887  1.00 73.78           C  
ATOM  12873  N   LYS G  60     -16.473  59.893  50.231  1.00 79.71           N  
ATOM  12874  CA  LYS G  60     -15.713  60.022  51.470  1.00 80.76           C  
ATOM  12875  C   LYS G  60     -16.388  59.213  52.576  1.00 79.72           C  
ATOM  12876  O   LYS G  60     -15.717  58.661  53.444  1.00 80.08           O  
ATOM  12877  CB  LYS G  60     -15.576  61.495  51.880  1.00 82.46           C  
ATOM  12878  CG  LYS G  60     -14.716  62.345  50.938  1.00 83.97           C  
ATOM  12879  CD  LYS G  60     -13.271  62.481  51.406  1.00 85.80           C  
ATOM  12880  CE  LYS G  60     -13.056  63.781  52.179  1.00 87.73           C  
ATOM  12881  NZ  LYS G  60     -11.615  64.035  52.470  1.00 89.63           N  
ATOM  12882  N   LEU G  61     -17.718  59.139  52.527  1.00 78.64           N  
ATOM  12883  CA  LEU G  61     -18.502  58.368  53.495  1.00 77.69           C  
ATOM  12884  C   LEU G  61     -18.674  56.905  53.087  1.00 76.39           C  
ATOM  12885  O   LEU G  61     -18.843  56.035  53.944  1.00 75.92           O  
ATOM  12886  CB  LEU G  61     -19.861  59.031  53.742  1.00 77.37           C  
ATOM  12887  CG  LEU G  61     -20.034  59.924  54.980  1.00 78.49           C  
ATOM  12888  CD1 LEU G  61     -18.835  60.837  55.240  1.00 80.39           C  
ATOM  12889  CD2 LEU G  61     -21.319  60.739  54.880  1.00 78.36           C  
ATOM  12890  N   ALA G  62     -18.629  56.642  51.782  1.00 76.03           N  
ATOM  12891  CA  ALA G  62     -18.632  55.276  51.259  1.00 75.10           C  
ATOM  12892  C   ALA G  62     -17.372  54.552  51.714  1.00 75.78           C  
ATOM  12893  O   ALA G  62     -17.412  53.376  52.068  1.00 75.11           O  
ATOM  12894  CB  ALA G  62     -18.719  55.287  49.743  1.00 74.79           C  
ATOM  12895  N   LEU G  63     -16.255  55.275  51.695  1.00 77.41           N  
ATOM  12896  CA  LEU G  63     -15.005  54.800  52.266  1.00 78.57           C  
ATOM  12897  C   LEU G  63     -14.936  55.277  53.717  1.00 79.80           C  
ATOM  12898  O   LEU G  63     -15.856  55.948  54.193  1.00 79.63           O  
ATOM  12899  CB  LEU G  63     -13.816  55.306  51.441  1.00 79.77           C  
ATOM  12900  CG  LEU G  63     -13.923  55.126  49.917  1.00 78.97           C  
ATOM  12901  CD1 LEU G  63     -12.906  55.984  49.185  1.00 80.34           C  
ATOM  12902  CD2 LEU G  63     -13.800  53.666  49.492  1.00 78.11           C  
ATOM  12903  N   GLY G  64     -13.860  54.932  54.419  1.00 81.23           N  
ATOM  12904  CA  GLY G  64     -13.748  55.206  55.856  1.00 82.62           C  
ATOM  12905  C   GLY G  64     -13.806  56.658  56.313  1.00 84.08           C  
ATOM  12906  O   GLY G  64     -14.122  56.926  57.473  1.00 84.63           O  
ATOM  12907  N   PHE G  65     -13.520  57.589  55.401  1.00 84.91           N  
ATOM  12908  CA  PHE G  65     -13.326  59.016  55.726  1.00 86.74           C  
ATOM  12909  C   PHE G  65     -14.529  59.719  56.375  1.00 86.55           C  
ATOM  12910  O   PHE G  65     -15.651  59.208  56.350  1.00 85.08           O  
ATOM  12911  CB  PHE G  65     -12.875  59.788  54.478  1.00 87.37           C  
ATOM  12912  CG  PHE G  65     -11.612  59.259  53.857  1.00 88.25           C  
ATOM  12913  CD1 PHE G  65     -11.667  58.381  52.777  1.00 86.91           C  
ATOM  12914  CD2 PHE G  65     -10.366  59.637  54.349  1.00 90.33           C  
ATOM  12915  CE1 PHE G  65     -10.499  57.887  52.199  1.00 87.77           C  
ATOM  12916  CE2 PHE G  65      -9.194  59.149  53.778  1.00 91.25           C  
ATOM  12917  CZ  PHE G  65      -9.261  58.273  52.700  1.00 89.89           C  
ATOM  12918  N   SER G  66     -14.275  60.895  56.951  1.00 88.41           N  
ATOM  12919  CA  SER G  66     -15.295  61.664  57.669  1.00 88.63           C  
ATOM  12920  C   SER G  66     -15.528  63.052  57.059  1.00 89.61           C  
ATOM  12921  O   SER G  66     -15.130  64.065  57.641  1.00 91.42           O  
ATOM  12922  CB  SER G  66     -14.918  61.794  59.150  1.00 89.94           C  
ATOM  12923  OG  SER G  66     -14.678  60.527  59.736  1.00 89.58           O  
ATOM  12924  N   VAL G  67     -16.183  63.082  55.896  1.00 88.72           N  
ATOM  12925  CA  VAL G  67     -16.493  64.322  55.151  1.00 89.67           C  
ATOM  12926  C   VAL G  67     -15.237  65.131  54.775  1.00 91.83           C  
ATOM  12927  O   VAL G  67     -14.686  65.890  55.579  1.00 93.62           O  
ATOM  12928  CB  VAL G  67     -17.574  65.200  55.872  1.00 89.96           C  
ATOM  12929  CG1 VAL G  67     -17.764  66.546  55.172  1.00 91.26           C  
ATOM  12930  CG2 VAL G  67     -18.898  64.456  55.943  1.00 88.01           C  
ATOM  12931  N   ILE G  74     -16.381  65.595  62.375  1.00 87.54           N  
ATOM  12932  CA  ILE G  74     -17.510  66.288  61.763  1.00 86.80           C  
ATOM  12933  C   ILE G  74     -17.510  66.124  60.238  1.00 85.73           C  
ATOM  12934  O   ILE G  74     -16.900  66.923  59.524  1.00 87.03           O  
ATOM  12935  CB  ILE G  74     -17.504  67.770  62.151  1.00 88.68           C  
ATOM  12936  N   THR G  75     -18.190  65.096  59.729  1.00 83.63           N  
ATOM  12937  CA  THR G  75     -18.942  64.129  60.537  1.00 82.29           C  
ATOM  12938  C   THR G  75     -18.566  62.682  60.173  1.00 80.78           C  
ATOM  12939  O   THR G  75     -18.454  62.354  58.985  1.00 79.93           O  
ATOM  12940  CB  THR G  75     -20.485  64.352  60.429  1.00 81.31           C  
ATOM  12941  OG1 THR G  75     -21.177  63.212  60.953  1.00 80.34           O  
ATOM  12942  CG2 THR G  75     -20.926  64.580  58.982  1.00 80.49           C  
ATOM  12943  N   PRO G  76     -18.363  61.818  61.196  1.00 80.50           N  
ATOM  12944  CA  PRO G  76     -17.970  60.409  61.031  1.00 79.24           C  
ATOM  12945  C   PRO G  76     -18.860  59.624  60.059  1.00 76.92           C  
ATOM  12946  O   PRO G  76     -20.022  59.993  59.865  1.00 76.34           O  
ATOM  12947  CB  PRO G  76     -18.122  59.838  62.444  1.00 79.67           C  
ATOM  12948  CG  PRO G  76     -17.910  60.990  63.336  1.00 81.60           C  
ATOM  12949  CD  PRO G  76     -18.495  62.174  62.623  1.00 81.69           C  
ATOM  12950  N   PRO G  77     -18.320  58.546  59.450  1.00 75.74           N  
ATOM  12951  CA  PRO G  77     -19.128  57.720  58.554  1.00 73.61           C  
ATOM  12952  C   PRO G  77     -20.248  57.014  59.315  1.00 72.42           C  
ATOM  12953  O   PRO G  77     -19.984  56.404  60.356  1.00 72.94           O  
ATOM  12954  CB  PRO G  77     -18.123  56.699  58.007  1.00 73.29           C  
ATOM  12955  CG  PRO G  77     -17.043  56.645  59.024  1.00 75.02           C  
ATOM  12956  CD  PRO G  77     -16.938  58.040  59.558  1.00 76.63           C  
ATOM  12957  N   PRO G  78     -21.495  57.117  58.815  1.00 71.03           N  
ATOM  12958  CA  PRO G  78     -22.628  56.467  59.470  1.00 70.08           C  
ATOM  12959  C   PRO G  78     -22.597  54.941  59.358  1.00 68.81           C  
ATOM  12960  O   PRO G  78     -22.960  54.254  60.314  1.00 68.97           O  
ATOM  12961  CB  PRO G  78     -23.844  57.039  58.728  1.00 69.55           C  
ATOM  12962  CG  PRO G  78     -23.330  57.444  57.402  1.00 69.48           C  
ATOM  12963  CD  PRO G  78     -21.905  57.865  57.612  1.00 70.67           C  
ATOM  12964  N   PHE G  79     -22.160  54.422  58.211  1.00 67.55           N  
ATOM  12965  CA  PHE G  79     -22.205  52.984  57.940  1.00 66.24           C  
ATOM  12966  C   PHE G  79     -20.866  52.432  57.458  1.00 66.00           C  
ATOM  12967  O   PHE G  79     -20.161  53.101  56.702  1.00 66.25           O  
ATOM  12968  CB  PHE G  79     -23.278  52.665  56.891  1.00 65.13           C  
ATOM  12969  CG  PHE G  79     -24.643  53.201  57.222  1.00 65.11           C  
ATOM  12970  CD1 PHE G  79     -25.291  54.056  56.344  1.00 64.92           C  
ATOM  12971  CD2 PHE G  79     -25.284  52.846  58.405  1.00 65.63           C  
ATOM  12972  CE1 PHE G  79     -26.556  54.550  56.637  1.00 65.23           C  
ATOM  12973  CE2 PHE G  79     -26.547  53.338  58.706  1.00 65.60           C  
ATOM  12974  CZ  PHE G  79     -27.184  54.190  57.820  1.00 65.46           C  
ATOM  12975  N   PRO G  80     -20.516  51.203  57.886  1.00 65.68           N  
ATOM  12976  CA  PRO G  80     -19.320  50.540  57.365  1.00 65.59           C  
ATOM  12977  C   PRO G  80     -19.563  49.964  55.963  1.00 64.10           C  
ATOM  12978  O   PRO G  80     -19.816  48.767  55.811  1.00 63.37           O  
ATOM  12979  CB  PRO G  80     -19.061  49.431  58.391  1.00 66.18           C  
ATOM  12980  CG  PRO G  80     -20.406  49.107  58.941  1.00 65.70           C  
ATOM  12981  CD  PRO G  80     -21.212  50.377  58.893  1.00 65.69           C  
ATOM  12982  N   VAL G  81     -19.478  50.827  54.953  1.00 63.63           N  
ATOM  12983  CA  VAL G  81     -19.781  50.454  53.569  1.00 62.44           C  
ATOM  12984  C   VAL G  81     -18.717  49.531  52.962  1.00 62.35           C  
ATOM  12985  O   VAL G  81     -19.022  48.703  52.107  1.00 61.51           O  
ATOM  12986  CB  VAL G  81     -20.018  51.700  52.670  1.00 62.50           C  
ATOM  12987  CG1 VAL G  81     -20.547  51.296  51.294  1.00 61.40           C  
ATOM  12988  CG2 VAL G  81     -20.989  52.672  53.337  1.00 62.53           C  
ATOM  12989  N   LEU G  82     -17.474  49.668  53.411  1.00 63.39           N  
ATOM  12990  CA  LEU G  82     -16.413  48.768  52.963  1.00 63.59           C  
ATOM  12991  C   LEU G  82     -16.601  47.361  53.530  1.00 63.37           C  
ATOM  12992  O   LEU G  82     -16.217  46.370  52.903  1.00 63.09           O  
ATOM  12993  CB  LEU G  82     -15.031  49.320  53.313  1.00 65.08           C  
ATOM  12994  CG  LEU G  82     -14.523  50.531  52.520  1.00 65.50           C  
ATOM  12995  CD1 LEU G  82     -13.130  50.919  53.001  1.00 67.11           C  
ATOM  12996  CD2 LEU G  82     -14.518  50.270  51.015  1.00 64.15           C  
ATOM  12997  N   LEU G  83     -17.204  47.280  54.713  1.00 63.59           N  
ATOM  12998  CA  LEU G  83     -17.569  45.997  55.294  1.00 63.53           C  
ATOM  12999  C   LEU G  83     -18.799  45.424  54.580  1.00 62.41           C  
ATOM  13000  O   LEU G  83     -18.951  44.206  54.495  1.00 62.13           O  
ATOM  13001  CB  LEU G  83     -17.824  46.129  56.798  1.00 64.28           C  
ATOM  13002  CG  LEU G  83     -17.113  45.164  57.759  1.00 65.29           C  
ATOM  13003  CD1 LEU G  83     -17.722  45.269  59.151  1.00 65.81           C  
ATOM  13004  CD2 LEU G  83     -17.122  43.708  57.289  1.00 64.84           C  
ATOM  13005  N   TRP G  84     -19.669  46.301  54.071  1.00 62.00           N  
ATOM  13006  CA  TRP G  84     -20.779  45.880  53.210  1.00 61.21           C  
ATOM  13007  C   TRP G  84     -20.203  45.131  52.020  1.00 60.95           C  
ATOM  13008  O   TRP G  84     -20.687  44.061  51.650  1.00 60.46           O  
ATOM  13009  CB  TRP G  84     -21.557  47.074  52.641  1.00 60.87           C  
ATOM  13010  CG  TRP G  84     -22.378  47.946  53.563  1.00 61.19           C  
ATOM  13011  CD1 TRP G  84     -22.984  49.128  53.222  1.00 61.11           C  
ATOM  13012  CD2 TRP G  84     -22.679  47.731  54.946  1.00 61.48           C  
ATOM  13013  NE1 TRP G  84     -23.645  49.657  54.301  1.00 61.39           N  
ATOM  13014  CE2 TRP G  84     -23.472  48.825  55.374  1.00 61.75           C  
ATOM  13015  CE3 TRP G  84     -22.356  46.729  55.867  1.00 61.82           C  
ATOM  13016  CZ2 TRP G  84     -23.946  48.939  56.676  1.00 62.44           C  
ATOM  13017  CZ3 TRP G  84     -22.821  46.846  57.159  1.00 62.76           C  
ATOM  13018  CH2 TRP G  84     -23.613  47.941  57.553  1.00 63.18           C  
ATOM  13019  N   LEU G  85     -19.165  45.725  51.431  1.00 61.53           N  
ATOM  13020  CA  LEU G  85     -18.509  45.221  50.229  1.00 61.44           C  
ATOM  13021  C   LEU G  85     -17.815  43.889  50.492  1.00 61.76           C  
ATOM  13022  O   LEU G  85     -17.951  42.951  49.705  1.00 61.36           O  
ATOM  13023  CB  LEU G  85     -17.500  46.262  49.718  1.00 62.12           C  
ATOM  13024  CG  LEU G  85     -16.921  46.290  48.291  1.00 62.11           C  
ATOM  13025  CD1 LEU G  85     -15.974  45.126  47.986  1.00 63.22           C  
ATOM  13026  CD2 LEU G  85     -18.006  46.425  47.220  1.00 61.46           C  
ATOM  13027  N   TRP G  86     -17.079  43.806  51.598  1.00 62.69           N  
ATOM  13028  CA  TRP G  86     -16.345  42.587  51.928  1.00 63.31           C  
ATOM  13029  C   TRP G  86     -17.282  41.425  52.239  1.00 62.90           C  
ATOM  13030  O   TRP G  86     -17.010  40.288  51.852  1.00 63.03           O  
ATOM  13031  CB  TRP G  86     -15.354  42.816  53.075  1.00 64.75           C  
ATOM  13032  CG  TRP G  86     -14.608  41.569  53.478  1.00 65.66           C  
ATOM  13033  CD1 TRP G  86     -14.631  40.962  54.699  1.00 66.58           C  
ATOM  13034  CD2 TRP G  86     -13.749  40.770  52.650  1.00 66.07           C  
ATOM  13035  NE1 TRP G  86     -13.835  39.843  54.690  1.00 67.56           N  
ATOM  13036  CE2 TRP G  86     -13.282  39.700  53.445  1.00 67.19           C  
ATOM  13037  CE3 TRP G  86     -13.326  40.856  51.314  1.00 65.76           C  
ATOM  13038  CZ2 TRP G  86     -12.410  38.720  52.950  1.00 67.84           C  
ATOM  13039  CZ3 TRP G  86     -12.460  39.881  50.822  1.00 66.32           C  
ATOM  13040  CH2 TRP G  86     -12.011  38.828  51.641  1.00 67.27           C  
ATOM  13041  N   ASN G  87     -18.382  41.715  52.931  1.00 62.59           N  
ATOM  13042  CA  ASN G  87     -19.417  40.713  53.172  1.00 62.30           C  
ATOM  13043  C   ASN G  87     -20.072  40.276  51.869  1.00 61.32           C  
ATOM  13044  O   ASN G  87     -20.438  39.114  51.718  1.00 61.41           O  
ATOM  13045  CB  ASN G  87     -20.476  41.229  54.153  1.00 62.40           C  
ATOM  13046  CG  ASN G  87     -19.914  41.505  55.544  1.00 63.69           C  
ATOM  13047  OD1 ASN G  87     -18.805  41.088  55.880  1.00 64.99           O  
ATOM  13048  ND2 ASN G  87     -20.685  42.218  56.360  1.00 63.76           N  
ATOM  13049  N   SER G  88     -20.207  41.210  50.929  1.00 60.75           N  
ATOM  13050  CA  SER G  88     -20.753  40.909  49.605  1.00 60.13           C  
ATOM  13051  C   SER G  88     -19.851  39.962  48.804  1.00 60.24           C  
ATOM  13052  O   SER G  88     -20.330  38.979  48.235  1.00 60.03           O  
ATOM  13053  CB  SER G  88     -21.034  42.194  48.823  1.00 59.73           C  
ATOM  13054  OG  SER G  88     -22.296  42.740  49.177  1.00 59.88           O  
ATOM  13055  N   VAL G  89     -18.551  40.248  48.776  1.00 60.73           N  
ATOM  13056  CA  VAL G  89     -17.586  39.374  48.099  1.00 60.95           C  
ATOM  13057  C   VAL G  89     -17.479  38.014  48.803  1.00 61.48           C  
ATOM  13058  O   VAL G  89     -17.342  36.984  48.140  1.00 61.56           O  
ATOM  13059  CB  VAL G  89     -16.187  40.044  47.933  1.00 61.63           C  
ATOM  13060  CG1 VAL G  89     -15.237  39.148  47.143  1.00 61.79           C  
ATOM  13061  CG2 VAL G  89     -16.316  41.385  47.229  1.00 61.08           C  
ATOM  13062  N   LYS G  90     -17.557  38.016  50.136  1.00 61.97           N  
ATOM  13063  CA  LYS G  90     -17.569  36.777  50.924  1.00 62.66           C  
ATOM  13064  C   LYS G  90     -18.756  35.894  50.550  1.00 62.10           C  
ATOM  13065  O   LYS G  90     -18.568  34.787  50.048  1.00 62.32           O  
ATOM  13066  CB  LYS G  90     -17.594  37.073  52.426  1.00 63.41           C  
ATOM  13067  CG  LYS G  90     -16.224  37.214  53.080  1.00 64.83           C  
ATOM  13068  CD  LYS G  90     -16.343  37.420  54.595  1.00 65.94           C  
ATOM  13069  CE  LYS G  90     -16.739  36.128  55.323  1.00 67.33           C  
ATOM  13070  NZ  LYS G  90     -17.014  36.332  56.777  1.00 68.27           N  
ATOM  13071  N   VAL G  91     -19.968  36.400  50.780  1.00 61.54           N  
ATOM  13072  CA  VAL G  91     -21.204  35.665  50.497  1.00 61.27           C  
ATOM  13073  C   VAL G  91     -21.281  35.218  49.037  1.00 60.82           C  
ATOM  13074  O   VAL G  91     -21.362  34.022  48.762  1.00 61.20           O  
ATOM  13075  CB  VAL G  91     -22.471  36.484  50.880  1.00 60.86           C  
ATOM  13076  CG1 VAL G  91     -23.740  35.817  50.360  1.00 60.44           C  
ATOM  13077  CG2 VAL G  91     -22.556  36.656  52.383  1.00 61.67           C  
ATOM  13078  N   ALA G  92     -21.234  36.179  48.115  1.00 60.22           N  
ATOM  13079  CA  ALA G  92     -21.379  35.902  46.684  1.00 59.82           C  
ATOM  13080  C   ALA G  92     -20.249  35.033  46.148  1.00 60.24           C  
ATOM  13081  O   ALA G  92     -20.462  34.221  45.251  1.00 60.26           O  
ATOM  13082  CB  ALA G  92     -21.476  37.196  45.893  1.00 59.13           C  
ATOM  13083  N   GLY G  93     -19.054  35.211  46.706  1.00 60.83           N  
ATOM  13084  CA  GLY G  93     -17.892  34.422  46.321  1.00 61.55           C  
ATOM  13085  C   GLY G  93     -18.118  32.940  46.531  1.00 62.20           C  
ATOM  13086  O   GLY G  93     -18.302  32.195  45.566  1.00 62.03           O  
ATOM  13087  N   ILE G  94     -18.125  32.518  47.796  1.00 63.06           N  
ATOM  13088  CA  ILE G  94     -18.284  31.099  48.137  1.00 63.99           C  
ATOM  13089  C   ILE G  94     -19.685  30.547  47.869  1.00 63.64           C  
ATOM  13090  O   ILE G  94     -19.883  29.335  47.878  1.00 64.44           O  
ATOM  13091  CB  ILE G  94     -17.821  30.761  49.586  1.00 65.18           C  
ATOM  13092  CG1 ILE G  94     -18.369  31.778  50.593  1.00 65.05           C  
ATOM  13093  CG2 ILE G  94     -16.292  30.650  49.639  1.00 66.08           C  
ATOM  13094  CD1 ILE G  94     -17.938  31.543  52.037  1.00 66.34           C  
ATOM  13095  N   SER G  95     -20.646  31.434  47.621  1.00 62.76           N  
ATOM  13096  CA  SER G  95     -21.968  31.011  47.175  1.00 62.65           C  
ATOM  13097  C   SER G  95     -21.864  30.482  45.750  1.00 62.41           C  
ATOM  13098  O   SER G  95     -22.330  29.383  45.454  1.00 63.06           O  
ATOM  13099  CB  SER G  95     -22.967  32.166  47.239  1.00 62.05           C  
ATOM  13100  OG  SER G  95     -24.257  31.752  46.825  1.00 62.45           O  
ATOM  13101  N   ALA G  96     -21.232  31.266  44.880  1.00 61.70           N  
ATOM  13102  CA  ALA G  96     -21.037  30.882  43.486  1.00 61.47           C  
ATOM  13103  C   ALA G  96     -20.318  29.540  43.367  1.00 62.24           C  
ATOM  13104  O   ALA G  96     -20.779  28.659  42.643  1.00 62.66           O  
ATOM  13105  CB  ALA G  96     -20.289  31.969  42.726  1.00 60.87           C  
ATOM  13106  N   ILE G  97     -19.208  29.386  44.090  1.00 62.61           N  
ATOM  13107  CA  ILE G  97     -18.452  28.129  44.115  1.00 63.47           C  
ATOM  13108  C   ILE G  97     -19.372  26.954  44.460  1.00 64.02           C  
ATOM  13109  O   ILE G  97     -19.390  25.944  43.755  1.00 64.49           O  
ATOM  13110  CB  ILE G  97     -17.248  28.194  45.096  1.00 64.26           C  
ATOM  13111  CG1 ILE G  97     -16.205  29.206  44.600  1.00 64.06           C  
ATOM  13112  CG2 ILE G  97     -16.610  26.813  45.274  1.00 65.35           C  
ATOM  13113  CD1 ILE G  97     -15.190  29.645  45.659  1.00 64.61           C  
ATOM  13114  N   GLY G  98     -20.142  27.106  45.534  1.00 64.07           N  
ATOM  13115  CA  GLY G  98     -21.138  26.116  45.934  1.00 64.80           C  
ATOM  13116  C   GLY G  98     -22.150  25.829  44.838  1.00 64.44           C  
ATOM  13117  O   GLY G  98     -22.442  24.667  44.544  1.00 65.35           O  
ATOM  13118  N   ILE G  99     -22.678  26.889  44.228  1.00 63.20           N  
ATOM  13119  CA  ILE G  99     -23.614  26.749  43.111  1.00 62.95           C  
ATOM  13120  C   ILE G  99     -22.946  26.015  41.938  1.00 63.09           C  
ATOM  13121  O   ILE G  99     -23.531  25.093  41.370  1.00 63.80           O  
ATOM  13122  CB  ILE G  99     -24.225  28.113  42.682  1.00 61.92           C  
ATOM  13123  CG1 ILE G  99     -25.107  28.673  43.805  1.00 62.01           C  
ATOM  13124  CG2 ILE G  99     -25.054  27.967  41.409  1.00 61.67           C  
ATOM  13125  CD1 ILE G  99     -25.253  30.190  43.807  1.00 61.10           C  
ATOM  13126  N   VAL G 100     -21.717  26.414  41.607  1.00 62.60           N  
ATOM  13127  CA  VAL G 100     -20.927  25.750  40.567  1.00 62.79           C  
ATOM  13128  C   VAL G 100     -20.802  24.255  40.862  1.00 64.02           C  
ATOM  13129  O   VAL G 100     -21.247  23.434  40.066  1.00 64.48           O  
ATOM  13130  CB  VAL G 100     -19.519  26.405  40.387  1.00 62.47           C  
ATOM  13131  CG1 VAL G 100     -18.561  25.489  39.620  1.00 62.92           C  
ATOM  13132  CG2 VAL G 100     -19.637  27.745  39.678  1.00 61.53           C  
ATOM  13133  N   ALA G 101     -20.227  23.915  42.017  1.00 64.61           N  
ATOM  13134  CA  ALA G 101     -19.977  22.521  42.385  1.00 65.93           C  
ATOM  13135  C   ALA G 101     -21.240  21.669  42.313  1.00 66.72           C  
ATOM  13136  O   ALA G 101     -21.231  20.588  41.725  1.00 67.69           O  
ATOM  13137  CB  ALA G 101     -19.356  22.437  43.769  1.00 66.55           C  
ATOM  13138  N   LEU G 102     -22.325  22.171  42.896  1.00 66.50           N  
ATOM  13139  CA  LEU G 102     -23.577  21.422  42.964  1.00 67.49           C  
ATOM  13140  C   LEU G 102     -24.257  21.262  41.607  1.00 67.41           C  
ATOM  13141  O   LEU G 102     -24.848  20.221  41.332  1.00 68.58           O  
ATOM  13142  CB  LEU G 102     -24.537  22.052  43.981  1.00 67.42           C  
ATOM  13143  CG  LEU G 102     -24.169  21.913  45.465  1.00 68.16           C  
ATOM  13144  CD1 LEU G 102     -25.022  22.838  46.312  1.00 67.64           C  
ATOM  13145  CD2 LEU G 102     -24.289  20.474  45.957  1.00 69.79           C  
ATOM  13146  N   SER G 103     -24.165  22.285  40.762  1.00 66.28           N  
ATOM  13147  CA  SER G 103     -24.775  22.234  39.433  1.00 66.39           C  
ATOM  13148  C   SER G 103     -23.891  21.524  38.402  1.00 66.82           C  
ATOM  13149  O   SER G 103     -24.394  20.932  37.445  1.00 67.47           O  
ATOM  13150  CB  SER G 103     -25.159  23.635  38.954  1.00 65.13           C  
ATOM  13151  OG  SER G 103     -24.047  24.506  38.987  1.00 64.02           O  
ATOM  13152  N   THR G 104     -22.578  21.587  38.610  1.00 66.70           N  
ATOM  13153  CA  THR G 104     -21.603  20.916  37.749  1.00 67.26           C  
ATOM  13154  C   THR G 104     -21.675  19.396  37.894  1.00 68.93           C  
ATOM  13155  O   THR G 104     -21.801  18.677  36.898  1.00 69.54           O  
ATOM  13156  CB  THR G 104     -20.171  21.397  38.058  1.00 66.72           C  
ATOM  13157  OG1 THR G 104     -20.075  22.799  37.790  1.00 65.66           O  
ATOM  13158  CG2 THR G 104     -19.161  20.671  37.208  1.00 67.44           C  
ATOM  13159  N   THR G 105     -21.590  18.922  39.137  1.00 69.82           N  
ATOM  13160  CA  THR G 105     -21.663  17.494  39.448  1.00 71.65           C  
ATOM  13161  C   THR G 105     -23.007  16.906  39.027  1.00 72.61           C  
ATOM  13162  O   THR G 105     -23.066  15.808  38.477  1.00 73.87           O  
ATOM  13163  CB  THR G 105     -21.437  17.219  40.952  1.00 72.38           C  
ATOM  13164  OG1 THR G 105     -22.375  17.976  41.727  1.00 71.73           O  
ATOM  13165  CG2 THR G 105     -20.016  17.595  41.368  1.00 72.01           C  
ATOM  13166  N   CYS G 106     -24.075  17.658  39.277  1.00 72.27           N  
ATOM  13167  CA  CYS G 106     -25.432  17.236  38.944  1.00 73.41           C  
ATOM  13168  C   CYS G 106     -25.645  17.089  37.436  1.00 73.61           C  
ATOM  13169  O   CYS G 106     -26.334  16.173  36.991  1.00 75.08           O  
ATOM  13170  CB  CYS G 106     -26.441  18.223  39.524  1.00 72.73           C  
ATOM  13171  SG  CYS G 106     -28.117  17.602  39.598  1.00 74.48           S  
ATOM  13172  N   ALA G 107     -25.045  17.990  36.662  1.00 72.49           N  
ATOM  13173  CA  ALA G 107     -25.136  17.954  35.201  1.00 72.74           C  
ATOM  13174  C   ALA G 107     -24.435  16.732  34.605  1.00 73.97           C  
ATOM  13175  O   ALA G 107     -24.933  16.133  33.653  1.00 75.01           O  
ATOM  13176  CB  ALA G 107     -24.573  19.241  34.597  1.00 71.16           C  
ATOM  13177  N   TYR G 108     -23.287  16.370  35.176  1.00 74.17           N  
ATOM  13178  CA  TYR G 108     -22.512  15.214  34.726  1.00 75.47           C  
ATOM  13179  C   TYR G 108     -23.338  13.935  34.758  1.00 77.66           C  
ATOM  13180  O   TYR G 108     -23.180  13.069  33.898  1.00 78.76           O  
ATOM  13181  CB  TYR G 108     -21.249  15.056  35.578  1.00 75.23           C  
ATOM  13182  CG  TYR G 108     -20.374  13.872  35.210  1.00 76.35           C  
ATOM  13183  CD1 TYR G 108     -19.728  13.811  33.978  1.00 76.12           C  
ATOM  13184  CD2 TYR G 108     -20.176  12.823  36.105  1.00 77.48           C  
ATOM  13185  CE1 TYR G 108     -18.918  12.732  33.641  1.00 77.21           C  
ATOM  13186  CE2 TYR G 108     -19.368  11.738  35.776  1.00 78.58           C  
ATOM  13187  CZ  TYR G 108     -18.744  11.701  34.543  1.00 78.60           C  
ATOM  13188  OH  TYR G 108     -17.941  10.635  34.206  1.00 80.31           O  
ATOM  13189  N   ALA G 109     -24.219  13.830  35.751  1.00 78.66           N  
ATOM  13190  CA  ALA G 109     -25.100  12.677  35.892  1.00 81.09           C  
ATOM  13191  C   ALA G 109     -26.217  12.689  34.857  1.00 81.96           C  
ATOM  13192  O   ALA G 109     -26.553  11.648  34.294  1.00 83.69           O  
ATOM  13193  CB  ALA G 109     -25.672  12.612  37.294  1.00 81.62           C  
ATOM  13194  N   PHE G 110     -26.781  13.868  34.605  1.00 81.18           N  
ATOM  13195  CA  PHE G 110     -27.842  14.019  33.612  1.00 82.22           C  
ATOM  13196  C   PHE G 110     -27.331  13.893  32.175  1.00 82.57           C  
ATOM  13197  O   PHE G 110     -28.102  13.580  31.265  1.00 83.79           O  
ATOM  13198  CB  PHE G 110     -28.583  15.349  33.798  1.00 80.98           C  
ATOM  13199  CG  PHE G 110     -29.544  15.359  34.958  1.00 81.64           C  
ATOM  13200  CD1 PHE G 110     -29.385  16.265  35.999  1.00 80.43           C  
ATOM  13201  CD2 PHE G 110     -30.611  14.463  35.009  1.00 83.91           C  
ATOM  13202  CE1 PHE G 110     -30.273  16.282  37.076  1.00 81.19           C  
ATOM  13203  CE2 PHE G 110     -31.505  14.472  36.081  1.00 84.61           C  
ATOM  13204  CZ  PHE G 110     -31.334  15.381  37.116  1.00 83.25           C  
ATOM  13205  N   ALA G 111     -26.034  14.126  31.981  1.00 81.98           N  
ATOM  13206  CA  ALA G 111     -25.432  14.112  30.646  1.00 82.36           C  
ATOM  13207  C   ALA G 111     -24.752  12.794  30.274  1.00 84.10           C  
ATOM  13208  O   ALA G 111     -24.799  12.383  29.115  1.00 84.94           O  
ATOM  13209  CB  ALA G 111     -24.454  15.275  30.489  1.00 80.48           C  
ATOM  13210  N   ARG G 112     -24.124  12.138  31.248  1.00 85.09           N  
ATOM  13211  CA  ARG G 112     -23.294  10.958  30.973  1.00 86.95           C  
ATOM  13212  C   ARG G 112     -23.825   9.648  31.560  1.00 89.52           C  
ATOM  13213  O   ARG G 112     -23.374   8.564  31.177  1.00 90.95           O  
ATOM  13214  CB  ARG G 112     -21.850  11.190  31.441  1.00 86.05           C  
ATOM  13215  CG  ARG G 112     -21.160  12.417  30.849  1.00 84.36           C  
ATOM  13216  CD  ARG G 112     -21.261  12.451  29.334  1.00 84.68           C  
ATOM  13217  NE  ARG G 112     -20.395  13.469  28.749  1.00 83.34           N  
ATOM  13218  CZ  ARG G 112     -20.536  13.961  27.523  1.00 83.14           C  
ATOM  13219  NH1 ARG G 112     -21.522  13.546  26.737  1.00 84.11           N  
ATOM  13220  NH2 ARG G 112     -19.687  14.878  27.083  1.00 82.20           N  
ATOM  13221  N   MET G 113     -24.777   9.746  32.484  1.00 90.41           N  
ATOM  13222  CA  MET G 113     -25.296   8.566  33.168  1.00 93.14           C  
ATOM  13223  C   MET G 113     -26.789   8.358  32.944  1.00 94.89           C  
ATOM  13224  O   MET G 113     -27.587   9.287  33.083  1.00 94.04           O  
ATOM  13225  CB  MET G 113     -24.972   8.630  34.661  1.00 92.91           C  
ATOM  13226  CG  MET G 113     -23.525   8.297  34.978  1.00 92.78           C  
ATOM  13227  SD  MET G 113     -23.095   8.579  36.702  1.00 92.66           S  
ATOM  13228  CE  MET G 113     -22.616  10.296  36.668  1.00 89.67           C  
ATOM  13229  N   ARG G 114     -27.152   7.129  32.589  1.00 97.81           N  
ATOM  13230  CA  ARG G 114     -28.545   6.764  32.346  1.00100.20           C  
ATOM  13231  C   ARG G 114     -29.165   6.167  33.605  1.00102.19           C  
ATOM  13232  O   ARG G 114     -28.717   5.128  34.096  1.00103.81           O  
ATOM  13233  CB  ARG G 114     -28.654   5.780  31.173  1.00101.98           C  
ATOM  13234  CG  ARG G 114     -28.252   6.365  29.821  1.00100.92           C  
ATOM  13235  CD  ARG G 114     -28.109   5.284  28.759  1.00102.82           C  
ATOM  13236  NE  ARG G 114     -27.568   5.817  27.508  1.00102.07           N  
ATOM  13237  CZ  ARG G 114     -27.181   5.076  26.470  1.00103.17           C  
ATOM  13238  NH1 ARG G 114     -27.264   3.750  26.513  1.00105.34           N  
ATOM  13239  NH2 ARG G 114     -26.704   5.666  25.381  1.00101.92           N  
ATOM  13240  N   PHE G 115     -30.187   6.839  34.127  1.00102.48           N  
ATOM  13241  CA  PHE G 115     -30.914   6.363  35.304  1.00104.68           C  
ATOM  13242  C   PHE G 115     -32.423   6.618  35.175  1.00106.19           C  
ATOM  13243  O   PHE G 115     -32.830   7.561  34.490  1.00104.97           O  
ATOM  13244  CB  PHE G 115     -30.342   6.972  36.598  1.00103.24           C  
ATOM  13245  CG  PHE G 115     -30.348   8.478  36.629  1.00100.65           C  
ATOM  13246  CD1 PHE G 115     -31.441   9.173  37.139  1.00100.64           C  
ATOM  13247  CD2 PHE G 115     -29.249   9.201  36.173  1.00 98.48           C  
ATOM  13248  CE1 PHE G 115     -31.447  10.565  37.177  1.00 98.39           C  
ATOM  13249  CE2 PHE G 115     -29.245  10.591  36.207  1.00 96.17           C  
ATOM  13250  CZ  PHE G 115     -30.345  11.273  36.711  1.00 96.17           C  
ATOM  13251  N   PRO G 116     -33.255   5.772  35.822  1.00109.17           N  
ATOM  13252  CA  PRO G 116     -34.715   5.888  35.715  1.00111.03           C  
ATOM  13253  C   PRO G 116     -35.251   7.258  36.130  1.00109.51           C  
ATOM  13254  O   PRO G 116     -34.974   7.731  37.238  1.00108.44           O  
ATOM  13255  CB  PRO G 116     -35.232   4.797  36.666  1.00113.95           C  
ATOM  13256  CG  PRO G 116     -34.075   4.463  37.551  1.00113.25           C  
ATOM  13257  CD  PRO G 116     -32.869   4.643  36.689  1.00111.10           C  
ATOM  13258  N   GLY G 117     -36.004   7.881  35.226  1.00109.65           N  
ATOM  13259  CA  GLY G 117     -36.631   9.174  35.479  1.00108.68           C  
ATOM  13260  C   GLY G 117     -35.659  10.339  35.521  1.00105.67           C  
ATOM  13261  O   GLY G 117     -35.639  11.101  36.489  1.00104.45           O  
ATOM  13262  N   LYS G 118     -34.854  10.477  34.470  1.00104.64           N  
ATOM  13263  CA  LYS G 118     -33.919  11.597  34.356  1.00102.01           C  
ATOM  13264  C   LYS G 118     -34.524  12.769  33.579  1.00101.14           C  
ATOM  13265  O   LYS G 118     -34.316  13.932  33.936  1.00 99.18           O  
ATOM  13266  CB  LYS G 118     -32.583  11.155  33.734  1.00101.19           C  
ATOM  13267  CG  LYS G 118     -32.687  10.458  32.377  1.00102.62           C  
ATOM  13268  CD  LYS G 118     -31.321  10.301  31.721  1.00101.48           C  
ATOM  13269  CE  LYS G 118     -31.433   9.543  30.404  1.00103.31           C  
ATOM  13270  NZ  LYS G 118     -30.108   9.309  29.766  1.00102.44           N  
ATOM  13271  N   ALA G 119     -35.273  12.449  32.524  1.00102.87           N  
ATOM  13272  CA  ALA G 119     -35.889  13.454  31.660  1.00102.55           C  
ATOM  13273  C   ALA G 119     -37.063  14.141  32.346  1.00103.16           C  
ATOM  13274  O   ALA G 119     -37.319  15.322  32.109  1.00102.06           O  
ATOM  13275  CB  ALA G 119     -36.329  12.830  30.343  1.00104.39           C  
ATOM  13276  N   THR G 120     -37.770  13.396  33.193  1.00105.19           N  
ATOM  13277  CA  THR G 120     -38.893  13.945  33.953  1.00106.05           C  
ATOM  13278  C   THR G 120     -38.415  14.814  35.123  1.00103.94           C  
ATOM  13279  O   THR G 120     -39.107  15.752  35.525  1.00103.64           O  
ATOM  13280  CB  THR G 120     -39.892  12.842  34.420  1.00109.21           C  
ATOM  13281  OG1 THR G 120     -40.966  13.437  35.161  1.00109.87           O  
ATOM  13282  CG2 THR G 120     -39.204  11.785  35.281  1.00109.71           C  
ATOM  13283  N   LEU G 121     -37.231  14.508  35.650  1.00102.70           N  
ATOM  13284  CA  LEU G 121     -36.629  15.316  36.710  1.00100.78           C  
ATOM  13285  C   LEU G 121     -36.123  16.657  36.193  1.00 98.35           C  
ATOM  13286  O   LEU G 121     -36.351  17.683  36.827  1.00 97.29           O  
ATOM  13287  CB  LEU G 121     -35.507  14.557  37.426  1.00100.40           C  
ATOM  13288  CG  LEU G 121     -35.898  13.736  38.660  1.00102.28           C  
ATOM  13289  CD1 LEU G 121     -34.730  12.877  39.120  1.00102.32           C  
ATOM  13290  CD2 LEU G 121     -36.382  14.634  39.800  1.00101.74           C  
ATOM  13291  N   LEU G 122     -35.445  16.643  35.046  1.00 97.71           N  
ATOM  13292  CA  LEU G 122     -34.963  17.867  34.401  1.00 95.78           C  
ATOM  13293  C   LEU G 122     -36.113  18.764  33.957  1.00 96.29           C  
ATOM  13294  O   LEU G 122     -36.018  19.990  34.036  1.00 94.82           O  
ATOM  13295  CB  LEU G 122     -34.078  17.533  33.202  1.00 95.37           C  
ATOM  13296  CG  LEU G 122     -32.617  17.183  33.478  1.00 94.27           C  
ATOM  13297  CD1 LEU G 122     -32.060  16.368  32.324  1.00 95.07           C  
ATOM  13298  CD2 LEU G 122     -31.780  18.440  33.716  1.00 91.97           C  
ATOM  13299  N   LYS G 123     -37.186  18.138  33.478  1.00 98.66           N  
ATOM  13300  CA  LYS G 123     -38.442  18.823  33.194  1.00 99.84           C  
ATOM  13301  C   LYS G 123     -38.959  19.483  34.472  1.00 99.57           C  
ATOM  13302  O   LYS G 123     -39.328  20.659  34.468  1.00 98.77           O  
ATOM  13303  CB  LYS G 123     -39.471  17.825  32.645  1.00102.77           C  
ATOM  13304  CG  LYS G 123     -40.911  18.326  32.619  1.00104.68           C  
ATOM  13305  CD  LYS G 123     -41.899  17.179  32.792  1.00107.68           C  
ATOM  13306  CE  LYS G 123     -43.249  17.687  33.266  1.00109.25           C  
ATOM  13307  NZ  LYS G 123     -44.132  16.579  33.718  1.00112.40           N  
ATOM  13308  N   GLY G 124     -38.963  18.713  35.561  1.00100.37           N  
ATOM  13309  CA  GLY G 124     -39.415  19.185  36.868  1.00100.42           C  
ATOM  13310  C   GLY G 124     -38.578  20.327  37.408  1.00 97.82           C  
ATOM  13311  O   GLY G 124     -39.105  21.399  37.693  1.00 97.29           O  
ATOM  13312  N   MET G 125     -37.270  20.095  37.527  1.00 96.41           N  
ATOM  13313  CA  MET G 125     -36.311  21.088  38.029  1.00 94.18           C  
ATOM  13314  C   MET G 125     -36.530  22.482  37.440  1.00 92.95           C  
ATOM  13315  O   MET G 125     -36.505  23.476  38.165  1.00 91.85           O  
ATOM  13316  CB  MET G 125     -34.870  20.630  37.764  1.00 92.96           C  
ATOM  13317  CG  MET G 125     -34.404  19.456  38.626  1.00 94.01           C  
ATOM  13318  SD  MET G 125     -32.738  18.866  38.241  1.00 93.17           S  
ATOM  13319  CE  MET G 125     -31.722  20.117  39.026  1.00 91.01           C  
ATOM  13320  N   LEU G 126     -36.755  22.536  36.128  1.00 93.42           N  
ATOM  13321  CA  LEU G 126     -36.986  23.789  35.415  1.00 92.71           C  
ATOM  13322  C   LEU G 126     -38.335  24.408  35.793  1.00 94.01           C  
ATOM  13323  O   LEU G 126     -38.393  25.571  36.201  1.00 92.95           O  
ATOM  13324  CB  LEU G 126     -36.913  23.555  33.901  1.00 93.19           C  
ATOM  13325  CG  LEU G 126     -36.356  24.634  32.963  1.00 91.68           C  
ATOM  13326  CD1 LEU G 126     -36.265  24.078  31.549  1.00 92.53           C  
ATOM  13327  CD2 LEU G 126     -37.170  25.925  32.974  1.00 91.45           C  
ATOM  13328  N   ILE G 127     -39.407  23.626  35.656  1.00 96.50           N  
ATOM  13329  CA  ILE G 127     -40.768  24.090  35.946  1.00 98.26           C  
ATOM  13330  C   ILE G 127     -40.933  24.452  37.426  1.00 97.97           C  
ATOM  13331  O   ILE G 127     -41.550  25.466  37.758  1.00 98.00           O  
ATOM  13332  CB  ILE G 127     -41.842  23.056  35.503  1.00101.16           C  
ATOM  13333  CG1 ILE G 127     -41.748  22.801  33.993  1.00101.81           C  
ATOM  13334  CG2 ILE G 127     -43.251  23.534  35.867  1.00103.03           C  
ATOM  13335  CD1 ILE G 127     -42.597  21.636  33.492  1.00104.62           C  
ATOM  13336  N   PHE G 128     -40.355  23.634  38.303  1.00 97.91           N  
ATOM  13337  CA  PHE G 128     -40.379  23.877  39.749  1.00 97.73           C  
ATOM  13338  C   PHE G 128     -39.605  25.140  40.146  1.00 95.42           C  
ATOM  13339  O   PHE G 128     -39.723  25.615  41.276  1.00 95.11           O  
ATOM  13340  CB  PHE G 128     -39.844  22.655  40.512  1.00 98.20           C  
ATOM  13341  CG  PHE G 128     -40.862  21.554  40.711  1.00101.03           C  
ATOM  13342  CD1 PHE G 128     -41.620  21.068  39.643  1.00102.99           C  
ATOM  13343  CD2 PHE G 128     -41.044  20.987  41.967  1.00102.14           C  
ATOM  13344  CE1 PHE G 128     -42.555  20.049  39.830  1.00105.72           C  
ATOM  13345  CE2 PHE G 128     -41.977  19.965  42.164  1.00105.04           C  
ATOM  13346  CZ  PHE G 128     -42.733  19.496  41.093  1.00106.71           C  
ATOM  13347  N   GLN G 129     -38.821  25.679  39.213  1.00 94.06           N  
ATOM  13348  CA  GLN G 129     -38.109  26.938  39.426  1.00 92.21           C  
ATOM  13349  C   GLN G 129     -38.801  28.105  38.708  1.00 92.43           C  
ATOM  13350  O   GLN G 129     -38.421  29.265  38.878  1.00 91.02           O  
ATOM  13351  CB  GLN G 129     -36.649  26.818  38.982  1.00 90.48           C  
ATOM  13352  CG  GLN G 129     -35.706  27.772  39.708  1.00 88.72           C  
ATOM  13353  CD  GLN G 129     -34.295  27.756  39.152  1.00 87.28           C  
ATOM  13354  OE1 GLN G 129     -34.065  28.107  37.995  1.00 87.12           O  
ATOM  13355  NE2 GLN G 129     -33.338  27.360  39.984  1.00 86.75           N  
ATOM  13356  N   MET G 130     -39.822  27.787  37.917  1.00 94.48           N  
ATOM  13357  CA  MET G 130     -40.601  28.795  37.195  1.00 95.37           C  
ATOM  13358  C   MET G 130     -41.782  29.323  38.016  1.00 96.61           C  
ATOM  13359  O   MET G 130     -42.765  29.821  37.457  1.00 98.09           O  
ATOM  13360  CB  MET G 130     -41.104  28.221  35.868  1.00 96.94           C  
ATOM  13361  CG  MET G 130     -40.111  28.308  34.719  1.00 95.95           C  
ATOM  13362  SD  MET G 130     -40.625  27.359  33.266  1.00 98.35           S  
ATOM  13363  CE  MET G 130     -42.315  27.919  33.016  1.00101.08           C  
ATOM  13364  N   PHE G 131     -41.678  29.216  39.339  1.00 96.28           N  
ATOM  13365  CA  PHE G 131     -42.743  29.641  40.246  1.00 97.47           C  
ATOM  13366  C   PHE G 131     -42.507  31.071  40.733  1.00 95.92           C  
ATOM  13367  O   PHE G 131     -41.374  31.423  41.080  1.00 93.87           O  
ATOM  13368  CB  PHE G 131     -42.831  28.687  41.440  1.00 98.25           C  
ATOM  13369  CG  PHE G 131     -44.183  28.656  42.102  1.00100.60           C  
ATOM  13370  CD1 PHE G 131     -44.551  29.633  43.023  1.00100.53           C  
ATOM  13371  CD2 PHE G 131     -45.084  27.635  41.817  1.00103.07           C  
ATOM  13372  CE1 PHE G 131     -45.802  29.605  43.628  1.00102.81           C  
ATOM  13373  CE2 PHE G 131     -46.336  27.596  42.422  1.00105.46           C  
ATOM  13374  CZ  PHE G 131     -46.695  28.581  43.331  1.00105.24           C  
ATOM  13375  N   PRO G 132     -43.572  31.904  40.742  1.00 97.02           N  
ATOM  13376  CA  PRO G 132     -43.530  33.275  41.268  1.00 95.95           C  
ATOM  13377  C   PRO G 132     -42.893  33.387  42.659  1.00 94.56           C  
ATOM  13378  O   PRO G 132     -43.328  32.712  43.601  1.00 95.59           O  
ATOM  13379  CB  PRO G 132     -45.009  33.666  41.328  1.00 98.25           C  
ATOM  13380  CG  PRO G 132     -45.634  32.888  40.239  1.00100.05           C  
ATOM  13381  CD  PRO G 132     -44.903  31.577  40.193  1.00 99.59           C  
ATOM  13382  N   ALA G 133     -41.871  34.240  42.769  1.00 92.28           N  
ATOM  13383  CA  ALA G 133     -41.127  34.447  44.017  1.00 90.71           C  
ATOM  13384  C   ALA G 133     -41.891  35.318  45.025  1.00 91.09           C  
ATOM  13385  O   ALA G 133     -41.410  36.376  45.451  1.00 89.80           O  
ATOM  13386  CB  ALA G 133     -39.744  35.033  43.722  1.00 88.55           C  
ATOM  13387  N   VAL G 134     -43.084  34.854  45.398  1.00 92.79           N  
ATOM  13388  CA  VAL G 134     -43.929  35.528  46.384  1.00 93.42           C  
ATOM  13389  C   VAL G 134     -44.372  34.525  47.454  1.00 94.46           C  
ATOM  13390  O   VAL G 134     -44.568  33.340  47.158  1.00 95.53           O  
ATOM  13391  CB  VAL G 134     -45.149  36.239  45.715  1.00 95.09           C  
ATOM  13392  CG1 VAL G 134     -46.225  35.234  45.278  1.00 97.47           C  
ATOM  13393  CG2 VAL G 134     -45.736  37.302  46.639  1.00 95.64           C  
ATOM  13394  N   LEU G 135     -44.510  35.006  48.692  1.00 94.05           N  
ATOM  13395  CA  LEU G 135     -44.849  34.166  49.851  1.00 94.89           C  
ATOM  13396  C   LEU G 135     -43.741  33.163  50.194  1.00 93.56           C  
ATOM  13397  O   LEU G 135     -43.910  32.315  51.075  1.00 94.67           O  
ATOM  13398  CB  LEU G 135     -46.195  33.440  49.646  1.00 97.69           C  
ATOM  13399  CG  LEU G 135     -47.541  34.082  50.024  1.00 99.68           C  
ATOM  13400  CD1 LEU G 135     -47.749  34.087  51.537  1.00100.41           C  
ATOM  13401  CD2 LEU G 135     -47.729  35.486  49.438  1.00 99.02           C  
ATOM  13402  N   SER G 136     -42.610  33.275  49.500  1.00 91.13           N  
ATOM  13403  CA  SER G 136     -41.487  32.358  49.676  1.00 89.77           C  
ATOM  13404  C   SER G 136     -40.682  32.667  50.936  1.00 88.49           C  
ATOM  13405  O   SER G 136     -40.222  31.750  51.618  1.00 88.88           O  
ATOM  13406  CB  SER G 136     -40.577  32.371  48.444  1.00 88.23           C  
ATOM  13407  OG  SER G 136     -40.002  33.651  48.240  1.00 86.71           O  
ATOM  13408  N   LEU G 137     -40.523  33.955  51.241  1.00 86.96           N  
ATOM  13409  CA  LEU G 137     -39.758  34.396  52.413  1.00 85.62           C  
ATOM  13410  C   LEU G 137     -40.392  33.948  53.731  1.00 86.99           C  
ATOM  13411  O   LEU G 137     -39.694  33.760  54.731  1.00 86.71           O  
ATOM  13412  CB  LEU G 137     -39.571  35.918  52.410  1.00 84.42           C  
ATOM  13413  CG  LEU G 137     -38.795  36.586  51.269  1.00 82.46           C  
ATOM  13414  CD1 LEU G 137     -38.795  38.092  51.458  1.00 81.54           C  
ATOM  13415  CD2 LEU G 137     -37.370  36.065  51.168  1.00 81.19           C  
ATOM  13416  N   VAL G 138     -41.713  33.781  53.719  1.00 88.39           N  
ATOM  13417  CA  VAL G 138     -42.454  33.265  54.869  1.00 89.97           C  
ATOM  13418  C   VAL G 138     -41.950  31.864  55.220  1.00 90.33           C  
ATOM  13419  O   VAL G 138     -41.727  31.550  56.392  1.00 90.95           O  
ATOM  13420  CB  VAL G 138     -43.979  33.228  54.590  1.00 92.14           C  
ATOM  13421  CG1 VAL G 138     -44.755  32.851  55.848  1.00 94.36           C  
ATOM  13422  CG2 VAL G 138     -44.463  34.572  54.054  1.00 91.64           C  
ATOM  13423  N   ALA G 139     -41.758  31.041  54.191  1.00 89.87           N  
ATOM  13424  CA  ALA G 139     -41.260  29.679  54.348  1.00 90.23           C  
ATOM  13425  C   ALA G 139     -39.784  29.654  54.735  1.00 88.33           C  
ATOM  13426  O   ALA G 139     -39.381  28.888  55.614  1.00 89.14           O  
ATOM  13427  CB  ALA G 139     -41.484  28.887  53.070  1.00 90.65           C  
ATOM  13428  N   LEU G 140     -38.992  30.498  54.075  1.00 85.88           N  
ATOM  13429  CA  LEU G 140     -37.545  30.553  54.281  1.00 84.06           C  
ATOM  13430  C   LEU G 140     -37.161  30.979  55.694  1.00 84.02           C  
ATOM  13431  O   LEU G 140     -36.200  30.457  56.262  1.00 83.92           O  
ATOM  13432  CB  LEU G 140     -36.886  31.483  53.255  1.00 82.03           C  
ATOM  13433  CG  LEU G 140     -36.755  30.991  51.809  1.00 81.43           C  
ATOM  13434  CD1 LEU G 140     -36.368  32.138  50.891  1.00 79.58           C  
ATOM  13435  CD2 LEU G 140     -35.751  29.848  51.695  1.00 81.26           C  
ATOM  13436  N   TYR G 141     -37.913  31.923  56.253  1.00 84.15           N  
ATOM  13437  CA  TYR G 141     -37.666  32.395  57.610  1.00 84.29           C  
ATOM  13438  C   TYR G 141     -37.961  31.302  58.627  1.00 86.17           C  
ATOM  13439  O   TYR G 141     -37.249  31.166  59.622  1.00 86.41           O  
ATOM  13440  CB  TYR G 141     -38.492  33.647  57.920  1.00 84.40           C  
ATOM  13441  CG  TYR G 141     -38.061  34.354  59.188  1.00 84.53           C  
ATOM  13442  CD1 TYR G 141     -37.045  35.310  59.166  1.00 82.89           C  
ATOM  13443  CD2 TYR G 141     -38.665  34.063  60.413  1.00 86.29           C  
ATOM  13444  CE1 TYR G 141     -36.643  35.961  60.331  1.00 83.08           C  
ATOM  13445  CE2 TYR G 141     -38.270  34.705  61.582  1.00 86.45           C  
ATOM  13446  CZ  TYR G 141     -37.259  35.652  61.534  1.00 84.79           C  
ATOM  13447  OH  TYR G 141     -36.867  36.291  62.689  1.00 85.07           O  
ATOM  13448  N   ALA G 142     -39.011  30.526  58.366  1.00 87.64           N  
ATOM  13449  CA  ALA G 142     -39.379  29.401  59.218  1.00 89.71           C  
ATOM  13450  C   ALA G 142     -38.307  28.313  59.194  1.00 89.60           C  
ATOM  13451  O   ALA G 142     -37.946  27.777  60.240  1.00 90.77           O  
ATOM  13452  CB  ALA G 142     -40.729  28.839  58.800  1.00 91.59           C  
ATOM  13453  N   LEU G 143     -37.791  28.011  58.002  1.00 88.25           N  
ATOM  13454  CA  LEU G 143     -36.784  26.963  57.820  1.00 88.14           C  
ATOM  13455  C   LEU G 143     -35.467  27.263  58.538  1.00 87.18           C  
ATOM  13456  O   LEU G 143     -34.952  26.414  59.266  1.00 88.38           O  
ATOM  13457  CB  LEU G 143     -36.535  26.701  56.328  1.00 86.95           C  
ATOM  13458  CG  LEU G 143     -35.408  25.739  55.922  1.00 86.58           C  
ATOM  13459  CD1 LEU G 143     -35.645  24.323  56.436  1.00 88.98           C  
ATOM  13460  CD2 LEU G 143     -35.235  25.733  54.414  1.00 85.37           C  
ATOM  13461  N   PHE G 144     -34.932  28.464  58.327  1.00 85.26           N  
ATOM  13462  CA  PHE G 144     -33.659  28.867  58.931  1.00 84.43           C  
ATOM  13463  C   PHE G 144     -33.770  29.130  60.429  1.00 85.72           C  
ATOM  13464  O   PHE G 144     -32.766  29.109  61.147  1.00 85.82           O  
ATOM  13465  CB  PHE G 144     -33.075  30.085  58.214  1.00 82.19           C  
ATOM  13466  CG  PHE G 144     -32.426  29.758  56.901  1.00 81.02           C  
ATOM  13467  CD1 PHE G 144     -33.069  30.042  55.702  1.00 80.26           C  
ATOM  13468  CD2 PHE G 144     -31.172  29.156  56.861  1.00 80.96           C  
ATOM  13469  CE1 PHE G 144     -32.470  29.736  54.482  1.00 79.35           C  
ATOM  13470  CE2 PHE G 144     -30.565  28.845  55.647  1.00 79.83           C  
ATOM  13471  CZ  PHE G 144     -31.214  29.138  54.457  1.00 78.97           C  
ATOM  13472  N   ASP G 145     -34.994  29.381  60.890  1.00 86.88           N  
ATOM  13473  CA  ASP G 145     -35.288  29.458  62.316  1.00 88.58           C  
ATOM  13474  C   ASP G 145     -35.203  28.058  62.928  1.00 90.67           C  
ATOM  13475  O   ASP G 145     -34.705  27.890  64.042  1.00 91.79           O  
ATOM  13476  CB  ASP G 145     -36.675  30.065  62.545  1.00 89.41           C  
ATOM  13477  CG  ASP G 145     -36.848  30.631  63.945  1.00 90.81           C  
ATOM  13478  OD1 ASP G 145     -35.852  31.098  64.541  1.00 90.56           O  
ATOM  13479  OD2 ASP G 145     -37.993  30.622  64.447  1.00 92.78           O  
ATOM  13480  N   ARG G 146     -35.684  27.062  62.185  1.00 89.25           N  
ATOM  13481  CA  ARG G 146     -35.571  25.661  62.585  1.00 91.14           C  
ATOM  13482  C   ARG G 146     -34.143  25.137  62.433  1.00 90.52           C  
ATOM  13483  O   ARG G 146     -33.691  24.320  63.231  1.00 92.03           O  
ATOM  13484  CB  ARG G 146     -36.545  24.781  61.789  1.00 92.12           C  
ATOM  13485  CG  ARG G 146     -37.899  24.532  62.468  1.00 94.64           C  
ATOM  13486  CD  ARG G 146     -38.883  25.674  62.244  1.00 94.65           C  
ATOM  13487  NE  ARG G 146     -40.228  25.360  62.729  1.00 97.32           N  
ATOM  13488  CZ  ARG G 146     -41.271  26.187  62.660  1.00 97.47           C  
ATOM  13489  NH1 ARG G 146     -41.144  27.396  62.123  1.00 95.41           N  
ATOM  13490  NH2 ARG G 146     -42.449  25.803  63.131  1.00 99.70           N  
ATOM  13491  N   LEU G 147     -33.441  25.608  61.406  1.00 88.40           N  
ATOM  13492  CA  LEU G 147     -32.056  25.204  61.169  1.00 87.76           C  
ATOM  13493  C   LEU G 147     -31.112  25.703  62.259  1.00 87.96           C  
ATOM  13494  O   LEU G 147     -30.318  24.931  62.797  1.00 89.05           O  
ATOM  13495  CB  LEU G 147     -31.576  25.687  59.797  1.00 85.61           C  
ATOM  13496  CG  LEU G 147     -31.612  24.687  58.642  1.00 85.52           C  
ATOM  13497  CD1 LEU G 147     -31.652  25.412  57.306  1.00 83.44           C  
ATOM  13498  CD2 LEU G 147     -30.418  23.740  58.709  1.00 86.08           C  
ATOM  13499  N   GLY G 148     -31.224  26.991  62.584  1.00 86.99           N  
ATOM  13500  CA  GLY G 148     -30.312  27.664  63.509  1.00 87.02           C  
ATOM  13501  C   GLY G 148     -30.163  27.029  64.877  1.00 89.18           C  
ATOM  13502  O   GLY G 148     -29.072  27.034  65.452  1.00 89.61           O  
ATOM  13503  N   GLU G 149     -31.260  26.481  65.394  1.00 90.72           N  
ATOM  13504  CA  GLU G 149     -31.276  25.857  66.719  1.00 93.05           C  
ATOM  13505  C   GLU G 149     -30.574  24.497  66.759  1.00 94.37           C  
ATOM  13506  O   GLU G 149     -30.138  24.055  67.824  1.00 96.26           O  
ATOM  13507  CB  GLU G 149     -32.710  25.736  67.246  1.00 94.42           C  
ATOM  13508  CG  GLU G 149     -33.694  25.132  66.254  1.00 94.48           C  
ATOM  13509  CD  GLU G 149     -35.020  24.761  66.886  1.00 96.53           C  
ATOM  13510  OE1 GLU G 149     -35.040  23.847  67.739  1.00 99.13           O  
ATOM  13511  OE2 GLU G 149     -36.044  25.376  66.516  1.00 96.16           O  
ATOM  13512  N   TYR G 150     -30.471  23.837  65.607  1.00 93.50           N  
ATOM  13513  CA  TYR G 150     -29.794  22.542  65.528  1.00 94.72           C  
ATOM  13514  C   TYR G 150     -28.385  22.677  64.962  1.00 93.31           C  
ATOM  13515  O   TYR G 150     -27.416  22.236  65.583  1.00 94.52           O  
ATOM  13516  CB  TYR G 150     -30.624  21.533  64.729  1.00 95.28           C  
ATOM  13517  CG  TYR G 150     -31.977  21.267  65.346  1.00 97.15           C  
ATOM  13518  CD1 TYR G 150     -33.136  21.768  64.764  1.00 96.47           C  
ATOM  13519  CD2 TYR G 150     -32.096  20.531  66.526  1.00 99.80           C  
ATOM  13520  CE1 TYR G 150     -34.386  21.537  65.332  1.00 98.29           C  
ATOM  13521  CE2 TYR G 150     -33.339  20.294  67.102  1.00101.62           C  
ATOM  13522  CZ  TYR G 150     -34.479  20.801  66.501  1.00100.81           C  
ATOM  13523  OH  TYR G 150     -35.715  20.568  67.064  1.00102.76           O  
ATOM  13524  N   ILE G 151     -28.278  23.285  63.785  1.00 90.89           N  
ATOM  13525  CA  ILE G 151     -26.980  23.640  63.226  1.00 89.40           C  
ATOM  13526  C   ILE G 151     -26.895  25.163  63.130  1.00 87.48           C  
ATOM  13527  O   ILE G 151     -27.529  25.768  62.259  1.00 85.92           O  
ATOM  13528  CB  ILE G 151     -26.713  22.978  61.836  1.00 88.45           C  
ATOM  13529  CG1 ILE G 151     -27.053  21.475  61.846  1.00 90.40           C  
ATOM  13530  CG2 ILE G 151     -25.267  23.225  61.379  1.00 87.33           C  
ATOM  13531  CD1 ILE G 151     -26.234  20.612  62.824  1.00 92.84           C  
ATOM  13532  N   PRO G 152     -26.137  25.790  64.051  1.00 87.72           N  
ATOM  13533  CA  PRO G 152     -25.869  27.228  63.985  1.00 86.07           C  
ATOM  13534  C   PRO G 152     -24.972  27.580  62.793  1.00 84.17           C  
ATOM  13535  O   PRO G 152     -24.743  26.736  61.921  1.00 83.94           O  
ATOM  13536  CB  PRO G 152     -25.151  27.517  65.314  1.00 87.47           C  
ATOM  13537  CG  PRO G 152     -25.420  26.324  66.181  1.00 89.83           C  
ATOM  13538  CD  PRO G 152     -25.509  25.178  65.234  1.00 89.85           C  
ATOM  13539  N   PHE G 153     -24.477  28.816  62.769  1.00 82.82           N  
ATOM  13540  CA  PHE G 153     -23.691  29.378  61.651  1.00 80.92           C  
ATOM  13541  C   PHE G 153     -24.283  29.239  60.235  1.00 79.15           C  
ATOM  13542  O   PHE G 153     -23.793  29.865  59.292  1.00 77.74           O  
ATOM  13543  CB  PHE G 153     -22.188  29.010  61.714  1.00 81.58           C  
ATOM  13544  CG  PHE G 153     -21.877  27.565  61.412  1.00 82.56           C  
ATOM  13545  CD1 PHE G 153     -21.619  26.665  62.449  1.00 84.65           C  
ATOM  13546  CD2 PHE G 153     -21.801  27.111  60.095  1.00 81.40           C  
ATOM  13547  CE1 PHE G 153     -21.318  25.329  62.181  1.00 85.44           C  
ATOM  13548  CE2 PHE G 153     -21.501  25.776  59.815  1.00 82.38           C  
ATOM  13549  CZ  PHE G 153     -21.258  24.883  60.860  1.00 84.32           C  
ATOM  13550  N   ILE G 154     -25.324  28.417  60.098  1.00 79.17           N  
ATOM  13551  CA  ILE G 154     -26.109  28.345  58.861  1.00 77.71           C  
ATOM  13552  C   ILE G 154     -27.592  28.647  59.109  1.00 77.67           C  
ATOM  13553  O   ILE G 154     -28.447  28.336  58.276  1.00 77.29           O  
ATOM  13554  CB  ILE G 154     -25.940  26.993  58.093  1.00 78.02           C  
ATOM  13555  CG1 ILE G 154     -26.323  25.797  58.972  1.00 79.92           C  
ATOM  13556  CG2 ILE G 154     -24.522  26.859  57.526  1.00 77.49           C  
ATOM  13557  CD1 ILE G 154     -26.690  24.546  58.189  1.00 80.31           C  
ATOM  13558  N   GLY G 155     -27.884  29.255  60.258  1.00 78.09           N  
ATOM  13559  CA  GLY G 155     -29.248  29.648  60.610  1.00 77.99           C  
ATOM  13560  C   GLY G 155     -29.528  31.108  60.310  1.00 76.41           C  
ATOM  13561  O   GLY G 155     -29.052  31.647  59.309  1.00 75.07           O  
ATOM  13562  N   LEU G 156     -30.308  31.747  61.178  1.00 76.64           N  
ATOM  13563  CA  LEU G 156     -30.617  33.169  61.041  1.00 75.26           C  
ATOM  13564  C   LEU G 156     -29.427  34.042  61.435  1.00 74.67           C  
ATOM  13565  O   LEU G 156     -28.576  33.622  62.221  1.00 75.61           O  
ATOM  13566  CB  LEU G 156     -31.845  33.537  61.880  1.00 76.09           C  
ATOM  13567  CG  LEU G 156     -33.226  33.106  61.374  1.00 76.26           C  
ATOM  13568  CD1 LEU G 156     -34.280  33.324  62.449  1.00 76.99           C  
ATOM  13569  CD2 LEU G 156     -33.605  33.846  60.095  1.00 74.67           C  
ATOM  13570  N   ASN G 157     -29.378  35.251  60.875  1.00 73.25           N  
ATOM  13571  CA  ASN G 157     -28.324  36.241  61.150  1.00 72.62           C  
ATOM  13572  C   ASN G 157     -26.890  35.725  60.982  1.00 72.50           C  
ATOM  13573  O   ASN G 157     -26.022  35.974  61.823  1.00 73.15           O  
ATOM  13574  CB  ASN G 157     -28.524  36.889  62.531  1.00 73.56           C  
ATOM  13575  CG  ASN G 157     -27.736  38.181  62.693  1.00 73.12           C  
ATOM  13576  OD1 ASN G 157     -27.506  38.910  61.728  1.00 72.07           O  
ATOM  13577  ND2 ASN G 157     -27.318  38.468  63.920  1.00 74.19           N  
ATOM  13578  N   THR G 158     -26.650  35.008  59.889  1.00 71.69           N  
ATOM  13579  CA  THR G 158     -25.316  34.482  59.585  1.00 71.64           C  
ATOM  13580  C   THR G 158     -25.127  34.275  58.084  1.00 70.31           C  
ATOM  13581  O   THR G 158     -26.080  33.951  57.373  1.00 69.87           O  
ATOM  13582  CB  THR G 158     -25.006  33.172  60.369  1.00 73.07           C  
ATOM  13583  OG1 THR G 158     -23.829  32.552  59.835  1.00 73.43           O  
ATOM  13584  CG2 THR G 158     -26.163  32.196  60.290  1.00 73.45           C  
ATOM  13585  N   HIS G 159     -23.894  34.473  57.614  1.00 69.76           N  
ATOM  13586  CA  HIS G 159     -23.564  34.328  56.196  1.00 68.61           C  
ATOM  13587  C   HIS G 159     -23.864  32.926  55.686  1.00 68.72           C  
ATOM  13588  O   HIS G 159     -24.477  32.767  54.633  1.00 68.05           O  
ATOM  13589  CB  HIS G 159     -22.094  34.662  55.929  1.00 68.51           C  
ATOM  13590  CG  HIS G 159     -21.730  36.087  56.206  1.00 68.26           C  
ATOM  13591  ND1 HIS G 159     -22.550  37.145  55.879  1.00 67.35           N  
ATOM  13592  CD2 HIS G 159     -20.618  36.628  56.756  1.00 68.69           C  
ATOM  13593  CE1 HIS G 159     -21.966  38.276  56.229  1.00 67.36           C  
ATOM  13594  NE2 HIS G 159     -20.792  37.991  56.763  1.00 68.36           N  
ATOM  13595  N   GLY G 160     -23.434  31.917  56.442  1.00 69.73           N  
ATOM  13596  CA  GLY G 160     -23.670  30.519  56.089  1.00 70.08           C  
ATOM  13597  C   GLY G 160     -25.093  30.258  55.632  1.00 69.75           C  
ATOM  13598  O   GLY G 160     -25.312  29.596  54.619  1.00 69.33           O  
ATOM  13599  N   GLY G 161     -26.056  30.790  56.381  1.00 70.03           N  
ATOM  13600  CA  GLY G 161     -27.469  30.668  56.040  1.00 69.93           C  
ATOM  13601  C   GLY G 161     -27.802  31.356  54.733  1.00 68.65           C  
ATOM  13602  O   GLY G 161     -28.525  30.806  53.900  1.00 68.66           O  
ATOM  13603  N   VAL G 162     -27.259  32.557  54.551  1.00 67.76           N  
ATOM  13604  CA  VAL G 162     -27.489  33.347  53.341  1.00 66.69           C  
ATOM  13605  C   VAL G 162     -26.925  32.656  52.094  1.00 66.24           C  
ATOM  13606  O   VAL G 162     -27.586  32.618  51.055  1.00 65.89           O  
ATOM  13607  CB  VAL G 162     -26.919  34.781  53.477  1.00 66.13           C  
ATOM  13608  CG1 VAL G 162     -27.232  35.611  52.243  1.00 65.09           C  
ATOM  13609  CG2 VAL G 162     -27.480  35.461  54.716  1.00 66.77           C  
ATOM  13610  N   ILE G 163     -25.717  32.103  52.198  1.00 66.42           N  
ATOM  13611  CA  ILE G 163     -25.119  31.392  51.065  1.00 66.10           C  
ATOM  13612  C   ILE G 163     -25.858  30.081  50.784  1.00 66.51           C  
ATOM  13613  O   ILE G 163     -26.042  29.705  49.629  1.00 66.05           O  
ATOM  13614  CB  ILE G 163     -23.567  31.171  51.201  1.00 66.21           C  
ATOM  13615  CG1 ILE G 163     -23.229  29.923  52.020  1.00 67.38           C  
ATOM  13616  CG2 ILE G 163     -22.870  32.418  51.757  1.00 66.10           C  
ATOM  13617  CD1 ILE G 163     -21.865  29.329  51.698  1.00 67.76           C  
ATOM  13618  N   PHE G 164     -26.301  29.414  51.846  1.00 67.62           N  
ATOM  13619  CA  PHE G 164     -26.977  28.126  51.739  1.00 68.54           C  
ATOM  13620  C   PHE G 164     -28.327  28.288  51.052  1.00 68.33           C  
ATOM  13621  O   PHE G 164     -28.778  27.394  50.344  1.00 68.63           O  
ATOM  13622  CB  PHE G 164     -27.162  27.507  53.125  1.00 69.99           C  
ATOM  13623  CG  PHE G 164     -26.707  26.076  53.222  1.00 71.31           C  
ATOM  13624  CD1 PHE G 164     -25.353  25.772  53.382  1.00 71.91           C  
ATOM  13625  CD2 PHE G 164     -27.627  25.033  53.172  1.00 72.44           C  
ATOM  13626  CE1 PHE G 164     -24.920  24.444  53.480  1.00 72.96           C  
ATOM  13627  CE2 PHE G 164     -27.209  23.703  53.269  1.00 73.78           C  
ATOM  13628  CZ  PHE G 164     -25.850  23.409  53.425  1.00 73.79           C  
ATOM  13629  N   ALA G 165     -28.953  29.444  51.258  1.00 67.98           N  
ATOM  13630  CA  ALA G 165     -30.242  29.757  50.654  1.00 67.99           C  
ATOM  13631  C   ALA G 165     -30.164  29.894  49.131  1.00 67.21           C  
ATOM  13632  O   ALA G 165     -31.129  29.579  48.427  1.00 67.53           O  
ATOM  13633  CB  ALA G 165     -30.819  31.019  51.274  1.00 67.85           C  
ATOM  13634  N   TYR G 166     -29.017  30.356  48.630  1.00 66.39           N  
ATOM  13635  CA  TYR G 166     -28.823  30.574  47.192  1.00 65.70           C  
ATOM  13636  C   TYR G 166     -28.552  29.287  46.420  1.00 65.96           C  
ATOM  13637  O   TYR G 166     -28.622  29.271  45.188  1.00 65.53           O  
ATOM  13638  CB  TYR G 166     -27.679  31.556  46.929  1.00 64.91           C  
ATOM  13639  CG  TYR G 166     -27.828  32.912  47.571  1.00 64.78           C  
ATOM  13640  CD1 TYR G 166     -29.083  33.491  47.757  1.00 65.07           C  
ATOM  13641  CD2 TYR G 166     -26.706  33.635  47.966  1.00 64.69           C  
ATOM  13642  CE1 TYR G 166     -29.214  34.738  48.343  1.00 64.95           C  
ATOM  13643  CE2 TYR G 166     -26.826  34.884  48.549  1.00 64.55           C  
ATOM  13644  CZ  TYR G 166     -28.080  35.430  48.734  1.00 64.76           C  
ATOM  13645  OH  TYR G 166     -28.199  36.671  49.312  1.00 65.06           O  
ATOM  13646  N   LEU G 167     -28.238  28.220  47.150  1.00 66.80           N  
ATOM  13647  CA  LEU G 167     -27.891  26.927  46.558  1.00 67.31           C  
ATOM  13648  C   LEU G 167     -29.084  26.211  45.915  1.00 68.13           C  
ATOM  13649  O   LEU G 167     -28.913  25.216  45.210  1.00 68.46           O  
ATOM  13650  CB  LEU G 167     -27.222  26.035  47.607  1.00 68.04           C  
ATOM  13651  CG  LEU G 167     -25.699  26.103  47.795  1.00 67.65           C  
ATOM  13652  CD1 LEU G 167     -25.078  27.460  47.450  1.00 66.32           C  
ATOM  13653  CD2 LEU G 167     -25.331  25.678  49.209  1.00 68.45           C  
ATOM  13654  N   GLY G 168     -30.287  26.724  46.160  1.00 68.70           N  
ATOM  13655  CA  GLY G 168     -31.494  26.215  45.515  1.00 69.78           C  
ATOM  13656  C   GLY G 168     -31.578  26.587  44.044  1.00 69.35           C  
ATOM  13657  O   GLY G 168     -32.230  25.895  43.260  1.00 70.08           O  
ATOM  13658  N   GLY G 169     -30.916  27.679  43.669  1.00 68.38           N  
ATOM  13659  CA  GLY G 169     -30.931  28.158  42.290  1.00 68.11           C  
ATOM  13660  C   GLY G 169     -29.869  27.517  41.416  1.00 67.92           C  
ATOM  13661  O   GLY G 169     -28.933  28.188  40.973  1.00 67.12           O  
ATOM  13662  N   ILE G 170     -30.014  26.217  41.169  1.00 68.81           N  
ATOM  13663  CA  ILE G 170     -29.081  25.481  40.309  1.00 68.63           C  
ATOM  13664  C   ILE G 170     -29.758  24.942  39.049  1.00 69.16           C  
ATOM  13665  O   ILE G 170     -29.095  24.716  38.037  1.00 68.78           O  
ATOM  13666  CB  ILE G 170     -28.363  24.321  41.056  1.00 69.05           C  
ATOM  13667  CG1 ILE G 170     -29.376  23.322  41.626  1.00 70.54           C  
ATOM  13668  CG2 ILE G 170     -27.442  24.867  42.145  1.00 68.51           C  
ATOM  13669  CD1 ILE G 170     -28.837  21.916  41.777  1.00 71.56           C  
ATOM  13670  N   ALA G 171     -31.075  24.747  39.124  1.00 70.26           N  
ATOM  13671  CA  ALA G 171     -31.865  24.178  38.026  1.00 71.13           C  
ATOM  13672  C   ALA G 171     -31.532  24.810  36.677  1.00 70.55           C  
ATOM  13673  O   ALA G 171     -31.198  24.106  35.722  1.00 70.65           O  
ATOM  13674  CB  ALA G 171     -33.352  24.303  38.323  1.00 72.22           C  
ATOM  13675  N   LEU G 172     -31.618  26.138  36.616  1.00 70.10           N  
ATOM  13676  CA  LEU G 172     -31.224  26.903  35.434  1.00 69.68           C  
ATOM  13677  C   LEU G 172     -29.840  26.479  34.934  1.00 68.91           C  
ATOM  13678  O   LEU G 172     -29.666  26.195  33.748  1.00 69.00           O  
ATOM  13679  CB  LEU G 172     -31.267  28.421  35.718  1.00 69.30           C  
ATOM  13680  CG  LEU G 172     -30.323  29.088  36.747  1.00 68.67           C  
ATOM  13681  CD1 LEU G 172     -30.055  30.564  36.413  1.00 68.16           C  
ATOM  13682  CD2 LEU G 172     -30.821  28.947  38.190  1.00 68.97           C  
ATOM  13683  N   HIS G 173     -28.878  26.407  35.854  1.00 68.30           N  
ATOM  13684  CA  HIS G 173     -27.482  26.141  35.517  1.00 67.76           C  
ATOM  13685  C   HIS G 173     -27.221  24.689  35.132  1.00 68.25           C  
ATOM  13686  O   HIS G 173     -26.462  24.431  34.201  1.00 68.13           O  
ATOM  13687  CB  HIS G 173     -26.555  26.573  36.655  1.00 67.18           C  
ATOM  13688  CG  HIS G 173     -26.632  28.035  36.970  1.00 66.97           C  
ATOM  13689  ND1 HIS G 173     -27.034  28.512  38.198  1.00 67.13           N  
ATOM  13690  CD2 HIS G 173     -26.372  29.126  36.210  1.00 66.71           C  
ATOM  13691  CE1 HIS G 173     -27.009  29.833  38.186  1.00 66.78           C  
ATOM  13692  NE2 HIS G 173     -26.611  30.231  36.991  1.00 66.50           N  
ATOM  13693  N   VAL G 174     -27.852  23.751  35.838  1.00 69.04           N  
ATOM  13694  CA  VAL G 174     -27.723  22.324  35.526  1.00 69.63           C  
ATOM  13695  C   VAL G 174     -28.015  22.078  34.043  1.00 69.95           C  
ATOM  13696  O   VAL G 174     -27.186  21.503  33.338  1.00 69.84           O  
ATOM  13697  CB  VAL G 174     -28.627  21.441  36.433  1.00 70.70           C  
ATOM  13698  CG1 VAL G 174     -28.656  19.998  35.943  1.00 71.46           C  
ATOM  13699  CG2 VAL G 174     -28.147  21.493  37.875  1.00 70.52           C  
ATOM  13700  N   TRP G 175     -29.180  22.538  33.584  1.00 70.49           N  
ATOM  13701  CA  TRP G 175     -29.554  22.499  32.169  1.00 70.92           C  
ATOM  13702  C   TRP G 175     -28.471  23.072  31.263  1.00 70.12           C  
ATOM  13703  O   TRP G 175     -28.148  22.483  30.228  1.00 70.32           O  
ATOM  13704  CB  TRP G 175     -30.853  23.270  31.938  1.00 71.64           C  
ATOM  13705  CG  TRP G 175     -32.060  22.403  31.850  1.00 73.27           C  
ATOM  13706  CD1 TRP G 175     -33.035  22.256  32.794  1.00 74.28           C  
ATOM  13707  CD2 TRP G 175     -32.429  21.558  30.753  1.00 74.39           C  
ATOM  13708  NE1 TRP G 175     -33.991  21.370  32.354  1.00 75.86           N  
ATOM  13709  CE2 TRP G 175     -33.644  20.925  31.105  1.00 76.02           C  
ATOM  13710  CE3 TRP G 175     -31.850  21.270  29.508  1.00 74.20           C  
ATOM  13711  CZ2 TRP G 175     -34.295  20.022  30.254  1.00 77.26           C  
ATOM  13712  CZ3 TRP G 175     -32.495  20.371  28.662  1.00 75.64           C  
ATOM  13713  CH2 TRP G 175     -33.708  19.759  29.041  1.00 77.12           C  
ATOM  13714  N   THR G 176     -27.919  24.219  31.663  1.00 69.23           N  
ATOM  13715  CA  THR G 176     -26.910  24.925  30.878  1.00 68.52           C  
ATOM  13716  C   THR G 176     -25.639  24.100  30.729  1.00 68.26           C  
ATOM  13717  O   THR G 176     -25.241  23.772  29.609  1.00 68.52           O  
ATOM  13718  CB  THR G 176     -26.568  26.303  31.491  1.00 67.85           C  
ATOM  13719  OG1 THR G 176     -27.776  27.025  31.760  1.00 68.27           O  
ATOM  13720  CG2 THR G 176     -25.696  27.119  30.541  1.00 67.50           C  
ATOM  13721  N   ILE G 177     -25.015  23.764  31.859  1.00 67.96           N  
ATOM  13722  CA  ILE G 177     -23.747  23.024  31.869  1.00 67.69           C  
ATOM  13723  C   ILE G 177     -23.891  21.607  31.287  1.00 68.21           C  
ATOM  13724  O   ILE G 177     -22.960  21.091  30.659  1.00 68.10           O  
ATOM  13725  CB  ILE G 177     -23.045  23.064  33.277  1.00 67.49           C  
ATOM  13726  CG1 ILE G 177     -22.053  21.913  33.462  1.00 68.05           C  
ATOM  13727  CG2 ILE G 177     -24.047  23.071  34.410  1.00 68.04           C  
ATOM  13728  CD1 ILE G 177     -20.668  22.227  32.967  1.00 68.41           C  
ATOM  13729  N   LYS G 178     -25.067  21.006  31.469  1.00 68.77           N  
ATOM  13730  CA  LYS G 178     -25.415  19.746  30.806  1.00 69.44           C  
ATOM  13731  C   LYS G 178     -25.319  19.894  29.288  1.00 69.30           C  
ATOM  13732  O   LYS G 178     -24.723  19.055  28.612  1.00 69.61           O  
ATOM  13733  CB  LYS G 178     -26.828  19.301  31.200  1.00 70.40           C  
ATOM  13734  CG  LYS G 178     -27.385  18.141  30.386  1.00 71.65           C  
ATOM  13735  CD  LYS G 178     -28.898  18.048  30.527  1.00 73.10           C  
ATOM  13736  CE  LYS G 178     -29.471  16.916  29.684  1.00 74.59           C  
ATOM  13737  NZ  LYS G 178     -29.387  17.192  28.223  1.00 74.71           N  
ATOM  13738  N   GLY G 179     -25.911  20.968  28.768  1.00 69.02           N  
ATOM  13739  CA  GLY G 179     -25.911  21.255  27.337  1.00 68.96           C  
ATOM  13740  C   GLY G 179     -24.511  21.378  26.775  1.00 68.22           C  
ATOM  13741  O   GLY G 179     -24.213  20.824  25.715  1.00 68.53           O  
ATOM  13742  N   TYR G 180     -23.652  22.099  27.495  1.00 67.32           N  
ATOM  13743  CA  TYR G 180     -22.255  22.248  27.107  1.00 66.72           C  
ATOM  13744  C   TYR G 180     -21.529  20.908  27.135  1.00 66.95           C  
ATOM  13745  O   TYR G 180     -20.764  20.601  26.221  1.00 67.09           O  
ATOM  13746  CB  TYR G 180     -21.532  23.256  28.004  1.00 66.08           C  
ATOM  13747  CG  TYR G 180     -20.179  23.675  27.462  1.00 65.74           C  
ATOM  13748  CD1 TYR G 180     -20.035  24.860  26.745  1.00 65.51           C  
ATOM  13749  CD2 TYR G 180     -19.049  22.878  27.653  1.00 65.56           C  
ATOM  13750  CE1 TYR G 180     -18.803  25.246  26.239  1.00 65.40           C  
ATOM  13751  CE2 TYR G 180     -17.817  23.250  27.143  1.00 65.49           C  
ATOM  13752  CZ  TYR G 180     -17.700  24.437  26.441  1.00 65.64           C  
ATOM  13753  OH  TYR G 180     -16.476  24.811  25.935  1.00 66.17           O  
ATOM  13754  N   PHE G 181     -21.770  20.120  28.182  1.00 67.14           N  
ATOM  13755  CA  PHE G 181     -21.164  18.795  28.312  1.00 67.64           C  
ATOM  13756  C   PHE G 181     -21.323  17.965  27.044  1.00 68.20           C  
ATOM  13757  O   PHE G 181     -20.350  17.409  26.534  1.00 68.26           O  
ATOM  13758  CB  PHE G 181     -21.760  18.029  29.496  1.00 68.19           C  
ATOM  13759  CG  PHE G 181     -21.103  18.325  30.816  1.00 68.03           C  
ATOM  13760  CD1 PHE G 181     -21.756  18.016  32.007  1.00 68.79           C  
ATOM  13761  CD2 PHE G 181     -19.842  18.912  30.877  1.00 67.05           C  
ATOM  13762  CE1 PHE G 181     -21.160  18.280  33.239  1.00 68.57           C  
ATOM  13763  CE2 PHE G 181     -19.243  19.180  32.101  1.00 67.22           C  
ATOM  13764  CZ  PHE G 181     -19.901  18.863  33.284  1.00 67.77           C  
ATOM  13765  N   GLU G 182     -22.550  17.908  26.533  1.00 68.67           N  
ATOM  13766  CA  GLU G 182     -22.881  17.088  25.369  1.00 69.47           C  
ATOM  13767  C   GLU G 182     -22.223  17.539  24.063  1.00 69.11           C  
ATOM  13768  O   GLU G 182     -22.246  16.807  23.074  1.00 69.74           O  
ATOM  13769  CB  GLU G 182     -24.399  16.985  25.207  1.00 70.38           C  
ATOM  13770  CG  GLU G 182     -25.049  16.053  26.223  1.00 71.67           C  
ATOM  13771  CD  GLU G 182     -26.533  16.312  26.405  1.00 73.28           C  
ATOM  13772  OE1 GLU G 182     -26.941  17.496  26.409  1.00 73.27           O  
ATOM  13773  OE2 GLU G 182     -27.291  15.329  26.559  1.00 74.67           O  
ATOM  13774  N   THR G 183     -21.639  18.736  24.066  1.00 68.25           N  
ATOM  13775  CA  THR G 183     -20.889  19.235  22.914  1.00 68.02           C  
ATOM  13776  C   THR G 183     -19.511  18.583  22.849  1.00 67.72           C  
ATOM  13777  O   THR G 183     -18.941  18.429  21.767  1.00 67.95           O  
ATOM  13778  CB  THR G 183     -20.723  20.767  22.942  1.00 67.57           C  
ATOM  13779  OG1 THR G 183     -21.902  21.373  23.480  1.00 67.72           O  
ATOM  13780  CG2 THR G 183     -20.487  21.303  21.532  1.00 68.31           C  
ATOM  13781  N   ILE G 184     -18.982  18.211  24.014  1.00 67.31           N  
ATOM  13782  CA  ILE G 184     -17.723  17.476  24.102  1.00 67.22           C  
ATOM  13783  C   ILE G 184     -17.913  16.095  23.483  1.00 67.86           C  
ATOM  13784  O   ILE G 184     -18.891  15.398  23.781  1.00 68.34           O  
ATOM  13785  CB  ILE G 184     -17.230  17.340  25.573  1.00 67.01           C  
ATOM  13786  CG1 ILE G 184     -17.134  18.715  26.261  1.00 66.69           C  
ATOM  13787  CG2 ILE G 184     -15.907  16.562  25.652  1.00 67.14           C  
ATOM  13788  CD1 ILE G 184     -16.078  19.675  25.685  1.00 66.71           C  
ATOM  13789  N   ASP G 185     -16.984  15.717  22.608  1.00 67.89           N  
ATOM  13790  CA  ASP G 185     -17.042  14.429  21.929  1.00 68.38           C  
ATOM  13791  C   ASP G 185     -17.003  13.282  22.931  1.00 68.64           C  
ATOM  13792  O   ASP G 185     -16.250  13.317  23.907  1.00 68.44           O  
ATOM  13793  CB  ASP G 185     -15.906  14.299  20.915  1.00 68.51           C  
ATOM  13794  CG  ASP G 185     -16.191  13.255  19.852  1.00 69.40           C  
ATOM  13795  OD1 ASP G 185     -16.070  12.046  20.146  1.00 69.86           O  
ATOM  13796  OD2 ASP G 185     -16.531  13.646  18.714  1.00 69.70           O  
ATOM  13797  N   SER G 186     -17.827  12.272  22.672  1.00 69.27           N  
ATOM  13798  CA  SER G 186     -17.994  11.124  23.562  1.00 69.70           C  
ATOM  13799  C   SER G 186     -16.722  10.282  23.716  1.00 69.80           C  
ATOM  13800  O   SER G 186     -16.597   9.513  24.667  1.00 70.32           O  
ATOM  13801  CB  SER G 186     -19.145  10.253  23.054  1.00 70.67           C  
ATOM  13802  OG  SER G 186     -19.581   9.347  24.049  1.00 71.79           O  
ATOM  13803  N   SER G 187     -15.784  10.447  22.787  1.00 69.43           N  
ATOM  13804  CA  SER G 187     -14.574   9.623  22.724  1.00 69.77           C  
ATOM  13805  C   SER G 187     -13.567   9.879  23.846  1.00 69.46           C  
ATOM  13806  O   SER G 187     -12.924   8.942  24.325  1.00 70.08           O  
ATOM  13807  CB  SER G 187     -13.887   9.788  21.365  1.00 69.76           C  
ATOM  13808  OG  SER G 187     -14.734   9.364  20.311  1.00 70.36           O  
ATOM  13809  N   LEU G 188     -13.430  11.140  24.256  1.00 68.48           N  
ATOM  13810  CA  LEU G 188     -12.447  11.522  25.275  1.00 68.27           C  
ATOM  13811  C   LEU G 188     -12.687  10.830  26.615  1.00 68.67           C  
ATOM  13812  O   LEU G 188     -11.740  10.554  27.357  1.00 69.11           O  
ATOM  13813  CB  LEU G 188     -12.412  13.045  25.476  1.00 67.45           C  
ATOM  13814  CG  LEU G 188     -11.922  14.005  24.379  1.00 67.21           C  
ATOM  13815  CD1 LEU G 188     -10.844  13.378  23.500  1.00 67.65           C  
ATOM  13816  CD2 LEU G 188     -13.079  14.529  23.527  1.00 66.78           C  
ATOM  13817  N   GLU G 189     -13.954  10.554  26.912  1.00 68.54           N  
ATOM  13818  CA  GLU G 189     -14.333   9.885  28.153  1.00 69.09           C  
ATOM  13819  C   GLU G 189     -14.205   8.370  28.028  1.00 70.14           C  
ATOM  13820  O   GLU G 189     -13.907   7.683  29.007  1.00 70.93           O  
ATOM  13821  CB  GLU G 189     -15.747  10.295  28.576  1.00 68.76           C  
ATOM  13822  CG  GLU G 189     -15.852  11.765  28.978  1.00 67.78           C  
ATOM  13823  CD  GLU G 189     -17.266  12.196  29.318  1.00 67.74           C  
ATOM  13824  OE1 GLU G 189     -17.872  11.607  30.240  1.00 69.06           O  
ATOM  13825  OE2 GLU G 189     -17.764  13.140  28.671  1.00 67.16           O  
ATOM  13826  N   GLU G 190     -14.425   7.864  26.817  1.00 70.17           N  
ATOM  13827  CA  GLU G 190     -14.231   6.448  26.505  1.00 71.21           C  
ATOM  13828  C   GLU G 190     -12.756   6.083  26.609  1.00 71.40           C  
ATOM  13829  O   GLU G 190     -12.408   5.007  27.097  1.00 72.57           O  
ATOM  13830  CB  GLU G 190     -14.747   6.132  25.100  1.00 71.26           C  
ATOM  13831  CG  GLU G 190     -16.262   6.205  24.963  1.00 71.59           C  
ATOM  13832  CD  GLU G 190     -16.750   5.998  23.538  1.00 71.81           C  
ATOM  13833  OE1 GLU G 190     -15.914   5.868  22.616  1.00 71.81           O  
ATOM  13834  OE2 GLU G 190     -17.984   5.969  23.340  1.00 72.65           O  
ATOM  13835  N   ALA G 191     -11.902   6.994  26.148  1.00 70.39           N  
ATOM  13836  CA  ALA G 191     -10.456   6.845  26.248  1.00 70.62           C  
ATOM  13837  C   ALA G 191     -10.021   6.833  27.707  1.00 71.00           C  
ATOM  13838  O   ALA G 191      -9.136   6.067  28.092  1.00 72.04           O  
ATOM  13839  CB  ALA G 191      -9.759   7.965  25.496  1.00 69.80           C  
ATOM  13840  N   ALA G 192     -10.652   7.688  28.510  1.00 70.21           N  
ATOM  13841  CA  ALA G 192     -10.413   7.726  29.948  1.00 70.63           C  
ATOM  13842  C   ALA G 192     -10.835   6.410  30.593  1.00 71.92           C  
ATOM  13843  O   ALA G 192     -10.093   5.841  31.395  1.00 73.06           O  
ATOM  13844  CB  ALA G 192     -11.151   8.890  30.579  1.00 69.58           C  
ATOM  13845  N   ALA G 193     -12.022   5.932  30.223  1.00 71.92           N  
ATOM  13846  CA  ALA G 193     -12.553   4.672  30.734  1.00 73.36           C  
ATOM  13847  C   ALA G 193     -11.613   3.508  30.426  1.00 74.72           C  
ATOM  13848  O   ALA G 193     -11.362   2.664  31.285  1.00 76.15           O  
ATOM  13849  CB  ALA G 193     -13.941   4.411  30.164  1.00 73.26           C  
ATOM  13850  N   LEU G 194     -11.082   3.482  29.205  1.00 74.38           N  
ATOM  13851  CA  LEU G 194     -10.133   2.451  28.793  1.00 75.51           C  
ATOM  13852  C   LEU G 194      -8.754   2.634  29.429  1.00 75.97           C  
ATOM  13853  O   LEU G 194      -7.954   1.698  29.468  1.00 77.40           O  
ATOM  13854  CB  LEU G 194     -10.027   2.387  27.266  1.00 74.98           C  
ATOM  13855  CG  LEU G 194     -11.233   1.788  26.535  1.00 75.17           C  
ATOM  13856  CD1 LEU G 194     -11.114   2.008  25.038  1.00 74.62           C  
ATOM  13857  CD2 LEU G 194     -11.399   0.303  26.847  1.00 76.85           C  
ATOM  13858  N   ASP G 195      -8.481   3.839  29.925  1.00 74.99           N  
ATOM  13859  CA  ASP G 195      -7.284   4.083  30.725  1.00 75.57           C  
ATOM  13860  C   ASP G 195      -7.538   3.741  32.196  1.00 76.51           C  
ATOM  13861  O   ASP G 195      -6.614   3.753  33.010  1.00 77.46           O  
ATOM  13862  CB  ASP G 195      -6.795   5.530  30.566  1.00 74.33           C  
ATOM  13863  CG  ASP G 195      -5.950   5.737  29.308  1.00 74.28           C  
ATOM  13864  OD1 ASP G 195      -5.934   4.849  28.426  1.00 74.77           O  
ATOM  13865  OD2 ASP G 195      -5.299   6.799  29.200  1.00 73.82           O  
ATOM  13866  N   GLY G 196      -8.795   3.440  32.524  1.00 76.41           N  
ATOM  13867  CA  GLY G 196      -9.165   2.941  33.849  1.00 77.53           C  
ATOM  13868  C   GLY G 196      -9.756   3.956  34.811  1.00 76.72           C  
ATOM  13869  O   GLY G 196      -9.778   3.726  36.022  1.00 77.87           O  
ATOM  13870  N   ALA G 197     -10.244   5.072  34.276  1.00 74.89           N  
ATOM  13871  CA  ALA G 197     -10.810   6.144  35.093  1.00 73.96           C  
ATOM  13872  C   ALA G 197     -12.193   5.802  35.638  1.00 74.31           C  
ATOM  13873  O   ALA G 197     -13.050   5.296  34.907  1.00 74.27           O  
ATOM  13874  CB  ALA G 197     -10.869   7.437  34.297  1.00 72.16           C  
ATOM  13875  N   THR G 198     -12.394   6.069  36.929  1.00 74.74           N  
ATOM  13876  CA  THR G 198     -13.728   6.039  37.524  1.00 74.93           C  
ATOM  13877  C   THR G 198     -14.507   7.221  36.953  1.00 73.05           C  
ATOM  13878  O   THR G 198     -13.907   8.257  36.653  1.00 71.82           O  
ATOM  13879  CB  THR G 198     -13.691   6.095  39.084  1.00 76.03           C  
ATOM  13880  OG1 THR G 198     -15.022   6.230  39.600  1.00 76.58           O  
ATOM  13881  CG2 THR G 198     -12.864   7.263  39.593  1.00 75.16           C  
ATOM  13882  N   PRO G 199     -15.833   7.066  36.758  1.00 72.94           N  
ATOM  13883  CA  PRO G 199     -16.651   8.189  36.296  1.00 71.41           C  
ATOM  13884  C   PRO G 199     -16.252   9.536  36.911  1.00 70.32           C  
ATOM  13885  O   PRO G 199     -16.332  10.561  36.233  1.00 69.03           O  
ATOM  13886  CB  PRO G 199     -18.057   7.789  36.735  1.00 72.19           C  
ATOM  13887  CG  PRO G 199     -18.051   6.300  36.653  1.00 73.86           C  
ATOM  13888  CD  PRO G 199     -16.637   5.837  36.910  1.00 74.39           C  
ATOM  13889  N   TRP G 200     -15.814   9.523  38.171  1.00 71.03           N  
ATOM  13890  CA  TRP G 200     -15.329  10.731  38.847  1.00 70.15           C  
ATOM  13891  C   TRP G 200     -14.023  11.265  38.248  1.00 69.48           C  
ATOM  13892  O   TRP G 200     -13.888  12.469  38.025  1.00 68.34           O  
ATOM  13893  CB  TRP G 200     -15.159  10.489  40.353  1.00 71.29           C  
ATOM  13894  CG  TRP G 200     -14.649  11.699  41.082  1.00 70.55           C  
ATOM  13895  CD1 TRP G 200     -13.353  11.966  41.424  1.00 70.82           C  
ATOM  13896  CD2 TRP G 200     -15.422  12.816  41.535  1.00 69.51           C  
ATOM  13897  NE1 TRP G 200     -13.272  13.177  42.070  1.00 70.09           N  
ATOM  13898  CE2 TRP G 200     -14.527  13.720  42.152  1.00 69.26           C  
ATOM  13899  CE3 TRP G 200     -16.785  13.139  41.486  1.00 68.85           C  
ATOM  13900  CZ2 TRP G 200     -14.951  14.928  42.716  1.00 68.50           C  
ATOM  13901  CZ3 TRP G 200     -17.207  14.341  42.048  1.00 68.15           C  
ATOM  13902  CH2 TRP G 200     -16.290  15.220  42.654  1.00 67.92           C  
ATOM  13903  N   GLN G 201     -13.068  10.368  38.003  1.00 70.39           N  
ATOM  13904  CA  GLN G 201     -11.771  10.731  37.424  1.00 69.98           C  
ATOM  13905  C   GLN G 201     -11.908  11.265  36.000  1.00 68.61           C  
ATOM  13906  O   GLN G 201     -11.177  12.173  35.602  1.00 67.82           O  
ATOM  13907  CB  GLN G 201     -10.811   9.538  37.452  1.00 71.47           C  
ATOM  13908  CG  GLN G 201     -10.116   9.325  38.793  1.00 72.81           C  
ATOM  13909  CD  GLN G 201      -9.402   7.981  38.893  1.00 74.57           C  
ATOM  13910  OE1 GLN G 201      -9.888   6.960  38.401  1.00 74.86           O  
ATOM  13911  NE2 GLN G 201      -8.244   7.979  39.543  1.00 75.59           N  
ATOM  13912  N   ALA G 202     -12.845  10.691  35.246  1.00 68.50           N  
ATOM  13913  CA  ALA G 202     -13.169  11.148  33.895  1.00 67.43           C  
ATOM  13914  C   ALA G 202     -13.816  12.526  33.941  1.00 66.24           C  
ATOM  13915  O   ALA G 202     -13.527  13.386  33.108  1.00 65.38           O  
ATOM  13916  CB  ALA G 202     -14.089  10.154  33.204  1.00 67.82           C  
ATOM  13917  N   PHE G 203     -14.688  12.718  34.927  1.00 66.36           N  
ATOM  13918  CA  PHE G 203     -15.378  13.984  35.158  1.00 65.38           C  
ATOM  13919  C   PHE G 203     -14.409  15.095  35.554  1.00 64.95           C  
ATOM  13920  O   PHE G 203     -14.442  16.185  34.983  1.00 63.94           O  
ATOM  13921  CB  PHE G 203     -16.453  13.785  36.232  1.00 65.78           C  
ATOM  13922  CG  PHE G 203     -16.953  15.057  36.860  1.00 64.88           C  
ATOM  13923  CD1 PHE G 203     -16.571  15.401  38.154  1.00 65.15           C  
ATOM  13924  CD2 PHE G 203     -17.826  15.895  36.173  1.00 63.81           C  
ATOM  13925  CE1 PHE G 203     -17.039  16.570  38.751  1.00 64.35           C  
ATOM  13926  CE2 PHE G 203     -18.301  17.065  36.762  1.00 63.24           C  
ATOM  13927  CZ  PHE G 203     -17.905  17.402  38.053  1.00 63.49           C  
ATOM  13928  N   ARG G 204     -13.542  14.803  36.519  1.00 65.90           N  
ATOM  13929  CA  ARG G 204     -12.645  15.804  37.086  1.00 65.98           C  
ATOM  13930  C   ARG G 204     -11.445  16.119  36.192  1.00 65.65           C  
ATOM  13931  O   ARG G 204     -11.160  17.287  35.933  1.00 64.98           O  
ATOM  13932  CB  ARG G 204     -12.164  15.373  38.478  1.00 67.34           C  
ATOM  13933  CG  ARG G 204     -11.630  16.521  39.327  1.00 68.37           C  
ATOM  13934  CD  ARG G 204     -10.540  16.060  40.283  1.00 71.69           C  
ATOM  13935  NE  ARG G 204      -9.893  17.194  40.945  1.00 73.25           N  
ATOM  13936  CZ  ARG G 204      -8.777  17.118  41.670  1.00 75.42           C  
ATOM  13937  NH1 ARG G 204      -8.155  15.955  41.836  1.00 77.20           N  
ATOM  13938  NH2 ARG G 204      -8.279  18.214  42.229  1.00 75.66           N  
ATOM  13939  N   LEU G 205     -10.752  15.080  35.728  1.00 66.26           N  
ATOM  13940  CA  LEU G 205      -9.470  15.242  35.033  1.00 66.22           C  
ATOM  13941  C   LEU G 205      -9.569  15.438  33.518  1.00 65.34           C  
ATOM  13942  O   LEU G 205      -8.669  16.021  32.906  1.00 65.15           O  
ATOM  13943  CB  LEU G 205      -8.527  14.077  35.356  1.00 67.58           C  
ATOM  13944  CG  LEU G 205      -7.869  14.076  36.739  1.00 68.74           C  
ATOM  13945  CD1 LEU G 205      -7.194  12.742  37.003  1.00 70.42           C  
ATOM  13946  CD2 LEU G 205      -6.867  15.218  36.889  1.00 68.68           C  
ATOM  13947  N   VAL G 206     -10.652  14.947  32.920  1.00 64.77           N  
ATOM  13948  CA  VAL G 206     -10.835  15.035  31.470  1.00 63.98           C  
ATOM  13949  C   VAL G 206     -11.895  16.067  31.083  1.00 62.73           C  
ATOM  13950  O   VAL G 206     -11.602  17.004  30.340  1.00 62.38           O  
ATOM  13951  CB  VAL G 206     -11.175  13.655  30.838  1.00 64.58           C  
ATOM  13952  CG1 VAL G 206     -11.363  13.779  29.328  1.00 63.95           C  
ATOM  13953  CG2 VAL G 206     -10.091  12.636  31.157  1.00 65.63           C  
ATOM  13954  N   LEU G 207     -13.113  15.894  31.596  1.00 62.27           N  
ATOM  13955  CA  LEU G 207     -14.263  16.682  31.155  1.00 61.17           C  
ATOM  13956  C   LEU G 207     -14.244  18.139  31.620  1.00 60.43           C  
ATOM  13957  O   LEU G 207     -14.286  19.050  30.792  1.00 59.96           O  
ATOM  13958  CB  LEU G 207     -15.577  16.000  31.554  1.00 61.48           C  
ATOM  13959  CG  LEU G 207     -16.880  16.589  30.996  1.00 60.69           C  
ATOM  13960  CD1 LEU G 207     -16.862  16.676  29.474  1.00 60.38           C  
ATOM  13961  CD2 LEU G 207     -18.066  15.771  31.461  1.00 61.35           C  
ATOM  13962  N   LEU G 208     -14.181  18.354  32.933  1.00 60.40           N  
ATOM  13963  CA  LEU G 208     -14.174  19.708  33.497  1.00 59.71           C  
ATOM  13964  C   LEU G 208     -13.216  20.685  32.799  1.00 59.40           C  
ATOM  13965  O   LEU G 208     -13.660  21.737  32.337  1.00 58.88           O  
ATOM  13966  CB  LEU G 208     -13.920  19.692  35.012  1.00 60.12           C  
ATOM  13967  CG  LEU G 208     -15.054  19.258  35.945  1.00 60.43           C  
ATOM  13968  CD1 LEU G 208     -14.701  19.575  37.390  1.00 60.56           C  
ATOM  13969  CD2 LEU G 208     -16.369  19.919  35.560  1.00 59.88           C  
ATOM  13970  N   PRO G 209     -11.910  20.341  32.704  1.00 59.88           N  
ATOM  13971  CA  PRO G 209     -10.972  21.285  32.089  1.00 59.80           C  
ATOM  13972  C   PRO G 209     -11.296  21.625  30.629  1.00 59.33           C  
ATOM  13973  O   PRO G 209     -10.798  22.625  30.108  1.00 59.29           O  
ATOM  13974  CB  PRO G 209      -9.622  20.564  32.195  1.00 60.70           C  
ATOM  13975  CG  PRO G 209      -9.963  19.137  32.357  1.00 61.08           C  
ATOM  13976  CD  PRO G 209     -11.221  19.113  33.143  1.00 60.67           C  
ATOM  13977  N   LEU G 210     -12.122  20.801  29.987  1.00 59.05           N  
ATOM  13978  CA  LEU G 210     -12.591  21.079  28.629  1.00 58.66           C  
ATOM  13979  C   LEU G 210     -13.943  21.799  28.639  1.00 57.99           C  
ATOM  13980  O   LEU G 210     -14.343  22.403  27.639  1.00 57.89           O  
ATOM  13981  CB  LEU G 210     -12.664  19.790  27.800  1.00 58.96           C  
ATOM  13982  CG  LEU G 210     -11.346  19.055  27.516  1.00 59.72           C  
ATOM  13983  CD1 LEU G 210     -11.609  17.662  26.973  1.00 60.24           C  
ATOM  13984  CD2 LEU G 210     -10.454  19.834  26.558  1.00 60.01           C  
ATOM  13985  N   SER G 211     -14.632  21.733  29.777  1.00 57.61           N  
ATOM  13986  CA  SER G 211     -15.930  22.382  29.959  1.00 57.02           C  
ATOM  13987  C   SER G 211     -15.766  23.720  30.678  1.00 56.56           C  
ATOM  13988  O   SER G 211     -16.739  24.441  30.918  1.00 56.12           O  
ATOM  13989  CB  SER G 211     -16.866  21.471  30.755  1.00 57.24           C  
ATOM  13990  OG  SER G 211     -16.891  20.160  30.213  1.00 57.93           O  
ATOM  13991  N   VAL G 212     -14.513  24.039  30.993  1.00 56.59           N  
ATOM  13992  CA  VAL G 212     -14.121  25.220  31.770  1.00 56.38           C  
ATOM  13993  C   VAL G 212     -14.806  26.571  31.430  1.00 56.00           C  
ATOM  13994  O   VAL G 212     -15.187  27.293  32.352  1.00 55.85           O  
ATOM  13995  CB  VAL G 212     -12.551  25.307  31.873  1.00 56.93           C  
ATOM  13996  CG1 VAL G 212     -12.020  26.704  31.654  1.00 56.79           C  
ATOM  13997  CG2 VAL G 212     -12.073  24.744  33.204  1.00 57.31           C  
ATOM  13998  N   PRO G 213     -14.972  26.918  30.131  1.00 55.99           N  
ATOM  13999  CA  PRO G 213     -15.626  28.209  29.846  1.00 55.85           C  
ATOM  14000  C   PRO G 213     -17.051  28.353  30.396  1.00 55.50           C  
ATOM  14001  O   PRO G 213     -17.376  29.398  30.962  1.00 55.40           O  
ATOM  14002  CB  PRO G 213     -15.627  28.289  28.313  1.00 56.12           C  
ATOM  14003  CG  PRO G 213     -15.410  26.908  27.847  1.00 56.23           C  
ATOM  14004  CD  PRO G 213     -14.578  26.230  28.888  1.00 56.27           C  
ATOM  14005  N   ILE G 214     -17.882  27.320  30.248  1.00 55.44           N  
ATOM  14006  CA  ILE G 214     -19.259  27.369  30.758  1.00 55.24           C  
ATOM  14007  C   ILE G 214     -19.308  27.329  32.290  1.00 55.19           C  
ATOM  14008  O   ILE G 214     -20.324  27.681  32.892  1.00 55.07           O  
ATOM  14009  CB  ILE G 214     -20.162  26.260  30.143  1.00 55.44           C  
ATOM  14010  CG1 ILE G 214     -21.640  26.677  30.152  1.00 55.39           C  
ATOM  14011  CG2 ILE G 214     -19.971  24.930  30.860  1.00 55.41           C  
ATOM  14012  CD1 ILE G 214     -21.977  27.839  29.231  1.00 54.82           C  
ATOM  14013  N   LEU G 215     -18.208  26.896  32.907  1.00 55.45           N  
ATOM  14014  CA  LEU G 215     -18.072  26.926  34.358  1.00 55.48           C  
ATOM  14015  C   LEU G 215     -17.865  28.364  34.826  1.00 55.47           C  
ATOM  14016  O   LEU G 215     -18.376  28.764  35.872  1.00 55.53           O  
ATOM  14017  CB  LEU G 215     -16.908  26.045  34.823  1.00 55.86           C  
ATOM  14018  CG  LEU G 215     -16.906  24.530  34.574  1.00 56.17           C  
ATOM  14019  CD1 LEU G 215     -15.667  23.902  35.203  1.00 56.21           C  
ATOM  14020  CD2 LEU G 215     -18.158  23.856  35.111  1.00 56.04           C  
ATOM  14021  N   ALA G 216     -17.114  29.135  34.041  1.00 55.59           N  
ATOM  14022  CA  ALA G 216     -16.890  30.549  34.333  1.00 55.62           C  
ATOM  14023  C   ALA G 216     -18.167  31.362  34.133  1.00 55.33           C  
ATOM  14024  O   ALA G 216     -18.431  32.293  34.892  1.00 55.36           O  
ATOM  14025  CB  ALA G 216     -15.753  31.103  33.483  1.00 56.00           C  
ATOM  14026  N   VAL G 217     -18.952  31.000  33.117  1.00 55.23           N  
ATOM  14027  CA  VAL G 217     -20.268  31.604  32.876  1.00 55.27           C  
ATOM  14028  C   VAL G 217     -21.163  31.445  34.110  1.00 55.20           C  
ATOM  14029  O   VAL G 217     -21.655  32.431  34.665  1.00 55.09           O  
ATOM  14030  CB  VAL G 217     -20.968  30.991  31.627  1.00 55.35           C  
ATOM  14031  CG1 VAL G 217     -22.395  31.503  31.486  1.00 55.44           C  
ATOM  14032  CG2 VAL G 217     -20.181  31.300  30.370  1.00 55.61           C  
ATOM  14033  N   VAL G 218     -21.347  30.198  34.535  1.00 55.36           N  
ATOM  14034  CA  VAL G 218     -22.132  29.881  35.722  1.00 55.57           C  
ATOM  14035  C   VAL G 218     -21.605  30.624  36.957  1.00 55.69           C  
ATOM  14036  O   VAL G 218     -22.387  31.220  37.704  1.00 55.84           O  
ATOM  14037  CB  VAL G 218     -22.202  28.345  35.963  1.00 55.78           C  
ATOM  14038  CG1 VAL G 218     -22.783  28.019  37.337  1.00 55.98           C  
ATOM  14039  CG2 VAL G 218     -23.025  27.675  34.873  1.00 55.62           C  
ATOM  14040  N   PHE G 219     -20.288  30.615  37.154  1.00 55.92           N  
ATOM  14041  CA  PHE G 219     -19.696  31.302  38.301  1.00 56.20           C  
ATOM  14042  C   PHE G 219     -20.037  32.785  38.315  1.00 56.16           C  
ATOM  14043  O   PHE G 219     -20.534  33.293  39.321  1.00 56.27           O  
ATOM  14044  CB  PHE G 219     -18.178  31.114  38.372  1.00 56.56           C  
ATOM  14045  CG  PHE G 219     -17.551  31.744  39.589  1.00 56.98           C  
ATOM  14046  CD1 PHE G 219     -17.339  30.999  40.741  1.00 57.99           C  
ATOM  14047  CD2 PHE G 219     -17.188  33.087  39.589  1.00 57.61           C  
ATOM  14048  CE1 PHE G 219     -16.762  31.577  41.876  1.00 58.63           C  
ATOM  14049  CE2 PHE G 219     -16.616  33.677  40.720  1.00 58.17           C  
ATOM  14050  CZ  PHE G 219     -16.404  32.918  41.864  1.00 58.38           C  
ATOM  14051  N   ILE G 220     -19.770  33.476  37.209  1.00 56.19           N  
ATOM  14052  CA  ILE G 220     -20.002  34.921  37.159  1.00 56.27           C  
ATOM  14053  C   ILE G 220     -21.484  35.282  37.257  1.00 56.04           C  
ATOM  14054  O   ILE G 220     -21.840  36.202  37.985  1.00 56.02           O  
ATOM  14055  CB  ILE G 220     -19.279  35.634  35.969  1.00 56.67           C  
ATOM  14056  CG1 ILE G 220     -19.800  35.166  34.607  1.00 56.78           C  
ATOM  14057  CG2 ILE G 220     -17.765  35.438  36.074  1.00 57.20           C  
ATOM  14058  CD1 ILE G 220     -19.057  35.773  33.419  1.00 56.98           C  
ATOM  14059  N   LEU G 221     -22.341  34.532  36.563  1.00 56.08           N  
ATOM  14060  CA  LEU G 221     -23.794  34.732  36.654  1.00 56.14           C  
ATOM  14061  C   LEU G 221     -24.317  34.601  38.084  1.00 56.10           C  
ATOM  14062  O   LEU G 221     -25.144  35.403  38.523  1.00 56.13           O  
ATOM  14063  CB  LEU G 221     -24.545  33.768  35.731  1.00 56.20           C  
ATOM  14064  CG  LEU G 221     -24.612  34.129  34.245  1.00 56.89           C  
ATOM  14065  CD1 LEU G 221     -25.202  32.982  33.443  1.00 57.29           C  
ATOM  14066  CD2 LEU G 221     -25.408  35.408  34.009  1.00 57.40           C  
ATOM  14067  N   SER G 222     -23.825  33.590  38.798  1.00 56.05           N  
ATOM  14068  CA  SER G 222     -24.187  33.371  40.195  1.00 56.22           C  
ATOM  14069  C   SER G 222     -23.559  34.410  41.115  1.00 56.14           C  
ATOM  14070  O   SER G 222     -24.194  34.863  42.072  1.00 56.33           O  
ATOM  14071  CB  SER G 222     -23.779  31.967  40.640  1.00 56.44           C  
ATOM  14072  OG  SER G 222     -24.419  30.987  39.843  1.00 57.04           O  
ATOM  14073  N   PHE G 223     -22.315  34.784  40.824  1.00 56.03           N  
ATOM  14074  CA  PHE G 223     -21.620  35.791  41.616  1.00 56.11           C  
ATOM  14075  C   PHE G 223     -22.366  37.116  41.571  1.00 56.12           C  
ATOM  14076  O   PHE G 223     -22.536  37.758  42.603  1.00 56.25           O  
ATOM  14077  CB  PHE G 223     -20.172  35.971  41.152  1.00 56.32           C  
ATOM  14078  CG  PHE G 223     -19.375  36.911  42.012  1.00 56.61           C  
ATOM  14079  CD1 PHE G 223     -18.748  36.455  43.166  1.00 56.84           C  
ATOM  14080  CD2 PHE G 223     -19.253  38.254  41.671  1.00 57.07           C  
ATOM  14081  CE1 PHE G 223     -18.009  37.320  43.967  1.00 57.57           C  
ATOM  14082  CE2 PHE G 223     -18.518  39.130  42.469  1.00 57.73           C  
ATOM  14083  CZ  PHE G 223     -17.895  38.660  43.619  1.00 57.91           C  
ATOM  14084  N   ILE G 224     -22.819  37.516  40.382  1.00 56.20           N  
ATOM  14085  CA  ILE G 224     -23.575  38.763  40.249  1.00 56.38           C  
ATOM  14086  C   ILE G 224     -24.958  38.641  40.886  1.00 56.24           C  
ATOM  14087  O   ILE G 224     -25.418  39.574  41.538  1.00 56.54           O  
ATOM  14088  CB  ILE G 224     -23.653  39.330  38.773  1.00 56.70           C  
ATOM  14089  CG1 ILE G 224     -24.847  38.777  37.990  1.00 57.00           C  
ATOM  14090  CG2 ILE G 224     -22.333  39.164  38.013  1.00 56.66           C  
ATOM  14091  CD1 ILE G 224     -26.104  39.620  38.143  1.00 57.96           C  
ATOM  14092  N   ALA G 225     -25.600  37.486  40.713  1.00 56.09           N  
ATOM  14093  CA  ALA G 225     -26.944  37.257  41.250  1.00 56.20           C  
ATOM  14094  C   ALA G 225     -26.973  37.461  42.760  1.00 56.19           C  
ATOM  14095  O   ALA G 225     -27.925  38.026  43.299  1.00 56.39           O  
ATOM  14096  CB  ALA G 225     -27.439  35.865  40.892  1.00 56.22           C  
ATOM  14097  N   ALA G 226     -25.911  37.013  43.425  1.00 56.03           N  
ATOM  14098  CA  ALA G 226     -25.796  37.109  44.873  1.00 56.15           C  
ATOM  14099  C   ALA G 226     -25.362  38.498  45.342  1.00 56.13           C  
ATOM  14100  O   ALA G 226     -25.795  38.958  46.399  1.00 56.30           O  
ATOM  14101  CB  ALA G 226     -24.851  36.042  45.394  1.00 56.32           C  
ATOM  14102  N   ILE G 227     -24.512  39.159  44.559  1.00 56.07           N  
ATOM  14103  CA  ILE G 227     -24.057  40.519  44.871  1.00 56.33           C  
ATOM  14104  C   ILE G 227     -25.229  41.499  44.896  1.00 56.47           C  
ATOM  14105  O   ILE G 227     -25.311  42.358  45.774  1.00 56.80           O  
ATOM  14106  CB  ILE G 227     -22.977  41.005  43.865  1.00 56.40           C  
ATOM  14107  CG1 ILE G 227     -21.594  40.454  44.237  1.00 56.37           C  
ATOM  14108  CG2 ILE G 227     -22.958  42.539  43.752  1.00 57.00           C  
ATOM  14109  CD1 ILE G 227     -20.848  41.229  45.313  1.00 56.77           C  
ATOM  14110  N   THR G 228     -26.135  41.347  43.934  1.00 56.41           N  
ATOM  14111  CA  THR G 228     -27.273  42.242  43.779  1.00 56.72           C  
ATOM  14112  C   THR G 228     -28.532  41.759  44.530  1.00 56.73           C  
ATOM  14113  O   THR G 228     -29.609  42.340  44.386  1.00 57.11           O  
ATOM  14114  CB  THR G 228     -27.570  42.497  42.270  1.00 56.99           C  
ATOM  14115  OG1 THR G 228     -28.556  43.527  42.137  1.00 58.11           O  
ATOM  14116  CG2 THR G 228     -28.062  41.228  41.564  1.00 56.92           C  
ATOM  14117  N   GLU G 229     -28.380  40.712  45.342  1.00 56.45           N  
ATOM  14118  CA  GLU G 229     -29.504  40.089  46.049  1.00 56.60           C  
ATOM  14119  C   GLU G 229     -29.894  40.832  47.329  1.00 56.88           C  
ATOM  14120  O   GLU G 229     -29.061  41.055  48.210  1.00 56.79           O  
ATOM  14121  CB  GLU G 229     -29.197  38.613  46.342  1.00 56.54           C  
ATOM  14122  CG  GLU G 229     -29.951  38.004  47.527  1.00 57.13           C  
ATOM  14123  CD  GLU G 229     -31.448  37.877  47.313  1.00 57.61           C  
ATOM  14124  OE1 GLU G 229     -31.876  37.558  46.187  1.00 58.22           O  
ATOM  14125  OE2 GLU G 229     -32.199  38.089  48.284  1.00 57.60           O  
ATOM  14126  N   VAL G 230     -31.176  41.184  47.429  1.00 57.21           N  
ATOM  14127  CA  VAL G 230     -31.689  41.977  48.548  1.00 57.44           C  
ATOM  14128  C   VAL G 230     -32.703  41.245  49.448  1.00 58.09           C  
ATOM  14129  O   VAL G 230     -32.455  41.118  50.646  1.00 58.35           O  
ATOM  14130  CB  VAL G 230     -32.269  43.344  48.073  1.00 57.62           C  
ATOM  14131  CG1 VAL G 230     -32.870  44.118  49.239  1.00 57.93           C  
ATOM  14132  CG2 VAL G 230     -31.200  44.173  47.381  1.00 57.22           C  
ATOM  14133  N   PRO G 231     -33.834  40.753  48.881  1.00 58.56           N  
ATOM  14134  CA  PRO G 231     -34.936  40.228  49.705  1.00 59.33           C  
ATOM  14135  C   PRO G 231     -34.531  39.196  50.762  1.00 59.56           C  
ATOM  14136  O   PRO G 231     -34.819  39.391  51.944  1.00 60.12           O  
ATOM  14137  CB  PRO G 231     -35.866  39.584  48.671  1.00 59.78           C  
ATOM  14138  CG  PRO G 231     -35.625  40.345  47.439  1.00 59.40           C  
ATOM  14139  CD  PRO G 231     -34.155  40.642  47.444  1.00 58.57           C  
ATOM  14140  N   VAL G 232     -33.872  38.120  50.333  1.00 59.31           N  
ATOM  14141  CA  VAL G 232     -33.488  37.018  51.221  1.00 59.59           C  
ATOM  14142  C   VAL G 232     -32.399  37.446  52.204  1.00 59.33           C  
ATOM  14143  O   VAL G 232     -32.488  37.152  53.397  1.00 59.98           O  
ATOM  14144  CB  VAL G 232     -33.018  35.760  50.427  1.00 59.42           C  
ATOM  14145  CG1 VAL G 232     -32.763  34.585  51.362  1.00 59.80           C  
ATOM  14146  CG2 VAL G 232     -34.039  35.371  49.365  1.00 59.69           C  
ATOM  14147  N   ALA G 233     -31.385  38.146  51.699  1.00 58.55           N  
ATOM  14148  CA  ALA G 233     -30.258  38.586  52.520  1.00 58.42           C  
ATOM  14149  C   ALA G 233     -30.690  39.596  53.586  1.00 58.85           C  
ATOM  14150  O   ALA G 233     -30.202  39.563  54.719  1.00 59.16           O  
ATOM  14151  CB  ALA G 233     -29.159  39.156  51.648  1.00 57.69           C  
ATOM  14152  N   SER G 234     -31.619  40.476  53.216  1.00 58.90           N  
ATOM  14153  CA  SER G 234     -32.200  41.443  54.143  1.00 59.34           C  
ATOM  14154  C   SER G 234     -33.088  40.749  55.171  1.00 60.19           C  
ATOM  14155  O   SER G 234     -33.163  41.176  56.323  1.00 60.73           O  
ATOM  14156  CB  SER G 234     -33.003  42.495  53.381  1.00 59.18           C  
ATOM  14157  OG  SER G 234     -33.477  43.502  54.254  1.00 59.95           O  
ATOM  14158  N   LEU G 235     -33.751  39.678  54.740  1.00 60.54           N  
ATOM  14159  CA  LEU G 235     -34.642  38.899  55.595  1.00 61.63           C  
ATOM  14160  C   LEU G 235     -33.868  38.059  56.611  1.00 62.17           C  
ATOM  14161  O   LEU G 235     -34.366  37.785  57.700  1.00 63.20           O  
ATOM  14162  CB  LEU G 235     -35.549  38.013  54.727  1.00 62.01           C  
ATOM  14163  CG  LEU G 235     -36.758  37.208  55.239  1.00 63.22           C  
ATOM  14164  CD1 LEU G 235     -36.385  35.759  55.527  1.00 63.70           C  
ATOM  14165  CD2 LEU G 235     -37.475  37.848  56.433  1.00 63.94           C  
ATOM  14166  N   LEU G 236     -32.647  37.667  56.260  1.00 61.78           N  
ATOM  14167  CA  LEU G 236     -31.854  36.789  57.120  1.00 62.52           C  
ATOM  14168  C   LEU G 236     -30.871  37.507  58.046  1.00 62.73           C  
ATOM  14169  O   LEU G 236     -30.669  37.074  59.181  1.00 63.65           O  
ATOM  14170  CB  LEU G 236     -31.125  35.715  56.297  1.00 62.18           C  
ATOM  14171  CG  LEU G 236     -31.948  34.712  55.475  1.00 62.25           C  
ATOM  14172  CD1 LEU G 236     -31.033  33.689  54.815  1.00 61.81           C  
ATOM  14173  CD2 LEU G 236     -33.016  34.013  56.306  1.00 63.30           C  
ATOM  14174  N   LEU G 237     -30.275  38.600  57.570  1.00 62.18           N  
ATOM  14175  CA  LEU G 237     -29.221  39.297  58.321  1.00 62.59           C  
ATOM  14176  C   LEU G 237     -29.741  40.429  59.214  1.00 63.25           C  
ATOM  14177  O   LEU G 237     -30.387  41.363  58.730  1.00 62.81           O  
ATOM  14178  CB  LEU G 237     -28.144  39.834  57.370  1.00 61.68           C  
ATOM  14179  CG  LEU G 237     -27.393  38.847  56.472  1.00 61.15           C  
ATOM  14180  CD1 LEU G 237     -26.682  39.586  55.351  1.00 59.99           C  
ATOM  14181  CD2 LEU G 237     -26.410  38.003  57.271  1.00 62.10           C  
ATOM  14182  N   ARG G 238     -29.444  40.334  60.514  1.00 64.45           N  
ATOM  14183  CA  ARG G 238     -29.810  41.364  61.495  1.00 65.24           C  
ATOM  14184  C   ARG G 238     -28.651  42.321  61.759  1.00 65.02           C  
ATOM  14185  O   ARG G 238     -28.759  43.519  61.491  1.00 64.65           O  
ATOM  14186  CB  ARG G 238     -30.249  40.740  62.826  1.00 66.53           C  
ATOM  14187  CG  ARG G 238     -31.549  39.950  62.806  1.00 67.47           C  
ATOM  14188  CD  ARG G 238     -31.893  39.492  64.225  1.00 69.07           C  
ATOM  14189  NE  ARG G 238     -32.728  38.290  64.248  1.00 71.60           N  
ATOM  14190  CZ  ARG G 238     -32.997  37.576  65.341  1.00 73.58           C  
ATOM  14191  NH1 ARG G 238     -32.496  37.932  66.520  1.00 74.76           N  
ATOM  14192  NH2 ARG G 238     -33.768  36.498  65.257  1.00 74.43           N  
ATOM  14193  N   ASP G 239     -27.553  41.780  62.293  1.00 65.60           N  
ATOM  14194  CA  ASP G 239     -26.366  42.560  62.665  1.00 65.92           C  
ATOM  14195  C   ASP G 239     -25.897  43.489  61.554  1.00 65.00           C  
ATOM  14196  O   ASP G 239     -25.651  43.055  60.426  1.00 64.28           O  
ATOM  14197  CB  ASP G 239     -25.214  41.638  63.081  1.00 66.69           C  
ATOM  14198  CG  ASP G 239     -25.351  41.123  64.506  1.00 68.30           C  
ATOM  14199  OD1 ASP G 239     -26.271  41.562  65.230  1.00 68.99           O  
ATOM  14200  OD2 ASP G 239     -24.524  40.277  64.906  1.00 69.11           O  
ATOM  14201  N   VAL G 240     -25.779  44.771  61.889  1.00 65.22           N  
ATOM  14202  CA  VAL G 240     -25.372  45.791  60.930  1.00 64.59           C  
ATOM  14203  C   VAL G 240     -24.056  45.378  60.279  1.00 64.58           C  
ATOM  14204  O   VAL G 240     -23.970  45.312  59.059  1.00 63.80           O  
ATOM  14205  CB  VAL G 240     -25.245  47.193  61.577  1.00 65.14           C  
ATOM  14206  CG1 VAL G 240     -25.352  48.273  60.521  1.00 64.45           C  
ATOM  14207  CG2 VAL G 240     -26.315  47.404  62.644  1.00 65.55           C  
ATOM  14208  N   ASN G 241     -23.059  45.050  61.102  1.00 65.62           N  
ATOM  14209  CA  ASN G 241     -21.742  44.617  60.622  1.00 65.92           C  
ATOM  14210  C   ASN G 241     -21.737  43.359  59.744  1.00 65.33           C  
ATOM  14211  O   ASN G 241     -20.749  43.084  59.058  1.00 65.38           O  
ATOM  14212  CB  ASN G 241     -20.779  44.437  61.799  1.00 67.31           C  
ATOM  14213  CG  ASN G 241     -20.381  45.757  62.436  1.00 68.35           C  
ATOM  14214  OD1 ASN G 241     -20.391  46.810  61.791  1.00 68.03           O  
ATOM  14215  ND2 ASN G 241     -20.020  45.705  63.711  1.00 69.80           N  
ATOM  14216  N   SER G 242     -22.836  42.607  59.762  1.00 64.98           N  
ATOM  14217  CA  SER G 242     -22.960  41.401  58.942  1.00 64.41           C  
ATOM  14218  C   SER G 242     -23.674  41.644  57.606  1.00 63.24           C  
ATOM  14219  O   SER G 242     -23.753  40.739  56.776  1.00 62.70           O  
ATOM  14220  CB  SER G 242     -23.653  40.279  59.724  1.00 64.99           C  
ATOM  14221  OG  SER G 242     -25.045  40.518  59.845  1.00 64.90           O  
ATOM  14222  N   TYR G 243     -24.185  42.859  57.400  1.00 63.00           N  
ATOM  14223  CA  TYR G 243     -24.886  43.205  56.162  1.00 62.23           C  
ATOM  14224  C   TYR G 243     -23.993  43.059  54.940  1.00 61.95           C  
ATOM  14225  O   TYR G 243     -22.789  43.314  55.012  1.00 62.34           O  
ATOM  14226  CB  TYR G 243     -25.374  44.654  56.186  1.00 62.20           C  
ATOM  14227  CG  TYR G 243     -26.570  44.963  57.055  1.00 62.44           C  
ATOM  14228  CD1 TYR G 243     -26.824  46.275  57.457  1.00 62.75           C  
ATOM  14229  CD2 TYR G 243     -27.450  43.965  57.468  1.00 62.42           C  
ATOM  14230  CE1 TYR G 243     -27.922  46.587  58.247  1.00 63.11           C  
ATOM  14231  CE2 TYR G 243     -28.553  44.269  58.262  1.00 62.98           C  
ATOM  14232  CZ  TYR G 243     -28.781  45.582  58.646  1.00 63.12           C  
ATOM  14233  OH  TYR G 243     -29.867  45.895  59.428  1.00 63.74           O  
ATOM  14234  N   THR G 244     -24.593  42.654  53.821  1.00 61.44           N  
ATOM  14235  CA  THR G 244     -23.948  42.769  52.513  1.00 61.18           C  
ATOM  14236  C   THR G 244     -24.218  44.170  51.983  1.00 61.15           C  
ATOM  14237  O   THR G 244     -25.059  44.887  52.527  1.00 61.38           O  
ATOM  14238  CB  THR G 244     -24.460  41.720  51.499  1.00 60.64           C  
ATOM  14239  OG1 THR G 244     -25.888  41.805  51.380  1.00 60.67           O  
ATOM  14240  CG2 THR G 244     -24.058  40.310  51.926  1.00 60.85           C  
ATOM  14241  N   LEU G 245     -23.506  44.562  50.931  1.00 61.14           N  
ATOM  14242  CA  LEU G 245     -23.687  45.886  50.339  1.00 61.35           C  
ATOM  14243  C   LEU G 245     -25.111  46.085  49.820  1.00 61.08           C  
ATOM  14244  O   LEU G 245     -25.672  47.171  49.942  1.00 61.41           O  
ATOM  14245  CB  LEU G 245     -22.652  46.140  49.237  1.00 61.42           C  
ATOM  14246  CG  LEU G 245     -22.589  47.523  48.572  1.00 61.98           C  
ATOM  14247  CD1 LEU G 245     -22.575  48.673  49.573  1.00 62.83           C  
ATOM  14248  CD2 LEU G 245     -21.391  47.613  47.657  1.00 62.36           C  
ATOM  14249  N   ALA G 246     -25.688  45.020  49.268  1.00 60.69           N  
ATOM  14250  CA  ALA G 246     -27.051  45.038  48.744  1.00 60.63           C  
ATOM  14251  C   ALA G 246     -28.091  45.303  49.830  1.00 60.95           C  
ATOM  14252  O   ALA G 246     -29.167  45.829  49.549  1.00 61.16           O  
ATOM  14253  CB  ALA G 246     -27.351  43.737  48.033  1.00 60.20           C  
ATOM  14254  N   VAL G 247     -27.761  44.935  51.065  1.00 61.22           N  
ATOM  14255  CA  VAL G 247     -28.631  45.176  52.216  1.00 61.70           C  
ATOM  14256  C   VAL G 247     -28.239  46.480  52.914  1.00 62.27           C  
ATOM  14257  O   VAL G 247     -29.096  47.308  53.233  1.00 62.58           O  
ATOM  14258  CB  VAL G 247     -28.578  43.999  53.222  1.00 61.83           C  
ATOM  14259  CG1 VAL G 247     -29.490  44.255  54.415  1.00 62.25           C  
ATOM  14260  CG2 VAL G 247     -28.958  42.697  52.537  1.00 61.51           C  
ATOM  14261  N   GLY G 248     -26.937  46.654  53.134  1.00 62.57           N  
ATOM  14262  CA  GLY G 248     -26.400  47.813  53.842  1.00 63.24           C  
ATOM  14263  C   GLY G 248     -26.780  49.150  53.235  1.00 63.53           C  
ATOM  14264  O   GLY G 248     -26.880  50.151  53.945  1.00 64.13           O  
ATOM  14265  N   MET G 249     -26.995  49.159  51.922  1.00 63.29           N  
ATOM  14266  CA  MET G 249     -27.362  50.376  51.204  1.00 63.71           C  
ATOM  14267  C   MET G 249     -28.870  50.626  51.216  1.00 63.67           C  
ATOM  14268  O   MET G 249     -29.329  51.706  50.841  1.00 64.18           O  
ATOM  14269  CB  MET G 249     -26.818  50.356  49.767  1.00 63.55           C  
ATOM  14270  CG  MET G 249     -27.550  49.434  48.799  1.00 63.13           C  
ATOM  14271  SD  MET G 249     -27.015  49.654  47.085  1.00 63.65           S  
ATOM  14272  CE  MET G 249     -25.556  48.626  47.012  1.00 62.87           C  
ATOM  14273  N   GLN G 250     -29.637  49.630  51.652  1.00 63.29           N  
ATOM  14274  CA  GLN G 250     -31.092  49.756  51.703  1.00 63.46           C  
ATOM  14275  C   GLN G 250     -31.514  50.714  52.822  1.00 63.95           C  
ATOM  14276  O   GLN G 250     -32.682  51.096  52.922  1.00 64.38           O  
ATOM  14277  CB  GLN G 250     -31.750  48.382  51.868  1.00 63.11           C  
ATOM  14278  CG  GLN G 250     -32.979  48.165  50.987  1.00 63.36           C  
ATOM  14279  CD  GLN G 250     -32.650  47.964  49.509  1.00 63.26           C  
ATOM  14280  OE1 GLN G 250     -33.439  48.330  48.637  1.00 63.92           O  
ATOM  14281  NE2 GLN G 250     -31.491  47.377  49.225  1.00 62.39           N  
ATOM  14282  N   GLN G 251     -30.546  51.105  53.648  1.00 64.00           N  
ATOM  14283  CA  GLN G 251     -30.763  52.087  54.708  1.00 64.45           C  
ATOM  14284  C   GLN G 251     -30.933  53.489  54.129  1.00 64.91           C  
ATOM  14285  O   GLN G 251     -31.613  54.332  54.718  1.00 65.43           O  
ATOM  14286  CB  GLN G 251     -29.600  52.074  55.705  1.00 64.59           C  
ATOM  14287  CG  GLN G 251     -29.424  50.761  56.461  1.00 63.93           C  
ATOM  14288  CD  GLN G 251     -30.527  50.495  57.468  1.00 63.73           C  
ATOM  14289  OE1 GLN G 251     -31.068  51.415  58.078  1.00 64.45           O  
ATOM  14290  NE2 GLN G 251     -30.856  49.226  57.655  1.00 63.77           N  
ATOM  14291  N   TYR G 252     -30.312  53.721  52.973  1.00 64.79           N  
ATOM  14292  CA  TYR G 252     -30.374  55.008  52.281  1.00 65.32           C  
ATOM  14293  C   TYR G 252     -31.751  55.291  51.680  1.00 65.62           C  
ATOM  14294  O   TYR G 252     -32.025  56.416  51.258  1.00 66.39           O  
ATOM  14295  CB  TYR G 252     -29.311  55.087  51.178  1.00 65.24           C  
ATOM  14296  CG  TYR G 252     -27.883  54.886  51.642  1.00 65.06           C  
ATOM  14297  CD1 TYR G 252     -27.038  54.002  50.978  1.00 64.29           C  
ATOM  14298  CD2 TYR G 252     -27.374  55.584  52.738  1.00 65.58           C  
ATOM  14299  CE1 TYR G 252     -25.725  53.814  51.388  1.00 64.51           C  
ATOM  14300  CE2 TYR G 252     -26.059  55.401  53.159  1.00 65.65           C  
ATOM  14301  CZ  TYR G 252     -25.242  54.515  52.477  1.00 65.38           C  
ATOM  14302  OH  TYR G 252     -23.941  54.328  52.882  1.00 66.04           O  
ATOM  14303  N   LEU G 253     -32.609  54.274  51.642  1.00 65.21           N  
ATOM  14304  CA  LEU G 253     -33.949  54.424  51.078  1.00 65.71           C  
ATOM  14305  C   LEU G 253     -35.003  54.635  52.161  1.00 66.13           C  
ATOM  14306  O   LEU G 253     -35.219  53.766  53.007  1.00 65.74           O  
ATOM  14307  CB  LEU G 253     -34.316  53.229  50.187  1.00 65.25           C  
ATOM  14308  CG  LEU G 253     -33.317  52.723  49.136  1.00 65.02           C  
ATOM  14309  CD1 LEU G 253     -33.938  51.602  48.323  1.00 64.86           C  
ATOM  14310  CD2 LEU G 253     -32.812  53.830  48.214  1.00 65.79           C  
ATOM  14311  N   ASN G 254     -35.646  55.802  52.120  1.00 67.12           N  
ATOM  14312  CA  ASN G 254     -36.695  56.182  53.072  1.00 67.78           C  
ATOM  14313  C   ASN G 254     -38.019  56.455  52.351  1.00 68.64           C  
ATOM  14314  O   ASN G 254     -38.010  56.763  51.158  1.00 68.93           O  
ATOM  14315  CB  ASN G 254     -36.259  57.408  53.876  1.00 68.21           C  
ATOM  14316  CG  ASN G 254     -34.937  57.199  54.581  1.00 67.86           C  
ATOM  14317  OD1 ASN G 254     -34.819  56.347  55.464  1.00 67.91           O  
ATOM  14318  ND2 ASN G 254     -33.931  57.978  54.198  1.00 67.95           N  
ATOM  14319  N   PRO G 255     -39.162  56.350  53.066  1.00 69.25           N  
ATOM  14320  CA  PRO G 255     -40.478  56.498  52.427  1.00 70.19           C  
ATOM  14321  C   PRO G 255     -40.697  57.838  51.718  1.00 71.26           C  
ATOM  14322  O   PRO G 255     -41.487  57.907  50.774  1.00 72.01           O  
ATOM  14323  CB  PRO G 255     -41.456  56.363  53.600  1.00 70.66           C  
ATOM  14324  CG  PRO G 255     -40.712  55.610  54.632  1.00 69.76           C  
ATOM  14325  CD  PRO G 255     -39.296  56.078  54.509  1.00 69.16           C  
ATOM  14326  N   GLN G 256     -40.001  58.882  52.168  1.00 71.44           N  
ATOM  14327  CA  GLN G 256     -40.164  60.230  51.611  1.00 72.59           C  
ATOM  14328  C   GLN G 256     -39.022  60.674  50.692  1.00 72.28           C  
ATOM  14329  O   GLN G 256     -39.245  61.441  49.753  1.00 73.22           O  
ATOM  14330  CB  GLN G 256     -40.381  61.265  52.724  1.00 73.39           C  
ATOM  14331  CG  GLN G 256     -39.476  61.107  53.950  1.00 73.43           C  
ATOM  14332  CD  GLN G 256     -40.213  60.586  55.183  1.00 74.54           C  
ATOM  14333  OE1 GLN G 256     -41.214  59.871  55.077  1.00 75.15           O  
ATOM  14334  NE2 GLN G 256     -39.715  60.948  56.364  1.00 74.64           N  
ATOM  14335  N   ASN G 257     -37.808  60.198  50.968  1.00 71.06           N  
ATOM  14336  CA  ASN G 257     -36.620  60.575  50.191  1.00 70.76           C  
ATOM  14337  C   ASN G 257     -35.499  59.539  50.262  1.00 69.33           C  
ATOM  14338  O   ASN G 257     -35.369  58.826  51.258  1.00 68.59           O  
ATOM  14339  CB  ASN G 257     -36.086  61.937  50.654  1.00 71.62           C  
ATOM  14340  CG  ASN G 257     -35.574  61.912  52.085  1.00 70.99           C  
ATOM  14341  OD1 ASN G 257     -36.202  61.338  52.975  1.00 70.54           O  
ATOM  14342  ND2 ASN G 257     -34.426  62.537  52.311  1.00 71.47           N  
ATOM  14343  N   TYR G 258     -34.693  59.466  49.204  1.00 68.99           N  
ATOM  14344  CA  TYR G 258     -33.504  58.615  49.190  1.00 67.71           C  
ATOM  14345  C   TYR G 258     -32.244  59.454  49.350  1.00 67.91           C  
ATOM  14346  O   TYR G 258     -32.190  60.592  48.893  1.00 68.98           O  
ATOM  14347  CB  TYR G 258     -33.399  57.817  47.884  1.00 67.46           C  
ATOM  14348  CG  TYR G 258     -34.534  56.859  47.584  1.00 67.11           C  
ATOM  14349  CD1 TYR G 258     -34.712  56.362  46.295  1.00 67.27           C  
ATOM  14350  CD2 TYR G 258     -35.427  56.449  48.574  1.00 67.20           C  
ATOM  14351  CE1 TYR G 258     -35.744  55.479  45.998  1.00 67.23           C  
ATOM  14352  CE2 TYR G 258     -36.466  55.568  48.286  1.00 67.02           C  
ATOM  14353  CZ  TYR G 258     -36.616  55.089  46.997  1.00 67.06           C  
ATOM  14354  OH  TYR G 258     -37.639  54.221  46.704  1.00 67.28           O  
ATOM  14355  N   LEU G 259     -31.229  58.885  49.993  1.00 66.98           N  
ATOM  14356  CA  LEU G 259     -29.921  59.528  50.076  1.00 67.32           C  
ATOM  14357  C   LEU G 259     -29.094  59.150  48.844  1.00 67.12           C  
ATOM  14358  O   LEU G 259     -28.073  58.459  48.947  1.00 66.59           O  
ATOM  14359  CB  LEU G 259     -29.203  59.154  51.380  1.00 66.92           C  
ATOM  14360  CG  LEU G 259     -29.864  59.524  52.716  1.00 66.92           C  
ATOM  14361  CD1 LEU G 259     -29.199  58.783  53.867  1.00 66.16           C  
ATOM  14362  CD2 LEU G 259     -29.844  61.026  52.968  1.00 67.89           C  
ATOM  14363  N   TRP G 260     -29.547  59.638  47.688  1.00 67.61           N  
ATOM  14364  CA  TRP G 260     -29.047  59.242  46.364  1.00 67.44           C  
ATOM  14365  C   TRP G 260     -27.533  59.161  46.219  1.00 67.57           C  
ATOM  14366  O   TRP G 260     -27.018  58.198  45.658  1.00 66.86           O  
ATOM  14367  CB  TRP G 260     -29.616  60.158  45.279  1.00 68.53           C  
ATOM  14368  CG  TRP G 260     -31.090  60.015  45.091  1.00 68.37           C  
ATOM  14369  CD1 TRP G 260     -32.068  60.738  45.708  1.00 68.80           C  
ATOM  14370  CD2 TRP G 260     -31.759  59.089  44.228  1.00 67.77           C  
ATOM  14371  NE1 TRP G 260     -33.305  60.323  45.282  1.00 68.70           N  
ATOM  14372  CE2 TRP G 260     -33.145  59.310  44.374  1.00 68.18           C  
ATOM  14373  CE3 TRP G 260     -31.321  58.093  43.344  1.00 67.20           C  
ATOM  14374  CZ2 TRP G 260     -34.102  58.574  43.666  1.00 68.23           C  
ATOM  14375  CZ3 TRP G 260     -32.272  57.361  42.641  1.00 67.03           C  
ATOM  14376  CH2 TRP G 260     -33.646  57.606  42.808  1.00 67.56           C  
ATOM  14377  N   GLY G 261     -26.833  60.176  46.716  1.00 68.63           N  
ATOM  14378  CA  GLY G 261     -25.379  60.244  46.605  1.00 69.36           C  
ATOM  14379  C   GLY G 261     -24.682  59.054  47.237  1.00 68.44           C  
ATOM  14380  O   GLY G 261     -23.828  58.418  46.615  1.00 68.26           O  
ATOM  14381  N   ASP G 262     -25.058  58.752  48.477  1.00 67.93           N  
ATOM  14382  CA  ASP G 262     -24.514  57.608  49.198  1.00 67.12           C  
ATOM  14383  C   ASP G 262     -25.001  56.296  48.594  1.00 65.95           C  
ATOM  14384  O   ASP G 262     -24.269  55.300  48.583  1.00 65.26           O  
ATOM  14385  CB  ASP G 262     -24.909  57.679  50.670  1.00 67.01           C  
ATOM  14386  CG  ASP G 262     -24.531  58.995  51.309  1.00 68.67           C  
ATOM  14387  OD1 ASP G 262     -23.321  59.309  51.360  1.00 70.18           O  
ATOM  14388  OD2 ASP G 262     -25.447  59.712  51.764  1.00 69.23           O  
ATOM  14389  N   PHE G 263     -26.237  56.309  48.096  1.00 65.77           N  
ATOM  14390  CA  PHE G 263     -26.847  55.137  47.475  1.00 64.93           C  
ATOM  14391  C   PHE G 263     -26.202  54.808  46.131  1.00 64.99           C  
ATOM  14392  O   PHE G 263     -25.904  53.646  45.850  1.00 64.27           O  
ATOM  14393  CB  PHE G 263     -28.360  55.332  47.319  1.00 65.06           C  
ATOM  14394  CG  PHE G 263     -29.082  54.118  46.799  1.00 64.41           C  
ATOM  14395  CD1 PHE G 263     -29.172  52.959  47.569  1.00 63.76           C  
ATOM  14396  CD2 PHE G 263     -29.679  54.134  45.545  1.00 64.96           C  
ATOM  14397  CE1 PHE G 263     -29.840  51.831  47.092  1.00 63.12           C  
ATOM  14398  CE2 PHE G 263     -30.351  53.010  45.058  1.00 64.69           C  
ATOM  14399  CZ  PHE G 263     -30.430  51.856  45.835  1.00 63.56           C  
ATOM  14400  N   ALA G 264     -25.982  55.834  45.313  1.00 66.02           N  
ATOM  14401  CA  ALA G 264     -25.333  55.665  44.016  1.00 66.35           C  
ATOM  14402  C   ALA G 264     -23.865  55.281  44.159  1.00 66.36           C  
ATOM  14403  O   ALA G 264     -23.351  54.504  43.360  1.00 66.06           O  
ATOM  14404  CB  ALA G 264     -25.476  56.915  43.178  1.00 67.73           C  
ATOM  14405  N   ALA G 265     -23.195  55.831  45.171  1.00 66.96           N  
ATOM  14406  CA  ALA G 265     -21.804  55.481  45.455  1.00 67.25           C  
ATOM  14407  C   ALA G 265     -21.704  54.008  45.836  1.00 66.10           C  
ATOM  14408  O   ALA G 265     -20.755  53.320  45.447  1.00 66.09           O  
ATOM  14409  CB  ALA G 265     -21.241  56.361  46.560  1.00 68.11           C  
ATOM  14410  N   ALA G 266     -22.694  53.537  46.593  1.00 65.27           N  
ATOM  14411  CA  ALA G 266     -22.806  52.126  46.935  1.00 64.31           C  
ATOM  14412  C   ALA G 266     -23.150  51.312  45.689  1.00 63.84           C  
ATOM  14413  O   ALA G 266     -22.603  50.226  45.482  1.00 63.43           O  
ATOM  14414  CB  ALA G 266     -23.851  51.921  48.017  1.00 63.73           C  
ATOM  14415  N   ALA G 267     -24.042  51.857  44.860  1.00 64.04           N  
ATOM  14416  CA  ALA G 267     -24.451  51.216  43.610  1.00 63.75           C  
ATOM  14417  C   ALA G 267     -23.283  51.021  42.647  1.00 64.06           C  
ATOM  14418  O   ALA G 267     -23.213  50.009  41.953  1.00 63.54           O  
ATOM  14419  CB  ALA G 267     -25.569  52.010  42.939  1.00 64.26           C  
ATOM  14420  N   VAL G 268     -22.374  51.993  42.610  1.00 65.16           N  
ATOM  14421  CA  VAL G 268     -21.179  51.905  41.773  1.00 65.81           C  
ATOM  14422  C   VAL G 268     -20.184  50.926  42.390  1.00 65.49           C  
ATOM  14423  O   VAL G 268     -19.670  50.047  41.697  1.00 65.15           O  
ATOM  14424  CB  VAL G 268     -20.523  53.292  41.537  1.00 67.29           C  
ATOM  14425  CG1 VAL G 268     -19.184  53.148  40.825  1.00 67.99           C  
ATOM  14426  CG2 VAL G 268     -21.448  54.190  40.729  1.00 67.96           C  
ATOM  14427  N   MET G 269     -19.935  51.069  43.693  1.00 65.73           N  
ATOM  14428  CA  MET G 269     -19.021  50.180  44.419  1.00 65.73           C  
ATOM  14429  C   MET G 269     -19.338  48.704  44.209  1.00 64.66           C  
ATOM  14430  O   MET G 269     -18.427  47.883  44.120  1.00 64.62           O  
ATOM  14431  CB  MET G 269     -19.008  50.500  45.916  1.00 65.92           C  
ATOM  14432  CG  MET G 269     -17.822  51.353  46.356  1.00 67.46           C  
ATOM  14433  SD  MET G 269     -17.736  51.634  48.140  1.00 67.81           S  
ATOM  14434  CE  MET G 269     -17.608  49.962  48.765  1.00 66.83           C  
ATOM  14435  N   SER G 270     -20.628  48.383  44.121  1.00 64.00           N  
ATOM  14436  CA  SER G 270     -21.083  47.007  43.932  1.00 63.21           C  
ATOM  14437  C   SER G 270     -20.698  46.438  42.565  1.00 63.19           C  
ATOM  14438  O   SER G 270     -20.599  45.221  42.401  1.00 62.70           O  
ATOM  14439  CB  SER G 270     -22.597  46.906  44.146  1.00 62.69           C  
ATOM  14440  OG  SER G 270     -23.300  47.730  43.234  1.00 63.19           O  
ATOM  14441  N   ALA G 271     -20.479  47.321  41.595  1.00 63.96           N  
ATOM  14442  CA  ALA G 271     -20.100  46.912  40.246  1.00 64.11           C  
ATOM  14443  C   ALA G 271     -18.636  46.493  40.165  1.00 64.64           C  
ATOM  14444  O   ALA G 271     -18.249  45.755  39.256  1.00 64.62           O  
ATOM  14445  CB  ALA G 271     -20.388  48.025  39.256  1.00 64.88           C  
ATOM  14446  N   LEU G 272     -17.830  46.965  41.116  1.00 65.35           N  
ATOM  14447  CA  LEU G 272     -16.393  46.697  41.116  1.00 66.13           C  
ATOM  14448  C   LEU G 272     -16.038  45.208  41.258  1.00 65.45           C  
ATOM  14449  O   LEU G 272     -15.284  44.691  40.433  1.00 65.88           O  
ATOM  14450  CB  LEU G 272     -15.663  47.548  42.164  1.00 67.14           C  
ATOM  14451  CG  LEU G 272     -14.140  47.666  42.011  1.00 68.53           C  
ATOM  14452  CD1 LEU G 272     -13.759  48.569  40.836  1.00 69.28           C  
ATOM  14453  CD2 LEU G 272     -13.512  48.174  43.301  1.00 69.27           C  
ATOM  14454  N   PRO G 273     -16.575  44.513  42.288  1.00 64.61           N  
ATOM  14455  CA  PRO G 273     -16.267  43.087  42.393  1.00 64.08           C  
ATOM  14456  C   PRO G 273     -16.767  42.288  41.193  1.00 63.45           C  
ATOM  14457  O   PRO G 273     -16.136  41.303  40.809  1.00 63.41           O  
ATOM  14458  CB  PRO G 273     -16.997  42.654  43.670  1.00 63.56           C  
ATOM  14459  CG  PRO G 273     -18.018  43.686  43.905  1.00 63.37           C  
ATOM  14460  CD  PRO G 273     -17.446  44.957  43.391  1.00 64.35           C  
ATOM  14461  N   ILE G 274     -17.883  42.719  40.608  1.00 63.10           N  
ATOM  14462  CA  ILE G 274     -18.426  42.096  39.403  1.00 62.68           C  
ATOM  14463  C   ILE G 274     -17.415  42.202  38.266  1.00 63.36           C  
ATOM  14464  O   ILE G 274     -17.126  41.212  37.595  1.00 63.19           O  
ATOM  14465  CB  ILE G 274     -19.759  42.763  38.955  1.00 62.56           C  
ATOM  14466  CG1 ILE G 274     -20.802  42.750  40.080  1.00 61.94           C  
ATOM  14467  CG2 ILE G 274     -20.292  42.124  37.673  1.00 62.04           C  
ATOM  14468  CD1 ILE G 274     -21.053  41.399  40.694  1.00 61.71           C  
ATOM  14469  N   THR G 275     -16.881  43.406  38.071  1.00 64.25           N  
ATOM  14470  CA  THR G 275     -15.934  43.686  36.998  1.00 65.18           C  
ATOM  14471  C   THR G 275     -14.633  42.906  37.189  1.00 65.52           C  
ATOM  14472  O   THR G 275     -14.079  42.374  36.223  1.00 65.76           O  
ATOM  14473  CB  THR G 275     -15.652  45.203  36.887  1.00 66.38           C  
ATOM  14474  OG1 THR G 275     -16.892  45.913  36.775  1.00 66.32           O  
ATOM  14475  CG2 THR G 275     -14.793  45.517  35.668  1.00 67.51           C  
ATOM  14476  N   ILE G 276     -14.161  42.832  38.434  1.00 65.63           N  
ATOM  14477  CA  ILE G 276     -12.952  42.078  38.764  1.00 66.08           C  
ATOM  14478  C   ILE G 276     -13.169  40.589  38.503  1.00 65.15           C  
ATOM  14479  O   ILE G 276     -12.320  39.926  37.905  1.00 65.49           O  
ATOM  14480  CB  ILE G 276     -12.503  42.313  40.227  1.00 66.57           C  
ATOM  14481  CG1 ILE G 276     -12.198  43.796  40.461  1.00 67.83           C  
ATOM  14482  CG2 ILE G 276     -11.269  41.469  40.563  1.00 67.12           C  
ATOM  14483  CD1 ILE G 276     -12.225  44.220  41.924  1.00 68.59           C  
ATOM  14484  N   VAL G 277     -14.318  40.078  38.937  1.00 64.20           N  
ATOM  14485  CA  VAL G 277     -14.667  38.671  38.739  1.00 63.47           C  
ATOM  14486  C   VAL G 277     -14.898  38.358  37.257  1.00 63.35           C  
ATOM  14487  O   VAL G 277     -14.528  37.281  36.782  1.00 63.22           O  
ATOM  14488  CB  VAL G 277     -15.872  38.249  39.632  1.00 62.61           C  
ATOM  14489  CG1 VAL G 277     -16.572  37.014  39.095  1.00 61.97           C  
ATOM  14490  CG2 VAL G 277     -15.405  38.005  41.058  1.00 62.74           C  
ATOM  14491  N   PHE G 278     -15.481  39.309  36.530  1.00 63.55           N  
ATOM  14492  CA  PHE G 278     -15.698  39.154  35.092  1.00 63.69           C  
ATOM  14493  C   PHE G 278     -14.380  39.111  34.323  1.00 64.53           C  
ATOM  14494  O   PHE G 278     -14.221  38.307  33.401  1.00 64.44           O  
ATOM  14495  CB  PHE G 278     -16.594  40.268  34.549  1.00 63.93           C  
ATOM  14496  CG  PHE G 278     -16.931  40.118  33.094  1.00 64.30           C  
ATOM  14497  CD1 PHE G 278     -17.928  39.238  32.684  1.00 63.67           C  
ATOM  14498  CD2 PHE G 278     -16.253  40.859  32.131  1.00 65.51           C  
ATOM  14499  CE1 PHE G 278     -18.244  39.094  31.337  1.00 64.14           C  
ATOM  14500  CE2 PHE G 278     -16.560  40.725  30.778  1.00 65.97           C  
ATOM  14501  CZ  PHE G 278     -17.559  39.841  30.380  1.00 65.23           C  
ATOM  14502  N   LEU G 279     -13.446  39.979  34.707  1.00 65.50           N  
ATOM  14503  CA  LEU G 279     -12.126  40.039  34.080  1.00 66.58           C  
ATOM  14504  C   LEU G 279     -11.300  38.780  34.328  1.00 66.55           C  
ATOM  14505  O   LEU G 279     -10.670  38.260  33.407  1.00 67.00           O  
ATOM  14506  CB  LEU G 279     -11.354  41.275  34.547  1.00 67.74           C  
ATOM  14507  CG  LEU G 279     -11.633  42.595  33.822  1.00 68.58           C  
ATOM  14508  CD1 LEU G 279     -11.151  43.771  34.656  1.00 69.57           C  
ATOM  14509  CD2 LEU G 279     -10.991  42.619  32.438  1.00 69.31           C  
ATOM  14510  N   LEU G 280     -11.307  38.293  35.565  1.00 66.25           N  
ATOM  14511  CA  LEU G 280     -10.552  37.091  35.915  1.00 66.51           C  
ATOM  14512  C   LEU G 280     -11.086  35.849  35.205  1.00 65.79           C  
ATOM  14513  O   LEU G 280     -10.309  34.984  34.800  1.00 66.07           O  
ATOM  14514  CB  LEU G 280     -10.523  36.880  37.432  1.00 66.47           C  
ATOM  14515  CG  LEU G 280      -9.616  37.819  38.236  1.00 67.82           C  
ATOM  14516  CD1 LEU G 280     -10.022  37.845  39.701  1.00 68.08           C  
ATOM  14517  CD2 LEU G 280      -8.147  37.441  38.091  1.00 69.54           C  
ATOM  14518  N   ALA G 281     -12.408  35.784  35.039  1.00 65.01           N  
ATOM  14519  CA  ALA G 281     -13.073  34.655  34.383  1.00 64.39           C  
ATOM  14520  C   ALA G 281     -12.719  34.507  32.902  1.00 64.86           C  
ATOM  14521  O   ALA G 281     -12.915  33.438  32.323  1.00 64.52           O  
ATOM  14522  CB  ALA G 281     -14.575  34.757  34.554  1.00 63.71           C  
ATOM  14523  N   GLN G 282     -12.198  35.577  32.299  1.00 65.87           N  
ATOM  14524  CA  GLN G 282     -11.760  35.554  30.899  1.00 66.56           C  
ATOM  14525  C   GLN G 282     -10.627  34.558  30.659  1.00 67.10           C  
ATOM  14526  O   GLN G 282     -10.485  34.035  29.553  1.00 67.31           O  
ATOM  14527  CB  GLN G 282     -11.345  36.952  30.422  1.00 67.61           C  
ATOM  14528  CG  GLN G 282     -12.469  37.989  30.425  1.00 67.64           C  
ATOM  14529  CD  GLN G 282     -13.700  37.552  29.637  1.00 67.59           C  
ATOM  14530  OE1 GLN G 282     -13.596  37.024  28.528  1.00 68.08           O  
ATOM  14531  NE2 GLN G 282     -14.876  37.782  30.211  1.00 66.94           N  
ATOM  14532  N   ARG G 283      -9.829  34.304  31.699  1.00 67.56           N  
ATOM  14533  CA  ARG G 283      -8.789  33.271  31.670  1.00 68.23           C  
ATOM  14534  C   ARG G 283      -9.374  31.922  31.272  1.00 67.39           C  
ATOM  14535  O   ARG G 283      -8.725  31.133  30.590  1.00 67.89           O  
ATOM  14536  CB  ARG G 283      -8.109  33.144  33.041  1.00 68.76           C  
ATOM  14537  CG  ARG G 283      -7.047  34.202  33.333  1.00 70.93           C  
ATOM  14538  CD  ARG G 283      -6.931  34.485  34.834  1.00 72.29           C  
ATOM  14539  NE  ARG G 283      -5.915  35.497  35.141  1.00 74.66           N  
ATOM  14540  CZ  ARG G 283      -6.096  36.817  35.064  1.00 75.38           C  
ATOM  14541  NH1 ARG G 283      -7.263  37.324  34.679  1.00 74.55           N  
ATOM  14542  NH2 ARG G 283      -5.099  37.638  35.370  1.00 76.81           N  
ATOM  14543  N   TRP G 284     -10.611  31.680  31.697  1.00 66.44           N  
ATOM  14544  CA  TRP G 284     -11.297  30.410  31.483  1.00 65.67           C  
ATOM  14545  C   TRP G 284     -12.169  30.405  30.230  1.00 65.09           C  
ATOM  14546  O   TRP G 284     -12.585  29.344  29.761  1.00 64.67           O  
ATOM  14547  CB  TRP G 284     -12.138  30.069  32.716  1.00 65.35           C  
ATOM  14548  CG  TRP G 284     -11.380  29.350  33.800  1.00 65.99           C  
ATOM  14549  CD1 TRP G 284     -10.029  29.376  34.022  1.00 67.00           C  
ATOM  14550  CD2 TRP G 284     -11.936  28.510  34.823  1.00 66.29           C  
ATOM  14551  NE1 TRP G 284      -9.709  28.596  35.108  1.00 67.61           N  
ATOM  14552  CE2 TRP G 284     -10.860  28.054  35.622  1.00 67.08           C  
ATOM  14553  CE3 TRP G 284     -13.241  28.095  35.141  1.00 65.51           C  
ATOM  14554  CZ2 TRP G 284     -11.047  27.202  36.719  1.00 66.76           C  
ATOM  14555  CZ3 TRP G 284     -13.426  27.249  36.231  1.00 65.48           C  
ATOM  14556  CH2 TRP G 284     -12.332  26.812  37.007  1.00 66.15           C  
ATOM  14557  N   LEU G 285     -12.445  31.590  29.694  1.00 65.05           N  
ATOM  14558  CA  LEU G 285     -13.256  31.713  28.486  1.00 64.84           C  
ATOM  14559  C   LEU G 285     -12.359  31.758  27.248  1.00 65.48           C  
ATOM  14560  O   LEU G 285     -12.002  32.834  26.761  1.00 66.30           O  
ATOM  14561  CB  LEU G 285     -14.166  32.942  28.568  1.00 64.72           C  
ATOM  14562  CG  LEU G 285     -15.219  32.934  29.680  1.00 64.15           C  
ATOM  14563  CD1 LEU G 285     -15.482  34.344  30.189  1.00 64.65           C  
ATOM  14564  CD2 LEU G 285     -16.510  32.275  29.216  1.00 63.77           C  
ATOM  14565  N   VAL G 286     -12.004  30.576  26.746  1.00 65.22           N  
ATOM  14566  CA  VAL G 286     -11.048  30.446  25.645  1.00 65.70           C  
ATOM  14567  C   VAL G 286     -11.524  29.442  24.582  1.00 65.43           C  
ATOM  14568  O   VAL G 286     -12.031  28.366  24.912  1.00 64.78           O  
ATOM  14569  CB  VAL G 286      -9.603  30.116  26.177  1.00 66.24           C  
ATOM  14570  CG1 VAL G 286      -9.552  28.764  26.894  1.00 65.25           C  
ATOM  14571  CG2 VAL G 286      -8.563  30.190  25.060  1.00 67.35           C  
ATOM  14572  N   ASN G 287     -11.375  29.818  23.312  1.00 65.94           N  
ATOM  14573  CA  ASN G 287     -11.717  28.951  22.184  1.00 65.93           C  
ATOM  14574  C   ASN G 287     -10.720  27.806  21.990  1.00 66.13           C  
ATOM  14575  O   ASN G 287      -9.617  27.827  22.543  1.00 66.37           O  
ATOM  14576  CB  ASN G 287     -11.818  29.769  20.888  1.00 66.78           C  
ATOM  14577  CG  ASN G 287     -13.102  30.581  20.800  1.00 66.63           C  
ATOM  14578  OD1 ASN G 287     -13.230  31.634  21.425  1.00 66.59           O  
ATOM  14579  ND2 ASN G 287     -14.052  30.101  20.004  1.00 66.46           N  
ATOM  14580  N   GLY G 288     -11.128  26.807  21.209  1.00 66.09           N  
ATOM  14581  CA  GLY G 288     -10.243  25.725  20.773  1.00 66.60           C  
ATOM  14582  C   GLY G 288      -9.603  24.890  21.866  1.00 66.46           C  
ATOM  14583  O   GLY G 288      -8.478  24.404  21.705  1.00 66.98           O  
ATOM  14584  N   LEU G 289     -10.319  24.727  22.977  1.00 65.85           N  
ATOM  14585  CA  LEU G 289      -9.879  23.863  24.070  1.00 65.80           C  
ATOM  14586  C   LEU G 289      -9.894  22.404  23.646  1.00 65.97           C  
ATOM  14587  O   LEU G 289      -9.070  21.604  24.099  1.00 66.39           O  
ATOM  14588  CB  LEU G 289     -10.777  24.041  25.292  1.00 65.04           C  
ATOM  14589  CG  LEU G 289     -10.390  25.121  26.299  1.00 65.15           C  
ATOM  14590  CD1 LEU G 289     -11.520  25.334  27.284  1.00 64.43           C  
ATOM  14591  CD2 LEU G 289      -9.101  24.757  27.032  1.00 66.10           C  
ATOM  14592  N   THR G 290     -10.835  22.084  22.761  1.00 65.80           N  
ATOM  14593  CA  THR G 290     -11.075  20.725  22.301  1.00 65.86           C  
ATOM  14594  C   THR G 290     -10.385  20.435  20.953  1.00 66.54           C  
ATOM  14595  O   THR G 290     -10.423  19.305  20.459  1.00 66.79           O  
ATOM  14596  CB  THR G 290     -12.605  20.436  22.260  1.00 65.43           C  
ATOM  14597  OG1 THR G 290     -12.848  19.043  22.484  1.00 65.71           O  
ATOM  14598  CG2 THR G 290     -13.244  20.891  20.937  1.00 65.45           C  
ATOM  14599  N   ALA G 291      -9.749  21.459  20.380  1.00 66.96           N  
ATOM  14600  CA  ALA G 291      -8.989  21.335  19.128  1.00 67.72           C  
ATOM  14601  C   ALA G 291      -7.878  20.293  19.238  1.00 68.27           C  
ATOM  14602  O   ALA G 291      -7.203  20.190  20.267  1.00 68.34           O  
ATOM  14603  CB  ALA G 291      -8.417  22.681  18.713  1.00 68.21           C  
ATOM  14604  N   GLY G 292      -7.682  19.537  18.162  1.00 68.82           N  
ATOM  14605  CA  GLY G 292      -6.900  18.307  18.215  1.00 69.38           C  
ATOM  14606  C   GLY G 292      -7.811  17.249  18.806  1.00 68.97           C  
ATOM  14607  O   GLY G 292      -9.034  17.338  18.671  1.00 68.71           O  
ATOM  14608  N   GLY G 293      -7.233  16.251  19.464  1.00 69.18           N  
ATOM  14609  CA  GLY G 293      -8.028  15.275  20.207  1.00 68.85           C  
ATOM  14610  C   GLY G 293      -8.856  14.320  19.367  1.00 68.95           C  
ATOM  14611  O   GLY G 293      -8.442  13.186  19.128  1.00 69.66           O  
ATOM  14612  N   VAL G 294     -10.031  14.766  18.929  1.00 68.47           N  
ATOM  14613  CA  VAL G 294     -10.918  13.915  18.128  1.00 68.75           C  
ATOM  14614  C   VAL G 294     -10.905  14.279  16.641  1.00 69.11           C  
ATOM  14615  O   VAL G 294     -11.124  15.433  16.265  1.00 68.91           O  
ATOM  14616  CB  VAL G 294     -12.371  13.890  18.678  1.00 68.33           C  
ATOM  14617  CG1 VAL G 294     -13.316  13.205  17.699  1.00 68.73           C  
ATOM  14618  CG2 VAL G 294     -12.417  13.180  20.022  1.00 68.32           C  
ATOM  14619  N   LYS G 295     -10.638  13.270  15.815  1.00 69.75           N  
ATOM  14620  CA  LYS G 295     -10.640  13.386  14.363  1.00 70.32           C  
ATOM  14621  C   LYS G 295     -12.048  13.126  13.824  1.00 70.61           C  
ATOM  14622  O   LYS G 295     -12.706  12.161  14.223  1.00 70.84           O  
ATOM  14623  CB  LYS G 295      -9.650  12.372  13.783  1.00 70.99           C  
ATOM  14624  CG  LYS G 295      -9.455  12.432  12.283  1.00 71.49           C  
ATOM  14625  CD  LYS G 295      -8.501  11.341  11.833  1.00 71.63           C  
ATOM  14626  CE  LYS G 295      -8.229  11.423  10.349  1.00 72.37           C  
ATOM  14627  NZ  LYS G 295      -7.253  10.391   9.918  1.00 73.52           N  
ATOM  14628  N   GLY G 296     -12.509  13.993  12.924  1.00 70.86           N  
ATOM  14629  CA  GLY G 296     -13.853  13.879  12.356  1.00 71.25           C  
ATOM  14630  C   GLY G 296     -14.418  15.185  11.828  1.00 71.45           C  
ATOM  14631  O   GLY G 296     -15.537  15.222  11.307  1.00 71.97           O  
ATOM  14632  OXT GLY G 296     -13.785  16.242  11.902  1.00 71.26           O  
