# Supplementary material for: Alignment of Helical Membrane Protein Sequences Using AlignMe
Source: PLoS One. 2013 Mar 4;8(3):e57731. doi: 10.1371/journal.pone.0057731 (PMC3587630; doi:10.1371/journal.pone.0057731)
Supplement: File S2 — Dataset of HOMEP2 homologous membrane proteins. (GZ) [file pone.0057731.s002.gz › HOMEP2010_pdbs/ABC_transporters_efflux/2ONK_C.pdb]

ATOM   7613  N   MET C   1      -0.743  -6.384 -20.055  1.00196.57           N  
ATOM   7614  CA  MET C   1      -2.091  -6.147 -20.648  1.00196.57           C  
ATOM   7615  C   MET C   1      -3.013  -5.356 -19.721  1.00196.57           C  
ATOM   7616  O   MET C   1      -3.806  -4.531 -20.178  1.00196.57           O  
ATOM   7617  CB  MET C   1      -2.747  -7.485 -21.006  1.00199.71           C  
ATOM   7618  CG  MET C   1      -4.202  -7.370 -21.443  1.00199.71           C  
ATOM   7619  SD  MET C   1      -4.463  -6.112 -22.714  1.00199.71           S  
ATOM   7620  CE  MET C   1      -4.009  -7.007 -24.193  1.00199.71           C  
ATOM   7621  N   ARG C   2      -2.908  -5.609 -18.420  1.00200.00           N  
ATOM   7622  CA  ARG C   2      -3.740  -4.920 -17.441  1.00200.00           C  
ATOM   7623  C   ARG C   2      -3.270  -3.507 -17.169  1.00200.00           C  
ATOM   7624  O   ARG C   2      -4.036  -2.678 -16.677  1.00200.00           O  
ATOM   7625  CB  ARG C   2      -3.779  -5.708 -16.139  1.00199.18           C  
ATOM   7626  CG  ARG C   2      -4.505  -7.007 -16.298  1.00199.18           C  
ATOM   7627  CD  ARG C   2      -4.276  -7.912 -15.132  1.00199.18           C  
ATOM   7628  NE  ARG C   2      -4.802  -9.233 -15.433  1.00199.18           N  
ATOM   7629  CZ  ARG C   2      -4.600 -10.304 -14.680  1.00199.18           C  
ATOM   7630  NH1 ARG C   2      -3.877 -10.212 -13.571  1.00199.18           N  
ATOM   7631  NH2 ARG C   2      -5.115 -11.469 -15.044  1.00199.18           N  
ATOM   7632  N   LEU C   3      -2.009  -3.231 -17.477  1.00199.98           N  
ATOM   7633  CA  LEU C   3      -1.493  -1.891 -17.273  1.00199.98           C  
ATOM   7634  C   LEU C   3      -2.243  -0.958 -18.211  1.00199.98           C  
ATOM   7635  O   LEU C   3      -2.349   0.238 -17.953  1.00199.98           O  
ATOM   7636  CB  LEU C   3       0.010  -1.827 -17.558  1.00184.55           C  
ATOM   7637  CG  LEU C   3       0.922  -2.423 -16.482  1.00184.55           C  
ATOM   7638  CD1 LEU C   3       2.372  -2.126 -16.832  1.00184.55           C  
ATOM   7639  CD2 LEU C   3       0.579  -1.832 -15.118  1.00184.55           C  
ATOM   7640  N   LEU C   4      -2.776  -1.511 -19.296  1.00199.99           N  
ATOM   7641  CA  LEU C   4      -3.524  -0.703 -20.249  1.00199.99           C  
ATOM   7642  C   LEU C   4      -4.815  -0.183 -19.625  1.00199.99           C  
ATOM   7643  O   LEU C   4      -5.197   0.965 -19.849  1.00199.99           O  
ATOM   7644  CB  LEU C   4      -3.823  -1.511 -21.513  1.00166.55           C  
ATOM   7645  CG  LEU C   4      -2.568  -1.945 -22.277  1.00166.55           C  
ATOM   7646  CD1 LEU C   4      -2.973  -2.531 -23.619  1.00166.55           C  
ATOM   7647  CD2 LEU C   4      -1.642  -0.751 -22.480  1.00166.55           C  
ATOM   7648  N   PHE C   5      -5.486  -1.024 -18.841  1.00184.85           N  
ATOM   7649  CA  PHE C   5      -6.712  -0.605 -18.173  1.00184.85           C  
ATOM   7650  C   PHE C   5      -6.339   0.176 -16.919  1.00184.85           C  
ATOM   7651  O   PHE C   5      -6.993   1.156 -16.566  1.00184.85           O  
ATOM   7652  CB  PHE C   5      -7.566  -1.806 -17.769  1.00150.56           C  
ATOM   7653  CG  PHE C   5      -8.793  -1.432 -16.976  1.00150.56           C  
ATOM   7654  CD1 PHE C   5      -9.875  -0.804 -17.593  1.00150.56           C  
ATOM   7655  CD2 PHE C   5      -8.854  -1.677 -15.607  1.00150.56           C  
ATOM   7656  CE1 PHE C   5     -11.002  -0.427 -16.856  1.00150.56           C  
ATOM   7657  CE2 PHE C   5      -9.976  -1.303 -14.861  1.00150.56           C  
ATOM   7658  CZ  PHE C   5     -11.052  -0.677 -15.489  1.00150.56           C  
ATOM   7659  N   SER C   6      -5.284  -0.268 -16.244  1.00136.78           N  
ATOM   7660  CA  SER C   6      -4.823   0.391 -15.027  1.00136.78           C  
ATOM   7661  C   SER C   6      -4.266   1.774 -15.341  1.00136.78           C  
ATOM   7662  O   SER C   6      -4.237   2.649 -14.478  1.00136.78           O  
ATOM   7663  CB  SER C   6      -3.748  -0.453 -14.340  1.00114.68           C  
ATOM   7664  OG  SER C   6      -3.324   0.156 -13.135  1.00114.68           O  
ATOM   7665  N   ALA C   7      -3.818   1.963 -16.579  1.00145.25           N  
ATOM   7666  CA  ALA C   7      -3.278   3.248 -17.005  1.00145.25           C  
ATOM   7667  C   ALA C   7      -4.387   4.047 -17.667  1.00145.25           C  
ATOM   7668  O   ALA C   7      -4.455   5.265 -17.517  1.00145.25           O  
ATOM   7669  CB  ALA C   7      -2.135   3.048 -17.974  1.00120.61           C  
ATOM   7670  N   LEU C   8      -5.248   3.359 -18.411  1.00143.24           N  
ATOM   7671  CA  LEU C   8      -6.367   4.019 -19.069  1.00143.24           C  
ATOM   7672  C   LEU C   8      -7.095   4.825 -18.002  1.00143.24           C  
ATOM   7673  O   LEU C   8      -7.398   6.002 -18.189  1.00143.24           O  
ATOM   7674  CB  LEU C   8      -7.331   2.989 -19.662  1.00117.98           C  
ATOM   7675  CG  LEU C   8      -8.591   3.571 -20.306  1.00117.98           C  
ATOM   7676  CD1 LEU C   8      -8.229   4.126 -21.673  1.00117.98           C  
ATOM   7677  CD2 LEU C   8      -9.669   2.503 -20.427  1.00117.98           C  
ATOM   7678  N   LEU C   9      -7.368   4.175 -16.876  1.00157.91           N  
ATOM   7679  CA  LEU C   9      -8.056   4.821 -15.769  1.00157.91           C  
ATOM   7680  C   LEU C   9      -7.193   5.918 -15.176  1.00157.91           C  
ATOM   7681  O   LEU C   9      -7.666   7.025 -14.928  1.00157.91           O  
ATOM   7682  CB  LEU C   9      -8.398   3.805 -14.677  1.00146.34           C  
ATOM   7683  CG  LEU C   9      -9.425   2.715 -14.999  1.00146.34           C  
ATOM   7684  CD1 LEU C   9      -9.711   1.934 -13.729  1.00146.34           C  
ATOM   7685  CD2 LEU C   9     -10.713   3.329 -15.548  1.00146.34           C  
ATOM   7686  N   ALA C  10      -5.925   5.602 -14.946  1.00100.04           N  
ATOM   7687  CA  ALA C  10      -4.986   6.560 -14.383  1.00100.04           C  
ATOM   7688  C   ALA C  10      -4.835   7.780 -15.286  1.00100.04           C  
ATOM   7689  O   ALA C  10      -4.747   8.908 -14.806  1.00100.04           O  
ATOM   7690  CB  ALA C  10      -3.642   5.898 -14.179  1.00163.23           C  
ATOM   7691  N   LEU C  11      -4.800   7.549 -16.595  1.00109.66           N  
ATOM   7692  CA  LEU C  11      -4.663   8.630 -17.564  1.00109.66           C  
ATOM   7693  C   LEU C  11      -5.890   9.530 -17.532  1.00109.66           C  
ATOM   7694  O   LEU C  11      -5.790  10.728 -17.266  1.00109.66           O  
ATOM   7695  CB  LEU C  11      -4.496   8.060 -18.972  1.00132.78           C  
ATOM   7696  CG  LEU C  11      -4.322   9.111 -20.067  1.00132.78           C  
ATOM   7697  CD1 LEU C  11      -3.015   9.862 -19.842  1.00132.78           C  
ATOM   7698  CD2 LEU C  11      -4.336   8.438 -21.429  1.00132.78           C  
ATOM   7699  N   LEU C  12      -7.049   8.947 -17.815  1.00 97.40           N  
ATOM   7700  CA  LEU C  12      -8.286   9.706 -17.804  1.00 97.40           C  
ATOM   7701  C   LEU C  12      -8.425  10.530 -16.537  1.00 97.40           C  
ATOM   7702  O   LEU C  12      -8.787  11.699 -16.595  1.00 97.40           O  
ATOM   7703  CB  LEU C  12      -9.487   8.775 -17.934  1.00111.44           C  
ATOM   7704  CG  LEU C  12      -9.666   8.152 -19.313  1.00111.44           C  
ATOM   7705  CD1 LEU C  12     -10.984   7.412 -19.375  1.00111.44           C  
ATOM   7706  CD2 LEU C  12      -9.639   9.250 -20.357  1.00111.44           C  
ATOM   7707  N   SER C  13      -8.131   9.928 -15.391  1.00106.28           N  
ATOM   7708  CA  SER C  13      -8.258  10.646 -14.131  1.00106.28           C  
ATOM   7709  C   SER C  13      -7.194  11.731 -13.924  1.00106.28           C  
ATOM   7710  O   SER C  13      -7.447  12.745 -13.270  1.00106.28           O  
ATOM   7711  CB  SER C  13      -8.273   9.657 -12.950  1.00121.03           C  
ATOM   7712  OG  SER C  13      -7.179   8.761 -12.992  1.00121.03           O  
ATOM   7713  N   SER C  14      -6.010  11.536 -14.488  1.00115.71           N  
ATOM   7714  CA  SER C  14      -4.952  12.529 -14.340  1.00115.71           C  
ATOM   7715  C   SER C  14      -5.247  13.735 -15.226  1.00115.71           C  
ATOM   7716  O   SER C  14      -4.607  14.778 -15.113  1.00115.71           O  
ATOM   7717  CB  SER C  14      -3.593  11.920 -14.701  1.00 91.02           C  
ATOM   7718  OG  SER C  14      -3.627  11.297 -15.971  1.00 91.02           O  
ATOM   7719  N   ILE C  15      -6.223  13.584 -16.113  1.00 77.32           N  
ATOM   7720  CA  ILE C  15      -6.604  14.668 -16.995  1.00 77.32           C  
ATOM   7721  C   ILE C  15      -7.411  15.698 -16.203  1.00 77.32           C  
ATOM   7722  O   ILE C  15      -6.922  16.802 -15.966  1.00 77.32           O  
ATOM   7723  CB  ILE C  15      -7.443  14.155 -18.188  1.00 83.69           C  
ATOM   7724  CG1 ILE C  15      -6.642  13.126 -18.990  1.00 83.69           C  
ATOM   7725  CG2 ILE C  15      -7.843  15.313 -19.086  1.00 83.69           C  
ATOM   7726  CD1 ILE C  15      -5.347  13.648 -19.536  1.00 83.69           C  
ATOM   7727  N   ILE C  16      -8.625  15.346 -15.774  1.00 69.11           N  
ATOM   7728  CA  ILE C  16      -9.451  16.295 -15.019  1.00 69.11           C  
ATOM   7729  C   ILE C  16      -8.699  16.848 -13.825  1.00 69.11           C  
ATOM   7730  O   ILE C  16      -9.036  17.913 -13.302  1.00 69.11           O  
ATOM   7731  CB  ILE C  16     -10.761  15.684 -14.475  1.00 63.73           C  
ATOM   7732  CG1 ILE C  16     -11.045  14.355 -15.154  1.00 63.73           C  
ATOM   7733  CG2 ILE C  16     -11.924  16.642 -14.708  1.00 63.73           C  
ATOM   7734  CD1 ILE C  16     -10.218  13.231 -14.621  1.00 63.73           C  
ATOM   7735  N   LEU C  17      -7.687  16.125 -13.372  1.00 78.14           N  
ATOM   7736  CA  LEU C  17      -6.930  16.621 -12.247  1.00 78.14           C  
ATOM   7737  C   LEU C  17      -6.119  17.817 -12.711  1.00 78.14           C  
ATOM   7738  O   LEU C  17      -5.999  18.806 -11.994  1.00 78.14           O  
ATOM   7739  CB  LEU C  17      -6.032  15.529 -11.687  1.00 73.07           C  
ATOM   7740  CG  LEU C  17      -6.748  14.628 -10.682  1.00 73.07           C  
ATOM   7741  CD1 LEU C  17      -5.908  13.401 -10.410  1.00 73.07           C  
ATOM   7742  CD2 LEU C  17      -7.010  15.403  -9.402  1.00 73.07           C  
ATOM   7743  N   LEU C  18      -5.573  17.735 -13.918  1.00 85.42           N  
ATOM   7744  CA  LEU C  18      -4.800  18.845 -14.447  1.00 85.42           C  
ATOM   7745  C   LEU C  18      -5.757  19.957 -14.808  1.00 85.42           C  
ATOM   7746  O   LEU C  18      -5.488  21.134 -14.551  1.00 85.42           O  
ATOM   7747  CB  LEU C  18      -4.022  18.423 -15.685  1.00111.96           C  
ATOM   7748  CG  LEU C  18      -2.916  17.418 -15.401  1.00111.96           C  
ATOM   7749  CD1 LEU C  18      -2.171  17.125 -16.687  1.00111.96           C  
ATOM   7750  CD2 LEU C  18      -1.973  17.977 -14.339  1.00111.96           C  
ATOM   7751  N   PHE C  19      -6.881  19.572 -15.404  1.00 66.41           N  
ATOM   7752  CA  PHE C  19      -7.885  20.537 -15.805  1.00 66.41           C  
ATOM   7753  C   PHE C  19      -8.220  21.446 -14.639  1.00 66.41           C  
ATOM   7754  O   PHE C  19      -8.200  22.669 -14.756  1.00 66.41           O  
ATOM   7755  CB  PHE C  19      -9.148  19.832 -16.264  1.00 79.12           C  
ATOM   7756  CG  PHE C  19     -10.279  20.764 -16.539  1.00 79.12           C  
ATOM   7757  CD1 PHE C  19     -10.252  21.599 -17.646  1.00 79.12           C  
ATOM   7758  CD2 PHE C  19     -11.355  20.843 -15.665  1.00 79.12           C  
ATOM   7759  CE1 PHE C  19     -11.281  22.501 -17.878  1.00 79.12           C  
ATOM   7760  CE2 PHE C  19     -12.393  21.744 -15.887  1.00 79.12           C  
ATOM   7761  CZ  PHE C  19     -12.356  22.574 -16.994  1.00 79.12           C  
ATOM   7762  N   VAL C  20      -8.524  20.844 -13.504  1.00 69.91           N  
ATOM   7763  CA  VAL C  20      -8.868  21.615 -12.331  1.00 69.91           C  
ATOM   7764  C   VAL C  20      -7.645  22.245 -11.692  1.00 69.91           C  
ATOM   7765  O   VAL C  20      -7.757  23.213 -10.944  1.00 69.91           O  
ATOM   7766  CB  VAL C  20      -9.577  20.735 -11.287  1.00 65.27           C  
ATOM   7767  CG1 VAL C  20      -9.790  21.515  -9.986  1.00 65.27           C  
ATOM   7768  CG2 VAL C  20     -10.908  20.267 -11.848  1.00 65.27           C  
ATOM   7769  N   LEU C  21      -6.469  21.712 -11.991  1.00 84.08           N  
ATOM   7770  CA  LEU C  21      -5.260  22.245 -11.384  1.00 84.08           C  
ATOM   7771  C   LEU C  21      -4.643  23.387 -12.181  1.00 84.08           C  
ATOM   7772  O   LEU C  21      -4.433  24.485 -11.653  1.00 84.08           O  
ATOM   7773  CB  LEU C  21      -4.239  21.122 -11.201  1.00 71.57           C  
ATOM   7774  CG  LEU C  21      -3.345  21.184  -9.956  1.00 71.57           C  
ATOM   7775  CD1 LEU C  21      -1.901  21.179 -10.398  1.00 71.57           C  
ATOM   7776  CD2 LEU C  21      -3.650  22.430  -9.114  1.00 71.57           C  
ATOM   7777  N   LEU C  22      -4.368  23.119 -13.453  1.00 80.17           N  
ATOM   7778  CA  LEU C  22      -3.754  24.096 -14.337  1.00 80.17           C  
ATOM   7779  C   LEU C  22      -4.173  25.541 -14.090  1.00 80.17           C  
ATOM   7780  O   LEU C  22      -3.374  26.338 -13.607  1.00 80.17           O  
ATOM   7781  CB  LEU C  22      -4.022  23.732 -15.793  1.00106.97           C  
ATOM   7782  CG  LEU C  22      -2.763  23.446 -16.606  1.00106.97           C  
ATOM   7783  CD1 LEU C  22      -3.118  23.448 -18.080  1.00106.97           C  
ATOM   7784  CD2 LEU C  22      -1.703  24.501 -16.323  1.00106.97           C  
ATOM   7785  N   PRO C  23      -5.431  25.897 -14.408  1.00 71.75           N  
ATOM   7786  CA  PRO C  23      -5.848  27.281 -14.182  1.00 71.75           C  
ATOM   7787  C   PRO C  23      -5.427  27.803 -12.829  1.00 71.75           C  
ATOM   7788  O   PRO C  23      -4.488  28.579 -12.734  1.00 71.75           O  
ATOM   7789  CB  PRO C  23      -7.364  27.222 -14.355  1.00 68.93           C  
ATOM   7790  CG  PRO C  23      -7.696  25.811 -14.034  1.00 68.93           C  
ATOM   7791  CD  PRO C  23      -6.600  25.053 -14.709  1.00 68.93           C  
ATOM   7792  N   VAL C  24      -6.109  27.367 -11.783  1.00 82.40           N  
ATOM   7793  CA  VAL C  24      -5.784  27.816 -10.431  1.00 82.40           C  
ATOM   7794  C   VAL C  24      -4.276  27.941 -10.256  1.00 82.40           C  
ATOM   7795  O   VAL C  24      -3.763  28.986  -9.844  1.00 82.40           O  
ATOM   7796  CB  VAL C  24      -6.279  26.818  -9.370  1.00 89.08           C  
ATOM   7797  CG1 VAL C  24      -6.231  27.464  -7.999  1.00 89.08           C  
ATOM   7798  CG2 VAL C  24      -7.672  26.345  -9.707  1.00 89.08           C  
ATOM   7799  N   ALA C  25      -3.574  26.854 -10.571  1.00 87.23           N  
ATOM   7800  CA  ALA C  25      -2.124  26.802 -10.444  1.00 87.23           C  
ATOM   7801  C   ALA C  25      -1.468  27.932 -11.210  1.00 87.23           C  
ATOM   7802  O   ALA C  25      -0.861  28.828 -10.628  1.00 87.23           O  
ATOM   7803  CB  ALA C  25      -1.613  25.467 -10.952  1.00 68.02           C  
ATOM   7804  N   ALA C  26      -1.600  27.870 -12.526  1.00 61.04           N  
ATOM   7805  CA  ALA C  26      -1.031  28.866 -13.424  1.00 61.04           C  
ATOM   7806  C   ALA C  26      -1.177  30.290 -12.925  1.00 61.04           C  
ATOM   7807  O   ALA C  26      -0.188  30.962 -12.672  1.00 61.04           O  
ATOM   7808  CB  ALA C  26      -1.659  28.739 -14.795  1.00 34.85           C  
ATOM   7809  N   THR C  27      -2.406  30.754 -12.771  1.00 64.79           N  
ATOM   7810  CA  THR C  27      -2.603  32.122 -12.325  1.00 64.79           C  
ATOM   7811  C   THR C  27      -1.740  32.509 -11.119  1.00 64.79           C  
ATOM   7812  O   THR C  27      -1.188  33.607 -11.089  1.00 64.79           O  
ATOM   7813  CB  THR C  27      -4.113  32.420 -12.049  1.00 65.65           C  
ATOM   7814  OG1 THR C  27      -4.389  32.371 -10.641  1.00 65.65           O  
ATOM   7815  CG2 THR C  27      -4.986  31.409 -12.794  1.00 65.65           C  
ATOM   7816  N   VAL C  28      -1.592  31.622 -10.140  1.00 81.49           N  
ATOM   7817  CA  VAL C  28      -0.768  31.959  -8.974  1.00 81.49           C  
ATOM   7818  C   VAL C  28       0.711  31.930  -9.354  1.00 81.49           C  
ATOM   7819  O   VAL C  28       1.532  32.681  -8.813  1.00 81.49           O  
ATOM   7820  CB  VAL C  28      -0.988  30.980  -7.800  1.00 81.02           C  
ATOM   7821  CG1 VAL C  28      -0.231  31.468  -6.579  1.00 81.02           C  
ATOM   7822  CG2 VAL C  28      -2.468  30.864  -7.486  1.00 81.02           C  
ATOM   7823  N   THR C  29       1.043  31.047 -10.287  1.00 95.01           N  
ATOM   7824  CA  THR C  29       2.406  30.930 -10.766  1.00 95.01           C  
ATOM   7825  C   THR C  29       2.803  32.290 -11.320  1.00 95.01           C  
ATOM   7826  O   THR C  29       3.626  32.989 -10.742  1.00 95.01           O  
ATOM   7827  CB  THR C  29       2.500  29.887 -11.892  1.00 83.09           C  
ATOM   7828  OG1 THR C  29       2.177  28.596 -11.367  1.00 83.09           O  
ATOM   7829  CG2 THR C  29       3.890  29.862 -12.499  1.00 83.09           C  
ATOM   7830  N   LEU C  30       2.182  32.663 -12.434  1.00 76.96           N  
ATOM   7831  CA  LEU C  30       2.451  33.923 -13.109  1.00 76.96           C  
ATOM   7832  C   LEU C  30       2.527  35.135 -12.190  1.00 76.96           C  
ATOM   7833  O   LEU C  30       3.048  36.183 -12.584  1.00 76.96           O  
ATOM   7834  CB  LEU C  30       1.399  34.156 -14.191  1.00 76.55           C  
ATOM   7835  CG  LEU C  30       1.198  32.972 -15.145  1.00 76.55           C  
ATOM   7836  CD1 LEU C  30       0.135  33.325 -16.164  1.00 76.55           C  
ATOM   7837  CD2 LEU C  30       2.504  32.609 -15.838  1.00 76.55           C  
ATOM   7838  N   GLN C  31       2.019  35.004 -10.970  1.00 81.00           N  
ATOM   7839  CA  GLN C  31       2.070  36.120 -10.038  1.00 81.00           C  
ATOM   7840  C   GLN C  31       3.471  36.356  -9.519  1.00 81.00           C  
ATOM   7841  O   GLN C  31       3.671  37.124  -8.579  1.00 81.00           O  
ATOM   7842  CB  GLN C  31       1.111  35.908  -8.868  1.00 86.61           C  
ATOM   7843  CG  GLN C  31      -0.311  36.202  -9.248  1.00 86.61           C  
ATOM   7844  CD  GLN C  31      -0.417  37.488 -10.036  1.00 86.61           C  
ATOM   7845  OE1 GLN C  31      -0.130  38.571  -9.521  1.00 86.61           O  
ATOM   7846  NE2 GLN C  31      -0.814  37.376 -11.304  1.00 86.61           N  
ATOM   7847  N   LEU C  32       4.439  35.681 -10.133  1.00 79.10           N  
ATOM   7848  CA  LEU C  32       5.846  35.827  -9.768  1.00 79.10           C  
ATOM   7849  C   LEU C  32       6.409  36.829 -10.749  1.00 79.10           C  
ATOM   7850  O   LEU C  32       7.047  37.807 -10.374  1.00 79.10           O  
ATOM   7851  CB  LEU C  32       6.577  34.501  -9.929  1.00107.85           C  
ATOM   7852  CG  LEU C  32       6.124  33.371  -9.003  1.00107.85           C  
ATOM   7853  CD1 LEU C  32       6.828  32.080  -9.402  1.00107.85           C  
ATOM   7854  CD2 LEU C  32       6.420  33.738  -7.550  1.00107.85           C  
ATOM   7855  N   PHE C  33       6.127  36.567 -12.018  1.00111.89           N  
ATOM   7856  CA  PHE C  33       6.558  37.401 -13.125  1.00111.89           C  
ATOM   7857  C   PHE C  33       6.184  38.871 -12.937  1.00111.89           C  
ATOM   7858  O   PHE C  33       6.727  39.741 -13.614  1.00111.89           O  
ATOM   7859  CB  PHE C  33       5.947  36.865 -14.420  1.00101.50           C  
ATOM   7860  CG  PHE C  33       6.413  35.479 -14.782  1.00101.50           C  
ATOM   7861  CD1 PHE C  33       6.661  34.528 -13.789  1.00101.50           C  
ATOM   7862  CD2 PHE C  33       6.597  35.118 -16.118  1.00101.50           C  
ATOM   7863  CE1 PHE C  33       7.086  33.243 -14.118  1.00101.50           C  
ATOM   7864  CE2 PHE C  33       7.023  33.831 -16.460  1.00101.50           C  
ATOM   7865  CZ  PHE C  33       7.267  32.893 -15.457  1.00101.50           C  
ATOM   7866  N   ASN C  34       5.255  39.139 -12.023  1.00110.86           N  
ATOM   7867  CA  ASN C  34       4.808  40.502 -11.726  1.00110.86           C  
ATOM   7868  C   ASN C  34       4.594  40.596 -10.222  1.00110.86           C  
ATOM   7869  O   ASN C  34       3.569  41.098  -9.754  1.00110.86           O  
ATOM   7870  CB  ASN C  34       3.494  40.810 -12.454  1.00115.27           C  
ATOM   7871  CG  ASN C  34       3.658  40.867 -13.961  1.00115.27           C  
ATOM   7872  OD1 ASN C  34       3.199  39.981 -14.682  1.00115.27           O  
ATOM   7873  ND2 ASN C  34       4.310  41.918 -14.445  1.00115.27           N  
ATOM   7874  N   PHE C  35       5.575  40.104  -9.471  1.00 68.77           N  
ATOM   7875  CA  PHE C  35       5.493  40.098  -8.020  1.00 68.77           C  
ATOM   7876  C   PHE C  35       5.255  41.486  -7.434  1.00 68.77           C  
ATOM   7877  O   PHE C  35       4.804  41.626  -6.290  1.00 68.77           O  
ATOM   7878  CB  PHE C  35       6.763  39.499  -7.422  1.00 92.85           C  
ATOM   7879  CG  PHE C  35       6.547  38.862  -6.080  1.00 92.85           C  
ATOM   7880  CD1 PHE C  35       6.007  37.584  -5.983  1.00 92.85           C  
ATOM   7881  CD2 PHE C  35       6.840  39.556  -4.908  1.00 92.85           C  
ATOM   7882  CE1 PHE C  35       5.762  37.012  -4.737  1.00 92.85           C  
ATOM   7883  CE2 PHE C  35       6.596  38.990  -3.660  1.00 92.85           C  
ATOM   7884  CZ  PHE C  35       6.057  37.718  -3.574  1.00 92.85           C  
ATOM   7885  N   ASP C  36       5.562  42.512  -8.218  1.00120.05           N  
ATOM   7886  CA  ASP C  36       5.370  43.885  -7.777  1.00120.05           C  
ATOM   7887  C   ASP C  36       3.879  44.138  -7.615  1.00120.05           C  
ATOM   7888  O   ASP C  36       3.413  44.515  -6.536  1.00120.05           O  
ATOM   7889  CB  ASP C  36       5.954  44.853  -8.808  1.00193.41           C  
ATOM   7890  CG  ASP C  36       7.451  44.691  -8.976  1.00193.41           C  
ATOM   7891  OD1 ASP C  36       8.194  45.009  -8.024  1.00193.41           O  
ATOM   7892  OD2 ASP C  36       7.885  44.239 -10.056  1.00193.41           O  
ATOM   7893  N   GLU C  37       3.135  43.919  -8.696  1.00 92.89           N  
ATOM   7894  CA  GLU C  37       1.694  44.122  -8.678  1.00 92.89           C  
ATOM   7895  C   GLU C  37       1.085  43.219  -7.613  1.00 92.89           C  
ATOM   7896  O   GLU C  37       0.304  43.680  -6.774  1.00 92.89           O  
ATOM   7897  CB  GLU C  37       1.092  43.794 -10.047  1.00194.39           C  
ATOM   7898  CG  GLU C  37       1.812  44.450 -11.209  1.00194.39           C  
ATOM   7899  CD  GLU C  37       1.049  44.326 -12.509  1.00194.39           C  
ATOM   7900  OE1 GLU C  37       0.680  43.193 -12.881  1.00194.39           O  
ATOM   7901  OE2 GLU C  37       0.821  45.365 -13.162  1.00194.39           O  
ATOM   7902  N   PHE C  38       1.456  41.936  -7.645  1.00 69.94           N  
ATOM   7903  CA  PHE C  38       0.945  40.964  -6.677  1.00 69.94           C  
ATOM   7904  C   PHE C  38       1.071  41.501  -5.253  1.00 69.94           C  
ATOM   7905  O   PHE C  38       0.110  41.490  -4.474  1.00 69.94           O  
ATOM   7906  CB  PHE C  38       1.701  39.642  -6.788  1.00 96.54           C  
ATOM   7907  CG  PHE C  38       1.257  38.629  -5.784  1.00 96.54           C  
ATOM   7908  CD1 PHE C  38       0.023  38.007  -5.909  1.00 96.54           C  
ATOM   7909  CD2 PHE C  38       2.027  38.366  -4.657  1.00 96.54           C  
ATOM   7910  CE1 PHE C  38      -0.444  37.143  -4.921  1.00 96.54           C  
ATOM   7911  CE2 PHE C  38       1.568  37.503  -3.664  1.00 96.54           C  
ATOM   7912  CZ  PHE C  38       0.332  36.894  -3.796  1.00 96.54           C  
ATOM   7913  N   LEU C  39       2.271  41.969  -4.924  1.00 58.50           N  
ATOM   7914  CA  LEU C  39       2.544  42.530  -3.609  1.00 58.50           C  
ATOM   7915  C   LEU C  39       1.648  43.728  -3.317  1.00 58.50           C  
ATOM   7916  O   LEU C  39       1.057  43.820  -2.239  1.00 58.50           O  
ATOM   7917  CB  LEU C  39       4.010  42.947  -3.514  1.00136.08           C  
ATOM   7918  CG  LEU C  39       4.972  41.832  -3.108  1.00136.08           C  
ATOM   7919  CD1 LEU C  39       6.404  42.305  -3.278  1.00136.08           C  
ATOM   7920  CD2 LEU C  39       4.699  41.434  -1.663  1.00136.08           C  
ATOM   7921  N   LYS C  40       1.558  44.644  -4.279  1.00105.08           N  
ATOM   7922  CA  LYS C  40       0.721  45.829  -4.129  1.00105.08           C  
ATOM   7923  C   LYS C  40      -0.711  45.398  -3.854  1.00105.08           C  
ATOM   7924  O   LYS C  40      -1.351  45.876  -2.915  1.00105.08           O  
ATOM   7925  CB  LYS C  40       0.755  46.686  -5.400  1.00199.89           C  
ATOM   7926  CG  LYS C  40       1.996  47.548  -5.550  1.00199.89           C  
ATOM   7927  CD  LYS C  40       1.772  48.638  -6.592  1.00199.89           C  
ATOM   7928  CE  LYS C  40       2.940  49.613  -6.646  1.00199.89           C  
ATOM   7929  NZ  LYS C  40       2.692  50.713  -7.619  1.00199.89           N  
ATOM   7930  N   ALA C  41      -1.206  44.493  -4.693  1.00 83.24           N  
ATOM   7931  CA  ALA C  41      -2.556  43.974  -4.555  1.00 83.24           C  
ATOM   7932  C   ALA C  41      -2.691  43.472  -3.134  1.00 83.24           C  
ATOM   7933  O   ALA C  41      -3.618  43.843  -2.413  1.00 83.24           O  
ATOM   7934  CB  ALA C  41      -2.771  42.837  -5.533  1.00 83.79           C  
ATOM   7935  N   ALA C  42      -1.737  42.634  -2.740  1.00 68.94           N  
ATOM   7936  CA  ALA C  42      -1.709  42.053  -1.409  1.00 68.94           C  
ATOM   7937  C   ALA C  42      -1.817  43.100  -0.297  1.00 68.94           C  
ATOM   7938  O   ALA C  42      -2.374  42.831   0.768  1.00 68.94           O  
ATOM   7939  CB  ALA C  42      -0.434  41.257  -1.244  1.00122.40           C  
ATOM   7940  N   SER C  43      -1.281  44.289  -0.552  1.00 87.46           N  
ATOM   7941  CA  SER C  43      -1.280  45.374   0.421  1.00 87.46           C  
ATOM   7942  C   SER C  43      -2.524  46.228   0.336  1.00 87.46           C  
ATOM   7943  O   SER C  43      -2.946  46.829   1.324  1.00 87.46           O  
ATOM   7944  CB  SER C  43      -0.056  46.243   0.184  1.00 94.05           C  
ATOM   7945  OG  SER C  43       0.694  45.711  -0.893  1.00 94.05           O  
ATOM   7946  N   ASP C  44      -3.098  46.284  -0.859  1.00 91.84           N  
ATOM   7947  CA  ASP C  44      -4.297  47.065  -1.111  1.00 91.84           C  
ATOM   7948  C   ASP C  44      -5.378  46.807  -0.058  1.00 91.84           C  
ATOM   7949  O   ASP C  44      -6.087  45.800  -0.114  1.00 91.84           O  
ATOM   7950  CB  ASP C  44      -4.842  46.721  -2.496  1.00107.56           C  
ATOM   7951  CG  ASP C  44      -5.898  47.695  -2.963  1.00107.56           C  
ATOM   7952  OD1 ASP C  44      -6.583  48.294  -2.107  1.00107.56           O  
ATOM   7953  OD2 ASP C  44      -6.048  47.853  -4.190  1.00107.56           O  
ATOM   7954  N   PRO C  45      -5.521  47.719   0.915  1.00 69.84           N  
ATOM   7955  CA  PRO C  45      -6.516  47.603   1.986  1.00 69.84           C  
ATOM   7956  C   PRO C  45      -7.952  47.621   1.482  1.00 69.84           C  
ATOM   7957  O   PRO C  45      -8.888  47.391   2.243  1.00 69.84           O  
ATOM   7958  CB  PRO C  45      -6.217  48.808   2.871  1.00 57.48           C  
ATOM   7959  CG  PRO C  45      -5.759  49.797   1.911  1.00 57.48           C  
ATOM   7960  CD  PRO C  45      -4.803  48.991   1.035  1.00 57.48           C  
ATOM   7961  N   ALA C  46      -8.129  47.920   0.204  1.00 84.74           N  
ATOM   7962  CA  ALA C  46      -9.462  47.933  -0.375  1.00 84.74           C  
ATOM   7963  C   ALA C  46      -9.870  46.475  -0.435  1.00 84.74           C  
ATOM   7964  O   ALA C  46     -10.996  46.116  -0.091  1.00 84.74           O  
ATOM   7965  CB  ALA C  46      -9.422  48.517  -1.772  1.00126.71           C  
ATOM   7966  N   VAL C  47      -8.922  45.649  -0.873  1.00 71.87           N  
ATOM   7967  CA  VAL C  47      -9.114  44.213  -0.990  1.00 71.87           C  
ATOM   7968  C   VAL C  47      -9.477  43.601   0.355  1.00 71.87           C  
ATOM   7969  O   VAL C  47     -10.488  42.912   0.495  1.00 71.87           O  
ATOM   7970  CB  VAL C  47      -7.835  43.531  -1.496  1.00 56.67           C  
ATOM   7971  CG1 VAL C  47      -7.929  42.027  -1.274  1.00 56.67           C  
ATOM   7972  CG2 VAL C  47      -7.629  43.846  -2.976  1.00 56.67           C  
ATOM   7973  N   TRP C  48      -8.640  43.859   1.346  1.00 86.36           N  
ATOM   7974  CA  TRP C  48      -8.873  43.323   2.665  1.00 86.36           C  
ATOM   7975  C   TRP C  48     -10.214  43.753   3.227  1.00 86.36           C  
ATOM   7976  O   TRP C  48     -10.828  43.004   3.983  1.00 86.36           O  
ATOM   7977  CB  TRP C  48      -7.717  43.710   3.584  1.00133.83           C  
ATOM   7978  CG  TRP C  48      -6.440  43.099   3.108  1.00133.83           C  
ATOM   7979  CD1 TRP C  48      -5.361  43.755   2.593  1.00133.83           C  
ATOM   7980  CD2 TRP C  48      -6.139  41.693   3.016  1.00133.83           C  
ATOM   7981  NE1 TRP C  48      -4.408  42.849   2.180  1.00133.83           N  
ATOM   7982  CE2 TRP C  48      -4.859  41.577   2.428  1.00133.83           C  
ATOM   7983  CE3 TRP C  48      -6.830  40.522   3.373  1.00133.83           C  
ATOM   7984  CZ2 TRP C  48      -4.249  40.332   2.185  1.00133.83           C  
ATOM   7985  CZ3 TRP C  48      -6.224  39.284   3.130  1.00133.83           C  
ATOM   7986  CH2 TRP C  48      -4.946  39.204   2.542  1.00133.83           C  
ATOM   7987  N   LYS C  49     -10.684  44.941   2.857  1.00 59.01           N  
ATOM   7988  CA  LYS C  49     -11.991  45.400   3.341  1.00 59.01           C  
ATOM   7989  C   LYS C  49     -13.054  44.450   2.788  1.00 59.01           C  
ATOM   7990  O   LYS C  49     -13.964  44.023   3.490  1.00 59.01           O  
ATOM   7991  CB  LYS C  49     -12.293  46.819   2.857  1.00158.86           C  
ATOM   7992  CG  LYS C  49     -11.553  47.922   3.591  1.00158.86           C  
ATOM   7993  CD  LYS C  49     -12.076  49.296   3.171  1.00158.86           C  
ATOM   7994  CE  LYS C  49     -11.429  50.427   3.967  1.00158.86           C  
ATOM   7995  NZ  LYS C  49     -12.000  51.761   3.623  1.00158.86           N  
ATOM   7996  N   VAL C  50     -12.918  44.112   1.513  1.00 75.61           N  
ATOM   7997  CA  VAL C  50     -13.855  43.223   0.849  1.00 75.61           C  
ATOM   7998  C   VAL C  50     -13.740  41.814   1.409  1.00 75.61           C  
ATOM   7999  O   VAL C  50     -14.731  41.235   1.861  1.00 75.61           O  
ATOM   8000  CB  VAL C  50     -13.583  43.189  -0.656  1.00 75.09           C  
ATOM   8001  CG1 VAL C  50     -14.600  42.339  -1.335  1.00 75.09           C  
ATOM   8002  CG2 VAL C  50     -13.625  44.590  -1.218  1.00 75.09           C  
ATOM   8003  N   VAL C  51     -12.527  41.269   1.375  1.00 52.21           N  
ATOM   8004  CA  VAL C  51     -12.276  39.928   1.894  1.00 52.21           C  
ATOM   8005  C   VAL C  51     -12.980  39.714   3.228  1.00 52.21           C  
ATOM   8006  O   VAL C  51     -13.657  38.711   3.435  1.00 52.21           O  
ATOM   8007  CB  VAL C  51     -10.780  39.676   2.094  1.00 68.01           C  
ATOM   8008  CG1 VAL C  51     -10.578  38.436   2.930  1.00 68.01           C  
ATOM   8009  CG2 VAL C  51     -10.101  39.508   0.749  1.00 68.01           C  
ATOM   8010  N   LEU C  52     -12.830  40.666   4.130  1.00 58.00           N  
ATOM   8011  CA  LEU C  52     -13.466  40.531   5.416  1.00 58.00           C  
ATOM   8012  C   LEU C  52     -14.973  40.556   5.283  1.00 58.00           C  
ATOM   8013  O   LEU C  52     -15.667  39.722   5.865  1.00 58.00           O  
ATOM   8014  CB  LEU C  52     -13.000  41.623   6.381  1.00 93.95           C  
ATOM   8015  CG  LEU C  52     -11.494  41.667   6.669  1.00 93.95           C  
ATOM   8016  CD1 LEU C  52     -11.273  42.543   7.876  1.00 93.95           C  
ATOM   8017  CD2 LEU C  52     -10.922  40.278   6.934  1.00 93.95           C  
ATOM   8018  N   THR C  53     -15.495  41.495   4.510  1.00 58.21           N  
ATOM   8019  CA  THR C  53     -16.947  41.575   4.345  1.00 58.21           C  
ATOM   8020  C   THR C  53     -17.451  40.229   3.858  1.00 58.21           C  
ATOM   8021  O   THR C  53     -18.479  39.727   4.325  1.00 58.21           O  
ATOM   8022  CB  THR C  53     -17.359  42.617   3.308  1.00 76.61           C  
ATOM   8023  OG1 THR C  53     -16.597  43.815   3.490  1.00 76.61           O  
ATOM   8024  CG2 THR C  53     -18.829  42.938   3.463  1.00 76.61           C  
ATOM   8025  N   THR C  54     -16.711  39.660   2.914  1.00 63.82           N  
ATOM   8026  CA  THR C  54     -17.041  38.368   2.346  1.00 63.82           C  
ATOM   8027  C   THR C  54     -17.126  37.331   3.468  1.00 63.82           C  
ATOM   8028  O   THR C  54     -18.225  36.929   3.886  1.00 63.82           O  
ATOM   8029  CB  THR C  54     -15.954  37.940   1.357  1.00 67.64           C  
ATOM   8030  OG1 THR C  54     -15.804  38.960   0.367  1.00 67.64           O  
ATOM   8031  CG2 THR C  54     -16.292  36.615   0.689  1.00 67.64           C  
ATOM   8032  N   TYR C  55     -15.951  36.928   3.959  1.00 61.18           N  
ATOM   8033  CA  TYR C  55     -15.807  35.948   5.017  1.00 61.18           C  
ATOM   8034  C   TYR C  55     -16.799  36.149   6.153  1.00 61.18           C  
ATOM   8035  O   TYR C  55     -17.458  35.208   6.586  1.00 61.18           O  
ATOM   8036  CB  TYR C  55     -14.365  36.002   5.528  1.00 59.52           C  
ATOM   8037  CG  TYR C  55     -13.359  35.399   4.565  1.00 59.52           C  
ATOM   8038  CD1 TYR C  55     -13.648  35.272   3.221  1.00 59.52           C  
ATOM   8039  CD2 TYR C  55     -12.136  34.925   5.007  1.00 59.52           C  
ATOM   8040  CE1 TYR C  55     -12.754  34.680   2.338  1.00 59.52           C  
ATOM   8041  CE2 TYR C  55     -11.227  34.322   4.130  1.00 59.52           C  
ATOM   8042  CZ  TYR C  55     -11.545  34.197   2.791  1.00 59.52           C  
ATOM   8043  OH  TYR C  55     -10.677  33.557   1.911  1.00 59.52           O  
ATOM   8044  N   TYR C  56     -16.917  37.373   6.633  1.00 38.47           N  
ATOM   8045  CA  TYR C  56     -17.836  37.648   7.724  1.00 38.47           C  
ATOM   8046  C   TYR C  56     -19.321  37.494   7.345  1.00 38.47           C  
ATOM   8047  O   TYR C  56     -20.148  37.033   8.147  1.00 38.47           O  
ATOM   8048  CB  TYR C  56     -17.584  39.048   8.259  1.00 66.26           C  
ATOM   8049  CG  TYR C  56     -18.593  39.491   9.279  1.00 66.26           C  
ATOM   8050  CD1 TYR C  56     -18.578  38.986  10.570  1.00 66.26           C  
ATOM   8051  CD2 TYR C  56     -19.578  40.411   8.948  1.00 66.26           C  
ATOM   8052  CE1 TYR C  56     -19.527  39.388  11.518  1.00 66.26           C  
ATOM   8053  CE2 TYR C  56     -20.526  40.821   9.881  1.00 66.26           C  
ATOM   8054  CZ  TYR C  56     -20.497  40.305  11.167  1.00 66.26           C  
ATOM   8055  OH  TYR C  56     -21.443  40.711  12.083  1.00 66.26           O  
ATOM   8056  N   ALA C  57     -19.675  37.888   6.128  1.00 81.55           N  
ATOM   8057  CA  ALA C  57     -21.061  37.780   5.707  1.00 81.55           C  
ATOM   8058  C   ALA C  57     -21.411  36.316   5.560  1.00 81.55           C  
ATOM   8059  O   ALA C  57     -22.467  35.873   5.998  1.00 81.55           O  
ATOM   8060  CB  ALA C  57     -21.269  38.504   4.395  1.00 92.87           C  
ATOM   8061  N   ALA C  58     -20.503  35.565   4.952  1.00 50.38           N  
ATOM   8062  CA  ALA C  58     -20.709  34.142   4.729  1.00 50.38           C  
ATOM   8063  C   ALA C  58     -20.750  33.385   6.054  1.00 50.38           C  
ATOM   8064  O   ALA C  58     -21.416  32.357   6.188  1.00 50.38           O  
ATOM   8065  CB  ALA C  58     -19.596  33.595   3.839  1.00 29.42           C  
ATOM   8066  N   LEU C  59     -20.035  33.900   7.040  1.00 72.93           N  
ATOM   8067  CA  LEU C  59     -19.998  33.260   8.333  1.00 72.93           C  
ATOM   8068  C   LEU C  59     -21.356  33.378   9.011  1.00 72.93           C  
ATOM   8069  O   LEU C  59     -21.749  32.521   9.792  1.00 72.93           O  
ATOM   8070  CB  LEU C  59     -18.914  33.899   9.193  1.00 68.28           C  
ATOM   8071  CG  LEU C  59     -18.588  33.135  10.473  1.00 68.28           C  
ATOM   8072  CD1 LEU C  59     -17.092  32.912  10.551  1.00 68.28           C  
ATOM   8073  CD2 LEU C  59     -19.109  33.903  11.677  1.00 68.28           C  
ATOM   8074  N   ILE C  60     -22.087  34.436   8.705  1.00 58.71           N  
ATOM   8075  CA  ILE C  60     -23.395  34.610   9.305  1.00 58.71           C  
ATOM   8076  C   ILE C  60     -24.414  33.680   8.665  1.00 58.71           C  
ATOM   8077  O   ILE C  60     -25.262  33.113   9.349  1.00 58.71           O  
ATOM   8078  CB  ILE C  60     -23.869  36.064   9.175  1.00 49.69           C  
ATOM   8079  CG1 ILE C  60     -22.908  36.971   9.949  1.00 49.69           C  
ATOM   8080  CG2 ILE C  60     -25.307  36.206   9.672  1.00 49.69           C  
ATOM   8081  CD1 ILE C  60     -23.320  38.426   9.998  1.00 49.69           C  
ATOM   8082  N   SER C  61     -24.331  33.515   7.352  1.00 64.84           N  
ATOM   8083  CA  SER C  61     -25.271  32.640   6.666  1.00 64.84           C  
ATOM   8084  C   SER C  61     -25.134  31.251   7.256  1.00 64.84           C  
ATOM   8085  O   SER C  61     -26.134  30.582   7.530  1.00 64.84           O  
ATOM   8086  CB  SER C  61     -24.986  32.582   5.160  1.00 45.85           C  
ATOM   8087  OG  SER C  61     -23.933  31.693   4.847  1.00 45.85           O  
ATOM   8088  N   THR C  62     -23.885  30.831   7.461  1.00 57.14           N  
ATOM   8089  CA  THR C  62     -23.601  29.514   8.023  1.00 57.14           C  
ATOM   8090  C   THR C  62     -24.237  29.340   9.398  1.00 57.14           C  
ATOM   8091  O   THR C  62     -24.979  28.391   9.622  1.00 57.14           O  
ATOM   8092  CB  THR C  62     -22.097  29.275   8.140  1.00 52.60           C  
ATOM   8093  OG1 THR C  62     -21.526  29.155   6.831  1.00 52.60           O  
ATOM   8094  CG2 THR C  62     -21.830  28.008   8.917  1.00 52.60           C  
ATOM   8095  N   LEU C  63     -23.957  30.256  10.315  1.00 63.13           N  
ATOM   8096  CA  LEU C  63     -24.552  30.153  11.632  1.00 63.13           C  
ATOM   8097  C   LEU C  63     -26.058  30.024  11.499  1.00 63.13           C  
ATOM   8098  O   LEU C  63     -26.679  29.169  12.131  1.00 63.13           O  
ATOM   8099  CB  LEU C  63     -24.235  31.374  12.491  1.00 71.22           C  
ATOM   8100  CG  LEU C  63     -22.764  31.649  12.807  1.00 71.22           C  
ATOM   8101  CD1 LEU C  63     -22.721  32.518  14.053  1.00 71.22           C  
ATOM   8102  CD2 LEU C  63     -21.973  30.354  13.026  1.00 71.22           C  
ATOM   8103  N   ILE C  64     -26.657  30.872  10.679  1.00 67.25           N  
ATOM   8104  CA  ILE C  64     -28.096  30.801  10.495  1.00 67.25           C  
ATOM   8105  C   ILE C  64     -28.464  29.398  10.019  1.00 67.25           C  
ATOM   8106  O   ILE C  64     -29.462  28.830  10.459  1.00 67.25           O  
ATOM   8107  CB  ILE C  64     -28.579  31.839   9.466  1.00 63.06           C  
ATOM   8108  CG1 ILE C  64     -28.192  33.235   9.939  1.00 63.06           C  
ATOM   8109  CG2 ILE C  64     -30.087  31.754   9.301  1.00 63.06           C  
ATOM   8110  CD1 ILE C  64     -28.584  34.325   8.991  1.00 63.06           C  
ATOM   8111  N   ALA C  65     -27.642  28.842   9.134  1.00 61.33           N  
ATOM   8112  CA  ALA C  65     -27.880  27.514   8.602  1.00 61.33           C  
ATOM   8113  C   ALA C  65     -27.857  26.504   9.733  1.00 61.33           C  
ATOM   8114  O   ALA C  65     -28.848  25.835  10.008  1.00 61.33           O  
ATOM   8115  CB  ALA C  65     -26.832  27.165   7.581  1.00 41.84           C  
ATOM   8116  N   VAL C  66     -26.716  26.379  10.390  1.00 53.77           N  
ATOM   8117  CA  VAL C  66     -26.600  25.450  11.499  1.00 53.77           C  
ATOM   8118  C   VAL C  66     -27.801  25.577  12.429  1.00 53.77           C  
ATOM   8119  O   VAL C  66     -28.508  24.606  12.681  1.00 53.77           O  
ATOM   8120  CB  VAL C  66     -25.339  25.730  12.306  1.00 39.53           C  
ATOM   8121  CG1 VAL C  66     -25.332  24.885  13.534  1.00 39.53           C  
ATOM   8122  CG2 VAL C  66     -24.109  25.442  11.462  1.00 39.53           C  
ATOM   8123  N   ILE C  67     -28.038  26.787  12.918  1.00 43.34           N  
ATOM   8124  CA  ILE C  67     -29.128  27.044  13.837  1.00 43.34           C  
ATOM   8125  C   ILE C  67     -30.531  26.688  13.380  1.00 43.34           C  
ATOM   8126  O   ILE C  67     -31.383  26.357  14.203  1.00 43.34           O  
ATOM   8127  CB  ILE C  67     -29.109  28.499  14.283  1.00 48.43           C  
ATOM   8128  CG1 ILE C  67     -27.827  28.751  15.082  1.00 48.43           C  
ATOM   8129  CG2 ILE C  67     -30.359  28.829  15.112  1.00 48.43           C  
ATOM   8130  CD1 ILE C  67     -27.673  30.180  15.567  1.00 48.43           C  
ATOM   8131  N   PHE C  68     -30.809  26.758  12.087  1.00 35.56           N  
ATOM   8132  CA  PHE C  68     -32.156  26.407  11.631  1.00 35.56           C  
ATOM   8133  C   PHE C  68     -32.108  25.146  10.800  1.00 35.56           C  
ATOM   8134  O   PHE C  68     -33.062  24.376  10.768  1.00 35.56           O  
ATOM   8135  CB  PHE C  68     -32.755  27.528  10.786  1.00 61.66           C  
ATOM   8136  CG  PHE C  68     -33.205  28.716  11.566  1.00 61.66           C  
ATOM   8137  CD1 PHE C  68     -32.284  29.582  12.134  1.00 61.66           C  
ATOM   8138  CD2 PHE C  68     -34.558  28.990  11.701  1.00 61.66           C  
ATOM   8139  CE1 PHE C  68     -32.705  30.706  12.827  1.00 61.66           C  
ATOM   8140  CE2 PHE C  68     -34.992  30.107  12.388  1.00 61.66           C  
ATOM   8141  CZ  PHE C  68     -34.062  30.971  12.954  1.00 61.66           C  
ATOM   8142  N   GLY C  69     -30.984  24.957  10.124  1.00 64.05           N  
ATOM   8143  CA  GLY C  69     -30.798  23.813   9.260  1.00 64.05           C  
ATOM   8144  C   GLY C  69     -30.640  22.505   9.989  1.00 64.05           C  
ATOM   8145  O   GLY C  69     -31.209  21.500   9.579  1.00 64.05           O  
ATOM   8146  N   THR C  70     -29.874  22.502  11.070  1.00 39.54           N  
ATOM   8147  CA  THR C  70     -29.666  21.274  11.821  1.00 39.54           C  
ATOM   8148  C   THR C  70     -31.000  20.635  12.192  1.00 39.54           C  
ATOM   8149  O   THR C  70     -31.290  19.518  11.779  1.00 39.54           O  
ATOM   8150  CB  THR C  70     -28.810  21.541  13.082  1.00 47.96           C  
ATOM   8151  OG1 THR C  70     -27.482  21.914  12.689  1.00 47.96           O  
ATOM   8152  CG2 THR C  70     -28.725  20.300  13.939  1.00 47.96           C  
ATOM   8153  N   PRO C  71     -31.835  21.336  12.963  1.00 39.68           N  
ATOM   8154  CA  PRO C  71     -33.113  20.727  13.317  1.00 39.68           C  
ATOM   8155  C   PRO C  71     -33.802  20.004  12.170  1.00 39.68           C  
ATOM   8156  O   PRO C  71     -34.310  18.899  12.326  1.00 39.68           O  
ATOM   8157  CB  PRO C  71     -33.930  21.894  13.871  1.00 45.34           C  
ATOM   8158  CG  PRO C  71     -33.058  23.121  13.649  1.00 45.34           C  
ATOM   8159  CD  PRO C  71     -31.665  22.622  13.643  1.00 45.34           C  
ATOM   8160  N   LEU C  72     -33.809  20.605  11.004  1.00 33.57           N  
ATOM   8161  CA  LEU C  72     -34.434  19.960   9.855  1.00 33.57           C  
ATOM   8162  C   LEU C  72     -33.653  18.716   9.422  1.00 33.57           C  
ATOM   8163  O   LEU C  72     -34.233  17.705   9.063  1.00 33.57           O  
ATOM   8164  CB  LEU C  72     -34.526  20.950   8.677  1.00 63.51           C  
ATOM   8165  CG  LEU C  72     -35.119  20.440   7.360  1.00 63.51           C  
ATOM   8166  CD1 LEU C  72     -36.545  19.968   7.577  1.00 63.51           C  
ATOM   8167  CD2 LEU C  72     -35.086  21.548   6.338  1.00 63.51           C  
ATOM   8168  N   ALA C  73     -32.333  18.806   9.451  1.00 56.97           N  
ATOM   8169  CA  ALA C  73     -31.500  17.691   9.038  1.00 56.97           C  
ATOM   8170  C   ALA C  73     -31.755  16.489   9.922  1.00 56.97           C  
ATOM   8171  O   ALA C  73     -31.732  15.357   9.447  1.00 56.97           O  
ATOM   8172  CB  ALA C  73     -30.021  18.083   9.081  1.00 28.17           C  
ATOM   8173  N   TYR C  74     -31.995  16.730  11.209  1.00 56.46           N  
ATOM   8174  CA  TYR C  74     -32.270  15.638  12.143  1.00 56.46           C  
ATOM   8175  C   TYR C  74     -33.586  15.022  11.708  1.00 56.46           C  
ATOM   8176  O   TYR C  74     -33.659  13.835  11.374  1.00 56.46           O  
ATOM   8177  CB  TYR C  74     -32.393  16.174  13.569  1.00 85.34           C  
ATOM   8178  CG  TYR C  74     -32.663  15.114  14.617  1.00 85.34           C  
ATOM   8179  CD1 TYR C  74     -31.761  14.074  14.835  1.00 85.34           C  
ATOM   8180  CD2 TYR C  74     -33.815  15.161  15.400  1.00 85.34           C  
ATOM   8181  CE1 TYR C  74     -32.002  13.110  15.808  1.00 85.34           C  
ATOM   8182  CE2 TYR C  74     -34.063  14.206  16.374  1.00 85.34           C  
ATOM   8183  CZ  TYR C  74     -33.151  13.183  16.574  1.00 85.34           C  
ATOM   8184  OH  TYR C  74     -33.375  12.239  17.549  1.00 85.34           O  
ATOM   8185  N   ILE C  75     -34.623  15.857  11.705  1.00 35.62           N  
ATOM   8186  CA  ILE C  75     -35.950  15.438  11.283  1.00 35.62           C  
ATOM   8187  C   ILE C  75     -35.959  14.688   9.955  1.00 35.62           C  
ATOM   8188  O   ILE C  75     -36.807  13.854   9.717  1.00 35.62           O  
ATOM   8189  CB  ILE C  75     -36.888  16.644  11.174  1.00 30.71           C  
ATOM   8190  CG1 ILE C  75     -37.153  17.188  12.576  1.00 30.71           C  
ATOM   8191  CG2 ILE C  75     -38.182  16.259  10.471  1.00 30.71           C  
ATOM   8192  CD1 ILE C  75     -38.233  18.262  12.629  1.00 30.71           C  
ATOM   8193  N   LEU C  76     -35.021  14.969   9.077  1.00 53.59           N  
ATOM   8194  CA  LEU C  76     -35.032  14.263   7.813  1.00 53.59           C  
ATOM   8195  C   LEU C  76     -34.383  12.899   7.909  1.00 53.59           C  
ATOM   8196  O   LEU C  76     -34.820  11.962   7.257  1.00 53.59           O  
ATOM   8197  CB  LEU C  76     -34.351  15.102   6.732  1.00 80.21           C  
ATOM   8198  CG  LEU C  76     -35.154  16.347   6.358  1.00 80.21           C  
ATOM   8199  CD1 LEU C  76     -34.415  17.135   5.311  1.00 80.21           C  
ATOM   8200  CD2 LEU C  76     -36.521  15.941   5.838  1.00 80.21           C  
ATOM   8201  N   ALA C  77     -33.344  12.792   8.728  1.00 63.71           N  
ATOM   8202  CA  ALA C  77     -32.627  11.533   8.895  1.00 63.71           C  
ATOM   8203  C   ALA C  77     -33.399  10.531   9.742  1.00 63.71           C  
ATOM   8204  O   ALA C  77     -33.276   9.323   9.554  1.00 63.71           O  
ATOM   8205  CB  ALA C  77     -31.271  11.790   9.527  1.00 83.88           C  
ATOM   8206  N   ARG C  78     -34.198  11.041  10.668  1.00 72.69           N  
ATOM   8207  CA  ARG C  78     -34.957  10.183  11.554  1.00 72.69           C  
ATOM   8208  C   ARG C  78     -36.378   9.907  11.083  1.00 72.69           C  
ATOM   8209  O   ARG C  78     -36.626   8.941  10.358  1.00 72.69           O  
ATOM   8210  CB  ARG C  78     -34.973  10.802  12.949  1.00 71.92           C  
ATOM   8211  CG  ARG C  78     -33.607  10.825  13.629  1.00 71.92           C  
ATOM   8212  CD  ARG C  78     -33.165   9.429  14.010  1.00 71.92           C  
ATOM   8213  NE  ARG C  78     -31.781   9.395  14.452  1.00 71.92           N  
ATOM   8214  CZ  ARG C  78     -30.808   8.798  13.775  1.00 71.92           C  
ATOM   8215  NH1 ARG C  78     -31.076   8.188  12.628  1.00 71.92           N  
ATOM   8216  NH2 ARG C  78     -29.570   8.806  14.243  1.00 71.92           N  
ATOM   8217  N   LYS C  79     -37.306  10.758  11.505  1.00 85.46           N  
ATOM   8218  CA  LYS C  79     -38.716  10.628  11.150  1.00 85.46           C  
ATOM   8219  C   LYS C  79     -38.956  10.510   9.648  1.00 85.46           C  
ATOM   8220  O   LYS C  79     -38.145  10.939   8.828  1.00 85.46           O  
ATOM   8221  CB  LYS C  79     -39.501  11.825  11.694  1.00 95.15           C  
ATOM   8222  CG  LYS C  79     -39.319  12.052  13.185  1.00 95.15           C  
ATOM   8223  CD  LYS C  79     -40.034  13.302  13.652  1.00 95.15           C  
ATOM   8224  CE  LYS C  79     -39.785  13.565  15.135  1.00 95.15           C  
ATOM   8225  NZ  LYS C  79     -40.461  14.820  15.586  1.00 95.15           N  
ATOM   8226  N   SER C  80     -40.078   9.900   9.300  1.00111.68           N  
ATOM   8227  CA  SER C  80     -40.472   9.741   7.912  1.00111.68           C  
ATOM   8228  C   SER C  80     -41.986   9.874   7.913  1.00111.68           C  
ATOM   8229  O   SER C  80     -42.705   9.012   8.412  1.00111.68           O  
ATOM   8230  CB  SER C  80     -40.045   8.380   7.365  1.00 79.11           C  
ATOM   8231  OG  SER C  80     -40.703   7.330   8.039  1.00 79.11           O  
ATOM   8232  N   PHE C  81     -42.453  10.988   7.369  1.00105.34           N  
ATOM   8233  CA  PHE C  81     -43.867  11.315   7.304  1.00105.34           C  
ATOM   8234  C   PHE C  81     -44.314  11.349   5.846  1.00105.34           C  
ATOM   8235  O   PHE C  81     -43.532  11.048   4.946  1.00105.34           O  
ATOM   8236  CB  PHE C  81     -44.069  12.671   7.980  1.00 99.30           C  
ATOM   8237  CG  PHE C  81     -42.951  13.638   7.718  1.00 99.30           C  
ATOM   8238  CD1 PHE C  81     -42.970  14.466   6.597  1.00 99.30           C  
ATOM   8239  CD2 PHE C  81     -41.833  13.663   8.551  1.00 99.30           C  
ATOM   8240  CE1 PHE C  81     -41.894  15.297   6.307  1.00 99.30           C  
ATOM   8241  CE2 PHE C  81     -40.752  14.488   8.268  1.00 99.30           C  
ATOM   8242  CZ  PHE C  81     -40.783  15.305   7.143  1.00 99.30           C  
ATOM   8243  N   PRO C  82     -45.582  11.706   5.591  1.00105.82           N  
ATOM   8244  CA  PRO C  82     -46.083  11.761   4.216  1.00105.82           C  
ATOM   8245  C   PRO C  82     -45.466  12.882   3.365  1.00105.82           C  
ATOM   8246  O   PRO C  82     -45.137  12.681   2.189  1.00105.82           O  
ATOM   8247  CB  PRO C  82     -47.584  11.936   4.418  1.00 98.62           C  
ATOM   8248  CG  PRO C  82     -47.652  12.746   5.687  1.00 98.62           C  
ATOM   8249  CD  PRO C  82     -46.655  12.031   6.550  1.00 98.62           C  
ATOM   8250  N   GLY C  83     -45.304  14.055   3.969  1.00103.15           N  
ATOM   8251  CA  GLY C  83     -44.746  15.192   3.256  1.00103.15           C  
ATOM   8252  C   GLY C  83     -43.316  15.071   2.746  1.00103.15           C  
ATOM   8253  O   GLY C  83     -43.036  15.450   1.610  1.00103.15           O  
ATOM   8254  N   LYS C  84     -42.418  14.548   3.582  1.00 96.65           N  
ATOM   8255  CA  LYS C  84     -41.005  14.393   3.239  1.00 96.65           C  
ATOM   8256  C   LYS C  84     -40.628  14.681   1.789  1.00 96.65           C  
ATOM   8257  O   LYS C  84     -39.916  15.644   1.520  1.00 96.65           O  
ATOM   8258  CB  LYS C  84     -40.510  12.999   3.624  1.00 93.61           C  
ATOM   8259  CG  LYS C  84     -39.555  13.006   4.804  1.00 93.61           C  
ATOM   8260  CD  LYS C  84     -38.669  11.775   4.793  1.00 93.61           C  
ATOM   8261  CE  LYS C  84     -37.612  11.839   5.888  1.00 93.61           C  
ATOM   8262  NZ  LYS C  84     -36.709  10.648   5.852  1.00 93.61           N  
ATOM   8263  N   SER C  85     -41.097  13.850   0.861  1.00 81.68           N  
ATOM   8264  CA  SER C  85     -40.801  14.026  -0.564  1.00 81.68           C  
ATOM   8265  C   SER C  85     -40.748  15.506  -0.951  1.00 81.68           C  
ATOM   8266  O   SER C  85     -39.843  15.948  -1.653  1.00 81.68           O  
ATOM   8267  CB  SER C  85     -41.862  13.321  -1.409  1.00138.38           C  
ATOM   8268  OG  SER C  85     -41.943  11.945  -1.085  1.00138.38           O  
ATOM   8269  N   VAL C  86     -41.736  16.261  -0.493  1.00 74.55           N  
ATOM   8270  CA  VAL C  86     -41.813  17.684  -0.754  1.00 74.55           C  
ATOM   8271  C   VAL C  86     -40.749  18.394   0.069  1.00 74.55           C  
ATOM   8272  O   VAL C  86     -39.876  19.050  -0.479  1.00 74.55           O  
ATOM   8273  CB  VAL C  86     -43.207  18.232  -0.370  1.00 66.38           C  
ATOM   8274  CG1 VAL C  86     -43.130  19.713  -0.034  1.00 66.38           C  
ATOM   8275  CG2 VAL C  86     -44.178  17.997  -1.507  1.00 66.38           C  
ATOM   8276  N   VAL C  87     -40.823  18.261   1.389  1.00 68.70           N  
ATOM   8277  CA  VAL C  87     -39.853  18.904   2.271  1.00 68.70           C  
ATOM   8278  C   VAL C  87     -38.430  18.707   1.771  1.00 68.70           C  
ATOM   8279  O   VAL C  87     -37.625  19.625   1.820  1.00 68.70           O  
ATOM   8280  CB  VAL C  87     -39.941  18.351   3.708  1.00 69.48           C  
ATOM   8281  CG1 VAL C  87     -38.906  19.030   4.594  1.00 69.48           C  
ATOM   8282  CG2 VAL C  87     -41.339  18.571   4.260  1.00 69.48           C  
ATOM   8283  N   GLU C  88     -38.127  17.509   1.289  1.00 61.68           N  
ATOM   8284  CA  GLU C  88     -36.795  17.217   0.789  1.00 61.68           C  
ATOM   8285  C   GLU C  88     -36.498  17.996  -0.481  1.00 61.68           C  
ATOM   8286  O   GLU C  88     -35.369  18.447  -0.698  1.00 61.68           O  
ATOM   8287  CB  GLU C  88     -36.640  15.724   0.521  1.00 94.46           C  
ATOM   8288  CG  GLU C  88     -36.763  14.872   1.761  1.00 94.46           C  
ATOM   8289  CD  GLU C  88     -36.323  13.448   1.520  1.00 94.46           C  
ATOM   8290  OE1 GLU C  88     -36.906  12.786   0.632  1.00 94.46           O  
ATOM   8291  OE2 GLU C  88     -35.390  12.995   2.219  1.00 94.46           O  
ATOM   8292  N   GLY C  89     -37.517  18.153  -1.322  1.00 55.51           N  
ATOM   8293  CA  GLY C  89     -37.357  18.880  -2.573  1.00 55.51           C  
ATOM   8294  C   GLY C  89     -37.136  20.349  -2.323  1.00 55.51           C  
ATOM   8295  O   GLY C  89     -36.240  20.935  -2.894  1.00 55.51           O  
ATOM   8296  N   ILE C  90     -37.955  20.949  -1.471  1.00 44.18           N  
ATOM   8297  CA  ILE C  90     -37.810  22.358  -1.148  1.00 44.18           C  
ATOM   8298  C   ILE C  90     -36.373  22.631  -0.718  1.00 44.18           C  
ATOM   8299  O   ILE C  90     -35.777  23.635  -1.104  1.00 44.18           O  
ATOM   8300  CB  ILE C  90     -38.753  22.764  -0.021  1.00 42.99           C  
ATOM   8301  CG1 ILE C  90     -40.188  22.685  -0.518  1.00 42.99           C  
ATOM   8302  CG2 ILE C  90     -38.422  24.158   0.477  1.00 42.99           C  
ATOM   8303  CD1 ILE C  90     -41.214  23.189   0.483  1.00 42.99           C  
ATOM   8304  N   VAL C  91     -35.810  21.723   0.071  1.00 59.84           N  
ATOM   8305  CA  VAL C  91     -34.443  21.867   0.543  1.00 59.84           C  
ATOM   8306  C   VAL C  91     -33.454  21.926  -0.614  1.00 59.84           C  
ATOM   8307  O   VAL C  91     -32.428  22.592  -0.536  1.00 59.84           O  
ATOM   8308  CB  VAL C  91     -34.061  20.700   1.473  1.00 67.87           C  
ATOM   8309  CG1 VAL C  91     -32.553  20.631   1.647  1.00 67.87           C  
ATOM   8310  CG2 VAL C  91     -34.722  20.894   2.823  1.00 67.87           C  
ATOM   8311  N   ASP C  92     -33.759  21.229  -1.694  1.00 57.27           N  
ATOM   8312  CA  ASP C  92     -32.860  21.231  -2.830  1.00 57.27           C  
ATOM   8313  C   ASP C  92     -33.186  22.269  -3.902  1.00 57.27           C  
ATOM   8314  O   ASP C  92     -32.477  22.358  -4.898  1.00 57.27           O  
ATOM   8315  CB  ASP C  92     -32.812  19.841  -3.450  1.00112.18           C  
ATOM   8316  CG  ASP C  92     -32.220  18.816  -2.514  1.00112.18           C  
ATOM   8317  OD1 ASP C  92     -31.076  19.025  -2.057  1.00112.18           O  
ATOM   8318  OD2 ASP C  92     -32.893  17.803  -2.234  1.00112.18           O  
ATOM   8319  N   LEU C  93     -34.239  23.058  -3.702  1.00 65.74           N  
ATOM   8320  CA  LEU C  93     -34.611  24.069  -4.686  1.00 65.74           C  
ATOM   8321  C   LEU C  93     -33.395  24.824  -5.215  1.00 65.74           C  
ATOM   8322  O   LEU C  93     -33.063  24.759  -6.407  1.00 65.74           O  
ATOM   8323  CB  LEU C  93     -35.576  25.083  -4.080  1.00 72.56           C  
ATOM   8324  CG  LEU C  93     -37.069  24.903  -4.280  1.00 72.56           C  
ATOM   8325  CD1 LEU C  93     -37.791  25.962  -3.454  1.00 72.56           C  
ATOM   8326  CD2 LEU C  93     -37.423  25.008  -5.763  1.00 72.56           C  
ATOM   8327  N   PRO C  94     -32.713  25.553  -4.324  1.00 61.27           N  
ATOM   8328  CA  PRO C  94     -31.534  26.338  -4.675  1.00 61.27           C  
ATOM   8329  C   PRO C  94     -30.505  25.687  -5.573  1.00 61.27           C  
ATOM   8330  O   PRO C  94     -29.749  26.374  -6.253  1.00 61.27           O  
ATOM   8331  CB  PRO C  94     -30.961  26.731  -3.313  1.00 66.31           C  
ATOM   8332  CG  PRO C  94     -31.582  25.777  -2.367  1.00 66.31           C  
ATOM   8333  CD  PRO C  94     -32.957  25.634  -2.878  1.00 66.31           C  
ATOM   8334  N   VAL C  95     -30.472  24.369  -5.597  1.00 59.01           N  
ATOM   8335  CA  VAL C  95     -29.491  23.680  -6.427  1.00 59.01           C  
ATOM   8336  C   VAL C  95     -29.871  23.688  -7.897  1.00 59.01           C  
ATOM   8337  O   VAL C  95     -29.044  23.435  -8.775  1.00 59.01           O  
ATOM   8338  CB  VAL C  95     -29.344  22.219  -5.977  1.00 45.97           C  
ATOM   8339  CG1 VAL C  95     -28.221  21.548  -6.730  1.00 45.97           C  
ATOM   8340  CG2 VAL C  95     -29.103  22.179  -4.482  1.00 45.97           C  
ATOM   8341  N   VAL C  96     -31.135  23.985  -8.158  1.00 69.57           N  
ATOM   8342  CA  VAL C  96     -31.643  23.978  -9.513  1.00 69.57           C  
ATOM   8343  C   VAL C  96     -31.847  25.371 -10.095  1.00 69.57           C  
ATOM   8344  O   VAL C  96     -31.868  25.562 -11.313  1.00 69.57           O  
ATOM   8345  CB  VAL C  96     -32.959  23.224  -9.546  1.00 78.41           C  
ATOM   8346  CG1 VAL C  96     -33.429  23.087 -10.961  1.00 78.41           C  
ATOM   8347  CG2 VAL C  96     -32.782  21.870  -8.912  1.00 78.41           C  
ATOM   8348  N   ILE C  97     -31.999  26.338  -9.208  1.00 56.24           N  
ATOM   8349  CA  ILE C  97     -32.206  27.711  -9.597  1.00 56.24           C  
ATOM   8350  C   ILE C  97     -30.889  28.424  -9.840  1.00 56.24           C  
ATOM   8351  O   ILE C  97     -30.104  28.607  -8.907  1.00 56.24           O  
ATOM   8352  CB  ILE C  97     -32.955  28.444  -8.505  1.00 75.56           C  
ATOM   8353  CG1 ILE C  97     -34.263  27.713  -8.240  1.00 75.56           C  
ATOM   8354  CG2 ILE C  97     -33.172  29.897  -8.898  1.00 75.56           C  
ATOM   8355  CD1 ILE C  97     -34.986  28.220  -7.043  1.00 75.56           C  
ATOM   8356  N   PRO C  98     -30.626  28.845 -11.096  1.00 42.72           N  
ATOM   8357  CA  PRO C  98     -29.377  29.545 -11.405  1.00 42.72           C  
ATOM   8358  C   PRO C  98     -29.203  30.776 -10.509  1.00 42.72           C  
ATOM   8359  O   PRO C  98     -30.174  31.454 -10.151  1.00 42.72           O  
ATOM   8360  CB  PRO C  98     -29.520  29.863 -12.887  1.00 71.57           C  
ATOM   8361  CG  PRO C  98     -30.992  29.874 -13.102  1.00 71.57           C  
ATOM   8362  CD  PRO C  98     -31.460  28.718 -12.301  1.00 71.57           C  
ATOM   8363  N   HIS C  99     -27.947  31.030 -10.139  1.00 37.35           N  
ATOM   8364  CA  HIS C  99     -27.582  32.116  -9.227  1.00 37.35           C  
ATOM   8365  C   HIS C  99     -28.390  33.389  -9.390  1.00 37.35           C  
ATOM   8366  O   HIS C  99     -29.056  33.841  -8.460  1.00 37.35           O  
ATOM   8367  CB  HIS C  99     -26.086  32.436  -9.346  1.00 75.90           C  
ATOM   8368  CG  HIS C  99     -25.198  31.227  -9.370  1.00 75.90           C  
ATOM   8369  ND1 HIS C  99     -25.481  30.079  -8.667  1.00 75.90           N  
ATOM   8370  CD2 HIS C  99     -24.020  31.000 -10.002  1.00 75.90           C  
ATOM   8371  CE1 HIS C  99     -24.520  29.195  -8.866  1.00 75.90           C  
ATOM   8372  NE2 HIS C  99     -23.621  29.730  -9.673  1.00 75.90           N  
ATOM   8373  N   THR C 100     -28.313  33.963 -10.584  1.00 42.27           N  
ATOM   8374  CA  THR C 100     -29.024  35.184 -10.926  1.00 42.27           C  
ATOM   8375  C   THR C 100     -30.487  35.142 -10.482  1.00 42.27           C  
ATOM   8376  O   THR C 100     -30.954  36.000  -9.732  1.00 42.27           O  
ATOM   8377  CB  THR C 100     -28.952  35.401 -12.426  1.00 76.49           C  
ATOM   8378  OG1 THR C 100     -27.602  35.700 -12.797  1.00 76.49           O  
ATOM   8379  CG2 THR C 100     -29.852  36.531 -12.832  1.00 76.49           C  
ATOM   8380  N   VAL C 101     -31.207  34.132 -10.943  1.00 37.45           N  
ATOM   8381  CA  VAL C 101     -32.612  33.992 -10.583  1.00 37.45           C  
ATOM   8382  C   VAL C 101     -32.769  34.012  -9.072  1.00 37.45           C  
ATOM   8383  O   VAL C 101     -33.647  34.690  -8.534  1.00 37.45           O  
ATOM   8384  CB  VAL C 101     -33.213  32.666 -11.108  1.00 38.75           C  
ATOM   8385  CG1 VAL C 101     -34.717  32.638 -10.855  1.00 38.75           C  
ATOM   8386  CG2 VAL C 101     -32.915  32.506 -12.589  1.00 38.75           C  
ATOM   8387  N   ALA C 102     -31.919  33.258  -8.386  1.00 47.39           N  
ATOM   8388  CA  ALA C 102     -31.981  33.233  -6.940  1.00 47.39           C  
ATOM   8389  C   ALA C 102     -31.973  34.666  -6.413  1.00 47.39           C  
ATOM   8390  O   ALA C 102     -32.837  35.061  -5.640  1.00 47.39           O  
ATOM   8391  CB  ALA C 102     -30.806  32.480  -6.397  1.00 60.37           C  
ATOM   8392  N   GLY C 103     -30.989  35.446  -6.850  1.00 59.43           N  
ATOM   8393  CA  GLY C 103     -30.897  36.821  -6.411  1.00 59.43           C  
ATOM   8394  C   GLY C 103     -32.187  37.557  -6.693  1.00 59.43           C  
ATOM   8395  O   GLY C 103     -32.785  38.176  -5.807  1.00 59.43           O  
ATOM   8396  N   ILE C 104     -32.625  37.486  -7.942  1.00 43.10           N  
ATOM   8397  CA  ILE C 104     -33.847  38.166  -8.344  1.00 43.10           C  
ATOM   8398  C   ILE C 104     -35.025  37.790  -7.471  1.00 43.10           C  
ATOM   8399  O   ILE C 104     -35.760  38.654  -6.972  1.00 43.10           O  
ATOM   8400  CB  ILE C 104     -34.167  37.856  -9.803  1.00 49.39           C  
ATOM   8401  CG1 ILE C 104     -33.392  38.839 -10.687  1.00 49.39           C  
ATOM   8402  CG2 ILE C 104     -35.678  37.902 -10.031  1.00 49.39           C  
ATOM   8403  CD1 ILE C 104     -33.557  38.603 -12.122  1.00 49.39           C  
ATOM   8404  N   ALA C 105     -35.192  36.485  -7.298  1.00 41.09           N  
ATOM   8405  CA  ALA C 105     -36.263  35.963  -6.468  1.00 41.09           C  
ATOM   8406  C   ALA C 105     -36.108  36.485  -5.045  1.00 41.09           C  
ATOM   8407  O   ALA C 105     -37.068  36.904  -4.430  1.00 41.09           O  
ATOM   8408  CB  ALA C 105     -36.229  34.474  -6.484  1.00 28.43           C  
ATOM   8409  N   LEU C 106     -34.891  36.469  -4.520  1.00 37.98           N  
ATOM   8410  CA  LEU C 106     -34.657  36.970  -3.171  1.00 37.98           C  
ATOM   8411  C   LEU C 106     -35.051  38.442  -3.100  1.00 37.98           C  
ATOM   8412  O   LEU C 106     -35.690  38.889  -2.140  1.00 37.98           O  
ATOM   8413  CB  LEU C 106     -33.181  36.812  -2.790  1.00 65.25           C  
ATOM   8414  CG  LEU C 106     -32.736  35.396  -2.440  1.00 65.25           C  
ATOM   8415  CD1 LEU C 106     -31.252  35.362  -2.129  1.00 65.25           C  
ATOM   8416  CD2 LEU C 106     -33.543  34.916  -1.252  1.00 65.25           C  
ATOM   8417  N   LEU C 107     -34.662  39.186  -4.138  1.00 69.46           N  
ATOM   8418  CA  LEU C 107     -34.944  40.612  -4.234  1.00 69.46           C  
ATOM   8419  C   LEU C 107     -36.448  40.851  -4.169  1.00 69.46           C  
ATOM   8420  O   LEU C 107     -36.922  41.763  -3.485  1.00 69.46           O  
ATOM   8421  CB  LEU C 107     -34.389  41.149  -5.547  1.00 77.81           C  
ATOM   8422  CG  LEU C 107     -33.892  42.598  -5.578  1.00 77.81           C  
ATOM   8423  CD1 LEU C 107     -33.555  42.975  -7.027  1.00 77.81           C  
ATOM   8424  CD2 LEU C 107     -34.941  43.532  -5.012  1.00 77.81           C  
ATOM   8425  N   VAL C 108     -37.189  40.022  -4.894  1.00 56.33           N  
ATOM   8426  CA  VAL C 108     -38.643  40.110  -4.923  1.00 56.33           C  
ATOM   8427  C   VAL C 108     -39.241  39.963  -3.522  1.00 56.33           C  
ATOM   8428  O   VAL C 108     -40.429  40.187  -3.322  1.00 56.33           O  
ATOM   8429  CB  VAL C 108     -39.238  39.005  -5.830  1.00 39.40           C  
ATOM   8430  CG1 VAL C 108     -40.748  39.027  -5.792  1.00 39.40           C  
ATOM   8431  CG2 VAL C 108     -38.725  39.173  -7.248  1.00 39.40           C  
ATOM   8432  N   VAL C 109     -38.438  39.574  -2.539  1.00 74.50           N  
ATOM   8433  CA  VAL C 109     -38.990  39.423  -1.197  1.00 74.50           C  
ATOM   8434  C   VAL C 109     -38.315  40.260  -0.122  1.00 74.50           C  
ATOM   8435  O   VAL C 109     -38.944  40.613   0.874  1.00 74.50           O  
ATOM   8436  CB  VAL C 109     -38.973  37.958  -0.741  1.00 61.00           C  
ATOM   8437  CG1 VAL C 109     -39.688  37.835   0.597  1.00 61.00           C  
ATOM   8438  CG2 VAL C 109     -39.644  37.076  -1.785  1.00 61.00           C  
ATOM   8439  N   PHE C 110     -37.042  40.585  -0.310  1.00 76.01           N  
ATOM   8440  CA  PHE C 110     -36.362  41.376   0.696  1.00 76.01           C  
ATOM   8441  C   PHE C 110     -36.164  42.846   0.341  1.00 76.01           C  
ATOM   8442  O   PHE C 110     -35.667  43.623   1.160  1.00 76.01           O  
ATOM   8443  CB  PHE C 110     -35.034  40.715   1.075  1.00 62.15           C  
ATOM   8444  CG  PHE C 110     -35.206  39.416   1.827  1.00 62.15           C  
ATOM   8445  CD1 PHE C 110     -35.192  38.194   1.151  1.00 62.15           C  
ATOM   8446  CD2 PHE C 110     -35.462  39.421   3.196  1.00 62.15           C  
ATOM   8447  CE1 PHE C 110     -35.433  37.006   1.822  1.00 62.15           C  
ATOM   8448  CE2 PHE C 110     -35.705  38.247   3.871  1.00 62.15           C  
ATOM   8449  CZ  PHE C 110     -35.692  37.033   3.183  1.00 62.15           C  
ATOM   8450  N   GLY C 111     -36.556  43.231  -0.871  1.00 82.66           N  
ATOM   8451  CA  GLY C 111     -36.436  44.622  -1.261  1.00 82.66           C  
ATOM   8452  C   GLY C 111     -37.538  45.335  -0.509  1.00 82.66           C  
ATOM   8453  O   GLY C 111     -38.424  44.668   0.014  1.00 82.66           O  
ATOM   8454  N   SER C 112     -37.509  46.663  -0.444  1.00 61.11           N  
ATOM   8455  CA  SER C 112     -38.541  47.402   0.283  1.00 61.11           C  
ATOM   8456  C   SER C 112     -39.953  47.211  -0.273  1.00 61.11           C  
ATOM   8457  O   SER C 112     -40.919  47.756   0.255  1.00 61.11           O  
ATOM   8458  CB  SER C 112     -38.199  48.889   0.324  1.00 59.77           C  
ATOM   8459  OG  SER C 112     -37.025  49.114   1.083  1.00 59.77           O  
ATOM   8460  N   SER C 113     -40.078  46.431  -1.335  1.00109.21           N  
ATOM   8461  CA  SER C 113     -41.383  46.173  -1.914  1.00109.21           C  
ATOM   8462  C   SER C 113     -41.761  44.735  -1.574  1.00109.21           C  
ATOM   8463  O   SER C 113     -42.937  44.360  -1.598  1.00109.21           O  
ATOM   8464  CB  SER C 113     -41.324  46.347  -3.430  1.00143.34           C  
ATOM   8465  OG  SER C 113     -40.747  47.594  -3.769  1.00143.34           O  
ATOM   8466  N   GLY C 114     -40.745  43.939  -1.248  1.00113.39           N  
ATOM   8467  CA  GLY C 114     -40.942  42.535  -0.927  1.00113.39           C  
ATOM   8468  C   GLY C 114     -41.904  42.243   0.203  1.00113.39           C  
ATOM   8469  O   GLY C 114     -42.074  43.050   1.117  1.00113.39           O  
ATOM   8470  N   LEU C 115     -42.534  41.074   0.130  1.00 83.23           N  
ATOM   8471  CA  LEU C 115     -43.479  40.642   1.146  1.00 83.23           C  
ATOM   8472  C   LEU C 115     -42.848  40.828   2.507  1.00 83.23           C  
ATOM   8473  O   LEU C 115     -43.483  41.312   3.440  1.00 83.23           O  
ATOM   8474  CB  LEU C 115     -43.831  39.168   0.953  1.00134.22           C  
ATOM   8475  CG  LEU C 115     -44.331  38.799  -0.445  1.00134.22           C  
ATOM   8476  CD1 LEU C 115     -44.622  37.309  -0.504  1.00134.22           C  
ATOM   8477  CD2 LEU C 115     -45.577  39.611  -0.782  1.00134.22           C  
ATOM   8478  N   ILE C 116     -41.583  40.454   2.612  1.00 66.90           N  
ATOM   8479  CA  ILE C 116     -40.870  40.577   3.873  1.00 66.90           C  
ATOM   8480  C   ILE C 116     -40.204  41.939   4.076  1.00 66.90           C  
ATOM   8481  O   ILE C 116     -40.324  42.545   5.147  1.00 66.90           O  
ATOM   8482  CB  ILE C 116     -39.798  39.479   3.989  1.00 80.38           C  
ATOM   8483  CG1 ILE C 116     -40.474  38.113   4.081  1.00 80.38           C  
ATOM   8484  CG2 ILE C 116     -38.904  39.742   5.188  1.00 80.38           C  
ATOM   8485  CD1 ILE C 116     -39.525  36.962   3.905  1.00 80.38           C  
ATOM   8486  N   GLY C 117     -39.502  42.409   3.044  1.00 87.65           N  
ATOM   8487  CA  GLY C 117     -38.795  43.680   3.123  1.00 87.65           C  
ATOM   8488  C   GLY C 117     -39.632  44.862   3.562  1.00 87.65           C  
ATOM   8489  O   GLY C 117     -39.209  45.664   4.401  1.00 87.65           O  
ATOM   8490  N   SER C 118     -40.826  44.960   2.987  1.00 86.25           N  
ATOM   8491  CA  SER C 118     -41.754  46.044   3.289  1.00 86.25           C  
ATOM   8492  C   SER C 118     -42.124  46.110   4.765  1.00 86.25           C  
ATOM   8493  O   SER C 118     -42.872  46.986   5.191  1.00 86.25           O  
ATOM   8494  CB  SER C 118     -43.014  45.889   2.440  1.00 84.87           C  
ATOM   8495  OG  SER C 118     -43.505  44.569   2.513  1.00 84.87           O  
ATOM   8496  N   PHE C 119     -41.581  45.184   5.545  1.00 81.84           N  
ATOM   8497  CA  PHE C 119     -41.855  45.133   6.972  1.00 81.84           C  
ATOM   8498  C   PHE C 119     -40.559  45.173   7.755  1.00 81.84           C  
ATOM   8499  O   PHE C 119     -40.437  45.904   8.729  1.00 81.84           O  
ATOM   8500  CB  PHE C 119     -42.638  43.862   7.290  1.00107.69           C  
ATOM   8501  CG  PHE C 119     -44.027  43.852   6.713  1.00107.69           C  
ATOM   8502  CD1 PHE C 119     -44.631  42.660   6.333  1.00107.69           C  
ATOM   8503  CD2 PHE C 119     -44.745  45.039   6.575  1.00107.69           C  
ATOM   8504  CE1 PHE C 119     -45.930  42.649   5.825  1.00107.69           C  
ATOM   8505  CE2 PHE C 119     -46.045  45.041   6.068  1.00107.69           C  
ATOM   8506  CZ  PHE C 119     -46.639  43.843   5.693  1.00107.69           C  
ATOM   8507  N   SER C 120     -39.580  44.399   7.309  1.00 93.01           N  
ATOM   8508  CA  SER C 120     -38.296  44.361   7.987  1.00 93.01           C  
ATOM   8509  C   SER C 120     -37.661  45.732   8.133  1.00 93.01           C  
ATOM   8510  O   SER C 120     -37.091  46.261   7.177  1.00 93.01           O  
ATOM   8511  CB  SER C 120     -37.316  43.455   7.241  1.00149.91           C  
ATOM   8512  OG  SER C 120     -35.990  43.674   7.704  1.00149.91           O  
ATOM   8513  N   PRO C 121     -37.736  46.326   9.336  1.00106.91           N  
ATOM   8514  CA  PRO C 121     -37.135  47.644   9.539  1.00106.91           C  
ATOM   8515  C   PRO C 121     -35.627  47.541   9.338  1.00106.91           C  
ATOM   8516  O   PRO C 121     -34.898  48.517   9.497  1.00106.91           O  
ATOM   8517  CB  PRO C 121     -37.518  47.981  10.973  1.00120.11           C  
ATOM   8518  CG  PRO C 121     -37.521  46.647  11.622  1.00120.11           C  
ATOM   8519  CD  PRO C 121     -38.250  45.793  10.607  1.00120.11           C  
ATOM   8520  N   LEU C 122     -35.173  46.336   9.008  1.00109.82           N  
ATOM   8521  CA  LEU C 122     -33.766  46.089   8.734  1.00109.82           C  
ATOM   8522  C   LEU C 122     -33.661  46.117   7.216  1.00109.82           C  
ATOM   8523  O   LEU C 122     -34.356  45.365   6.531  1.00109.82           O  
ATOM   8524  CB  LEU C 122     -33.342  44.712   9.251  1.00 92.40           C  
ATOM   8525  CG  LEU C 122     -31.877  44.327   8.999  1.00 92.40           C  
ATOM   8526  CD1 LEU C 122     -30.951  45.191   9.833  1.00 92.40           C  
ATOM   8527  CD2 LEU C 122     -31.672  42.881   9.345  1.00 92.40           C  
ATOM   8528  N   LYS C 123     -32.808  46.989   6.689  1.00 71.43           N  
ATOM   8529  CA  LYS C 123     -32.650  47.090   5.245  1.00 71.43           C  
ATOM   8530  C   LYS C 123     -31.768  45.974   4.683  1.00 71.43           C  
ATOM   8531  O   LYS C 123     -30.689  45.704   5.209  1.00 71.43           O  
ATOM   8532  CB  LYS C 123     -32.062  48.448   4.868  1.00157.46           C  
ATOM   8533  CG  LYS C 123     -33.062  49.584   4.843  1.00157.46           C  
ATOM   8534  CD  LYS C 123     -32.365  50.852   4.385  1.00157.46           C  
ATOM   8535  CE  LYS C 123     -33.334  51.999   4.157  1.00157.46           C  
ATOM   8536  NZ  LYS C 123     -32.614  53.232   3.714  1.00157.46           N  
ATOM   8537  N   PHE C 124     -32.233  45.350   3.600  1.00 71.76           N  
ATOM   8538  CA  PHE C 124     -31.506  44.265   2.961  1.00 71.76           C  
ATOM   8539  C   PHE C 124     -30.617  44.630   1.792  1.00 71.76           C  
ATOM   8540  O   PHE C 124     -29.453  44.236   1.749  1.00 71.76           O  
ATOM   8541  CB  PHE C 124     -32.479  43.198   2.502  1.00 75.09           C  
ATOM   8542  CG  PHE C 124     -32.951  42.333   3.606  1.00 75.09           C  
ATOM   8543  CD1 PHE C 124     -34.165  42.580   4.228  1.00 75.09           C  
ATOM   8544  CD2 PHE C 124     -32.131  41.322   4.096  1.00 75.09           C  
ATOM   8545  CE1 PHE C 124     -34.551  41.839   5.323  1.00 75.09           C  
ATOM   8546  CE2 PHE C 124     -32.506  40.582   5.182  1.00 75.09           C  
ATOM   8547  CZ  PHE C 124     -33.719  40.841   5.801  1.00 75.09           C  
ATOM   8548  N   VAL C 125     -31.181  45.372   0.843  1.00 63.48           N  
ATOM   8549  CA  VAL C 125     -30.486  45.785  -0.369  1.00 63.48           C  
ATOM   8550  C   VAL C 125     -29.235  46.610  -0.137  1.00 63.48           C  
ATOM   8551  O   VAL C 125     -29.264  47.604   0.591  1.00 63.48           O  
ATOM   8552  CB  VAL C 125     -31.437  46.562  -1.253  1.00 48.30           C  
ATOM   8553  CG1 VAL C 125     -30.806  46.815  -2.599  1.00 48.30           C  
ATOM   8554  CG2 VAL C 125     -32.729  45.774  -1.411  1.00 48.30           C  
ATOM   8555  N   ASP C 126     -28.140  46.201  -0.776  1.00 58.78           N  
ATOM   8556  CA  ASP C 126     -26.868  46.899  -0.624  1.00 58.78           C  
ATOM   8557  C   ASP C 126     -26.501  46.859   0.849  1.00 58.78           C  
ATOM   8558  O   ASP C 126     -25.891  47.784   1.361  1.00 58.78           O  
ATOM   8559  CB  ASP C 126     -26.990  48.357  -1.091  1.00 81.25           C  
ATOM   8560  CG  ASP C 126     -26.650  48.541  -2.576  1.00 81.25           C  
ATOM   8561  OD1 ASP C 126     -26.869  47.604  -3.371  1.00 81.25           O  
ATOM   8562  OD2 ASP C 126     -26.174  49.638  -2.952  1.00 81.25           O  
ATOM   8563  N   ALA C 127     -26.887  45.777   1.522  1.00 98.72           N  
ATOM   8564  CA  ALA C 127     -26.617  45.590   2.950  1.00 98.72           C  
ATOM   8565  C   ALA C 127     -26.254  44.139   3.286  1.00 98.72           C  
ATOM   8566  O   ALA C 127     -26.660  43.212   2.577  1.00 98.72           O  
ATOM   8567  CB  ALA C 127     -27.832  46.008   3.752  1.00 60.03           C  
ATOM   8568  N   LEU C 128     -25.494  43.945   4.365  1.00 66.37           N  
ATOM   8569  CA  LEU C 128     -25.104  42.597   4.780  1.00 66.37           C  
ATOM   8570  C   LEU C 128     -26.277  41.667   4.658  1.00 66.37           C  
ATOM   8571  O   LEU C 128     -26.206  40.636   3.989  1.00 66.37           O  
ATOM   8572  CB  LEU C 128     -24.647  42.567   6.225  1.00 48.12           C  
ATOM   8573  CG  LEU C 128     -23.150  42.706   6.424  1.00 48.12           C  
ATOM   8574  CD1 LEU C 128     -22.856  42.317   7.849  1.00 48.12           C  
ATOM   8575  CD2 LEU C 128     -22.377  41.808   5.472  1.00 48.12           C  
ATOM   8576  N   PRO C 129     -27.381  42.027   5.312  1.00 51.54           N  
ATOM   8577  CA  PRO C 129     -28.590  41.209   5.269  1.00 51.54           C  
ATOM   8578  C   PRO C 129     -28.775  40.675   3.867  1.00 51.54           C  
ATOM   8579  O   PRO C 129     -28.913  39.476   3.670  1.00 51.54           O  
ATOM   8580  CB  PRO C 129     -29.678  42.181   5.688  1.00 31.53           C  
ATOM   8581  CG  PRO C 129     -28.950  43.035   6.716  1.00 31.53           C  
ATOM   8582  CD  PRO C 129     -27.599  43.277   6.058  1.00 31.53           C  
ATOM   8583  N   GLY C 130     -28.746  41.565   2.888  1.00 65.20           N  
ATOM   8584  CA  GLY C 130     -28.898  41.130   1.519  1.00 65.20           C  
ATOM   8585  C   GLY C 130     -27.856  40.095   1.175  1.00 65.20           C  
ATOM   8586  O   GLY C 130     -28.171  38.998   0.723  1.00 65.20           O  
ATOM   8587  N   ILE C 131     -26.607  40.445   1.396  1.00 59.03           N  
ATOM   8588  CA  ILE C 131     -25.539  39.517   1.102  1.00 59.03           C  
ATOM   8589  C   ILE C 131     -25.803  38.201   1.818  1.00 59.03           C  
ATOM   8590  O   ILE C 131     -25.702  37.115   1.244  1.00 59.03           O  
ATOM   8591  CB  ILE C 131     -24.184  40.074   1.569  1.00 57.73           C  
ATOM   8592  CG1 ILE C 131     -23.914  41.406   0.893  1.00 57.73           C  
ATOM   8593  CG2 ILE C 131     -23.065  39.087   1.233  1.00 57.73           C  
ATOM   8594  CD1 ILE C 131     -22.569  41.970   1.216  1.00 57.73           C  
ATOM   8595  N   VAL C 132     -26.133  38.306   3.091  1.00 53.75           N  
ATOM   8596  CA  VAL C 132     -26.406  37.121   3.890  1.00 53.75           C  
ATOM   8597  C   VAL C 132     -27.502  36.330   3.194  1.00 53.75           C  
ATOM   8598  O   VAL C 132     -27.256  35.232   2.685  1.00 53.75           O  
ATOM   8599  CB  VAL C 132     -26.841  37.523   5.321  1.00 45.95           C  
ATOM   8600  CG1 VAL C 132     -27.489  36.367   6.023  1.00 45.95           C  
ATOM   8601  CG2 VAL C 132     -25.620  38.003   6.103  1.00 45.95           C  
ATOM   8602  N   VAL C 133     -28.706  36.900   3.165  1.00 39.61           N  
ATOM   8603  CA  VAL C 133     -29.822  36.261   2.505  1.00 39.61           C  
ATOM   8604  C   VAL C 133     -29.373  35.637   1.172  1.00 39.61           C  
ATOM   8605  O   VAL C 133     -29.836  34.557   0.794  1.00 39.61           O  
ATOM   8606  CB  VAL C 133     -30.944  37.265   2.246  1.00 59.48           C  
ATOM   8607  CG1 VAL C 133     -31.855  36.767   1.135  1.00 59.48           C  
ATOM   8608  CG2 VAL C 133     -31.742  37.457   3.499  1.00 59.48           C  
ATOM   8609  N   ALA C 134     -28.474  36.307   0.456  1.00 42.28           N  
ATOM   8610  CA  ALA C 134     -28.005  35.770  -0.813  1.00 42.28           C  
ATOM   8611  C   ALA C 134     -27.253  34.488  -0.551  1.00 42.28           C  
ATOM   8612  O   ALA C 134     -27.648  33.421  -0.998  1.00 42.28           O  
ATOM   8613  CB  ALA C 134     -27.093  36.771  -1.512  1.00136.46           C  
ATOM   8614  N   MET C 135     -26.162  34.605   0.187  1.00 64.63           N  
ATOM   8615  CA  MET C 135     -25.334  33.454   0.489  1.00 64.63           C  
ATOM   8616  C   MET C 135     -26.116  32.331   1.164  1.00 64.63           C  
ATOM   8617  O   MET C 135     -25.986  31.165   0.786  1.00 64.63           O  
ATOM   8618  CB  MET C 135     -24.158  33.884   1.364  1.00 67.56           C  
ATOM   8619  CG  MET C 135     -23.332  34.998   0.769  1.00 67.56           C  
ATOM   8620  SD  MET C 135     -21.987  35.485   1.850  1.00 67.56           S  
ATOM   8621  CE  MET C 135     -20.651  35.707   0.683  1.00 67.56           C  
ATOM   8622  N   LEU C 136     -26.924  32.679   2.160  1.00 53.27           N  
ATOM   8623  CA  LEU C 136     -27.719  31.678   2.860  1.00 53.27           C  
ATOM   8624  C   LEU C 136     -28.425  30.797   1.837  1.00 53.27           C  
ATOM   8625  O   LEU C 136     -28.059  29.648   1.629  1.00 53.27           O  
ATOM   8626  CB  LEU C 136     -28.758  32.357   3.739  1.00 64.19           C  
ATOM   8627  CG  LEU C 136     -29.553  31.426   4.654  1.00 64.19           C  
ATOM   8628  CD1 LEU C 136     -28.590  30.714   5.580  1.00 64.19           C  
ATOM   8629  CD2 LEU C 136     -30.568  32.212   5.467  1.00 64.19           C  
ATOM   8630  N   PHE C 137     -29.434  31.362   1.188  1.00 45.41           N  
ATOM   8631  CA  PHE C 137     -30.208  30.672   0.166  1.00 45.41           C  
ATOM   8632  C   PHE C 137     -29.412  29.714  -0.707  1.00 45.41           C  
ATOM   8633  O   PHE C 137     -29.893  28.658  -1.077  1.00 45.41           O  
ATOM   8634  CB  PHE C 137     -30.877  31.695  -0.765  1.00 51.10           C  
ATOM   8635  CG  PHE C 137     -31.766  31.070  -1.804  1.00 51.10           C  
ATOM   8636  CD1 PHE C 137     -33.113  30.849  -1.539  1.00 51.10           C  
ATOM   8637  CD2 PHE C 137     -31.244  30.648  -3.025  1.00 51.10           C  
ATOM   8638  CE1 PHE C 137     -33.925  30.213  -2.472  1.00 51.10           C  
ATOM   8639  CE2 PHE C 137     -32.048  30.013  -3.957  1.00 51.10           C  
ATOM   8640  CZ  PHE C 137     -33.392  29.794  -3.679  1.00 51.10           C  
ATOM   8641  N   VAL C 138     -28.198  30.083  -1.061  1.00 38.86           N  
ATOM   8642  CA  VAL C 138     -27.421  29.239  -1.935  1.00 38.86           C  
ATOM   8643  C   VAL C 138     -26.684  28.126  -1.235  1.00 38.86           C  
ATOM   8644  O   VAL C 138     -26.386  27.103  -1.856  1.00 38.86           O  
ATOM   8645  CB  VAL C 138     -26.406  30.071  -2.739  1.00 50.56           C  
ATOM   8646  CG1 VAL C 138     -26.179  29.422  -4.083  1.00 50.56           C  
ATOM   8647  CG2 VAL C 138     -26.910  31.482  -2.915  1.00 50.56           C  
ATOM   8648  N   SER C 139     -26.385  28.308   0.047  1.00 50.18           N  
ATOM   8649  CA  SER C 139     -25.646  27.290   0.786  1.00 50.18           C  
ATOM   8650  C   SER C 139     -26.464  26.454   1.772  1.00 50.18           C  
ATOM   8651  O   SER C 139     -26.028  25.383   2.178  1.00 50.18           O  
ATOM   8652  CB  SER C 139     -24.471  27.939   1.509  1.00 58.40           C  
ATOM   8653  OG  SER C 139     -24.891  29.081   2.230  1.00 58.40           O  
ATOM   8654  N   VAL C 140     -27.642  26.937   2.152  1.00 51.87           N  
ATOM   8655  CA  VAL C 140     -28.500  26.225   3.089  1.00 51.87           C  
ATOM   8656  C   VAL C 140     -28.582  24.734   2.791  1.00 51.87           C  
ATOM   8657  O   VAL C 140     -28.317  23.900   3.663  1.00 51.87           O  
ATOM   8658  CB  VAL C 140     -29.907  26.824   3.083  1.00 54.67           C  
ATOM   8659  CG1 VAL C 140     -30.899  25.869   3.694  1.00 54.67           C  
ATOM   8660  CG2 VAL C 140     -29.897  28.098   3.862  1.00 54.67           C  
ATOM   8661  N   PRO C 141     -28.960  24.375   1.558  1.00 51.21           N  
ATOM   8662  CA  PRO C 141     -29.050  22.956   1.218  1.00 51.21           C  
ATOM   8663  C   PRO C 141     -27.729  22.268   1.484  1.00 51.21           C  
ATOM   8664  O   PRO C 141     -27.685  21.239   2.145  1.00 51.21           O  
ATOM   8665  CB  PRO C 141     -29.412  22.970  -0.266  1.00 31.94           C  
ATOM   8666  CG  PRO C 141     -28.794  24.207  -0.728  1.00 31.94           C  
ATOM   8667  CD  PRO C 141     -29.131  25.201   0.362  1.00 31.94           C  
ATOM   8668  N   ILE C 142     -26.645  22.842   0.980  1.00 46.06           N  
ATOM   8669  CA  ILE C 142     -25.327  22.258   1.213  1.00 46.06           C  
ATOM   8670  C   ILE C 142     -25.050  21.846   2.661  1.00 46.06           C  
ATOM   8671  O   ILE C 142     -24.436  20.815   2.891  1.00 46.06           O  
ATOM   8672  CB  ILE C 142     -24.217  23.210   0.770  1.00 51.31           C  
ATOM   8673  CG1 ILE C 142     -24.094  23.127  -0.746  1.00 51.31           C  
ATOM   8674  CG2 ILE C 142     -22.908  22.880   1.493  1.00 51.31           C  
ATOM   8675  CD1 ILE C 142     -22.820  23.687  -1.296  1.00 51.31           C  
ATOM   8676  N   TYR C 143     -25.480  22.657   3.627  1.00 45.98           N  
ATOM   8677  CA  TYR C 143     -25.267  22.342   5.034  1.00 45.98           C  
ATOM   8678  C   TYR C 143     -26.216  21.239   5.444  1.00 45.98           C  
ATOM   8679  O   TYR C 143     -25.793  20.156   5.822  1.00 45.98           O  
ATOM   8680  CB  TYR C 143     -25.530  23.556   5.926  1.00 61.71           C  
ATOM   8681  CG  TYR C 143     -25.468  23.222   7.406  1.00 61.71           C  
ATOM   8682  CD1 TYR C 143     -24.252  22.935   8.020  1.00 61.71           C  
ATOM   8683  CD2 TYR C 143     -26.636  23.141   8.180  1.00 61.71           C  
ATOM   8684  CE1 TYR C 143     -24.196  22.565   9.362  1.00 61.71           C  
ATOM   8685  CE2 TYR C 143     -26.593  22.776   9.518  1.00 61.71           C  
ATOM   8686  CZ  TYR C 143     -25.369  22.482  10.106  1.00 61.71           C  
ATOM   8687  OH  TYR C 143     -25.316  22.065  11.419  1.00 61.71           O  
ATOM   8688  N   ILE C 144     -27.509  21.535   5.373  1.00 52.63           N  
ATOM   8689  CA  ILE C 144     -28.540  20.581   5.731  1.00 52.63           C  
ATOM   8690  C   ILE C 144     -28.179  19.171   5.311  1.00 52.63           C  
ATOM   8691  O   ILE C 144     -28.133  18.277   6.136  1.00 52.63           O  
ATOM   8692  CB  ILE C 144     -29.883  20.947   5.090  1.00 42.05           C  
ATOM   8693  CG1 ILE C 144     -30.443  22.217   5.740  1.00 42.05           C  
ATOM   8694  CG2 ILE C 144     -30.846  19.788   5.218  1.00 42.05           C  
ATOM   8695  CD1 ILE C 144     -31.841  22.587   5.278  1.00 42.05           C  
ATOM   8696  N   ASN C 145     -27.917  18.970   4.031  1.00 47.55           N  
ATOM   8697  CA  ASN C 145     -27.576  17.645   3.541  1.00 47.55           C  
ATOM   8698  C   ASN C 145     -26.427  17.006   4.294  1.00 47.55           C  
ATOM   8699  O   ASN C 145     -26.498  15.841   4.662  1.00 47.55           O  
ATOM   8700  CB  ASN C 145     -27.269  17.695   2.046  1.00 76.45           C  
ATOM   8701  CG  ASN C 145     -28.509  17.512   1.194  1.00 76.45           C  
ATOM   8702  OD1 ASN C 145     -29.604  17.933   1.566  1.00 76.45           O  
ATOM   8703  ND2 ASN C 145     -28.342  16.888   0.038  1.00 76.45           N  
ATOM   8704  N   GLN C 146     -25.366  17.758   4.537  1.00 50.18           N  
ATOM   8705  CA  GLN C 146     -24.234  17.215   5.278  1.00 50.18           C  
ATOM   8706  C   GLN C 146     -24.652  16.921   6.706  1.00 50.18           C  
ATOM   8707  O   GLN C 146     -24.292  15.894   7.258  1.00 50.18           O  
ATOM   8708  CB  GLN C 146     -23.073  18.204   5.292  1.00 72.87           C  
ATOM   8709  CG  GLN C 146     -21.925  17.793   4.416  1.00 72.87           C  
ATOM   8710  CD  GLN C 146     -21.427  16.416   4.760  1.00 72.87           C  
ATOM   8711  OE1 GLN C 146     -21.348  15.542   3.893  1.00 72.87           O  
ATOM   8712  NE2 GLN C 146     -21.084  16.206   6.030  1.00 72.87           N  
ATOM   8713  N   ALA C 147     -25.408  17.832   7.306  1.00 57.00           N  
ATOM   8714  CA  ALA C 147     -25.859  17.640   8.671  1.00 57.00           C  
ATOM   8715  C   ALA C 147     -26.739  16.396   8.733  1.00 57.00           C  
ATOM   8716  O   ALA C 147     -26.731  15.665   9.722  1.00 57.00           O  
ATOM   8717  CB  ALA C 147     -26.629  18.851   9.146  1.00103.51           C  
ATOM   8718  N   LYS C 148     -27.497  16.144   7.673  1.00 47.46           N  
ATOM   8719  CA  LYS C 148     -28.358  14.980   7.650  1.00 47.46           C  
ATOM   8720  C   LYS C 148     -27.499  13.736   7.720  1.00 47.46           C  
ATOM   8721  O   LYS C 148     -27.665  12.929   8.623  1.00 47.46           O  
ATOM   8722  CB  LYS C 148     -29.208  14.953   6.389  1.00 78.94           C  
ATOM   8723  CG  LYS C 148     -30.412  14.045   6.510  1.00 78.94           C  
ATOM   8724  CD  LYS C 148     -30.820  13.458   5.170  1.00 78.94           C  
ATOM   8725  CE  LYS C 148     -31.200  14.529   4.167  1.00 78.94           C  
ATOM   8726  NZ  LYS C 148     -31.501  13.946   2.827  1.00 78.94           N  
ATOM   8727  N   GLU C 149     -26.571  13.581   6.781  1.00 57.76           N  
ATOM   8728  CA  GLU C 149     -25.680  12.416   6.783  1.00 57.76           C  
ATOM   8729  C   GLU C 149     -25.068  12.219   8.176  1.00 57.76           C  
ATOM   8730  O   GLU C 149     -24.770  11.094   8.590  1.00 57.76           O  
ATOM   8731  CB  GLU C 149     -24.568  12.584   5.738  1.00137.49           C  
ATOM   8732  CG  GLU C 149     -24.974  12.158   4.328  1.00137.49           C  
ATOM   8733  CD  GLU C 149     -23.877  12.378   3.289  1.00137.49           C  
ATOM   8734  OE1 GLU C 149     -22.710  12.028   3.568  1.00137.49           O  
ATOM   8735  OE2 GLU C 149     -24.186  12.889   2.186  1.00137.49           O  
ATOM   8736  N   GLY C 150     -24.896  13.323   8.899  1.00 44.96           N  
ATOM   8737  CA  GLY C 150     -24.348  13.243  10.234  1.00 44.96           C  
ATOM   8738  C   GLY C 150     -25.260  12.410  11.089  1.00 44.96           C  
ATOM   8739  O   GLY C 150     -24.908  11.302  11.474  1.00 44.96           O  
ATOM   8740  N   PHE C 151     -26.444  12.945  11.372  1.00 46.48           N  
ATOM   8741  CA  PHE C 151     -27.420  12.242  12.182  1.00 46.48           C  
ATOM   8742  C   PHE C 151     -27.692  10.851  11.618  1.00 46.48           C  
ATOM   8743  O   PHE C 151     -27.896   9.890  12.350  1.00 46.48           O  
ATOM   8744  CB  PHE C 151     -28.714  13.035  12.241  1.00 56.63           C  
ATOM   8745  CG  PHE C 151     -28.560  14.385  12.854  1.00 56.63           C  
ATOM   8746  CD1 PHE C 151     -28.631  15.530  12.075  1.00 56.63           C  
ATOM   8747  CD2 PHE C 151     -28.343  14.518  14.217  1.00 56.63           C  
ATOM   8748  CE1 PHE C 151     -28.490  16.788  12.647  1.00 56.63           C  
ATOM   8749  CE2 PHE C 151     -28.198  15.773  14.805  1.00 56.63           C  
ATOM   8750  CZ  PHE C 151     -28.272  16.906  14.021  1.00 56.63           C  
ATOM   8751  N   ALA C 152     -27.689  10.737  10.305  1.00 44.61           N  
ATOM   8752  CA  ALA C 152     -27.940   9.447   9.688  1.00 44.61           C  
ATOM   8753  C   ALA C 152     -26.892   8.432  10.103  1.00 44.61           C  
ATOM   8754  O   ALA C 152     -27.183   7.254  10.204  1.00 44.61           O  
ATOM   8755  CB  ALA C 152     -27.961   9.585   8.173  1.00116.65           C  
ATOM   8756  N   SER C 153     -25.673   8.894  10.361  1.00 70.32           N  
ATOM   8757  CA  SER C 153     -24.588   7.999  10.749  1.00 70.32           C  
ATOM   8758  C   SER C 153     -24.702   7.448  12.174  1.00 70.32           C  
ATOM   8759  O   SER C 153     -24.139   6.401  12.479  1.00 70.32           O  
ATOM   8760  CB  SER C 153     -23.245   8.711  10.606  1.00 92.13           C  
ATOM   8761  OG  SER C 153     -22.996   9.541  11.726  1.00 92.13           O  
ATOM   8762  N   VAL C 154     -25.418   8.144  13.048  1.00 47.24           N  
ATOM   8763  CA  VAL C 154     -25.567   7.698  14.431  1.00 47.24           C  
ATOM   8764  C   VAL C 154     -26.539   6.529  14.602  1.00 47.24           C  
ATOM   8765  O   VAL C 154     -27.701   6.612  14.200  1.00 47.24           O  
ATOM   8766  CB  VAL C 154     -26.021   8.864  15.320  1.00 56.69           C  
ATOM   8767  CG1 VAL C 154     -26.395   8.363  16.688  1.00 56.69           C  
ATOM   8768  CG2 VAL C 154     -24.913   9.882  15.428  1.00 56.69           C  
ATOM   8769  N   ASP C 155     -26.061   5.444  15.209  1.00 51.87           N  
ATOM   8770  CA  ASP C 155     -26.895   4.262  15.432  1.00 51.87           C  
ATOM   8771  C   ASP C 155     -28.106   4.583  16.303  1.00 51.87           C  
ATOM   8772  O   ASP C 155     -27.976   4.871  17.496  1.00 51.87           O  
ATOM   8773  CB  ASP C 155     -26.094   3.149  16.104  1.00 71.95           C  
ATOM   8774  CG  ASP C 155     -26.808   1.811  16.051  1.00 71.95           C  
ATOM   8775  OD1 ASP C 155     -28.044   1.795  15.923  1.00 71.95           O  
ATOM   8776  OD2 ASP C 155     -26.135   0.768  16.142  1.00 71.95           O  
ATOM   8777  N   VAL C 156     -29.286   4.511  15.702  1.00 48.42           N  
ATOM   8778  CA  VAL C 156     -30.533   4.802  16.403  1.00 48.42           C  
ATOM   8779  C   VAL C 156     -30.622   4.169  17.798  1.00 48.42           C  
ATOM   8780  O   VAL C 156     -31.134   4.791  18.734  1.00 48.42           O  
ATOM   8781  CB  VAL C 156     -31.730   4.333  15.574  1.00 85.59           C  
ATOM   8782  CG1 VAL C 156     -32.948   5.157  15.918  1.00 85.59           C  
ATOM   8783  CG2 VAL C 156     -31.398   4.436  14.095  1.00 85.59           C  
ATOM   8784  N   ARG C 157     -30.126   2.939  17.935  1.00 58.33           N  
ATOM   8785  CA  ARG C 157     -30.157   2.251  19.218  1.00 58.33           C  
ATOM   8786  C   ARG C 157     -29.535   3.144  20.273  1.00 58.33           C  
ATOM   8787  O   ARG C 157     -30.046   3.261  21.384  1.00 58.33           O  
ATOM   8788  CB  ARG C 157     -29.361   0.968  19.156  1.00 72.51           C  
ATOM   8789  CG  ARG C 157     -29.784  -0.006  18.115  1.00 72.51           C  
ATOM   8790  CD  ARG C 157     -28.639  -0.958  17.967  1.00 72.51           C  
ATOM   8791  NE  ARG C 157     -28.850  -1.972  16.959  1.00 72.51           N  
ATOM   8792  CZ  ARG C 157     -27.856  -2.618  16.361  1.00 72.51           C  
ATOM   8793  NH1 ARG C 157     -26.605  -2.328  16.689  1.00 72.51           N  
ATOM   8794  NH2 ARG C 157     -28.110  -3.557  15.446  1.00 72.51           N  
ATOM   8795  N   LEU C 158     -28.415   3.765  19.921  1.00 40.46           N  
ATOM   8796  CA  LEU C 158     -27.732   4.653  20.844  1.00 40.46           C  
ATOM   8797  C   LEU C 158     -28.726   5.610  21.455  1.00 40.46           C  
ATOM   8798  O   LEU C 158     -28.711   5.862  22.659  1.00 40.46           O  
ATOM   8799  CB  LEU C 158     -26.655   5.421  20.116  1.00 31.15           C  
ATOM   8800  CG  LEU C 158     -25.482   4.521  19.762  1.00 31.15           C  
ATOM   8801  CD1 LEU C 158     -24.646   5.180  18.708  1.00 31.15           C  
ATOM   8802  CD2 LEU C 158     -24.659   4.243  21.017  1.00 31.15           C  
ATOM   8803  N   GLU C 159     -29.610   6.135  20.616  1.00 41.67           N  
ATOM   8804  CA  GLU C 159     -30.627   7.062  21.082  1.00 41.67           C  
ATOM   8805  C   GLU C 159     -31.675   6.327  21.892  1.00 41.67           C  
ATOM   8806  O   GLU C 159     -32.139   6.819  22.913  1.00 41.67           O  
ATOM   8807  CB  GLU C 159     -31.248   7.784  19.897  1.00 62.75           C  
ATOM   8808  CG  GLU C 159     -30.369   8.902  19.363  1.00 62.75           C  
ATOM   8809  CD  GLU C 159     -30.804   9.391  17.990  1.00 62.75           C  
ATOM   8810  OE1 GLU C 159     -32.027   9.404  17.732  1.00 62.75           O  
ATOM   8811  OE2 GLU C 159     -29.929   9.772  17.172  1.00 62.75           O  
ATOM   8812  N   HIS C 160     -32.042   5.138  21.440  1.00 45.54           N  
ATOM   8813  CA  HIS C 160     -33.015   4.325  22.164  1.00 45.54           C  
ATOM   8814  C   HIS C 160     -32.521   4.111  23.588  1.00 45.54           C  
ATOM   8815  O   HIS C 160     -33.213   4.412  24.558  1.00 45.54           O  
ATOM   8816  CB  HIS C 160     -33.187   2.972  21.472  1.00 56.14           C  
ATOM   8817  CG  HIS C 160     -33.855   3.063  20.140  1.00 56.14           C  
ATOM   8818  ND1 HIS C 160     -34.450   4.222  19.687  1.00 56.14           N  
ATOM   8819  CD2 HIS C 160     -34.061   2.133  19.182  1.00 56.14           C  
ATOM   8820  CE1 HIS C 160     -34.999   3.999  18.509  1.00 56.14           C  
ATOM   8821  NE2 HIS C 160     -34.777   2.738  18.180  1.00 56.14           N  
ATOM   8822  N   VAL C 161     -31.302   3.601  23.693  1.00 46.74           N  
ATOM   8823  CA  VAL C 161     -30.698   3.333  24.980  1.00 46.74           C  
ATOM   8824  C   VAL C 161     -30.716   4.572  25.843  1.00 46.74           C  
ATOM   8825  O   VAL C 161     -31.097   4.533  27.014  1.00 46.74           O  
ATOM   8826  CB  VAL C 161     -29.243   2.877  24.824  1.00 69.74           C  
ATOM   8827  CG1 VAL C 161     -28.591   2.774  26.176  1.00 69.74           C  
ATOM   8828  CG2 VAL C 161     -29.199   1.541  24.129  1.00 69.74           C  
ATOM   8829  N   ALA C 162     -30.288   5.677  25.255  1.00 50.58           N  
ATOM   8830  CA  ALA C 162     -30.229   6.932  25.977  1.00 50.58           C  
ATOM   8831  C   ALA C 162     -31.570   7.293  26.602  1.00 50.58           C  
ATOM   8832  O   ALA C 162     -31.618   7.840  27.687  1.00 50.58           O  
ATOM   8833  CB  ALA C 162     -29.751   8.030  25.055  1.00 44.58           C  
ATOM   8834  N   ARG C 163     -32.668   6.997  25.924  1.00 43.59           N  
ATOM   8835  CA  ARG C 163     -33.971   7.301  26.502  1.00 43.59           C  
ATOM   8836  C   ARG C 163     -34.226   6.249  27.575  1.00 43.59           C  
ATOM   8837  O   ARG C 163     -34.786   6.537  28.627  1.00 43.59           O  
ATOM   8838  CB  ARG C 163     -35.058   7.262  25.422  1.00 67.62           C  
ATOM   8839  CG  ARG C 163     -35.054   8.490  24.526  1.00 67.62           C  
ATOM   8840  CD  ARG C 163     -35.992   8.357  23.325  1.00 67.62           C  
ATOM   8841  NE  ARG C 163     -37.430   8.424  23.635  1.00 67.62           N  
ATOM   8842  CZ  ARG C 163     -38.029   9.440  24.252  1.00 67.62           C  
ATOM   8843  NH1 ARG C 163     -37.317  10.485  24.642  1.00 67.62           N  
ATOM   8844  NH2 ARG C 163     -39.339   9.424  24.464  1.00 67.62           N  
ATOM   8845  N   THR C 164     -33.789   5.024  27.287  1.00 61.55           N  
ATOM   8846  CA  THR C 164     -33.914   3.900  28.203  1.00 61.55           C  
ATOM   8847  C   THR C 164     -33.300   4.261  29.545  1.00 61.55           C  
ATOM   8848  O   THR C 164     -33.871   3.979  30.595  1.00 61.55           O  
ATOM   8849  CB  THR C 164     -33.179   2.689  27.647  1.00 58.45           C  
ATOM   8850  OG1 THR C 164     -34.051   1.990  26.752  1.00 58.45           O  
ATOM   8851  CG2 THR C 164     -32.675   1.782  28.787  1.00 58.45           C  
ATOM   8852  N   LEU C 165     -32.123   4.880  29.496  1.00 54.63           N  
ATOM   8853  CA  LEU C 165     -31.417   5.297  30.695  1.00 54.63           C  
ATOM   8854  C   LEU C 165     -32.064   6.554  31.245  1.00 54.63           C  
ATOM   8855  O   LEU C 165     -31.421   7.348  31.930  1.00 54.63           O  
ATOM   8856  CB  LEU C 165     -29.942   5.542  30.373  1.00 38.55           C  
ATOM   8857  CG  LEU C 165     -29.252   4.299  29.783  1.00 38.55           C  
ATOM   8858  CD1 LEU C 165     -27.844   4.608  29.355  1.00 38.55           C  
ATOM   8859  CD2 LEU C 165     -29.261   3.164  30.824  1.00 38.55           C  
ATOM   8860  N   GLY C 166     -33.348   6.716  30.930  1.00 82.06           N  
ATOM   8861  CA  GLY C 166     -34.123   7.859  31.387  1.00 82.06           C  
ATOM   8862  C   GLY C 166     -33.634   9.211  30.915  1.00 82.06           C  
ATOM   8863  O   GLY C 166     -33.222  10.041  31.715  1.00 82.06           O  
ATOM   8864  N   SER C 167     -33.680   9.448  29.614  1.00 71.32           N  
ATOM   8865  CA  SER C 167     -33.221  10.720  29.078  1.00 71.32           C  
ATOM   8866  C   SER C 167     -34.246  11.228  28.075  1.00 71.32           C  
ATOM   8867  O   SER C 167     -34.588  10.538  27.113  1.00 71.32           O  
ATOM   8868  CB  SER C 167     -31.862  10.543  28.397  1.00 67.41           C  
ATOM   8869  OG  SER C 167     -30.974  11.590  28.737  1.00 67.41           O  
ATOM   8870  N   SER C 168     -34.741  12.436  28.310  1.00 56.73           N  
ATOM   8871  CA  SER C 168     -35.739  13.031  27.432  1.00 56.73           C  
ATOM   8872  C   SER C 168     -35.205  13.164  26.020  1.00 56.73           C  
ATOM   8873  O   SER C 168     -33.993  13.174  25.794  1.00 56.73           O  
ATOM   8874  CB  SER C 168     -36.149  14.404  27.957  1.00 67.07           C  
ATOM   8875  OG  SER C 168     -35.048  15.290  27.961  1.00 67.07           O  
ATOM   8876  N   PRO C 169     -36.113  13.275  25.042  1.00 59.78           N  
ATOM   8877  CA  PRO C 169     -35.727  13.411  23.632  1.00 59.78           C  
ATOM   8878  C   PRO C 169     -34.721  14.549  23.509  1.00 59.78           C  
ATOM   8879  O   PRO C 169     -33.726  14.470  22.780  1.00 59.78           O  
ATOM   8880  CB  PRO C 169     -37.043  13.744  22.950  1.00 48.93           C  
ATOM   8881  CG  PRO C 169     -38.064  13.097  23.834  1.00 48.93           C  
ATOM   8882  CD  PRO C 169     -37.566  13.433  25.209  1.00 48.93           C  
ATOM   8883  N   LEU C 170     -35.009  15.617  24.245  1.00 49.52           N  
ATOM   8884  CA  LEU C 170     -34.150  16.783  24.274  1.00 49.52           C  
ATOM   8885  C   LEU C 170     -32.761  16.417  24.793  1.00 49.52           C  
ATOM   8886  O   LEU C 170     -31.758  16.831  24.212  1.00 49.52           O  
ATOM   8887  CB  LEU C 170     -34.785  17.851  25.161  1.00 90.42           C  
ATOM   8888  CG  LEU C 170     -33.930  19.070  25.491  1.00 90.42           C  
ATOM   8889  CD1 LEU C 170     -33.416  19.691  24.221  1.00 90.42           C  
ATOM   8890  CD2 LEU C 170     -34.761  20.065  26.271  1.00 90.42           C  
ATOM   8891  N   ARG C 171     -32.717  15.641  25.887  1.00 59.05           N  
ATOM   8892  CA  ARG C 171     -31.455  15.198  26.490  1.00 59.05           C  
ATOM   8893  C   ARG C 171     -30.684  14.448  25.430  1.00 59.05           C  
ATOM   8894  O   ARG C 171     -29.599  14.859  25.028  1.00 59.05           O  
ATOM   8895  CB  ARG C 171     -31.699  14.260  27.676  1.00200.00           C  
ATOM   8896  CG  ARG C 171     -32.113  14.931  28.976  1.00200.00           C  
ATOM   8897  CD  ARG C 171     -31.991  13.945  30.132  1.00200.00           C  
ATOM   8898  NE  ARG C 171     -32.363  14.517  31.423  1.00200.00           N  
ATOM   8899  CZ  ARG C 171     -32.206  13.892  32.587  1.00200.00           C  
ATOM   8900  NH1 ARG C 171     -31.681  12.674  32.624  1.00200.00           N  
ATOM   8901  NH2 ARG C 171     -32.575  14.483  33.717  1.00200.00           N  
ATOM   8902  N   VAL C 172     -31.275  13.347  24.973  1.00 53.57           N  
ATOM   8903  CA  VAL C 172     -30.667  12.510  23.956  1.00 53.57           C  
ATOM   8904  C   VAL C 172     -30.006  13.331  22.863  1.00 53.57           C  
ATOM   8905  O   VAL C 172     -28.825  13.139  22.550  1.00 53.57           O  
ATOM   8906  CB  VAL C 172     -31.708  11.606  23.282  1.00 45.60           C  
ATOM   8907  CG1 VAL C 172     -31.018  10.668  22.285  1.00 45.60           C  
ATOM   8908  CG2 VAL C 172     -32.474  10.831  24.323  1.00 45.60           C  
ATOM   8909  N   PHE C 173     -30.788  14.244  22.291  1.00 51.70           N  
ATOM   8910  CA  PHE C 173     -30.335  15.102  21.204  1.00 51.70           C  
ATOM   8911  C   PHE C 173     -28.969  15.758  21.424  1.00 51.70           C  
ATOM   8912  O   PHE C 173     -28.059  15.617  20.596  1.00 51.70           O  
ATOM   8913  CB  PHE C 173     -31.381  16.184  20.927  1.00 56.98           C  
ATOM   8914  CG  PHE C 173     -31.100  16.983  19.682  1.00 56.98           C  
ATOM   8915  CD1 PHE C 173     -31.152  16.381  18.429  1.00 56.98           C  
ATOM   8916  CD2 PHE C 173     -30.715  18.310  19.765  1.00 56.98           C  
ATOM   8917  CE1 PHE C 173     -30.818  17.086  17.284  1.00 56.98           C  
ATOM   8918  CE2 PHE C 173     -30.381  19.020  18.631  1.00 56.98           C  
ATOM   8919  CZ  PHE C 173     -30.430  18.408  17.387  1.00 56.98           C  
ATOM   8920  N   PHE C 174     -28.831  16.466  22.541  1.00 63.28           N  
ATOM   8921  CA  PHE C 174     -27.587  17.143  22.847  1.00 63.28           C  
ATOM   8922  C   PHE C 174     -26.494  16.247  23.411  1.00 63.28           C  
ATOM   8923  O   PHE C 174     -25.323  16.614  23.358  1.00 63.28           O  
ATOM   8924  CB  PHE C 174     -27.832  18.285  23.823  1.00 67.69           C  
ATOM   8925  CG  PHE C 174     -28.672  19.391  23.262  1.00 67.69           C  
ATOM   8926  CD1 PHE C 174     -30.045  19.224  23.082  1.00 67.69           C  
ATOM   8927  CD2 PHE C 174     -28.092  20.603  22.888  1.00 67.69           C  
ATOM   8928  CE1 PHE C 174     -30.825  20.249  22.536  1.00 67.69           C  
ATOM   8929  CE2 PHE C 174     -28.869  21.622  22.344  1.00 67.69           C  
ATOM   8930  CZ  PHE C 174     -30.236  21.439  22.169  1.00 67.69           C  
ATOM   8931  N   THR C 175     -26.852  15.076  23.939  1.00 59.79           N  
ATOM   8932  CA  THR C 175     -25.858  14.189  24.523  1.00 59.79           C  
ATOM   8933  C   THR C 175     -25.453  13.003  23.698  1.00 59.79           C  
ATOM   8934  O   THR C 175     -24.347  12.489  23.852  1.00 59.79           O  
ATOM   8935  CB  THR C 175     -26.321  13.665  25.838  1.00 56.48           C  
ATOM   8936  OG1 THR C 175     -27.661  14.095  26.071  1.00 56.48           O  
ATOM   8937  CG2 THR C 175     -25.412  14.175  26.927  1.00 56.48           C  
ATOM   8938  N   VAL C 176     -26.346  12.551  22.836  1.00 59.69           N  
ATOM   8939  CA  VAL C 176     -26.029  11.411  22.002  1.00 59.69           C  
ATOM   8940  C   VAL C 176     -25.947  11.830  20.544  1.00 59.69           C  
ATOM   8941  O   VAL C 176     -24.869  11.809  19.944  1.00 59.69           O  
ATOM   8942  CB  VAL C 176     -27.082  10.299  22.168  1.00 70.02           C  
ATOM   8943  CG1 VAL C 176     -26.704   9.093  21.336  1.00 70.02           C  
ATOM   8944  CG2 VAL C 176     -27.194   9.913  23.631  1.00 70.02           C  
ATOM   8945  N   SER C 177     -27.091  12.232  19.995  1.00 66.98           N  
ATOM   8946  CA  SER C 177     -27.204  12.662  18.599  1.00 66.98           C  
ATOM   8947  C   SER C 177     -26.143  13.666  18.186  1.00 66.98           C  
ATOM   8948  O   SER C 177     -25.187  13.330  17.489  1.00 66.98           O  
ATOM   8949  CB  SER C 177     -28.584  13.270  18.350  1.00 53.08           C  
ATOM   8950  OG  SER C 177     -29.623  12.352  18.639  1.00 53.08           O  
ATOM   8951  N   LEU C 178     -26.317  14.900  18.629  1.00 56.69           N  
ATOM   8952  CA  LEU C 178     -25.389  15.967  18.294  1.00 56.69           C  
ATOM   8953  C   LEU C 178     -23.900  15.657  18.427  1.00 56.69           C  
ATOM   8954  O   LEU C 178     -23.196  15.579  17.422  1.00 56.69           O  
ATOM   8955  CB  LEU C 178     -25.711  17.213  19.121  1.00 53.79           C  
ATOM   8956  CG  LEU C 178     -26.305  18.410  18.378  1.00 53.79           C  
ATOM   8957  CD1 LEU C 178     -27.310  17.945  17.343  1.00 53.79           C  
ATOM   8958  CD2 LEU C 178     -26.958  19.339  19.398  1.00 53.79           C  
ATOM   8959  N   PRO C 179     -23.401  15.456  19.670  1.00 42.57           N  
ATOM   8960  CA  PRO C 179     -21.972  15.168  19.876  1.00 42.57           C  
ATOM   8961  C   PRO C 179     -21.410  14.121  18.941  1.00 42.57           C  
ATOM   8962  O   PRO C 179     -20.248  14.160  18.569  1.00 42.57           O  
ATOM   8963  CB  PRO C 179     -21.910  14.723  21.327  1.00 83.39           C  
ATOM   8964  CG  PRO C 179     -23.272  14.148  21.581  1.00 83.39           C  
ATOM   8965  CD  PRO C 179     -24.182  15.116  20.877  1.00 83.39           C  
ATOM   8966  N   LEU C 180     -22.250  13.180  18.542  1.00 39.79           N  
ATOM   8967  CA  LEU C 180     -21.828  12.104  17.654  1.00 39.79           C  
ATOM   8968  C   LEU C 180     -21.764  12.499  16.192  1.00 39.79           C  
ATOM   8969  O   LEU C 180     -20.969  11.935  15.443  1.00 39.79           O  
ATOM   8970  CB  LEU C 180     -22.749  10.892  17.833  1.00 45.49           C  
ATOM   8971  CG  LEU C 180     -22.476   9.988  19.038  1.00 45.49           C  
ATOM   8972  CD1 LEU C 180     -23.578   8.935  19.114  1.00 45.49           C  
ATOM   8973  CD2 LEU C 180     -21.100   9.332  18.902  1.00 45.49           C  
ATOM   8974  N   SER C 181     -22.593  13.452  15.772  1.00 71.47           N  
ATOM   8975  CA  SER C 181     -22.554  13.876  14.382  1.00 71.47           C  
ATOM   8976  C   SER C 181     -21.783  15.196  14.244  1.00 71.47           C  
ATOM   8977  O   SER C 181     -21.752  15.816  13.185  1.00 71.47           O  
ATOM   8978  CB  SER C 181     -23.977  14.010  13.824  1.00 69.22           C  
ATOM   8979  OG  SER C 181     -24.870  14.528  14.787  1.00 69.22           O  
ATOM   8980  N   VAL C 182     -21.136  15.625  15.317  1.00 65.91           N  
ATOM   8981  CA  VAL C 182     -20.386  16.868  15.261  1.00 65.91           C  
ATOM   8982  C   VAL C 182     -19.439  16.919  14.056  1.00 65.91           C  
ATOM   8983  O   VAL C 182     -19.479  17.882  13.292  1.00 65.91           O  
ATOM   8984  CB  VAL C 182     -19.615  17.124  16.579  1.00 69.27           C  
ATOM   8985  CG1 VAL C 182     -18.629  18.248  16.394  1.00 69.27           C  
ATOM   8986  CG2 VAL C 182     -20.624  17.521  17.690  1.00 69.27           C  
ATOM   8987  N   ARG C 183     -18.618  15.897  13.836  1.00 63.88           N  
ATOM   8988  CA  ARG C 183     -17.728  15.979  12.682  1.00 63.88           C  
ATOM   8989  C   ARG C 183     -18.442  16.098  11.340  1.00 63.88           C  
ATOM   8990  O   ARG C 183     -17.798  16.150  10.306  1.00 63.88           O  
ATOM   8991  CB  ARG C 183     -16.740  14.805  12.638  1.00163.10           C  
ATOM   8992  CG  ARG C 183     -15.357  15.247  12.133  1.00163.10           C  
ATOM   8993  CD  ARG C 183     -14.329  14.164  12.325  1.00163.10           C  
ATOM   8994  NE  ARG C 183     -14.546  13.544  13.622  1.00163.10           N  
ATOM   8995  CZ  ARG C 183     -13.920  12.458  14.055  1.00163.10           C  
ATOM   8996  NH1 ARG C 183     -13.016  11.857  13.290  1.00163.10           N  
ATOM   8997  NH2 ARG C 183     -14.219  11.964  15.250  1.00163.10           N  
ATOM   8998  N   HIS C 184     -19.771  16.119  11.338  1.00 54.57           N  
ATOM   8999  CA  HIS C 184     -20.515  16.270  10.083  1.00 54.57           C  
ATOM   9000  C   HIS C 184     -21.077  17.663  10.075  1.00 54.57           C  
ATOM   9001  O   HIS C 184     -21.132  18.308   9.041  1.00 54.57           O  
ATOM   9002  CB  HIS C 184     -21.677  15.291   9.988  1.00 56.70           C  
ATOM   9003  CG  HIS C 184     -21.265  13.884   9.705  1.00 56.70           C  
ATOM   9004  ND1 HIS C 184     -20.891  13.452   8.451  1.00 56.70           N  
ATOM   9005  CD2 HIS C 184     -21.201  12.800  10.514  1.00 56.70           C  
ATOM   9006  CE1 HIS C 184     -20.617  12.158   8.499  1.00 56.70           C  
ATOM   9007  NE2 HIS C 184     -20.797  11.740   9.739  1.00 56.70           N  
ATOM   9008  N   ILE C 185     -21.545  18.094  11.237  1.00 51.69           N  
ATOM   9009  CA  ILE C 185     -22.087  19.421  11.393  1.00 51.69           C  
ATOM   9010  C   ILE C 185     -20.953  20.383  11.076  1.00 51.69           C  
ATOM   9011  O   ILE C 185     -21.115  21.358  10.349  1.00 51.69           O  
ATOM   9012  CB  ILE C 185     -22.542  19.632  12.832  1.00 38.34           C  
ATOM   9013  CG1 ILE C 185     -23.706  18.679  13.146  1.00 38.34           C  
ATOM   9014  CG2 ILE C 185     -22.900  21.084  13.055  1.00 38.34           C  
ATOM   9015  CD1 ILE C 185     -24.434  18.999  14.430  1.00 38.34           C  
ATOM   9016  N   VAL C 186     -19.782  20.081  11.613  1.00 56.82           N  
ATOM   9017  CA  VAL C 186     -18.627  20.924  11.370  1.00 56.82           C  
ATOM   9018  C   VAL C 186     -18.286  20.949   9.893  1.00 56.82           C  
ATOM   9019  O   VAL C 186     -18.131  22.026   9.308  1.00 56.82           O  
ATOM   9020  CB  VAL C 186     -17.404  20.453  12.196  1.00 57.08           C  
ATOM   9021  CG1 VAL C 186     -16.086  20.824  11.501  1.00 57.08           C  
ATOM   9022  CG2 VAL C 186     -17.464  21.105  13.573  1.00 57.08           C  
ATOM   9023  N   ALA C 187     -18.168  19.774   9.286  1.00 57.86           N  
ATOM   9024  CA  ALA C 187     -17.849  19.727   7.864  1.00 57.86           C  
ATOM   9025  C   ALA C 187     -18.923  20.486   7.086  1.00 57.86           C  
ATOM   9026  O   ALA C 187     -18.624  21.355   6.258  1.00 57.86           O  
ATOM   9027  CB  ALA C 187     -17.788  18.308   7.391  1.00 30.03           C  
ATOM   9028  N   GLY C 188     -20.181  20.156   7.363  1.00 58.71           N  
ATOM   9029  CA  GLY C 188     -21.271  20.822   6.688  1.00 58.71           C  
ATOM   9030  C   GLY C 188     -21.158  22.326   6.786  1.00 58.71           C  
ATOM   9031  O   GLY C 188     -21.350  23.026   5.808  1.00 58.71           O  
ATOM   9032  N   ALA C 189     -20.849  22.834   7.968  1.00 59.68           N  
ATOM   9033  CA  ALA C 189     -20.726  24.266   8.136  1.00 59.68           C  
ATOM   9034  C   ALA C 189     -19.603  24.756   7.256  1.00 59.68           C  
ATOM   9035  O   ALA C 189     -19.797  25.638   6.431  1.00 59.68           O  
ATOM   9036  CB  ALA C 189     -20.441  24.600   9.553  1.00 16.74           C  
ATOM   9037  N   ILE C 190     -18.420  24.186   7.416  1.00 65.86           N  
ATOM   9038  CA  ILE C 190     -17.295  24.621   6.599  1.00 65.86           C  
ATOM   9039  C   ILE C 190     -17.652  24.655   5.120  1.00 65.86           C  
ATOM   9040  O   ILE C 190     -17.284  25.582   4.404  1.00 65.86           O  
ATOM   9041  CB  ILE C 190     -16.074  23.705   6.793  1.00 57.66           C  
ATOM   9042  CG1 ILE C 190     -15.422  24.007   8.138  1.00 57.66           C  
ATOM   9043  CG2 ILE C 190     -15.087  23.891   5.652  1.00 57.66           C  
ATOM   9044  CD1 ILE C 190     -14.124  23.284   8.348  1.00 57.66           C  
ATOM   9045  N   MET C 191     -18.380  23.646   4.668  1.00 47.38           N  
ATOM   9046  CA  MET C 191     -18.757  23.587   3.266  1.00 47.38           C  
ATOM   9047  C   MET C 191     -19.716  24.710   2.863  1.00 47.38           C  
ATOM   9048  O   MET C 191     -19.607  25.264   1.774  1.00 47.38           O  
ATOM   9049  CB  MET C 191     -19.402  22.242   2.960  1.00 90.35           C  
ATOM   9050  CG  MET C 191     -18.564  21.057   3.369  1.00 90.35           C  
ATOM   9051  SD  MET C 191     -19.407  19.508   3.028  1.00 90.35           S  
ATOM   9052  CE  MET C 191     -18.742  19.129   1.390  1.00 90.35           C  
ATOM   9053  N   SER C 192     -20.656  25.042   3.735  1.00 54.34           N  
ATOM   9054  CA  SER C 192     -21.612  26.075   3.432  1.00 54.34           C  
ATOM   9055  C   SER C 192     -20.922  27.426   3.436  1.00 54.34           C  
ATOM   9056  O   SER C 192     -21.360  28.371   2.758  1.00 54.34           O  
ATOM   9057  CB  SER C 192     -22.726  26.078   4.459  1.00 45.02           C  
ATOM   9058  OG  SER C 192     -22.426  26.994   5.500  1.00 45.02           O  
ATOM   9059  N   TRP C 193     -19.856  27.533   4.218  1.00 49.21           N  
ATOM   9060  CA  TRP C 193     -19.103  28.776   4.290  1.00 49.21           C  
ATOM   9061  C   TRP C 193     -18.357  28.930   2.955  1.00 49.21           C  
ATOM   9062  O   TRP C 193     -18.360  29.989   2.343  1.00 49.21           O  
ATOM   9063  CB  TRP C 193     -18.126  28.713   5.454  1.00 57.32           C  
ATOM   9064  CG  TRP C 193     -17.443  30.015   5.757  1.00 57.32           C  
ATOM   9065  CD1 TRP C 193     -17.993  31.127   6.342  1.00 57.32           C  
ATOM   9066  CD2 TRP C 193     -16.071  30.323   5.507  1.00 57.32           C  
ATOM   9067  NE1 TRP C 193     -17.044  32.110   6.464  1.00 57.32           N  
ATOM   9068  CE2 TRP C 193     -15.867  31.653   5.950  1.00 57.32           C  
ATOM   9069  CE3 TRP C 193     -15.008  29.620   4.924  1.00 57.32           C  
ATOM   9070  CZ2 TRP C 193     -14.613  32.272   5.856  1.00 57.32           C  
ATOM   9071  CZ3 TRP C 193     -13.773  30.236   4.831  1.00 57.32           C  
ATOM   9072  CH2 TRP C 193     -13.586  31.558   5.283  1.00 57.32           C  
ATOM   9073  N   ALA C 194     -17.741  27.857   2.487  1.00 51.21           N  
ATOM   9074  CA  ALA C 194     -17.040  27.908   1.215  1.00 51.21           C  
ATOM   9075  C   ALA C 194     -17.996  28.300   0.098  1.00 51.21           C  
ATOM   9076  O   ALA C 194     -17.592  28.923  -0.885  1.00 51.21           O  
ATOM   9077  CB  ALA C 194     -16.409  26.544   0.889  1.00 26.01           C  
ATOM   9078  N   ARG C 195     -19.264  27.922   0.240  1.00 55.40           N  
ATOM   9079  CA  ARG C 195     -20.259  28.239  -0.772  1.00 55.40           C  
ATOM   9080  C   ARG C 195     -20.563  29.725  -0.770  1.00 55.40           C  
ATOM   9081  O   ARG C 195     -20.522  30.360  -1.816  1.00 55.40           O  
ATOM   9082  CB  ARG C 195     -21.548  27.451  -0.533  1.00 69.05           C  
ATOM   9083  CG  ARG C 195     -22.583  27.624  -1.634  1.00 69.05           C  
ATOM   9084  CD  ARG C 195     -21.981  27.264  -2.984  1.00 69.05           C  
ATOM   9085  NE  ARG C 195     -22.876  27.501  -4.119  1.00 69.05           N  
ATOM   9086  CZ  ARG C 195     -23.242  28.699  -4.571  1.00 69.05           C  
ATOM   9087  NH1 ARG C 195     -22.800  29.799  -3.990  1.00 69.05           N  
ATOM   9088  NH2 ARG C 195     -24.044  28.796  -5.621  1.00 69.05           N  
ATOM   9089  N   GLY C 196     -20.868  30.273   0.401  1.00 57.56           N  
ATOM   9090  CA  GLY C 196     -21.171  31.688   0.496  1.00 57.56           C  
ATOM   9091  C   GLY C 196     -20.036  32.508  -0.069  1.00 57.56           C  
ATOM   9092  O   GLY C 196     -20.229  33.387  -0.910  1.00 57.56           O  
ATOM   9093  N   ILE C 197     -18.836  32.208   0.403  1.00 57.93           N  
ATOM   9094  CA  ILE C 197     -17.637  32.886  -0.049  1.00 57.93           C  
ATOM   9095  C   ILE C 197     -17.554  32.934  -1.576  1.00 57.93           C  
ATOM   9096  O   ILE C 197     -17.274  33.983  -2.159  1.00 57.93           O  
ATOM   9097  CB  ILE C 197     -16.396  32.165   0.502  1.00 73.78           C  
ATOM   9098  CG1 ILE C 197     -15.945  32.840   1.782  1.00 73.78           C  
ATOM   9099  CG2 ILE C 197     -15.271  32.142  -0.520  1.00 73.78           C  
ATOM   9100  CD1 ILE C 197     -14.651  32.246   2.304  1.00 73.78           C  
ATOM   9101  N   SER C 198     -17.799  31.793  -2.213  1.00 41.19           N  
ATOM   9102  CA  SER C 198     -17.719  31.689  -3.665  1.00 41.19           C  
ATOM   9103  C   SER C 198     -18.846  32.291  -4.498  1.00 41.19           C  
ATOM   9104  O   SER C 198     -18.702  32.427  -5.712  1.00 41.19           O  
ATOM   9105  CB  SER C 198     -17.580  30.231  -4.071  1.00 60.56           C  
ATOM   9106  OG  SER C 198     -16.412  29.687  -3.531  1.00 60.56           O  
ATOM   9107  N   GLU C 199     -19.955  32.645  -3.858  1.00 54.25           N  
ATOM   9108  CA  GLU C 199     -21.095  33.197  -4.568  1.00 54.25           C  
ATOM   9109  C   GLU C 199     -20.871  34.540  -5.205  1.00 54.25           C  
ATOM   9110  O   GLU C 199     -20.224  35.394  -4.629  1.00 54.25           O  
ATOM   9111  CB  GLU C 199     -22.293  33.329  -3.644  1.00 57.12           C  
ATOM   9112  CG  GLU C 199     -23.552  33.820  -4.349  1.00 57.12           C  
ATOM   9113  CD  GLU C 199     -23.954  32.932  -5.524  1.00 57.12           C  
ATOM   9114  OE1 GLU C 199     -23.405  31.816  -5.676  1.00 57.12           O  
ATOM   9115  OE2 GLU C 199     -24.835  33.345  -6.305  1.00 57.12           O  
ATOM   9116  N   PHE C 200     -21.438  34.721  -6.391  1.00 42.75           N  
ATOM   9117  CA  PHE C 200     -21.349  35.983  -7.128  1.00 42.75           C  
ATOM   9118  C   PHE C 200     -22.767  36.407  -7.551  1.00 42.75           C  
ATOM   9119  O   PHE C 200     -23.369  37.301  -6.942  1.00 42.75           O  
ATOM   9120  CB  PHE C 200     -20.453  35.803  -8.360  1.00 57.99           C  
ATOM   9121  CG  PHE C 200     -20.357  37.026  -9.226  1.00 57.99           C  
ATOM   9122  CD1 PHE C 200     -20.103  38.272  -8.666  1.00 57.99           C  
ATOM   9123  CD2 PHE C 200     -20.516  36.926 -10.609  1.00 57.99           C  
ATOM   9124  CE1 PHE C 200     -20.008  39.399  -9.459  1.00 57.99           C  
ATOM   9125  CE2 PHE C 200     -20.424  38.050 -11.415  1.00 57.99           C  
ATOM   9126  CZ  PHE C 200     -20.170  39.292 -10.838  1.00 57.99           C  
ATOM   9127  N   GLY C 201     -23.293  35.715  -8.564  1.00 54.26           N  
ATOM   9128  CA  GLY C 201     -24.617  36.000  -9.077  1.00 54.26           C  
ATOM   9129  C   GLY C 201     -25.710  36.353  -8.075  1.00 54.26           C  
ATOM   9130  O   GLY C 201     -26.193  37.477  -8.026  1.00 54.26           O  
ATOM   9131  N   ALA C 202     -26.136  35.397  -7.275  1.00 44.22           N  
ATOM   9132  CA  ALA C 202     -27.187  35.686  -6.322  1.00 44.22           C  
ATOM   9133  C   ALA C 202     -26.904  36.976  -5.558  1.00 44.22           C  
ATOM   9134  O   ALA C 202     -27.791  37.791  -5.353  1.00 44.22           O  
ATOM   9135  CB  ALA C 202     -27.339  34.534  -5.351  1.00 39.49           C  
ATOM   9136  N   VAL C 203     -25.662  37.172  -5.147  1.00 63.76           N  
ATOM   9137  CA  VAL C 203     -25.342  38.357  -4.382  1.00 63.76           C  
ATOM   9138  C   VAL C 203     -25.408  39.649  -5.159  1.00 63.76           C  
ATOM   9139  O   VAL C 203     -26.254  40.491  -4.865  1.00 63.76           O  
ATOM   9140  CB  VAL C 203     -23.960  38.267  -3.746  1.00 54.21           C  
ATOM   9141  CG1 VAL C 203     -23.699  39.511  -2.929  1.00 54.21           C  
ATOM   9142  CG2 VAL C 203     -23.879  37.047  -2.852  1.00 54.21           C  
ATOM   9143  N   VAL C 204     -24.531  39.821  -6.145  1.00 59.81           N  
ATOM   9144  CA  VAL C 204     -24.514  41.059  -6.920  1.00 59.81           C  
ATOM   9145  C   VAL C 204     -25.874  41.691  -7.121  1.00 59.81           C  
ATOM   9146  O   VAL C 204     -26.035  42.887  -6.904  1.00 59.81           O  
ATOM   9147  CB  VAL C 204     -23.904  40.888  -8.316  1.00 33.86           C  
ATOM   9148  CG1 VAL C 204     -22.511  40.392  -8.210  1.00 33.86           C  
ATOM   9149  CG2 VAL C 204     -24.727  39.947  -9.153  1.00 33.86           C  
ATOM   9150  N   VAL C 205     -26.864  40.903  -7.518  1.00 42.22           N  
ATOM   9151  CA  VAL C 205     -28.167  41.480  -7.753  1.00 42.22           C  
ATOM   9152  C   VAL C 205     -28.938  41.968  -6.522  1.00 42.22           C  
ATOM   9153  O   VAL C 205     -29.956  42.641  -6.673  1.00 42.22           O  
ATOM   9154  CB  VAL C 205     -29.062  40.533  -8.612  1.00 24.85           C  
ATOM   9155  CG1 VAL C 205     -28.254  39.376  -9.147  1.00 24.85           C  
ATOM   9156  CG2 VAL C 205     -30.244  40.079  -7.838  1.00 24.85           C  
ATOM   9157  N   ILE C 206     -28.483  41.680  -5.309  1.00 55.45           N  
ATOM   9158  CA  ILE C 206     -29.252  42.175  -4.152  1.00 55.45           C  
ATOM   9159  C   ILE C 206     -28.582  43.367  -3.518  1.00 55.45           C  
ATOM   9160  O   ILE C 206     -29.213  44.389  -3.240  1.00 55.45           O  
ATOM   9161  CB  ILE C 206     -29.391  41.148  -3.029  1.00 60.69           C  
ATOM   9162  CG1 ILE C 206     -29.514  39.763  -3.628  1.00 60.69           C  
ATOM   9163  CG2 ILE C 206     -30.608  41.462  -2.153  1.00 60.69           C  
ATOM   9164  CD1 ILE C 206     -29.405  38.710  -2.580  1.00 60.69           C  
ATOM   9165  N   ALA C 207     -27.295  43.194  -3.255  1.00 76.50           N  
ATOM   9166  CA  ALA C 207     -26.477  44.221  -2.653  1.00 76.50           C  
ATOM   9167  C   ALA C 207     -25.179  44.177  -3.422  1.00 76.50           C  
ATOM   9168  O   ALA C 207     -24.423  43.210  -3.320  1.00 76.50           O  
ATOM   9169  CB  ALA C 207     -26.229  43.911  -1.194  1.00130.92           C  
ATOM   9170  N   TYR C 208     -24.946  45.215  -4.216  1.00 63.65           N  
ATOM   9171  CA  TYR C 208     -23.736  45.320  -5.007  1.00 63.65           C  
ATOM   9172  C   TYR C 208     -22.642  45.951  -4.167  1.00 63.65           C  
ATOM   9173  O   TYR C 208     -21.571  45.364  -3.991  1.00 63.65           O  
ATOM   9174  CB  TYR C 208     -23.963  46.204  -6.248  1.00 50.92           C  
ATOM   9175  CG  TYR C 208     -22.757  46.301  -7.177  1.00 50.92           C  
ATOM   9176  CD1 TYR C 208     -22.550  45.359  -8.193  1.00 50.92           C  
ATOM   9177  CD2 TYR C 208     -21.780  47.288  -6.991  1.00 50.92           C  
ATOM   9178  CE1 TYR C 208     -21.402  45.394  -8.993  1.00 50.92           C  
ATOM   9179  CE2 TYR C 208     -20.626  47.326  -7.785  1.00 50.92           C  
ATOM   9180  CZ  TYR C 208     -20.444  46.379  -8.781  1.00 50.92           C  
ATOM   9181  OH  TYR C 208     -19.307  46.422  -9.563  1.00 50.92           O  
ATOM   9182  N   TYR C 209     -22.939  47.133  -3.631  1.00166.01           N  
ATOM   9183  CA  TYR C 209     -21.960  47.902  -2.890  1.00166.01           C  
ATOM   9184  C   TYR C 209     -21.280  47.423  -1.641  1.00166.01           C  
ATOM   9185  O   TYR C 209     -20.076  47.642  -1.501  1.00166.01           O  
ATOM   9186  CB  TYR C 209     -22.452  49.329  -2.728  1.00105.77           C  
ATOM   9187  CG  TYR C 209     -21.900  50.142  -3.867  1.00105.77           C  
ATOM   9188  CD1 TYR C 209     -22.347  51.424  -4.133  1.00105.77           C  
ATOM   9189  CD2 TYR C 209     -20.900  49.606  -4.683  1.00105.77           C  
ATOM   9190  CE1 TYR C 209     -21.805  52.155  -5.187  1.00105.77           C  
ATOM   9191  CE2 TYR C 209     -20.356  50.313  -5.724  1.00105.77           C  
ATOM   9192  CZ  TYR C 209     -20.805  51.590  -5.980  1.00105.77           C  
ATOM   9193  OH  TYR C 209     -20.239  52.304  -7.019  1.00105.77           O  
ATOM   9194  N   PRO C 210     -22.007  46.860  -0.672  1.00 70.58           N  
ATOM   9195  CA  PRO C 210     -21.046  46.471   0.384  1.00 70.58           C  
ATOM   9196  C   PRO C 210     -20.385  45.287  -0.344  1.00 70.58           C  
ATOM   9197  O   PRO C 210     -20.769  44.134  -0.219  1.00 70.58           O  
ATOM   9198  CB  PRO C 210     -21.936  46.104   1.573  1.00 39.78           C  
ATOM   9199  CG  PRO C 210     -23.354  45.993   0.978  1.00 39.78           C  
ATOM   9200  CD  PRO C 210     -23.399  46.919  -0.198  1.00 39.78           C  
ATOM   9201  N   MET C 211     -19.423  45.655  -1.181  1.00 48.76           N  
ATOM   9202  CA  MET C 211     -18.710  44.784  -2.097  1.00 48.76           C  
ATOM   9203  C   MET C 211     -18.045  43.543  -1.552  1.00 48.76           C  
ATOM   9204  O   MET C 211     -17.426  43.553  -0.484  1.00 48.76           O  
ATOM   9205  CB  MET C 211     -17.712  45.626  -2.897  1.00 96.65           C  
ATOM   9206  CG  MET C 211     -17.343  45.033  -4.238  1.00 96.65           C  
ATOM   9207  SD  MET C 211     -16.781  46.274  -5.411  1.00 96.65           S  
ATOM   9208  CE  MET C 211     -15.094  46.256  -5.128  1.00 96.65           C  
ATOM   9209  N   ILE C 212     -18.173  42.477  -2.339  1.00 58.20           N  
ATOM   9210  CA  ILE C 212     -17.655  41.153  -2.017  1.00 58.20           C  
ATOM   9211  C   ILE C 212     -16.480  40.773  -2.908  1.00 58.20           C  
ATOM   9212  O   ILE C 212     -16.407  41.167  -4.061  1.00 58.20           O  
ATOM   9213  CB  ILE C 212     -18.766  40.112  -2.192  1.00 87.81           C  
ATOM   9214  CG1 ILE C 212     -19.962  40.522  -1.350  1.00 87.81           C  
ATOM   9215  CG2 ILE C 212     -18.300  38.759  -1.768  1.00 87.81           C  
ATOM   9216  CD1 ILE C 212     -21.014  39.489  -1.309  1.00 87.81           C  
ATOM   9217  N   ALA C 213     -15.563  39.991  -2.367  1.00 57.04           N  
ATOM   9218  CA  ALA C 213     -14.395  39.586  -3.118  1.00 57.04           C  
ATOM   9219  C   ALA C 213     -14.698  39.267  -4.561  1.00 57.04           C  
ATOM   9220  O   ALA C 213     -14.040  39.779  -5.456  1.00 57.04           O  
ATOM   9221  CB  ALA C 213     -13.741  38.391  -2.455  1.00109.40           C  
ATOM   9222  N   PRO C 214     -15.686  38.405  -4.811  1.00 58.37           N  
ATOM   9223  CA  PRO C 214     -16.044  38.030  -6.179  1.00 58.37           C  
ATOM   9224  C   PRO C 214     -16.327  39.211  -7.099  1.00 58.37           C  
ATOM   9225  O   PRO C 214     -15.937  39.204  -8.260  1.00 58.37           O  
ATOM   9226  CB  PRO C 214     -17.266  37.147  -5.972  1.00 53.78           C  
ATOM   9227  CG  PRO C 214     -16.965  36.497  -4.685  1.00 53.78           C  
ATOM   9228  CD  PRO C 214     -16.494  37.646  -3.849  1.00 53.78           C  
ATOM   9229  N   THR C 215     -17.009  40.215  -6.559  1.00 54.50           N  
ATOM   9230  CA  THR C 215     -17.351  41.422  -7.297  1.00 54.50           C  
ATOM   9231  C   THR C 215     -16.099  42.262  -7.593  1.00 54.50           C  
ATOM   9232  O   THR C 215     -15.823  42.573  -8.752  1.00 54.50           O  
ATOM   9233  CB  THR C 215     -18.334  42.310  -6.508  1.00 60.38           C  
ATOM   9234  OG1 THR C 215     -19.471  41.548  -6.120  1.00 60.38           O  
ATOM   9235  CG2 THR C 215     -18.794  43.462  -7.357  1.00 60.38           C  
ATOM   9236  N   LEU C 216     -15.355  42.632  -6.546  1.00 46.68           N  
ATOM   9237  CA  LEU C 216     -14.135  43.407  -6.718  1.00 46.68           C  
ATOM   9238  C   LEU C 216     -13.296  42.836  -7.850  1.00 46.68           C  
ATOM   9239  O   LEU C 216     -12.646  43.562  -8.577  1.00 46.68           O  
ATOM   9240  CB  LEU C 216     -13.283  43.394  -5.455  1.00 69.14           C  
ATOM   9241  CG  LEU C 216     -11.992  44.194  -5.673  1.00 69.14           C  
ATOM   9242  CD1 LEU C 216     -12.170  45.579  -5.094  1.00 69.14           C  
ATOM   9243  CD2 LEU C 216     -10.805  43.511  -5.030  1.00 69.14           C  
ATOM   9244  N   ILE C 217     -13.296  41.529  -8.005  1.00 53.30           N  
ATOM   9245  CA  ILE C 217     -12.519  40.970  -9.078  1.00 53.30           C  
ATOM   9246  C   ILE C 217     -13.188  41.257 -10.398  1.00 53.30           C  
ATOM   9247  O   ILE C 217     -12.530  41.704 -11.344  1.00 53.30           O  
ATOM   9248  CB  ILE C 217     -12.345  39.463  -8.927  1.00 97.28           C  
ATOM   9249  CG1 ILE C 217     -11.678  39.170  -7.588  1.00 97.28           C  
ATOM   9250  CG2 ILE C 217     -11.496  38.923 -10.058  1.00 97.28           C  
ATOM   9251  CD1 ILE C 217     -10.813  37.924  -7.586  1.00 97.28           C  
ATOM   9252  N   TYR C 218     -14.500  41.017 -10.463  1.00 62.76           N  
ATOM   9253  CA  TYR C 218     -15.249  41.246 -11.702  1.00 62.76           C  
ATOM   9254  C   TYR C 218     -15.097  42.703 -12.135  1.00 62.76           C  
ATOM   9255  O   TYR C 218     -14.833  42.981 -13.303  1.00 62.76           O  
ATOM   9256  CB  TYR C 218     -16.736  40.878 -11.525  1.00 54.97           C  
ATOM   9257  CG  TYR C 218     -17.520  40.846 -12.832  1.00 54.97           C  
ATOM   9258  CD1 TYR C 218     -17.032  40.148 -13.944  1.00 54.97           C  
ATOM   9259  CD2 TYR C 218     -18.737  41.537 -12.965  1.00 54.97           C  
ATOM   9260  CE1 TYR C 218     -17.730  40.139 -15.164  1.00 54.97           C  
ATOM   9261  CE2 TYR C 218     -19.446  41.537 -14.178  1.00 54.97           C  
ATOM   9262  CZ  TYR C 218     -18.936  40.837 -15.279  1.00 54.97           C  
ATOM   9263  OH  TYR C 218     -19.614  40.857 -16.492  1.00 54.97           O  
ATOM   9264  N   GLU C 219     -15.236  43.622 -11.182  1.00 77.32           N  
ATOM   9265  CA  GLU C 219     -15.111  45.029 -11.486  1.00 77.32           C  
ATOM   9266  C   GLU C 219     -13.759  45.313 -12.117  1.00 77.32           C  
ATOM   9267  O   GLU C 219     -13.692  45.844 -13.224  1.00 77.32           O  
ATOM   9268  CB  GLU C 219     -15.283  45.874 -10.235  1.00147.08           C  
ATOM   9269  CG  GLU C 219     -15.342  47.351 -10.542  1.00147.08           C  
ATOM   9270  CD  GLU C 219     -15.642  48.182  -9.321  1.00147.08           C  
ATOM   9271  OE1 GLU C 219     -16.712  47.976  -8.710  1.00147.08           O  
ATOM   9272  OE2 GLU C 219     -14.810  49.043  -8.969  1.00147.08           O  
ATOM   9273  N   ARG C 220     -12.674  44.956 -11.437  1.00 47.14           N  
ATOM   9274  CA  ARG C 220     -11.357  45.208 -12.004  1.00 47.14           C  
ATOM   9275  C   ARG C 220     -11.178  44.517 -13.322  1.00 47.14           C  
ATOM   9276  O   ARG C 220     -10.502  45.026 -14.189  1.00 47.14           O  
ATOM   9277  CB  ARG C 220     -10.251  44.764 -11.059  1.00 72.47           C  
ATOM   9278  CG  ARG C 220     -10.169  45.609  -9.829  1.00 72.47           C  
ATOM   9279  CD  ARG C 220      -8.827  45.487  -9.172  1.00 72.47           C  
ATOM   9280  NE  ARG C 220      -8.861  46.162  -7.882  1.00 72.47           N  
ATOM   9281  CZ  ARG C 220      -7.846  46.199  -7.031  1.00 72.47           C  
ATOM   9282  NH1 ARG C 220      -6.702  45.594  -7.340  1.00 72.47           N  
ATOM   9283  NH2 ARG C 220      -7.982  46.835  -5.872  1.00 72.47           N  
ATOM   9284  N   TYR C 221     -11.766  43.345 -13.484  1.00 59.04           N  
ATOM   9285  CA  TYR C 221     -11.623  42.655 -14.753  1.00 59.04           C  
ATOM   9286  C   TYR C 221     -12.194  43.525 -15.868  1.00 59.04           C  
ATOM   9287  O   TYR C 221     -11.576  43.707 -16.903  1.00 59.04           O  
ATOM   9288  CB  TYR C 221     -12.358  41.326 -14.721  1.00 56.73           C  
ATOM   9289  CG  TYR C 221     -12.442  40.664 -16.072  1.00 56.73           C  
ATOM   9290  CD1 TYR C 221     -11.291  40.263 -16.746  1.00 56.73           C  
ATOM   9291  CD2 TYR C 221     -13.681  40.408 -16.663  1.00 56.73           C  
ATOM   9292  CE1 TYR C 221     -11.363  39.619 -17.968  1.00 56.73           C  
ATOM   9293  CE2 TYR C 221     -13.770  39.762 -17.887  1.00 56.73           C  
ATOM   9294  CZ  TYR C 221     -12.602  39.369 -18.531  1.00 56.73           C  
ATOM   9295  OH  TYR C 221     -12.677  38.702 -19.730  1.00 56.73           O  
ATOM   9296  N   LEU C 222     -13.375  44.079 -15.636  1.00 61.69           N  
ATOM   9297  CA  LEU C 222     -14.041  44.918 -16.618  1.00 61.69           C  
ATOM   9298  C   LEU C 222     -13.415  46.295 -16.731  1.00 61.69           C  
ATOM   9299  O   LEU C 222     -13.233  46.807 -17.828  1.00 61.69           O  
ATOM   9300  CB  LEU C 222     -15.515  45.070 -16.240  1.00 26.22           C  
ATOM   9301  CG  LEU C 222     -16.346  43.799 -16.213  1.00 26.22           C  
ATOM   9302  CD1 LEU C 222     -17.754  44.143 -15.815  1.00 26.22           C  
ATOM   9303  CD2 LEU C 222     -16.303  43.113 -17.576  1.00 26.22           C  
ATOM   9304  N   SER C 223     -13.107  46.891 -15.583  1.00 85.20           N  
ATOM   9305  CA  SER C 223     -12.519  48.220 -15.519  1.00 85.20           C  
ATOM   9306  C   SER C 223     -11.110  48.331 -16.077  1.00 85.20           C  
ATOM   9307  O   SER C 223     -10.819  49.215 -16.874  1.00 85.20           O  
ATOM   9308  CB  SER C 223     -12.495  48.716 -14.074  1.00118.10           C  
ATOM   9309  OG  SER C 223     -13.804  48.846 -13.562  1.00118.10           O  
ATOM   9310  N   GLU C 224     -10.228  47.433 -15.672  1.00 74.84           N  
ATOM   9311  CA  GLU C 224      -8.848  47.523 -16.111  1.00 74.84           C  
ATOM   9312  C   GLU C 224      -8.324  46.370 -16.933  1.00 74.84           C  
ATOM   9313  O   GLU C 224      -7.167  46.388 -17.360  1.00 74.84           O  
ATOM   9314  CB  GLU C 224      -7.965  47.736 -14.890  1.00121.64           C  
ATOM   9315  CG  GLU C 224      -8.444  48.890 -14.045  1.00121.64           C  
ATOM   9316  CD  GLU C 224      -7.589  49.117 -12.832  1.00121.64           C  
ATOM   9317  OE1 GLU C 224      -7.840  48.476 -11.788  1.00121.64           O  
ATOM   9318  OE2 GLU C 224      -6.652  49.935 -12.929  1.00121.64           O  
ATOM   9319  N   GLY C 225      -9.161  45.369 -17.169  1.00 57.07           N  
ATOM   9320  CA  GLY C 225      -8.719  44.231 -17.957  1.00 57.07           C  
ATOM   9321  C   GLY C 225      -8.247  43.028 -17.150  1.00 57.07           C  
ATOM   9322  O   GLY C 225      -8.245  43.036 -15.918  1.00 57.07           O  
ATOM   9323  N   LEU C 226      -7.837  41.987 -17.862  1.00 73.15           N  
ATOM   9324  CA  LEU C 226      -7.371  40.757 -17.243  1.00 73.15           C  
ATOM   9325  C   LEU C 226      -6.159  40.937 -16.342  1.00 73.15           C  
ATOM   9326  O   LEU C 226      -6.229  40.711 -15.133  1.00 73.15           O  
ATOM   9327  CB  LEU C 226      -7.047  39.738 -18.330  1.00 66.50           C  
ATOM   9328  CG  LEU C 226      -6.354  38.446 -17.910  1.00 66.50           C  
ATOM   9329  CD1 LEU C 226      -7.128  37.809 -16.778  1.00 66.50           C  
ATOM   9330  CD2 LEU C 226      -6.270  37.498 -19.099  1.00 66.50           C  
ATOM   9331  N   SER C 227      -5.045  41.344 -16.937  1.00102.49           N  
ATOM   9332  CA  SER C 227      -3.811  41.527 -16.197  1.00102.49           C  
ATOM   9333  C   SER C 227      -3.953  42.379 -14.947  1.00102.49           C  
ATOM   9334  O   SER C 227      -3.058  42.397 -14.109  1.00102.49           O  
ATOM   9335  CB  SER C 227      -2.747  42.121 -17.114  1.00123.14           C  
ATOM   9336  OG  SER C 227      -2.447  41.222 -18.167  1.00123.14           O  
ATOM   9337  N   ALA C 228      -5.074  43.073 -14.809  1.00 73.16           N  
ATOM   9338  CA  ALA C 228      -5.284  43.924 -13.647  1.00 73.16           C  
ATOM   9339  C   ALA C 228      -6.060  43.208 -12.553  1.00 73.16           C  
ATOM   9340  O   ALA C 228      -6.190  43.711 -11.428  1.00 73.16           O  
ATOM   9341  CB  ALA C 228      -6.020  45.182 -14.056  1.00 99.32           C  
ATOM   9342  N   ALA C 229      -6.571  42.028 -12.886  1.00 82.53           N  
ATOM   9343  CA  ALA C 229      -7.361  41.245 -11.948  1.00 82.53           C  
ATOM   9344  C   ALA C 229      -6.616  40.028 -11.442  1.00 82.53           C  
ATOM   9345  O   ALA C 229      -6.806  39.604 -10.299  1.00 82.53           O  
ATOM   9346  CB  ALA C 229      -8.657  40.816 -12.606  1.00 60.16           C  
ATOM   9347  N   MET C 230      -5.772  39.464 -12.299  1.00 63.85           N  
ATOM   9348  CA  MET C 230      -4.996  38.288 -11.931  1.00 63.85           C  
ATOM   9349  C   MET C 230      -4.439  38.375 -10.520  1.00 63.85           C  
ATOM   9350  O   MET C 230      -4.648  37.483  -9.703  1.00 63.85           O  
ATOM   9351  CB  MET C 230      -3.867  38.079 -12.923  1.00 95.94           C  
ATOM   9352  CG  MET C 230      -4.388  37.807 -14.297  1.00 95.94           C  
ATOM   9353  SD  MET C 230      -3.113  37.264 -15.408  1.00 95.94           S  
ATOM   9354  CE  MET C 230      -2.794  35.628 -14.762  1.00 95.94           C  
ATOM   9355  N   PRO C 231      -3.731  39.455 -10.204  1.00 69.90           N  
ATOM   9356  CA  PRO C 231      -3.192  39.548  -8.851  1.00 69.90           C  
ATOM   9357  C   PRO C 231      -4.233  39.270  -7.772  1.00 69.90           C  
ATOM   9358  O   PRO C 231      -4.047  38.379  -6.934  1.00 69.90           O  
ATOM   9359  CB  PRO C 231      -2.668  40.970  -8.799  1.00 72.80           C  
ATOM   9360  CG  PRO C 231      -2.173  41.162 -10.198  1.00 72.80           C  
ATOM   9361  CD  PRO C 231      -3.312  40.607 -11.016  1.00 72.80           C  
ATOM   9362  N   VAL C 232      -5.333  40.021  -7.798  1.00 68.72           N  
ATOM   9363  CA  VAL C 232      -6.381  39.843  -6.799  1.00 68.72           C  
ATOM   9364  C   VAL C 232      -6.919  38.426  -6.828  1.00 68.72           C  
ATOM   9365  O   VAL C 232      -7.256  37.865  -5.792  1.00 68.72           O  
ATOM   9366  CB  VAL C 232      -7.537  40.806  -7.015  1.00 74.36           C  
ATOM   9367  CG1 VAL C 232      -8.509  40.682  -5.865  1.00 74.36           C  
ATOM   9368  CG2 VAL C 232      -7.016  42.225  -7.118  1.00 74.36           C  
ATOM   9369  N   ALA C 233      -7.005  37.850  -8.018  1.00 61.74           N  
ATOM   9370  CA  ALA C 233      -7.476  36.486  -8.143  1.00 61.74           C  
ATOM   9371  C   ALA C 233      -6.554  35.597  -7.314  1.00 61.74           C  
ATOM   9372  O   ALA C 233      -6.978  35.001  -6.317  1.00 61.74           O  
ATOM   9373  CB  ALA C 233      -7.444  36.054  -9.592  1.00 47.74           C  
ATOM   9374  N   ALA C 234      -5.287  35.527  -7.732  1.00 64.55           N  
ATOM   9375  CA  ALA C 234      -4.264  34.729  -7.053  1.00 64.55           C  
ATOM   9376  C   ALA C 234      -4.286  34.967  -5.550  1.00 64.55           C  
ATOM   9377  O   ALA C 234      -4.152  34.033  -4.773  1.00 64.55           O  
ATOM   9378  CB  ALA C 234      -2.892  35.060  -7.616  1.00 86.08           C  
ATOM   9379  N   ILE C 235      -4.443  36.216  -5.135  1.00 47.61           N  
ATOM   9380  CA  ILE C 235      -4.510  36.496  -3.717  1.00 47.61           C  
ATOM   9381  C   ILE C 235      -5.682  35.741  -3.135  1.00 47.61           C  
ATOM   9382  O   ILE C 235      -5.549  35.058  -2.122  1.00 47.61           O  
ATOM   9383  CB  ILE C 235      -4.726  37.978  -3.428  1.00 52.37           C  
ATOM   9384  CG1 ILE C 235      -3.489  38.758  -3.843  1.00 52.37           C  
ATOM   9385  CG2 ILE C 235      -5.065  38.189  -1.943  1.00 52.37           C  
ATOM   9386  CD1 ILE C 235      -3.637  40.237  -3.651  1.00 52.37           C  
ATOM   9387  N   LEU C 236      -6.842  35.861  -3.776  1.00 60.37           N  
ATOM   9388  CA  LEU C 236      -8.034  35.171  -3.295  1.00 60.37           C  
ATOM   9389  C   LEU C 236      -7.859  33.661  -3.329  1.00 60.37           C  
ATOM   9390  O   LEU C 236      -8.290  32.977  -2.413  1.00 60.37           O  
ATOM   9391  CB  LEU C 236      -9.264  35.607  -4.092  1.00 55.78           C  
ATOM   9392  CG  LEU C 236      -9.810  36.995  -3.710  1.00 55.78           C  
ATOM   9393  CD1 LEU C 236     -11.182  37.181  -4.337  1.00 55.78           C  
ATOM   9394  CD2 LEU C 236      -9.915  37.138  -2.201  1.00 55.78           C  
ATOM   9395  N   ILE C 237      -7.232  33.142  -4.376  1.00 49.07           N  
ATOM   9396  CA  ILE C 237      -6.973  31.710  -4.441  1.00 49.07           C  
ATOM   9397  C   ILE C 237      -6.147  31.329  -3.202  1.00 49.07           C  
ATOM   9398  O   ILE C 237      -6.628  30.632  -2.316  1.00 49.07           O  
ATOM   9399  CB  ILE C 237      -6.162  31.321  -5.692  1.00 42.49           C  
ATOM   9400  CG1 ILE C 237      -7.001  31.554  -6.946  1.00 42.49           C  
ATOM   9401  CG2 ILE C 237      -5.648  29.883  -5.554  1.00 42.49           C  
ATOM   9402  CD1 ILE C 237      -6.319  31.103  -8.226  1.00 42.49           C  
ATOM   9403  N   LEU C 238      -4.904  31.793  -3.139  1.00 64.43           N  
ATOM   9404  CA  LEU C 238      -4.037  31.507  -2.003  1.00 64.43           C  
ATOM   9405  C   LEU C 238      -4.775  31.762  -0.695  1.00 64.43           C  
ATOM   9406  O   LEU C 238      -4.763  30.932   0.217  1.00 64.43           O  
ATOM   9407  CB  LEU C 238      -2.790  32.400  -2.043  1.00 57.92           C  
ATOM   9408  CG  LEU C 238      -1.922  32.364  -3.302  1.00 57.92           C  
ATOM   9409  CD1 LEU C 238      -0.804  33.366  -3.139  1.00 57.92           C  
ATOM   9410  CD2 LEU C 238      -1.372  30.960  -3.551  1.00 57.92           C  
ATOM   9411  N   LEU C 239      -5.421  32.916  -0.611  1.00 60.10           N  
ATOM   9412  CA  LEU C 239      -6.143  33.275   0.596  1.00 60.10           C  
ATOM   9413  C   LEU C 239      -7.077  32.142   1.000  1.00 60.10           C  
ATOM   9414  O   LEU C 239      -7.319  31.917   2.179  1.00 60.10           O  
ATOM   9415  CB  LEU C 239      -6.948  34.551   0.369  1.00 74.26           C  
ATOM   9416  CG  LEU C 239      -7.114  35.459   1.591  1.00 74.26           C  
ATOM   9417  CD1 LEU C 239      -8.017  36.626   1.223  1.00 74.26           C  
ATOM   9418  CD2 LEU C 239      -7.705  34.686   2.747  1.00 74.26           C  
ATOM   9419  N   SER C 240      -7.605  31.421   0.022  1.00 71.06           N  
ATOM   9420  CA  SER C 240      -8.504  30.329   0.333  1.00 71.06           C  
ATOM   9421  C   SER C 240      -7.762  29.055   0.674  1.00 71.06           C  
ATOM   9422  O   SER C 240      -8.064  28.437   1.693  1.00 71.06           O  
ATOM   9423  CB  SER C 240      -9.481  30.088  -0.818  1.00 82.56           C  
ATOM   9424  OG  SER C 240     -10.528  31.048  -0.798  1.00 82.56           O  
ATOM   9425  N   LEU C 241      -6.797  28.658  -0.158  1.00 66.80           N  
ATOM   9426  CA  LEU C 241      -6.027  27.440   0.118  1.00 66.80           C  
ATOM   9427  C   LEU C 241      -5.629  27.426   1.588  1.00 66.80           C  
ATOM   9428  O   LEU C 241      -5.783  26.421   2.273  1.00 66.80           O  
ATOM   9429  CB  LEU C 241      -4.758  27.368  -0.731  1.00 86.27           C  
ATOM   9430  CG  LEU C 241      -4.885  27.213  -2.243  1.00 86.27           C  
ATOM   9431  CD1 LEU C 241      -3.523  26.805  -2.808  1.00 86.27           C  
ATOM   9432  CD2 LEU C 241      -5.932  26.154  -2.586  1.00 86.27           C  
ATOM   9433  N   ALA C 242      -5.127  28.558   2.067  1.00 67.09           N  
ATOM   9434  CA  ALA C 242      -4.720  28.683   3.455  1.00 67.09           C  
ATOM   9435  C   ALA C 242      -5.876  28.406   4.400  1.00 67.09           C  
ATOM   9436  O   ALA C 242      -5.855  27.438   5.154  1.00 67.09           O  
ATOM   9437  CB  ALA C 242      -4.189  30.071   3.707  1.00 66.02           C  
ATOM   9438  N   VAL C 243      -6.888  29.265   4.352  1.00 63.04           N  
ATOM   9439  CA  VAL C 243      -8.046  29.130   5.224  1.00 63.04           C  
ATOM   9440  C   VAL C 243      -8.635  27.731   5.259  1.00 63.04           C  
ATOM   9441  O   VAL C 243      -9.096  27.283   6.303  1.00 63.04           O  
ATOM   9442  CB  VAL C 243      -9.163  30.117   4.828  1.00 66.92           C  
ATOM   9443  CG1 VAL C 243     -10.392  29.913   5.710  1.00 66.92           C  
ATOM   9444  CG2 VAL C 243      -8.656  31.541   4.968  1.00 66.92           C  
ATOM   9445  N   PHE C 244      -8.623  27.029   4.134  1.00 88.11           N  
ATOM   9446  CA  PHE C 244      -9.205  25.706   4.144  1.00 88.11           C  
ATOM   9447  C   PHE C 244      -8.264  24.602   4.528  1.00 88.11           C  
ATOM   9448  O   PHE C 244      -8.616  23.761   5.352  1.00 88.11           O  
ATOM   9449  CB  PHE C 244      -9.906  25.428   2.826  1.00 86.78           C  
ATOM   9450  CG  PHE C 244     -11.157  26.225   2.671  1.00 86.78           C  
ATOM   9451  CD1 PHE C 244     -11.102  27.536   2.230  1.00 86.78           C  
ATOM   9452  CD2 PHE C 244     -12.373  25.722   3.105  1.00 86.78           C  
ATOM   9453  CE1 PHE C 244     -12.242  28.338   2.234  1.00 86.78           C  
ATOM   9454  CE2 PHE C 244     -13.512  26.517   3.113  1.00 86.78           C  
ATOM   9455  CZ  PHE C 244     -13.447  27.825   2.679  1.00 86.78           C  
ATOM   9456  N   VAL C 245      -7.067  24.581   3.962  1.00 79.61           N  
ATOM   9457  CA  VAL C 245      -6.118  23.548   4.366  1.00 79.61           C  
ATOM   9458  C   VAL C 245      -5.907  23.709   5.878  1.00 79.61           C  
ATOM   9459  O   VAL C 245      -5.711  22.732   6.599  1.00 79.61           O  
ATOM   9460  CB  VAL C 245      -4.781  23.688   3.619  1.00 81.56           C  
ATOM   9461  CG1 VAL C 245      -3.679  22.960   4.368  1.00 81.56           C  
ATOM   9462  CG2 VAL C 245      -4.927  23.118   2.209  1.00 81.56           C  
ATOM   9463  N   ALA C 246      -5.971  24.950   6.353  1.00 77.96           N  
ATOM   9464  CA  ALA C 246      -5.829  25.221   7.776  1.00 77.96           C  
ATOM   9465  C   ALA C 246      -6.937  24.482   8.506  1.00 77.96           C  
ATOM   9466  O   ALA C 246      -6.679  23.685   9.396  1.00 77.96           O  
ATOM   9467  CB  ALA C 246      -5.948  26.705   8.050  1.00 46.80           C  
ATOM   9468  N   LEU C 247      -8.177  24.752   8.117  1.00 85.83           N  
ATOM   9469  CA  LEU C 247      -9.325  24.111   8.730  1.00 85.83           C  
ATOM   9470  C   LEU C 247      -9.251  22.591   8.681  1.00 85.83           C  
ATOM   9471  O   LEU C 247      -9.668  21.929   9.629  1.00 85.83           O  
ATOM   9472  CB  LEU C 247     -10.608  24.575   8.051  1.00 53.90           C  
ATOM   9473  CG  LEU C 247     -11.121  25.962   8.425  1.00 53.90           C  
ATOM   9474  CD1 LEU C 247     -12.328  26.300   7.559  1.00 53.90           C  
ATOM   9475  CD2 LEU C 247     -11.484  26.005   9.906  1.00 53.90           C  
ATOM   9476  N   ARG C 248      -8.741  22.032   7.584  1.00104.07           N  
ATOM   9477  CA  ARG C 248      -8.631  20.578   7.464  1.00104.07           C  
ATOM   9478  C   ARG C 248      -7.611  20.031   8.447  1.00104.07           C  
ATOM   9479  O   ARG C 248      -7.815  18.989   9.062  1.00104.07           O  
ATOM   9480  CB  ARG C 248      -8.232  20.164   6.049  1.00174.66           C  
ATOM   9481  CG  ARG C 248      -9.404  19.762   5.173  1.00174.66           C  
ATOM   9482  CD  ARG C 248      -8.926  19.000   3.946  1.00174.66           C  
ATOM   9483  NE  ARG C 248     -10.021  18.630   3.048  1.00174.66           N  
ATOM   9484  CZ  ARG C 248      -9.864  17.941   1.920  1.00174.66           C  
ATOM   9485  NH1 ARG C 248      -8.654  17.540   1.546  1.00174.66           N  
ATOM   9486  NH2 ARG C 248     -10.915  17.655   1.159  1.00174.66           N  
ATOM   9487  N   ILE C 249      -6.506  20.742   8.594  1.00142.00           N  
ATOM   9488  CA  ILE C 249      -5.472  20.319   9.515  1.00142.00           C  
ATOM   9489  C   ILE C 249      -5.945  20.495  10.963  1.00142.00           C  
ATOM   9490  O   ILE C 249      -5.312  20.007  11.894  1.00142.00           O  
ATOM   9491  CB  ILE C 249      -4.166  21.105   9.238  1.00125.96           C  
ATOM   9492  CG1 ILE C 249      -3.543  20.594   7.935  1.00125.96           C  
ATOM   9493  CG2 ILE C 249      -3.191  20.965  10.393  1.00125.96           C  
ATOM   9494  CD1 ILE C 249      -2.224  21.239   7.583  1.00125.96           C  
ATOM   9495  N   ILE C 250      -7.070  21.177  11.148  1.00 99.10           N  
ATOM   9496  CA  ILE C 250      -7.628  21.384  12.484  1.00 99.10           C  
ATOM   9497  C   ILE C 250      -8.879  20.511  12.634  1.00 99.10           C  
ATOM   9498  O   ILE C 250      -9.785  20.836  13.403  1.00 99.10           O  
ATOM   9499  CB  ILE C 250      -8.049  22.857  12.717  1.00 90.53           C  
ATOM   9500  CG1 ILE C 250      -6.943  23.807  12.268  1.00 90.53           C  
ATOM   9501  CG2 ILE C 250      -8.337  23.093  14.195  1.00 90.53           C  
ATOM   9502  CD1 ILE C 250      -7.390  25.269  12.192  1.00 90.53           C  
ATOM   9503  N   VAL C 251      -8.929  19.411  11.887  1.00155.01           N  
ATOM   9504  CA  VAL C 251     -10.070  18.500  11.936  1.00155.01           C  
ATOM   9505  C   VAL C 251      -9.693  17.091  11.475  1.00155.01           C  
ATOM   9506  O   VAL C 251     -10.437  16.134  11.703  1.00155.01           O  
ATOM   9507  CB  VAL C 251     -11.245  19.025  11.058  1.00 91.83           C  
ATOM   9508  CG1 VAL C 251     -12.333  17.954  10.921  1.00 91.83           C  
ATOM   9509  CG2 VAL C 251     -11.838  20.285  11.678  1.00 91.83           C  
ATOM   9510  N   GLY C 252      -8.536  16.959  10.834  1.00200.00           N  
ATOM   9511  CA  GLY C 252      -8.111  15.651  10.363  1.00200.00           C  
ATOM   9512  C   GLY C 252      -6.654  15.330  10.642  1.00200.00           C  
ATOM   9513  O   GLY C 252      -5.919  15.017   9.680  1.00200.00           O  
