# Supplementary material for: Alignment of Helical Membrane Protein Sequences Using AlignMe
Source: PLoS One. 2013 Mar 4;8(3):e57731. doi: 10.1371/journal.pone.0057731 (PMC3587630; doi:10.1371/journal.pone.0057731)
Supplement: File S2 — Dataset of HOMEP2 homologous membrane proteins. (GZ) [file pone.0057731.s002.gz › HOMEP2010_pdbs/ABC_transporters_efflux/3D31_C.pdb]

ATOM   5467  N   PRO C  13      94.217 154.982 214.612  1.00129.56           N  
ATOM   5468  CA  PRO C  13      93.325 156.174 214.536  1.00129.56           C  
ATOM   5469  C   PRO C  13      92.377 156.230 215.736  1.00129.56           C  
ATOM   5470  O   PRO C  13      92.790 156.555 216.848  1.00129.56           O  
ATOM   5471  CB  PRO C  13      92.538 156.062 213.243  1.00 87.61           C  
ATOM   5472  CG  PRO C  13      92.470 154.529 213.083  1.00 87.61           C  
ATOM   5473  CD  PRO C  13      93.845 153.996 213.581  1.00 87.61           C  
ATOM   5474  N   LEU C  14      91.105 155.908 215.508  1.00 97.81           N  
ATOM   5475  CA  LEU C  14      90.105 155.915 216.579  1.00 97.81           C  
ATOM   5476  C   LEU C  14      90.436 154.876 217.633  1.00 97.81           C  
ATOM   5477  O   LEU C  14      90.319 155.128 218.824  1.00 97.81           O  
ATOM   5478  CB  LEU C  14      88.712 155.613 216.020  1.00111.48           C  
ATOM   5479  CG  LEU C  14      87.560 155.744 217.024  1.00111.48           C  
ATOM   5480  CD1 LEU C  14      87.444 157.199 217.425  1.00111.48           C  
ATOM   5481  CD2 LEU C  14      86.243 155.269 216.426  1.00111.48           C  
ATOM   5482  N   THR C  15      90.840 153.700 217.178  1.00166.87           N  
ATOM   5483  CA  THR C  15      91.186 152.618 218.079  1.00166.87           C  
ATOM   5484  C   THR C  15      92.150 153.114 219.143  1.00166.87           C  
ATOM   5485  O   THR C  15      92.012 152.784 220.319  1.00166.87           O  
ATOM   5486  CB  THR C  15      91.842 151.456 217.315  1.00126.33           C  
ATOM   5487  OG1 THR C  15      90.957 151.012 216.281  1.00126.33           O  
ATOM   5488  CG2 THR C  15      92.144 150.294 218.250  1.00126.33           C  
ATOM   5489  N   PHE C  16      93.116 153.925 218.732  1.00120.17           N  
ATOM   5490  CA  PHE C  16      94.103 154.428 219.669  1.00120.17           C  
ATOM   5491  C   PHE C  16      93.486 155.264 220.791  1.00120.17           C  
ATOM   5492  O   PHE C  16      93.521 154.862 221.956  1.00120.17           O  
ATOM   5493  CB  PHE C  16      95.174 155.228 218.926  1.00147.48           C  
ATOM   5494  CG  PHE C  16      96.468 155.344 219.682  1.00147.48           C  
ATOM   5495  CD1 PHE C  16      97.080 154.209 220.210  1.00147.48           C  
ATOM   5496  CD2 PHE C  16      97.073 156.584 219.877  1.00147.48           C  
ATOM   5497  CE1 PHE C  16      98.275 154.306 220.924  1.00147.48           C  
ATOM   5498  CE2 PHE C  16      98.270 156.693 220.592  1.00147.48           C  
ATOM   5499  CZ  PHE C  16      98.872 155.551 221.117  1.00147.48           C  
ATOM   5500  N   VAL C  17      92.917 156.417 220.444  1.00124.47           N  
ATOM   5501  CA  VAL C  17      92.295 157.302 221.432  1.00124.47           C  
ATOM   5502  C   VAL C  17      91.493 156.464 222.432  1.00124.47           C  
ATOM   5503  O   VAL C  17      91.761 156.480 223.636  1.00124.47           O  
ATOM   5504  CB  VAL C  17      91.353 158.327 220.741  1.00 89.19           C  
ATOM   5505  CG1 VAL C  17      91.076 159.493 221.666  1.00 89.19           C  
ATOM   5506  CG2 VAL C  17      91.967 158.812 219.447  1.00 89.19           C  
ATOM   5507  N   PHE C  18      90.519 155.723 221.909  1.00108.21           N  
ATOM   5508  CA  PHE C  18      89.667 154.852 222.703  1.00108.21           C  
ATOM   5509  C   PHE C  18      90.467 153.955 223.620  1.00108.21           C  
ATOM   5510  O   PHE C  18      90.154 153.848 224.800  1.00108.21           O  
ATOM   5511  CB  PHE C  18      88.814 153.992 221.785  1.00 97.48           C  
ATOM   5512  CG  PHE C  18      87.637 154.707 221.223  1.00 97.48           C  
ATOM   5513  CD1 PHE C  18      87.656 156.087 221.073  1.00 97.48           C  
ATOM   5514  CD2 PHE C  18      86.502 154.002 220.835  1.00 97.48           C  
ATOM   5515  CE1 PHE C  18      86.561 156.763 220.546  1.00 97.48           C  
ATOM   5516  CE2 PHE C  18      85.398 154.667 220.303  1.00 97.48           C  
ATOM   5517  CZ  PHE C  18      85.427 156.054 220.159  1.00 97.48           C  
ATOM   5518  N   SER C  19      91.495 153.307 223.080  1.00106.04           N  
ATOM   5519  CA  SER C  19      92.334 152.419 223.878  1.00106.04           C  
ATOM   5520  C   SER C  19      93.081 153.157 224.989  1.00106.04           C  
ATOM   5521  O   SER C  19      93.343 152.589 226.051  1.00106.04           O  
ATOM   5522  CB  SER C  19      93.332 151.678 222.987  1.00106.21           C  
ATOM   5523  OG  SER C  19      92.684 150.675 222.226  1.00106.21           O  
ATOM   5524  N   PHE C  20      93.424 154.420 224.751  1.00137.24           N  
ATOM   5525  CA  PHE C  20      94.127 155.207 225.759  1.00137.24           C  
ATOM   5526  C   PHE C  20      93.183 155.468 226.927  1.00137.24           C  
ATOM   5527  O   PHE C  20      93.495 155.160 228.083  1.00137.24           O  
ATOM   5528  CB  PHE C  20      94.603 156.532 225.156  1.00139.55           C  
ATOM   5529  CG  PHE C  20      95.319 157.423 226.132  1.00139.55           C  
ATOM   5530  CD1 PHE C  20      96.304 156.907 226.971  1.00139.55           C  
ATOM   5531  CD2 PHE C  20      95.009 158.779 226.213  1.00139.55           C  
ATOM   5532  CE1 PHE C  20      96.966 157.727 227.874  1.00139.55           C  
ATOM   5533  CE2 PHE C  20      95.668 159.609 227.114  1.00139.55           C  
ATOM   5534  CZ  PHE C  20      96.647 159.080 227.948  1.00139.55           C  
ATOM   5535  N   LEU C  21      92.023 156.031 226.604  1.00120.09           N  
ATOM   5536  CA  LEU C  21      90.995 156.338 227.588  1.00120.09           C  
ATOM   5537  C   LEU C  21      90.696 155.106 228.429  1.00120.09           C  
ATOM   5538  O   LEU C  21      90.523 155.196 229.645  1.00120.09           O  
ATOM   5539  CB  LEU C  21      89.728 156.802 226.874  1.00 78.34           C  
ATOM   5540  CG  LEU C  21      89.831 158.135 226.125  1.00 78.34           C  
ATOM   5541  CD1 LEU C  21      88.590 158.363 225.297  1.00 78.34           C  
ATOM   5542  CD2 LEU C  21      90.007 159.262 227.120  1.00 78.34           C  
ATOM   5543  N   LEU C  22      90.622 153.955 227.770  1.00103.34           N  
ATOM   5544  CA  LEU C  22      90.369 152.707 228.469  1.00103.34           C  
ATOM   5545  C   LEU C  22      91.516 152.432 229.431  1.00103.34           C  
ATOM   5546  O   LEU C  22      91.296 152.281 230.627  1.00103.34           O  
ATOM   5547  CB  LEU C  22      90.235 151.548 227.481  1.00103.92           C  
ATOM   5548  CG  LEU C  22      90.368 150.144 228.085  1.00103.92           C  
ATOM   5549  CD1 LEU C  22      89.394 150.006 229.209  1.00103.92           C  
ATOM   5550  CD2 LEU C  22      90.106 149.069 227.050  1.00103.92           C  
ATOM   5551  N   LEU C  23      92.742 152.372 228.918  1.00138.74           N  
ATOM   5552  CA  LEU C  23      93.879 152.113 229.787  1.00138.74           C  
ATOM   5553  C   LEU C  23      93.720 152.989 231.015  1.00138.74           C  
ATOM   5554  O   LEU C  23      93.997 152.562 232.136  1.00138.74           O  
ATOM   5555  CB  LEU C  23      95.193 152.436 229.083  1.00118.70           C  
ATOM   5556  CG  LEU C  23      96.437 152.123 229.922  1.00118.70           C  
ATOM   5557  CD1 LEU C  23      96.404 150.680 230.411  1.00118.70           C  
ATOM   5558  CD2 LEU C  23      97.675 152.365 229.087  1.00118.70           C  
ATOM   5559  N   VAL C  24      93.256 154.216 230.794  1.00131.44           N  
ATOM   5560  CA  VAL C  24      93.023 155.148 231.890  1.00131.44           C  
ATOM   5561  C   VAL C  24      92.116 154.488 232.918  1.00131.44           C  
ATOM   5562  O   VAL C  24      92.578 154.084 233.982  1.00131.44           O  
ATOM   5563  CB  VAL C  24      92.342 156.439 231.408  1.00 87.94           C  
ATOM   5564  CG1 VAL C  24      91.938 157.286 232.594  1.00 87.94           C  
ATOM   5565  CG2 VAL C  24      93.279 157.204 230.513  1.00 87.94           C  
ATOM   5566  N   LEU C  25      90.828 154.377 232.600  1.00113.53           N  
ATOM   5567  CA  LEU C  25      89.890 153.750 233.521  1.00113.53           C  
ATOM   5568  C   LEU C  25      90.538 152.602 234.265  1.00113.53           C  
ATOM   5569  O   LEU C  25      90.490 152.552 235.490  1.00113.53           O  
ATOM   5570  CB  LEU C  25      88.672 153.178 232.800  1.00 89.31           C  
ATOM   5571  CG  LEU C  25      87.457 154.010 232.413  1.00 89.31           C  
ATOM   5572  CD1 LEU C  25      86.306 153.039 232.181  1.00 89.31           C  
ATOM   5573  CD2 LEU C  25      87.089 154.989 233.505  1.00 89.31           C  
ATOM   5574  N   PHE C  26      91.146 151.678 233.525  1.00 96.42           N  
ATOM   5575  CA  PHE C  26      91.760 150.519 234.149  1.00 96.42           C  
ATOM   5576  C   PHE C  26      92.677 150.907 235.295  1.00 96.42           C  
ATOM   5577  O   PHE C  26      92.539 150.427 236.423  1.00 96.42           O  
ATOM   5578  CB  PHE C  26      92.555 149.705 233.143  1.00 92.44           C  
ATOM   5579  CG  PHE C  26      93.063 148.431 233.718  1.00 92.44           C  
ATOM   5580  CD1 PHE C  26      92.204 147.357 233.908  1.00 92.44           C  
ATOM   5581  CD2 PHE C  26      94.377 148.326 234.162  1.00 92.44           C  
ATOM   5582  CE1 PHE C  26      92.644 146.198 234.539  1.00 92.44           C  
ATOM   5583  CE2 PHE C  26      94.828 147.173 234.794  1.00 92.44           C  
ATOM   5584  CZ  PHE C  26      93.960 146.106 234.983  1.00 92.44           C  
ATOM   5585  N   LEU C  27      93.628 151.776 234.992  1.00150.31           N  
ATOM   5586  CA  LEU C  27      94.574 152.247 235.986  1.00150.31           C  
ATOM   5587  C   LEU C  27      93.805 152.922 237.128  1.00150.31           C  
ATOM   5588  O   LEU C  27      94.021 152.617 238.299  1.00150.31           O  
ATOM   5589  CB  LEU C  27      95.546 153.231 235.324  1.00119.84           C  
ATOM   5590  CG  LEU C  27      96.316 152.685 234.110  1.00119.84           C  
ATOM   5591  CD1 LEU C  27      96.974 153.817 233.343  1.00119.84           C  
ATOM   5592  CD2 LEU C  27      97.348 151.675 234.578  1.00119.84           C  
ATOM   5593  N   PHE C  28      92.894 153.822 236.764  1.00 83.28           N  
ATOM   5594  CA  PHE C  28      92.062 154.574 237.713  1.00 83.28           C  
ATOM   5595  C   PHE C  28      91.536 153.717 238.844  1.00 83.28           C  
ATOM   5596  O   PHE C  28      91.640 154.064 240.012  1.00 83.28           O  
ATOM   5597  CB  PHE C  28      90.872 155.180 236.984  1.00100.76           C  
ATOM   5598  CG  PHE C  28      90.007 156.034 237.849  1.00100.76           C  
ATOM   5599  CD1 PHE C  28      90.387 157.332 238.171  1.00100.76           C  
ATOM   5600  CD2 PHE C  28      88.793 155.556 238.317  1.00100.76           C  
ATOM   5601  CE1 PHE C  28      89.564 158.146 238.946  1.00100.76           C  
ATOM   5602  CE2 PHE C  28      87.959 156.359 239.094  1.00100.76           C  
ATOM   5603  CZ  PHE C  28      88.343 157.656 239.407  1.00100.76           C  
ATOM   5604  N   ILE C  29      90.944 152.597 238.474  1.00 96.55           N  
ATOM   5605  CA  ILE C  29      90.395 151.667 239.440  1.00 96.55           C  
ATOM   5606  C   ILE C  29      91.512 150.845 240.056  1.00 96.55           C  
ATOM   5607  O   ILE C  29      91.660 150.795 241.279  1.00 96.55           O  
ATOM   5608  CB  ILE C  29      89.417 150.692 238.760  1.00 76.19           C  
ATOM   5609  CG1 ILE C  29      88.378 151.476 237.958  1.00 76.19           C  
ATOM   5610  CG2 ILE C  29      88.777 149.781 239.799  1.00 76.19           C  
ATOM   5611  CD1 ILE C  29      87.567 152.448 238.780  1.00 76.19           C  
ATOM   5612  N   PHE C  30      92.288 150.204 239.184  1.00128.92           N  
ATOM   5613  CA  PHE C  30      93.381 149.346 239.600  1.00128.92           C  
ATOM   5614  C   PHE C  30      94.380 150.054 240.499  1.00128.92           C  
ATOM   5615  O   PHE C  30      94.692 149.572 241.585  1.00128.92           O  
ATOM   5616  CB  PHE C  30      94.107 148.773 238.384  1.00122.11           C  
ATOM   5617  CG  PHE C  30      95.033 147.651 238.727  1.00122.11           C  
ATOM   5618  CD1 PHE C  30      94.530 146.442 239.199  1.00122.11           C  
ATOM   5619  CD2 PHE C  30      96.410 147.817 238.640  1.00122.11           C  
ATOM   5620  CE1 PHE C  30      95.382 145.413 239.589  1.00122.11           C  
ATOM   5621  CE2 PHE C  30      97.273 146.795 239.026  1.00122.11           C  
ATOM   5622  CZ  PHE C  30      96.755 145.588 239.502  1.00122.11           C  
ATOM   5623  N   LEU C  31      94.887 151.195 240.056  1.00121.75           N  
ATOM   5624  CA  LEU C  31      95.849 151.919 240.871  1.00121.75           C  
ATOM   5625  C   LEU C  31      95.270 152.304 242.230  1.00121.75           C  
ATOM   5626  O   LEU C  31      95.922 152.127 243.254  1.00121.75           O  
ATOM   5627  CB  LEU C  31      96.353 153.166 240.136  1.00139.03           C  
ATOM   5628  CG  LEU C  31      97.167 152.928 238.853  1.00139.03           C  
ATOM   5629  CD1 LEU C  31      97.966 154.191 238.541  1.00139.03           C  
ATOM   5630  CD2 LEU C  31      98.117 151.736 239.015  1.00139.03           C  
ATOM   5631  N   THR C  32      94.043 152.814 242.243  1.00101.68           N  
ATOM   5632  CA  THR C  32      93.398 153.212 243.491  1.00101.68           C  
ATOM   5633  C   THR C  32      93.380 152.088 244.504  1.00101.68           C  
ATOM   5634  O   THR C  32      93.923 152.230 245.586  1.00101.68           O  
ATOM   5635  CB  THR C  32      91.950 153.665 243.272  1.00 61.74           C  
ATOM   5636  OG1 THR C  32      91.933 154.786 242.380  1.00 61.74           O  
ATOM   5637  CG2 THR C  32      91.318 154.074 244.590  1.00 61.74           C  
ATOM   5638  N   LEU C  33      92.752 150.971 244.168  1.00 72.21           N  
ATOM   5639  CA  LEU C  33      92.709 149.855 245.106  1.00 72.21           C  
ATOM   5640  C   LEU C  33      94.079 149.244 245.352  1.00 72.21           C  
ATOM   5641  O   LEU C  33      94.315 148.641 246.397  1.00 72.21           O  
ATOM   5642  CB  LEU C  33      91.753 148.764 244.626  1.00 82.87           C  
ATOM   5643  CG  LEU C  33      90.263 149.078 244.721  1.00 82.87           C  
ATOM   5644  CD1 LEU C  33      89.497 147.787 244.612  1.00 82.87           C  
ATOM   5645  CD2 LEU C  33      89.951 149.732 246.044  1.00 82.87           C  
ATOM   5646  N   SER C  34      94.981 149.384 244.388  1.00118.08           N  
ATOM   5647  CA  SER C  34      96.329 148.851 244.549  1.00118.08           C  
ATOM   5648  C   SER C  34      97.039 149.754 245.534  1.00118.08           C  
ATOM   5649  O   SER C  34      97.380 149.350 246.648  1.00118.08           O  
ATOM   5650  CB  SER C  34      97.081 148.872 243.220  1.00125.73           C  
ATOM   5651  OG  SER C  34      96.518 147.957 242.300  1.00125.73           O  
ATOM   5652  N   ASN C  35      97.251 150.988 245.092  1.00107.26           N  
ATOM   5653  CA  ASN C  35      97.902 152.012 245.885  1.00107.26           C  
ATOM   5654  C   ASN C  35      97.555 151.869 247.357  1.00107.26           C  
ATOM   5655  O   ASN C  35      98.434 151.740 248.200  1.00107.26           O  
ATOM   5656  CB  ASN C  35      97.468 153.388 245.392  1.00106.86           C  
ATOM   5657  CG  ASN C  35      97.987 154.500 246.258  1.00106.86           C  
ATOM   5658  OD1 ASN C  35      99.191 154.770 246.291  1.00106.86           O  
ATOM   5659  ND2 ASN C  35      97.082 155.153 246.977  1.00106.86           N  
ATOM   5660  N   MET C  36      96.267 151.886 247.664  1.00121.25           N  
ATOM   5661  CA  MET C  36      95.830 151.762 249.041  1.00121.25           C  
ATOM   5662  C   MET C  36      96.497 150.594 249.773  1.00121.25           C  
ATOM   5663  O   MET C  36      96.831 150.716 250.950  1.00121.25           O  
ATOM   5664  CB  MET C  36      94.315 151.599 249.106  1.00107.61           C  
ATOM   5665  CG  MET C  36      93.808 151.544 250.520  1.00107.61           C  
ATOM   5666  SD  MET C  36      92.188 150.855 250.609  1.00107.61           S  
ATOM   5667  CE  MET C  36      92.551 149.168 250.989  1.00107.61           C  
ATOM   5668  N   ILE C  37      96.684 149.464 249.091  1.00122.95           N  
ATOM   5669  CA  ILE C  37      97.319 148.308 249.726  1.00122.95           C  
ATOM   5670  C   ILE C  37      98.812 148.547 249.794  1.00122.95           C  
ATOM   5671  O   ILE C  37      99.483 148.161 250.753  1.00122.95           O  
ATOM   5672  CB  ILE C  37      97.105 147.003 248.939  1.00 82.34           C  
ATOM   5673  CG1 ILE C  37      95.611 146.696 248.806  1.00 82.34           C  
ATOM   5674  CG2 ILE C  37      97.800 145.857 249.663  1.00 82.34           C  
ATOM   5675  CD1 ILE C  37      95.303 145.373 248.119  1.00 82.34           C  
ATOM   5676  N   PHE C  38      99.327 149.178 248.749  1.00117.44           N  
ATOM   5677  CA  PHE C  38     100.740 149.491 248.666  1.00117.44           C  
ATOM   5678  C   PHE C  38     101.141 150.189 249.956  1.00117.44           C  
ATOM   5679  O   PHE C  38     101.982 149.693 250.694  1.00117.44           O  
ATOM   5680  CB  PHE C  38     100.988 150.403 247.470  1.00155.77           C  
ATOM   5681  CG  PHE C  38     102.398 150.385 246.982  1.00155.77           C  
ATOM   5682  CD1 PHE C  38     102.983 149.193 246.569  1.00155.77           C  
ATOM   5683  CD2 PHE C  38     103.139 151.562 246.918  1.00155.77           C  
ATOM   5684  CE1 PHE C  38     104.290 149.172 246.098  1.00155.77           C  
ATOM   5685  CE2 PHE C  38     104.446 151.557 246.450  1.00155.77           C  
ATOM   5686  CZ  PHE C  38     105.025 150.361 246.037  1.00155.77           C  
ATOM   5687  N   GLU C  39     100.518 151.336 250.220  1.00108.85           N  
ATOM   5688  CA  GLU C  39     100.773 152.118 251.427  1.00108.85           C  
ATOM   5689  C   GLU C  39     100.935 151.194 252.615  1.00108.85           C  
ATOM   5690  O   GLU C  39     102.005 151.094 253.189  1.00108.85           O  
ATOM   5691  CB  GLU C  39      99.598 153.046 251.738  1.00128.93           C  
ATOM   5692  CG  GLU C  39      99.129 153.915 250.599  1.00128.93           C  
ATOM   5693  CD  GLU C  39      99.975 155.144 250.408  1.00128.93           C  
ATOM   5694  OE1 GLU C  39     101.178 154.980 250.129  1.00128.93           O  
ATOM   5695  OE2 GLU C  39      99.436 156.268 250.535  1.00128.93           O  
ATOM   5696  N   GLN C  40      99.850 150.523 252.978  1.00109.16           N  
ATOM   5697  CA  GLN C  40      99.831 149.617 254.119  1.00109.16           C  
ATOM   5698  C   GLN C  40     101.000 148.635 254.191  1.00109.16           C  
ATOM   5699  O   GLN C  40     101.684 148.549 255.216  1.00109.16           O  
ATOM   5700  CB  GLN C  40      98.520 148.840 254.127  1.00100.48           C  
ATOM   5701  CG  GLN C  40      98.259 148.064 255.404  1.00100.48           C  
ATOM   5702  CD  GLN C  40      98.028 148.964 256.605  1.00100.48           C  
ATOM   5703  OE1 GLN C  40      97.671 150.142 256.462  1.00100.48           O  
ATOM   5704  NE2 GLN C  40      98.211 148.406 257.801  1.00100.48           N  
ATOM   5705  N   ILE C  41     101.225 147.889 253.113  1.00127.37           N  
ATOM   5706  CA  ILE C  41     102.311 146.917 253.083  1.00127.37           C  
ATOM   5707  C   ILE C  41     103.654 147.607 252.834  1.00127.37           C  
ATOM   5708  O   ILE C  41     104.659 146.971 252.532  1.00127.37           O  
ATOM   5709  CB  ILE C  41     102.040 145.838 252.007  1.00148.69           C  
ATOM   5710  CG1 ILE C  41     100.710 145.144 252.311  1.00148.69           C  
ATOM   5711  CG2 ILE C  41     103.147 144.796 252.005  1.00148.69           C  
ATOM   5712  CD1 ILE C  41     100.432 143.926 251.453  1.00148.69           C  
ATOM   5713  N   THR C  42     103.657 148.925 252.986  1.00156.59           N  
ATOM   5714  CA  THR C  42     104.857 149.729 252.795  1.00156.59           C  
ATOM   5715  C   THR C  42     105.197 150.526 254.057  1.00156.59           C  
ATOM   5716  O   THR C  42     106.053 150.133 254.846  1.00156.59           O  
ATOM   5717  CB  THR C  42     104.686 150.728 251.601  1.00 88.05           C  
ATOM   5718  OG1 THR C  42     104.845 150.033 250.357  1.00 88.05           O  
ATOM   5719  CG2 THR C  42     105.697 151.865 251.689  1.00 88.05           C  
ATOM   5720  N   GLU C  43     104.476 151.681 254.214  1.00176.24           N  
ATOM   5721  CA  GLU C  43     104.869 152.487 255.380  1.00176.24           C  
ATOM   5722  C   GLU C  43     104.555 151.940 256.775  1.00176.24           C  
ATOM   5723  O   GLU C  43     105.186 152.337 257.768  1.00176.24           O  
ATOM   5724  CB  GLU C  43     104.180 153.852 255.344  1.00152.93           C  
ATOM   5725  CG  GLU C  43     104.510 154.681 254.115  1.00152.93           C  
ATOM   5726  CD  GLU C  43     103.809 156.025 254.114  1.00152.93           C  
ATOM   5727  OE1 GLU C  43     103.066 156.308 255.076  1.00152.93           O  
ATOM   5728  OE2 GLU C  43     104.004 156.795 253.152  1.00152.93           O  
ATOM   5729  N   ASP C  44     103.597 151.013 256.899  1.00150.65           N  
ATOM   5730  CA  ASP C  44     103.293 150.473 258.245  1.00150.65           C  
ATOM   5731  C   ASP C  44     102.787 149.011 258.200  1.00150.65           C  
ATOM   5732  O   ASP C  44     101.641 148.785 258.618  1.00150.65           O  
ATOM   5733  CB  ASP C  44     102.244 151.338 258.944  1.00194.13           C  
ATOM   5734  CG  ASP C  44     100.871 151.212 258.315  1.00194.13           C  
ATOM   5735  OD1 ASP C  44     100.791 150.779 257.147  1.00194.13           O  
ATOM   5736  OD2 ASP C  44      99.875 151.545 258.989  1.00194.13           O  
ATOM   5737  N   PHE C  45     103.467 148.149 257.525  1.00152.66           N  
ATOM   5738  CA  PHE C  45     103.028 146.752 257.420  1.00152.66           C  
ATOM   5739  C   PHE C  45     102.490 146.245 258.760  1.00152.66           C  
ATOM   5740  O   PHE C  45     101.507 145.519 258.804  1.00152.66           O  
ATOM   5741  CB  PHE C  45     104.200 145.855 256.974  1.00123.11           C  
ATOM   5742  CG  PHE C  45     103.809 144.409 256.672  1.00123.11           C  
ATOM   5743  CD1 PHE C  45     103.523 144.012 255.364  1.00123.11           C  
ATOM   5744  CD2 PHE C  45     103.793 143.431 257.679  1.00123.11           C  
ATOM   5745  CE1 PHE C  45     103.241 142.664 255.054  1.00123.11           C  
ATOM   5746  CE2 PHE C  45     103.510 142.076 257.377  1.00123.11           C  
ATOM   5747  CZ  PHE C  45     103.237 141.694 256.066  1.00123.11           C  
ATOM   5748  N   SER C  46     103.163 146.619 259.843  1.00155.87           N  
ATOM   5749  CA  SER C  46     102.791 146.220 261.199  1.00155.87           C  
ATOM   5750  C   SER C  46     101.342 146.539 261.536  1.00155.87           C  
ATOM   5751  O   SER C  46     100.664 145.757 262.207  1.00155.87           O  
ATOM   5752  CB  SER C  46     103.707 146.917 262.203  1.00 92.56           C  
ATOM   5753  OG  SER C  46     103.768 148.312 261.946  1.00 92.56           O  
ATOM   5754  N   GLY C  47     100.877 147.699 261.079  1.00134.15           N  
ATOM   5755  CA  GLY C  47      99.507 148.107 261.336  1.00134.15           C  
ATOM   5756  C   GLY C  47      98.536 146.970 261.079  1.00134.15           C  
ATOM   5757  O   GLY C  47      97.597 146.749 261.852  1.00134.15           O  
ATOM   5758  N   LEU C  48      98.762 146.253 259.981  1.00129.85           N  
ATOM   5759  CA  LEU C  48      97.928 145.116 259.618  1.00129.85           C  
ATOM   5760  C   LEU C  48      98.025 144.074 260.715  1.00129.85           C  
ATOM   5761  O   LEU C  48      97.017 143.636 261.270  1.00129.85           O  
ATOM   5762  CB  LEU C  48      98.400 144.500 258.298  1.00105.09           C  
ATOM   5763  CG  LEU C  48      98.064 145.267 257.020  1.00105.09           C  
ATOM   5764  CD1 LEU C  48      98.696 144.597 255.813  1.00105.09           C  
ATOM   5765  CD2 LEU C  48      96.558 145.314 256.859  1.00105.09           C  
ATOM   5766  N   VAL C  49      99.256 143.685 261.023  1.00138.92           N  
ATOM   5767  CA  VAL C  49      99.514 142.692 262.052  1.00138.92           C  
ATOM   5768  C   VAL C  49      98.737 143.035 263.323  1.00138.92           C  
ATOM   5769  O   VAL C  49      98.271 142.138 264.030  1.00138.92           O  
ATOM   5770  CB  VAL C  49     101.021 142.614 262.367  1.00182.76           C  
ATOM   5771  CG1 VAL C  49     101.313 141.401 263.239  1.00182.76           C  
ATOM   5772  CG2 VAL C  49     101.814 142.548 261.070  1.00182.76           C  
ATOM   5773  N   LYS C  50      98.597 144.332 263.604  1.00176.90           N  
ATOM   5774  CA  LYS C  50      97.860 144.793 264.782  1.00176.90           C  
ATOM   5775  C   LYS C  50      96.373 144.571 264.563  1.00176.90           C  
ATOM   5776  O   LYS C  50      95.695 143.959 265.388  1.00176.90           O  
ATOM   5777  CB  LYS C  50      98.127 146.281 265.048  1.00165.65           C  
ATOM   5778  CG  LYS C  50      99.512 146.564 265.619  1.00165.65           C  
ATOM   5779  CD  LYS C  50      99.760 148.051 265.873  1.00165.65           C  
ATOM   5780  CE  LYS C  50     101.174 148.285 266.421  1.00165.65           C  
ATOM   5781  NZ  LYS C  50     101.541 149.728 266.541  1.00165.65           N  
ATOM   5782  N   ALA C  51      95.872 145.076 263.443  1.00119.62           N  
ATOM   5783  CA  ALA C  51      94.470 144.918 263.103  1.00119.62           C  
ATOM   5784  C   ALA C  51      94.075 143.446 263.208  1.00119.62           C  
ATOM   5785  O   ALA C  51      93.076 143.108 263.839  1.00119.62           O  
ATOM   5786  CB  ALA C  51      94.230 145.424 261.697  1.00 73.48           C  
ATOM   5787  N   ALA C  52      94.875 142.581 262.590  1.00108.17           N  
ATOM   5788  CA  ALA C  52      94.636 141.142 262.586  1.00108.17           C  
ATOM   5789  C   ALA C  52      94.230 140.565 263.947  1.00108.17           C  
ATOM   5790  O   ALA C  52      93.405 139.655 264.011  1.00108.17           O  
ATOM   5791  CB  ALA C  52      95.874 140.414 262.065  1.00169.26           C  
ATOM   5792  N   GLY C  53      94.810 141.078 265.030  1.00137.26           N  
ATOM   5793  CA  GLY C  53      94.472 140.568 266.350  1.00137.26           C  
ATOM   5794  C   GLY C  53      93.391 141.387 267.026  1.00137.26           C  
ATOM   5795  O   GLY C  53      92.622 140.876 267.842  1.00137.26           O  
ATOM   5796  N   ASN C  54      93.339 142.668 266.672  1.00102.39           N  
ATOM   5797  CA  ASN C  54      92.369 143.616 267.216  1.00102.39           C  
ATOM   5798  C   ASN C  54      90.949 143.049 267.154  1.00102.39           C  
ATOM   5799  O   ASN C  54      90.410 142.877 266.063  1.00102.39           O  
ATOM   5800  CB  ASN C  54      92.431 144.912 266.400  1.00131.89           C  
ATOM   5801  CG  ASN C  54      91.865 146.108 267.144  1.00131.89           C  
ATOM   5802  OD1 ASN C  54      90.933 145.979 267.935  1.00131.89           O  
ATOM   5803  ND2 ASN C  54      92.420 147.289 266.878  1.00131.89           N  
ATOM   5804  N   ARG C  55      90.341 142.764 268.306  1.00 92.85           N  
ATOM   5805  CA  ARG C  55      88.971 142.235 268.321  1.00 92.85           C  
ATOM   5806  C   ARG C  55      87.988 143.170 267.622  1.00 92.85           C  
ATOM   5807  O   ARG C  55      87.132 142.725 266.866  1.00 92.85           O  
ATOM   5808  CB  ARG C  55      88.476 142.005 269.743  1.00136.07           C  
ATOM   5809  CG  ARG C  55      89.054 140.796 270.411  1.00136.07           C  
ATOM   5810  CD  ARG C  55      88.244 140.463 271.644  1.00136.07           C  
ATOM   5811  NE  ARG C  55      88.891 139.437 272.454  1.00136.07           N  
ATOM   5812  CZ  ARG C  55      88.406 138.974 273.601  1.00136.07           C  
ATOM   5813  NH1 ARG C  55      87.260 139.448 274.070  1.00136.07           N  
ATOM   5814  NH2 ARG C  55      89.070 138.047 274.285  1.00136.07           N  
ATOM   5815  N   SER C  56      88.100 144.466 267.890  1.00147.72           N  
ATOM   5816  CA  SER C  56      87.214 145.436 267.262  1.00147.72           C  
ATOM   5817  C   SER C  56      87.111 145.126 265.773  1.00147.72           C  
ATOM   5818  O   SER C  56      86.027 145.156 265.198  1.00147.72           O  
ATOM   5819  CB  SER C  56      87.756 146.858 267.450  1.00168.02           C  
ATOM   5820  OG  SER C  56      87.828 147.213 268.821  1.00168.02           O  
ATOM   5821  N   VAL C  57      88.249 144.817 265.161  1.00 78.02           N  
ATOM   5822  CA  VAL C  57      88.303 144.505 263.738  1.00 78.02           C  
ATOM   5823  C   VAL C  57      87.718 143.143 263.419  1.00 78.02           C  
ATOM   5824  O   VAL C  57      86.767 143.038 262.653  1.00 78.02           O  
ATOM   5825  CB  VAL C  57      89.758 144.562 263.197  1.00 76.14           C  
ATOM   5826  CG1 VAL C  57      89.992 143.450 262.175  1.00 76.14           C  
ATOM   5827  CG2 VAL C  57      90.011 145.918 262.542  1.00 76.14           C  
ATOM   5828  N   ILE C  58      88.288 142.095 263.995  1.00100.00           N  
ATOM   5829  CA  ILE C  58      87.781 140.762 263.725  1.00100.00           C  
ATOM   5830  C   ILE C  58      86.275 140.679 263.964  1.00100.00           C  
ATOM   5831  O   ILE C  58      85.558 140.058 263.187  1.00100.00           O  
ATOM   5832  CB  ILE C  58      88.522 139.694 264.568  1.00113.29           C  
ATOM   5833  CG1 ILE C  58      89.946 139.524 264.032  1.00113.29           C  
ATOM   5834  CG2 ILE C  58      87.784 138.360 264.511  1.00113.29           C  
ATOM   5835  CD1 ILE C  58      90.742 138.441 264.724  1.00113.29           C  
ATOM   5836  N   SER C  59      85.785 141.316 265.019  1.00 89.87           N  
ATOM   5837  CA  SER C  59      84.357 141.277 265.297  1.00 89.87           C  
ATOM   5838  C   SER C  59      83.560 142.003 264.217  1.00 89.87           C  
ATOM   5839  O   SER C  59      82.423 141.645 263.939  1.00 89.87           O  
ATOM   5840  CB  SER C  59      84.060 141.899 266.665  1.00153.22           C  
ATOM   5841  OG  SER C  59      84.588 141.105 267.715  1.00153.22           O  
ATOM   5842  N   SER C  60      84.161 143.015 263.605  1.00 80.95           N  
ATOM   5843  CA  SER C  60      83.488 143.784 262.571  1.00 80.95           C  
ATOM   5844  C   SER C  60      83.450 143.042 261.249  1.00 80.95           C  
ATOM   5845  O   SER C  60      82.576 143.282 260.418  1.00 80.95           O  
ATOM   5846  CB  SER C  60      84.185 145.132 262.372  1.00 95.85           C  
ATOM   5847  OG  SER C  60      84.242 145.867 263.583  1.00 95.85           O  
ATOM   5848  N   ILE C  61      84.409 142.152 261.042  1.00 67.17           N  
ATOM   5849  CA  ILE C  61      84.456 141.388 259.803  1.00 67.17           C  
ATOM   5850  C   ILE C  61      83.522 140.203 259.932  1.00 67.17           C  
ATOM   5851  O   ILE C  61      82.570 140.066 259.173  1.00 67.17           O  
ATOM   5852  CB  ILE C  61      85.867 140.854 259.514  1.00 51.52           C  
ATOM   5853  CG1 ILE C  61      86.852 142.017 259.300  1.00 51.52           C  
ATOM   5854  CG2 ILE C  61      85.818 139.922 258.323  1.00 51.52           C  
ATOM   5855  CD1 ILE C  61      86.700 142.776 257.994  1.00 51.52           C  
ATOM   5856  N   PHE C  62      83.808 139.350 260.906  1.00 82.38           N  
ATOM   5857  CA  PHE C  62      82.996 138.171 261.145  1.00 82.38           C  
ATOM   5858  C   PHE C  62      81.534 138.590 261.182  1.00 82.38           C  
ATOM   5859  O   PHE C  62      80.640 137.821 260.827  1.00 82.38           O  
ATOM   5860  CB  PHE C  62      83.383 137.514 262.472  1.00124.68           C  
ATOM   5861  CG  PHE C  62      82.768 136.157 262.678  1.00124.68           C  
ATOM   5862  CD1 PHE C  62      83.209 135.062 261.944  1.00124.68           C  
ATOM   5863  CD2 PHE C  62      81.734 135.978 263.591  1.00124.68           C  
ATOM   5864  CE1 PHE C  62      82.626 133.809 262.114  1.00124.68           C  
ATOM   5865  CE2 PHE C  62      81.144 134.728 263.767  1.00124.68           C  
ATOM   5866  CZ  PHE C  62      81.593 133.642 263.027  1.00124.68           C  
ATOM   5867  N   LEU C  63      81.287 139.820 261.607  1.00 81.65           N  
ATOM   5868  CA  LEU C  63      79.921 140.299 261.671  1.00 81.65           C  
ATOM   5869  C   LEU C  63      79.413 140.466 260.245  1.00 81.65           C  
ATOM   5870  O   LEU C  63      78.377 139.910 259.885  1.00 81.65           O  
ATOM   5871  CB  LEU C  63      79.862 141.622 262.442  1.00 61.38           C  
ATOM   5872  CG  LEU C  63      78.507 142.106 262.959  1.00 61.38           C  
ATOM   5873  CD1 LEU C  63      77.959 143.213 262.052  1.00 61.38           C  
ATOM   5874  CD2 LEU C  63      77.556 140.918 263.066  1.00 61.38           C  
ATOM   5875  N   SER C  64      80.159 141.209 259.433  1.00 68.06           N  
ATOM   5876  CA  SER C  64      79.786 141.434 258.039  1.00 68.06           C  
ATOM   5877  C   SER C  64      79.520 140.109 257.328  1.00 68.06           C  
ATOM   5878  O   SER C  64      78.443 139.892 256.777  1.00 68.06           O  
ATOM   5879  CB  SER C  64      80.889 142.193 257.287  1.00 70.82           C  
ATOM   5880  OG  SER C  64      81.036 143.518 257.753  1.00 70.82           O  
ATOM   5881  N   LEU C  65      80.503 139.218 257.332  1.00 87.78           N  
ATOM   5882  CA  LEU C  65      80.316 137.938 256.676  1.00 87.78           C  
ATOM   5883  C   LEU C  65      79.071 137.272 257.229  1.00 87.78           C  
ATOM   5884  O   LEU C  65      78.288 136.686 256.480  1.00 87.78           O  
ATOM   5885  CB  LEU C  65      81.525 137.032 256.892  1.00 72.03           C  
ATOM   5886  CG  LEU C  65      82.849 137.617 256.412  1.00 72.03           C  
ATOM   5887  CD1 LEU C  65      83.904 136.537 256.494  1.00 72.03           C  
ATOM   5888  CD2 LEU C  65      82.729 138.130 254.986  1.00 72.03           C  
ATOM   5889  N   TYR C  66      78.872 137.383 258.537  1.00 65.25           N  
ATOM   5890  CA  TYR C  66      77.716 136.765 259.164  1.00 65.25           C  
ATOM   5891  C   TYR C  66      76.390 137.379 258.726  1.00 65.25           C  
ATOM   5892  O   TYR C  66      75.541 136.706 258.130  1.00 65.25           O  
ATOM   5893  CB  TYR C  66      77.826 136.850 260.673  1.00 90.18           C  
ATOM   5894  CG  TYR C  66      76.858 135.927 261.350  1.00 90.18           C  
ATOM   5895  CD1 TYR C  66      76.902 134.558 261.112  1.00 90.18           C  
ATOM   5896  CD2 TYR C  66      75.883 136.416 262.209  1.00 90.18           C  
ATOM   5897  CE1 TYR C  66      76.005 133.696 261.710  1.00 90.18           C  
ATOM   5898  CE2 TYR C  66      74.977 135.564 262.813  1.00 90.18           C  
ATOM   5899  CZ  TYR C  66      75.045 134.203 262.558  1.00 90.18           C  
ATOM   5900  OH  TYR C  66      74.156 133.341 263.155  1.00 90.18           O  
ATOM   5901  N   ALA C  67      76.206 138.657 259.035  1.00 82.27           N  
ATOM   5902  CA  ALA C  67      74.986 139.349 258.653  1.00 82.27           C  
ATOM   5903  C   ALA C  67      74.715 139.015 257.205  1.00 82.27           C  
ATOM   5904  O   ALA C  67      73.607 138.632 256.840  1.00 82.27           O  
ATOM   5905  CB  ALA C  67      75.161 140.844 258.812  1.00 80.96           C  
ATOM   5906  N   GLY C  68      75.754 139.148 256.390  1.00 69.37           N  
ATOM   5907  CA  GLY C  68      75.643 138.859 254.972  1.00 69.37           C  
ATOM   5908  C   GLY C  68      75.150 137.458 254.661  1.00 69.37           C  
ATOM   5909  O   GLY C  68      74.118 137.299 254.003  1.00 69.37           O  
ATOM   5910  N   PHE C  69      75.871 136.438 255.124  1.00 88.39           N  
ATOM   5911  CA  PHE C  69      75.456 135.071 254.854  1.00 88.39           C  
ATOM   5912  C   PHE C  69      73.951 134.949 255.084  1.00 88.39           C  
ATOM   5913  O   PHE C  69      73.247 134.282 254.326  1.00 88.39           O  
ATOM   5914  CB  PHE C  69      76.204 134.076 255.752  1.00 81.84           C  
ATOM   5915  CG  PHE C  69      75.918 132.633 255.419  1.00 81.84           C  
ATOM   5916  CD1 PHE C  69      76.687 131.959 254.469  1.00 81.84           C  
ATOM   5917  CD2 PHE C  69      74.835 131.971 256.007  1.00 81.84           C  
ATOM   5918  CE1 PHE C  69      76.375 130.649 254.107  1.00 81.84           C  
ATOM   5919  CE2 PHE C  69      74.513 130.665 255.653  1.00 81.84           C  
ATOM   5920  CZ  PHE C  69      75.281 130.000 254.702  1.00 81.84           C  
ATOM   5921  N   LEU C  70      73.459 135.613 256.123  1.00 73.80           N  
ATOM   5922  CA  LEU C  70      72.039 135.569 256.442  1.00 73.80           C  
ATOM   5923  C   LEU C  70      71.169 136.250 255.389  1.00 73.80           C  
ATOM   5924  O   LEU C  70      70.278 135.634 254.810  1.00 73.80           O  
ATOM   5925  CB  LEU C  70      71.802 136.211 257.801  1.00 64.55           C  
ATOM   5926  CG  LEU C  70      72.404 135.429 258.970  1.00 64.55           C  
ATOM   5927  CD1 LEU C  70      72.142 136.181 260.247  1.00 64.55           C  
ATOM   5928  CD2 LEU C  70      71.812 134.027 259.054  1.00 64.55           C  
ATOM   5929  N   ALA C  71      71.431 137.526 255.147  1.00 82.54           N  
ATOM   5930  CA  ALA C  71      70.671 138.276 254.166  1.00 82.54           C  
ATOM   5931  C   ALA C  71      70.612 137.491 252.858  1.00 82.54           C  
ATOM   5932  O   ALA C  71      69.635 137.563 252.109  1.00 82.54           O  
ATOM   5933  CB  ALA C  71      71.319 139.644 253.943  1.00 50.93           C  
ATOM   5934  N   THR C  72      71.658 136.724 252.588  1.00 68.40           N  
ATOM   5935  CA  THR C  72      71.690 135.949 251.367  1.00 68.40           C  
ATOM   5936  C   THR C  72      70.697 134.803 251.447  1.00 68.40           C  
ATOM   5937  O   THR C  72      69.976 134.541 250.488  1.00 68.40           O  
ATOM   5938  CB  THR C  72      73.077 135.395 251.104  1.00 49.09           C  
ATOM   5939  OG1 THR C  72      74.024 136.456 251.181  1.00 49.09           O  
ATOM   5940  CG2 THR C  72      73.158 134.822 249.722  1.00 49.09           C  
ATOM   5941  N   LEU C  73      70.639 134.120 252.586  1.00 58.80           N  
ATOM   5942  CA  LEU C  73      69.691 133.025 252.702  1.00 58.80           C  
ATOM   5943  C   LEU C  73      68.265 133.544 252.568  1.00 58.80           C  
ATOM   5944  O   LEU C  73      67.357 132.779 252.253  1.00 58.80           O  
ATOM   5945  CB  LEU C  73      69.848 132.270 254.022  1.00 53.09           C  
ATOM   5946  CG  LEU C  73      71.126 131.452 254.221  1.00 53.09           C  
ATOM   5947  CD1 LEU C  73      70.870 130.446 255.329  1.00 53.09           C  
ATOM   5948  CD2 LEU C  73      71.531 130.738 252.945  1.00 53.09           C  
ATOM   5949  N   LEU C  74      68.054 134.835 252.810  1.00 70.21           N  
ATOM   5950  CA  LEU C  74      66.718 135.397 252.649  1.00 70.21           C  
ATOM   5951  C   LEU C  74      66.567 135.678 251.169  1.00 70.21           C  
ATOM   5952  O   LEU C  74      65.550 135.345 250.560  1.00 70.21           O  
ATOM   5953  CB  LEU C  74      66.552 136.692 253.433  1.00 56.00           C  
ATOM   5954  CG  LEU C  74      66.595 136.591 254.953  1.00 56.00           C  
ATOM   5955  CD1 LEU C  74      66.226 137.947 255.482  1.00 56.00           C  
ATOM   5956  CD2 LEU C  74      65.651 135.523 255.497  1.00 56.00           C  
ATOM   5957  N   ALA C  75      67.596 136.289 250.594  1.00 61.91           N  
ATOM   5958  CA  ALA C  75      67.594 136.587 249.169  1.00 61.91           C  
ATOM   5959  C   ALA C  75      67.312 135.273 248.424  1.00 61.91           C  
ATOM   5960  O   ALA C  75      66.415 135.199 247.589  1.00 61.91           O  
ATOM   5961  CB  ALA C  75      68.946 137.172 248.753  1.00 76.13           C  
ATOM   5962  N   LEU C  76      68.068 134.233 248.749  1.00 63.25           N  
ATOM   5963  CA  LEU C  76      67.876 132.932 248.121  1.00 63.25           C  
ATOM   5964  C   LEU C  76      66.419 132.531 248.223  1.00 63.25           C  
ATOM   5965  O   LEU C  76      65.793 132.162 247.237  1.00 63.25           O  
ATOM   5966  CB  LEU C  76      68.727 131.887 248.830  1.00 63.77           C  
ATOM   5967  CG  LEU C  76      69.701 131.109 247.961  1.00 63.77           C  
ATOM   5968  CD1 LEU C  76      70.618 130.287 248.845  1.00 63.77           C  
ATOM   5969  CD2 LEU C  76      68.929 130.243 246.997  1.00 63.77           C  
ATOM   5970  N   LEU C  77      65.894 132.631 249.438  1.00 64.42           N  
ATOM   5971  CA  LEU C  77      64.520 132.268 249.748  1.00 64.42           C  
ATOM   5972  C   LEU C  77      63.445 133.150 249.114  1.00 64.42           C  
ATOM   5973  O   LEU C  77      62.264 132.794 249.115  1.00 64.42           O  
ATOM   5974  CB  LEU C  77      64.334 132.266 251.255  1.00 76.59           C  
ATOM   5975  CG  LEU C  77      62.962 131.813 251.735  1.00 76.59           C  
ATOM   5976  CD1 LEU C  77      62.796 130.320 251.484  1.00 76.59           C  
ATOM   5977  CD2 LEU C  77      62.822 132.135 253.218  1.00 76.59           C  
ATOM   5978  N   LEU C  78      63.836 134.298 248.575  1.00 62.86           N  
ATOM   5979  CA  LEU C  78      62.858 135.175 247.954  1.00 62.86           C  
ATOM   5980  C   LEU C  78      63.200 135.518 246.512  1.00 62.86           C  
ATOM   5981  O   LEU C  78      62.342 135.491 245.628  1.00 62.86           O  
ATOM   5982  CB  LEU C  78      62.722 136.458 248.762  1.00 59.57           C  
ATOM   5983  CG  LEU C  78      62.207 136.312 250.192  1.00 59.57           C  
ATOM   5984  CD1 LEU C  78      61.776 137.689 250.699  1.00 59.57           C  
ATOM   5985  CD2 LEU C  78      61.032 135.327 250.235  1.00 59.57           C  
ATOM   5986  N   GLY C  79      64.461 135.851 246.272  1.00 73.00           N  
ATOM   5987  CA  GLY C  79      64.878 136.196 244.926  1.00 73.00           C  
ATOM   5988  C   GLY C  79      64.717 135.029 243.985  1.00 73.00           C  
ATOM   5989  O   GLY C  79      64.230 135.201 242.875  1.00 73.00           O  
ATOM   5990  N   ALA C  80      65.114 133.843 244.439  1.00 75.32           N  
ATOM   5991  CA  ALA C  80      65.027 132.640 243.627  1.00 75.32           C  
ATOM   5992  C   ALA C  80      63.645 132.474 243.022  1.00 75.32           C  
ATOM   5993  O   ALA C  80      63.497 132.501 241.803  1.00 75.32           O  
ATOM   5994  CB  ALA C  80      65.396 131.414 244.447  1.00 29.79           C  
ATOM   5995  N   PRO C  81      62.609 132.304 243.858  1.00 61.02           N  
ATOM   5996  CA  PRO C  81      61.268 132.141 243.296  1.00 61.02           C  
ATOM   5997  C   PRO C  81      60.797 133.347 242.482  1.00 61.02           C  
ATOM   5998  O   PRO C  81      60.064 133.187 241.510  1.00 61.02           O  
ATOM   5999  CB  PRO C  81      60.408 131.847 244.530  1.00 52.55           C  
ATOM   6000  CG  PRO C  81      61.172 132.456 245.654  1.00 52.55           C  
ATOM   6001  CD  PRO C  81      62.587 132.137 245.321  1.00 52.55           C  
ATOM   6002  N   THR C  82      61.223 134.549 242.864  1.00 53.34           N  
ATOM   6003  CA  THR C  82      60.850 135.755 242.122  1.00 53.34           C  
ATOM   6004  C   THR C  82      61.426 135.665 240.722  1.00 53.34           C  
ATOM   6005  O   THR C  82      60.930 136.293 239.797  1.00 53.34           O  
ATOM   6006  CB  THR C  82      61.427 137.004 242.759  1.00 58.36           C  
ATOM   6007  OG1 THR C  82      60.878 137.155 244.069  1.00 58.36           O  
ATOM   6008  CG2 THR C  82      61.116 138.236 241.905  1.00 58.36           C  
ATOM   6009  N   GLY C  83      62.497 134.892 240.590  1.00 52.40           N  
ATOM   6010  CA  GLY C  83      63.135 134.704 239.307  1.00 52.40           C  
ATOM   6011  C   GLY C  83      62.346 133.679 238.532  1.00 52.40           C  
ATOM   6012  O   GLY C  83      61.971 133.934 237.390  1.00 52.40           O  
ATOM   6013  N   TYR C  84      62.079 132.527 239.152  1.00 72.40           N  
ATOM   6014  CA  TYR C  84      61.318 131.474 238.489  1.00 72.40           C  
ATOM   6015  C   TYR C  84      60.000 132.029 238.020  1.00 72.40           C  
ATOM   6016  O   TYR C  84      59.511 131.682 236.948  1.00 72.40           O  
ATOM   6017  CB  TYR C  84      61.020 130.296 239.405  1.00 63.21           C  
ATOM   6018  CG  TYR C  84      60.315 129.190 238.652  1.00 63.21           C  
ATOM   6019  CD1 TYR C  84      61.027 128.113 238.131  1.00 63.21           C  
ATOM   6020  CD2 TYR C  84      58.948 129.268 238.371  1.00 63.21           C  
ATOM   6021  CE1 TYR C  84      60.393 127.142 237.340  1.00 63.21           C  
ATOM   6022  CE2 TYR C  84      58.309 128.306 237.582  1.00 63.21           C  
ATOM   6023  CZ  TYR C  84      59.037 127.247 237.070  1.00 63.21           C  
ATOM   6024  OH  TYR C  84      58.420 126.301 236.285  1.00 63.21           O  
ATOM   6025  N   ILE C  85      59.399 132.868 238.843  1.00 60.17           N  
ATOM   6026  CA  ILE C  85      58.148 133.459 238.448  1.00 60.17           C  
ATOM   6027  C   ILE C  85      58.424 134.333 237.242  1.00 60.17           C  
ATOM   6028  O   ILE C  85      57.997 134.012 236.141  1.00 60.17           O  
ATOM   6029  CB  ILE C  85      57.538 134.308 239.563  1.00 69.10           C  
ATOM   6030  CG1 ILE C  85      57.082 133.403 240.703  1.00 69.10           C  
ATOM   6031  CG2 ILE C  85      56.369 135.096 239.023  1.00 69.10           C  
ATOM   6032  CD1 ILE C  85      56.151 132.298 240.255  1.00 69.10           C  
ATOM   6033  N   LEU C  86      59.175 135.409 237.441  1.00 66.75           N  
ATOM   6034  CA  LEU C  86      59.487 136.339 236.364  1.00 66.75           C  
ATOM   6035  C   LEU C  86      60.002 135.762 235.049  1.00 66.75           C  
ATOM   6036  O   LEU C  86      59.886 136.412 234.010  1.00 66.75           O  
ATOM   6037  CB  LEU C  86      60.468 137.392 236.859  1.00 49.83           C  
ATOM   6038  CG  LEU C  86      59.915 138.251 237.990  1.00 49.83           C  
ATOM   6039  CD1 LEU C  86      60.803 139.475 238.159  1.00 49.83           C  
ATOM   6040  CD2 LEU C  86      58.477 138.665 237.684  1.00 49.83           C  
ATOM   6041  N   ALA C  87      60.551 134.552 235.080  1.00 63.78           N  
ATOM   6042  CA  ALA C  87      61.082 133.930 233.873  1.00 63.78           C  
ATOM   6043  C   ALA C  87      60.121 132.967 233.154  1.00 63.78           C  
ATOM   6044  O   ALA C  87      60.448 132.419 232.090  1.00 63.78           O  
ATOM   6045  CB  ALA C  87      62.368 133.214 234.210  1.00 85.75           C  
ATOM   6046  N   ARG C  88      58.938 132.760 233.719  1.00 91.37           N  
ATOM   6047  CA  ARG C  88      57.987 131.853 233.107  1.00 91.37           C  
ATOM   6048  C   ARG C  88      56.651 132.512 232.857  1.00 91.37           C  
ATOM   6049  O   ARG C  88      55.972 132.186 231.894  1.00 91.37           O  
ATOM   6050  CB  ARG C  88      57.754 130.643 234.003  1.00 75.10           C  
ATOM   6051  CG  ARG C  88      58.978 129.872 234.389  1.00 75.10           C  
ATOM   6052  CD  ARG C  88      59.533 129.080 233.246  1.00 75.10           C  
ATOM   6053  NE  ARG C  88      60.612 128.238 233.730  1.00 75.10           N  
ATOM   6054  CZ  ARG C  88      61.411 127.531 232.951  1.00 75.10           C  
ATOM   6055  NH1 ARG C  88      61.242 127.573 231.640  1.00 75.10           N  
ATOM   6056  NH2 ARG C  88      62.378 126.791 233.476  1.00 75.10           N  
ATOM   6057  N   PHE C  89      56.268 133.443 233.716  1.00 81.11           N  
ATOM   6058  CA  PHE C  89      54.970 134.066 233.564  1.00 81.11           C  
ATOM   6059  C   PHE C  89      54.929 135.490 233.051  1.00 81.11           C  
ATOM   6060  O   PHE C  89      55.951 136.175 232.986  1.00 81.11           O  
ATOM   6061  CB  PHE C  89      54.217 133.961 234.883  1.00 93.77           C  
ATOM   6062  CG  PHE C  89      53.972 132.554 235.305  1.00 93.77           C  
ATOM   6063  CD1 PHE C  89      55.036 131.700 235.549  1.00 93.77           C  
ATOM   6064  CD2 PHE C  89      52.680 132.061 235.406  1.00 93.77           C  
ATOM   6065  CE1 PHE C  89      54.827 130.375 235.877  1.00 93.77           C  
ATOM   6066  CE2 PHE C  89      52.457 130.733 235.734  1.00 93.77           C  
ATOM   6067  CZ  PHE C  89      53.539 129.886 235.970  1.00 93.77           C  
ATOM   6068  N   ASP C  90      53.726 135.913 232.669  1.00107.39           N  
ATOM   6069  CA  ASP C  90      53.468 137.250 232.151  1.00107.39           C  
ATOM   6070  C   ASP C  90      52.120 137.721 232.672  1.00107.39           C  
ATOM   6071  O   ASP C  90      51.079 137.296 232.176  1.00107.39           O  
ATOM   6072  CB  ASP C  90      53.434 137.243 230.620  1.00152.10           C  
ATOM   6073  CG  ASP C  90      54.773 137.599 229.999  1.00152.10           C  
ATOM   6074  OD1 ASP C  90      55.273 138.712 230.265  1.00152.10           O  
ATOM   6075  OD2 ASP C  90      55.322 136.774 229.239  1.00152.10           O  
ATOM   6076  N   PHE C  91      52.140 138.591 233.674  1.00124.02           N  
ATOM   6077  CA  PHE C  91      50.910 139.122 234.245  1.00124.02           C  
ATOM   6078  C   PHE C  91      50.793 140.621 233.928  1.00124.02           C  
ATOM   6079  O   PHE C  91      51.592 141.148 233.158  1.00124.02           O  
ATOM   6080  CB  PHE C  91      50.882 138.832 235.750  1.00121.16           C  
ATOM   6081  CG  PHE C  91      52.204 139.005 236.428  1.00121.16           C  
ATOM   6082  CD1 PHE C  91      52.705 140.273 236.684  1.00121.16           C  
ATOM   6083  CD2 PHE C  91      52.955 137.898 236.806  1.00121.16           C  
ATOM   6084  CE1 PHE C  91      53.931 140.436 237.309  1.00121.16           C  
ATOM   6085  CE2 PHE C  91      54.186 138.053 237.431  1.00121.16           C  
ATOM   6086  CZ  PHE C  91      54.674 139.325 237.681  1.00121.16           C  
ATOM   6087  N   PRO C  92      49.798 141.325 234.499  1.00124.00           N  
ATOM   6088  CA  PRO C  92      49.633 142.759 234.224  1.00124.00           C  
ATOM   6089  C   PRO C  92      50.701 143.686 234.787  1.00124.00           C  
ATOM   6090  O   PRO C  92      51.132 144.633 234.120  1.00124.00           O  
ATOM   6091  CB  PRO C  92      48.270 143.059 234.823  1.00 96.03           C  
ATOM   6092  CG  PRO C  92      48.257 142.167 236.015  1.00 96.03           C  
ATOM   6093  CD  PRO C  92      48.756 140.865 235.433  1.00 96.03           C  
ATOM   6094  N   GLY C  93      51.113 143.418 236.020  1.00120.32           N  
ATOM   6095  CA  GLY C  93      52.110 144.255 236.655  1.00120.32           C  
ATOM   6096  C   GLY C  93      53.543 143.783 236.538  1.00120.32           C  
ATOM   6097  O   GLY C  93      54.370 144.154 237.368  1.00120.32           O  
ATOM   6098  N   LYS C  94      53.853 142.978 235.524  1.00 92.30           N  
ATOM   6099  CA  LYS C  94      55.220 142.499 235.370  1.00 92.30           C  
ATOM   6100  C   LYS C  94      56.158 143.696 235.298  1.00 92.30           C  
ATOM   6101  O   LYS C  94      57.225 143.685 235.897  1.00 92.30           O  
ATOM   6102  CB  LYS C  94      55.373 141.636 234.112  1.00123.43           C  
ATOM   6103  CG  LYS C  94      56.825 141.219 233.798  1.00123.43           C  
ATOM   6104  CD  LYS C  94      56.983 140.841 232.319  1.00123.43           C  
ATOM   6105  CE  LYS C  94      58.420 140.982 231.824  1.00123.43           C  
ATOM   6106  NZ  LYS C  94      58.484 140.980 230.331  1.00123.43           N  
ATOM   6107  N   ARG C  95      55.757 144.737 234.580  1.00 84.54           N  
ATOM   6108  CA  ARG C  95      56.596 145.921 234.459  1.00 84.54           C  
ATOM   6109  C   ARG C  95      56.897 146.512 235.840  1.00 84.54           C  
ATOM   6110  O   ARG C  95      58.057 146.658 236.227  1.00 84.54           O  
ATOM   6111  CB  ARG C  95      55.903 146.950 233.571  1.00159.16           C  
ATOM   6112  CG  ARG C  95      55.638 146.439 232.170  1.00159.16           C  
ATOM   6113  CD  ARG C  95      55.157 147.547 231.265  1.00159.16           C  
ATOM   6114  NE  ARG C  95      55.202 147.148 229.863  1.00159.16           N  
ATOM   6115  CZ  ARG C  95      55.028 147.982 228.843  1.00159.16           C  
ATOM   6116  NH1 ARG C  95      54.793 149.271 229.065  1.00159.16           N  
ATOM   6117  NH2 ARG C  95      55.098 147.528 227.599  1.00159.16           N  
ATOM   6118  N   LEU C  96      55.849 146.837 236.587  1.00 87.44           N  
ATOM   6119  CA  LEU C  96      56.010 147.400 237.918  1.00 87.44           C  
ATOM   6120  C   LEU C  96      56.841 146.475 238.815  1.00 87.44           C  
ATOM   6121  O   LEU C  96      57.959 146.811 239.196  1.00 87.44           O  
ATOM   6122  CB  LEU C  96      54.634 147.639 238.542  1.00107.36           C  
ATOM   6123  CG  LEU C  96      54.621 148.272 239.935  1.00107.36           C  
ATOM   6124  CD1 LEU C  96      55.279 149.645 239.882  1.00107.36           C  
ATOM   6125  CD2 LEU C  96      53.189 148.378 240.435  1.00107.36           C  
ATOM   6126  N   VAL C  97      56.286 145.313 239.149  1.00 80.78           N  
ATOM   6127  CA  VAL C  97      56.967 144.334 239.996  1.00 80.78           C  
ATOM   6128  C   VAL C  97      58.417 144.172 239.589  1.00 80.78           C  
ATOM   6129  O   VAL C  97      59.290 143.955 240.423  1.00 80.78           O  
ATOM   6130  CB  VAL C  97      56.300 142.945 239.895  1.00 67.97           C  
ATOM   6131  CG1 VAL C  97      57.148 141.903 240.612  1.00 67.97           C  
ATOM   6132  CG2 VAL C  97      54.888 142.992 240.487  1.00 67.97           C  
ATOM   6133  N   GLU C  98      58.660 144.286 238.291  1.00 68.85           N  
ATOM   6134  CA  GLU C  98      59.992 144.128 237.726  1.00 68.85           C  
ATOM   6135  C   GLU C  98      60.891 145.306 238.020  1.00 68.85           C  
ATOM   6136  O   GLU C  98      62.109 145.161 238.090  1.00 68.85           O  
ATOM   6137  CB  GLU C  98      59.881 143.937 236.217  1.00126.25           C  
ATOM   6138  CG  GLU C  98      61.175 143.642 235.504  1.00126.25           C  
ATOM   6139  CD  GLU C  98      60.974 143.562 234.006  1.00126.25           C  
ATOM   6140  OE1 GLU C  98      60.222 142.671 233.551  1.00126.25           O  
ATOM   6141  OE2 GLU C  98      61.564 144.399 233.288  1.00126.25           O  
ATOM   6142  N   SER C  99      60.286 146.476 238.183  1.00 74.51           N  
ATOM   6143  CA  SER C  99      61.046 147.687 238.469  1.00 74.51           C  
ATOM   6144  C   SER C  99      61.329 147.849 239.959  1.00 74.51           C  
ATOM   6145  O   SER C  99      62.429 148.224 240.353  1.00 74.51           O  
ATOM   6146  CB  SER C  99      60.306 148.916 237.941  1.00 78.39           C  
ATOM   6147  OG  SER C  99      60.431 149.010 236.533  1.00 78.39           O  
ATOM   6148  N   ILE C 100      60.339 147.569 240.794  1.00 80.63           N  
ATOM   6149  CA  ILE C 100      60.544 147.685 242.223  1.00 80.63           C  
ATOM   6150  C   ILE C 100      61.765 146.854 242.597  1.00 80.63           C  
ATOM   6151  O   ILE C 100      62.619 147.302 243.361  1.00 80.63           O  
ATOM   6152  CB  ILE C 100      59.287 147.215 242.977  1.00 73.28           C  
ATOM   6153  CG1 ILE C 100      58.213 148.299 242.877  1.00 73.28           C  
ATOM   6154  CG2 ILE C 100      59.604 146.898 244.411  1.00 73.28           C  
ATOM   6155  CD1 ILE C 100      58.693 149.693 243.265  1.00 73.28           C  
ATOM   6156  N   ILE C 101      61.856 145.654 242.028  1.00 65.85           N  
ATOM   6157  CA  ILE C 101      62.978 144.756 242.289  1.00 65.85           C  
ATOM   6158  C   ILE C 101      64.291 145.390 241.842  1.00 65.85           C  
ATOM   6159  O   ILE C 101      65.321 145.226 242.477  1.00 65.85           O  
ATOM   6160  CB  ILE C 101      62.805 143.417 241.531  1.00 61.38           C  
ATOM   6161  CG1 ILE C 101      61.600 142.641 242.074  1.00 61.38           C  
ATOM   6162  CG2 ILE C 101      64.066 142.585 241.650  1.00 61.38           C  
ATOM   6163  CD1 ILE C 101      61.837 141.935 243.407  1.00 61.38           C  
ATOM   6164  N   ASP C 102      64.234 146.119 240.739  1.00103.35           N  
ATOM   6165  CA  ASP C 102      65.398 146.781 240.156  1.00103.35           C  
ATOM   6166  C   ASP C 102      65.844 148.001 241.002  1.00103.35           C  
ATOM   6167  O   ASP C 102      67.025 148.170 241.301  1.00103.35           O  
ATOM   6168  CB  ASP C 102      65.025 147.213 238.715  1.00193.61           C  
ATOM   6169  CG  ASP C 102      66.180 147.090 237.711  1.00193.61           C  
ATOM   6170  OD1 ASP C 102      66.973 148.048 237.581  1.00193.61           O  
ATOM   6171  OD2 ASP C 102      66.281 146.037 237.039  1.00193.61           O  
ATOM   6172  N   VAL C 103      64.881 148.823 241.409  1.00 84.74           N  
ATOM   6173  CA  VAL C 103      65.123 150.061 242.164  1.00 84.74           C  
ATOM   6174  C   VAL C 103      66.220 150.151 243.218  1.00 84.74           C  
ATOM   6175  O   VAL C 103      67.114 150.982 243.114  1.00 84.74           O  
ATOM   6176  CB  VAL C 103      63.821 150.566 242.836  1.00 67.67           C  
ATOM   6177  CG1 VAL C 103      64.102 151.832 243.590  1.00 67.67           C  
ATOM   6178  CG2 VAL C 103      62.746 150.827 241.788  1.00 67.67           C  
ATOM   6179  N   PRO C 104      66.156 149.317 244.256  1.00 74.22           N  
ATOM   6180  CA  PRO C 104      67.148 149.325 245.335  1.00 74.22           C  
ATOM   6181  C   PRO C 104      68.625 149.609 245.035  1.00 74.22           C  
ATOM   6182  O   PRO C 104      69.451 149.633 245.944  1.00 74.22           O  
ATOM   6183  CB  PRO C 104      66.932 147.970 246.017  1.00 70.45           C  
ATOM   6184  CG  PRO C 104      66.135 147.163 245.021  1.00 70.45           C  
ATOM   6185  CD  PRO C 104      65.243 148.175 244.401  1.00 70.45           C  
ATOM   6186  N   VAL C 105      68.974 149.830 243.778  1.00 71.97           N  
ATOM   6187  CA  VAL C 105      70.362 150.124 243.452  1.00 71.97           C  
ATOM   6188  C   VAL C 105      70.478 151.586 243.064  1.00 71.97           C  
ATOM   6189  O   VAL C 105      71.518 152.029 242.569  1.00 71.97           O  
ATOM   6190  CB  VAL C 105      70.875 149.270 242.280  1.00 65.86           C  
ATOM   6191  CG1 VAL C 105      70.764 147.806 242.630  1.00 65.86           C  
ATOM   6192  CG2 VAL C 105      70.091 149.588 241.014  1.00 65.86           C  
ATOM   6193  N   VAL C 106      69.401 152.335 243.272  1.00 93.63           N  
ATOM   6194  CA  VAL C 106      69.418 153.751 242.945  1.00 93.63           C  
ATOM   6195  C   VAL C 106      68.866 154.568 244.096  1.00 93.63           C  
ATOM   6196  O   VAL C 106      68.873 155.806 244.066  1.00 93.63           O  
ATOM   6197  CB  VAL C 106      68.625 154.033 241.688  1.00 48.46           C  
ATOM   6198  CG1 VAL C 106      68.832 155.471 241.260  1.00 48.46           C  
ATOM   6199  CG2 VAL C 106      69.062 153.090 240.611  1.00 48.46           C  
ATOM   6200  N   VAL C 107      68.384 153.860 245.111  1.00 98.73           N  
ATOM   6201  CA  VAL C 107      67.871 154.506 246.302  1.00 98.73           C  
ATOM   6202  C   VAL C 107      69.116 154.867 247.086  1.00 98.73           C  
ATOM   6203  O   VAL C 107      69.746 154.003 247.688  1.00 98.73           O  
ATOM   6204  CB  VAL C 107      67.036 153.553 247.171  1.00 73.57           C  
ATOM   6205  CG1 VAL C 107      66.449 154.310 248.340  1.00 73.57           C  
ATOM   6206  CG2 VAL C 107      65.954 152.911 246.359  1.00 73.57           C  
ATOM   6207  N   PRO C 108      69.509 156.142 247.063  1.00 87.57           N  
ATOM   6208  CA  PRO C 108      70.701 156.555 247.803  1.00 87.57           C  
ATOM   6209  C   PRO C 108      70.816 155.826 249.134  1.00 87.57           C  
ATOM   6210  O   PRO C 108      69.847 155.745 249.892  1.00 87.57           O  
ATOM   6211  CB  PRO C 108      70.517 158.069 247.941  1.00 67.04           C  
ATOM   6212  CG  PRO C 108      69.080 158.330 247.484  1.00 67.04           C  
ATOM   6213  CD  PRO C 108      68.835 157.296 246.463  1.00 67.04           C  
ATOM   6214  N   HIS C 109      72.002 155.282 249.397  1.00 94.86           N  
ATOM   6215  CA  HIS C 109      72.278 154.511 250.613  1.00 94.86           C  
ATOM   6216  C   HIS C 109      71.586 155.037 251.874  1.00 94.86           C  
ATOM   6217  O   HIS C 109      70.845 154.320 252.546  1.00 94.86           O  
ATOM   6218  CB  HIS C 109      73.787 154.450 250.837  1.00 89.90           C  
ATOM   6219  CG  HIS C 109      74.561 154.127 249.600  1.00 89.90           C  
ATOM   6220  ND1 HIS C 109      74.433 152.929 248.933  1.00 89.90           N  
ATOM   6221  CD2 HIS C 109      75.435 154.868 248.880  1.00 89.90           C  
ATOM   6222  CE1 HIS C 109      75.190 152.946 247.851  1.00 89.90           C  
ATOM   6223  NE2 HIS C 109      75.808 154.112 247.796  1.00 89.90           N  
ATOM   6224  N   THR C 110      71.856 156.295 252.189  1.00 84.79           N  
ATOM   6225  CA  THR C 110      71.277 156.968 253.338  1.00 84.79           C  
ATOM   6226  C   THR C 110      69.772 156.771 253.362  1.00 84.79           C  
ATOM   6227  O   THR C 110      69.213 156.197 254.295  1.00 84.79           O  
ATOM   6228  CB  THR C 110      71.544 158.469 253.252  1.00 74.74           C  
ATOM   6229  OG1 THR C 110      72.930 158.726 253.499  1.00 74.74           O  
ATOM   6230  CG2 THR C 110      70.687 159.210 254.240  1.00 74.74           C  
ATOM   6231  N   VAL C 111      69.138 157.297 252.321  1.00 51.01           N  
ATOM   6232  CA  VAL C 111      67.693 157.229 252.113  1.00 51.01           C  
ATOM   6233  C   VAL C 111      67.124 155.869 252.510  1.00 51.01           C  
ATOM   6234  O   VAL C 111      66.128 155.782 253.248  1.00 51.01           O  
ATOM   6235  CB  VAL C 111      67.344 157.502 250.602  1.00 44.45           C  
ATOM   6236  CG1 VAL C 111      65.906 157.153 250.317  1.00 44.45           C  
ATOM   6237  CG2 VAL C 111      67.584 158.970 250.265  1.00 44.45           C  
ATOM   6238  N   ALA C 112      67.765 154.821 251.992  1.00 61.33           N  
ATOM   6239  CA  ALA C 112      67.364 153.450 252.253  1.00 61.33           C  
ATOM   6240  C   ALA C 112      67.398 153.164 253.748  1.00 61.33           C  
ATOM   6241  O   ALA C 112      66.577 152.412 254.278  1.00 61.33           O  
ATOM   6242  CB  ALA C 112      68.282 152.506 251.512  1.00108.05           C  
ATOM   6243  N   GLY C 113      68.364 153.768 254.426  1.00122.41           N  
ATOM   6244  CA  GLY C 113      68.478 153.571 255.853  1.00122.41           C  
ATOM   6245  C   GLY C 113      67.281 154.212 256.503  1.00122.41           C  
ATOM   6246  O   GLY C 113      66.516 153.564 257.211  1.00122.41           O  
ATOM   6247  N   ILE C 114      67.117 155.501 256.247  1.00 62.89           N  
ATOM   6248  CA  ILE C 114      65.989 156.235 256.806  1.00 62.89           C  
ATOM   6249  C   ILE C 114      64.731 155.421 256.543  1.00 62.89           C  
ATOM   6250  O   ILE C 114      64.097 154.931 257.470  1.00 62.89           O  
ATOM   6251  CB  ILE C 114      65.852 157.643 256.155  1.00 59.27           C  
ATOM   6252  CG1 ILE C 114      67.136 158.441 256.381  1.00 59.27           C  
ATOM   6253  CG2 ILE C 114      64.681 158.400 256.761  1.00 59.27           C  
ATOM   6254  CD1 ILE C 114      67.517 158.583 257.840  1.00 59.27           C  
ATOM   6255  N   ALA C 115      64.395 155.266 255.271  1.00 66.35           N  
ATOM   6256  CA  ALA C 115      63.223 154.511 254.880  1.00 66.35           C  
ATOM   6257  C   ALA C 115      63.095 153.209 255.676  1.00 66.35           C  
ATOM   6258  O   ALA C 115      62.059 152.947 256.286  1.00 66.35           O  
ATOM   6259  CB  ALA C 115      63.278 154.229 253.386  1.00 28.13           C  
ATOM   6260  N   LEU C 116      64.141 152.393 255.672  1.00 71.33           N  
ATOM   6261  CA  LEU C 116      64.115 151.137 256.415  1.00 71.33           C  
ATOM   6262  C   LEU C 116      63.752 151.338 257.905  1.00 71.33           C  
ATOM   6263  O   LEU C 116      62.942 150.588 258.484  1.00 71.33           O  
ATOM   6264  CB  LEU C 116      65.477 150.450 256.306  1.00 72.40           C  
ATOM   6265  CG  LEU C 116      65.688 149.557 255.093  1.00 72.40           C  
ATOM   6266  CD1 LEU C 116      67.130 149.079 255.038  1.00 72.40           C  
ATOM   6267  CD2 LEU C 116      64.735 148.382 255.189  1.00 72.40           C  
ATOM   6268  N   LEU C 117      64.364 152.352 258.514  1.00 92.11           N  
ATOM   6269  CA  LEU C 117      64.130 152.688 259.914  1.00 92.11           C  
ATOM   6270  C   LEU C 117      62.635 152.897 260.147  1.00 92.11           C  
ATOM   6271  O   LEU C 117      62.066 152.407 261.117  1.00 92.11           O  
ATOM   6272  CB  LEU C 117      64.891 153.968 260.255  1.00 57.10           C  
ATOM   6273  CG  LEU C 117      64.856 154.403 261.721  1.00 57.10           C  
ATOM   6274  CD1 LEU C 117      65.533 153.343 262.556  1.00 57.10           C  
ATOM   6275  CD2 LEU C 117      65.545 155.749 261.889  1.00 57.10           C  
ATOM   6276  N   THR C 118      62.017 153.635 259.232  1.00 56.69           N  
ATOM   6277  CA  THR C 118      60.599 153.938 259.265  1.00 56.69           C  
ATOM   6278  C   THR C 118      59.746 152.700 259.396  1.00 56.69           C  
ATOM   6279  O   THR C 118      58.571 152.798 259.712  1.00 56.69           O  
ATOM   6280  CB  THR C 118      60.157 154.609 257.982  1.00 70.24           C  
ATOM   6281  OG1 THR C 118      61.210 155.444 257.495  1.00 70.24           O  
ATOM   6282  CG2 THR C 118      58.946 155.450 258.235  1.00 70.24           C  
ATOM   6283  N   VAL C 119      60.323 151.532 259.143  1.00 67.18           N  
ATOM   6284  CA  VAL C 119      59.544 150.305 259.213  1.00 67.18           C  
ATOM   6285  C   VAL C 119      59.995 149.349 260.281  1.00 67.18           C  
ATOM   6286  O   VAL C 119      59.179 148.741 260.972  1.00 67.18           O  
ATOM   6287  CB  VAL C 119      59.599 149.542 257.894  1.00 53.75           C  
ATOM   6288  CG1 VAL C 119      58.509 148.455 257.878  1.00 53.75           C  
ATOM   6289  CG2 VAL C 119      59.483 150.521 256.728  1.00 53.75           C  
ATOM   6290  N   PHE C 120      61.298 149.195 260.406  1.00111.76           N  
ATOM   6291  CA  PHE C 120      61.809 148.275 261.390  1.00111.76           C  
ATOM   6292  C   PHE C 120      62.297 149.002 262.626  1.00111.76           C  
ATOM   6293  O   PHE C 120      62.791 148.385 263.574  1.00111.76           O  
ATOM   6294  CB  PHE C 120      62.904 147.435 260.758  1.00 69.93           C  
ATOM   6295  CG  PHE C 120      62.466 146.749 259.502  1.00 69.93           C  
ATOM   6296  CD1 PHE C 120      62.782 147.278 258.260  1.00 69.93           C  
ATOM   6297  CD2 PHE C 120      61.724 145.576 259.560  1.00 69.93           C  
ATOM   6298  CE1 PHE C 120      62.366 146.646 257.092  1.00 69.93           C  
ATOM   6299  CE2 PHE C 120      61.306 144.941 258.407  1.00 69.93           C  
ATOM   6300  CZ  PHE C 120      61.628 145.472 257.168  1.00 69.93           C  
ATOM   6301  N   GLY C 121      62.143 150.322 262.612  1.00117.77           N  
ATOM   6302  CA  GLY C 121      62.546 151.125 263.749  1.00117.77           C  
ATOM   6303  C   GLY C 121      61.542 150.926 264.864  1.00117.77           C  
ATOM   6304  O   GLY C 121      60.371 150.658 264.615  1.00117.77           O  
ATOM   6305  N   SER C 122      62.000 151.052 266.099  1.00 93.08           N  
ATOM   6306  CA  SER C 122      61.143 150.880 267.266  1.00 93.08           C  
ATOM   6307  C   SER C 122      59.785 151.591 267.161  1.00 93.08           C  
ATOM   6308  O   SER C 122      58.825 151.233 267.849  1.00 93.08           O  
ATOM   6309  CB  SER C 122      61.902 151.366 268.498  1.00 84.99           C  
ATOM   6310  OG  SER C 122      62.667 152.518 268.173  1.00 84.99           O  
ATOM   6311  N   ARG C 123      59.707 152.588 266.286  1.00160.76           N  
ATOM   6312  CA  ARG C 123      58.482 153.358 266.102  1.00160.76           C  
ATOM   6313  C   ARG C 123      57.920 153.229 264.678  1.00160.76           C  
ATOM   6314  O   ARG C 123      57.142 154.064 264.220  1.00160.76           O  
ATOM   6315  CB  ARG C 123      58.779 154.821 266.482  1.00141.10           C  
ATOM   6316  CG  ARG C 123      57.801 155.890 266.007  1.00141.10           C  
ATOM   6317  CD  ARG C 123      58.260 156.488 264.669  1.00141.10           C  
ATOM   6318  NE  ARG C 123      57.536 157.705 264.308  1.00141.10           N  
ATOM   6319  CZ  ARG C 123      57.793 158.435 263.226  1.00141.10           C  
ATOM   6320  NH1 ARG C 123      58.758 158.073 262.388  1.00141.10           N  
ATOM   6321  NH2 ARG C 123      57.092 159.535 262.989  1.00141.10           N  
ATOM   6322  N   GLY C 124      58.285 152.151 263.992  1.00102.09           N  
ATOM   6323  CA  GLY C 124      57.812 151.954 262.629  1.00102.09           C  
ATOM   6324  C   GLY C 124      56.766 150.873 262.413  1.00102.09           C  
ATOM   6325  O   GLY C 124      56.444 150.107 263.319  1.00102.09           O  
ATOM   6326  N   LEU C 125      56.238 150.818 261.194  1.00 78.28           N  
ATOM   6327  CA  LEU C 125      55.227 149.843 260.822  1.00 78.28           C  
ATOM   6328  C   LEU C 125      55.375 148.471 261.453  1.00 78.28           C  
ATOM   6329  O   LEU C 125      54.523 148.044 262.221  1.00 78.28           O  
ATOM   6330  CB  LEU C 125      55.199 149.669 259.309  1.00 72.74           C  
ATOM   6331  CG  LEU C 125      54.287 150.655 258.612  1.00 72.74           C  
ATOM   6332  CD1 LEU C 125      54.204 150.336 257.144  1.00 72.74           C  
ATOM   6333  CD2 LEU C 125      52.910 150.560 259.239  1.00 72.74           C  
ATOM   6334  N   ILE C 126      56.459 147.780 261.119  1.00 81.97           N  
ATOM   6335  CA  ILE C 126      56.698 146.434 261.615  1.00 81.97           C  
ATOM   6336  C   ILE C 126      57.498 146.365 262.905  1.00 81.97           C  
ATOM   6337  O   ILE C 126      57.370 145.410 263.674  1.00 81.97           O  
ATOM   6338  CB  ILE C 126      57.410 145.608 260.539  1.00 93.48           C  
ATOM   6339  CG1 ILE C 126      56.591 145.657 259.242  1.00 93.48           C  
ATOM   6340  CG2 ILE C 126      57.596 144.183 261.022  1.00 93.48           C  
ATOM   6341  CD1 ILE C 126      57.288 145.090 258.017  1.00 93.48           C  
ATOM   6342  N   GLY C 127      58.317 147.381 263.145  1.00102.82           N  
ATOM   6343  CA  GLY C 127      59.135 147.403 264.345  1.00102.82           C  
ATOM   6344  C   GLY C 127      58.369 147.693 265.623  1.00102.82           C  
ATOM   6345  O   GLY C 127      58.668 147.130 266.678  1.00102.82           O  
ATOM   6346  N   GLU C 128      57.380 148.576 265.527  1.00110.52           N  
ATOM   6347  CA  GLU C 128      56.568 148.951 266.678  1.00110.52           C  
ATOM   6348  C   GLU C 128      55.801 147.742 267.228  1.00110.52           C  
ATOM   6349  O   GLU C 128      55.993 147.354 268.376  1.00110.52           O  
ATOM   6350  CB  GLU C 128      55.588 150.064 266.284  1.00175.40           C  
ATOM   6351  CG  GLU C 128      55.290 151.075 267.383  1.00175.40           C  
ATOM   6352  CD  GLU C 128      54.252 152.102 266.962  1.00175.40           C  
ATOM   6353  OE1 GLU C 128      54.384 152.671 265.856  1.00175.40           O  
ATOM   6354  OE2 GLU C 128      53.306 152.345 267.741  1.00175.40           O  
ATOM   6355  N   PRO C 129      54.941 147.116 266.408  1.00105.67           N  
ATOM   6356  CA  PRO C 129      54.168 145.958 266.863  1.00105.67           C  
ATOM   6357  C   PRO C 129      54.961 144.694 267.174  1.00105.67           C  
ATOM   6358  O   PRO C 129      54.378 143.681 267.545  1.00105.67           O  
ATOM   6359  CB  PRO C 129      53.181 145.740 265.723  1.00 98.34           C  
ATOM   6360  CG  PRO C 129      53.976 146.118 264.537  1.00 98.34           C  
ATOM   6361  CD  PRO C 129      54.646 147.399 264.992  1.00 98.34           C  
ATOM   6362  N   LEU C 130      56.278 144.741 267.034  1.00 95.04           N  
ATOM   6363  CA  LEU C 130      57.075 143.556 267.308  1.00 95.04           C  
ATOM   6364  C   LEU C 130      58.186 143.786 268.328  1.00 95.04           C  
ATOM   6365  O   LEU C 130      59.266 143.220 268.211  1.00 95.04           O  
ATOM   6366  CB  LEU C 130      57.654 143.019 265.994  1.00 76.52           C  
ATOM   6367  CG  LEU C 130      56.620 142.469 265.000  1.00 76.52           C  
ATOM   6368  CD1 LEU C 130      57.256 142.140 263.654  1.00 76.52           C  
ATOM   6369  CD2 LEU C 130      55.977 141.228 265.599  1.00 76.52           C  
ATOM   6370  N   GLU C 131      57.905 144.600 269.342  1.00107.07           N  
ATOM   6371  CA  GLU C 131      58.884 144.906 270.382  1.00107.07           C  
ATOM   6372  C   GLU C 131      59.199 143.722 271.276  1.00107.07           C  
ATOM   6373  O   GLU C 131      60.323 143.565 271.745  1.00107.07           O  
ATOM   6374  CB  GLU C 131      58.390 146.051 271.257  1.00158.88           C  
ATOM   6375  CG  GLU C 131      58.445 147.392 270.596  1.00158.88           C  
ATOM   6376  CD  GLU C 131      58.206 148.524 271.568  1.00158.88           C  
ATOM   6377  OE1 GLU C 131      58.989 148.657 272.531  1.00158.88           O  
ATOM   6378  OE2 GLU C 131      57.235 149.285 271.370  1.00158.88           O  
ATOM   6379  N   SER C 132      58.188 142.898 271.517  1.00154.64           N  
ATOM   6380  CA  SER C 132      58.322 141.729 272.377  1.00154.64           C  
ATOM   6381  C   SER C 132      59.093 140.565 271.754  1.00154.64           C  
ATOM   6382  O   SER C 132      59.908 139.925 272.424  1.00154.64           O  
ATOM   6383  CB  SER C 132      56.936 141.251 272.804  1.00131.55           C  
ATOM   6384  OG  SER C 132      56.158 140.900 271.669  1.00131.55           O  
ATOM   6385  N   TYR C 133      58.839 140.271 270.482  1.00135.02           N  
ATOM   6386  CA  TYR C 133      59.543 139.163 269.838  1.00135.02           C  
ATOM   6387  C   TYR C 133      60.989 139.507 269.455  1.00135.02           C  
ATOM   6388  O   TYR C 133      61.925 138.897 269.983  1.00135.02           O  
ATOM   6389  CB  TYR C 133      58.790 138.688 268.596  1.00133.46           C  
ATOM   6390  CG  TYR C 133      57.334 138.445 268.845  1.00133.46           C  
ATOM   6391  CD1 TYR C 133      56.464 139.516 269.013  1.00133.46           C  
ATOM   6392  CD2 TYR C 133      56.819 137.152 268.926  1.00133.46           C  
ATOM   6393  CE1 TYR C 133      55.133 139.312 269.246  1.00133.46           C  
ATOM   6394  CE2 TYR C 133      55.469 136.940 269.155  1.00133.46           C  
ATOM   6395  CZ  TYR C 133      54.635 138.028 269.322  1.00133.46           C  
ATOM   6396  OH  TYR C 133      53.294 137.864 269.582  1.00133.46           O  
ATOM   6397  N   ILE C 134      61.172 140.477 268.551  1.00 85.82           N  
ATOM   6398  CA  ILE C 134      62.508 140.881 268.087  1.00 85.82           C  
ATOM   6399  C   ILE C 134      62.741 142.389 267.986  1.00 85.82           C  
ATOM   6400  O   ILE C 134      61.851 143.140 267.623  1.00 85.82           O  
ATOM   6401  CB  ILE C 134      62.802 140.248 266.709  1.00100.61           C  
ATOM   6402  CG1 ILE C 134      63.166 138.774 266.894  1.00100.61           C  
ATOM   6403  CG2 ILE C 134      63.882 141.021 265.969  1.00100.61           C  
ATOM   6404  CD1 ILE C 134      63.513 138.059 265.622  1.00100.61           C  
ATOM   6405  N   GLN C 135      63.948 142.826 268.316  1.00105.01           N  
ATOM   6406  CA  GLN C 135      64.299 144.242 268.244  1.00105.01           C  
ATOM   6407  C   GLN C 135      65.144 144.384 266.985  1.00105.01           C  
ATOM   6408  O   GLN C 135      65.903 143.481 266.652  1.00105.01           O  
ATOM   6409  CB  GLN C 135      65.099 144.638 269.484  1.00188.90           C  
ATOM   6410  CG  GLN C 135      66.287 143.729 269.740  1.00188.90           C  
ATOM   6411  CD  GLN C 135      66.853 143.877 271.136  1.00188.90           C  
ATOM   6412  OE1 GLN C 135      66.994 144.989 271.644  1.00188.90           O  
ATOM   6413  NE2 GLN C 135      67.197 142.753 271.760  1.00188.90           N  
ATOM   6414  N   PHE C 136      65.016 145.502 266.279  1.00 90.17           N  
ATOM   6415  CA  PHE C 136      65.770 145.688 265.044  1.00 90.17           C  
ATOM   6416  C   PHE C 136      66.896 146.701 265.123  1.00 90.17           C  
ATOM   6417  O   PHE C 136      68.026 146.394 264.767  1.00 90.17           O  
ATOM   6418  CB  PHE C 136      64.815 146.080 263.913  1.00 84.34           C  
ATOM   6419  CG  PHE C 136      64.060 144.922 263.326  1.00 84.34           C  
ATOM   6420  CD1 PHE C 136      62.731 145.057 262.960  1.00 84.34           C  
ATOM   6421  CD2 PHE C 136      64.680 143.696 263.126  1.00 84.34           C  
ATOM   6422  CE1 PHE C 136      62.029 143.986 262.404  1.00 84.34           C  
ATOM   6423  CE2 PHE C 136      63.983 142.623 262.569  1.00 84.34           C  
ATOM   6424  CZ  PHE C 136      62.656 142.770 262.210  1.00 84.34           C  
ATOM   6425  N   ARG C 137      66.580 147.939 265.527  1.00 75.99           N  
ATOM   6426  CA  ARG C 137      67.552 149.023 265.587  1.00 75.99           C  
ATOM   6427  C   ARG C 137      68.729 148.720 266.488  1.00 75.99           C  
ATOM   6428  O   ARG C 137      68.584 148.260 267.609  1.00 75.99           O  
ATOM   6429  CB  ARG C 137      66.863 150.269 266.105  1.00 82.46           C  
ATOM   6430  CG  ARG C 137      67.708 151.525 266.052  1.00 82.46           C  
ATOM   6431  CD  ARG C 137      66.768 152.695 266.111  1.00 82.46           C  
ATOM   6432  NE  ARG C 137      67.464 153.962 265.912  1.00 82.46           N  
ATOM   6433  CZ  ARG C 137      66.882 155.151 266.018  1.00 82.46           C  
ATOM   6434  NH1 ARG C 137      65.588 155.228 266.313  1.00 82.46           N  
ATOM   6435  NH2 ARG C 137      67.596 156.263 265.825  1.00 82.46           N  
ATOM   6436  N   ASP C 138      69.909 148.973 265.964  1.00 79.97           N  
ATOM   6437  CA  ASP C 138      71.227 148.746 266.645  1.00 79.97           C  
ATOM   6438  C   ASP C 138      71.459 147.285 266.988  1.00 79.97           C  
ATOM   6439  O   ASP C 138      72.295 146.960 267.819  1.00 79.97           O  
ATOM   6440  CB  ASP C 138      71.367 149.616 267.877  1.00 96.63           C  
ATOM   6441  CG  ASP C 138      71.421 151.096 267.574  1.00 96.63           C  
ATOM   6442  OD1 ASP C 138      72.323 151.539 266.855  1.00 96.63           O  
ATOM   6443  OD2 ASP C 138      70.522 151.823 268.057  1.00 96.63           O  
ATOM   6444  N   ALA C 139      70.710 146.440 266.338  1.00 76.03           N  
ATOM   6445  CA  ALA C 139      70.858 145.004 266.574  1.00 76.03           C  
ATOM   6446  C   ALA C 139      71.212 144.257 265.288  1.00 76.03           C  
ATOM   6447  O   ALA C 139      71.232 144.834 264.198  1.00 76.03           O  
ATOM   6448  CB  ALA C 139      69.575 144.435 267.155  1.00131.50           C  
ATOM   6449  N   LEU C 140      71.486 142.964 265.414  1.00 74.93           N  
ATOM   6450  CA  LEU C 140      71.844 142.163 264.249  1.00 74.93           C  
ATOM   6451  C   LEU C 140      70.767 142.156 263.164  1.00 74.93           C  
ATOM   6452  O   LEU C 140      71.031 142.522 262.019  1.00 74.93           O  
ATOM   6453  CB  LEU C 140      72.128 140.727 264.663  1.00 51.00           C  
ATOM   6454  CG  LEU C 140      72.481 139.924 263.423  1.00 51.00           C  
ATOM   6455  CD1 LEU C 140      73.947 140.160 263.123  1.00 51.00           C  
ATOM   6456  CD2 LEU C 140      72.175 138.451 263.625  1.00 51.00           C  
ATOM   6457  N   PRO C 141      69.537 141.729 263.511  1.00 64.71           N  
ATOM   6458  CA  PRO C 141      68.432 141.677 262.551  1.00 64.71           C  
ATOM   6459  C   PRO C 141      68.207 143.014 261.856  1.00 64.71           C  
ATOM   6460  O   PRO C 141      67.591 143.081 260.795  1.00 64.71           O  
ATOM   6461  CB  PRO C 141      67.253 141.256 263.414  1.00 75.37           C  
ATOM   6462  CG  PRO C 141      67.591 141.849 264.729  1.00 75.37           C  
ATOM   6463  CD  PRO C 141      69.034 141.485 264.871  1.00 75.37           C  
ATOM   6464  N   GLY C 142      68.703 144.082 262.471  1.00 66.59           N  
ATOM   6465  CA  GLY C 142      68.569 145.395 261.873  1.00 66.59           C  
ATOM   6466  C   GLY C 142      69.502 145.502 260.682  1.00 66.59           C  
ATOM   6467  O   GLY C 142      69.104 145.976 259.619  1.00 66.59           O  
ATOM   6468  N   ILE C 143      70.745 145.051 260.860  1.00 73.17           N  
ATOM   6469  CA  ILE C 143      71.734 145.105 259.792  1.00 73.17           C  
ATOM   6470  C   ILE C 143      71.381 144.075 258.734  1.00 73.17           C  
ATOM   6471  O   ILE C 143      71.583 144.311 257.541  1.00 73.17           O  
ATOM   6472  CB  ILE C 143      73.179 144.848 260.312  1.00 80.43           C  
ATOM   6473  CG1 ILE C 143      73.281 143.458 260.935  1.00 80.43           C  
ATOM   6474  CG2 ILE C 143      73.575 145.902 261.344  1.00 80.43           C  
ATOM   6475  CD1 ILE C 143      74.644 143.163 261.540  1.00 80.43           C  
ATOM   6476  N   VAL C 144      70.842 142.939 259.163  1.00 60.39           N  
ATOM   6477  CA  VAL C 144      70.447 141.901 258.218  1.00 60.39           C  
ATOM   6478  C   VAL C 144      69.431 142.474 257.225  1.00 60.39           C  
ATOM   6479  O   VAL C 144      69.648 142.456 256.006  1.00 60.39           O  
ATOM   6480  CB  VAL C 144      69.845 140.679 258.952  1.00 69.24           C  
ATOM   6481  CG1 VAL C 144      68.695 140.086 258.148  1.00 69.24           C  
ATOM   6482  CG2 VAL C 144      70.917 139.626 259.156  1.00 69.24           C  
ATOM   6483  N   VAL C 145      68.330 142.996 257.752  1.00 63.28           N  
ATOM   6484  CA  VAL C 145      67.287 143.581 256.923  1.00 63.28           C  
ATOM   6485  C   VAL C 145      67.841 144.666 256.005  1.00 63.28           C  
ATOM   6486  O   VAL C 145      67.430 144.776 254.852  1.00 63.28           O  
ATOM   6487  CB  VAL C 145      66.170 144.172 257.795  1.00 55.03           C  
ATOM   6488  CG1 VAL C 145      65.604 145.423 257.152  1.00 55.03           C  
ATOM   6489  CG2 VAL C 145      65.070 143.132 257.991  1.00 55.03           C  
ATOM   6490  N   ALA C 146      68.766 145.470 256.525  1.00 48.44           N  
ATOM   6491  CA  ALA C 146      69.373 146.541 255.748  1.00 48.44           C  
ATOM   6492  C   ALA C 146      70.047 145.920 254.547  1.00 48.44           C  
ATOM   6493  O   ALA C 146      69.721 146.248 253.415  1.00 48.44           O  
ATOM   6494  CB  ALA C 146      70.383 147.281 256.579  1.00 53.09           C  
ATOM   6495  N   MET C 147      70.987 145.017 254.794  1.00 84.16           N  
ATOM   6496  CA  MET C 147      71.698 144.345 253.718  1.00 84.16           C  
ATOM   6497  C   MET C 147      70.745 143.791 252.665  1.00 84.16           C  
ATOM   6498  O   MET C 147      70.846 144.134 251.486  1.00 84.16           O  
ATOM   6499  CB  MET C 147      72.543 143.223 254.295  1.00 67.79           C  
ATOM   6500  CG  MET C 147      73.621 143.737 255.205  1.00 67.79           C  
ATOM   6501  SD  MET C 147      74.526 142.426 256.010  1.00 67.79           S  
ATOM   6502  CE  MET C 147      76.001 142.430 255.087  1.00 67.79           C  
ATOM   6503  N   LEU C 148      69.824 142.933 253.095  1.00 57.46           N  
ATOM   6504  CA  LEU C 148      68.845 142.346 252.189  1.00 57.46           C  
ATOM   6505  C   LEU C 148      68.263 143.375 251.217  1.00 57.46           C  
ATOM   6506  O   LEU C 148      68.314 143.197 250.010  1.00 57.46           O  
ATOM   6507  CB  LEU C 148      67.712 141.715 252.992  1.00 44.60           C  
ATOM   6508  CG  LEU C 148      66.574 141.030 252.234  1.00 44.60           C  
ATOM   6509  CD1 LEU C 148      67.102 139.815 251.478  1.00 44.60           C  
ATOM   6510  CD2 LEU C 148      65.492 140.602 253.225  1.00 44.60           C  
ATOM   6511  N   PHE C 149      67.715 144.458 251.740  1.00 43.39           N  
ATOM   6512  CA  PHE C 149      67.120 145.487 250.898  1.00 43.39           C  
ATOM   6513  C   PHE C 149      68.052 146.004 249.819  1.00 43.39           C  
ATOM   6514  O   PHE C 149      67.601 146.483 248.786  1.00 43.39           O  
ATOM   6515  CB  PHE C 149      66.666 146.677 251.744  1.00 57.83           C  
ATOM   6516  CG  PHE C 149      66.099 147.816 250.940  1.00 57.83           C  
ATOM   6517  CD1 PHE C 149      64.739 147.880 250.660  1.00 57.83           C  
ATOM   6518  CD2 PHE C 149      66.929 148.823 250.451  1.00 57.83           C  
ATOM   6519  CE1 PHE C 149      64.209 148.935 249.905  1.00 57.83           C  
ATOM   6520  CE2 PHE C 149      66.408 149.884 249.691  1.00 57.83           C  
ATOM   6521  CZ  PHE C 149      65.046 149.939 249.419  1.00 57.83           C  
ATOM   6522  N   VAL C 150      69.351 145.910 250.050  1.00 55.20           N  
ATOM   6523  CA  VAL C 150      70.312 146.423 249.087  1.00 55.20           C  
ATOM   6524  C   VAL C 150      70.972 145.389 248.184  1.00 55.20           C  
ATOM   6525  O   VAL C 150      71.408 145.712 247.083  1.00 55.20           O  
ATOM   6526  CB  VAL C 150      71.395 147.221 249.822  1.00 77.25           C  
ATOM   6527  CG1 VAL C 150      72.433 147.729 248.847  1.00 77.25           C  
ATOM   6528  CG2 VAL C 150      70.751 148.383 250.544  1.00 77.25           C  
ATOM   6529  N   SER C 151      71.033 144.147 248.641  1.00 85.38           N  
ATOM   6530  CA  SER C 151      71.675 143.100 247.864  1.00 85.38           C  
ATOM   6531  C   SER C 151      70.726 142.109 247.209  1.00 85.38           C  
ATOM   6532  O   SER C 151      71.106 141.425 246.259  1.00 85.38           O  
ATOM   6533  CB  SER C 151      72.668 142.362 248.756  1.00 71.75           C  
ATOM   6534  OG  SER C 151      72.205 142.357 250.094  1.00 71.75           O  
ATOM   6535  N   MET C 152      69.495 142.039 247.709  1.00 69.91           N  
ATOM   6536  CA  MET C 152      68.497 141.119 247.172  1.00 69.91           C  
ATOM   6537  C   MET C 152      68.366 141.168 245.653  1.00 69.91           C  
ATOM   6538  O   MET C 152      68.365 140.132 244.997  1.00 69.91           O  
ATOM   6539  CB  MET C 152      67.136 141.380 247.806  1.00107.24           C  
ATOM   6540  CG  MET C 152      65.978 140.996 246.926  1.00107.24           C  
ATOM   6541  SD  MET C 152      64.951 142.432 246.616  1.00107.24           S  
ATOM   6542  CE  MET C 152      65.423 142.912 245.006  1.00107.24           C  
ATOM   6543  N   PRO C 153      68.255 142.367 245.069  1.00 64.49           N  
ATOM   6544  CA  PRO C 153      68.129 142.405 243.610  1.00 64.49           C  
ATOM   6545  C   PRO C 153      69.107 141.504 242.867  1.00 64.49           C  
ATOM   6546  O   PRO C 153      68.724 140.801 241.941  1.00 64.49           O  
ATOM   6547  CB  PRO C 153      68.306 143.897 243.275  1.00 55.81           C  
ATOM   6548  CG  PRO C 153      69.037 144.437 244.442  1.00 55.81           C  
ATOM   6549  CD  PRO C 153      68.409 143.725 245.607  1.00 55.81           C  
ATOM   6550  N   TYR C 154      70.362 141.501 243.282  1.00 73.44           N  
ATOM   6551  CA  TYR C 154      71.343 140.665 242.611  1.00 73.44           C  
ATOM   6552  C   TYR C 154      70.952 139.184 242.529  1.00 73.44           C  
ATOM   6553  O   TYR C 154      70.938 138.612 241.445  1.00 73.44           O  
ATOM   6554  CB  TYR C 154      72.713 140.836 243.272  1.00 78.37           C  
ATOM   6555  CG  TYR C 154      73.256 142.226 243.066  1.00 78.37           C  
ATOM   6556  CD1 TYR C 154      72.758 143.302 243.793  1.00 78.37           C  
ATOM   6557  CD2 TYR C 154      74.217 142.482 242.093  1.00 78.37           C  
ATOM   6558  CE1 TYR C 154      73.197 144.600 243.556  1.00 78.37           C  
ATOM   6559  CE2 TYR C 154      74.660 143.778 241.847  1.00 78.37           C  
ATOM   6560  CZ  TYR C 154      74.142 144.829 242.584  1.00 78.37           C  
ATOM   6561  OH  TYR C 154      74.562 146.112 242.345  1.00 78.37           O  
ATOM   6562  N   LEU C 155      70.621 138.557 243.650  1.00 49.22           N  
ATOM   6563  CA  LEU C 155      70.258 137.160 243.590  1.00 49.22           C  
ATOM   6564  C   LEU C 155      68.968 136.969 242.830  1.00 49.22           C  
ATOM   6565  O   LEU C 155      68.691 135.877 242.372  1.00 49.22           O  
ATOM   6566  CB  LEU C 155      70.130 136.549 244.982  1.00 48.03           C  
ATOM   6567  CG  LEU C 155      69.919 135.028 244.999  1.00 48.03           C  
ATOM   6568  CD1 LEU C 155      70.970 134.329 244.156  1.00 48.03           C  
ATOM   6569  CD2 LEU C 155      69.986 134.533 246.428  1.00 48.03           C  
ATOM   6570  N   ALA C 156      68.168 138.015 242.688  1.00 59.56           N  
ATOM   6571  CA  ALA C 156      66.923 137.867 241.938  1.00 59.56           C  
ATOM   6572  C   ALA C 156      67.275 137.833 240.450  1.00 59.56           C  
ATOM   6573  O   ALA C 156      67.239 136.777 239.828  1.00 59.56           O  
ATOM   6574  CB  ALA C 156      65.963 139.024 242.230  1.00 44.87           C  
ATOM   6575  N   ASN C 157      67.624 138.985 239.885  1.00 67.38           N  
ATOM   6576  CA  ASN C 157      67.979 139.055 238.476  1.00 67.38           C  
ATOM   6577  C   ASN C 157      68.871 137.888 238.060  1.00 67.38           C  
ATOM   6578  O   ASN C 157      68.736 137.358 236.958  1.00 67.38           O  
ATOM   6579  CB  ASN C 157      68.672 140.386 238.158  1.00 99.53           C  
ATOM   6580  CG  ASN C 157      67.686 141.506 237.859  1.00 99.53           C  
ATOM   6581  OD1 ASN C 157      66.901 141.427 236.906  1.00 99.53           O  
ATOM   6582  ND2 ASN C 157      67.723 142.557 238.670  1.00 99.53           N  
ATOM   6583  N   SER C 158      69.773 137.467 238.939  1.00 66.05           N  
ATOM   6584  CA  SER C 158      70.656 136.359 238.601  1.00 66.05           C  
ATOM   6585  C   SER C 158      69.924 135.011 238.588  1.00 66.05           C  
ATOM   6586  O   SER C 158      70.242 134.144 237.789  1.00 66.05           O  
ATOM   6587  CB  SER C 158      71.836 136.312 239.569  1.00 87.28           C  
ATOM   6588  OG  SER C 158      72.888 135.530 239.034  1.00 87.28           O  
ATOM   6589  N   ALA C 159      68.940 134.835 239.463  1.00 61.98           N  
ATOM   6590  CA  ALA C 159      68.187 133.585 239.504  1.00 61.98           C  
ATOM   6591  C   ALA C 159      67.112 133.593 238.432  1.00 61.98           C  
ATOM   6592  O   ALA C 159      66.518 132.570 238.129  1.00 61.98           O  
ATOM   6593  CB  ALA C 159      67.553 133.392 240.859  1.00102.29           C  
ATOM   6594  N   ARG C 160      66.837 134.756 237.870  1.00 70.55           N  
ATOM   6595  CA  ARG C 160      65.849 134.818 236.819  1.00 70.55           C  
ATOM   6596  C   ARG C 160      66.563 134.274 235.601  1.00 70.55           C  
ATOM   6597  O   ARG C 160      66.176 133.249 235.053  1.00 70.55           O  
ATOM   6598  CB  ARG C 160      65.415 136.251 236.554  1.00 84.13           C  
ATOM   6599  CG  ARG C 160      64.436 136.365 235.422  1.00 84.13           C  
ATOM   6600  CD  ARG C 160      64.050 137.786 235.221  1.00 84.13           C  
ATOM   6601  NE  ARG C 160      63.042 137.918 234.184  1.00 84.13           N  
ATOM   6602  CZ  ARG C 160      62.515 139.079 233.817  1.00 84.13           C  
ATOM   6603  NH1 ARG C 160      62.915 140.191 234.413  1.00 84.13           N  
ATOM   6604  NH2 ARG C 160      61.592 139.137 232.864  1.00 84.13           N  
ATOM   6605  N   GLU C 161      67.625 134.955 235.186  1.00 58.85           N  
ATOM   6606  CA  GLU C 161      68.387 134.516 234.030  1.00 58.85           C  
ATOM   6607  C   GLU C 161      68.776 133.061 234.181  1.00 58.85           C  
ATOM   6608  O   GLU C 161      68.966 132.369 233.200  1.00 58.85           O  
ATOM   6609  CB  GLU C 161      69.633 135.374 233.852  1.00151.06           C  
ATOM   6610  CG  GLU C 161      69.367 136.695 233.165  1.00151.06           C  
ATOM   6611  CD  GLU C 161      70.645 137.446 232.887  1.00151.06           C  
ATOM   6612  OE1 GLU C 161      71.571 136.836 232.313  1.00151.06           O  
ATOM   6613  OE2 GLU C 161      70.725 138.641 233.240  1.00151.06           O  
ATOM   6614  N   GLY C 162      68.894 132.589 235.412  1.00 56.35           N  
ATOM   6615  CA  GLY C 162      69.236 131.193 235.613  1.00 56.35           C  
ATOM   6616  C   GLY C 162      68.117 130.320 235.079  1.00 56.35           C  
ATOM   6617  O   GLY C 162      68.321 129.490 234.192  1.00 56.35           O  
ATOM   6618  N   PHE C 163      66.922 130.527 235.622  1.00 67.66           N  
ATOM   6619  CA  PHE C 163      65.733 129.793 235.228  1.00 67.66           C  
ATOM   6620  C   PHE C 163      65.375 130.034 233.775  1.00 67.66           C  
ATOM   6621  O   PHE C 163      64.911 129.126 233.086  1.00 67.66           O  
ATOM   6622  CB  PHE C 163      64.582 130.209 236.117  1.00 63.58           C  
ATOM   6623  CG  PHE C 163      64.772 129.833 237.537  1.00 63.58           C  
ATOM   6624  CD1 PHE C 163      64.249 130.617 238.547  1.00 63.58           C  
ATOM   6625  CD2 PHE C 163      65.475 128.684 237.872  1.00 63.58           C  
ATOM   6626  CE1 PHE C 163      64.417 130.271 239.868  1.00 63.58           C  
ATOM   6627  CE2 PHE C 163      65.650 128.325 239.198  1.00 63.58           C  
ATOM   6628  CZ  PHE C 163      65.119 129.124 240.196  1.00 63.58           C  
ATOM   6629  N   LYS C 164      65.576 131.263 233.314  1.00 69.26           N  
ATOM   6630  CA  LYS C 164      65.290 131.606 231.927  1.00 69.26           C  
ATOM   6631  C   LYS C 164      66.128 130.686 231.038  1.00 69.26           C  
ATOM   6632  O   LYS C 164      65.661 130.212 230.005  1.00 69.26           O  
ATOM   6633  CB  LYS C 164      65.654 133.069 231.667  1.00 84.31           C  
ATOM   6634  CG  LYS C 164      65.503 133.506 230.226  1.00 84.31           C  
ATOM   6635  CD  LYS C 164      64.067 133.385 229.774  1.00 84.31           C  
ATOM   6636  CE  LYS C 164      63.921 133.716 228.294  1.00 84.31           C  
ATOM   6637  NZ  LYS C 164      62.515 133.531 227.817  1.00 84.31           N  
ATOM   6638  N   SER C 165      67.363 130.435 231.480  1.00 83.54           N  
ATOM   6639  CA  SER C 165      68.331 129.584 230.787  1.00 83.54           C  
ATOM   6640  C   SER C 165      67.792 128.207 230.489  1.00 83.54           C  
ATOM   6641  O   SER C 165      67.929 127.720 229.372  1.00 83.54           O  
ATOM   6642  CB  SER C 165      69.588 129.420 231.626  1.00119.41           C  
ATOM   6643  OG  SER C 165      70.233 128.204 231.292  1.00119.41           O  
ATOM   6644  N   VAL C 166      67.232 127.565 231.510  1.00 65.56           N  
ATOM   6645  CA  VAL C 166      66.639 126.245 231.365  1.00 65.56           C  
ATOM   6646  C   VAL C 166      65.318 126.474 230.636  1.00 65.56           C  
ATOM   6647  O   VAL C 166      64.434 127.152 231.159  1.00 65.56           O  
ATOM   6648  CB  VAL C 166      66.391 125.621 232.744  1.00 71.87           C  
ATOM   6649  CG1 VAL C 166      65.280 124.620 232.676  1.00 71.87           C  
ATOM   6650  CG2 VAL C 166      67.641 124.942 233.219  1.00 71.87           C  
ATOM   6651  N   ASP C 167      65.186 125.927 229.428  1.00 78.08           N  
ATOM   6652  CA  ASP C 167      63.973 126.148 228.653  1.00 78.08           C  
ATOM   6653  C   ASP C 167      62.842 125.282 229.158  1.00 78.08           C  
ATOM   6654  O   ASP C 167      63.074 124.193 229.688  1.00 78.08           O  
ATOM   6655  CB  ASP C 167      64.216 125.899 227.162  1.00117.20           C  
ATOM   6656  CG  ASP C 167      63.767 124.532 226.722  1.00117.20           C  
ATOM   6657  OD1 ASP C 167      64.127 123.553 227.404  1.00117.20           O  
ATOM   6658  OD2 ASP C 167      63.065 124.438 225.693  1.00117.20           O  
ATOM   6659  N   PRO C 168      61.596 125.765 228.988  1.00 78.76           N  
ATOM   6660  CA  PRO C 168      60.343 125.130 229.397  1.00 78.76           C  
ATOM   6661  C   PRO C 168      60.238 123.642 229.100  1.00 78.76           C  
ATOM   6662  O   PRO C 168      60.082 122.832 230.009  1.00 78.76           O  
ATOM   6663  CB  PRO C 168      59.291 125.940 228.644  1.00 93.06           C  
ATOM   6664  CG  PRO C 168      59.901 127.292 228.585  1.00 93.06           C  
ATOM   6665  CD  PRO C 168      61.318 126.978 228.196  1.00 93.06           C  
ATOM   6666  N   ARG C 169      60.325 123.292 227.822  1.00 80.81           N  
ATOM   6667  CA  ARG C 169      60.205 121.907 227.385  1.00 80.81           C  
ATOM   6668  C   ARG C 169      60.717 120.859 228.373  1.00 80.81           C  
ATOM   6669  O   ARG C 169      60.062 119.845 228.614  1.00 80.81           O  
ATOM   6670  CB  ARG C 169      60.879 121.754 226.025  1.00109.53           C  
ATOM   6671  CG  ARG C 169      60.208 122.616 224.977  1.00109.53           C  
ATOM   6672  CD  ARG C 169      60.866 122.489 223.636  1.00109.53           C  
ATOM   6673  NE  ARG C 169      60.042 123.070 222.587  1.00109.53           N  
ATOM   6674  CZ  ARG C 169      60.270 122.895 221.292  1.00109.53           C  
ATOM   6675  NH1 ARG C 169      61.302 122.158 220.893  1.00109.53           N  
ATOM   6676  NH2 ARG C 169      59.460 123.440 220.397  1.00109.53           N  
ATOM   6677  N   LEU C 170      61.877 121.101 228.958  1.00 61.60           N  
ATOM   6678  CA  LEU C 170      62.407 120.152 229.908  1.00 61.60           C  
ATOM   6679  C   LEU C 170      61.430 119.971 231.075  1.00 61.60           C  
ATOM   6680  O   LEU C 170      61.227 118.862 231.562  1.00 61.60           O  
ATOM   6681  CB  LEU C 170      63.761 120.634 230.412  1.00 58.51           C  
ATOM   6682  CG  LEU C 170      64.880 120.645 229.381  1.00 58.51           C  
ATOM   6683  CD1 LEU C 170      65.981 121.545 229.898  1.00 58.51           C  
ATOM   6684  CD2 LEU C 170      65.388 119.240 229.106  1.00 58.51           C  
ATOM   6685  N   GLU C 171      60.822 121.058 231.530  1.00 71.39           N  
ATOM   6686  CA  GLU C 171      59.876 120.959 232.626  1.00 71.39           C  
ATOM   6687  C   GLU C 171      58.676 120.184 232.117  1.00 71.39           C  
ATOM   6688  O   GLU C 171      58.206 119.265 232.773  1.00 71.39           O  
ATOM   6689  CB  GLU C 171      59.454 122.348 233.113  1.00 74.66           C  
ATOM   6690  CG  GLU C 171      60.638 123.232 233.466  1.00 74.66           C  
ATOM   6691  CD  GLU C 171      60.256 124.499 234.210  1.00 74.66           C  
ATOM   6692  OE1 GLU C 171      59.290 125.178 233.806  1.00 74.66           O  
ATOM   6693  OE2 GLU C 171      60.940 124.830 235.198  1.00 74.66           O  
ATOM   6694  N   ASN C 172      58.202 120.538 230.926  1.00 57.08           N  
ATOM   6695  CA  ASN C 172      57.052 119.865 230.337  1.00 57.08           C  
ATOM   6696  C   ASN C 172      57.359 118.403 230.107  1.00 57.08           C  
ATOM   6697  O   ASN C 172      56.506 117.544 230.295  1.00 57.08           O  
ATOM   6698  CB  ASN C 172      56.657 120.506 229.004  1.00 55.03           C  
ATOM   6699  CG  ASN C 172      56.246 121.946 229.154  1.00 55.03           C  
ATOM   6700  OD1 ASN C 172      55.906 122.401 230.245  1.00 55.03           O  
ATOM   6701  ND2 ASN C 172      56.263 122.674 228.054  1.00 55.03           N  
ATOM   6702  N   ALA C 173      58.584 118.118 229.695  1.00 56.15           N  
ATOM   6703  CA  ALA C 173      58.980 116.747 229.436  1.00 56.15           C  
ATOM   6704  C   ALA C 173      58.881 115.921 230.710  1.00 56.15           C  
ATOM   6705  O   ALA C 173      58.360 114.813 230.704  1.00 56.15           O  
ATOM   6706  CB  ALA C 173      60.403 116.719 228.895  1.00102.38           C  
ATOM   6707  N   ALA C 174      59.387 116.476 231.803  1.00 59.13           N  
ATOM   6708  CA  ALA C 174      59.375 115.788 233.075  1.00 59.13           C  
ATOM   6709  C   ALA C 174      57.934 115.603 233.505  1.00 59.13           C  
ATOM   6710  O   ALA C 174      57.547 114.531 233.955  1.00 59.13           O  
ATOM   6711  CB  ALA C 174      60.146 116.596 234.102  1.00 62.57           C  
ATOM   6712  N   ARG C 175      57.139 116.657 233.358  1.00 64.38           N  
ATOM   6713  CA  ARG C 175      55.723 116.616 233.723  1.00 64.38           C  
ATOM   6714  C   ARG C 175      55.008 115.399 233.110  1.00 64.38           C  
ATOM   6715  O   ARG C 175      54.427 114.582 233.824  1.00 64.38           O  
ATOM   6716  CB  ARG C 175      55.027 117.906 233.261  1.00 85.64           C  
ATOM   6717  CG  ARG C 175      55.275 119.140 234.127  1.00 85.64           C  
ATOM   6718  CD  ARG C 175      54.283 119.207 235.271  1.00 85.64           C  
ATOM   6719  NE  ARG C 175      53.621 120.503 235.339  1.00 85.64           N  
ATOM   6720  CZ  ARG C 175      52.454 120.713 235.941  1.00 85.64           C  
ATOM   6721  NH1 ARG C 175      51.816 119.706 236.529  1.00 85.64           N  
ATOM   6722  NH2 ARG C 175      51.917 121.931 235.955  1.00 85.64           N  
ATOM   6723  N   SER C 176      55.060 115.290 231.784  1.00 67.73           N  
ATOM   6724  CA  SER C 176      54.417 114.199 231.072  1.00 67.73           C  
ATOM   6725  C   SER C 176      54.986 112.836 231.417  1.00 67.73           C  
ATOM   6726  O   SER C 176      54.365 111.813 231.126  1.00 67.73           O  
ATOM   6727  CB  SER C 176      54.508 114.431 229.571  1.00 81.77           C  
ATOM   6728  OG  SER C 176      53.736 115.557 229.210  1.00 81.77           O  
ATOM   6729  N   LEU C 177      56.167 112.807 232.027  1.00 75.63           N  
ATOM   6730  CA  LEU C 177      56.760 111.535 232.410  1.00 75.63           C  
ATOM   6731  C   LEU C 177      56.219 111.158 233.767  1.00 75.63           C  
ATOM   6732  O   LEU C 177      56.534 110.096 234.286  1.00 75.63           O  
ATOM   6733  CB  LEU C 177      58.281 111.625 232.450  1.00 69.70           C  
ATOM   6734  CG  LEU C 177      58.921 111.684 231.064  1.00 69.70           C  
ATOM   6735  CD1 LEU C 177      60.413 111.772 231.224  1.00 69.70           C  
ATOM   6736  CD2 LEU C 177      58.538 110.459 230.237  1.00 69.70           C  
ATOM   6737  N   GLY C 178      55.397 112.044 234.330  1.00 73.16           N  
ATOM   6738  CA  GLY C 178      54.778 111.797 235.626  1.00 73.16           C  
ATOM   6739  C   GLY C 178      55.288 112.598 236.817  1.00 73.16           C  
ATOM   6740  O   GLY C 178      55.073 112.202 237.963  1.00 73.16           O  
ATOM   6741  N   ALA C 179      55.939 113.729 236.570  1.00 93.22           N  
ATOM   6742  CA  ALA C 179      56.471 114.526 237.664  1.00 93.22           C  
ATOM   6743  C   ALA C 179      55.706 115.817 237.914  1.00 93.22           C  
ATOM   6744  O   ALA C 179      55.503 116.607 237.001  1.00 93.22           O  
ATOM   6745  CB  ALA C 179      57.927 114.839 237.402  1.00 60.97           C  
ATOM   6746  N   PRO C 180      55.265 116.040 239.164  1.00 69.05           N  
ATOM   6747  CA  PRO C 180      54.520 117.230 239.595  1.00 69.05           C  
ATOM   6748  C   PRO C 180      55.429 118.426 239.422  1.00 69.05           C  
ATOM   6749  O   PRO C 180      56.650 118.265 239.411  1.00 69.05           O  
ATOM   6750  CB  PRO C 180      54.232 116.945 241.059  1.00 95.16           C  
ATOM   6751  CG  PRO C 180      54.160 115.451 241.100  1.00 95.16           C  
ATOM   6752  CD  PRO C 180      55.327 115.050 240.250  1.00 95.16           C  
ATOM   6753  N   LEU C 181      54.856 119.620 239.317  1.00 54.29           N  
ATOM   6754  CA  LEU C 181      55.679 120.802 239.091  1.00 54.29           C  
ATOM   6755  C   LEU C 181      56.906 120.942 239.998  1.00 54.29           C  
ATOM   6756  O   LEU C 181      58.017 121.181 239.512  1.00 54.29           O  
ATOM   6757  CB  LEU C 181      54.840 122.073 239.170  1.00 60.30           C  
ATOM   6758  CG  LEU C 181      55.618 123.266 238.597  1.00 60.30           C  
ATOM   6759  CD1 LEU C 181      56.042 122.971 237.172  1.00 60.30           C  
ATOM   6760  CD2 LEU C 181      54.768 124.523 238.650  1.00 60.30           C  
ATOM   6761  N   TRP C 182      56.730 120.790 241.304  1.00 74.34           N  
ATOM   6762  CA  TRP C 182      57.880 120.926 242.172  1.00 74.34           C  
ATOM   6763  C   TRP C 182      58.909 119.830 241.941  1.00 74.34           C  
ATOM   6764  O   TRP C 182      60.103 120.111 241.957  1.00 74.34           O  
ATOM   6765  CB  TRP C 182      57.468 120.969 243.643  1.00 93.13           C  
ATOM   6766  CG  TRP C 182      56.850 119.735 244.149  1.00 93.13           C  
ATOM   6767  CD1 TRP C 182      55.560 119.347 243.992  1.00 93.13           C  
ATOM   6768  CD2 TRP C 182      57.497 118.702 244.891  1.00 93.13           C  
ATOM   6769  NE1 TRP C 182      55.354 118.133 244.599  1.00 93.13           N  
ATOM   6770  CE2 TRP C 182      56.529 117.719 245.166  1.00 93.13           C  
ATOM   6771  CE3 TRP C 182      58.797 118.522 245.372  1.00 93.13           C  
ATOM   6772  CZ2 TRP C 182      56.827 116.554 245.873  1.00 93.13           C  
ATOM   6773  CZ3 TRP C 182      59.093 117.364 246.079  1.00 93.13           C  
ATOM   6774  CH2 TRP C 182      58.109 116.402 246.331  1.00 93.13           C  
ATOM   6775  N   LYS C 183      58.477 118.590 241.726  1.00 72.93           N  
ATOM   6776  CA  LYS C 183      59.445 117.525 241.475  1.00 72.93           C  
ATOM   6777  C   LYS C 183      60.235 117.910 240.228  1.00 72.93           C  
ATOM   6778  O   LYS C 183      61.441 117.666 240.133  1.00 72.93           O  
ATOM   6779  CB  LYS C 183      58.750 116.181 241.262  1.00 80.61           C  
ATOM   6780  CG  LYS C 183      58.178 115.590 242.536  1.00 80.61           C  
ATOM   6781  CD  LYS C 183      57.971 114.084 242.424  1.00 80.61           C  
ATOM   6782  CE  LYS C 183      57.611 113.473 243.773  1.00 80.61           C  
ATOM   6783  NZ  LYS C 183      57.646 111.989 243.743  1.00 80.61           N  
ATOM   6784  N   ALA C 184      59.541 118.533 239.280  1.00 51.30           N  
ATOM   6785  CA  ALA C 184      60.144 118.993 238.033  1.00 51.30           C  
ATOM   6786  C   ALA C 184      61.187 120.056 238.350  1.00 51.30           C  
ATOM   6787  O   ALA C 184      62.361 119.947 237.975  1.00 51.30           O  
ATOM   6788  CB  ALA C 184      59.072 119.583 237.132  1.00 59.62           C  
ATOM   6789  N   PHE C 185      60.724 121.092 239.039  1.00 69.94           N  
ATOM   6790  CA  PHE C 185      61.565 122.200 239.452  1.00 69.94           C  
ATOM   6791  C   PHE C 185      62.735 121.696 240.299  1.00 69.94           C  
ATOM   6792  O   PHE C 185      63.868 122.136 240.127  1.00 69.94           O  
ATOM   6793  CB  PHE C 185      60.742 123.201 240.271  1.00 56.08           C  
ATOM   6794  CG  PHE C 185      61.552 124.325 240.823  1.00 56.08           C  
ATOM   6795  CD1 PHE C 185      62.019 125.334 239.988  1.00 56.08           C  
ATOM   6796  CD2 PHE C 185      61.947 124.318 242.152  1.00 56.08           C  
ATOM   6797  CE1 PHE C 185      62.874 126.310 240.461  1.00 56.08           C  
ATOM   6798  CE2 PHE C 185      62.801 125.287 242.639  1.00 56.08           C  
ATOM   6799  CZ  PHE C 185      63.269 126.284 241.792  1.00 56.08           C  
ATOM   6800  N   PHE C 186      62.467 120.769 241.211  1.00 81.42           N  
ATOM   6801  CA  PHE C 186      63.523 120.255 242.064  1.00 81.42           C  
ATOM   6802  C   PHE C 186      64.531 119.365 241.350  1.00 81.42           C  
ATOM   6803  O   PHE C 186      65.730 119.607 241.440  1.00 81.42           O  
ATOM   6804  CB  PHE C 186      62.953 119.477 243.245  1.00118.91           C  
ATOM   6805  CG  PHE C 186      63.987 119.122 244.278  1.00118.91           C  
ATOM   6806  CD1 PHE C 186      64.382 120.056 245.233  1.00118.91           C  
ATOM   6807  CD2 PHE C 186      64.604 117.873 244.271  1.00118.91           C  
ATOM   6808  CE1 PHE C 186      65.375 119.755 246.163  1.00118.91           C  
ATOM   6809  CE2 PHE C 186      65.600 117.562 245.198  1.00118.91           C  
ATOM   6810  CZ  PHE C 186      65.985 118.506 246.144  1.00118.91           C  
ATOM   6811  N   PHE C 187      64.068 118.336 240.646  1.00 86.95           N  
ATOM   6812  CA  PHE C 187      65.007 117.439 239.979  1.00 86.95           C  
ATOM   6813  C   PHE C 187      65.595 117.943 238.680  1.00 86.95           C  
ATOM   6814  O   PHE C 187      66.666 117.492 238.272  1.00 86.95           O  
ATOM   6815  CB  PHE C 187      64.375 116.078 239.725  1.00 87.91           C  
ATOM   6816  CG  PHE C 187      64.070 115.313 240.971  1.00 87.91           C  
ATOM   6817  CD1 PHE C 187      62.953 115.627 241.734  1.00 87.91           C  
ATOM   6818  CD2 PHE C 187      64.899 114.276 241.383  1.00 87.91           C  
ATOM   6819  CE1 PHE C 187      62.659 114.921 242.885  1.00 87.91           C  
ATOM   6820  CE2 PHE C 187      64.616 113.561 242.535  1.00 87.91           C  
ATOM   6821  CZ  PHE C 187      63.491 113.885 243.289  1.00 87.91           C  
ATOM   6822  N   VAL C 188      64.914 118.871 238.022  1.00 63.48           N  
ATOM   6823  CA  VAL C 188      65.440 119.373 236.767  1.00 63.48           C  
ATOM   6824  C   VAL C 188      65.782 120.854 236.785  1.00 63.48           C  
ATOM   6825  O   VAL C 188      66.941 121.227 236.908  1.00 63.48           O  
ATOM   6826  CB  VAL C 188      64.462 119.122 235.613  1.00 43.59           C  
ATOM   6827  CG1 VAL C 188      65.203 119.171 234.307  1.00 43.59           C  
ATOM   6828  CG2 VAL C 188      63.779 117.795 235.783  1.00 43.59           C  
ATOM   6829  N   THR C 189      64.763 121.690 236.659  1.00 61.40           N  
ATOM   6830  CA  THR C 189      64.956 123.123 236.620  1.00 61.40           C  
ATOM   6831  C   THR C 189      66.071 123.568 237.550  1.00 61.40           C  
ATOM   6832  O   THR C 189      67.095 124.064 237.098  1.00 61.40           O  
ATOM   6833  CB  THR C 189      63.659 123.864 236.986  1.00 67.97           C  
ATOM   6834  OG1 THR C 189      62.578 123.316 236.230  1.00 67.97           O  
ATOM   6835  CG2 THR C 189      63.777 125.354 236.664  1.00 67.97           C  
ATOM   6836  N   LEU C 190      65.886 123.370 238.848  1.00 69.23           N  
ATOM   6837  CA  LEU C 190      66.876 123.787 239.837  1.00 69.23           C  
ATOM   6838  C   LEU C 190      68.318 123.362 239.510  1.00 69.23           C  
ATOM   6839  O   LEU C 190      69.138 124.188 239.100  1.00 69.23           O  
ATOM   6840  CB  LEU C 190      66.455 123.269 241.211  1.00 62.28           C  
ATOM   6841  CG  LEU C 190      67.164 123.817 242.441  1.00 62.28           C  
ATOM   6842  CD1 LEU C 190      66.997 125.318 242.490  1.00 62.28           C  
ATOM   6843  CD2 LEU C 190      66.570 123.179 243.690  1.00 62.28           C  
ATOM   6844  N   PRO C 191      68.640 122.065 239.661  1.00 91.17           N  
ATOM   6845  CA  PRO C 191      69.993 121.576 239.375  1.00 91.17           C  
ATOM   6846  C   PRO C 191      70.651 122.170 238.127  1.00 91.17           C  
ATOM   6847  O   PRO C 191      71.862 122.375 238.095  1.00 91.17           O  
ATOM   6848  CB  PRO C 191      69.787 120.064 239.258  1.00 74.03           C  
ATOM   6849  CG  PRO C 191      68.695 119.813 240.238  1.00 74.03           C  
ATOM   6850  CD  PRO C 191      67.733 120.930 239.908  1.00 74.03           C  
ATOM   6851  N   LEU C 192      69.851 122.442 237.105  1.00 68.73           N  
ATOM   6852  CA  LEU C 192      70.359 122.999 235.860  1.00 68.73           C  
ATOM   6853  C   LEU C 192      70.621 124.487 235.936  1.00 68.73           C  
ATOM   6854  O   LEU C 192      71.421 125.012 235.162  1.00 68.73           O  
ATOM   6855  CB  LEU C 192      69.379 122.755 234.730  1.00 62.12           C  
ATOM   6856  CG  LEU C 192      69.268 121.339 234.200  1.00 62.12           C  
ATOM   6857  CD1 LEU C 192      67.880 121.131 233.613  1.00 62.12           C  
ATOM   6858  CD2 LEU C 192      70.352 121.107 233.167  1.00 62.12           C  
ATOM   6859  N   SER C 193      69.937 125.172 236.847  1.00 83.92           N  
ATOM   6860  CA  SER C 193      70.128 126.609 236.991  1.00 83.92           C  
ATOM   6861  C   SER C 193      71.121 126.912 238.103  1.00 83.92           C  
ATOM   6862  O   SER C 193      71.484 128.062 238.328  1.00 83.92           O  
ATOM   6863  CB  SER C 193      68.788 127.311 237.259  1.00 77.03           C  
ATOM   6864  OG  SER C 193      68.112 126.753 238.371  1.00 77.03           O  
ATOM   6865  N   ALA C 194      71.576 125.865 238.779  1.00 64.95           N  
ATOM   6866  CA  ALA C 194      72.527 126.015 239.871  1.00 64.95           C  
ATOM   6867  C   ALA C 194      73.618 127.044 239.583  1.00 64.95           C  
ATOM   6868  O   ALA C 194      73.690 128.071 240.251  1.00 64.95           O  
ATOM   6869  CB  ALA C 194      73.157 124.660 240.211  1.00 21.07           C  
ATOM   6870  N   ARG C 195      74.461 126.777 238.591  1.00 90.78           N  
ATOM   6871  CA  ARG C 195      75.546 127.696 238.269  1.00 90.78           C  
ATOM   6872  C   ARG C 195      75.125 129.153 238.351  1.00 90.78           C  
ATOM   6873  O   ARG C 195      75.919 129.995 238.758  1.00 90.78           O  
ATOM   6874  CB  ARG C 195      76.145 127.378 236.892  1.00168.94           C  
ATOM   6875  CG  ARG C 195      77.096 126.180 236.926  1.00168.94           C  
ATOM   6876  CD  ARG C 195      77.538 125.725 235.539  1.00168.94           C  
ATOM   6877  NE  ARG C 195      78.047 124.352 235.567  1.00168.94           N  
ATOM   6878  CZ  ARG C 195      78.339 123.626 234.490  1.00168.94           C  
ATOM   6879  NH1 ARG C 195      78.181 124.131 233.273  1.00168.94           N  
ATOM   6880  NH2 ARG C 195      78.779 122.383 234.631  1.00168.94           N  
ATOM   6881  N   TYR C 196      73.882 129.465 237.992  1.00 64.49           N  
ATOM   6882  CA  TYR C 196      73.432 130.854 238.078  1.00 64.49           C  
ATOM   6883  C   TYR C 196      73.097 131.263 239.510  1.00 64.49           C  
ATOM   6884  O   TYR C 196      73.492 132.340 239.954  1.00 64.49           O  
ATOM   6885  CB  TYR C 196      72.228 131.088 237.184  1.00 76.22           C  
ATOM   6886  CG  TYR C 196      72.576 131.118 235.725  1.00 76.22           C  
ATOM   6887  CD1 TYR C 196      72.989 129.961 235.062  1.00 76.22           C  
ATOM   6888  CD2 TYR C 196      72.481 132.305 234.998  1.00 76.22           C  
ATOM   6889  CE1 TYR C 196      73.295 129.982 233.706  1.00 76.22           C  
ATOM   6890  CE2 TYR C 196      72.785 132.344 233.644  1.00 76.22           C  
ATOM   6891  CZ  TYR C 196      73.187 131.179 233.001  1.00 76.22           C  
ATOM   6892  OH  TYR C 196      73.452 131.210 231.649  1.00 76.22           O  
ATOM   6893  N   LEU C 197      72.377 130.403 240.229  1.00 62.44           N  
ATOM   6894  CA  LEU C 197      72.013 130.683 241.614  1.00 62.44           C  
ATOM   6895  C   LEU C 197      73.245 130.855 242.478  1.00 62.44           C  
ATOM   6896  O   LEU C 197      73.298 131.739 243.322  1.00 62.44           O  
ATOM   6897  CB  LEU C 197      71.173 129.555 242.198  1.00 60.37           C  
ATOM   6898  CG  LEU C 197      69.741 129.449 241.694  1.00 60.37           C  
ATOM   6899  CD1 LEU C 197      69.030 128.393 242.513  1.00 60.37           C  
ATOM   6900  CD2 LEU C 197      69.038 130.785 241.815  1.00 60.37           C  
ATOM   6901  N   LEU C 198      74.238 130.002 242.266  1.00 78.40           N  
ATOM   6902  CA  LEU C 198      75.462 130.072 243.045  1.00 78.40           C  
ATOM   6903  C   LEU C 198      76.135 131.422 242.881  1.00 78.40           C  
ATOM   6904  O   LEU C 198      76.475 132.078 243.859  1.00 78.40           O  
ATOM   6905  CB  LEU C 198      76.430 128.982 242.616  1.00 74.18           C  
ATOM   6906  CG  LEU C 198      77.494 128.756 243.678  1.00 74.18           C  
ATOM   6907  CD1 LEU C 198      76.918 127.829 244.747  1.00 74.18           C  
ATOM   6908  CD2 LEU C 198      78.751 128.171 243.055  1.00 74.18           C  
ATOM   6909  N   ILE C 199      76.337 131.837 241.641  1.00 85.11           N  
ATOM   6910  CA  ILE C 199      76.966 133.117 241.394  1.00 85.11           C  
ATOM   6911  C   ILE C 199      76.152 134.230 242.037  1.00 85.11           C  
ATOM   6912  O   ILE C 199      76.673 135.022 242.822  1.00 85.11           O  
ATOM   6913  CB  ILE C 199      77.121 133.371 239.876  1.00 89.94           C  
ATOM   6914  CG1 ILE C 199      78.380 132.649 239.376  1.00 89.94           C  
ATOM   6915  CG2 ILE C 199      77.161 134.874 239.583  1.00 89.94           C  
ATOM   6916  CD1 ILE C 199      78.708 132.863 237.892  1.00 89.94           C  
ATOM   6917  N   GLY C 200      74.867 134.273 241.714  1.00 76.63           N  
ATOM   6918  CA  GLY C 200      74.006 135.303 242.268  1.00 76.63           C  
ATOM   6919  C   GLY C 200      74.008 135.409 243.788  1.00 76.63           C  
ATOM   6920  O   GLY C 200      73.941 136.506 244.344  1.00 76.63           O  
ATOM   6921  N   SER C 201      74.066 134.272 244.466  1.00 68.55           N  
ATOM   6922  CA  SER C 201      74.071 134.279 245.908  1.00 68.55           C  
ATOM   6923  C   SER C 201      75.317 134.993 246.351  1.00 68.55           C  
ATOM   6924  O   SER C 201      75.259 135.940 247.136  1.00 68.55           O  
ATOM   6925  CB  SER C 201      74.077 132.854 246.444  1.00 80.10           C  
ATOM   6926  OG  SER C 201      72.890 132.173 246.091  1.00 80.10           O  
ATOM   6927  N   VAL C 202      76.451 134.540 245.836  1.00 70.05           N  
ATOM   6928  CA  VAL C 202      77.733 135.140 246.179  1.00 70.05           C  
ATOM   6929  C   VAL C 202      77.830 136.620 245.789  1.00 70.05           C  
ATOM   6930  O   VAL C 202      78.412 137.412 246.520  1.00 70.05           O  
ATOM   6931  CB  VAL C 202      78.890 134.343 245.548  1.00 56.09           C  
ATOM   6932  CG1 VAL C 202      80.133 135.226 245.406  1.00 56.09           C  
ATOM   6933  CG2 VAL C 202      79.192 133.109 246.417  1.00 56.09           C  
ATOM   6934  N   MET C 203      77.274 136.994 244.641  1.00 57.20           N  
ATOM   6935  CA  MET C 203      77.280 138.389 244.231  1.00 57.20           C  
ATOM   6936  C   MET C 203      76.492 139.131 245.317  1.00 57.20           C  
ATOM   6937  O   MET C 203      76.874 140.206 245.749  1.00 57.20           O  
ATOM   6938  CB  MET C 203      76.571 138.548 242.896  1.00102.79           C  
ATOM   6939  CG  MET C 203      76.587 139.952 242.359  1.00102.79           C  
ATOM   6940  SD  MET C 203      78.141 140.293 241.597  1.00102.79           S  
ATOM   6941  CE  MET C 203      77.725 139.955 239.835  1.00102.79           C  
ATOM   6942  N   THR C 204      75.386 138.545 245.759  1.00 68.96           N  
ATOM   6943  CA  THR C 204      74.563 139.142 246.811  1.00 68.96           C  
ATOM   6944  C   THR C 204      75.399 139.339 248.059  1.00 68.96           C  
ATOM   6945  O   THR C 204      75.595 140.463 248.521  1.00 68.96           O  
ATOM   6946  CB  THR C 204      73.355 138.228 247.173  1.00 50.35           C  
ATOM   6947  OG1 THR C 204      72.414 138.239 246.090  1.00 50.35           O  
ATOM   6948  CG2 THR C 204      72.670 138.691 248.461  1.00 50.35           C  
ATOM   6949  N   TRP C 205      75.885 138.227 248.594  1.00 74.15           N  
ATOM   6950  CA  TRP C 205      76.704 138.232 249.790  1.00 74.15           C  
ATOM   6951  C   TRP C 205      77.721 139.366 249.772  1.00 74.15           C  
ATOM   6952  O   TRP C 205      78.015 139.972 250.796  1.00 74.15           O  
ATOM   6953  CB  TRP C 205      77.427 136.898 249.914  1.00104.57           C  
ATOM   6954  CG  TRP C 205      78.011 136.636 251.263  1.00104.57           C  
ATOM   6955  CD1 TRP C 205      77.653 137.224 252.435  1.00104.57           C  
ATOM   6956  CD2 TRP C 205      78.969 135.627 251.599  1.00104.57           C  
ATOM   6957  NE1 TRP C 205      78.322 136.643 253.485  1.00104.57           N  
ATOM   6958  CE2 TRP C 205      79.140 135.662 252.998  1.00104.57           C  
ATOM   6959  CE3 TRP C 205      79.702 134.701 250.852  1.00104.57           C  
ATOM   6960  CZ2 TRP C 205      80.003 134.797 253.670  1.00104.57           C  
ATOM   6961  CZ3 TRP C 205      80.561 133.839 251.518  1.00104.57           C  
ATOM   6962  CH2 TRP C 205      80.708 133.898 252.915  1.00104.57           C  
ATOM   6963  N   ALA C 206      78.252 139.668 248.600  1.00 87.51           N  
ATOM   6964  CA  ALA C 206      79.240 140.720 248.503  1.00 87.51           C  
ATOM   6965  C   ALA C 206      78.659 142.105 248.396  1.00 87.51           C  
ATOM   6966  O   ALA C 206      79.349 143.071 248.692  1.00 87.51           O  
ATOM   6967  CB  ALA C 206      80.130 140.471 247.351  1.00 28.18           C  
ATOM   6968  N   ARG C 207      77.415 142.229 247.946  1.00 76.57           N  
ATOM   6969  CA  ARG C 207      76.829 143.561 247.866  1.00 76.57           C  
ATOM   6970  C   ARG C 207      76.379 143.908 249.261  1.00 76.57           C  
ATOM   6971  O   ARG C 207      76.202 145.080 249.606  1.00 76.57           O  
ATOM   6972  CB  ARG C 207      75.623 143.630 246.935  1.00 84.26           C  
ATOM   6973  CG  ARG C 207      74.930 144.990 246.994  1.00 84.26           C  
ATOM   6974  CD  ARG C 207      75.954 146.112 247.002  1.00 84.26           C  
ATOM   6975  NE  ARG C 207      75.411 147.409 247.398  1.00 84.26           N  
ATOM   6976  CZ  ARG C 207      74.648 148.178 246.622  1.00 84.26           C  
ATOM   6977  NH1 ARG C 207      74.321 147.787 245.391  1.00 84.26           N  
ATOM   6978  NH2 ARG C 207      74.221 149.354 247.066  1.00 84.26           N  
ATOM   6979  N   ALA C 208      76.202 142.864 250.059  1.00 77.36           N  
ATOM   6980  CA  ALA C 208      75.780 143.019 251.434  1.00 77.36           C  
ATOM   6981  C   ALA C 208      76.975 143.445 252.271  1.00 77.36           C  
ATOM   6982  O   ALA C 208      76.997 144.530 252.855  1.00 77.36           O  
ATOM   6983  CB  ALA C 208      75.223 141.706 251.943  1.00 55.35           C  
ATOM   6984  N   ILE C 209      77.969 142.572 252.322  1.00 92.38           N  
ATOM   6985  CA  ILE C 209      79.179 142.820 253.080  1.00 92.38           C  
ATOM   6986  C   ILE C 209      79.652 144.242 252.945  1.00 92.38           C  
ATOM   6987  O   ILE C 209      80.113 144.853 253.903  1.00 92.38           O  
ATOM   6988  CB  ILE C 209      80.297 141.917 252.598  1.00 91.49           C  
ATOM   6989  CG1 ILE C 209      80.031 140.490 253.065  1.00 91.49           C  
ATOM   6990  CG2 ILE C 209      81.625 142.437 253.090  1.00 91.49           C  
ATOM   6991  CD1 ILE C 209      80.949 139.461 252.450  1.00 91.49           C  
ATOM   6992  N   SER C 210      79.522 144.767 251.744  1.00 73.70           N  
ATOM   6993  CA  SER C 210      79.984 146.105 251.467  1.00 73.70           C  
ATOM   6994  C   SER C 210      78.998 147.249 251.654  1.00 73.70           C  
ATOM   6995  O   SER C 210      79.296 148.375 251.250  1.00 73.70           O  
ATOM   6996  CB  SER C 210      80.531 146.146 250.051  1.00 79.26           C  
ATOM   6997  OG  SER C 210      79.598 145.604 249.145  1.00 79.26           O  
ATOM   6998  N   GLU C 211      77.842 146.991 252.266  1.00 72.46           N  
ATOM   6999  CA  GLU C 211      76.866 148.060 252.463  1.00 72.46           C  
ATOM   7000  C   GLU C 211      77.116 148.872 253.712  1.00 72.46           C  
ATOM   7001  O   GLU C 211      77.238 148.313 254.799  1.00 72.46           O  
ATOM   7002  CB  GLU C 211      75.450 147.507 252.515  1.00 99.34           C  
ATOM   7003  CG  GLU C 211      74.391 148.593 252.613  1.00 99.34           C  
ATOM   7004  CD  GLU C 211      74.555 149.673 251.551  1.00 99.34           C  
ATOM   7005  OE1 GLU C 211      74.714 149.331 250.355  1.00 99.34           O  
ATOM   7006  OE2 GLU C 211      74.517 150.867 251.912  1.00 99.34           O  
ATOM   7007  N   PHE C 212      77.165 150.195 253.539  1.00 93.80           N  
ATOM   7008  CA  PHE C 212      77.416 151.153 254.620  1.00 93.80           C  
ATOM   7009  C   PHE C 212      76.202 152.036 254.917  1.00 93.80           C  
ATOM   7010  O   PHE C 212      75.354 151.681 255.733  1.00 93.80           O  
ATOM   7011  CB  PHE C 212      78.606 152.039 254.245  1.00 59.10           C  
ATOM   7012  CG  PHE C 212      78.946 153.084 255.273  1.00 59.10           C  
ATOM   7013  CD1 PHE C 212      79.335 152.713 256.557  1.00 59.10           C  
ATOM   7014  CD2 PHE C 212      78.901 154.446 254.949  1.00 59.10           C  
ATOM   7015  CE1 PHE C 212      79.675 153.679 257.505  1.00 59.10           C  
ATOM   7016  CE2 PHE C 212      79.239 155.417 255.890  1.00 59.10           C  
ATOM   7017  CZ  PHE C 212      79.624 155.031 257.167  1.00 59.10           C  
ATOM   7018  N   GLY C 213      76.135 153.189 254.254  1.00 81.03           N  
ATOM   7019  CA  GLY C 213      75.033 154.112 254.454  1.00 81.03           C  
ATOM   7020  C   GLY C 213      73.720 153.466 254.869  1.00 81.03           C  
ATOM   7021  O   GLY C 213      73.165 153.787 255.911  1.00 81.03           O  
ATOM   7022  N   ALA C 214      73.220 152.541 254.063  1.00 66.45           N  
ATOM   7023  CA  ALA C 214      71.964 151.875 254.364  1.00 66.45           C  
ATOM   7024  C   ALA C 214      71.915 151.320 255.776  1.00 66.45           C  
ATOM   7025  O   ALA C 214      70.950 151.533 256.490  1.00 66.45           O  
ATOM   7026  CB  ALA C 214      71.718 150.760 253.365  1.00112.73           C  
ATOM   7027  N   VAL C 215      72.958 150.613 256.184  1.00 75.90           N  
ATOM   7028  CA  VAL C 215      72.985 150.018 257.514  1.00 75.90           C  
ATOM   7029  C   VAL C 215      73.206 151.008 258.652  1.00 75.90           C  
ATOM   7030  O   VAL C 215      72.493 150.980 259.653  1.00 75.90           O  
ATOM   7031  CB  VAL C 215      74.053 148.920 257.604  1.00 66.20           C  
ATOM   7032  CG1 VAL C 215      74.099 148.344 259.009  1.00 66.20           C  
ATOM   7033  CG2 VAL C 215      73.737 147.827 256.614  1.00 66.20           C  
ATOM   7034  N   VAL C 216      74.197 151.874 258.508  1.00 88.51           N  
ATOM   7035  CA  VAL C 216      74.483 152.855 259.537  1.00 88.51           C  
ATOM   7036  C   VAL C 216      73.209 153.431 260.177  1.00 88.51           C  
ATOM   7037  O   VAL C 216      73.006 153.290 261.384  1.00 88.51           O  
ATOM   7038  CB  VAL C 216      75.351 153.992 258.958  1.00 57.62           C  
ATOM   7039  CG1 VAL C 216      75.440 155.147 259.928  1.00 57.62           C  
ATOM   7040  CG2 VAL C 216      76.724 153.473 258.679  1.00 57.62           C  
ATOM   7041  N   ILE C 217      72.344 154.047 259.374  1.00 58.05           N  
ATOM   7042  CA  ILE C 217      71.118 154.653 259.892  1.00 58.05           C  
ATOM   7043  C   ILE C 217      70.272 153.721 260.735  1.00 58.05           C  
ATOM   7044  O   ILE C 217      69.819 154.104 261.801  1.00 58.05           O  
ATOM   7045  CB  ILE C 217      70.216 155.208 258.764  1.00 60.09           C  
ATOM   7046  CG1 ILE C 217      71.005 156.182 257.890  1.00 60.09           C  
ATOM   7047  CG2 ILE C 217      68.993 155.916 259.361  1.00 60.09           C  
ATOM   7048  CD1 ILE C 217      71.645 157.303 258.655  1.00 60.09           C  
ATOM   7049  N   LEU C 218      70.038 152.503 260.277  1.00 65.74           N  
ATOM   7050  CA  LEU C 218      69.229 151.620 261.087  1.00 65.74           C  
ATOM   7051  C   LEU C 218      69.997 151.033 262.270  1.00 65.74           C  
ATOM   7052  O   LEU C 218      69.544 151.137 263.403  1.00 65.74           O  
ATOM   7053  CB  LEU C 218      68.627 150.510 260.236  1.00 53.72           C  
ATOM   7054  CG  LEU C 218      67.764 149.477 260.968  1.00 53.72           C  
ATOM   7055  CD1 LEU C 218      66.772 150.143 261.883  1.00 53.72           C  
ATOM   7056  CD2 LEU C 218      67.053 148.621 259.941  1.00 53.72           C  
ATOM   7057  N   ALA C 219      71.162 150.439 262.030  1.00 90.07           N  
ATOM   7058  CA  ALA C 219      71.919 149.847 263.132  1.00 90.07           C  
ATOM   7059  C   ALA C 219      73.416 150.083 263.069  1.00 90.07           C  
ATOM   7060  O   ALA C 219      74.210 149.150 262.946  1.00 90.07           O  
ATOM   7061  CB  ALA C 219      71.642 148.369 263.206  1.00 84.41           C  
ATOM   7062  N   TYR C 220      73.789 151.346 263.183  1.00 95.17           N  
ATOM   7063  CA  TYR C 220      75.175 151.740 263.150  1.00 95.17           C  
ATOM   7064  C   TYR C 220      76.013 150.943 264.131  1.00 95.17           C  
ATOM   7065  O   TYR C 220      77.147 150.581 263.821  1.00 95.17           O  
ATOM   7066  CB  TYR C 220      75.278 153.236 263.489  1.00 73.85           C  
ATOM   7067  CG  TYR C 220      76.678 153.840 263.542  1.00 73.85           C  
ATOM   7068  CD1 TYR C 220      76.961 155.030 262.876  1.00 73.85           C  
ATOM   7069  CD2 TYR C 220      77.700 153.249 264.277  1.00 73.85           C  
ATOM   7070  CE1 TYR C 220      78.220 155.614 262.941  1.00 73.85           C  
ATOM   7071  CE2 TYR C 220      78.969 153.824 264.348  1.00 73.85           C  
ATOM   7072  CZ  TYR C 220      79.223 155.012 263.678  1.00 73.85           C  
ATOM   7073  OH  TYR C 220      80.463 155.619 263.754  1.00 73.85           O  
ATOM   7074  N   TYR C 221      75.462 150.597 265.286  1.00107.99           N  
ATOM   7075  CA  TYR C 221      76.343 149.978 266.244  1.00107.99           C  
ATOM   7076  C   TYR C 221      76.848 148.574 266.326  1.00107.99           C  
ATOM   7077  O   TYR C 221      77.911 148.378 266.907  1.00107.99           O  
ATOM   7078  CB  TYR C 221      75.993 150.444 267.649  1.00 72.81           C  
ATOM   7079  CG  TYR C 221      76.923 151.579 267.991  1.00 72.81           C  
ATOM   7080  CD1 TYR C 221      76.667 152.875 267.533  1.00 72.81           C  
ATOM   7081  CD2 TYR C 221      78.170 151.325 268.555  1.00 72.81           C  
ATOM   7082  CE1 TYR C 221      77.635 153.877 267.605  1.00 72.81           C  
ATOM   7083  CE2 TYR C 221      79.147 152.315 268.630  1.00 72.81           C  
ATOM   7084  CZ  TYR C 221      78.876 153.583 268.146  1.00 72.81           C  
ATOM   7085  OH  TYR C 221      79.885 154.521 268.155  1.00 72.81           O  
ATOM   7086  N   PRO C 222      76.137 147.569 265.825  1.00121.26           N  
ATOM   7087  CA  PRO C 222      77.062 146.476 266.135  1.00121.26           C  
ATOM   7088  C   PRO C 222      78.321 146.559 265.271  1.00121.26           C  
ATOM   7089  O   PRO C 222      79.010 145.572 265.047  1.00121.26           O  
ATOM   7090  CB  PRO C 222      76.223 145.248 265.896  1.00 47.11           C  
ATOM   7091  CG  PRO C 222      74.959 145.670 266.510  1.00 47.11           C  
ATOM   7092  CD  PRO C 222      74.752 147.099 265.944  1.00 47.11           C  
ATOM   7093  N   MET C 223      78.592 147.777 264.802  1.00 74.62           N  
ATOM   7094  CA  MET C 223      79.759 148.130 264.001  1.00 74.62           C  
ATOM   7095  C   MET C 223      80.114 147.083 262.941  1.00 74.62           C  
ATOM   7096  O   MET C 223      80.821 146.113 263.204  1.00 74.62           O  
ATOM   7097  CB  MET C 223      80.955 148.381 264.940  1.00 92.77           C  
ATOM   7098  CG  MET C 223      81.953 149.459 264.486  1.00 92.77           C  
ATOM   7099  SD  MET C 223      81.475 151.184 264.779  1.00 92.77           S  
ATOM   7100  CE  MET C 223      82.446 151.585 266.223  1.00 92.77           C  
ATOM   7101  N   VAL C 224      79.603 147.292 261.735  1.00110.88           N  
ATOM   7102  CA  VAL C 224      79.865 146.387 260.628  1.00110.88           C  
ATOM   7103  C   VAL C 224      81.140 146.832 259.933  1.00110.88           C  
ATOM   7104  O   VAL C 224      81.339 148.023 259.722  1.00110.88           O  
ATOM   7105  CB  VAL C 224      78.729 146.425 259.604  1.00 77.15           C  
ATOM   7106  CG1 VAL C 224      79.117 145.619 258.390  1.00 77.15           C  
ATOM   7107  CG2 VAL C 224      77.442 145.889 260.228  1.00 77.15           C  
ATOM   7108  N   GLY C 225      81.994 145.875 259.579  1.00 81.92           N  
ATOM   7109  CA  GLY C 225      83.242 146.185 258.903  1.00 81.92           C  
ATOM   7110  C   GLY C 225      83.331 147.579 258.295  1.00 81.92           C  
ATOM   7111  O   GLY C 225      84.046 148.433 258.807  1.00 81.92           O  
ATOM   7112  N   PRO C 226      82.612 147.849 257.198  1.00 89.66           N  
ATOM   7113  CA  PRO C 226      82.637 149.164 256.546  1.00 89.66           C  
ATOM   7114  C   PRO C 226      82.374 150.376 257.441  1.00 89.66           C  
ATOM   7115  O   PRO C 226      82.950 151.433 257.208  1.00 89.66           O  
ATOM   7116  CB  PRO C 226      81.597 149.024 255.433  1.00113.81           C  
ATOM   7117  CG  PRO C 226      80.698 147.908 255.918  1.00113.81           C  
ATOM   7118  CD  PRO C 226      81.672 146.943 256.517  1.00113.81           C  
ATOM   7119  N   THR C 227      81.501 150.237 258.442  1.00 91.02           N  
ATOM   7120  CA  THR C 227      81.215 151.354 259.347  1.00 91.02           C  
ATOM   7121  C   THR C 227      82.457 151.592 260.183  1.00 91.02           C  
ATOM   7122  O   THR C 227      82.952 152.714 260.268  1.00 91.02           O  
ATOM   7123  CB  THR C 227      80.026 151.076 260.319  1.00 86.80           C  
ATOM   7124  OG1 THR C 227      80.219 149.829 260.992  1.00 86.80           O  
ATOM   7125  CG2 THR C 227      78.717 151.049 259.576  1.00 86.80           C  
ATOM   7126  N   LEU C 228      82.959 150.521 260.790  1.00 89.13           N  
ATOM   7127  CA  LEU C 228      84.152 150.595 261.623  1.00 89.13           C  
ATOM   7128  C   LEU C 228      85.210 151.463 260.986  1.00 89.13           C  
ATOM   7129  O   LEU C 228      85.704 152.403 261.592  1.00 89.13           O  
ATOM   7130  CB  LEU C 228      84.742 149.209 261.849  1.00 68.31           C  
ATOM   7131  CG  LEU C 228      86.114 149.235 262.523  1.00 68.31           C  
ATOM   7132  CD1 LEU C 228      86.009 149.987 263.841  1.00 68.31           C  
ATOM   7133  CD2 LEU C 228      86.616 147.814 262.746  1.00 68.31           C  
ATOM   7134  N   ILE C 229      85.561 151.128 259.757  1.00 88.55           N  
ATOM   7135  CA  ILE C 229      86.568 151.873 259.024  1.00 88.55           C  
ATOM   7136  C   ILE C 229      86.273 153.376 259.036  1.00 88.55           C  
ATOM   7137  O   ILE C 229      87.189 154.194 259.089  1.00 88.55           O  
ATOM   7138  CB  ILE C 229      86.649 151.377 257.563  1.00 66.07           C  
ATOM   7139  CG1 ILE C 229      86.695 149.850 257.541  1.00 66.07           C  
ATOM   7140  CG2 ILE C 229      87.888 151.938 256.882  1.00 66.07           C  
ATOM   7141  CD1 ILE C 229      86.599 149.267 256.162  1.00 66.07           C  
ATOM   7142  N   TYR C 230      84.996 153.740 258.991  1.00 98.80           N  
ATOM   7143  CA  TYR C 230      84.606 155.146 258.998  1.00 98.80           C  
ATOM   7144  C   TYR C 230      84.783 155.726 260.388  1.00 98.80           C  
ATOM   7145  O   TYR C 230      85.280 156.841 260.544  1.00 98.80           O  
ATOM   7146  CB  TYR C 230      83.150 155.291 258.562  1.00 95.87           C  
ATOM   7147  CG  TYR C 230      82.556 156.663 258.790  1.00 95.87           C  
ATOM   7148  CD1 TYR C 230      82.909 157.749 257.987  1.00 95.87           C  
ATOM   7149  CD2 TYR C 230      81.630 156.871 259.815  1.00 95.87           C  
ATOM   7150  CE1 TYR C 230      82.351 159.011 258.201  1.00 95.87           C  
ATOM   7151  CE2 TYR C 230      81.067 158.122 260.042  1.00 95.87           C  
ATOM   7152  CZ  TYR C 230      81.430 159.191 259.234  1.00 95.87           C  
ATOM   7153  OH  TYR C 230      80.886 160.436 259.485  1.00 95.87           O  
ATOM   7154  N   ASP C 231      84.366 154.965 261.397  1.00110.67           N  
ATOM   7155  CA  ASP C 231      84.484 155.398 262.786  1.00110.67           C  
ATOM   7156  C   ASP C 231      85.939 155.766 263.012  1.00110.67           C  
ATOM   7157  O   ASP C 231      86.261 156.922 263.295  1.00110.67           O  
ATOM   7158  CB  ASP C 231      84.079 154.265 263.730  1.00114.66           C  
ATOM   7159  CG  ASP C 231      83.743 154.758 265.117  1.00114.66           C  
ATOM   7160  OD1 ASP C 231      84.594 155.428 265.733  1.00114.66           O  
ATOM   7161  OD2 ASP C 231      82.626 154.471 265.591  1.00114.66           O  
ATOM   7162  N   ARG C 232      86.818 154.777 262.862  1.00 75.88           N  
ATOM   7163  CA  ARG C 232      88.243 155.001 263.035  1.00 75.88           C  
ATOM   7164  C   ARG C 232      88.708 156.192 262.226  1.00 75.88           C  
ATOM   7165  O   ARG C 232      89.378 157.057 262.754  1.00 75.88           O  
ATOM   7166  CB  ARG C 232      89.055 153.774 262.625  1.00 76.52           C  
ATOM   7167  CG  ARG C 232      88.889 152.597 263.541  1.00 76.52           C  
ATOM   7168  CD  ARG C 232      89.093 153.003 264.979  1.00 76.52           C  
ATOM   7169  NE  ARG C 232      88.599 151.985 265.905  1.00 76.52           N  
ATOM   7170  CZ  ARG C 232      89.256 150.869 266.228  1.00 76.52           C  
ATOM   7171  NH1 ARG C 232      90.459 150.615 265.702  1.00 76.52           N  
ATOM   7172  NH2 ARG C 232      88.700 149.996 267.070  1.00 76.52           N  
ATOM   7173  N   PHE C 233      88.338 156.259 260.955  1.00 82.06           N  
ATOM   7174  CA  PHE C 233      88.777 157.366 260.112  1.00 82.06           C  
ATOM   7175  C   PHE C 233      88.600 158.782 260.666  1.00 82.06           C  
ATOM   7176  O   PHE C 233      89.493 159.628 260.506  1.00 82.06           O  
ATOM   7177  CB  PHE C 233      88.114 157.306 258.742  1.00 97.31           C  
ATOM   7178  CG  PHE C 233      88.542 158.419 257.827  1.00 97.31           C  
ATOM   7179  CD1 PHE C 233      89.871 158.542 257.445  1.00 97.31           C  
ATOM   7180  CD2 PHE C 233      87.624 159.360 257.371  1.00 97.31           C  
ATOM   7181  CE1 PHE C 233      90.277 159.589 256.624  1.00 97.31           C  
ATOM   7182  CE2 PHE C 233      88.021 160.410 256.549  1.00 97.31           C  
ATOM   7183  CZ  PHE C 233      89.346 160.525 256.175  1.00 97.31           C  
ATOM   7184  N   ILE C 234      87.464 159.065 261.295  1.00128.90           N  
ATOM   7185  CA  ILE C 234      87.253 160.405 261.832  1.00128.90           C  
ATOM   7186  C   ILE C 234      88.027 160.580 263.125  1.00128.90           C  
ATOM   7187  O   ILE C 234      88.814 161.516 263.283  1.00128.90           O  
ATOM   7188  CB  ILE C 234      85.779 160.680 262.140  1.00133.64           C  
ATOM   7189  CG1 ILE C 234      84.905 160.255 260.966  1.00133.64           C  
ATOM   7190  CG2 ILE C 234      85.589 162.170 262.420  1.00133.64           C  
ATOM   7191  CD1 ILE C 234      83.444 160.517 261.198  1.00133.64           C  
ATOM   7192  N   SER C 235      87.789 159.662 264.050  1.00132.21           N  
ATOM   7193  CA  SER C 235      88.442 159.694 265.343  1.00132.21           C  
ATOM   7194  C   SER C 235      89.968 159.655 265.198  1.00132.21           C  
ATOM   7195  O   SER C 235      90.632 160.693 265.199  1.00132.21           O  
ATOM   7196  CB  SER C 235      87.960 158.511 266.199  1.00 88.23           C  
ATOM   7197  OG  SER C 235      86.546 158.480 266.336  1.00 88.23           O  
ATOM   7198  N   TYR C 236      90.505 158.449 265.042  1.00174.86           N  
ATOM   7199  CA  TYR C 236      91.944 158.223 264.936  1.00174.86           C  
ATOM   7200  C   TYR C 236      92.557 158.458 263.550  1.00174.86           C  
ATOM   7201  O   TYR C 236      93.574 157.848 263.213  1.00174.86           O  
ATOM   7202  CB  TYR C 236      92.268 156.793 265.397  1.00132.95           C  
ATOM   7203  CG  TYR C 236      91.613 156.394 266.708  1.00132.95           C  
ATOM   7204  CD1 TYR C 236      90.235 156.500 266.879  1.00132.95           C  
ATOM   7205  CD2 TYR C 236      92.368 155.906 267.772  1.00132.95           C  
ATOM   7206  CE1 TYR C 236      89.619 156.138 268.070  1.00132.95           C  
ATOM   7207  CE2 TYR C 236      91.761 155.535 268.975  1.00132.95           C  
ATOM   7208  CZ  TYR C 236      90.384 155.656 269.113  1.00132.95           C  
ATOM   7209  OH  TYR C 236      89.757 155.295 270.284  1.00132.95           O  
ATOM   7210  N   GLY C 237      91.950 159.333 262.751  1.00114.03           N  
ATOM   7211  CA  GLY C 237      92.478 159.617 261.425  1.00114.03           C  
ATOM   7212  C   GLY C 237      92.748 158.436 260.493  1.00114.03           C  
ATOM   7213  O   GLY C 237      92.454 157.275 260.794  1.00114.03           O  
ATOM   7214  N   LEU C 238      93.338 158.756 259.348  1.00 92.92           N  
ATOM   7215  CA  LEU C 238      93.668 157.793 258.302  1.00 92.92           C  
ATOM   7216  C   LEU C 238      94.617 156.624 258.637  1.00 92.92           C  
ATOM   7217  O   LEU C 238      94.634 155.619 257.927  1.00 92.92           O  
ATOM   7218  CB  LEU C 238      94.213 158.569 257.097  1.00 87.18           C  
ATOM   7219  CG  LEU C 238      94.808 157.802 255.915  1.00 87.18           C  
ATOM   7220  CD1 LEU C 238      93.836 156.743 255.429  1.00 87.18           C  
ATOM   7221  CD2 LEU C 238      95.142 158.786 254.805  1.00 87.18           C  
ATOM   7222  N   SER C 239      95.402 156.744 259.704  1.00127.88           N  
ATOM   7223  CA  SER C 239      96.346 155.690 260.079  1.00127.88           C  
ATOM   7224  C   SER C 239      95.709 154.390 260.549  1.00127.88           C  
ATOM   7225  O   SER C 239      96.034 153.330 260.029  1.00127.88           O  
ATOM   7226  CB  SER C 239      97.305 156.200 261.154  1.00124.82           C  
ATOM   7227  OG  SER C 239      98.093 157.268 260.657  1.00124.82           O  
ATOM   7228  N   ALA C 240      94.823 154.459 261.539  1.00142.32           N  
ATOM   7229  CA  ALA C 240      94.168 153.249 262.034  1.00142.32           C  
ATOM   7230  C   ALA C 240      92.977 152.960 261.145  1.00142.32           C  
ATOM   7231  O   ALA C 240      92.210 152.027 261.390  1.00142.32           O  
ATOM   7232  CB  ALA C 240      93.708 153.431 263.481  1.00 62.97           C  
ATOM   7233  N   SER C 241      92.837 153.776 260.106  1.00119.57           N  
ATOM   7234  CA  SER C 241      91.744 153.648 259.153  1.00119.57           C  
ATOM   7235  C   SER C 241      92.089 152.694 257.998  1.00119.57           C  
ATOM   7236  O   SER C 241      91.413 151.681 257.809  1.00119.57           O  
ATOM   7237  CB  SER C 241      91.385 155.037 258.616  1.00 99.66           C  
ATOM   7238  OG  SER C 241      90.197 155.008 257.852  1.00 99.66           O  
ATOM   7239  N   ARG C 242      93.143 153.015 257.243  1.00105.64           N  
ATOM   7240  CA  ARG C 242      93.580 152.201 256.103  1.00105.64           C  
ATOM   7241  C   ARG C 242      93.746 150.713 256.392  1.00105.64           C  
ATOM   7242  O   ARG C 242      93.232 149.873 255.656  1.00105.64           O  
ATOM   7243  CB  ARG C 242      94.905 152.710 255.547  1.00117.99           C  
ATOM   7244  CG  ARG C 242      95.434 151.823 254.433  1.00117.99           C  
ATOM   7245  CD  ARG C 242      96.954 151.804 254.352  1.00117.99           C  
ATOM   7246  NE  ARG C 242      97.521 153.136 254.201  1.00117.99           N  
ATOM   7247  CZ  ARG C 242      98.107 153.809 255.180  1.00117.99           C  
ATOM   7248  NH1 ARG C 242      98.208 153.266 256.385  1.00117.99           N  
ATOM   7249  NH2 ARG C 242      98.581 155.027 254.954  1.00117.99           N  
ATOM   7250  N   PRO C 243      94.492 150.367 257.454  1.00 80.19           N  
ATOM   7251  CA  PRO C 243      94.727 148.969 257.832  1.00 80.19           C  
ATOM   7252  C   PRO C 243      93.489 148.077 257.913  1.00 80.19           C  
ATOM   7253  O   PRO C 243      93.587 146.855 257.749  1.00 80.19           O  
ATOM   7254  CB  PRO C 243      95.462 149.087 259.171  1.00128.10           C  
ATOM   7255  CG  PRO C 243      95.037 150.427 259.687  1.00128.10           C  
ATOM   7256  CD  PRO C 243      95.086 151.270 258.450  1.00128.10           C  
ATOM   7257  N   ILE C 244      92.331 148.683 258.163  1.00133.31           N  
ATOM   7258  CA  ILE C 244      91.086 147.926 258.251  1.00133.31           C  
ATOM   7259  C   ILE C 244      90.477 147.791 256.860  1.00133.31           C  
ATOM   7260  O   ILE C 244      89.915 146.752 256.513  1.00133.31           O  
ATOM   7261  CB  ILE C 244      90.059 148.623 259.160  1.00103.46           C  
ATOM   7262  CG1 ILE C 244      90.727 149.106 260.442  1.00103.46           C  
ATOM   7263  CG2 ILE C 244      88.962 147.652 259.535  1.00103.46           C  
ATOM   7264  CD1 ILE C 244      89.788 149.848 261.350  1.00103.46           C  
ATOM   7265  N   ALA C 245      90.596 148.851 256.066  1.00117.71           N  
ATOM   7266  CA  ALA C 245      90.060 148.850 254.713  1.00117.71           C  
ATOM   7267  C   ALA C 245      90.845 147.870 253.850  1.00117.71           C  
ATOM   7268  O   ALA C 245      90.286 147.231 252.958  1.00117.71           O  
ATOM   7269  CB  ALA C 245      90.127 150.255 254.120  1.00 92.43           C  
ATOM   7270  N   VAL C 246      92.142 147.757 254.116  1.00111.89           N  
ATOM   7271  CA  VAL C 246      92.987 146.841 253.362  1.00111.89           C  
ATOM   7272  C   VAL C 246      92.688 145.428 253.800  1.00111.89           C  
ATOM   7273  O   VAL C 246      92.635 144.507 252.988  1.00111.89           O  
ATOM   7274  CB  VAL C 246      94.491 147.104 253.597  1.00 88.51           C  
ATOM   7275  CG1 VAL C 246      95.289 145.836 253.311  1.00 88.51           C  
ATOM   7276  CG2 VAL C 246      94.977 148.218 252.687  1.00 88.51           C  
ATOM   7277  N   LEU C 247      92.495 145.257 255.097  1.00 94.23           N  
ATOM   7278  CA  LEU C 247      92.214 143.939 255.606  1.00 94.23           C  
ATOM   7279  C   LEU C 247      90.847 143.490 255.108  1.00 94.23           C  
ATOM   7280  O   LEU C 247      90.633 142.305 254.869  1.00 94.23           O  
ATOM   7281  CB  LEU C 247      92.271 143.934 257.135  1.00 90.63           C  
ATOM   7282  CG  LEU C 247      92.593 142.571 257.760  1.00 90.63           C  
ATOM   7283  CD1 LEU C 247      93.958 142.096 257.292  1.00 90.63           C  
ATOM   7284  CD2 LEU C 247      92.576 142.680 259.269  1.00 90.63           C  
ATOM   7285  N   LEU C 248      89.924 144.429 254.929  1.00130.95           N  
ATOM   7286  CA  LEU C 248      88.595 144.067 254.446  1.00130.95           C  
ATOM   7287  C   LEU C 248      88.636 143.592 252.992  1.00130.95           C  
ATOM   7288  O   LEU C 248      88.093 142.533 252.672  1.00130.95           O  
ATOM   7289  CB  LEU C 248      87.626 145.249 254.577  1.00 66.27           C  
ATOM   7290  CG  LEU C 248      86.154 144.924 254.275  1.00 66.27           C  
ATOM   7291  CD1 LEU C 248      85.708 143.742 255.122  1.00 66.27           C  
ATOM   7292  CD2 LEU C 248      85.289 146.139 254.542  1.00 66.27           C  
ATOM   7293  N   ILE C 249      89.275 144.366 252.115  1.00109.09           N  
ATOM   7294  CA  ILE C 249      89.356 143.974 250.718  1.00109.09           C  
ATOM   7295  C   ILE C 249      89.933 142.584 250.590  1.00109.09           C  
ATOM   7296  O   ILE C 249      89.324 141.719 249.968  1.00109.09           O  
ATOM   7297  CB  ILE C 249      90.223 144.920 249.881  1.00 64.51           C  
ATOM   7298  CG1 ILE C 249      89.480 146.208 249.542  1.00 64.51           C  
ATOM   7299  CG2 ILE C 249      90.692 144.228 248.614  1.00 64.51           C  
ATOM   7300  CD1 ILE C 249      90.077 146.948 248.361  1.00 64.51           C  
ATOM   7301  N   LEU C 250      91.116 142.383 251.149  1.00129.79           N  
ATOM   7302  CA  LEU C 250      91.686 141.088 251.005  1.00129.79           C  
ATOM   7303  C   LEU C 250      90.664 139.987 251.241  1.00129.79           C  
ATOM   7304  O   LEU C 250      90.769 138.908 250.688  1.00129.79           O  
ATOM   7305  CB  LEU C 250      92.911 140.987 251.892  1.00 79.40           C  
ATOM   7306  CG  LEU C 250      94.018 141.956 251.476  1.00 79.40           C  
ATOM   7307  CD1 LEU C 250      95.205 141.858 252.417  1.00 79.40           C  
ATOM   7308  CD2 LEU C 250      94.474 141.669 250.053  1.00 79.40           C  
ATOM   7309  N   VAL C 251      89.662 140.268 252.070  1.00149.17           N  
ATOM   7310  CA  VAL C 251      88.628 139.256 252.365  1.00149.17           C  
ATOM   7311  C   VAL C 251      87.623 139.199 251.238  1.00149.17           C  
ATOM   7312  O   VAL C 251      87.112 138.135 250.908  1.00149.17           O  
ATOM   7313  CB  VAL C 251      87.897 139.580 253.650  1.00 82.13           C  
ATOM   7314  CG1 VAL C 251      86.618 138.749 253.769  1.00 82.13           C  
ATOM   7315  CG2 VAL C 251      88.812 139.353 254.838  1.00 82.13           C  
ATOM   7316  N   THR C 252      87.340 140.352 250.646  1.00130.92           N  
ATOM   7317  CA  THR C 252      86.448 140.396 249.529  1.00130.92           C  
ATOM   7318  C   THR C 252      87.094 139.667 248.328  1.00130.92           C  
ATOM   7319  O   THR C 252      86.416 138.941 247.601  1.00130.92           O  
ATOM   7320  CB  THR C 252      86.104 141.853 249.107  1.00103.09           C  
ATOM   7321  OG1 THR C 252      85.228 142.450 250.070  1.00103.09           O  
ATOM   7322  CG2 THR C 252      85.443 141.858 247.738  1.00103.09           C  
ATOM   7323  N   LEU C 253      88.355 139.877 248.120  1.00138.31           N  
ATOM   7324  CA  LEU C 253      88.933 139.238 246.943  1.00138.31           C  
ATOM   7325  C   LEU C 253      89.059 137.730 247.179  1.00138.31           C  
ATOM   7326  O   LEU C 253      88.881 136.909 246.272  1.00138.31           O  
ATOM   7327  CB  LEU C 253      90.240 139.918 246.568  1.00 91.94           C  
ATOM   7328  CG  LEU C 253      90.165 141.423 246.268  1.00 91.94           C  
ATOM   7329  CD1 LEU C 253      91.414 141.863 245.515  1.00 91.94           C  
ATOM   7330  CD2 LEU C 253      88.912 141.744 245.461  1.00 91.94           C  
ATOM   7331  N   SER C 254      89.329 137.368 248.439  1.00136.39           N  
ATOM   7332  CA  SER C 254      89.436 135.992 248.838  1.00136.39           C  
ATOM   7333  C   SER C 254      88.145 135.253 248.515  1.00136.39           C  
ATOM   7334  O   SER C 254      88.149 134.164 247.970  1.00136.39           O  
ATOM   7335  CB  SER C 254      89.752 135.895 250.339  1.00139.37           C  
ATOM   7336  OG  SER C 254      89.153 136.959 251.062  1.00139.37           O  
ATOM   7337  N   ILE C 255      87.012 135.855 248.891  1.00190.38           N  
ATOM   7338  CA  ILE C 255      85.696 135.286 248.666  1.00190.38           C  
ATOM   7339  C   ILE C 255      85.380 135.322 247.174  1.00190.38           C  
ATOM   7340  O   ILE C 255      85.242 134.286 246.520  1.00190.38           O  
ATOM   7341  CB  ILE C 255      84.600 136.073 249.444  1.00149.76           C  
ATOM   7342  CG1 ILE C 255      84.865 135.981 250.949  1.00149.76           C  
ATOM   7343  CG2 ILE C 255      83.214 135.534 249.120  1.00149.76           C  
ATOM   7344  CD1 ILE C 255      83.914 136.812 251.786  1.00149.76           C  
ATOM   7345  N   PHE C 256      85.267 136.537 246.652  1.00133.98           N  
ATOM   7346  CA  PHE C 256      84.992 136.833 245.233  1.00133.98           C  
ATOM   7347  C   PHE C 256      85.787 135.978 244.245  1.00133.98           C  
ATOM   7348  O   PHE C 256      85.288 135.564 243.194  1.00133.98           O  
ATOM   7349  CB  PHE C 256      85.330 138.314 245.014  1.00108.30           C  
ATOM   7350  CG  PHE C 256      85.223 138.807 243.592  1.00108.30           C  
ATOM   7351  CD1 PHE C 256      84.029 139.336 243.105  1.00108.30           C  
ATOM   7352  CD2 PHE C 256      86.364 138.881 242.784  1.00108.30           C  
ATOM   7353  CE1 PHE C 256      83.980 139.949 241.823  1.00108.30           C  
ATOM   7354  CE2 PHE C 256      86.316 139.489 241.512  1.00108.30           C  
ATOM   7355  CZ  PHE C 256      85.121 140.023 241.040  1.00108.30           C  
ATOM   7356  N   LEU C 257      87.032 135.718 244.617  1.00200.00           N  
ATOM   7357  CA  LEU C 257      87.946 134.966 243.789  1.00200.00           C  
ATOM   7358  C   LEU C 257      87.908 133.449 244.093  1.00200.00           C  
ATOM   7359  O   LEU C 257      88.128 132.647 243.190  1.00200.00           O  
ATOM   7360  CB  LEU C 257      89.364 135.561 243.934  1.00129.96           C  
ATOM   7361  CG  LEU C 257      90.346 135.520 242.748  1.00129.96           C  
ATOM   7362  CD1 LEU C 257      89.810 136.345 241.589  1.00129.96           C  
ATOM   7363  CD2 LEU C 257      91.719 136.054 243.165  1.00129.96           C  
ATOM   7364  N   VAL C 258      87.600 133.033 245.327  1.00200.00           N  
ATOM   7365  CA  VAL C 258      87.508 131.589 245.625  1.00200.00           C  
ATOM   7366  C   VAL C 258      86.286 131.022 244.885  1.00200.00           C  
ATOM   7367  O   VAL C 258      86.056 129.800 244.903  1.00200.00           O  
ATOM   7368  CB  VAL C 258      87.330 131.279 247.160  1.00104.21           C  
ATOM   7369  CG1 VAL C 258      86.721 129.882 247.366  1.00104.21           C  
ATOM   7370  CG2 VAL C 258      88.688 131.341 247.870  1.00104.21           C  
ATOM   7371  N   ILE C 259      85.529 131.896 244.207  1.00200.00           N  
ATOM   7372  CA  ILE C 259      84.323 131.457 243.501  1.00200.00           C  
ATOM   7373  C   ILE C 259      84.075 131.937 242.026  1.00200.00           C  
ATOM   7374  O   ILE C 259      83.697 131.113 241.181  1.00200.00           O  
ATOM   7375  CB  ILE C 259      83.082 131.754 244.404  1.00131.79           C  
ATOM   7376  CG1 ILE C 259      83.275 131.088 245.782  1.00131.79           C  
ATOM   7377  CG2 ILE C 259      81.780 131.288 243.712  1.00131.79           C  
ATOM   7378  CD1 ILE C 259      82.147 131.266 246.768  1.00131.79           C  
ATOM   7379  N   ARG C 260      84.288 133.213 241.684  1.00181.09           N  
ATOM   7380  CA  ARG C 260      84.059 133.676 240.300  1.00181.09           C  
ATOM   7381  C   ARG C 260      84.950 133.040 239.228  1.00181.09           C  
ATOM   7382  O   ARG C 260      84.417 132.416 238.284  1.00181.09           O  
ATOM   7383  CB  ARG C 260      84.188 135.201 240.228  1.00140.92           C  
ATOM   7384  CG  ARG C 260      84.362 135.686 238.782  1.00140.92           C  
ATOM   7385  CD  ARG C 260      83.918 137.137 238.610  1.00140.92           C  
ATOM   7386  NE  ARG C 260      84.132 137.609 237.241  1.00140.92           N  
ATOM   7387  CZ  ARG C 260      83.640 138.741 236.738  1.00140.92           C  
ATOM   7388  NH1 ARG C 260      82.891 139.543 237.485  1.00140.92           N  
ATOM   7389  NH2 ARG C 260      83.892 139.072 235.477  1.00140.92           N  
