# Supplementary material for: Alignment of Helical Membrane Protein Sequences Using AlignMe
Source: PLoS One. 2013 Mar 4;8(3):e57731. doi: 10.1371/journal.pone.0057731 (PMC3587630; doi:10.1371/journal.pone.0057731)
Supplement: File S4 — Source code for AlignMe. (GZ) [file pone.0057731.s004.gz]

Archive with 94 entries (83 files):
- AlignMe1.1
- AlignMe1.1/source
- AlignMe1.1/main
- AlignMe1.1/include
- AlignMe1.1/examples
- AlignMe1.1/examples/PSSMs
- AlignMe1.1/examples/similarity_scorefiles
- AlignMe1.1/examples/profiles
- AlignMe1.1/examples/fastas
- AlignMe1.1/examples/matrices
- AlignMe1.1/examples/scales
- AlignMe1.1/alignme1.1.exe
- AlignMe1.1/use_best_parameters.pl
- AlignMe1.1/README.txt
- AlignMe1.1/reformat_profile_output.pl
- AlignMe1.1/README_reformat_profile_output.txt
- AlignMe1.1/makefile
- AlignMe1.1/COPYING.txt
- AlignMe1.1/source/string_functions.cc
- AlignMe1.1/source/smith_waterman.cc
- AlignMe1.1/source/score_sequence_similarity_profile_dependent.cc
- AlignMe1.1/source/score_sequence_similarity.cc
- AlignMe1.1/source/score_profile_similarity_linear_normalized.cc
- AlignMe1.1/source/score_profile_similarity.cc
- AlignMe1.1/source/needleman_wunsch_affine_gaps.cc
- AlignMe1.1/source/needleman_wunsch.cc
- AlignMe1.1/source/reader.cc
- AlignMe1.1/source/sequence.cc
- AlignMe1.1/main/align_pairs.cpp
- AlignMe1.1/include/write_help.h
- AlignMe1.1/include/sum_function.t.h
- AlignMe1.1/include/string_functions.h
- AlignMe1.1/include/step_function.h
- AlignMe1.1/include/std_functions.h
- AlignMe1.1/include/smith_waterman.h
- AlignMe1.1/include/score_sequence_similarity_profile_dependent.h
- AlignMe1.1/include/score_sequence_similarity.h
- AlignMe1.1/include/score_profile_similarity_linear_normalized.h
- AlignMe1.1/include/score_profile_similarity.h
- AlignMe1.1/include/score_profile_correlation.h
- AlignMe1.1/include/score_position_specific_similarity.h
- AlignMe1.1/include/profile_step_function.h
- AlignMe1.1/include/pearson_correlation.h
- AlignMe1.1/include/needleman_wunsch_affine_gaps.h
- AlignMe1.1/include/needleman_wunsch.h
- AlignMe1.1/include/msa_averager.h
- AlignMe1.1/include/matrix.t.hh
- AlignMe1.1/include/matrix.t.h
- AlignMe1.1/include/function.t.hh
- AlignMe1.1/include/function.t.h
- AlignMe1.1/include/dynamic_programing_matrix_element.h
- AlignMe1.1/include/definitions.h
- AlignMe1.1/include/constant_function.h
- AlignMe1.1/include/command_line_manager.h
- AlignMe1.1/include/amino_acid.h
- AlignMe1.1/include/alignment_write.h
- AlignMe1.1/include/alignment_variables.h
- AlignMe1.1/include/alignment_functions.h
- AlignMe1.1/include/commands_defined.h
- AlignMe1.1/include/reader.h
- AlignMe1.1/include/allowed_flags.h
- AlignMe1.1/include/sliding_window.h
- AlignMe1.1/include/sequence.h
- AlignMe1.1/include/macro_functions_read_write.h
- AlignMe1.1/examples/PSSMs/1H2S_A.pssm
- AlignMe1.1/examples/PSSMs/2EI4_A.pssm
- AlignMe1.1/examples/similarity_scorefiles/PSSMprofile.txt
- AlignMe1.1/examples/similarity_scorefiles/combined.txt
- AlignMe1.1/examples/similarity_scorefiles/scale.txt
- AlignMe1.1/examples/similarity_scorefiles/PSSM.txt
- AlignMe1.1/examples/similarity_scorefiles/matrix.txt
- AlignMe1.1/examples/similarity_scorefiles/msa.txt
- AlignMe1.1/examples/similarity_scorefiles/profile.txt
- AlignMe1.1/examples/profiles/1H2S_A.nnprf
- AlignMe1.1/examples/profiles/2EI4_A.nnprf
- AlignMe1.1/examples/profiles/1H2S_A.ss2
- AlignMe1.1/examples/profiles/2EI4_A.ss2
- AlignMe1.1/examples/fastas/deda.fa
- AlignMe1.1/examples/fastas/bcct.fa
- AlignMe1.1/examples/fastas/1H2S_A.fa
- AlignMe1.1/examples/fastas/2EI4_A.fa
- AlignMe1.1/examples/matrices/PAM250.mat
- AlignMe1.1/examples/matrices/jtt.mat
- AlignMe1.1/examples/matrices/vtml.mat
- AlignMe1.1/examples/matrices/phat.mat
- AlignMe1.1/examples/matrices/blosum62.mat
- AlignMe1.1/examples/scales/WW.txt
- AlignMe1.1/examples/scales/GES.txt
- AlignMe1.1/examples/scales/KD.txt
- AlignMe1.1/examples/scales/UHS.txt
- AlignMe1.1/examples/scales/SW.txt
- AlignMe1.1/examples/scales/HWvH.txt
- AlignMe1.1/examples/scales/HW.txt
- AlignMe1.1/examples/scales/EW.txt
