# Supplementary material for: Alignment of Helical Membrane Protein Sequences Using AlignMe
Source: PLoS One. 2013 Mar 4;8(3):e57731. doi: 10.1371/journal.pone.0057731 (PMC3587630; doi:10.1371/journal.pone.0057731)
Supplement: File S4 — Source code for AlignMe. (GZ) [file pone.0057731.s004.gz › AlignMe1.1/README_reformat_profile_output.txt]

reformat_profile_output.pl README

This script may be used to convert AlignMe output into 
something more suitable for the xmgrace.

How to use:
./rewrite_profile_output.pl <RETURN>
input_file <RETURN>
output_file <RETURN> 

The input file is simply an output of AlignMe 
(hydropathy profile alignment). 
