# Supplementary material for: Alignment of Helical Membrane Protein Sequences Using AlignMe
Source: PLoS One. 2013 Mar 4;8(3):e57731. doi: 10.1371/journal.pone.0057731 (PMC3587630; doi:10.1371/journal.pone.0057731)
Supplement: File S4 — Source code for AlignMe. (GZ) [file pone.0057731.s004.gz › AlignMe1.1/makefile]

OBJ = \
./source/needleman_wunsch.o \
./source/needleman_wunsch_affine_gaps.o \
./source/reader.o \
./source/score_profile_similarity.o \
./source/score_profile_similarity_linear_normalized.o \
./source/score_sequence_similarity.o \
./source/score_sequence_similarity_profile_dependent.o \
./source/sequence.o \
./source/smith_waterman.o \
./source/string_functions.o \
./main/align_pairs.o

CXX = g++

NAME = alignme1.1.exe

CPPFLAGS = -Wall -O3 -fmessage-length=0 -Wno-deprecated


$(NAME): $(OBJ)
	$(CXX) -o $(NAME) $(OBJ)

clean:
	rm -f $(NAME)
	rm -f $(OBJ)
