# Supplementary material for: Alignment of Helical Membrane Protein Sequences Using AlignMe
Source: PLoS One. 2013 Mar 4;8(3):e57731. doi: 10.1371/journal.pone.0057731 (PMC3587630; doi:10.1371/journal.pone.0057731)
Supplement: File S4 — Source code for AlignMe. (GZ) [file pone.0057731.s004.gz › AlignMe1.1/source/score_sequence_similarity.cc]

/////////////////////////////////////////////////////////////////////////
//!
//  This file is part of the AlignMe program
//
//  Copyright (C) 2010 by Rene Staritzbichler, Kamil Khafizov, Marcus Stamm
//  AlignMe@rzg.mpg.de
//
//  AlignMe is free software; you can redistribute it and/or modify
//  it under the terms of the GNU General Public License as published by
//  the Free Software Foundation; either version 2 of the License, or
//  (at your option) any later version.
//
//  AlignMe is distributed in the hope that it will be useful,
//  but WITHOUT ANY WARRANTY; without even the implied warranty of
//  MERCHANTABILITY or FITNESS FOR A PARTICULAR PURPOSE.  See the
//  GNU General Public License for more details.
//!
//!
//!  The classical sequence similarity score based on substitution matrices.
//!
//!
//!
//!
//! @author: Rene Staritzbichler, Kamil Khafizov, Marcus Stamm
//! @date: 18.3.2010
/////////////////////////////////////////////////////////////////////////


#include "../include/score_sequence_similarity.h"
#include "../include/string_functions.h"
#include <cmath>

double ScoreSequenceSimilarity::operator()( const std::pair< GeneralizedAminoAcid, GeneralizedAminoAcid> &AA)
{
	DebugWrite( __FUNCTION__);
	std::string
	amino_acid_pair( std::string( 1, AA.first.GetType()) + std::string( 1, AA.second.GetType()));
	//std::cout <<  m_AAPairToScore[ amino_acid_pair] << "_";
	return m_AAPairToScore[ amino_acid_pair];  // ask substitution matrix/map for value of AA pair 'AB'
 }


double MatrixValueRange( const std::map< std::string, double> &MATRIX)
{
	  double
		  min( std::numeric_limits< double>::max()),
		  max( -1.0 * min);

	  for( std::map< std::string, double>::const_iterator itr = MATRIX.begin(); itr != MATRIX.end(); ++itr)
	  {
		  if( itr->second > max)
		  {
			  max = itr->second;
		  }
		  if( itr->second < min)
		  {
			  min = itr->second;
		  }
	  }
	  return max - min;
}


std::map< std::string, double>
ScaleSubstitutionMatrixToUnity( const std::map< std::string, double> &MATRIX, const double &MIN_CUTOFF)
{
	std::map< std::string, double> map = MATRIX;
	double
		inv_diff,
		min( std::numeric_limits< double>::max()),
		max( -std::numeric_limits< double>::max());
	for( std::map< std::string, double>::const_iterator itr = map.begin(); itr != map.end(); ++itr)
	{
		min = std::min( min, itr->second);
		max = std::max( max, itr->second);
	}
	inv_diff = 1.0 / fabs( max - min);
	for( std::map< std::string, double>::iterator itr = map.begin(); itr != map.end(); ++itr)
	{
		if( MIN_CUTOFF < std::numeric_limits< double>::max() && itr->second < MIN_CUTOFF)
		{
			itr->second = -1.0;
		}
		else
		{
			itr->second = ((itr->second - min) * inv_diff)-1;
		}
	}
	return map;
}

// read the substitution matrix into the map
std::map< std::string, double>
ReadSubstitutionMatrix( const std::string &FILE, const std::set< char> &DEFINED_AMINO_ACIDS)
{
	std::map< std::string, double>
		map;
	std::ifstream
		read( FILE.c_str());
	if( !read)
	{
		std::cerr << "ERROR: The substitution matrix  <" << FILE << "> could not be opened! " << "\n";
		exit( -1);
	}
	  DebugWrite( __FUNCTION__);

	  char first_aa;

	  double value;

	  std::string
		  str,
		  line;

	  std::getline( read, line);

	  DebugWrite( "read line: " << line);


	  std::vector< std::string> amino_acids  = mystr::SplitString( mystr::TrimString( line));


//#ifdef DEBUG
//	  std::copy( amino_acids.begin(), amino_acids.end(), std::ostream_iterator< std::string>( std::cout, "\n"));
//#endif

#ifdef SECURE
	  for( std::set< char>::const_iterator itr = DEFINED_AMINO_ACIDS.begin(); itr != DEFINED_AMINO_ACIDS.end(); ++itr)
	  {
		  if( *itr != '-' && std::find( amino_acids.begin(), amino_acids.end(), std::string( 1, *itr)) == amino_acids.end())
		  {
			  std::cerr << "ERROR: the amino acid < " << *itr << " > in the sequence input is not found in the substitution matrix " << FILE << "\n";
			  exit( -1);
		  }
	  }
#endif

	  int nr_amino_acids = amino_acids.size();

	  for( int i = 0; i < nr_amino_acids; ++i) // lines
	  {


#ifdef SECURE
		  str.clear();

		  read >> str;

		  if( str.size() == 0)
		  {
			  continue;
		  }
		  else if( str.size() > 1)
		  {
			  std::cerr << "ERROR: Amino acid identifiers are only allowed to be in one letter code! Found: < " << str << " >" << " as an identifier in the substitution matrix! \n";
			  exit( -1);
		  }

		  first_aa = str[0];

		  if( first_aa != amino_acids[i][0])
		  {
			  std::cerr << "ERROR: The substitution matrix "<< FILE <<" is not symmetric "<< "\n";
			  std::cerr << "ERROR: Only amino acid codes are allowed in the first row and the first column of the matrix-file" << "\n";
			  std::cerr << "ERROR: At position "<< i+1 << " the program found <" << amino_acids[i][0] << "> in the first row but <" << first_aa << "> in the first column" << "\n";
			  exit( -1);
		  }

#else
		  read >> first_aa;
#endif

		  for( int j = 0; j < nr_amino_acids; ++j)
		  {

#ifdef SECURE
			  str.clear();
			  read >> str;

			  if( !mystr::IsNumerical( str))
			  {
				  std::cerr << "ERROR: Expected a numerical value in the substitution matrix "<< FILE <<" but found: <" << str << "> at position ["<< i+1 <<"]["<<j+1<<"]"  << "\n";
				  exit( -1);
			  }
			  value = mystr::ConvertStringToNumericalValue< double>( str);
#else
			  read >> value;
#endif

			  std::string
				  amino_acid_pair;
			  amino_acid_pair += first_aa;
			  amino_acid_pair += amino_acids[ j];
			  map[ amino_acid_pair] = value;
		  }
	  }
	  read.close();
	  read.clear();
	  return map;
}
