# Supplementary material for: Alignment of Helical Membrane Protein Sequences Using AlignMe
Source: PLoS One. 2013 Mar 4;8(3):e57731. doi: 10.1371/journal.pone.0057731 (PMC3587630; doi:10.1371/journal.pone.0057731)
Supplement: File S4 — Source code for AlignMe. (GZ) [file pone.0057731.s004.gz › AlignMe1.1/source/sequence.cc]

/////////////////////////////////////////////////////////////////////////
//!
//  This file is part of the AlignMe program
//
//  Copyright (C) 2010 by Rene Staritzbichler, Kamil Khafizov, Marcus Stamm
//  AlignMe@rzg.mpg.de
//
//  AlignMe is free software; you can redistribute it and/or modify
//  it under the terms of the GNU General Public License as published by
//  the Free Software Foundation; either version 2 of the License, or
//  (at your option) any later version.
//
//  AlignMe is distributed in the hope that it will be useful,
//  but WITHOUT ANY WARRANTY; without even the implied warranty of
//  MERCHANTABILITY or FITNESS FOR A PARTICULAR PURPOSE.  See the
//  GNU General Public License for more details.
//!
//!
//! 
//!
//!
//!
//!
//! @author: Rene Staritzbichler, Kamil Khafizov, Marcus Stamm
//! @date: 21.6.2010
/////////////////////////////////////////////////////////////////////////


#include "../include/sequence.h"

#include "../include/string_functions.h"


	std::ostream &Sequence::WriteAsFasta( std::ostream &STREAM, const int &LINE_LENGTH) const
	{
		STREAM << ">" << m_Header << " " << size() << std::endl;
		int i = 1;
		for( std::vector< GeneralizedAminoAcid>::const_iterator itr = this->begin(); itr != this->end(); ++itr, ++i)
		{
			STREAM << itr->GetType();
			if( i % LINE_LENGTH == 0)
			{
				STREAM << std::endl;
			}
		}
		if( i % LINE_LENGTH != 0)
		{
			STREAM << std::endl;
		}
		return STREAM;
	}


void
WriteAsFasta( std::ostream &STREAM, const std::vector< Sequence> &MULTSEQALG, const int &LINE_LENGTH)
{
	  for( std::vector< Sequence>::const_iterator itr = MULTSEQALG.begin(); itr != MULTSEQALG.end(); ++itr)
	  {
		  itr->WriteAsFasta( STREAM, LINE_LENGTH);
	  }
}
