# Supplementary material for: Alignment of Helical Membrane Protein Sequences Using AlignMe
Source: PLoS One. 2013 Mar 4;8(3):e57731. doi: 10.1371/journal.pone.0057731 (PMC3587630; doi:10.1371/journal.pone.0057731)
Supplement: File S4 — Source code for AlignMe. (GZ) [file pone.0057731.s004.gz › AlignMe1.1/include/allowed_flags.h]

/////////////////////////////////////////////////////////////////////////
//!
//  This file is part of the AlignMe program
//
//  Copyright (C) 2010 by Rene Staritzbichler, Kamil Khafizov, Marcus Stamm
//  AlignMe@rzg.mpg.de
//
//  AlignMe is free software; you can redistribute it and/or modify
//  it under the terms of the GNU General Public License as published by
//  the Free Software Foundation; either version 2 of the License, or
//  (at your option) any later version.
//
//  AlignMe is distributed in the hope that it will be useful,
//  but WITHOUT ANY WARRANTY; without even the implied warranty of
//  MERCHANTABILITY or FITNESS FOR A PARTICULAR PURPOSE.  See the
//  GNU General Public License for more details.
//!
//!
//! 
//!
//!
//!
//!
//! @author: Rene Staritzbichler, Kamil Khafizov, Marcus Stamm
//! @date: 21.11.2011
/////////////////////////////////////////////////////////////////////////


#ifndef ALLOWED_FLAGS_H_
#define ALLOWED_FLAGS_H_

void DefineAllowedFlagsGeneral( std::map<std::string,std::string> &ALLOWED_FLAGS)
{
	  ALLOWED_FLAGS["similarity_score_file"] = "allowed";
	  ALLOWED_FLAGS["gap_opening_penalty"] = "allowed";
	  ALLOWED_FLAGS["gap_extension_penalty"] = "allowed";
	  ALLOWED_FLAGS["algorithm"] = "allowed";
	  ALLOWED_FLAGS["termini_gap_opening_penalty"] = "allowed";
	  ALLOWED_FLAGS["termini_gap_extension_penalty"] = "allowed";
	  ALLOWED_FLAGS["output_aligned_sequences"] = "allowed";
	  ALLOWED_FLAGS["output_aligned_profiles"] = "allowed";
	  ALLOWED_FLAGS["thresholds_for_penalties"] = "allowed";
	  ALLOWED_FLAGS["below_threshold_gap_opening_penalty"] = "allowed";
	  ALLOWED_FLAGS["below_threshold_gap_extension_penalty"] = "allowed";
	  ALLOWED_FLAGS["above_threshold_gap_opening_penalty"] = "allowed";
	  ALLOWED_FLAGS["above_threshold_gap_extension_penalty"] = "allowed";
	  ALLOWED_FLAGS["profile_gap_value_for_plotting"] = "allowed";
	  ALLOWED_FLAGS["alignment_output_format"] = "allowed";
	  ALLOWED_FLAGS["help"] = "allowed";
	  ALLOWED_FLAGS["-help"] = "allowed";
	#ifdef SECURE
	  ALLOWED_FLAGS["completed"] = "allowed";
	#endif
}


void DefineAllowedFlagsForAlignPairs( std::map<std::string,std::string> &ALLOWED_FLAGS)
{
	  DefineAllowedFlagsGeneral( ALLOWED_FLAGS);
	  ALLOWED_FLAGS["fasta_file1"] = "allowed";
	  ALLOWED_FLAGS["fasta_file2"] = "allowed";
	  ALLOWED_FLAGS["msa_file1"] = "allowed";
	  ALLOWED_FLAGS["msa_file2"] = "allowed";
	  ALLOWED_FLAGS["fraction_allowed_gaps"] = "allowed";
	  ALLOWED_FLAGS["extract_from_MSA_sequences_with_ids"] = "allowed";
	  ALLOWED_FLAGS["output_extracted_sequences"] = "allowed";
}


#endif /* ALLOWED_FLAGS_H_ */
