# Supplementary material for: Alignment of Helical Membrane Protein Sequences Using AlignMe
Source: PLoS One. 2013 Mar 4;8(3):e57731. doi: 10.1371/journal.pone.0057731 (PMC3587630; doi:10.1371/journal.pone.0057731)
Supplement: File S4 — Source code for AlignMe. (GZ) [file pone.0057731.s004.gz › AlignMe1.1/include/macro_functions_read_write.h]

////////////////////////////////////////////////
//  This file is part of the AlignMe program
//
//  Copyright (C) 2010 by Rene Staritzbichler, Kamil Khafizov, Marcus Stamm
//  AlignMe@rzg.mpg.de
//
//  AlignMe is free software; you can redistribute it and/or modify
//  it under the terms of the GNU General Public License as published by
//  the Free Software Foundation; either version 2 of the License, or
//  (at your option) any later version.
//
//  AlignMe is distributed in the hope that it will be useful,
//  but WITHOUT ANY WARRANTY; without even the implied warranty of
//  MERCHANTABILITY or FITNESS FOR A PARTICULAR PURPOSE.  See the
//  GNU General Public License for more details.
//!  macro_functions_read_write.h
//!  read/write functions that depend on a
//!  message level, based on macro definitions.
//!
//!  @date May 13, 2009
//!  @author: Rene Staritzbichler
//!  @example:
////////////////////////////////////////////////

#ifndef MACRO_FUNCTIONS_READ_WRITE_H_
#define MACRO_FUNCTIONS_READ_WRITE_H_

// these macro definitions allow to control output according to DEBUG or STANDARD message level
// this implementation allows to
// switching to another message level requires recompilation
// ===>  DO NOT write stuff like:  DebugWrite( arg++)  it can cause a double increment!  <===

#ifdef DEBUG
#define DebugWriteNoFlush( ARGUMENT) std::cout << ARGUMENT << " "
#define DebugWrite( ARGUMENT) std::cout << ARGUMENT << "\n"
#else
#define DebugWriteNoFlush( ARGUMENT)
#define DebugWrite( ARGUMENT)
#endif

#endif /* MACRO_FUNCTIONS_READ_WRITE_H_ */
