# Supplementary material for: Alignment of Helical Membrane Protein Sequences Using AlignMe
Source: PLoS One. 2013 Mar 4;8(3):e57731. doi: 10.1371/journal.pone.0057731 (PMC3587630; doi:10.1371/journal.pone.0057731)
Supplement: File S4 — Source code for AlignMe. (GZ) [file pone.0057731.s004.gz › AlignMe1.1/examples/PSSMs/1H2S_A.pssm]

Last position-specific scoring matrix computed, weighted observed percentages rounded down, information per position, and relative weight of gapless real matches to pseudocounts
           A  R  N  D  C  Q  E  G  H  I  L  K  M  F  P  S  T  W  Y  V   A   R   N   D   C   Q   E   G   H   I   L   K   M   F   P   S   T   W   Y   V
    1 M   -3 -3 -4 -5 -3 -2 -4 -5 -3  0  2 -3  9 -1 -4 -3 -2 -3 -3 -1    0   0   0   0   0   0   0   0   0   0  14   0  86   0   0   0   0   0   0   0  1.49 0.63
    2 V    0 -4  0  5 -4 -3 -2 -4 -4  2 -1 -3  2 -4 -4 -3 -3 -5 -4  2   11   0   4  44   0   0   0   0   0  15   4   0   6   0   0   0   0   0   0  17  0.71 0.83
    3 G    3 -4 -3  0 -4 -1 -1  2 -4 -3  1 -3 -3 -4  4  0  1 -5 -4 -3   29   0   0   6   0   3   3  13   0   0  13   0   0   0  18   4  11   0   0   0  0.46 0.90
    4 L   -3 -4 -3  1 -4 -3  2 -2  0  2  1 -3  1  0 -4 -1  2 -5 -3  3    0   0   0   7   0   0  13   3   3  11  16   0   3   3   0   3  15   0   0  23  0.35 0.95
    5 T    1 -3 -1 -3 -4  1 -2  2 -3 -3 -4 -3 -4  0 -4  5  2 -5  0 -4    9   0   1   0   0   6   2  13   0   2   0   0   0   4   0  45  14   0   3   0  0.66 1.13
    6 T   -2 -4  3  4 -4 -3 -3 -4 -4  3 -2 -3 -2 -2 -4  1  3 -5 -2  0    2   0  13  22   0   0   0   0   0  17   3   1   0   2   0   9  22   0   1   7  0.54 1.17
    7 L    1 -4 -4 -5 -4 -4 -4 -4 -4 -1  0 -4  0  0 -5  2  2  9  0  0   11   0   0   0   0   0   0   0   0   3   8   0   3   3   0  20  14  30   2   7  1.02 1.23
    8 F   -3 -5 -5 -6 -4 -1 -5 -5  0 -1  4 -5 -1  5 -6 -5 -4  1  4 -3    2   0   0   0   0   3   0   1   2   2  47   0   0  27   0   0   0   1  14   0  1.05 1.24
    9 W   -3 -3 -5 -6 -5 -4 -5 -1 -5 -3 -2 -5  0  2 -6  0 -1 11  1 -2    2   2   0   0   0   0   0   4   0   1   3   0   3   6   0   7   4  62   2   3  2.20 1.27
   10 L    2 -5 -5 -6 -4 -5 -5 -2 -5  3  3 -5 -2  2 -5 -3 -1 -5 -3  4   20   0   0   0   0   0   0   4   0  13  25   0   0   8   0   1   3   0   0  26  0.62 1.28
   11 G    1 -5  1 -4 -2 -4 -4  3 -4  1 -2 -4  0  0 -5 -1  1 -5  0  4   13   0   8   0   1   0   0  20   0   8   3   0   2   4   0   4   7   0   3  27  0.45 1.28
   12 A    2 -5 -4 -5  0 -4 -4 -3 -4  1 -2 -4 -2  5 -5  1  3 -1 -2  0   16   0   0   0   2   0   0   1   0   9   2   0   1  28   0  12  22   1   0   5  0.66 1.30
   13 I    4 -5 -5 -5  2 -4 -4 -1 -5  2  0 -4  2 -1 -4 -1 -1 -5 -4  2   43   0   0   0   4   0   0   5   0  10   8   0   6   2   0   3   3   0   0  14  0.63 1.30
   14 G    3 -5 -5 -5 -2 -4 -5  2 -5  2  3 -4  0  1 -5 -3 -1 -5 -4  2   28   0   0   0   1   0   0  14   0   9  25   0   2   5   0   0   2   0   0  12  0.52 1.29
   15 M    1 -4 -3 -5 -4 -3 -3 -5 -4 -1  1 -4  8  4 -5 -1 -2 -3  1 -2   10   0   1   0   0   0   2   0   0   1  10   0  48  16   0   6   2   0   4   0  1.13 1.30
   16 L    2 -5 -5 -5 -4 -4 -5  2 -5  1  3 -4  3  1 -5 -2  0 -5 -4  2   17   0   0   0   0   0   0  13   0   7  26   0   7   5   0   2   6   0   0  15  0.47 1.31
   17 V    3 -5 -5 -5  0 -4 -5 -3 -5  2  3 -4 -2  1 -5 -1 -3 -5 -4  3   29   0   0   0   2   0   0   1   0   9  27   0   0   5   0   5   0   0   0  21  0.62 1.31
   18 G    4 -4 -2 -4  3 -4 -4  3 -1 -3 -3 -4 -2  0 -4  3  0 -5 -2 -3   32   0   1   0   7   0   0  20   2   1   2   0   1   5   0  22   4   0   1   1  0.63 1.31
   19 T    3 -4 -4 -4 -2 -3 -4 -1 -2  1  0 -4  0  0 -4  2  5 -5 -2 -1   22   0   0   0   1   1   0   3   1   9   8   0   2   4   0  13  33   0   1   2  0.55 1.33
   20 L    2 -5 -5 -6 -4 -5 -5 -2 -5  2  3 -5  1  2 -2 -4 -1 -5 -3  4   15   0   0   0   0   0   0   4   0  13  25   0   3   9   2   0   3   0   0  26  0.59 1.32
   21 A   -2 -5 -5 -6 -3 -5 -5 -1 -1  1  1 -5 -2  6 -2 -4 -3  1  3  4    4   0   0   0   0   0   0   6   1   7  11   0   0  31   2   0   1   2   8  27  0.77 1.33
   22 F   -2 -4 -6 -6  0 -5 -6 -5 -4 -1  0 -5  1  8 -4 -5 -2  0  3 -1    3   1   0   0   2   0   0   1   0   2   8   0   3  66   1   0   2   1   6   3  1.46 1.33
   23 A    1 -5 -3 -5 -4 -5 -5 -2 -4  1  2 -5 -1  5 -3 -3  0  4  2  1   14   0   1   0   0   0   0   3   0   8  17   0   1  24   1   1   5   6   6  12  0.54 1.31
   24 W    2 -2 -5 -3 -2 -2 -4 -1 -4  1  2 -4  1  2 -4 -1 -2  4  3  1   16   3   0   1   1   2   0   4   0   8  18   0   3   9   1   4   2   5  12  11  0.37 1.30
   25 A    0 -1 -3 -2 -2  1  2 -3 -1 -1  2 -2  3 -1 -3  0 -1  3  0 -1    8   2   0   1   1   8  14   2   2   3  24   2   9   2   1   7   3   4   3   4  0.25 1.32
   26 G    2  2 -3 -4  0 -2 -1  1 -3 -3 -1 -1  3 -2 -4  2  2 -5 -2 -2   16  12   0   0   2   2   3  11   1   1   6   2   9   1   0  18  13   0   1   2  0.34 1.31
   27 R   -1  3  1  0 -5  0 -2 -1 -4 -1 -2 -1  0  2 -3  1  0  6 -2 -3    6  19   7   5   0   3   1   5   0   4   4   3   2   9   1   9   7  13   1   2  0.39 1.31
   28 D   -2  5  3  0 -5  0 -1  0 -3 -4 -3  1 -1 -2 -4  1  1 -5 -3 -5    2  29  14   6   0   4   2   7   0   1   3   8   1   2   0  12   8   0   1   0  0.52 1.33
   29 A    0  1 -4 -5 -4  0 -1 -2 -2  0  1  0 -3 -1  0  0  0 -5 -4  4    8   7   0   0   0   4   3   2   1   3  11   7   0   3   6   6   4   0   0  34  0.35 1.31
   30 G    1  1 -3  1 -3 -1  0  0  0 -4 -4 -1 -4 -4  4  1  2 -1 -5 -1   10   6   0   8   1   2   6   6   2   0   1   4   0   0  23  11  12   1   0   5  0.43 1.31
   31 S    1  1 -1  3  3 -2 -1  1 -4 -2 -2  1 -4 -5  1  1 -1 -6 -4  0   10   9   2  16   6   1   3  10   0   2   4   7   0   0   8  12   4   0   0   6  0.24 1.31
   32 G    0  1  0 -3 -5  1  1  2 -4 -2 -3  3 -4 -5  2  1 -1 -6 -5 -2    6   6   5   1   0   6   9  17   0   2   2  18   0   0   9  11   4   0   0   4  0.33 1.30
   33 E   -2  2 -1  0 -5 -1  1 -4  2 -5 -2  3 -4 -2  0 -3 -1  8  2 -3    3  13   2   4   0   1   8   1   5   0   3  16   0   1   5   1   4  23   7   2  0.77 1.31
   34 R   -1  6 -1 -4 -6  2  1 -3 -2 -5 -4  3 -4 -2 -3 -2 -2  2 -1 -5    4  50   2   0   0   7   7   1   0   0   1  15   0   2   1   2   2   3   3   0  0.97 1.31
   35 R   -2  2 -3 -3 -1  1  0 -3 -4  0  1  2 -2 -1 -4  0  3 -5 -1  1    1  10   0   1   1   5   7   1   0   4  13  14   1   2   0   6  22   0   3   9  0.30 1.31
   36 Y    0 -2 -4 -2 -4 -4 -2 -5 -3  1  1 -3 -2  5 -3  2  0 -1  4  0    7   2   0   2   0   0   2   0   0   7  13   1   0  21   1  18   5   1  15   5  0.49 1.31
   37 Y    0 -4 -4 -4 -1 -4 -4  0  6  1  2 -4  1  1 -5 -1 -4 -3  5 -2    8   0   0   1   1   0   0   8  19   8  19   0   4   4   0   5   0   0  21   2  0.65 1.31
   38 V   -1 -3 -3 -3 -4 -1 -4 -3 -4  1  2 -4 -1 -1 -5 -1  3 -3  5  3    5   1   1   1   0   3   0   2   0   5  22   0   1   1   0   4  17   0  20  18  0.53 1.31
   39 T    1 -5 -5 -6  2 -5 -5 -5 -5  3  3 -5  0 -2 -1 -3  1 -5 -2  3   15   0   0   0   4   0   0   0   0  18  23   0   1   1   3   1   9   0   1  23  0.60 1.31
   40 L    3 -4 -1 -4 -1 -4 -4 -2 -2 -2  1 -4  0  1  0  2  3 -1 -4  1   22   0   3   0   1   0   0   2   1   1  12   0   2   5   5  17  18   1   0   9  0.38 1.30
   41 V    3 -5 -4 -5  0 -4 -4  3 -5  3  0 -4 -1 -1 -3  0  1  0 -4  1   24   0   0   0   2   0   0  19   0  19   7   0   1   2   1   6   9   1   0   8  0.46 1.30
   42 G    1 -5 -5 -5 -4 -4 -1  0 -5  2  4 -5  2  3 -1 -3 -3 -4  0  1   12   0   0   0   0   0   4   8   0  10  35   0   5  11   3   1   1   0   2   7  0.47 1.30
   43 I   -1 -5 -4 -6 -4 -5 -5 -6 -2  5  1 -5  2 -2  0 -3 -1 -5 -4  4    6   0   1   0   0   0   0   0   1  41   9   0   5   1   4   2   3   0   0  27  0.87 1.31
   44 S    0 -4  1 -4  4 -3 -4 -4 -4 -2 -1 -2 -2 -2  3  0  5 -5 -4  1    6   0   7   0   8   0   0   0   0   1   6   3   1   2  12   6  40   0   0   8  0.68 1.31
   45 G    1 -5 -4 -5 -4 -4 -5  3 -5  0  2 -3  0  4 -5  0  1 -2 -3 -1   10   0   0   0   0   0   0  25   0   6  20   2   2  16   0   7   8   1   0   3  0.48 1.31
   46 I   -2 -5 -6 -6 -4 -5 -6 -4 -6  6  0 -5 -2  2 -5 -3 -1  2 -3  4    3   0   0   0   0   0   0   1   0  43   6   0   0  10   0   2   2   3   0  30  1.00 1.31
   47 A    5 -4 -4 -4 -3 -3 -1 -1 -4 -1 -4 -3  4 -2 -4  2 -1 -5 -4 -2   55   0   0   0   0   0   5   4   0   3   0   0  10   2   0  18   2   0   0   1  0.86 1.27
   48 A    4 -4 -4 -4  2 -4 -2  1 -4 -2 -2 -4 -3  4 -4  1  0  1 -3 -3   39   0   0   0   5   0   2  12   0   3   4   0   0  17   0  12   6   2   0   0  0.62 1.27
   49 V    0 -5 -5 -6 -4 -5 -3 -6 -1  3  1 -5 -1  3 -5 -2 -2  3  4  3    7   0   0   0   0   0   2   0   1  20  15   0   1  10   0   2   1   4  16  21  0.65 1.27
   50 A    3 -4 -2 -4 -2 -3 -3 -2  7 -3 -3 -3  1  0 -4  2  2 -5 -2 -3   25   0   1   0   1   0   0   2  32   1   2   0   3   3   0  16  12   0   0   1  0.86 1.27
   51 Y   -3 -4 -4 -3 -5 -4 -2 -3  2 -4 -4 -4 -4  1 -6 -2 -4  0  9 -4    1   0   0   1   0   0   3   2   3   0   0   0   0   3   0   4   0   1  82   0  2.03 1.27
   52 V   -3 -5 -5 -6 -4 -5 -3 -6 -4 -2  2 -5  3  6 -6 -4  0  3  4  1    2   0   0   0   0   0   2   0   0   0  23   0   8  36   0   0   6   3  11   9  0.95 1.27
   53 V    3 -2 -4 -3 -4 -3 -2  0 -3 -3  0 -4 -3  0 -4  1  2 -3  5 -1   23   2   0   2   0   1   2   7   0   0  10   0   0   3   0   9  13   0  24   5  0.50 1.26
   54 M   -4 -4 -4 -1 -4  0 -4 -5 -4 -1  1 -4  9  0 -5 -1 -3  3  2 -2    0   0   0   5   0   4   0   0   0   2  11   0  59   2   0   4   1   3   7   1  1.34 1.27
   55 A    5  4 -3 -4 -4 -3 -1  0 -4 -2 -2  0 -3 -1 -2 -1 -2 -5 -4 -1   46  21   1   0   0   0   3   7   0   2   4   4   0   3   2   3   1   0   0   3  0.63 1.27
   56 L    1 -3 -1 -1  1 -2 -1 -2 -3 -2  1 -3 -2  1  0  3  2 -3 -2 -1   11   1   2   4   3   2   3   3   0   2  16   1   0   6   4  24  13   0   1   3  0.25 1.04
   57 G   -1 -3  3  2 -4 -1 -2  5 -1 -3 -4 -2 -3 -4 -1 -2  0 -2 -4 -2    5   1  14  12   0   2   2  43   2   2   2   2   0   1   3   2   5   1   1   3  0.67 1.05
   58 V   -2 -4 -1  2 -4  1  0 -1  1  1  2 -3  0  1 -4 -2 -3  0  0  2    3   0   2  11   0   8   5   5   3   7  24   0   2   6   0   3   0   1   2  15  0.26 1.20
   59 G   -1 -4 -4 -4 -5 -4 -5  6 -1 -2 -1 -4 -1 -4 -5 -3 -2  4  1  1    4   1   0   0   0   0   0  58   2   2   6   0   2   0   0   0   2   6   5  11  0.98 1.25
   60 W    0 -4 -3 -5 -4 -1 -4 -3  3 -1 -1 -2 -2  2 -5 -1  2  9  3 -1    9   0   1   0   0   3   0   2   6   3   7   3   1   7   0   3  14  25  10   5  0.81 1.24
   61 V    0 -3 -3 -1 -4  0 -1 -2 -4  2 -1 -4 -2 -2 -3  0  3  0  0  4    7   1   1   3   0   4   3   3   0  12   6   0   0   1   1   7  18   1   4  27  0.35 1.25
   62 P    1 -3  0 -1 -4  1  2  1 -1 -3 -1 -3 -1 -5  4  1  1 -5 -5 -2   11   1   5   4   0   6  13  10   1   2   5   1   2   0  17  11  10   0   0   3  0.33 1.25
   63 V    0 -4  0  1 -4 -4 -1  1  0  2 -1 -4  1 -1 -5 -2  3 -5 -3  3    7   0   4   7   0   0   3  10   2  13   6   0   3   3   0   2  20   0   1  18  0.32 1.27
   64 A    1 -3  0 -1 -5  1  2  4 -4 -3 -4 -3 -2 -4  0  1  1  3  0 -3    9   1   4   4   0   6  13  27   0   2   1   0   1   0   5   8   9   4   4   2  0.38 1.23
   65 E    0 -2 -1  1 -3  1  1  4 -1 -4 -3 -2 -2 -1 -3  0  1 -4  2 -1    9   1   2   7   0   6  10  29   1   0   2   1   1   2   1   7   8   0   8   5  0.35 1.24
   66 R   -1  5 -2 -3 -4  1 -1  0  0 -4 -3  0 -3 -4  0  1  1  0 -2 -1    5  40   1   1   0   6   2   7   2   0   2   2   0   0   6  10   7   1   1   5  0.56 1.16
   67 T   -2 -2 -1  0 -4  5  1 -2  1 -2 -3 -2 -1  0  3  1  2 -4 -1 -3    3   1   2   6   0  28   8   2   3   3   2   0   1   4  13   9  13   0   2   2  0.48 1.19
   68 V   -1 -4 -1 -3 -4 -2 -2 -5 -4  4 -1 -4 -1  1  1 -3  2 -5 -1  4    3   0   4   1   0   2   3   0   0  28   2   0   1   6   8   0  13   0   2  26  0.56 1.21
   69 F   -3 -4 -4 -1 -2 -1 -1 -3  0 -2  0 -4  0  6 -1  0  0  1  4  1    1   0   0   4   1   2   4   2   2   1   7   0   2  32   3   8   7   2  12  10  0.56 1.20
   70 A   -1 -4 -5 -5 -4 -4 -4 -3 -3  1  0 -4 -2  3 -5 -2 -2  8  6  0    7   0   0   0   0   0   1   2   0   7   9   0   0  11   0   3   1  22  29   7  1.04 1.09
   71 P    3 -3 -3 -4 -3 -3 -3  0 -3 -1  1 -3  1  0  2 -1 -2 -3  2  2   27   1   1   1   0   1   1   7   0   2  15   1   3   4   9   5   1   0   9  13  0.34 0.99
   72 R   -4  8 -1 -4 -6 -1 -2 -5 -1 -6 -5  2 -4 -5 -4 -3 -4 -5 -4 -5    0  85   2   0   0   0   0   0   1   0   0  10   0   0   0   0   0   0   0   0  1.82 1.14
   73 Y   -3 -4 -5 -6 -5 -4 -5 -6 -1 -4 -2 -5 -3  4 -6 -4 -3  2  9 -4    1   0   0   0   0   0   0   0   0   0   3   0   0  11   0   0   1   2  81   0  2.10 1.18
   74 I   -1 -5 -6 -6 -1 -5 -5 -3 -6  5  2 -5  0 -3 -5 -4 -3 -5 -4  4    5   0   0   0   1   0   0   3   0  39  20   0   1   0   0   1   1   0   0  30  0.94 1.18
   75 D   -1 -4  2  6 -6  0  1  2 -4 -5 -4 -3 -2 -4 -4 -3 -1 -6 -5 -5    5   0   8  55   0   3   7  13   0   0   1   0   1   1   0   0   4   0   0   0  1.07 1.18
   76 W   -4 -3 -6 -1 -1 -4 -5 -5 -4 -5 -4 -5 -4 -1 -6 -5 -5 12  3 -5    1   1   0   4   1   0   0   0   0   0   0   0   0   0   0   0   0  85   7   0  3.34 1.18
   77 I    0 -5 -5 -5 -4 -4 -5 -3 -5  1  4 -5  1  4 -5 -1  2 -4 -1  0    8   0   0   0   0   0   0   2   0   6  40   0   3  17   0   5  12   0   2   6  0.62 1.26
   78 L   -2 -5 -6 -6 -4 -5 -6 -6 -6  4  4 -5  2  1 -6 -5 -3 -5 -3  3    2   0   0   0   0   0   0   0   0  24  44   0   3   6   0   0   0   0   0  21  0.98 1.26
   79 T    2 -4 -1 -4 -4 -3 -3 -2 -4 -4 -3 -3  0 -5 -4  2  7 -5 -4 -3   14   0   2   0   0   0   0   2   0   0   1   0   2   0   0  12  67   0   0   0  1.20 1.26
   80 T   -3 -5 -3 -5  1 -4 -3 -4 -5 -2 -1 -5 -1  2 -5 -3  4  5  0  5    0   0   1   0   3   0   2   1   0   0   5   0   1   8   0   0  30   9   2  38  0.87 1.35
   81 P   -3 -3 -5 -4 -6 -4 -4 -3 -5 -5 -3 -4 -5 -6  9 -3 -1 -7 -6 -5    1   1   0   0   0   0   0   2   0   0   2   0   0   0  89   0   4   0   0   0  2.52 1.36
   82 L   -1 -5 -6 -6  1 -5 -6 -4 -6  1  5 -5  2  0 -6 -3 -3  3 -4  0    5   0   0   0   2   0   0   2   0   7  65   0   4   3   0   2   1   4   0   5  1.00 1.41
   83 I   -3 -5 -4 -6 -4 -2 -4 -4 -3  4  4 -5  6 -3 -1 -4 -3 -1 -2  1    1   0   1   0   0   2   1   1   1  20  38   0  18   0   4   1   1   1   1   9  0.83 1.41
   84 V   -2 -5 -6 -6  5 -5 -6 -6 -6  3  4 -5  2 -1 -6 -3 -1 -5 -4  3    2   0   0   0  11   0   0   0   0  18  40   0   5   1   0   1   3   0   0  19  0.90 1.41
   85 Y   -1 -5 -5 -4 -4 -4  2 -2 -2  3  2 -4 -1  0 -5 -4 -1 -1  2  2    4   0   0   0   0   0  18   4   1  20  22   0   1   3   0   0   4   1   7  16  0.49 1.40
   86 F    1 -4  0  1 -5  1  3 -5  0 -1 -1 -3 -1  5 -5 -2 -4 -4  1 -1   13   0   4   7   0   5  22   0   2   3   6   1   1  22   0   3   0   0   5   4  0.47 1.41
   87 L   -2 -5 -6 -6 -4 -5 -6 -6 -4  3  4 -5  0  3 -6 -5 -3 -1  5  0    3   0   0   0   0   0   0   0   0  15  44   0   2  12   0   0   1   1  18   4  0.97 1.41
   88 G    1 -5 -5 -5  1 -3 -2  2 -2  0  3 -5  0  1 -2  0 -2 -1  2 -1   14   0   0   0   3   1   3  14   1   4  26   0   2   6   2   8   2   1   7   4  0.32 1.53
   89 L   -2 -1 -3 -6 -5 -2 -4 -6 -5  4  4  0  2 -2 -6 -4 -1  3  0  0    3   4   2   0   0   2   1   0   0  24  36   6   5   1   0   1   3   4   3   5  0.63 1.53
   90 L   -1 -5 -3 -2 -4 -5 -5 -6 -6  3  4 -5  0 -3 -2 -3  0 -5 -4  2    6   0   1   3   0   0   0   0   0  17  46   0   2   0   2   1   7   0   0  15  0.78 1.53
   91 A    5 -1 -4 -5 -4 -4 -4  0  0 -3 -2 -2  1 -2 -3  1  1 -6 -4 -1   54   3   0   0   0   0   0   6   2   1   4   1   4   2   1  10   8   0   0   3  0.76 1.57
   92 G    3  1  0  0 -5 -2 -3  5 -1 -5 -3  0  1 -6 -5 -1 -3 -6 -5 -3   23   7   4   5   0   1   1  38   1   0   3   6   4   0   0   3   1   0   0   1  0.68 1.60
   93 L    2 -5 -5 -5  0 -2 -3 -3  0  1  1 -2  1 -1 -1 -1  1 -6 -4  3   20   0   0   0   2   2   2   1   2   9  14   3   4   2   4   4   8   0   0  24  0.38 1.60
   94 D   -1 -2  1  1 -1 -2 -1  1 -4 -5 -4  1 -5 -3  3  3  3 -6 -5 -2    3   2   6   7   2   1   3   9   0   0   2   7   0   1  12  21  20   0   0   3  0.44 1.64
   95 S    0  2 -1 -5 -5 -1 -4  2  1 -1 -1  3  0 -1 -1 -1  1  4 -1 -1    8  13   3   0   0   3   0  14   4   3   5  16   2   2   3   4   8   5   2   5  0.28 1.67
   96 R    1  3  0 -2 -5 -1 -2  1 -4 -2 -2 -1 -1 -5 -1  1  0  3 -4  2   13  16   4   2   0   3   2   9   0   2   3   4   2   0   3  10   5   4   0  15  0.27 1.63
   97 E   -2  1 -1  0 -1  0  0 -3  2 -1  1  0  1 -2 -2  2  3 -5 -2 -1    2   7   2   5   1   4   7   2   4   2  14   5   4   2   2  14  18   0   1   4  0.21 1.62
   98 F   -2 -1 -2 -6 -5 -5 -5 -6 -5  4  2 -5  4  4 -6 -1  2 -4 -3  0    3   3   3   0   0   0   0   0   0  21  19   0  10  19   0   4  13   0   0   6  0.68 1.67
   99 G    1 -3 -4 -6 -2 -4 -5  1  0  1  1 -3  0  3 -5 -3 -3  8  0  0   12   1   1   0   1   0   0  11   2   8  14   1   2  12   0   1   1  21   2   7  0.70 1.31
  100 I   -1  2 -3 -5  0 -2 -4  0 -4  0 -1  2  0  2 -3 -1  1  4 -1  1    5  12   1   0   2   1   0   6   0   6   4  14   2  10   1   5  10   6   1  12  0.28 1.29
  101 V    1 -1  2 -5 -4 -2 -4 -5 -2 -1  4 -2  2  1 -5 -2 -1 -4 -3  0   11   3   9   0   0   1   0   0   1   1  48   2   5   5   0   2   4   0   0   6  0.57 1.29
  102 I   -1 -5 -5 -6  2 -5 -5 -4 -5  4  3 -5  3  0 -5 -3 -1 -5 -4  3    4   0   0   0   4   0   0   2   0  28  29   0   9   3   0   1   3   0   0  16  0.76 1.29
  103 T    2 -5 -4 -5  0 -4 -5  2 -5  2  1 -4 -2  3 -5 -1  0  0 -3  2   15   0   0   0   2   0   0  18   0  13  15   0   1  12   0   3   5   1   0  15  0.44 1.29
  104 L    4 -5 -4 -5  0 -3 -4  2 -5  0  1 -4  3 -2 -3 -1 -2 -2 -1  0   41   0   0   0   2   1   0  13   0   6  14   0   7   1   1   4   1   1   2   7  0.55 1.31
  105 N    1 -4  0  4 -4 -1 -3  1 -2 -2 -4 -3 -4 -5 -2  3  2 -6 -5 -2   10   0   4  27   0   3   0   9   1   2   1   0   0   0   1  25  12   0   0   3  0.58 1.31
  106 T    0 -5 -5 -5  0 -4  1 -3 -5  2  3 -4  1 -1 -3 -3  1  4 -2  3    8   0   0   0   2   0   9   2   0  11  26   0   2   2   1   1   9   5   1  21  0.47 1.31
  107 V   -2 -5 -5 -6 -4 -5 -5  0 -5  3  2 -5 -1  2 -5 -4 -2 -1  0  5    2   0   0   0   0   0   0   7   0  17  22   0   1   9   0   0   1   1   3  37  0.75 1.31
  108 V   -1 -2 -5 -5 -1 -3 -4 -5 -4  0 -1 -4  8  2 -5 -2  0  5 -1  2    4   2   0   0   1   0   0   0   0   2   1   0  51   9   0   2   5   7   2  13  1.08 1.05
  109 M   -3 -2 -2 -5  1 -2 -5 -6 -5  4  3 -4  4 -1 -5 -3 -1 -4 -3  3    0   2   2   0   2   2   0   0   0  27  29   0  10   2   0   2   4   0   0  19  0.69 1.03
  110 L    0 -3 -5 -5 -4 -4 -5  0 -5  3  2 -4 -2  0 -5 -4  0  5 -1  4    7   2   0   0   0   0   0   7   0  14  22   0   0   3   0   0   6   7   2  30  0.55 1.03
  111 A    1 -4 -3 -4  4 -4 -4  2 -4 -1 -1 -4 -3  1 -2  2  4  2 -3  0   11   0   0   0   8   0   0  13   0   4   6   0   0   7   2  15  26   3   0   7  0.43 1.03
  112 G    0 -5 -3 -4 -5 -4 -4  6 -4 -5 -2 -4 -4  1 -5 -1 -1  2  1 -4    7   0   0   0   0   0   0  65   0   0   5   0   0   7   0   3   4   3   6   0  1.11 1.03
  113 F   -1 -5 -5 -5 -4 -4 -5  1 -3  0  3 -5 -2  2 -5 -4 -2  4  5  0    6   0   0   0   0   0   0  10   0   4  37   0   0   8   0   0   2   6  22   5  0.69 1.03
  114 A    1 -5 -5 -5  0 -4 -5  0 -4  3  1 -4  3  1 -1 -2  0  0  2  2   13   0   0   0   2   0   0   8   0  17  15   0   7   6   3   1   5   1   9  13  0.36 1.03
  115 G    4 -4 -3 -4  0 -4 -4  5 -4 -4 -2 -3 -4 -1 -4  1 -1 -5 -4 -2   35   0   0   0   2   0   0  41   0   0   4   0   0   3   0  10   3   0   0   2  0.82 1.03
  116 A    3 -3 -1  0 -4 -1  3  1 -3 -2 -4 -3 -4 -2 -4  1  1  4 -4 -1   26   0   3   4   0   1  25  10   0   2   0   0   0   2   0   9   8   6   0   5  0.47 1.03
  117 M    0 -4 -4 -4  1 -3 -1 -3 -2  1  3 -4  2  2 -4 -2 -1 -1  1  2    8   1   1   1   3   1   6   2   1   6  27   1   6   8   1   3   4   1   5  17  0.36 1.27
  118 V    2 -4 -2 -3 -1 -2 -3  0 -3  1 -1 -4  0  0 -4  2  2 -5 -4  2   20   0   2   1   1   1   1   7   1   9   6   0   2   4   0  17  15   0   0  14  0.37 1.42
  119 P   -1 -3 -2  1 -5 -1  0  4  3 -4 -3  0 -4 -1  0  0  3 -2  0 -2    3   1   2   8   0   2   6  28   6   1   2   5   0   2   5   5  16   1   3   3  0.38 1.46
  120 G   -1 -2 -1  0 -5 -3 -2  3 -1 -3 -3 -3  1 -2  0  3  0 -5  2 -2    5   2   3   5   0   0   2  25   1   2   3   0   4   1   6  23   7   0   8   3  0.40 1.46
  121 I    1 -2 -2 -1 -4 -3 -2 -1 -4  1  0 -2  3 -3  0  1  4  3  0  0   10   2   2   4   0   0   2   4   0   7   7   2   7   1   5  10  23   4   4   6  0.27 1.47
  122 E    1 -2  2 -1 -5  1 -2 -2 -2 -2 -1 -4  1 -2 -2  1  0 -4  5  1   11   2  11   4   0   5   1   3   1   2   5   0   3   1   2  10   6   0  22  10  0.36 1.47
  123 R    1  4 -1 -4 -2 -1 -1 -2  0 -4 -3  4 -3 -5 -1  0 -2 -3 -3  0   13  21   3   0   1   1   2   3   2   1   2  31   0   0   3   7   2   0   1   7  0.55 1.45
  124 Y   -2 -5 -4 -6 -5 -3 -3 -4 -5  0  0 -5  2  0 -3 -3  1 10  2 -1    3   0   1   0   0   1   2   1   0   5   7   0   6   3   2   2  11  45   6   5  1.53 1.46
  125 A    1 -5 -5 -5 -4 -4 -5  3 -5  2  2 -4  0  0 -1 -3  0 -3 -4  3   13   0   0   0   0   0   0  22   0  12  17   0   2   4   3   1   5   0   0  20  0.49 1.47
  126 L    0 -5 -5 -6  0 -5 -5  2 -4 -3 -1 -5 -1  4 -6 -3 -4 10  5 -4   10   0   0   0   2   0   0  14   0   1   5   0   2  15   0   1   0  34  17   0  1.46 1.45
  127 F   -5 -5 -5 -6 -5 -5 -6  2 -4 -4 -2 -5 -2  7 -6 -5 -1  6  5 -4    0   0   0   0   0   0   0  14   0   0   3   0   1  49   0   0   4  12  17   0  1.50 1.46
  128 G    2 -5 -5 -5 -1 -4 -5  0 -5  3  1 -4 -1 -2 -5 -2  3 -3 -4  3   16   0   0   0   1   0   0   8   0  15  15   0   1   2   0   2  20   0   0  18  0.51 1.46
  129 M   -2 -4 -4 -6 -1 -5 -6 -4 -6  6  2 -5  1  4 -5 -5 -3 -2 -3  3    3   1   1   0   1   0   0   1   0  41  15   0   2  15   0   0   1   1   0  19  0.95 1.47
  130 G    1 -5 -3 -4 -4 -4 -4  5 -5 -3 -5 -4 -5 -6 -4  4 -1 -6 -5 -2   12   0   0   0   0   0   0  43   0   2   0   0   0   0   0  38   2   0   0   2  1.11 1.47
  131 A    0 -5 -4 -4  6 -4 -5  0 -5  0 -1 -5  7 -2 -5 -1  3  0 -4  1    7   0   0   1  15   0   0   7   0   5   5   0  27   2   0   3  17   1   0  10  0.78 1.47
  132 V    3 -5 -5 -5  1 -5 -5  0 -5  4  2 -5  0  0 -5 -1 -2 -5 -4  2   26   0   0   0   2   0   0   8   0  20  17   0   2   4   0   3   2   0   0  14  0.54 1.45
  133 A    4 -5 -4 -5  1 -4 -4  4 -4 -4 -3 -4 -2  2  0 -1 -3 -5  0 -3   41   0   0   0   3   0   0  30   0   0   3   0   1  10   4   4   0   0   3   1  0.83 1.45
  134 F   -2 -5 -5 -6 -5 -2 -3 -2  2 -4 -1 -5  2  5 -6 -3 -5  9  5 -3    3   0   0   0   0   2   2   4   5   0   7   0   5  25   0   2   0  27  18   1  1.38 1.47
  135 L    1 -5 -5 -6 -4 -5 -5 -1 -5  3  4 -5 -1  3 -5 -2 -2 -1 -2  2   13   0   0   0   0   0   0   4   0  16  34   0   1  14   0   2   1   1   1  12  0.65 1.45
  136 G    0 -5 -3 -5 -5 -3 -5  0 -1  0 -2 -5 -3  3 -3 -2 -1  3  7  2    7   0   1   0   0   1   0   7   1   4   2   0   0  11   1   2   4   4  36  18  0.83 1.45
  137 L   -1 -5 -5 -6 -1 -5 -5 -3 -6  6  2 -3  1 -3 -5 -3  0 -5 -4  3    4   0   0   0   1   0   0   2   0  41  17   1   4   0   0   1   5   0   0  23  0.91 1.45
  138 V    0 -5 -5 -6  0 -4 -4 -3 -3  4  3 -5  1  1 -5 -3 -2  0 -1  2    8   0   0   0   2   1   1   2   1  21  33   0   3   6   0   2   2   2   1  16  0.62 1.44
  139 Y   -2 -4 -5 -4 -5 -4 -5 -2  1  0 -2 -3  0  2 -5 -2 -2  5  8 -2    4   0   0   1   0   0   0   3   2   6   2   2   2   6   0   3   2   8  55   2  1.33 1.44
  140 Y   -1 -2 -2 -1 -5  1  4 -2  3  0  0 -3 -1 -1 -4  1 -2 -4  1  1    3   1   1   2   0   5  27   3   8   5  11   1   2   2   0  10   2   0   6   9  0.34 1.43
  141 L   -1 -5 -6 -6  0 -5 -5 -6 -6  4  4 -5  1 -2 -5 -4 -1 -1 -3  3    4   0   0   0   2   0   0   0   0  24  38   0   3   1   0   1   4   1   1  20  0.85 1.44
  142 V   -1 -4 -5 -6 -5 -5 -5 -2 -2  0  1 -5  2  6 -6 -3 -4  7  3  1    7   1   0   0   0   0   0   4   1   4  14   0   5  30   0   1   0  14   9  11  0.91 1.44
  143 G    1 -1  0 -4 -4 -4 -4  3 -3 -1 -2  0 -1  1 -5  0  1  2 -4  1   12   3   4   0   0   0   0  25   1   4   4   7   1   6   0   8   8   3   0  12  0.33 1.43
  144 P   -2 -3  0  0 -5 -1  1  4  1 -2 -2 -2 -1 -3  2 -1  1 -5 -5  0    2   1   5   5   0   3  11  30   3   2   4   2   1   1  11   4   8   0   0   7  0.39 1.43
  145 M    0 -3 -4 -4 -2 -3  2  3 -2 -1  2 -4  1  2 -4  0 -1  2  0  0    6   1   0   0   1   0  15  19   1   3  17   0   3   9   0   7   4   3   3   8  0.29 1.45
  146 T    3  4 -2 -2 -5 -1 -2  0 -1 -1 -4  2 -2 -2  0  0  0 -1 -2 -2   23  19   1   2   0   2   1   9   1   3   1  13   1   2   5   7   5   1   1   3  0.36 1.45
  147 E    1  3  0 -1 -5  0  2 -1 -1 -2 -2  2 -3 -5 -4  1 -1 -5 -1 -1   12  18   4   3   0   4  14   4   1   2   5  14   0   0   0  10   3   0   2   4  0.30 1.42
  148 S    3 -2  1 -2  0  0 -1 -3  2 -3  1  1 -3 -4 -3  2  1 -5 -1 -2   24   2   7   1   2   5   4   1   4   1  12   7   0   0   1  17   7   0   2   2  0.30 1.43
  149 A    5 -2 -4 -5 -3 -2 -3 -3 -4  1 -1 -2 -2 -2 -4  0  0 -5 -1  2   53   2   1   0   0   1   1   0   0   9   4   1   0   1   0   4   6   0   3  12  0.72 1.45
  150 S    2  1  2 -1 -3  1  1 -2  1 -3 -3  1 -4 -2 -2  2 -1  0 -4  0   14   9  10   3   0   5   8   3   3   1   2   9   0   2   2  17   3   1   0   6  0.24 1.43
  151 Q    2  1  1  0 -3  1  0 -2  1 -5 -3  1 -2 -2 -2  3  1 -5 -4 -3   18   8   5   5   0   7   6   2   3   0   3   8   1   2   2  19  10   0   0   1  0.32 1.43
  152 R    2  1 -1 -2 -1  2 -1  1 -4 -2  0  1 -1 -2 -4 -1 -2 -5 -4  0   21   8   3   2   1  10   4  12   0   2   9  10   2   2   0   3   1   0   0   8  0.25 1.45
  153 S   -1 -3  2  1 -5 -3 -2  3  2 -4 -4 -2 -5 -3  3  3 -1 -6 -3 -3    3   1   9   8   0   0   2  24   5   1   1   2   0   1  16  23   2   0   1   2  0.59 1.49
  154 S    2 -1  0  1 -4 -1  1  2  0 -3 -5  1 -2 -5  3  0  0 -5 -4 -2   19   4   4   9   0   2   8  14   2   1   1   8   1   0  12   6   5   0   0   3  0.32 1.43
  155 G    1  0  2  2 -4  1  2  1 -3 -5 -4 -1 -4 -5  0  2 -1 -5 -3 -3   13   6   9  10   0   7  12  11   0   0   2   3   0   0   5  16   2   0   1   1  0.34 1.43
  156 I    1  0 -4 -3  0 -4 -4 -4  0  2  1 -2 -1 -2 -4 -2  1 -5 -3  5   10   7   0   2   2   0   0   1   2   9  12   2   1   1   0   3  11   0   1  36  0.50 1.47
  157 K    1  4  0 -3 -5  4 -2 -1 -3 -3 -2  2 -1 -3 -4  0  0  0 -2 -2   14  24   3   1   0  21   2   4   0   1   4  10   2   1   0   5   5   1   2   2  0.51 1.49
  158 S    0  3  0 -1 -5  0  0  0 -4 -3 -1  2  0 -2 -4  3  0 -6 -3 -2    6  14   3   4   0   3   6   7   0   1   8  11   3   2   0  23   7   0   0   3  0.28 1.52
  159 L    4 -3 -5 -1 -2 -3 -4 -1 -3  0  3 -4 -2  0 -4 -1  0 -1 -3 -1   36   1   0   3   1   1   0   5   1   6  27   1   0   3   1   3   6   1   1   4  0.48 1.51
  160 Y   -2 -5 -3 -6 -5 -5 -5 -4  1 -1 -2 -4 -3  7 -4 -4 -4 -1  5  0    3   0   1   0   0   0   0   2   4   2   3   1   0  55   1   0   1   1  19   8  1.41 1.51
  161 V   -2  2  4 -1 -5 -2 -2  1 -4 -1 -1  2 -1 -3 -5  1  0  1 -2 -2    2  11  23   2   0   1   2  12   0   5   6  11   1   1   0  11   7   2   1   2  0.38 1.52
  162 R    2 -1 -1 -5  1 -2 -4 -2 -3  0  0  1  1 -2 -5  0  4  1  0  0   19   4   3   0   3   2   0   2   0   5   8   8   4   2   0   6  25   2   3   5  0.34 1.52
  163 L   -1 -5 -4 -6  1 -5 -6 -6 -5  2  5 -5  6  1 -6 -3 -2 -5 -1 -1    6   0   1   0   3   0   0   0   0   9  50   0  18   6   0   1   2   0   1   3  0.96 1.52
  164 R    2  6 -4 -5  2 -2 -4 -1 -4 -2 -2  1  2 -2 -5  0 -1 -1 -2 -2   15  39   0   0   4   1   0   4   0   3   4   8   5   1   0   8   4   1   1   3  0.63 1.52
  165 N   -1 -4  3 -3  0 -4 -5  1 -4  1  2 -4  1 -3 -5 -1 -2  8  0  0    5   0  14   1   2   0   0  10   0   8  20   1   3   0   0   5   2  21   2   5  0.71 1.50
  166 L   -1 -5 -6 -6  1 -5 -6 -6  0  4  3 -5  0  4 -6 -4 -3  1  3  0    5   0   0   0   2   0   0   0   2  25  25   0   1  19   0   1   1   2  10   6  0.78 1.50
  167 T   -2 -5 -3 -5 -2 -2 -5 -4 -5  2  1 -3 -2  2 -5 -3  3 -5 -1  5    3   0   1   0   1   2   0   1   0  10  11   2   0   8   0   1  21   0   2  38  0.72 1.51
  168 V   -1 -5 -1 -5 -1 -4 -5 -2 -2  1  3 -5  2  1 -5 -1  3 -5 -2  2    4   0   3   0   1   0   0   3   1   7  28   0   5   5   0   3  22   0   1  17  0.54 1.51
  169 I   -1 -6 -6 -6 -2 -5 -6 -3 -6  3  2 -5 -1  3 -3 -4 -4 -5 -3  5    5   0   0   0   1   0   0   2   0  16  15   0   0  13   1   1   0   0   0  46  0.93 1.50
  170 L   -2 -5 -4 -5  1 -5 -5  4 -5  1  3 -5  0 -1 -5  0 -2 -5 -5  2    2   0   0   0   3   0   0  35   0   7  26   0   2   2   0   9   1   0   0  13  0.66 1.49
  171 W   -5 -5 -7 -7 -5 -5 -6 -6 -2 -3 -3 -2 -2  0 -7 -6 -5 13 -1 -5    0   0   0   0   0   0   0   0   1   1   2   3   1   3   0   0   0  88   0   0  3.63 1.46
  172 A    4 -5 -3 -5  0 -4 -5  1 -5  2  2 -4 -3  0 -4 -1  1 -5 -4  0   38   0   1   0   2   0   0   9   0  11  18   0   0   4   0   3   8   0   0   5  0.54 1.46
  173 I    0 -5 -5 -5  0 -5 -5  0 -5  5  2 -5  2  0 -5 -2 -1 -1 -4  1    8   0   0   0   2   0   0   9   0  38  21   0   5   4   0   2   4   1   0   6  0.68 1.42
  174 Y   -5 -5 -5 -6 -5 -3 -5 -6 -1 -3 -1 -5 -4  3 -6 -5 -4 -1  9 -4    0   0   0   0   0   1   0   0   0   1   4   0   0   8   0   0   1   0  84   0  2.30 1.46
  175 P   -3 -5 -5 -4 -5 -4 -4 -3 -5 -3 -2 -4 -5 -1  8 -3 -4 -6 -3 -5    1   0   0   0   0   0   0   1   0   2   5   0   0   3  85   1   0   0   1   0  2.35 1.43
  176 F   -2 -5 -6 -6 -4 -3 -6 -5 -6  6  2 -5 -2  0 -6 -5 -1 -5 -4  4    2   0   0   0   0   1   0   1   0  42  15   0   0   3   0   0   3   0   0  32  1.07 1.41
  177 I    3 -5 -3 -3  4 -5 -5  3 -5  1  0 -5 -3 -3 -5 -2 -2  0 -4  4   22   0   1   1   8   0   0  20   0   6   9   0   0   1   0   2   2   2   0  27  0.59 1.41
  178 W   -4 -4 -6 -6 -5 -5 -4 -3 -3 -3 -2 -5 -4  3 -6 -4 -3 11  6 -4    1   0   0   0   0   0   1   2   0   1   4   0   0  11   0   1   1  47  30   0  2.17 1.39
  179 L    2 -5 -5 -5 -4 -5 -5  3 -5  3  2 -5  3  2 -3 -4 -4  0 -2  0   19   0   0   0   0   0   0  22   0  15  20   0   7   7   1   0   0   1   1   6  0.56 1.41
  180 L    1 -5 -6 -6 -4 -5 -5 -5 -5  3  4 -5  2  2 -5 -4 -3 -2 -2  2   14   0   0   0   0   0   0   0   0  15  44   0   4   8   0   0   1   1   1  13  0.80 1.40
  181 G    0 -4 -3 -4  2 -2 -4  5 -1 -5 -5 -1 -2 -5  1  3 -2 -5 -5 -3    7   0   0   0   5   1   0  49   1   0   0   3   1   0   6  21   1   0   0   2  0.91 1.34
  182 P    1 -3  0  1 -4 -1 -1 -2 -3 -1 -2 -2 -1 -3  3  0  3 -3  4  0   10   1   4   9   0   3   3   3   0   3   3   3   1   0  14   5  19   0  13   7  0.33 1.24
  183 P   -1 -4 -2  1 -5  1  4  1 -4 -2  1 -3  3  0 -1 -2 -1  0 -4 -2    5   0   1   9   0   5  29  10   0   2  16   0   7   4   3   2   3   1   0   2  0.37 1.33
  184 G    0 -5 -2 -3 -5 -4 -4  6 -1 -5 -4 -4  2 -3 -3 -1 -1 -5 -5 -4    8   0   2   1   0   0   0  69   1   0   1   0   6   1   1   3   4   0   0   1  1.27 1.37
  185 V    0 -1 -3 -2 -4 -2 -3  3 -1  1  2 -3 -2  2 -3 -2 -1  4 -2 -1    8   4   1   2   0   2   1  26   1   7  20   1   0  10   1   2   4   5   1   3  0.38 1.26
  186 A    1 -1  4 -2 -5 -2 -2  5 -1 -5 -4 -1 -4 -5 -2 -1 -2 -5 -4 -5   10   4  24   2   0   2   2  40   1   0   2   4   0   0   2   4   2   0   1   0  0.80 1.36
  187 L   -1  0 -3 -2 -4 -2 -2  0  0  1  2 -1  2  0 -4 -1 -1  1 -3  3    4   4   1   3   0   1   2   8   3   7  19   3   4   5   1   4   3   2   0  25  0.26 1.34
  188 L   -1 -5 -1  1 -4 -3 -3 -2 -5  5  2 -4  1  1 -1 -2  0  0 -3  1    5   0   4   8   0   1   1   3   0  30  18   0   2   6   3   2   7   1   0   9  0.42 1.35
  189 T    1 -3  1  3 -5  3 -2  2 -1 -3 -4 -3 -3 -5  0  2  0  0 -3 -2   10   1   6  18   0  13   1  14   1   2   1   0   1   0   5  17   5   1   1   3  0.41 1.41
  190 P    1 -5 -2 -2 -4 -1 -2 -1 -5  0  0 -4 -2 -3  5 -2  0 -6 -1  3   14   0   2   2   0   3   3   4   0   5   8   0   0   0  24   3   5   0   2  25  0.52 1.41
  191 T    1 -3  0  4 -5 -4 -1  0 -4 -2 -2 -4 -3  2 -3  1  2  0  2  0   10   1   4  23   0   0   3   6   0   1   3   0   0   9   1   8  13   1   6   8  0.35 1.41
  192 V    1 -4 -1 -2 -4 -1 -3  2 -4  1  0 -3  1 -3 -4  2  2 -1 -1  1   12   0   2   2   0   2   1  15   0   7  10   1   4   1   0  16  12   1   2  11  0.26 1.39
  193 D    0 -1  2  0 -5 -2  5  0 -3 -1 -1 -3 -1 -5 -4  0  0 -5 -4 -2    7   2   9   3   0   0  44   9   0   4   6   0   2   0   0   6   5   0   1   3  0.60 1.36
  194 V    2 -3  2 -2 -4  2 -1 -3  0  0 -2 -3  1 -1 -4  1  3 -5 -4  1   17   0   9   2   0  11   3   1   2   6   4   0   3   3   0   8  20   0   0   9  0.33 1.32
  195 A    0 -5 -6 -6 -2 -5 -2 -6 -5  5  2 -5 -1  0 -5 -4 -3  4 -3  3    8   0   0   0   0   0   3   0   0  38  20   0   0   4   0   0   0   5   0  19  0.87 1.38
  196 L    1 -5 -4 -5 -4 -5 -5  2 -5  3  1 -5 -1  4 -5 -2 -1  3 -1  1   13   0   1   0   0   0   0  15   0  15  15   0   1  18   0   2   3   4   2  11  0.51 1.39
  197 I   -2 -5  0 -6 -5 -4 -5 -6  2 -1 -3 -5 -2  5 -6 -4 -4  2  8 -1    3   0   5   0   0   0   0   0   4   4   0   0   1  20   0   0   0   3  56   5  1.56 1.39
  198 V    2 -4  3 -4  1 -2 -3  3 -4 -1 -3 -4  2 -5 -5  2  1 -6 -5 -1   15   0  17   0   4   1   1  22   0   4   2   0   7   0   0  13  10   0   0   4  0.50 1.39
  199 Y   -2 -5 -6 -6 -4 -5 -6 -2 -5  5  2 -5 -1  1 -5 -3 -4 -4  3  3    3   0   0   0   0   0   0   4   0  36  16   0   1   5   0   2   0   0  12  21  0.83 1.38
  200 L    3 -5 -5 -5  1 -3 -5 -3  0  1  4 -4  1 -2 -4 -3 -3 -5 -2  0   27   0   0   0   3   1   0   2   2   7  47   0   3   1   0   0   0   0   1   4  0.74 1.36
  201 D   -5 -4  0  8 -6 -3 -1 -4 -4 -6 -7 -3 -6 -6 -2 -2 -4 -7 -6 -6    0   0   2  94   0   0   1   0   0   0   0   0   0   0   2   1   0   0   0   0  2.19 1.36
  202 L   -1 -5 -6 -6 -2 -5 -6 -6 -5  3  3 -5 -2  4 -6 -5 -2 -4 -3  4    4   0   0   0   1   0   0   0   0  18  28   0   0  18   0   0   1   0   0  30  0.91 1.36
  203 V   -1 -5 -5 -6 -4 -5 -5 -4 -5  3  3 -5  1  2 -5 -3  0  0 -3  3    6   0   0   0   0   0   0   1   0  18  32   0   3  10   0   1   6   1   0  21  0.69 1.33
  204 T    4 -4  4 -3 -4 -3 -4 -1 -4 -2 -1 -3 -2 -3 -4  2  2  0 -4 -3   37   0  21   0   0   0   0   4   0   2   8   0   1   1   0  12  12   1   0   1  0.63 1.32
  205 K   -3  1 -3 -3 -5  2 -2 -3 -3 -1 -1  7 -1 -3 -4 -3 -3 -5 -4 -3    0   4   0   0   0   8   0   2   0   3   7  71   1   1   0   0   0   0   0   1  1.20 1.27
  206 V    1 -5  0 -5  1 -4 -4  1 -4  4 -1 -4 -3 -2  2 -3 -1 -5  1  3   14   0   4   0   3   0   0  11   0  23   4   0   0   1  12   0   3   0   5  19  0.48 1.29
  207 G    2 -5 -4 -5  0 -4 -5  4 -5  2  1 -4  1 -3 -1 -3 -3 -5 -4  2   18   0   0   0   2   0   0  31   0  12  12   0   3   1   4   0   0   0   0  16  0.58 1.29
  208 F   -5 -6 -6 -6 -5 -6 -6 -6 -4 -1  0 -6 -3  8 -6 -5 -5  4  3 -2    0   0   0   0   0   0   0   0   0   3   5   0   0  77   0   0   0   5   8   1  1.94 1.31
  209 G    1 -5 -3 -4  0 -4 -4  6 -5 -5 -4 -4 -2 -5 -3  1 -1 -5 -5 -1   10   0   0   0   2   0   0  67   0   0   2   0   1   0   1   9   3   0   0   5  1.22 1.29
  210 F    0 -5 -5 -6 -4 -5 -5 -1 -1  2  3 -5  1  4 -5 -2 -4 -3  3  2   10   0   0   0   0   0   0   6   1   9  29   0   3  15   0   3   0   0  10  14  0.56 1.28
  211 I   -2 -5 -6 -6 -4 -5 -5 -4 -5  3  3 -5  4  3 -6 -3 -4  6 -2  2    4   0   0   0   0   0   0   1   0  18  30   0   9  11   0   2   0  12   0  15  0.85 1.27
  212 A   -1 -5 -6 -2 -4 -5 -5 -6 -3  5  4 -5 -1  2 -5 -4 -3 -4 -3  2    6   0   0   3   0   0   0   0   1  31  38   0   0   8   0   0   0   0   0  14  0.85 1.20
  213 L   -4 -5 -5 -6 -4 -4 -5 -6 -1  0  4 -5  1  1 -5 -3 -2  8  4  0    0   0   0   0   0   0   0   0   1   5  45   0   2   5   0   1   2  19  14   5  1.05 1.17
  214 D    2  3  2 -3 -4 -2 -3 -3  2  0  0 -2  0  2 -4 -1 -2  5  0 -1   16  16   9   1   0   1   1   1   4   5   9   2   3   9   0   5   1   8   3   4  0.30 1.10
  215 A    3 -2  0 -4 -4 -3 -2  1 -4  2 -1 -3 -1 -2 -4  2 -1  3 -1  0   25   2   5   0   0   0   3  10   0  11   6   0   2   2   0  19   3   4   2   7  0.31 1.12
  216 A    4  3 -2 -4 -4 -2 -3 -3  6 -3 -1 -3 -2 -4 -4 -2 -3 -5 -3  1   43  15   1   0   0   1   0   0  22   0   7   0   1   0   0   0   0   0   0   9  0.81 1.12
  217 A    2  3 -1  3 -4  1  0 -1 -4 -3 -2  1 -2 -2 -4 -2  1 -5 -4  1   17  17   1  16   0   5   5   4   0   1   3   7   1   2   0   1  10   0   0  10  0.31 1.09
  218 T    2  1  3 -2 -4 -2 -2 -2 -3  0 -3 -1 -3 -5 -4  3  1 -5 -4  1   21   7  15   2   0   1   1   3   0   5   2   3   0   0   0  21   8   0   0  13  0.39 1.09
  219 L   -3  1 -4 -2 -4 -2 -2 -4 -4  2  3  2  2 -2 -5 -1 -2  2 -3  0    1   8   0   2   0   1   3   1   0  12  36  13   6   1   0   6   2   3   0   7  0.41 1.02
  220 R   -1  2  0  4 -4  0 -1  0 -3 -5 -5 -2 -4 -5 -3  4  1 -5 -4 -4    3  10   3  26   0   4   2   5   0   0   0   0   0   0   0  41   7   0   0   0  0.73 0.98
  221 A    2 -1 -2  1 -4  0  4 -3 -3 -4 -3  0 -4 -5  3  1 -1 -5 -4 -4   20   2   0   8   0   3  31   0   0   0   2   6   0   0  17   9   3   0   0   0  0.61 0.85
  222 E    4 -3  0  0 -3  2  3 -1 -3 -4 -1 -2 -3 -4 -3  1  0 -5 -4 -3   37   0   4   5   0  12  21   2   0   0   6   0   0   0   0   7   5   0   0   0  0.49 0.78
  223 H   -3 -2  4  2 -5  3  4  0  4 -5 -5 -1 -4 -5 -3 -2 -3 -5 -3 -5    0   0  20   9   0  17  35   9  10   0   0   0   0   0   0   0   0   0   0   0  0.78 0.69
  224 G   -1 -2  2 -2 -3  2 -2  4 -2 -2 -3 -2 -2 -4 -3  0 -2 -4 -3  2    0   0  15   0   0  15   0  39   0   0   0   0   0   0   0   6   0   0   0  25  0.53 0.47
  225 E   -2 -1 -1  2 -5  1  6 -3 -1 -5 -4  0 -3 -5 -2 -1 -2 -4 -3 -4    0   0   0   9   0   0  91   0   0   0   0   0   0   0   0   0   0   0   0   0  1.22 0.41

                      K         Lambda
Standard Ungapped    0.1444     0.3280
Standard Gapped      0.0410     0.2670
PSI Ungapped         0.1803     0.3172
PSI Gapped           0.0552     0.2670
