# Supplementary material for: Alignment of Helical Membrane Protein Sequences Using AlignMe
Source: PLoS One. 2013 Mar 4;8(3):e57731. doi: 10.1371/journal.pone.0057731 (PMC3587630; doi:10.1371/journal.pone.0057731)
Supplement: File S4 — Source code for AlignMe. (GZ) [file pone.0057731.s004.gz › AlignMe1.1/examples/PSSMs/2EI4_A.pssm]

Last position-specific scoring matrix computed, weighted observed percentages rounded down, information per position, and relative weight of gapless real matches to pseudocounts
           A  R  N  D  C  Q  E  G  H  I  L  K  M  F  P  S  T  W  Y  V   A   R   N   D   C   Q   E   G   H   I   L   K   M   F   P   S   T   W   Y   V
    1 Q   -1  1  0  0 -3  5  2 -2  0 -3 -2  1  0 -3 -1  0 -1 -2 -1 -2    0   0   0   0   0   0   0   0   0   0   0   0   0   0   0   0   0   0   0   0  0.00    0.00
    2 A    5 -2 -2 -2 -1 -1 -1  0 -2 -2 -2 -1 -1 -3 -1  1  0 -3 -2  0  100   0   0   0   0   0   0   0   0   0   0   0   0   0   0   0   0   0   0   0  0.53 0.09
    3 G    0 -3 -1 -2 -3 -2 -3  6 -3 -4 -4 -2 -3 -4 -3 -1 -2 -3 -4 -4    0   0   0   0   0   0   0 100   0   0   0   0   0   0   0   0   0   0   0   0  1.20 0.10
    4 F   -1 -3 -3  1 -4 -3 -3 -4 -1 -2 -2 -3 -2  6 -4 -3 -3  0  6 -2    6   0   0  12   0   0   0   0   0   0   0   0   0  46   0   0   0   0  37   0  1.00 0.46
    5 D   -2 -1 -1  2 -4  6  3 -3 -1 -3  0  0 -2 -4 -3 -2 -2 -4 -3 -3    0   0   0  11   0  57  21   0   0   0  11   0   0   0   0   0   0   0   0   0  0.84 0.48
    6 L   -1 -2 -3 -2 -3  1  3 -4  1 -1  2 -2  2  2 -3 -2  1 -3 -2  0    4   0   0   0   0   7  24   0   4   0  23   0   7  11   0   0  12   0   0   8  0.30 0.52
    7 L    0 -4 -5 -5 -3 -4 -4 -5 -5  5  3 -4  0 -2  0 -2 -2 -4 -3  3    6   0   0   0   0   0   0   0   0  39  27   0   0   0   4   2   0   0   0  22  0.69 0.68
    8 N   -2 -3  3 -1 -4 -2 -3  3  5 -4 -4 -3 -4  0 -4  2  2 -4 -3 -4    0   0  15   3   0   0   0  28  17   0   0   0   0   4   0  16  16   0   0   0  0.67 0.77
    9 D   -2 -3  0  6 -5  0  2 -4  1 -4  0 -1 -3 -5 -2 -2  1 -5 -4 -3    2   0   2  50   0   4  15   0   3   0  10   2   0   0   1   0  10   0   0   1  0.81 0.82
   10 G   -1 -4 -1  0 -4 -3 -3  1  2 -3 -3 -3  0  1 -2  0  4  0  4 -2    4   0   2   5   0   0   0  11   5   0   1   0   2   7   2   6  36   1  16   1  0.51 0.86
   11 R   -1  1 -1 -3 -4 -3 -4  5 -4 -2 -3 -3 -3 -4 -4 -1  1 -5 -4  3    2  10   3   1   0   0   0  41   0   0   0   0   0   0   0   4  11   0   0  28  0.67 0.88
   12 P   -1 -2 -3 -3 -5  2 -3  4  3 -5 -3  1 -4 -2  3  0 -2  1 -1 -3    3   2   0   0   0  11   0  34   8   0   3  10   0   2  16   8   1   2   2   1  0.58 0.93
   13 E   -3  3 -3  1 -5 -2  3  0 -3  3 -2  0 -2  1 -4 -3 -1 -5 -3  2    0  18   0   8   0   0  20   8   0  18   2   3   1   6   0   0   3   0   0  13  0.37 0.96
   14 T    1 -3 -2 -3 -3 -3 -3 -2 -4 -2 -3 -3 -3 -4 -3  4  5  4 -4 -3    9   0   0   0   0   0   0   2   0   2   2   0   0   0   0  36  42   7   0   0  0.90 1.02
   15 L   -4 -5 -1 -2 -4 -4 -5 -5 -4  3  3 -5 -1  5 -5 -2  1 -3 -2  1    0   0   3   3   0   0   0   0   0  15  34   0   0  26   0   3   8   0   0   8  0.69 1.03
   16 W   -4 -5 -6 -7 -5 -5 -5 -5 -4 -4 -1 -5 -3  1 -3 -4 -5 12  2 -1    1   0   0   0   0   0   0   0   0   0   5   0   0   3   2   1   0  76   6   5  2.91 1.17
   17 L   -1 -4 -5 -5 -4 -4 -5 -4 -1 -1  5 -5 -1  1 -5 -4 -3 -3  3  3    5   0   0   0   0   0   0   1   1   1  55   0   0   5   0   0   0   0  12  18  0.86 1.19
   18 G   -1 -3  0 -3 -3 -3 -3  0 -3 -2 -1 -3 -1  1 -3  0  0 10 -1  0    5   1   4   1   0   1   1   7   0   2   5   1   2   6   1   8   5  40   1   8  1.16 1.00
   19 I    3 -3 -3 -3 -3 -3 -3 -3 -3  3  1 -3  0  3 -2 -2  0 -3 -2  2   22   1   1   1   0   1   1   1   0  18  13   1   2  11   2   3   4   0   1  16  0.39 1.04
   20 G    2 -5 -2 -4 -2 -4 -4  3 -5  2 -2 -4 -3 -1 -4  0  0 -5 -1  4   17   0   2   0   1   0   0  24   0  10   1   0   0   3   0   6   5   0   2  30  0.56 1.25
   21 T    1 -4 -4 -4  1 -4 -4 -4 -4  1  0 -4 -1  5 -4  1  4 -3 -2 -1   13   0   0   0   3   0   0   0   0   7   8   0   1  29   0  11  24   0   0   4  0.65 1.24
   22 L    5 -5 -5 -5  3 -4 -4 -2 -5  1  0 -4  3 -1 -4  0 -2 -5 -4  2   47   0   0   0   5   0   0   1   0   8   7   0   9   3   0   5   1   0   0  15  0.71 1.25
   23 L    3 -5 -5 -5  0 -4 -5  3 -5  2  2 -4  2 -4 -5 -2 -1 -5 -4  2   25   0   0   0   2   0   0  20   0  11  18   0   4   0   0   1   3   0   0  15  0.55 1.29
   24 M   -2 -5 -4 -6 -4 -4 -4 -5 -4 -1  2 -4  8  4 -5 -1 -2 -3  0 -2    3   0   1   0   0   0   1   0   0   2  16   0  47  20   0   4   1   0   3   1  1.24 1.31
   25 L    2 -5 -4 -5 -4 -4 -3  2 -5  1  3 -4  2  2 -5 -1  0 -4 -3  1   15   0   0   0   0   0   2  16   0   6  26   0   5   7   0   4   7   0   0  11  0.41 1.30
   26 I    4 -5 -5 -5 -2 -4 -4 -3 -5  1  2 -4 -2  2 -4  0 -2 -5 -3  2   35   0   0   0   1   0   0   1   0   8  21   0   0   8   0   8   2   0   0  17  0.60 1.30
   27 G    3 -4 -2 -4  3 -4 -4  3 -4 -1 -1 -4 -4  0 -4  3 -1 -5 -4 -2   29   0   1   0   6   0   0  20   0   5   5   0   0   4   0  26   3   0   0   1  0.60 1.30
   28 T    2 -4 -3 -4 -2 -3 -4 -1 -4  0  0 -3  1  0 -4  1  5 -4 -4  0   19   0   0   0   1   1   0   5   0   5  10   0   3   4   0  11  34   0   0   6  0.52 1.26
   29 F    1 -5 -5 -5 -4 -4 -5 -1 -1  2  3 -5  0  2 -5 -4 -3 -4 -3  4   15   0   0   0   0   0   0   4   2   9  27   0   2  10   0   0   1   0   0  29  0.62 1.29
   30 Y   -1 -5 -5 -6  0 -5 -5  0  0  2  0 -5 -2  6 -5 -4 -3  2  3  3    4   0   0   0   2   0   0   7   2  10   9   0   0  32   0   0   1   3   9  20  0.77 1.29
   31 F   -2 -5 -5 -6 -1 -5 -5 -5  0 -1  0 -5 -1  8 -2 -4 -1 -2  3 -1    3   0   0   0   1   0   0   0   2   3   6   0   1  65   3   1   3   0   8   3  1.40 1.28
   32 I    0 -5 -5 -6 -4 -5 -5 -2 -4  2  2 -5  1  4 -5 -3  0  5  1  2    9   0   0   0   0   0   0   4   0  12  20   0   3  21   0   1   6   7   5  13  0.60 1.30
   33 A    3 -2 -4 -5 -1 -3 -4 -1 -4  1  1 -4  1 -1 -1 -1 -1  3  3  2   23   2   0   0   1   1   1   5   0   7  12   0   3   2   3   4   4   4  11  17  0.35 1.28
   34 R   -1  0 -4 -3 -5  2  2 -5 -2 -3  3 -1  4  0 -1  0 -3  3  0 -2    5   5   0   1   0  10  13   0   1   0  26   3  10   4   3   7   0   4   4   2  0.37 1.34
   35 G    1  3 -3 -4  1 -3 -4  2 -2 -2 -2 -1  2  0 -4  2  1  0 -1 -1   14  15   1   0   3   0   0  15   1   1   4   3   5   4   0  16  10   1   2   4  0.31 1.32
   36 W    0  3  0  0 -5  0 -4 -1 -4 -2  0 -2  0  3 -3  0 -1  6 -1 -3    9  16   4   5   0   4   0   5   0   2   9   1   3  14   1   9   3  12   1   1  0.41 1.30
   37 G   -2  5  3  0 -4  0 -3  0 -2 -2 -5  1 -4 -2 -1  2  1 -5 -2 -3    1  29  13   5   0   3   0   6   1   2   0   8   0   2   2  13  10   0   1   1  0.51 1.30
   38 V    1 -2 -1 -4 -3  0 -2 -2 -4  1  1 -2 -1 -3 -1  0 -2 -4 -2  4   14   2   3   1   0   5   2   2   0   5  15   3   1   0   3   8   1   0   1  34  0.38 1.20
   39 T    1  1 -3 -3 -2 -1  0 -2  0 -3 -2  1 -3 -1  4  1  3 -5 -4  0   10   9   0   1   1   2   6   2   2   0   4   7   0   2  18  10  18   0   0   6  0.36 1.24
   40 D    0  0  0  4  2 -1  0  1 -1 -2 -1 -2 -3 -4  2  0 -1  0 -3 -1    8   5   4  22   4   2   5  10   2   3   7   2   0   0   9   6   4   2   1   4  0.24 1.18
   41 K   -1  0  0 -2 -4  1  1  3 -3 -4 -4  2 -2 -5  3  1 -1 -5 -4 -2    4   6   5   2   0   6   9  20   0   0   1  11   1   0  16  12   3   0   0   3  0.40 1.23
   42 E   -1  3  0 -2 -5  0  2  0 -3 -3 -2  4 -4 -5  1 -1 -1  0 -4 -1    4  14   4   1   0   4  14   6   0   2   3  29   0   0   6   5   3   1   0   4  0.43 1.26
   43 A    0  2  0  0 -4 -1 -1 -3  2 -3 -2  1 -2 -1  0 -1 -1  8  3 -1   10  10   4   6   0   2   3   1   4   1   3   8   1   1   5   3   3  22  10   4  0.60 1.16
   44 R   -3  6 -3 -2 -6  3  0 -2 -2 -5 -5  4 -4 -5 -4 -2 -3 -5 -4 -5    1  51   0   1   0  11   5   4   1   0   0  23   0   0   0   2   0   0   0   0  1.20 1.30
   45 E   -2 -2 -4 -3  0 -1  0 -3 -4  1  2  0 -1 -1 -3  0  4 -4  0  1    2   2   0   1   2   2   6   2   0   8  23   6   1   2   1   5  24   0   4  11  0.32 1.27
   46 Y    0 -3 -4 -3  0 -4 -2 -3 -1  1  0 -4 -2  5 -5  2 -1 -1  4 -2    8   2   0   1   2   0   2   1   1   9   7   0   1  26   0  20   4   1  14   2  0.57 1.34
   47 Y   -2 -2 -4 -4 -5 -4 -4 -3  6  0  2 -4  2  1 -5 -4 -3  1  5  0    3   2   0   1   0   0   0   3  23   4  23   0   4   5   0   0   1   1  24   6  0.86 1.34
   48 A   -1 -3 -3 -3 -4 -1 -4 -1 -3  0  2 -4 -1 -1 -2 -1  3 -3  5  2    4   1   1   1   0   4   0   5   0   5  17   0   1   1   2   3  17   0  21  16  0.45 1.32
   49 I    2 -5 -5 -6  0 -5 -5 -5 -5  4  3 -5 -1 -2 -4 -3  0 -5 -1  3   16   0   0   0   2   0   0   0   0  23  25   0   1   1   1   1   5   0   2  23  0.67 1.34
   50 T    2 -4  0 -4 -4 -4 -3 -2 -4 -2  0 -4 -3  0  0  2  4 -1 -4  0   21   0   4   0   0   0   1   2   0   2  11   0   0   4   5  18  25   1   0   6  0.45 1.32
   51 I    3 -5 -4 -5 -1 -4 -4  2 -5  3  0 -4  1 -1 -1 -1  1  0 -4 -1   30   0   0   0   1   0   0  19   0  16   9   0   4   2   2   5   9   1   0   2  0.48 1.32
   52 L    0 -5 -5 -6 -4 -5 -5 -1 -5  2  4 -5  4  3 -5 -4 -3 -4 -3  1   10   0   0   0   0   0   0   4   0  11  42   0  10  11   0   1   1   0   0   8  0.73 1.32
   53 V    0 -5 -3 -5 -4 -5 -5 -5 -1  6 -1 -2 -1 -2 -1 -3 -1 -2 -4  4    7   0   1   0   0   0   0   0   1  43   2   2   1   1   4   2   3   1   0  31  0.88 1.24
   54 P    0 -4  0 -4  4 -3 -4 -4 -4 -3  0 -1 -2 -5  3  1  5 -5 -4 -1    8   0   4   0   8   0   0   0   0   0  11   4   1   0  13   9  40   0   0   3  0.69 1.24
   55 G    1 -5 -3 -5 -4 -4 -5  3 -5  1  2 -4  0  4 -5 -2  1 -1 -3 -1   11   0   1   0   0   0   0  25   0   8  21   0   2  16   0   2  10   1   0   3  0.52 1.24
   56 I   -2 -5 -5 -6 -4 -5 -5 -6 -5  5 -1 -5 -2  2 -5 -1 -1  2 -3  4    3   0   0   0   0   0   0   0   0  42   2   0   0   9   0   6   3   3   0  32  0.97 1.24
   57 A    5 -4 -3 -4 -3 -3 -1  0 -4 -4 -4 -3  3 -2 -3  3 -2 -5 -4 -3   59   0   0   0   0   0   5   4   0   0   0   0   9   2   0  20   0   0   0   0  0.93 1.22
   58 S    4 -4 -4 -4  2 -4 -4  1 -4  0 -2 -4 -3  4 -4  1  1  2 -3 -3   37   0   0   0   4   0   0  12   0   5   3   0   0  17   0   9   7   2   0   0  0.60 1.22
   59 A   -1 -5 -5 -6 -4 -5 -5 -5 -1  4  2 -5 -1  2 -5  0 -1  3  4  3    6   0   0   0   0   0   0   0   1  21  19   0   1   9   0   8   2   4  13  17  0.59 1.26
   60 A    3 -3 -1 -4 -2 -3 -1 -2  7 -2 -3 -3  0 -4 -4  3  1 -5 -3 -3   26   0   2   0   1   0   3   3  30   2   1   0   2   0   0  19  10   0   0   1  0.83 1.23
   61 Y   -4 -4 -4 -3 -5 -4 -2 -5  0 -4 -4 -4 -4  1 -5 -4 -2  1  9 -4    0   0   0   1   0   0   2   0   1   0   0   0   0   1   0   0   3   1  89   0  2.24 1.23
   62 L   -3 -5 -5 -6 -4 -5 -5 -6 -4 -2  3 -5  3  6 -6 -4  0  2  4  1    2   0   0   0   0   0   0   0   0   0  25   0   8  37   0   0   5   2  12   8  1.00 1.26
   63 A    3  1 -3 -4 -4 -2 -3  1  1 -3 -2 -3 -3 -1 -4  1  2 -3  5 -1   27   7   0   0   0   1   0   9   3   0   5   0   0   1   0  10  12   0  20   5  0.48 1.19
   64 M   -4 -4 -4 -2 -4  0 -2 -5 -4  1  2 -4  9 -2 -5 -4 -3 -4  1 -1    0   0   0   3   0   4   3   0   0   7  13   0  61   0   0   0   0   0   6   2  1.40 1.23
   65 F    5  0 -3 -3 -3 -3 -3 -1 -3 -1 -1 -2 -2  2 -3 -1 -1 -3 -2  0   53   4   1   1   0   1   1   4   0   3   7   2   0   8   1   2   4   0   1   6  0.59 1.03
   66 F    0 -3 -2  0  1 -2 -1 -2 -3 -1  1 -2 -2  1 -3  3  2 -3  0 -1    6   1   2   7   3   1   3   2   0   3  15   1   0   6   1  27  15   0   3   4  0.29 1.00
   67 G   -1 -3  3  2 -3 -2 -1  5  0 -2 -4 -3 -3 -3 -3 -1 -2  1 -2 -1    4   1  14  11   0   1   4  40   3   2   2   1   0   1   1   4   2   2   1   5  0.59 1.02
   68 I   -2 -3  0 -1 -3  2 -1 -2  2  1  3 -3 -1  1 -1 -2 -3  1  0  1    3   1   4   4   0  11   4   4   4   9  29   1   1   5   3   2   1   2   3   8  0.25 1.06
   69 G    0 -3 -2 -2 -4 -3 -1  6 -3 -4 -4 -3 -4 -4 -3  0  0 -4 -4 -1    7   1   2   2   0   1   3  63   0   1   1   1   0   1   1   5   7   0   0   4  1.04 1.08
   70 V    1 -3  0 -1 -3 -2 -3 -2  1  1  0 -2  0 -2 -1  0  0  7  1  1   11   1   5   3   0   1   1   2   3   8   7   3   3   1   3   8   7  18   5  11  0.41 1.07
   71 T    1  2 -2 -1 -4 -1 -2  0 -4  1 -1 -2 -3 -3 -3  1  4 -1 -1  0   10  13   1   4   0   2   2   8   0   8   4   1   0   1   1   9  24   1   2   8  0.28 1.21
   72 E   -1 -2 -1  2 -4  1  1  0 -1 -2 -2 -2 -1  1  2 -1  2 -2  2  0    3   2   2  10   0   6   8   8   1   2   5   2   1   6  10   5  14   1   8   6  0.18 1.19
   73 V   -2 -4 -1 -3 -4 -4 -3 -3  1  3  1 -2 -1  1 -2 -1 -1 -4  1  4    3   0   3   1   0   0   1   1   3  16  12   3   1   5   2   6   3   0   5  33  0.43 1.17
   74 E   -1 -1 -1 -1 -4  1  2 -4  2 -4 -4  0 -2 -1  1  0  0  7  2 -3    6   3   3   3   0   7  16   1   6   0   1   5   1   2   8   7   6  16   7   1  0.52 1.14
   75 L    1 -3  0 -1 -4  1 -2  0  3  1  0 -2  2  0 -3 -1  2 -4 -3  2   10   0   4   4   0   7   2   8   6   6  10   2   6   3   1   3  13   0   0  13  0.17 1.14
   76 A    1 -2 -3  0 -4  0  0  3 -1 -1 -2 -3 -2 -3  2  0 -1 -4 -1  1   13   2   1   5   0   4   8  24   2   3   4   0   1   1   9   7   3   0   2  10  0.26 1.15
   77 S    1 -1  2 -1 -3 -3 -1  1  3 -2 -3 -3 -1  0  0  1  2 -4 -1 -2   14   3  11   4   0   1   3  12   7   2   2   1   1   5   5  10  15   0   2   3  0.25 1.10
   78 G    0 -2  0  2 -4  0  0  4  1 -1 -4 -1 -3 -4  1 -2  0 -4 -2 -2    9   1   5  13   0   5   5  32   4   5   1   3   1   0   7   2   5   0   1   2  0.40 0.99
   79 T   -1 -2 -1  0 -4 -1  3  2  4 -2 -3 -2 -3 -3  1  0  2 -4 -1 -1    5   2   3   6   0   1  18  14  11   2   2   2   0   1   7   6  15   0   2   5  0.31 1.04
   80 V    0 -1 -2  1  2 -2 -1  0 -3 -1 -1 -3 -2  1 -1  1  2 -3  2  2    7   3   1   8   4   1   5   8   0   3   6   0   1   6   3  10  13   0   7  13  0.13 0.95
   81 L   -2  5 -1 -2 -1 -2 -3 -2  0 -2  1 -1 -2 -1  3 -2  0 -1 -2 -2    2  39   3   2   1   0   1   3   2   1  15   1   0   3  16   2   5   1   1   3  0.58 0.92
   82 D   -1 -1  2  0 -4  5  1 -3 -2 -2 -3 -2 -1  1  0  0  2 -4 -3 -3    6   2   8   6   0  31   8   1   0   2   1   0   2   7   5   5  13   0   0   1  0.45 0.93
   83 I   -1  1 -4 -3 -3 -1 -3 -4 -4  4 -1 -3  0  1 -2 -1  0 -4 -3  4    6   8   0   1   0   3   1   0   0  27   3   0   1   7   2   4   4   0   0  31  0.46 0.83
   84 Y   -2 -3 -4 -4 -4 -1 -3 -4 -2 -2  0 -3  0  7 -1 -1 -1  2  4 -1    2   0   0   0   0   4   2   1   0   1   7   0   2  46   3   5   3   3  15   4  0.80 0.75
   85 Y   -2 -3 -3 -4 -3 -3 -3 -2 -2 -1  0 -3 -2  1 -3 -1 -2  9  6 -1    2   1   1   1   0   1   1   4   0   4  10   1   0   4   1   5   2  29  29   4  1.04 0.65
   86 A    3 -3 -3 -3 -2 -2 -2  1 -3  0  1 -2  1 -1  0  0 -2 -3 -1  1   29   1   1   1   0   1   1  13   0   4  14   1   5   2   4   6   1   0   2  13  0.26 0.61
   87 R   -3  7 -2 -3 -4 -1 -2 -4  0 -4 -3  3 -3 -3 -3 -2 -3 -3  2 -4    1  70   0   0   0   0   0   1   2   0   1  14   0   0   0   0   0   0   8   0  1.16 0.65
   88 Y   -3 -3 -3 -4 -4 -3 -4 -4  0 -3 -3 -3 -2  3 -4 -3  0  4  8 -3    0   0   0   0   0   0   0   0   0   0   0   0   0  10   0   0   8   5  73   0  1.51 0.69
   89 A    1 -4 -5 -5  0 -4 -4 -2 -5  4  2 -4  0 -2 -4 -2 -1 -4 -3  4   13   0   0   0   2   0   0   3   0  26  17   0   1   0   0   1   1   0   0  35  0.61 0.73
   90 D   -1 -3  2  6 -5  0  1  1 -3 -4 -3 -2  2 -2 -3 -2  0 -5 -4 -4    6   0  11  46   0   4   6  10   0   0   2   0   8   1   0   0   5   0   0   0  0.71 0.73
   91 W   -3 -1 -5 -1  0 -3 -4 -4 -4 -4 -4 -4 -3 -1 -5 -4 -4 12  2 -5    2   4   0   5   2   0   0   0   0   0   0   0   0   0   0   0   0  82   5   0  2.80 0.73
   92 L    1 -4 -4 -4 -3 -4 -4 -1 -4  0  2 -4  1  4 -4 -1  3 -3 -1  0   12   0   0   0   0   0   0   4   0   5  24   0   4  23   0   3  20   0   0   6  0.45 0.73
   93 F   -3 -4 -5 -5 -3 -4 -5 -5 -5  3  4 -4  3  1 -5 -4 -3 -4 -2  3    0   0   0   0   0   0   0   0   0  20  42   0   6   6   0   0   0   0   0  25  0.80 0.73
   94 T    1 -3  0 -2 -2 -2 -2 -1 -3 -2 -2 -2 -2 -3 -3  2  6 -4 -3 -2   14   0   4   0   0   0   1   4   0   0   4   0   0   0   0  11  58   0   0   1  0.73 0.67
   95 T   -2 -3  0 -3  5 -3 -1 -1 -3 -2  0 -3 -2  2 -3 -2  4  3  1  1    1   1   5   1  13   1   5   6   0   1   9   1   0   8   1   1  27   5   5  11  0.39 0.73
   96 P    2  3 -2 -2 -2 -2 -2 -2 -2 -2  1 -1 -1 -2  3 -1  2 -3 -2 -2   18  18   1   1   0   1   1   1   0   1  18   1   0   1  18   1  18   0   1   1  0.36 0.46
   97 L   -2 -5 -5 -6  0 -5 -5 -4 -5  1  5 -5  2  0 -5 -2 -3  4 -3  0    3   0   0   0   2   0   0   1   0   7  65   0   4   3   0   3   1   5   0   5  0.96 1.28
   98 L   -2 -4 -4 -5 -4  3 -3 -4 -3  3  4 -4  4 -2  0 -4 -3  0 -2  1    2   0   1   0   0  14   1   1   1  17  36   0  12   1   5   0   1   1   1   7  0.66 1.30
   99 L   -2 -5 -6 -6  4 -5 -6 -6 -6  3  4 -5  4 -2 -5 -4 -1 -5 -4  2    3   0   0   0   8   0   0   0   0  17  43   0  10   1   0   0   3   0   0  15  0.91 1.30
  100 L   -2 -5 -5 -5 -2 -5 -5 -2 -3  4  3 -5 -1  0 -5 -4 -1 -1  2  3    2   0   0   1   0   0   0   4   0  28  28   0   1   3   0   1   4   1   8  21  0.71 1.29
  101 D    1 -3  1  1 -5  1  5 -4  1 -1 -2 -2 -1  0 -4 -1 -3 -5  1 -1   12   0   5   7   0   6  38   0   3   3   3   1   1   5   0   4   0   0   6   5  0.53 1.30
  102 L   -2 -5 -6 -6 -4 -5 -6 -6 -5  1  4 -5  0  6 -6 -5 -3 -3 -1  0    4   0   0   0   0   0   0   0   0   8  46   0   2  34   0   0   1   0   1   4  1.11 1.30
  103 A    1 -4 -4 -5  3 -2 -3  2 -1 -1 -2 -4 -2 -1 -1  2 -2 -1  6 -1   14   0   0   0   6   2   1  16   1   3   4   0   1   2   2  14   2   0  27   4  0.55 1.30
  104 L   -3 -1 -2 -6 -4 -4 -4 -6 -5  1  5 -3  1 -1 -5 -2 -1  2  0  0    1   3   3   0   0   0   1   0   0   6  65   1   3   2   0   3   3   3   3   4  0.88 1.30
  105 L   -1 -5 -4 -3 -4 -5 -5 -6 -2  5  4 -5  0 -3 -3 -3  0 -5 -4  2    4   0   1   2   0   0   0   0   1  34  36   0   1   0   2   2   6   0   0  12  0.80 1.30
  106 A    4 -4 -4 -5 -4 -4 -4  0 -5 -2  2 -4  1 -2 -3  1  2 -5 -4 -1   40   0   0   0   0   0   0   6   0   1  20   0   4   2   0  10  15   0   0   3  0.61 1.30
  107 K    1  2 -1 -1 -5 -3 -3  5 -2 -5 -5  2 -1 -6 -5 -2 -3 -6 -5 -3   12  13   3   3   0   0   1  46   1   0   0  15   1   0   0   1   0   0   0   2  0.86 1.32
  108 V    2 -2 -5 -4 -4 -2 -3 -4 -1 -1  2 -2  2 -2 -1 -1  1 -5 -4  4   22   2   0   0   0   1   1   0   1   2  19   2   4   1   3   3   9   0   0  28  0.44 1.32
  109 D    0 -3  2  2 -2 -3 -1 -1 -4 -2 -4 -1 -3 -4  3  4  0 -6 -5 -2    6   1   9  12   1   0   2   4   0   3   1   4   0   1  17  31   5   0   0   2  0.53 1.30
  110 R   -1  3 -2 -4 -5 -1 -4  3 -2 -1 -1  1 -1 -1 -2 -1  0  5 -3  0    5  20   1   0   0   2   0  20   1   3   7   8   2   2   2   4   6   9   1   7  0.39 1.28
  111 V    2  3  0 -3 -4 -1 -2  2  0 -2 -3 -1 -3 -5 -1  1  1  4 -4 -2   19  18   4   1   0   2   2  13   2   2   3   3   0   0   3  10  10   5   0   3  0.34 1.28
  112 T   -2 -4 -1  0 -1  0  0 -3  2  0  2  0  2 -2 -4  0  3 -5 -4  1    3   0   2   4   2   4   7   1   6   5  17   6   5   1   0   5  22   0   0   9  0.28 1.28
  113 I   -2 -3 -5 -6 -4 -5 -5 -5 -5  4  2 -3  4  5 -5 -3  1 -4 -2  0    3   1   0   0   0   0   0   1   0  24  22   1  11  22   0   1  11   0   0   4  0.75 1.28
  114 G    2 -2 -4 -5 -2 -4 -5  0 -1  1  1 -3 -1  3 -5 -3 -1  8  0  0   16   2   1   0   1   0   0   7   1   7  15   1   1  11   0   1   3  25   2   7  0.78 1.27
  115 T   -1  3 -2 -4  0 -2 -4  0 -3  0 -1  2 -1  3 -5  0  2  2 -1 -1    5  16   1   0   2   1   0   8   0   6   5  13   1  12   0   7  13   3   2   5  0.28 1.28
  116 L    1 -2  2 -4 -4 -2 -4 -5 -4  0  5 -4  2 -3 -5 -2  0 -5 -4  0   11   2  10   0   0   2   0   0   0   2  53   0   5   0   0   3   5   0   0   7  0.67 1.25
  117 I   -1 -5 -5 -5  2 -5 -5 -3 -5  5  3 -5  3  1 -5 -4 -2 -4 -3  3    4   0   0   0   4   0   0   3   0  31  22   0   9   4   0   1   1   0   0  20  0.75 1.25
  118 G    2 -5 -4 -5  0 -4 -4  2 -5  3  0 -4 -2  3 -4 -1  0  0 -3  2   16   0   0   0   2   0   0  19   0  16   9   0   1  11   0   5   5   1   0  14  0.42 1.25
  119 V    4 -4 -4 -4  0 -2 -4  2 -4 -1  1 -4  3 -2 -2 -1 -2 -2 -1  0   43   0   0   0   2   1   0  14   0   2  13   0   8   2   1   2   2   1   2   6  0.56 1.23
  120 D    1 -4  1  5 -4  0 -2 -2 -2 -3 -4 -3 -4 -5 -2  3  2 -6 -5 -1   10   0   5  31   0   3   0   2   1   1   1   0   0   0   2  25  14   0   0   5  0.64 1.26
  121 A    0 -5 -5 -5  0 -4  1 -3 -5  3  3 -4  0 -1 -5 -4 -1  4 -2  3    8   0   0   0   2   0  10   2   0  14  28   0   2   2   0   0   3   6   1  23  0.56 1.28
  122 L   -2 -5 -5 -6 -4 -5 -5  0 -5  3  1 -5 -1  2 -5 -4 -2 -1  0  5    3   0   0   0   0   0   0   9   0  16  14   0   1   9   0   1   2   1   3  43  0.76 1.28
  123 M   -3  0 -5 -5  0 -3 -4 -5 -4 -1 -1 -4  9  2 -5 -4  0  5 -1  1    1   5   0   0   2   0   0   0   0   1   1   0  58   9   0   0   5   7   2  10  1.24 1.06
  124 I   -3 -2 -3 -5  1 -2 -5 -6 -5  5  3 -4  0  0 -5 -3 -1 -5 -3  3    0   2   2   0   3   2   0   0   0  32  33   0   1   3   0   2   4   0   0  18  0.73 1.06
  125 V    1 -5 -5 -5 -1 -4 -5  0 -5  3  1 -4 -2  0 -5 -3  0  5 -1  4   12   0   0   0   1   0   0   8   0  14  14   0   0   3   0   0   5   7   2  34  0.57 1.06
  126 T    1 -4 -3 -4  3 -4 -4  2 -4 -1 -2 -4 -3  1 -2  2  4  2 -3 -1   10   0   0   0   7   0   0  19   0   4   4   0   0   6   2  14  28   3   0   3  0.49 1.06
  127 G    0 -4 -3 -4 -4 -4 -4  6 -4 -4 -2 -4 -4  1 -4 -1 -1  2  1 -4    8   0   0   0   0   0   0  63   0   0   5   0   0   6   0   3   5   3   6   0  1.03 1.01
  128 L   -1 -4 -5 -5 -4 -4 -5 -1 -3  0  4 -4 -1  2 -5 -4 -2  4  5 -1    5   0   0   0   0   0   0   5   0   3  42   0   0   8   0   0   2   6  24   4  0.79 1.03
  129 I    1 -4 -4 -5  0 -4 -4 -1 -5  3  2 -4  3  1 -1 -2  0  0 -3  3   13   0   0   0   2   0   0   6   0  18  16   0   7   7   3   2   5   1   0  19  0.40 1.03
  130 G    4 -4 -3 -4  0 -3 -2  5 -4 -4 -5 -3 -4 -1 -4  1  0 -5 -4 -4   34   0   0   0   2   0   2  43   0   0   0   0   0   3   0  11   5   0   0   0  0.89 1.03
  131 A    3 -3 -2  0 -4 -1  4  1 -3 -3 -4 -3 -4 -1 -4  0  2  3 -4 -2   29   0   1   3   0   2  28   9   0   2   0   0   0   2   0   7  12   4   0   2  0.53 1.06
  132 L    2 -4 -2 -5  1 -3 -4 -4 -3  0  3 -4  2  2 -5 -1  0  0  1  2   20   0   2   0   3   1   0   0   1   4  26   0   5   8   0   4   5   1   4  15  0.44 1.43
  133 S    0 -4 -3 -3 -1 -2 -2  3 -2  1 -2 -4 -1 -4 -4  2  1 -5 -3  2    8   0   1   1   1   2   2  24   1   8   3   0   1   0   0  19  10   0   1  18  0.44 1.45
  134 K    0 -2 -2 -1 -5  0  0  0  3 -1 -1  0 -1  0  1 -1  2  0  3 -1    9   1   1   4   0   4   7   6   8   3   5   5   1   4   6   4  15   1   9   4  0.17 1.45
  135 T   -1 -1  0  1 -4 -2 -2  2  0  0 -3 -3  2 -4 -4  3  2 -2 -2 -1    3   4   5   8   0   1   2  15   3   7   2   0   6   1   0  27  11   0   1   5  0.35 1.40
  136 P   -1 -2  1  1 -4 -2 -1  2 -2 -2 -2 -2  0 -5  2  1  3 -5 -3 -2    5   2   8   8   0   1   4  17   1   2   3   2   2   0  11  12  20   0   1   2  0.36 1.41
  137 L    2 -2 -3 -4 -4 -2 -3  0 -2 -1  0 -2  0 -2 -2  0  1  2  5  1   16   2   1   1   0   1   1   7   0   3   9   2   2   1   2   6   9   3  22  12  0.37 1.40
  138 A    1  0  0 -2 -3  0 -1 -1 -1 -1  0 -2  3 -2 -2  1  2 -3 -2  1   14   5   4   2   0   5   4   4   2   2   9   2   8   2   2   9  13   0   1  12  0.15 1.13
  139 R   -1  4 -1 -3 -1 -1 -1 -3  0 -3 -1  4 -2 -4  1  0 -1 -1 -3 -3    5  23   3   1   2   2   3   2   2   1   6  28   1   1   6   7   4   1   1   2  0.50 1.22
  140 Y   -1 -4 -2 -4 -4 -3 -2 -2 -3  0 -2 -4  0  0 -4 -2 -2 10  3  0    5   1   2   1   0   1   2   4   0   6   4   1   2   3   1   2   3  46   9   7  1.52 1.27
  141 T    2 -4 -4 -4 -4 -3 -4  3 -5  2  2 -2  0  0 -2 -3  0 -2 -4  2   14   0   0   1   0   1   0  20   0  10  16   2   2   4   2   1   6   0   0  17  0.39 1.41
  142 W    0 -5 -5 -5  0 -3 -5  1 -4 -3 -2 -5 -3  3 -5 -4 -2 10  4 -4    8   0   0   0   2   1   0  13   0   1   4   0   0  13   0   1   2  36  16   0  1.45 1.40
  143 W   -4 -5 -5 -6 -5 -5 -6  2 -4 -4 -1 -5 -2  7 -6 -5 -3  6  5 -4    0   0   0   0   0   0   0  18   0   0   4   0   1  47   0   0   1  11  17   0  1.49 1.48
  144 L    2 -5 -5 -5 -4 -4 -5  1 -5  3  1 -5 -1 -1 -5 -2  3 -3  0  3   17   0   0   0   0   0   0  10   0  14  14   0   1   2   0   1  20   0   3  17  0.49 1.48
  145 F   -3 -4 -4 -6 -1 -5 -6 -6 -5  6  1 -5  1  4 -4 -5 -3 -2 -3  3    2   1   1   0   1   0   0   0   0  42  12   0   3  15   1   0   1   1   0  21  1.00 1.47
  146 S    1 -4 -3 -4 -4 -4 -4  5 -4 -5 -6 -2 -5 -6 -4  5  0 -6 -5 -3   11   0   0   0   0   0   0  42   0   0   0   2   0   0   0  39   4   0   0   2  1.11 1.49
  147 T    0 -5 -4 -4  6 -4 -5  0 -5  0 -1 -4  7  0 -5 -1  3  0 -4  1    7   0   1   1  14   0   0   8   0   5   3   0  26   4   0   4  16   1   0   9  0.75 1.46
  148 I    3 -5 -5 -5  0 -5 -5  1 -5  4  2 -5 -1 -1 -5 -2 -2 -5 -4  2   29   0   0   0   2   0   0   9   0  22  17   0   1   3   0   2   2   0   0  12  0.58 1.46
  149 A    5 -5 -4 -5  1 -4 -4  4 -5 -4 -3 -4 -2  2  0 -1 -3 -5 -4 -2   45   0   0   0   3   0   0  26   0   0   3   0   1  11   5   4   0   0   0   2  0.85 1.46
  150 F   -2 -5 -6 -6 -5 -2 -3 -4  1 -4  0 -5  2  5 -6 -3 -5  9  5 -4    3   0   0   0   0   2   2   1   3   0  10   0   6  26   0   2   0  27  19   0  1.46 1.49
  151 L    1 -5 -6 -6  0 -5 -6 -1 -5  3  4 -5 -2  3 -6 -3 -2 -1 -2  1   11   0   0   0   2   0   0   5   0  16  39   0   0  13   0   2   2   1   1  11  0.68 1.49
  152 F    0 -5 -5 -6 -5 -3 -5 -1  0  0 -1 -5 -3  3 -3 -2 -1  3  7  2    7   0   0   0   0   1   0   6   1   4   4   0   0  11   1   2   4   3  37  18  0.86 1.49
  153 V   -1 -6 -6 -6 -1 -5 -6  0 -6  6  2 -5  1 -3 -6 -3 -1 -6 -4  4    4   0   0   0   1   0   0   7   0  41  16   0   3   0   0   1   3   0   0  24  0.92 1.49
  154 L   -1 -5 -6 -6  1 -3 -4 -5 -3  4  4 -5  2  1 -5 -3 -3  0 -2  3    6   0   0   0   3   1   1   1   1  23  33   0   4   5   0   2   1   1   1  17  0.70 1.47
  155 Y   -1 -4 -5 -4 -2 -4 -5 -3  0  0 -2 -3  1  1 -5 -2 -2  5  8 -2    4   0   0   1   1   0   0   3   2   6   2   2   3   3   0   3   2   8  58   2  1.41 1.47
  156 Y   -1 -2 -3 -1 -5  1  4 -2  2 -1  0 -3  0 -1 -5  1  0 -4  2  1    4   2   1   3   0   5  26   4   6   4  10   1   2   2   0  10   5   0   8   9  0.32 1.47
  157 L   -3 -5 -6 -6  1 -5 -6 -3 -5  4  4 -5  1 -1 -5 -4 -1 -5 -1  3    1   0   0   0   3   0   0   2   0  25  37   0   3   2   0   1   4   0   2  19  0.84 1.47
  158 L   -1 -4 -5 -6 -2 -5 -4 -1 -2  0  1 -5  1  6 -6 -3 -4  7  3  1    5   1   0   0   1   0   1   6   1   4  12   0   4  32   0   1   0  15   7  11  0.92 1.47
  159 T    1 -1  1 -4 -4 -2 -4  3 -1 -1 -1  0 -2  1 -5  1  1  1 -3  2   13   3   7   0   0   1   0  20   2   4   5   5   1   6   0   9   8   2   0  13  0.26 1.47
  160 S   -1 -2  1 -1 -5 -2  1  4  1 -2 -3 -2 -1 -3  2 -1  1 -5 -5 -1    4   2   5   3   0   1  10  31   3   2   3   2   2   1  10   4  10   0   0   5  0.41 1.47
  161 L    0 -3 -4 -4 -2 -3  2  2 -2 -1  2 -4 -1  3 -4 -1 -1  2 -2  0    9   1   0   0   1   1  14  18   1   3  17   0   2  13   0   6   4   3   0   8  0.31 1.46
  162 R    2  4 -2 -2 -5 -1 -2  0 -1 -5 -3  3 -4  1  1  0  0 -1 -1 -3   19  19   1   2   0   2   1   8   1   0   2  16   0   5   6   7   6   1   2   1  0.38 1.43
  163 S    1  3  0 -1 -5  0  2 -2  1 -3 -2  2 -1 -3 -4  1 -1 -5 -4 -1   14  17   4   3   0   3  12   3   4   1   5  13   2   1   0  11   3   0   0   5  0.31 1.45
  164 A    3 -1  2 -2 -2  0 -1 -3  1 -3  0  0 -3 -4 -3  2  1 -5  1 -2   27   3   9   2   1   5   3   1   3   1  12   7   0   0   1  14   7   0   4   2  0.30 1.46
  165 A    5 -3 -3 -5 -2 -4 -3 -3 -5  2  0 -3 -2 -4 -4  0 -1 -5 -3  2   53   1   1   0   0   0   1   1   0  11   7   1   0   0   0   4   4   0   1  14  0.77 1.47
  166 A    2  1  2 -1 -4  0  1 -2 -2 -3 -3  2 -4 -2 -2  3  0 -1 -4 -1   15   7   8   2   0   4  11   2   0   1   2  13   0   2   2  19   5   1   0   4  0.30 1.47
  167 K    3  1  0  0 -3  1  1 -2  1 -4 -3  0 -2 -2 -3  3  0 -5 -4 -2   22   8   5   6   0   6   7   2   3   1   2   6   1   2   1  22   4   0   0   2  0.36 1.47
  168 R    3  2 -1 -3 -4  2 -1  2 -2 -3 -1  1 -1 -1 -4 -2 -2 -5  0 -1   25   9   3   1   0  11   4  14   1   1   8  10   2   2   0   2   1   0   3   3  0.32 1.47
  169 S   -2 -2  2  2 -5 -4 -2  4  2 -3 -4 -2 -5 -6  3  2 -1 -6 -3 -5    3   2  10  11   0   0   2  28   5   2   1   1   0   0  13  19   3   0   1   0  0.60 1.52
  170 E    2 -1 -1  2 -4 -1  1  1 -1 -2 -4  0 -4 -3  3  0  0 -5 -4 -1   18   4   3  10   0   2  10  13   1   2   1   6   0   1  13   7   6   0   0   4  0.30 1.42
  171 E    2  1  2  2 -4  1  2  0 -2 -4 -4 -1 -1 -5  0  2 -2 -5 -3 -2   15   8   9  10   0   7  12   6   0   1   1   3   2   0   5  14   2   0   1   3  0.31 1.42
  172 V    1 -1 -5 -4  2 -3 -5 -4 -1  2  1 -4  0 -3 -5 -1  2 -5 -3  5   10   4   0   1   5   1   0   1   2   9  11   1   2   1   0   5  11   0   1  37  0.54 1.51
  173 R    1  5 -1 -3 -5  4 -2 -1 -2 -3 -2  2 -1 -5 -3 -1 -2  0 -3 -2   11  28   3   1   0  22   2   4   1   1   4  10   2   0   1   5   2   2   1   3  0.60 1.48
  174 S    0  3  0  0 -5  0  0  0 -4 -3 -1  2 -2 -1 -4  3  1 -5 -3 -2    8  15   4   4   0   4   5   7   0   1   6  11   1   3   0  21   7   0   1   2  0.28 1.48
  175 T    4 -4 -4 -1  0 -2 -4 -1 -3  0  3 -3 -2  0 -3 -1  0 -1 -3  0   36   0   1   4   2   2   0   4   1   5  25   1   0   4   1   4   7   1   1   5  0.46 1.48
  176 F   -2 -5 -3 -6 -5 -5 -5 -3  1 -1 -1 -5 -3  7 -4 -5 -4  0  5  1    3   0   1   0   0   0   0   2   3   2   4   0   0  54   1   0   1   1  19   8  1.40 1.50
  177 N   -2  2  4 -1 -5 -2 -2  1 -4 -1  0  2 -1 -2 -5  1  1  0 -2 -2    2  11  21   2   0   1   2  12   0   4   9  11   1   2   0  12   7   1   1   2  0.34 1.53
  178 T    2 -1 -1 -5  0 -2 -4 -3 -4  0  0  0  2 -1 -5  0  4  1 -1  0   17   3   3   0   2   1   0   2   0   6   8   7   6   2   0   6  25   2   2   6  0.34 1.53
  179 L   -1 -5 -3 -6  1 -5 -6 -6 -5  2  5 -5  6  1 -6 -3 -3 -4  0 -1    7   0   1   0   3   0   0   0   0  10  50   0  18   5   0   1   1   0   3   3  0.96 1.53
  180 T    2  5 -4 -5  2 -2 -4 -1 -4 -2 -2  1  0 -3 -5  1 -1 -1 -1 -1   16  38   0   0   5   1   0   4   0   2   3   7   3   1   0   9   4   1   2   4  0.63 1.53
  181 A   -1 -4  2 -3  1 -4 -5  1 -5  1  2 -4  2 -3 -5 -1 -1  8  0  0    5   0  12   1   3   0   0  11   0   7  19   1   4   0   0   5   4  20   3   5  0.66 1.53
  182 L   -1 -5 -6 -6  1 -5 -6 -6  0  4  3 -5  0  4 -4 -4 -3  1  3  0    5   0   0   0   3   0   0   0   2  26  24   0   1  19   1   1   2   2   8   6  0.78 1.53
  183 V   -2 -5 -3 -6 -2 -2 -5 -4 -5  2  1 -3  0  2 -5 -3  3 -5 -1  5    2   0   1   0   1   2   0   1   0  12  11   2   2   8   0   1  19   0   2  36  0.69 1.52
  184 A   -1 -5 -1 -5 -4 -5 -5 -2 -2  2  3 -5  2  1 -5 -1  3 -5 -2  3    4   0   4   0   0   0   0   3   1   9  27   0   4   5   0   4  22   0   1  18  0.55 1.52
  185 V   -1 -6 -6 -6 -1 -5 -6 -3 -6  3  2 -5 -1  3 -6 -4 -3 -5 -3  5    5   0   0   0   1   0   0   2   0  17  15   0   1  11   0   1   0   0   0  48  0.98 1.51
  186 L   -2 -5 -4 -5  1 -5 -5  4 -5  0  3 -5  0 -1 -5  1 -2 -5 -5  2    2   0   0   0   3   0   0  35   0   6  27   0   2   2   0  10   1   0   0  12  0.68 1.50
  187 W   -5 -5 -7 -7 -5 -5 -6 -6 -2 -5 -3 -2 -2 -1 -7 -6 -5 13  0 -6    0   0   0   0   0   0   0   0   1   0   3   3   1   1   0   0   0  90   1   0  3.74 1.47
  188 T    4 -5 -3 -5  0 -4 -5  1 -5  1  2 -4 -3  0 -4 -1  1 -5 -4 -1   38   0   1   0   2   0   0   9   0  10  20   0   0   4   0   4   8   0   0   3  0.55 1.47
  189 A    0 -5 -5 -5  0 -5 -5  0 -5  5  2 -5  2  0 -5 -3 -1 -1 -4  0    9   0   0   0   2   0   0   8   0  39  20   0   5   4   0   2   4   1   0   5  0.69 1.43
  190 Y   -5 -5 -5 -6 -5 -3 -5 -6 -1 -3 -2 -5 -4  3 -6 -5 -4  1  9 -4    0   0   0   0   0   1   0   0   0   1   3   0   0   9   0   0   1   1  84   0  2.32 1.47
  191 P   -3 -5 -5 -4 -5 -4 -4 -3 -5 -5 -3 -4 -5 -1  8 -4 -4 -6 -3 -5    1   0   0   0   0   0   0   2   0   0   3   0   0   3  88   0   0   0   1   0  2.49 1.42
  192 I   -2 -6 -6 -6 -4 -5 -6 -5 -6  6  2 -5 -2  0 -6 -5 -2 -5 -4  4    2   0   0   0   0   0   0   1   0  43  15   0   0   3   0   0   2   0   0  33  1.12 1.40
  193 L    3 -5 -3 -3  4 -5 -5  3 -5  1  0 -5 -3 -3 -5 -2 -3  0 -4  4   22   0   1   1  10   0   0  19   0   6   8   0   0   1   0   2   1   2   0  29  0.63 1.40
  194 W   -5 -3 -5 -6 -5 -4 -5 -5 -3 -3 -2 -5 -4  3 -6 -3 -3 11  6 -4    0   1   0   0   0   0   0   0   0   1   3   0   0  12   0   2   2  48  30   0  2.25 1.36
  195 I    2 -5 -5 -5 -4 -5 -5  3 -5  3  2 -5  2  1 -5 -3 -4 -1 -2  0   16   0   0   0   0   0   0  24   0  16  22   0   6   6   0   1   0   1   1   5  0.57 1.39
  196 V    1 -5 -6 -6 -1 -5 -5 -5 -5  3  4 -5  2  2 -5 -4 -3 -2 -3  2   15   0   0   0   1   0   0   0   0  16  41   0   4   8   0   0   1   0   0  12  0.77 1.39
  197 G    1 -3 -2 -3 -3 -1 -3  5 -1 -3 -3  0 -1 -3  0 -1 -2 -3 -3 -2   13   1   1   1   0   3   1  49   2   1   3   5   2   1   6   4   2   0   1   3  0.71 1.07
  198 T    0 -4  0 -4  1 -1 -1 -2 -3 -4 -2 -2  0 -3  3  3  3 -4  3 -1    6   0   3   0   3   3   3   3   0   0   4   2   3   0  14  21  19   0  11   5  0.43 1.35
  199 E   -1 -4 -3  3 -5  0  4 -3 -4 -2  0 -3  3 -1  0 -1 -1  1 -3 -2    6   0   0  18   0   3  30   2   0   2  12   0   7   3   4   3   3   2   1   3  0.47 1.36
  200 G   -1 -4 -1 -3 -5 -4 -3  6 -1 -5 -1 -4  0 -1 -4 -2 -2 -5 -4 -5    4   0   2   1   0   0   2  72   1   0   6   0   3   3   1   1   2   0   0   0  1.29 1.33
  201 A    1 -3 -4 -3 -4 -4 -4  4 -2  1  1 -4  0  3 -3 -1 -1  3 -2 -2   13   1   0   1   0   0   0  33   1   7  14   0   2  11   1   4   3   4   1   2  0.50 1.39
  202 G    0 -1  4 -1 -5 -1 -3  5 -1 -5 -2 -3 -4 -5 -3 -1 -2 -2 -5 -5    9   4  24   3   0   3   1  44   1   0   4   1   0   0   1   2   2   1   0   0  0.87 1.36
  203 V    0  1 -2 -4 -4 -2 -3  0  1  1  2  0  0 -1 -3  0 -2  1 -3  3    7   7   2   0   0   1   1   7   3   7  20   7   2   3   1   6   2   2   0  21  0.24 1.33
  204 V   -1 -5 -2 -3 -4 -3 -4 -3 -5  5  2 -4  1  2 -2 -3  1  1 -3  2    6   0   2   2   0   1   1   2   0  31  18   0   4   7   2   1   8   2   0  14  0.54 1.35
  205 G    0 -3  1  4 -5  3 -2  2 -1 -2 -5 -3 -4 -5  0  2  0 -1 -2 -4    7   1   7  20   0  13   1  15   1   2   0   1   0   0   5  18   5   1   2   0  0.48 1.40
  206 L    1 -5 -4 -1 -4 -1 -2 -3 -5  0  0 -4  0 -4  5 -2  0 -6 -2  3   13   0   1   3   0   3   3   2   0   5   8   0   2   0  26   2   7   0   1  25  0.58 1.40
  207 G    1 -3  0  4 -5 -3 -1  0 -4 -2 -2 -4 -2  1 -3  0  2  0  2  1   10   1   4  26   0   0   4   6   0   2   3   0   1   6   1   6  11   1   7  10  0.35 1.40
  208 I    1 -4  1 -1 -4 -2 -3  2 -4  1 -2 -3  0 -2 -4  2  2  0  0  1   13   0   6   3   0   2   1  15   0   7   3   1   2   1   0  18  14   1   3   9  0.30 1.39
  209 E    0 -1 -4 -1 -5 -2  5 -1 -4 -2  1 -3  0 -5 -4  0  0 -5 -3 -1    7   3   0   2   0   0  46   6   0   2  17   0   3   0   0   6   5   0   0   4  0.63 1.39
  210 T    2 -4  3 -2 -4  2 -1 -3  0  0 -3 -3  1 -1 -4  1  3 -5 -4 -1   17   0  17   2   0  10   4   1   2   6   1   0   4   3   0   8  21   0   0   4  0.45 1.40
  211 L    0 -5 -6 -6 -2 -5 -3 -6 -6  5  2 -5 -1  1 -5 -5 -3  4 -3  3    7   0   0   0   0   0   2   0   0  37  20   0   1   5   0   0   0   5   0  23  0.90 1.39
  212 A    1 -5 -5 -5 -4 -5 -5  2 -5  3  1 -5 -1  4 -5 -2 -1  3 -3  2   13   0   0   0   0   0   0  16   0  17  12   0   1  20   0   2   3   4   0  12  0.57 1.39
  213 F   -3 -5 -2 -6 -5 -4 -5 -6  2  0 -3 -5 -2  5 -6 -4 -4  3  8 -1    1   0   2   0   0   0   0   0   5   4   0   0   1  21   0   0   0   3  59   3  1.68 1.36
  214 M    2 -4  4 -3  2 -2 -4  3 -4 -2 -3 -4  3 -5 -4  2  1 -5 -5 -1   15   0  19   0   4   2   0  22   0   2   2   0   7   0   0  14   9   0   0   4  0.54 1.36
  215 V   -2 -5 -5 -6 -4 -5 -5 -3 -5  5  2 -5 -1  0 -5 -3 -3 -4  3  3    3   0   0   0   0   0   0   2   0  39  17   0   1   4   0   2   0   0   9  22  0.87 1.36
  216 L    3 -5 -5 -6  1 -3 -5 -2  0  1  4 -5  1 -2 -4 -4 -4 -5 -2 -1   27   0   0   0   3   1   0   3   3   8  48   0   3   1   0   0   0   0   1   2  0.76 1.37
  217 D   -4 -4  0  8 -6 -3  0 -4 -4 -6 -7 -3 -6 -6 -2 -2 -4 -7 -6 -6    0   0   2  93   0   0   2   0   0   0   0   0   0   0   2   1   0   0   0   0  2.16 1.35
  218 V   -2 -5 -6 -6 -2 -5 -6 -6 -6  4  3 -5 -2  4 -6 -5 -2 -4 -3  4    4   0   0   0   1   0   0   0   0  19  27   0   0  16   0   0   1   0   0  32  0.92 1.35
  219 T   -1 -5 -5 -6 -4 -5 -5 -4 -5  3  3 -5  1  3 -5 -3  0  0 -3  3    6   0   0   0   0   0   0   1   0  19  30   0   3  11   0   1   6   1   0  20  0.68 1.32
  220 A    4 -4  4 -3 -4 -3 -3 -1 -4 -3 -1 -3 -1 -5 -4  2  2 -5 -4 -3   39   0  19   0   0   0   0   4   0   1   8   0   1   0   0  13  13   0   0   1  0.68 1.31
  221 K   -3  0 -3 -3 -5  2 -2 -2 -3 -1 -2  7 -1 -5 -4 -3 -2 -5 -4 -3    0   3   0   0   0   8   0   2   0   4   4  72   2   0   0   0   1   0   0   2  1.23 1.26
  222 V    1 -5  0 -5  1 -4 -4  0 -4  4  0 -4 -3 -3  3 -3 -1 -5  1  3   10   0   5   0   3   0   0   9   0  22   7   0   0   0  13   0   3   0   6  21  0.48 1.28
  223 G    2 -5 -4 -5  0 -4 -5  4 -5  2  1 -4  1 -3  0 -2 -3 -5 -4  2   19   0   0   0   2   0   0  28   0  13  12   0   3   1   5   1   0   0   0  16  0.53 1.28
  224 F   -5 -6 -6 -6 -1 -6 -6 -6 -4 -1  0 -6 -3  8 -6 -5 -5  4  4 -2    0   0   0   0   1   0   0   0   0   3   5   0   0  75   0   0   0   5  10   1  1.89 1.31
  225 G    1 -5 -3 -4  0 -4 -5  6 -5 -5 -3 -4 -2 -5 -5  1 -1 -5 -2 -1    9   0   0   0   2   0   0  65   0   0   3   0   1   0   0   9   3   0   1   6  1.17 1.29
  226 F    0 -5 -5 -6 -4 -5 -5 -2 -1  1  3 -5  1  4 -5 -1 -4 -3  3  2    9   0   0   0   0   0   0   4   1   8  30   0   3  16   0   4   0   0  11  14  0.58 1.29
  227 V   -2 -5 -6 -6 -4 -5 -5 -4 -5  3  3 -5  4  3 -5 -2 -3  6 -2  2    4   0   0   0   0   0   0   1   0  17  28   0  10  10   0   3   1  12   0  14  0.80 1.28
  228 L   -1 -5 -3 -2 -4 -5 -5 -1 -3  5  3 -5 -1  2 -5 -4 -3 -5 -3  2    6   0   2   3   0   0   0   5   1  32  33   0   0   8   0   0   0   0   0  12  0.72 1.24
  229 L   -3 -5 -3 -6 -4 -4 -5 -6  2  0  4 -5  2  1 -5 -5 -4  6  4  1    2   0   1   0   0   0   0   0   5   5  44   0   4   4   0   0   0  12  14   8  0.89 1.20
  230 R    2  2  0 -3 -4 -1 -3 -3  1  0  0 -3 -2  3 -5  0 -2  4  3  0   18  11   5   1   0   2   1   1   3   6   9   0   1  11   0   7   1   6  10   7  0.31 1.17
  231 S    3  0 -1 -4 -4 -3 -2  2 -4 -2  1 -2 -3 -4 -4  3  0 -5 -4 -3   31   6   2   0   0   0   1  14   0   1  14   1   0   0   0  24   4   0   0   1  0.49 1.11
  232 R    3  5 -2 -4 -4 -1 -3 -4  7 -4 -2 -2 -2 -4 -4 -2 -2 -5 -3 -1   28  32   1   0   0   1   0   0  26   0   4   0   1   0   0   2   1   0   0   4  0.92 1.09
  233 A    0  4 -3  3 -4  0  0 -3 -3 -2 -2 -1 -2 -1 -4 -2  2 -5 -1  2   10  22   0  17   0   5   4   2   0   1   2   2   1   2   0   1  12   0   2  18  0.38 1.06
  234 I    2 -3  3 -1 -4 -1 -3 -3 -3  1 -2  2 -1 -4 -4  1 -1 -5 -4  2   22   0  18   2   0   2   0   0   0   9   2  12   2   0   0  12   3   0   0  17  0.40 0.99
  235 L   -1 -1 -2  1 -4 -2 -3 -3 -4  3  3 -4  1  2 -5 -2 -1 -4 -3  0    6   3   2  10   0   1   1   1   0  17  35   0   4   9   0   2   2   0   0   5  0.42 0.96
  236 G    0  2 -1  2 -4 -2 -2  1  5 -5 -5 -1 -4 -5  1  3  0 -5 -3 -4    8  10   2  13   0   0   0  11  14   0   0   1   0   0   7  28   5   0   0   0  0.53 0.91
  237 E   -3  0 -1  2 -5  2  5 -2 -3 -5 -5 -2 -4 -5  3 -2 -1 -5 -4 -5    0   3   2  12   0   7  52   3   0   0   0   0   0   0  16   0   4   0   0   0  0.95 0.87
  238 T   -1 -3 -1 -2 -2 -2 -2 -3 -3 -3 -3 -2 -3 -4 -3  4  6 -4 -3 -2    0   0   0   0   0   0   0   0   0   0   0   0   0   0   0  44  56   0   0   0  0.98 0.61

                      K         Lambda
Standard Ungapped    0.1425     0.3271
Standard Gapped      0.0410     0.2670
PSI Ungapped         0.1767     0.3179
PSI Gapped           0.0541     0.2670
