# Supplementary material for: Alignment of Helical Membrane Protein Sequences Using AlignMe
Source: PLoS One. 2013 Mar 4;8(3):e57731. doi: 10.1371/journal.pone.0057731 (PMC3587630; doi:10.1371/journal.pone.0057731)
Supplement: File S4 — Source code for AlignMe. (GZ) [file pone.0057731.s004.gz › AlignMe1.1/examples/similarity_scorefiles/combined.txt]

weight: 1.0 type: SequenceSimilarity file: ./examples/matrices/blosum62.mat
weight: 1.0 type: ScaleSimilarity file: ./examples/scales/KD.txt windowtype: triangular windowsize: 13
weight: 1.0 type: UniversalProfileSimilarity column: 5 headerlines: 1 profile1: ./examples/profiles/1H2S_A.ss2 profile2: ./examples/profiles/2EI4_A.ss2
