# Supplementary material for: Alignment of Helical Membrane Protein Sequences Using AlignMe
Source: PLoS One. 2013 Mar 4;8(3):e57731. doi: 10.1371/journal.pone.0057731 (PMC3587630; doi:10.1371/journal.pone.0057731)
Supplement: File S4 — Source code for AlignMe. (GZ) [file pone.0057731.s004.gz › AlignMe1.1/examples/profiles/1H2S_A.nnprf]

Pos	M L G R i o AA
1	0.100 0.627 0.145 0.345 0.170 0.820 M
2	0.100 0.645 0.118 0.436 0.160 0.830 V
3	0.127 0.609 0.109 0.518 0.140 0.850 G
4	0.482 0.600 0.100 0.509 0.100 0.890 L
5	0.736 0.527 0.091 0.382 0.080 0.920 T
6	0.827 0.264 0.091 0.418 0.060 0.940 T
7	0.955 0.136 0.091 0.227 0.050 0.950 L
8	0.991 0.136 0.091 0.191 0.050 0.950 F
9	0.991 0.136 0.091 0.191 0.080 0.920 W
10	0.991 0.100 0.091 0.136 0.190 0.810 L
11	1.000 0.100 0.091 0.100 0.460 0.540 G
12	1.000 0.100 0.091 0.100 0.740 0.260 A
13	1.000 0.091 0.091 0.091 0.850 0.150 I
14	1.000 0.091 0.091 0.091 0.890 0.110 G
15	1.000 0.100 0.091 0.091 0.870 0.130 M
16	1.000 0.100 0.091 0.100 0.680 0.320 L
17	1.000 0.100 0.091 0.100 0.570 0.430 V
18	0.991 0.100 0.091 0.118 0.480 0.520 G
19	0.973 0.100 0.091 0.145 0.470 0.530 T
20	0.855 0.100 0.091 0.109 0.510 0.500 L
21	0.791 0.100 0.091 0.191 0.570 0.430 A
22	0.745 0.182 0.091 0.682 0.640 0.360 F
23	0.664 0.527 0.091 0.809 0.740 0.260 A
24	0.318 0.718 0.091 0.864 0.770 0.230 W
25	0.109 0.800 0.091 0.736 0.850 0.150 A
26	0.100 0.791 0.091 0.655 0.890 0.110 G
27	0.109 0.873 0.091 0.609 0.900 0.090 R
28	0.109 0.909 0.109 0.400 0.890 0.110 D
29	0.109 0.882 0.164 0.373 0.880 0.120 A
30	0.100 0.818 0.155 0.336 0.860 0.140 G
31	0.100 0.809 0.155 0.255 0.880 0.120 S
32	0.100 0.809 0.227 0.191 0.900 0.100 G
33	0.109 0.855 0.300 0.300 0.910 0.090 E
34	0.227 0.818 0.227 0.373 0.920 0.080 R
35	0.800 0.755 0.127 0.555 0.920 0.070 R
36	0.900 0.636 0.100 0.582 0.920 0.070 Y
37	0.955 0.555 0.091 0.555 0.920 0.070 Y
38	0.991 0.400 0.091 0.664 0.920 0.070 V
39	0.973 0.145 0.091 0.255 0.920 0.070 T
40	0.918 0.109 0.091 0.191 0.920 0.080 L
41	0.927 0.100 0.091 0.109 0.920 0.080 V
42	0.991 0.100 0.091 0.100 0.910 0.080 G
43	1.000 0.100 0.091 0.100 0.910 0.090 I
44	1.000 0.100 0.091 0.100 0.890 0.110 S
45	1.000 0.100 0.091 0.100 0.840 0.150 G
46	1.000 0.091 0.091 0.100 0.840 0.160 I
47	1.000 0.100 0.091 0.100 0.840 0.150 A
48	1.000 0.109 0.091 0.127 0.830 0.160 A
49	1.000 0.100 0.091 0.145 0.770 0.220 V
50	1.000 0.145 0.091 0.273 0.610 0.380 A
51	1.000 0.209 0.100 0.427 0.390 0.600 Y
52	1.000 0.200 0.100 0.255 0.310 0.690 V
53	0.918 0.236 0.100 0.309 0.230 0.770 V
54	0.818 0.409 0.100 0.382 0.190 0.820 M
55	0.482 0.409 0.091 0.564 0.180 0.820 A
56	0.209 0.455 0.091 0.382 0.210 0.800 L
57	0.155 0.373 0.091 0.418 0.230 0.770 G
58	0.145 0.245 0.091 0.227 0.240 0.760 V
59	0.136 0.300 0.091 0.345 0.250 0.750 G
60	0.118 0.373 0.118 0.445 0.210 0.790 W
61	0.118 0.300 0.164 0.318 0.220 0.780 V
62	0.109 0.282 0.255 0.291 0.270 0.730 P
63	0.100 0.255 0.400 0.273 0.350 0.640 V
64	0.091 0.536 0.645 0.291 0.470 0.530 A
65	0.100 0.636 0.627 0.373 0.570 0.430 E
66	0.118 0.873 0.491 0.491 0.570 0.430 R
67	0.127 0.809 0.355 0.591 0.610 0.390 T
68	0.164 0.818 0.282 0.609 0.650 0.340 V
69	0.236 0.673 0.191 0.673 0.630 0.370 F
70	0.236 0.773 0.155 0.573 0.640 0.360 A
71	0.291 0.827 0.109 0.482 0.540 0.460 P
72	0.336 0.864 0.100 0.573 0.510 0.480 R
73	0.618 0.700 0.091 0.627 0.490 0.500 Y
74	0.855 0.445 0.091 0.545 0.470 0.530 I
75	0.964 0.509 0.091 0.373 0.390 0.610 D
76	0.973 0.264 0.091 0.391 0.390 0.610 W
77	0.982 0.209 0.091 0.255 0.360 0.640 I
78	0.991 0.145 0.091 0.218 0.370 0.620 L
79	1.000 0.136 0.091 0.209 0.400 0.600 T
80	0.991 0.100 0.091 0.164 0.380 0.610 T
81	1.000 0.109 0.091 0.100 0.350 0.650 P
82	1.000 0.100 0.091 0.100 0.300 0.700 L
83	1.000 0.100 0.091 0.100 0.280 0.720 I
84	0.982 0.100 0.091 0.109 0.250 0.750 V
85	0.973 0.100 0.100 0.182 0.270 0.730 Y
86	0.982 0.136 0.100 0.155 0.300 0.700 F
87	0.955 0.164 0.100 0.191 0.300 0.700 L
88	0.882 0.182 0.100 0.200 0.290 0.710 G
89	0.855 0.155 0.091 0.145 0.260 0.740 L
90	0.864 0.182 0.100 0.318 0.270 0.730 L
91	0.800 0.255 0.100 0.355 0.320 0.680 A
92	0.645 0.373 0.091 0.427 0.350 0.650 G
93	0.273 0.545 0.091 0.400 0.390 0.610 L
94	0.155 0.800 0.091 0.400 0.540 0.460 D
95	0.127 0.655 0.091 0.373 0.540 0.460 S
96	0.145 0.582 0.100 0.582 0.460 0.540 R
97	0.173 0.655 0.100 0.573 0.400 0.600 E
98	0.391 0.709 0.109 0.600 0.360 0.630 F
99	0.582 0.200 0.109 0.527 0.390 0.610 G
100	0.627 0.155 0.109 0.445 0.540 0.450 I
101	0.745 0.127 0.127 0.300 0.580 0.420 V
102	0.945 0.127 0.136 0.282 0.570 0.420 I
103	0.982 0.100 0.118 0.145 0.590 0.400 T
104	0.991 0.109 0.100 0.136 0.570 0.420 L
105	0.991 0.118 0.091 0.100 0.560 0.430 N
106	1.000 0.100 0.091 0.091 0.540 0.450 T
107	1.000 0.091 0.091 0.091 0.580 0.420 V
108	0.982 0.091 0.091 0.091 0.580 0.420 V
109	0.864 0.091 0.091 0.100 0.620 0.380 M
110	0.636 0.100 0.091 0.100 0.610 0.390 L
111	0.564 0.100 0.091 0.145 0.560 0.430 A
112	0.609 0.136 0.100 0.318 0.550 0.450 G
113	0.718 0.118 0.100 0.236 0.510 0.490 F
114	0.773 0.127 0.109 0.236 0.540 0.460 A
115	0.800 0.191 0.109 0.400 0.560 0.430 G
116	0.745 0.418 0.109 0.373 0.550 0.440 A
117	0.545 0.555 0.109 0.436 0.520 0.480 M
118	0.300 0.755 0.100 0.382 0.510 0.490 V
119	0.236 0.764 0.100 0.436 0.470 0.520 P
120	0.182 0.882 0.109 0.582 0.420 0.570 G
121	0.173 0.927 0.118 0.618 0.400 0.600 I
122	0.182 0.764 0.118 0.673 0.340 0.650 E
123	0.309 0.655 0.109 0.691 0.330 0.660 R
124	0.718 0.336 0.100 0.600 0.270 0.720 Y
125	0.836 0.118 0.091 0.364 0.210 0.790 A
126	0.909 0.100 0.091 0.336 0.170 0.830 L
127	0.964 0.100 0.091 0.255 0.160 0.830 F
128	0.982 0.100 0.091 0.173 0.160 0.840 G
129	0.991 0.100 0.091 0.127 0.170 0.830 M
130	1.000 0.100 0.091 0.100 0.150 0.850 G
131	1.000 0.100 0.091 0.100 0.160 0.840 A
132	1.000 0.091 0.091 0.091 0.160 0.840 V
133	1.000 0.091 0.091 0.091 0.170 0.830 A
134	1.000 0.091 0.091 0.091 0.170 0.830 F
135	0.991 0.100 0.091 0.100 0.170 0.830 L
136	0.991 0.100 0.091 0.100 0.170 0.840 G
137	0.982 0.100 0.091 0.100 0.180 0.820 L
138	0.964 0.100 0.091 0.109 0.220 0.780 V
139	0.836 0.109 0.091 0.255 0.260 0.740 Y
140	0.664 0.191 0.100 0.536 0.360 0.640 Y
141	0.655 0.264 0.100 0.664 0.470 0.530 L
142	0.700 0.545 0.100 0.745 0.630 0.370 V
143	0.573 0.773 0.100 0.809 0.780 0.220 G
144	0.355 0.791 0.100 0.682 0.810 0.190 P
145	0.191 0.727 0.109 0.645 0.820 0.180 M
146	0.127 0.736 0.145 0.600 0.790 0.210 T
147	0.109 0.755 0.218 0.436 0.650 0.350 E
148	0.100 0.682 0.291 0.309 0.580 0.410 S
149	0.100 0.645 0.382 0.255 0.560 0.440 A
150	0.091 0.509 0.627 0.164 0.610 0.380 S
151	0.091 0.409 0.764 0.118 0.780 0.220 Q
152	0.091 0.527 0.791 0.118 0.820 0.170 R
153	0.091 0.445 0.809 0.109 0.870 0.120 S
154	0.100 0.509 0.809 0.127 0.890 0.100 S
155	0.127 0.600 0.691 0.191 0.900 0.090 G
156	0.155 0.655 0.300 0.445 0.910 0.090 I
157	0.164 0.627 0.164 0.545 0.910 0.080 K
158	0.164 0.745 0.109 0.655 0.910 0.080 S
159	0.236 0.700 0.100 0.682 0.920 0.070 L
160	0.318 0.491 0.100 0.545 0.920 0.070 Y
161	0.418 0.718 0.091 0.600 0.920 0.070 V
162	0.691 0.309 0.091 0.618 0.920 0.070 R
163	0.800 0.255 0.091 0.645 0.920 0.070 L
164	0.827 0.245 0.091 0.509 0.920 0.070 R
165	0.945 0.173 0.091 0.482 0.920 0.070 N
166	0.991 0.109 0.091 0.191 0.930 0.070 L
167	1.000 0.109 0.091 0.109 0.920 0.070 T
168	1.000 0.100 0.091 0.109 0.920 0.080 V
169	1.000 0.100 0.091 0.091 0.910 0.090 I
170	1.000 0.100 0.091 0.100 0.910 0.090 L
171	1.000 0.100 0.091 0.100 0.890 0.100 W
172	0.991 0.091 0.091 0.100 0.850 0.140 A
173	1.000 0.100 0.091 0.109 0.760 0.230 I
174	1.000 0.118 0.091 0.145 0.730 0.260 Y
175	1.000 0.109 0.091 0.173 0.720 0.270 P
176	1.000 0.109 0.091 0.164 0.650 0.340 F
177	0.991 0.109 0.100 0.182 0.530 0.450 I
178	0.918 0.155 0.100 0.291 0.280 0.710 W
179	0.818 0.136 0.091 0.436 0.200 0.790 L
180	0.800 0.336 0.091 0.627 0.170 0.820 L
181	0.327 0.573 0.091 0.645 0.160 0.830 G
182	0.191 0.655 0.091 0.545 0.180 0.810 P
183	0.164 0.627 0.091 0.445 0.200 0.800 P
184	0.145 0.455 0.091 0.509 0.240 0.760 G
185	0.109 0.700 0.100 0.482 0.310 0.690 V
186	0.109 0.509 0.136 0.455 0.350 0.650 A
187	0.118 0.318 0.255 0.355 0.340 0.660 L
188	0.118 0.355 0.336 0.318 0.270 0.730 L
189	0.118 0.509 0.382 0.382 0.220 0.780 T
190	0.118 0.782 0.336 0.473 0.200 0.800 P
191	0.227 0.336 0.218 0.355 0.210 0.800 T
192	0.600 0.291 0.127 0.436 0.330 0.670 V
193	0.555 0.482 0.136 0.418 0.420 0.580 D
194	0.555 0.527 0.136 0.464 0.480 0.530 V
195	0.773 0.618 0.100 0.518 0.570 0.430 A
196	0.918 0.273 0.100 0.455 0.660 0.340 L
197	0.918 0.473 0.100 0.400 0.670 0.330 I
198	0.936 0.600 0.100 0.582 0.680 0.320 V
199	0.991 0.427 0.100 0.509 0.680 0.320 Y
200	0.991 0.573 0.100 0.536 0.610 0.390 L
201	0.973 0.473 0.091 0.336 0.580 0.420 D
202	0.964 0.382 0.091 0.336 0.530 0.470 L
203	0.982 0.264 0.091 0.191 0.580 0.420 V
204	1.000 0.218 0.091 0.200 0.580 0.420 T
205	1.000 0.182 0.091 0.200 0.620 0.380 K
206	1.000 0.127 0.091 0.182 0.640 0.350 V
207	1.000 0.127 0.091 0.155 0.670 0.330 G
208	1.000 0.155 0.091 0.245 0.570 0.420 F
209	1.000 0.155 0.091 0.409 0.660 0.330 G
210	1.000 0.355 0.091 0.400 0.670 0.320 F
211	0.982 0.482 0.091 0.373 0.780 0.210 I
212	0.973 0.500 0.091 0.291 0.840 0.150 A
213	0.936 0.400 0.100 0.291 0.840 0.150 L
214	0.882 0.682 0.100 0.564 0.830 0.160 D
215	0.709 0.482 0.100 0.264 0.840 0.160 A
216	0.591 0.527 0.118 0.436 0.870 0.130 A
217	0.200 0.436 0.173 0.373 0.890 0.100 A
218	0.127 0.491 0.200 0.245 0.890 0.100 T
219	0.118 0.345 0.282 0.145 0.890 0.110 L
220	0.118 0.382 0.364 0.155 0.880 0.110 R
221	0.118 0.327 0.491 0.109 0.850 0.140 A
222	0.118 0.282 0.618 0.100 0.800 0.200 E
223	0.127 0.227 0.682 0.100 0.700 0.290 H
224	0.155 0.173 0.636 0.100 0.660 0.330 G
225	0.155 0.127 0.727 0.100 0.600 0.390 E
