# Supplementary material for: Alignment of Helical Membrane Protein Sequences Using AlignMe
Source: PLoS One. 2013 Mar 4;8(3):e57731. doi: 10.1371/journal.pone.0057731 (PMC3587630; doi:10.1371/journal.pone.0057731)
Supplement: File S4 — Source code for AlignMe. (GZ) [file pone.0057731.s004.gz › AlignMe1.1/examples/profiles/2EI4_A.nnprf]

Pos	M L G R i o AA
1	0.091 0.236 0.527 0.136 0.870 0.130 Q
2	0.091 0.373 0.645 0.164 0.870 0.130 A
3	0.091 0.400 0.573 0.282 0.860 0.140 G
4	0.091 0.536 0.545 0.227 0.850 0.150 F
5	0.091 0.609 0.636 0.127 0.820 0.170 D
6	0.091 0.573 0.727 0.209 0.740 0.260 L
7	0.100 0.636 0.764 0.355 0.590 0.410 L
8	0.100 0.773 0.673 0.145 0.500 0.500 N
9	0.100 0.864 0.482 0.218 0.590 0.410 D
10	0.109 0.955 0.282 0.255 0.580 0.410 G
11	0.155 0.973 0.164 0.718 0.590 0.400 R
12	0.209 0.973 0.118 0.882 0.630 0.360 P
13	0.273 0.945 0.091 0.864 0.690 0.300 E
14	0.273 0.891 0.091 0.809 0.830 0.160 T
15	0.400 0.600 0.091 0.873 0.850 0.150 L
16	0.782 0.364 0.091 0.764 0.430 0.570 W
17	0.964 0.182 0.091 0.655 0.360 0.640 L
18	0.991 0.118 0.091 0.318 0.310 0.690 G
19	1.000 0.100 0.091 0.127 0.310 0.690 I
20	1.000 0.100 0.091 0.100 0.300 0.700 G
21	1.000 0.100 0.091 0.091 0.300 0.700 T
22	1.000 0.091 0.091 0.091 0.290 0.710 L
23	1.000 0.091 0.091 0.091 0.270 0.730 L
24	1.000 0.100 0.091 0.091 0.270 0.740 M
25	1.000 0.100 0.091 0.100 0.260 0.740 L
26	1.000 0.100 0.091 0.100 0.240 0.760 I
27	1.000 0.100 0.091 0.109 0.240 0.760 G
28	1.000 0.100 0.091 0.136 0.250 0.760 T
29	0.991 0.100 0.091 0.155 0.270 0.730 F
30	0.945 0.109 0.091 0.191 0.300 0.700 Y
31	0.900 0.200 0.091 0.555 0.370 0.630 F
32	0.873 0.509 0.091 0.745 0.470 0.530 I
33	0.800 0.700 0.091 0.836 0.610 0.390 A
34	0.264 0.818 0.091 0.818 0.730 0.270 R
35	0.100 0.773 0.091 0.709 0.820 0.180 G
36	0.100 0.855 0.100 0.745 0.850 0.150 W
37	0.100 0.855 0.127 0.464 0.840 0.160 G
38	0.100 0.864 0.136 0.355 0.830 0.160 V
39	0.100 0.809 0.164 0.227 0.870 0.130 T
40	0.100 0.818 0.173 0.227 0.890 0.110 D
41	0.100 0.845 0.145 0.173 0.910 0.090 K
42	0.109 0.836 0.145 0.218 0.920 0.080 E
43	0.136 0.845 0.155 0.436 0.920 0.070 A
44	0.555 0.845 0.118 0.518 0.920 0.070 R
45	0.818 0.791 0.100 0.727 0.930 0.070 E
46	0.864 0.736 0.091 0.691 0.930 0.070 Y
47	0.955 0.545 0.091 0.664 0.920 0.070 Y
48	0.973 0.245 0.091 0.564 0.920 0.070 A
49	0.964 0.118 0.091 0.264 0.920 0.070 I
50	0.964 0.100 0.091 0.191 0.920 0.070 T
51	0.982 0.100 0.091 0.109 0.920 0.080 I
52	1.000 0.100 0.091 0.100 0.910 0.080 L
53	1.000 0.100 0.091 0.100 0.900 0.090 V
54	1.000 0.100 0.091 0.091 0.890 0.110 P
55	1.000 0.091 0.091 0.091 0.870 0.120 G
56	1.000 0.091 0.091 0.100 0.860 0.130 I
57	1.000 0.100 0.091 0.100 0.860 0.130 A
58	1.000 0.100 0.091 0.109 0.850 0.150 S
59	1.000 0.100 0.091 0.136 0.750 0.240 A
60	1.000 0.136 0.091 0.300 0.520 0.480 A
61	1.000 0.191 0.091 0.418 0.350 0.650 Y
62	0.991 0.173 0.091 0.282 0.270 0.730 L
63	0.909 0.273 0.091 0.400 0.230 0.770 A
64	0.791 0.336 0.091 0.364 0.220 0.780 M
65	0.682 0.282 0.091 0.400 0.180 0.820 F
66	0.400 0.491 0.091 0.327 0.180 0.830 F
67	0.255 0.445 0.091 0.427 0.180 0.820 G
68	0.227 0.345 0.100 0.318 0.170 0.830 I
69	0.227 0.436 0.109 0.427 0.170 0.840 G
70	0.164 0.536 0.127 0.591 0.170 0.830 V
71	0.127 0.573 0.164 0.536 0.190 0.810 T
72	0.109 0.473 0.255 0.491 0.270 0.730 E
73	0.100 0.273 0.364 0.209 0.360 0.640 V
74	0.100 0.273 0.509 0.300 0.380 0.620 E
75	0.091 0.309 0.536 0.245 0.400 0.600 L
76	0.091 0.291 0.545 0.282 0.420 0.580 A
77	0.091 0.418 0.591 0.218 0.480 0.510 S
78	0.100 0.309 0.609 0.164 0.560 0.430 G
79	0.109 0.627 0.664 0.173 0.700 0.290 T
80	0.118 0.636 0.545 0.273 0.740 0.250 V
81	0.155 0.709 0.409 0.391 0.740 0.260 L
82	0.173 0.609 0.327 0.536 0.740 0.250 D
83	0.227 0.709 0.282 0.555 0.770 0.220 I
84	0.300 0.645 0.145 0.682 0.770 0.220 Y
85	0.400 0.764 0.109 0.691 0.790 0.200 Y
86	0.509 0.855 0.100 0.536 0.760 0.230 A
87	0.536 0.800 0.091 0.545 0.780 0.220 R
88	0.700 0.618 0.091 0.573 0.790 0.210 Y
89	0.736 0.427 0.091 0.427 0.740 0.250 A
90	0.891 0.482 0.091 0.364 0.660 0.330 D
91	0.936 0.245 0.091 0.373 0.620 0.370 W
92	0.973 0.164 0.091 0.255 0.540 0.450 L
93	0.991 0.118 0.091 0.155 0.520 0.480 F
94	1.000 0.127 0.091 0.191 0.530 0.470 T
95	0.991 0.100 0.091 0.145 0.500 0.490 T
96	1.000 0.109 0.091 0.100 0.470 0.530 P
97	1.000 0.100 0.091 0.109 0.400 0.590 L
98	0.991 0.100 0.091 0.100 0.340 0.660 L
99	0.982 0.100 0.091 0.109 0.310 0.690 L
100	0.964 0.100 0.100 0.182 0.340 0.660 L
101	0.964 0.136 0.100 0.164 0.350 0.650 D
102	0.936 0.173 0.100 0.236 0.350 0.650 L
103	0.882 0.227 0.100 0.282 0.330 0.670 A
104	0.836 0.209 0.100 0.173 0.280 0.720 L
105	0.836 0.255 0.100 0.318 0.280 0.720 L
106	0.736 0.236 0.100 0.345 0.330 0.670 A
107	0.618 0.391 0.091 0.400 0.360 0.640 K
108	0.291 0.455 0.091 0.373 0.390 0.610 V
109	0.164 0.700 0.091 0.345 0.510 0.490 D
110	0.145 0.545 0.091 0.327 0.480 0.520 R
111	0.164 0.373 0.100 0.536 0.490 0.500 V
112	0.182 0.591 0.100 0.518 0.400 0.600 T
113	0.482 0.682 0.109 0.582 0.360 0.640 I
114	0.718 0.127 0.109 0.482 0.360 0.640 G
115	0.782 0.118 0.100 0.327 0.530 0.460 T
116	0.873 0.109 0.109 0.209 0.570 0.420 L
117	0.982 0.109 0.118 0.182 0.560 0.430 I
118	0.991 0.100 0.109 0.118 0.530 0.470 G
119	0.991 0.100 0.100 0.109 0.510 0.480 V
120	1.000 0.109 0.100 0.100 0.470 0.530 D
121	1.000 0.091 0.091 0.091 0.440 0.560 A
122	1.000 0.091 0.091 0.091 0.430 0.570 L
123	1.000 0.100 0.091 0.091 0.450 0.550 M
124	0.991 0.091 0.091 0.109 0.470 0.530 I
125	0.909 0.091 0.091 0.109 0.490 0.510 V
126	0.918 0.100 0.091 0.127 0.460 0.540 T
127	0.873 0.127 0.091 0.273 0.400 0.600 G
128	0.818 0.109 0.091 0.182 0.360 0.640 L
129	0.745 0.145 0.091 0.300 0.360 0.630 I
130	0.718 0.245 0.091 0.445 0.410 0.590 G
131	0.627 0.418 0.100 0.427 0.440 0.560 A
132	0.382 0.600 0.118 0.545 0.460 0.530 L
133	0.173 0.764 0.118 0.445 0.440 0.550 S
134	0.145 0.818 0.109 0.391 0.450 0.540 K
135	0.136 0.882 0.145 0.636 0.450 0.540 T
136	0.136 0.973 0.191 0.555 0.410 0.590 P
137	0.145 0.918 0.191 0.764 0.420 0.580 L
138	0.164 0.827 0.173 0.636 0.440 0.560 A
139	0.291 0.736 0.155 0.764 0.440 0.550 R
140	0.800 0.436 0.118 0.609 0.360 0.640 Y
141	0.909 0.155 0.100 0.464 0.290 0.700 T
142	0.945 0.136 0.091 0.455 0.230 0.770 W
143	0.964 0.136 0.091 0.345 0.240 0.760 W
144	0.982 0.100 0.091 0.236 0.220 0.780 L
145	0.991 0.100 0.091 0.127 0.210 0.790 F
146	1.000 0.100 0.091 0.100 0.200 0.800 S
147	1.000 0.100 0.091 0.100 0.200 0.800 T
148	1.000 0.091 0.091 0.091 0.200 0.800 I
149	1.000 0.091 0.091 0.091 0.200 0.800 A
150	1.000 0.091 0.091 0.091 0.180 0.820 F
151	1.000 0.100 0.091 0.100 0.180 0.820 L
152	1.000 0.100 0.091 0.100 0.180 0.830 F
153	0.991 0.100 0.091 0.100 0.180 0.820 V
154	0.982 0.100 0.091 0.100 0.210 0.800 L
155	0.900 0.100 0.091 0.136 0.220 0.780 Y
156	0.700 0.136 0.091 0.373 0.270 0.730 Y
157	0.636 0.173 0.091 0.545 0.360 0.640 L
158	0.655 0.409 0.091 0.645 0.510 0.500 L
159	0.527 0.709 0.091 0.800 0.710 0.290 T
160	0.345 0.773 0.100 0.755 0.770 0.230 S
161	0.191 0.736 0.100 0.718 0.790 0.200 L
162	0.118 0.745 0.118 0.645 0.810 0.190 R
163	0.109 0.800 0.191 0.555 0.690 0.310 S
164	0.100 0.718 0.264 0.355 0.650 0.350 A
165	0.100 0.673 0.336 0.336 0.590 0.400 A
166	0.100 0.536 0.518 0.218 0.650 0.340 A
167	0.091 0.455 0.664 0.136 0.800 0.200 K
168	0.091 0.518 0.700 0.136 0.840 0.150 R
169	0.091 0.491 0.755 0.118 0.890 0.110 S
170	0.100 0.564 0.800 0.164 0.900 0.090 E
171	0.127 0.618 0.709 0.245 0.910 0.090 E
172	0.173 0.673 0.336 0.509 0.910 0.080 V
173	0.191 0.645 0.155 0.582 0.920 0.080 R
174	0.155 0.736 0.127 0.664 0.920 0.080 S
175	0.191 0.673 0.100 0.664 0.920 0.070 T
176	0.236 0.445 0.091 0.491 0.920 0.070 F
177	0.309 0.727 0.091 0.609 0.920 0.070 N
178	0.609 0.382 0.091 0.636 0.930 0.070 T
179	0.764 0.300 0.091 0.645 0.920 0.070 L
180	0.700 0.264 0.091 0.527 0.920 0.070 T
181	0.882 0.182 0.091 0.482 0.920 0.070 A
182	0.982 0.109 0.091 0.191 0.920 0.070 L
183	0.991 0.109 0.091 0.109 0.920 0.070 V
184	1.000 0.109 0.091 0.109 0.920 0.080 A
185	1.000 0.100 0.091 0.091 0.910 0.090 V
186	1.000 0.100 0.091 0.109 0.910 0.090 L
187	1.000 0.100 0.091 0.100 0.890 0.110 W
188	1.000 0.091 0.091 0.100 0.840 0.150 T
189	1.000 0.100 0.091 0.100 0.750 0.240 A
190	1.000 0.109 0.091 0.145 0.720 0.270 Y
191	1.000 0.109 0.091 0.145 0.690 0.300 P
192	1.000 0.109 0.100 0.182 0.600 0.390 I
193	0.991 0.109 0.100 0.182 0.470 0.510 L
194	0.909 0.136 0.100 0.282 0.240 0.750 W
195	0.818 0.118 0.091 0.373 0.180 0.820 I
196	0.845 0.300 0.091 0.591 0.150 0.850 V
197	0.427 0.536 0.091 0.627 0.140 0.850 G
198	0.218 0.600 0.091 0.509 0.150 0.840 T
199	0.227 0.564 0.091 0.382 0.160 0.840 E
200	0.200 0.482 0.091 0.445 0.190 0.800 G
201	0.127 0.727 0.091 0.455 0.270 0.720 A
202	0.118 0.482 0.118 0.418 0.330 0.660 G
203	0.118 0.282 0.164 0.318 0.330 0.670 V
204	0.109 0.300 0.173 0.300 0.250 0.740 V
205	0.109 0.382 0.209 0.373 0.180 0.820 G
206	0.118 0.764 0.191 0.473 0.170 0.830 L
207	0.282 0.345 0.145 0.345 0.190 0.810 G
208	0.591 0.218 0.109 0.473 0.380 0.620 I
209	0.491 0.518 0.109 0.436 0.570 0.430 E
210	0.591 0.509 0.109 0.455 0.660 0.340 T
211	0.909 0.509 0.091 0.527 0.780 0.220 L
212	0.982 0.155 0.091 0.464 0.840 0.160 A
213	0.973 0.491 0.100 0.318 0.820 0.180 F
214	0.945 0.582 0.100 0.582 0.810 0.190 M
215	0.991 0.264 0.091 0.473 0.760 0.240 V
216	0.982 0.364 0.091 0.336 0.660 0.340 L
217	0.955 0.382 0.091 0.218 0.630 0.370 D
218	0.955 0.209 0.091 0.209 0.620 0.380 V
219	0.982 0.200 0.091 0.164 0.680 0.320 T
220	1.000 0.282 0.091 0.191 0.660 0.330 A
221	1.000 0.245 0.091 0.173 0.700 0.300 K
222	1.000 0.209 0.091 0.191 0.750 0.250 V
223	1.000 0.109 0.091 0.164 0.780 0.210 G
224	1.000 0.218 0.091 0.327 0.810 0.180 F
225	1.000 0.282 0.091 0.564 0.880 0.120 G
226	0.982 0.382 0.091 0.500 0.850 0.140 F
227	0.855 0.618 0.091 0.591 0.850 0.140 V
228	0.909 0.591 0.091 0.482 0.870 0.120 L
229	0.827 0.582 0.100 0.591 0.890 0.100 L
230	0.445 0.727 0.109 0.627 0.910 0.090 R
231	0.182 0.509 0.109 0.373 0.910 0.090 S
232	0.164 0.564 0.200 0.536 0.900 0.090 R
233	0.145 0.436 0.282 0.418 0.900 0.090 A
234	0.155 0.427 0.318 0.273 0.890 0.110 I
235	0.164 0.300 0.364 0.227 0.860 0.130 L
236	0.191 0.418 0.355 0.173 0.830 0.160 G
237	0.200 0.382 0.391 0.145 0.790 0.210 E
238	0.227 0.427 0.373 0.118 0.750 0.240 T
