# Supplementary material for: Alignment of Helical Membrane Protein Sequences Using AlignMe
Source: PLoS One. 2013 Mar 4;8(3):e57731. doi: 10.1371/journal.pone.0057731 (PMC3587630; doi:10.1371/journal.pone.0057731)
Supplement: File S4 — Source code for AlignMe. (GZ) [file pone.0057731.s004.gz › AlignMe1.1/examples/profiles/1H2S_A.ss2]

# PSIPRED VFORMAT (PSIPRED V3.2)

   1 M C   1.000  0.000  0.000
   2 V C   0.548  0.318  0.015
   3 G H   0.287  0.783  0.034
   4 L H   0.144  0.902  0.039
   5 T H   0.088  0.947  0.011
   6 T H   0.038  0.975  0.003
   7 L H   0.002  0.997  0.002
   8 F H   0.006  0.994  0.001
   9 W H   0.003  0.995  0.001
  10 L H   0.005  0.993  0.001
  11 G H   0.006  0.992  0.000
  12 A H   0.006  0.992  0.000
  13 I H   0.007  0.992  0.000
  14 G H   0.008  0.990  0.000
  15 M H   0.008  0.990  0.000
  16 L H   0.007  0.992  0.000
  17 V H   0.008  0.992  0.000
  18 G H   0.007  0.991  0.000
  19 T H   0.006  0.992  0.000
  20 L H   0.006  0.991  0.001
  21 A H   0.016  0.978  0.004
  22 F H   0.010  0.987  0.003
  23 A H   0.014  0.983  0.006
  24 W H   0.017  0.977  0.017
  25 A H   0.084  0.911  0.021
  26 G H   0.271  0.741  0.015
  27 R C   0.527  0.277  0.037
  28 D C   0.741  0.066  0.040
  29 A C   0.897  0.024  0.016
  30 G C   0.945  0.009  0.011
  31 S C   0.920  0.016  0.019
  32 G C   0.851  0.080  0.054
  33 E C   0.821  0.060  0.099
  34 R E   0.182  0.195  0.487
  35 R E   0.045  0.497  0.644
  36 Y H   0.005  0.815  0.601
  37 Y H   0.004  0.891  0.317
  38 V H   0.006  0.880  0.262
  39 T H   0.017  0.857  0.132
  40 L H   0.025  0.924  0.015
  41 V H   0.024  0.958  0.001
  42 G H   0.012  0.981  0.000
  43 I H   0.007  0.991  0.000
  44 S H   0.004  0.994  0.000
  45 G H   0.002  0.997  0.000
  46 I H   0.002  0.998  0.000
  47 A H   0.004  0.996  0.001
  48 A H   0.002  0.998  0.000
  49 V H   0.002  0.998  0.000
  50 A H   0.002  0.997  0.001
  51 Y H   0.002  0.997  0.001
  52 V H   0.002  0.997  0.001
  53 V H   0.002  0.997  0.003
  54 M H   0.008  0.988  0.034
  55 A H   0.052  0.951  0.018
  56 L H   0.213  0.835  0.005
  57 G C   0.764  0.349  0.005
  58 V C   0.973  0.023  0.012
  59 G E   0.476  0.007  0.515
  60 W E   0.313  0.011  0.669
  61 V E   0.418  0.015  0.535
  62 P E   0.418  0.003  0.530
  63 V C   0.655  0.007  0.249
  64 A C   0.928  0.019  0.033
  65 E C   0.849  0.049  0.082
  66 R C   0.535  0.035  0.354
  67 T C   0.467  0.045  0.429
  68 V C   0.184  0.147  0.355
  69 F H   0.119  0.524  0.170
  70 A H   0.074  0.954  0.042
  71 P H   0.063  0.918  0.033
  72 R H   0.032  0.952  0.023
  73 Y H   0.051  0.930  0.013
  74 I H   0.053  0.936  0.005
  75 D H   0.074  0.922  0.002
  76 W H   0.008  0.989  0.002
  77 I H   0.013  0.985  0.003
  78 L H   0.115  0.871  0.015
  79 T H   0.099  0.898  0.003
  80 T H   0.026  0.975  0.000
  81 P H   0.018  0.979  0.000
  82 L H   0.010  0.987  0.000
  83 I H   0.010  0.987  0.000
  84 V H   0.012  0.984  0.000
  85 Y H   0.014  0.981  0.000
  86 F H   0.014  0.983  0.000
  87 L H   0.018  0.980  0.000
  88 G H   0.017  0.981  0.000
  89 L H   0.024  0.970  0.001
  90 L H   0.064  0.916  0.001
  91 A C   0.579  0.425  0.001
  92 G C   0.928  0.049  0.001
  93 L C   0.947  0.022  0.002
  94 D C   0.939  0.040  0.001
  95 S H   0.188  0.818  0.001
  96 R H   0.052  0.947  0.001
  97 E H   0.042  0.961  0.001
  98 F H   0.016  0.978  0.003
  99 G H   0.005  0.994  0.000
 100 I H   0.010  0.988  0.000
 101 V H   0.005  0.992  0.000
 102 I H   0.015  0.978  0.001
 103 T H   0.028  0.963  0.001
 104 L H   0.043  0.951  0.001
 105 N H   0.073  0.927  0.001
 106 T H   0.016  0.983  0.002
 107 V H   0.010  0.989  0.002
 108 V H   0.007  0.990  0.002
 109 M H   0.026  0.962  0.005
 110 L H   0.014  0.976  0.002
 111 A H   0.062  0.905  0.003
 112 G H   0.168  0.782  0.007
 113 F H   0.125  0.820  0.007
 114 A H   0.226  0.722  0.005
 115 G H   0.241  0.708  0.008
 116 A H   0.313  0.584  0.026
 117 M H   0.423  0.493  0.027
 118 V C   0.556  0.272  0.020
 119 P C   0.572  0.209  0.008
 120 G C   0.556  0.233  0.005
 121 I H   0.311  0.613  0.005
 122 E H   0.212  0.787  0.006
 123 R H   0.119  0.883  0.009
 124 Y H   0.028  0.975  0.004
 125 A H   0.020  0.978  0.003
 126 L H   0.008  0.991  0.001
 127 F H   0.003  0.996  0.000
 128 G H   0.003  0.996  0.000
 129 M H   0.007  0.991  0.002
 130 G H   0.004  0.995  0.001
 131 A H   0.004  0.996  0.000
 132 V H   0.011  0.988  0.000
 133 A H   0.004  0.995  0.000
 134 F H   0.003  0.997  0.000
 135 L H   0.002  0.997  0.001
 136 G H   0.003  0.996  0.004
 137 L H   0.003  0.995  0.007
 138 V H   0.004  0.995  0.004
 139 Y H   0.004  0.994  0.006
 140 Y H   0.004  0.994  0.007
 141 L H   0.025  0.967  0.028
 142 V H   0.025  0.966  0.025
 143 G H   0.213  0.794  0.006
 144 P H   0.375  0.616  0.003
 145 M H   0.124  0.861  0.001
 146 T H   0.085  0.898  0.000
 147 E H   0.092  0.886  0.000
 148 S H   0.104  0.867  0.001
 149 A H   0.179  0.779  0.001
 150 S C   0.500  0.461  0.005
 151 Q C   0.542  0.412  0.003
 152 R C   0.926  0.029  0.002
 153 S C   0.969  0.016  0.002
 154 S C   0.539  0.453  0.003
 155 G C   0.524  0.431  0.005
 156 I H   0.062  0.928  0.000
 157 K H   0.027  0.967  0.000
 158 S H   0.026  0.965  0.000
 159 L H   0.020  0.972  0.000
 160 Y H   0.014  0.980  0.000
 161 V H   0.012  0.984  0.000
 162 R H   0.013  0.983  0.000
 163 L H   0.009  0.989  0.000
 164 R H   0.015  0.983  0.000
 165 N H   0.006  0.994  0.000
 166 L H   0.004  0.995  0.000
 167 T H   0.003  0.995  0.001
 168 V H   0.006  0.993  0.001
 169 I H   0.004  0.994  0.002
 170 L H   0.006  0.993  0.002
 171 W H   0.018  0.982  0.002
 172 A H   0.023  0.980  0.001
 173 I H   0.004  0.994  0.001
 174 Y H   0.014  0.982  0.002
 175 P H   0.017  0.977  0.002
 176 F H   0.023  0.965  0.005
 177 I H   0.023  0.971  0.004
 178 W H   0.018  0.973  0.023
 179 L H   0.089  0.899  0.043
 180 L H   0.190  0.766  0.032
 181 G C   0.770  0.129  0.014
 182 P C   0.885  0.048  0.003
 183 P C   0.906  0.032  0.004
 184 G C   0.907  0.016  0.005
 185 V C   0.865  0.014  0.008
 186 A C   0.806  0.019  0.016
 187 L C   0.783  0.044  0.025
 188 L C   0.761  0.112  0.026
 189 T H   0.400  0.653  0.006
 190 P H   0.221  0.817  0.001
 191 T H   0.125  0.892  0.000
 192 V H   0.013  0.988  0.000
 193 D H   0.009  0.992  0.001
 194 V H   0.004  0.995  0.002
 195 A H   0.003  0.996  0.001
 196 L H   0.001  0.998  0.000
 197 I H   0.002  0.997  0.001
 198 V H   0.005  0.993  0.002
 199 Y H   0.008  0.991  0.001
 200 L H   0.025  0.975  0.000
 201 D H   0.019  0.980  0.000
 202 L H   0.015  0.983  0.000
 203 V H   0.036  0.962  0.000
 204 T H   0.074  0.928  0.000
 205 K H   0.066  0.939  0.000
 206 V H   0.033  0.974  0.000
 207 G H   0.017  0.985  0.003
 208 F H   0.004  0.995  0.005
 209 G H   0.002  0.997  0.003
 210 F H   0.002  0.997  0.005
 211 I H   0.002  0.997  0.004
 212 A H   0.016  0.982  0.007
 213 L H   0.006  0.993  0.001
 214 D H   0.007  0.992  0.000
 215 A H   0.026  0.967  0.001
 216 A H   0.051  0.934  0.001
 217 A H   0.124  0.850  0.003
 218 T H   0.307  0.672  0.002
 219 L C   0.578  0.383  0.003
 220 R C   0.547  0.412  0.003
 221 A C   0.446  0.516  0.001
 222 E C   0.529  0.449  0.001
 223 H C   0.573  0.470  0.001
 224 G C   0.894  0.090  0.002
 225 E C   0.965  0.000  0.000
