# Supplementary material for: Alignment of Helical Membrane Protein Sequences Using AlignMe
Source: PLoS One. 2013 Mar 4;8(3):e57731. doi: 10.1371/journal.pone.0057731 (PMC3587630; doi:10.1371/journal.pone.0057731)
Supplement: File S4 — Source code for AlignMe. (GZ) [file pone.0057731.s004.gz › AlignMe1.1/examples/profiles/2EI4_A.ss2]

# PSIPRED VFORMAT (PSIPRED V3.2)

   1 Q C   0.999  0.000  0.000
   2 A C   0.772  0.142  0.018
   3 G C   0.723  0.165  0.058
   4 F C   0.672  0.164  0.164
   5 D C   0.586  0.094  0.300
   6 L C   0.542  0.052  0.345
   7 L C   0.560  0.069  0.245
   8 N C   0.499  0.048  0.129
   9 D C   0.668  0.018  0.029
  10 G C   0.771  0.019  0.010
  11 R C   0.736  0.021  0.024
  12 P C   0.887  0.028  0.029
  13 E C   0.507  0.263  0.141
  14 T H   0.235  0.790  0.112
  15 L H   0.054  0.918  0.082
  16 W H   0.005  0.985  0.024
  17 L H   0.017  0.953  0.013
  18 G H   0.016  0.962  0.009
  19 I H   0.013  0.977  0.001
  20 G H   0.011  0.983  0.000
  21 T H   0.008  0.988  0.000
  22 L H   0.008  0.989  0.000
  23 L H   0.007  0.991  0.000
  24 M H   0.007  0.992  0.000
  25 L H   0.005  0.994  0.000
  26 I H   0.007  0.992  0.000
  27 G H   0.007  0.989  0.000
  28 T H   0.009  0.986  0.001
  29 F H   0.009  0.985  0.008
  30 Y H   0.021  0.961  0.048
  31 F H   0.012  0.979  0.027
  32 I H   0.021  0.969  0.024
  33 A H   0.018  0.973  0.052
  34 R H   0.114  0.863  0.047
  35 G H   0.335  0.629  0.054
  36 W C   0.694  0.156  0.070
  37 G C   0.879  0.019  0.030
  38 V C   0.904  0.013  0.022
  39 T C   0.928  0.011  0.024
  40 D C   0.956  0.015  0.015
  41 K C   0.907  0.098  0.019
  42 E C   0.887  0.227  0.043
  43 A C   0.673  0.403  0.081
  44 R H   0.164  0.636  0.233
  45 E H   0.019  0.927  0.337
  46 Y H   0.001  0.988  0.156
  47 Y H   0.001  0.981  0.122
  48 A H   0.002  0.967  0.106
  49 I H   0.007  0.962  0.039
  50 T H   0.013  0.975  0.004
  51 I H   0.040  0.939  0.001
  52 L H   0.018  0.976  0.000
  53 V H   0.011  0.987  0.000
  54 P H   0.012  0.987  0.000
  55 G H   0.003  0.996  0.000
  56 I H   0.003  0.997  0.000
  57 A H   0.004  0.995  0.000
  58 S H   0.003  0.997  0.000
  59 A H   0.003  0.996  0.000
  60 A H   0.005  0.994  0.000
  61 Y H   0.004  0.995  0.000
  62 L H   0.005  0.993  0.001
  63 A H   0.007  0.991  0.002
  64 M H   0.020  0.974  0.015
  65 F H   0.025  0.968  0.048
  66 F H   0.153  0.858  0.022
  67 G C   0.519  0.319  0.027
  68 I C   0.959  0.024  0.018
  69 G C   0.817  0.024  0.128
  70 V E   0.451  0.008  0.489
  71 T E   0.233  0.010  0.709
  72 E E   0.202  0.006  0.758
  73 V E   0.084  0.006  0.894
  74 E E   0.116  0.005  0.839
  75 L E   0.373  0.005  0.526
  76 A C   0.676  0.008  0.217
  77 S C   0.768  0.008  0.112
  78 G C   0.811  0.010  0.081
  79 T C   0.749  0.050  0.144
  80 V C   0.645  0.114  0.233
  81 L C   0.526  0.247  0.227
  82 D H   0.356  0.433  0.273
  83 I H   0.080  0.758  0.383
  84 Y H   0.059  0.797  0.171
  85 Y H   0.024  0.897  0.130
  86 A H   0.021  0.927  0.084
  87 R H   0.035  0.925  0.031
  88 Y H   0.070  0.897  0.010
  89 A H   0.070  0.914  0.003
  90 D H   0.147  0.837  0.002
  91 W H   0.010  0.986  0.001
  92 L H   0.016  0.978  0.001
  93 F H   0.104  0.884  0.001
  94 T H   0.114  0.884  0.001
  95 T H   0.050  0.951  0.000
  96 P H   0.025  0.976  0.000
  97 L H   0.004  0.994  0.000
  98 L H   0.003  0.996  0.000
  99 L H   0.003  0.995  0.000
 100 L H   0.003  0.996  0.001
 101 D H   0.004  0.996  0.000
 102 L H   0.006  0.992  0.001
 103 A H   0.007  0.992  0.001
 104 L H   0.016  0.980  0.001
 105 L H   0.096  0.894  0.001
 106 A H   0.354  0.647  0.001
 107 K C   0.568  0.420  0.001
 108 V C   0.817  0.081  0.004
 109 D C   0.764  0.205  0.007
 110 R H   0.033  0.965  0.000
 111 V H   0.019  0.977  0.000
 112 T H   0.013  0.983  0.000
 113 I H   0.009  0.986  0.001
 114 G H   0.007  0.992  0.000
 115 T H   0.008  0.989  0.000
 116 L H   0.005  0.992  0.001
 117 I H   0.026  0.963  0.003
 118 G H   0.056  0.934  0.001
 119 V H   0.086  0.913  0.001
 120 D H   0.090  0.919  0.002
 121 A H   0.014  0.984  0.004
 122 L H   0.006  0.992  0.003
 123 M H   0.006  0.992  0.003
 124 I H   0.016  0.976  0.008
 125 V H   0.008  0.989  0.002
 126 T H   0.045  0.935  0.003
 127 G H   0.100  0.861  0.005
 128 L H   0.048  0.928  0.002
 129 I H   0.138  0.823  0.003
 130 G H   0.130  0.838  0.005
 131 A H   0.136  0.818  0.020
 132 L H   0.268  0.705  0.033
 133 S C   0.443  0.240  0.091
 134 K C   0.665  0.111  0.138
 135 T C   0.807  0.085  0.041
 136 P C   0.725  0.291  0.003
 137 L H   0.391  0.683  0.002
 138 A H   0.234  0.806  0.010
 139 R H   0.122  0.896  0.026
 140 Y H   0.017  0.981  0.011
 141 T H   0.016  0.981  0.005
 142 W H   0.011  0.987  0.002
 143 W H   0.003  0.995  0.001
 144 L H   0.003  0.995  0.001
 145 F H   0.010  0.986  0.002
 146 S H   0.006  0.992  0.001
 147 T H   0.004  0.995  0.000
 148 I H   0.006  0.992  0.001
 149 A H   0.004  0.994  0.003
 150 F H   0.003  0.997  0.002
 151 L H   0.002  0.998  0.002
 152 F H   0.002  0.997  0.003
 153 V H   0.002  0.997  0.004
 154 L H   0.001  0.999  0.002
 155 Y H   0.002  0.998  0.002
 156 Y H   0.002  0.996  0.007
 157 L H   0.008  0.988  0.011
 158 L H   0.011  0.986  0.002
 159 T H   0.059  0.935  0.001
 160 S H   0.224  0.774  0.001
 161 L H   0.025  0.971  0.000
 162 R H   0.020  0.976  0.000
 163 S H   0.023  0.974  0.000
 164 A H   0.031  0.958  0.000
 165 A H   0.039  0.945  0.001
 166 A H   0.237  0.736  0.002
 167 K H   0.494  0.496  0.002
 168 R C   0.859  0.072  0.002
 169 S C   0.988  0.009  0.001
 170 E H   0.160  0.850  0.000
 171 E H   0.145  0.838  0.000
 172 V H   0.030  0.958  0.000
 173 R H   0.019  0.974  0.000
 174 S H   0.017  0.977  0.000
 175 T H   0.019  0.974  0.000
 176 F H   0.016  0.976  0.000
 177 N H   0.013  0.982  0.000
 178 T H   0.014  0.981  0.000
 179 L H   0.013  0.984  0.000
 180 T H   0.043  0.956  0.000
 181 A H   0.008  0.992  0.000
 182 L H   0.004  0.995  0.000
 183 V H   0.003  0.995  0.001
 184 A H   0.006  0.992  0.002
 185 V H   0.004  0.994  0.003
 186 L H   0.004  0.995  0.002
 187 W H   0.017  0.982  0.003
 188 T H   0.029  0.973  0.002
 189 A H   0.005  0.994  0.001
 190 Y H   0.018  0.979  0.001
 191 P H   0.010  0.985  0.001
 192 I H   0.015  0.980  0.002
 193 L H   0.007  0.990  0.003
 194 W H   0.010  0.984  0.013
 195 I H   0.038  0.954  0.025
 196 V H   0.091  0.911  0.023
 197 G H   0.298  0.707  0.014
 198 T C   0.486  0.466  0.007
 199 E C   0.786  0.161  0.003
 200 G C   0.934  0.044  0.003
 201 A C   0.907  0.040  0.005
 202 G C   0.906  0.021  0.010
 203 V C   0.828  0.026  0.043
 204 V C   0.768  0.047  0.070
 205 G C   0.593  0.301  0.022
 206 L H   0.291  0.777  0.003
 207 G H   0.194  0.832  0.002
 208 I H   0.017  0.984  0.001
 209 E H   0.012  0.988  0.001
 210 T H   0.007  0.992  0.002
 211 L H   0.003  0.997  0.002
 212 A H   0.001  0.999  0.001
 213 F H   0.002  0.998  0.001
 214 M H   0.003  0.996  0.003
 215 V H   0.004  0.995  0.001
 216 L H   0.011  0.988  0.000
 217 D H   0.011  0.986  0.000
 218 V H   0.019  0.978  0.000
 219 T H   0.045  0.952  0.000
 220 A H   0.081  0.920  0.000
 221 K H   0.051  0.950  0.000
 222 V H   0.038  0.968  0.001
 223 G H   0.014  0.985  0.006
 224 F H   0.005  0.994  0.007
 225 G H   0.002  0.997  0.005
 226 F H   0.002  0.997  0.007
 227 V H   0.002  0.997  0.006
 228 L H   0.005  0.993  0.006
 229 L H   0.004  0.994  0.004
 230 R H   0.010  0.987  0.006
 231 S H   0.041  0.945  0.013
 232 R H   0.193  0.811  0.005
 233 A H   0.236  0.774  0.002
 234 I H   0.368  0.647  0.002
 235 L H   0.470  0.531  0.002
 236 G C   0.874  0.110  0.001
 237 E C   0.953  0.027  0.003
 238 T C   0.947  0.000  0.000
