# Supplementary material for: Alignment of Helical Membrane Protein Sequences Using AlignMe
Source: PLoS One. 2013 Mar 4;8(3):e57731. doi: 10.1371/journal.pone.0057731 (PMC3587630; doi:10.1371/journal.pone.0057731)
Supplement: File S4 — Source code for AlignMe. (GZ) [file pone.0057731.s004.gz › AlignMe1.1/examples/fastas/deda.fa]

>gi|50841890|ref|YP_055117.1|/1/1-266
------------------------------------------------------------------------
---------------MQNEMSTAAAGEKDSFAVAATSLAVAEDELARSSTGTESSAEEEWWKAEGMPWNHKP
-------------------------------------GRSDYWCMGWIGFLGIFSLAMLPLRGWLLGLDPPI
LMGLTGSRTGAAATGALASVG--------QAPYWLWWLLLGSIMSIKLDWVYWWAGKLWGRGMIEVWAG---
-------RSERAHRRYDQAEKWARKLGWLGVLVAYVPIPLPIMPVVFVLTG----ASGMKVRWFIALDFVAA
TIWNLGYLGLGWGVGDPIVDALKY--------------------------YAKIANWVAIALIIVILAPIFV
KKKQKA------------------------------------------------------------------
------------------------------------------------------------------------
--------------------
>gi|213960280|ref|ZP_03388562.1/1-276
------------------------------------------------------------------------
-----MSPVLGILDGVQNEMSTAAAGEKDSFAVAATSLAVAEDELARSSTGTESSAEEEWWKAEGMPWNHKP
-------------------------------------GRSDYWCMGWIGFLGIFSLAMLPLRGWLLGLDPPI
LMGLTGSRTGAAATGALASVG--------QAPYWLWWLLLGSIMSIKLDWVYWWAGKLWGRGMIEVWAG---
-------RSERAHRRYDQAEKWARKLGWLGVLVTYVPIPLPIMPVVFVLTG----ASGMKVRWFIALDFVAA
TIWNLGYLGLGWGVGDPIVDALKY--------------------------YAKIANWVAIALIIVILAPIFV
KKKQKA------------------------------------------------------------------
------------------------------------------------------------------------
--------------------
>gi|27383276|ref|NP_774805.1|/1/1-219
------------------------------------------------------------------------
---------------------------------------------MDTSSTIAMF-----------------
-------------------------------------------LHFGLLGIGCLAIAEKFIPLFP-SYVLLM
LLGLTVS----------------------DGASLAMTIVATSVGSVVGALGWYGLGRALGSQRIERLVRT--
----YGKYVLLRPSFYQQLTDAYRGN-HFWVTLIGQTLPTVRIYLALPAG-----VLQLEPRAFVTATAIGT
VIWNMPFLSLGYVLRDSGQDP-------------------------VSIGFWVVAILVAVEVAIILGLRLYT
HAIARPRLASSRAIAAPKAVEEIA------------------------------------------------
------------------------------------------------------------------------
--------------------
>gi|115525452|ref|YP_782363.1|//1-219
------------------------------------------------------------------------
---------------------------------------------MDPSNTITIF-----------------
-------------------------------------------LSFGLLGVGCLAVAEKFIPLFP-SYVLLM
LLGLTIT----------------------DSTTLAMTIMATSIGSLVGAIGWYGMGRTFGSQRIEGLVTR--
----YGKYVSLRLSLYRQLTEAYRGN-HFWVTVIGQTLPVVRIYLALPAG-----VLRLEPRAFVAATAIGI
VIWNTPFLTLGYALRGSSHDP-------------------------VGVGFWVAAVMIATEAAIILGLRLYK
RSIASPRLARPRAIAAPVPAEEFA------------------------------------------------
------------------------------------------------------------------------
--------------------
>gi|13474482|ref|NP_106050.1|/1/1-205
------------------------------------------------------------------------
-----------------------------------------------MTGPLSAI-----------------
-------------------------------------------LGFGLFGVFCLAFTEKILPIPP-SHVLLL
FLGMTAAP---------------------DSSMLAILLAVTTLASFAGCLVWYGVGRRIGFNRADRLIER--
----VGRYVFLRPVTYRKLGQAYRRN-HVRVSLLAQFIPTVRNYLPIAAG-----ALGLPALPFAMATLLGA
TIWNAGFLLTGYLLRGSGQDS-------------------------FTVGLRIIVIVVALETAFMLALRYGP
AWRRRIRLALG-------------------------------------------------------------
------------------------------------------------------------------------
--------------------
>gi|149193830|ref|ZP_01870928.1/1-192
------------------------------------------------------------------------
------------------------------------------MFEQIVNILVNFA-----------------
-------------------------------------------HSLGYIGIYFYMFLVGTFIPVP-SELVLL
PAGYLAAKG---------------------DMDLFLVWLCAALGSLSGALFNYFL--------AKWIV----
------NKFLKDKPIIKKVNKFWYSH-GKISAFLAPLTPGLGQYISIPAG-----LSHMSLKWFIPLTFSAN
LIWTGFLIMIGYFFGAG------------------------------DKAHKEVIYGSLILLGGVILIASIY
VLREIKKSKQ--------------------------------------------------------------
------------------------------------------------------------------------
--------------------
>gi|224372850|ref|YP_002607222./1-194
------------------------------------------------------------------------
------------------------------------------MFNEIVQFLVDFC-----------------
-------------------------------------------NSIGYVGVYIYMVLVGTFIPVP-SELVLL
PAGYLAAIG---------------------EKNLLLLWIAGSLGSLTGALINYFL--------AKYLV----
------NKLLKDKPIIEKVNKFWARH-GKISAFLAPLTPGLGQYISIPAG-----LSHMPLRWFIPLTYAAN
LIWVGFMLMIGYIFGAG------------------------------ESAHKEVVYGSLVLFGGVIVIASVY
VFFDLKKQKTTD------------------------------------------------------------
------------------------------------------------------------------------
--------------------
>gi|152989849|ref|YP_001355571./1-191
------------------------------------------------------------------------
------------------------------------------MIEQIASLLVHFA-----------------
-------------------------------------------QQAGYFGVYLYMFLVGTFIPVP-SEILLI
PSGYLASIG---------------------AKNYWGLLLSGALGSLSGALLNYHL--------AKWLV----
------QKYR-HKKMIQKTILFFKHH-GKISVFLAPLTPGLGQYISIPAG-----ISHMPLASFIPLTFLAN
LIWVGFMLLIGYLFGEG------------------------------KKAHSMEIWFSLLLLGFVILTASIY
VFKELRKEKV--------------------------------------------------------------
------------------------------------------------------------------------
--------------------
>gi|18309314|ref|NP_561248.1|/1/1-207
------------------------------------------------------------------------
----------------------------------------MEFLGSLLTFLIDIV-----------------
-------------------------------------------GSFGYFGILLIVGLEYACFPLP-SEVVLT
FFGLSASQG---------------------EFSLIGVIIFSIIGGLLGSLICYAIGYYGGVPLQEWLG----
------RKFPSSQKSMLALNKWFKKY-GKPAVLLARIVPLTRTYVSLLAG-----AEKFSLKYFILYSSLGI
SIWNIFLVSLGYFIGDNLPLI--------------------------NSIMEKYTFVTLAILIIAVIIFIYL
KFFKKEKNTSK-------------------------------------------------------------
------------------------------------------------------------------------
--------------------
>gi|168212762|ref|ZP_02638387.1/1-207
------------------------------------------------------------------------
----------------------------------------MEFLGSLLTFLIDIV-----------------
-------------------------------------------GSFGYFGILLIVGLEYACFPLP-SEVVLT
FFGLSASQG---------------------EFSLIGVIIFSIIGGLLGSLICYAIGYYGGVPLQEWLG----
------RKFPSSQKSMLALNKWFKKY-GKPAVLLARIVPLTRTYVSLLAG-----AEKFSLKYFILYSSLGI
SIWNIFLVSLGYFIGDNLPLI--------------------------NSIMEKYTFVTLAILIIAIIIFIYL
KFFKKEKNTSK-------------------------------------------------------------
------------------------------------------------------------------------
--------------------
>gi|169344038|ref|ZP_02865026.1/1-207
------------------------------------------------------------------------
----------------------------------------MEFLGSLLTFLIDIV-----------------
-------------------------------------------GSFGYFGILLIVGLEYACFPLP-SEVVLT
FFGLSASQG---------------------EFSLIGVIIFSIIGGLLGSLICYAIGYYGGVPLQEWLG----
------RKFPSSQKSMLALNKWFKKY-GKPAVLLARIVPLTRTYVSLLAG-----AEKFSLKHFILYSSLGI
SIWNIFLVSLGYFIGDNLLLI--------------------------NSIMEKYTFVTLAILIIAVIIFIYL
KFFKKEKNTSK-------------------------------------------------------------
------------------------------------------------------------------------
--------------------
>gi|110803035|ref|YP_697639.1|//1-207
------------------------------------------------------------------------
----------------------------------------MEFLGSLLTFLINIV-----------------
-------------------------------------------GSFGYFGILLIVGLEYACFPLP-SEVILT
FFGLSASQG---------------------EISLIGVIIFSIIGGLLGSLICYAIGYYGGVPLQEWLG----
------RKFPSSQKSMLALNKWFKKY-GKPAVLLARIVPLTRTYVSLLAG-----AEKFSLKYFILYSSLGI
SIWNIFLVSLGYFIGDNLPLI--------------------------NSIMEKYTFVTLAILIIAVIIFIYL
KFFKKEKNTSK-------------------------------------------------------------
------------------------------------------------------------------------
--------------------
>gi|110799826|ref|YP_695333.1|//1-208
------------------------------------------------------------------------
----------------------------------------MGFLESFVSFIVYLA-----------------
-------------------------------------------STCGYVGIFILNMLEYACLPFP-SEIVLP
AIGASVASG---------------------KYSMIYALPISVIGGVVGTLISYSVGMYAGKKVISFAK----
------RKHKKSKSIFEKIDRLFSRY-GKITVFLARLLPFTRTYISLFAG-----AEKVNKIMFVIFSALGI
TIMDSFYLLLGYFAYDNKSFI--------------------------EKALRHYSIGLIIIIVIAIFSYYIY
KNLKLKKLKKEN------------------------------------------------------------
------------------------------------------------------------------------
--------------------
>gi|110803444|ref|YP_698191.1|//1-208
------------------------------------------------------------------------
----------------------------------------MGFLESFVSFIVYLA-----------------
-------------------------------------------STCGYGGIFILNMLEYACLPFP-SEIVLP
AIGANLASG---------------------KYSMIYALPISIIGGVVGTLISYFVGMYAGKKVISFAK----
------RKHKKSKCIFEKIDRLFSRY-GKITVFLARLLPFTRTYISLFAG-----AEKVNKIMFVIFSVLGI
TIMDSFYLLLGYFAYDNKSFI--------------------------EKALRHYSIALIIIIVIAIFSYYIY
KNLILKKLKKEN------------------------------------------------------------
------------------------------------------------------------------------
--------------------
>gi|160879041|ref|YP_001558009./1-203
------------------------------------------------------------------------
-----------------------------------------------MDSVVRFI-----------------
-------------------------------------------YENGLFAMFLIILLEYGCFPIS-SEIVLP
FSGAVASLQ---------------------NIPFFLMLPVSVCAGIIGTSFCYFVGRIGGHCILEKLT----
------TKFPKTKKSIDASYQRFDRY-GPYVVCFGRMVPIIRTYIAFVAG-----AVKQPYPVFALFSIIGI
TLWNSLLIGIGYVLRSNWSNT--------------------------VTYYAKYKDILIPVLLLVILFLIAR
KIRKKKRMQEIKEK----------------------------------------------------------
------------------------------------------------------------------------
--------------------
>gi|225018739|ref|ZP_03707931.1/1-197
------------------------------------------------------------------------
---------------------------------------------MNLDSAIALL-----------------
-------------------------------------------SQYGLWAIFLIIMLEYACFPIS-SELVLP
VSGLVAFRL---------------------GHRITLVILISVVAGLIGSSACYFAGRAGG-GFLDRLF----
------HRFPKAGRQFHKACDWQQRY-GRMSIMLGRVVPLFRTYISFASG-----ITRQNYLEFLLFSSIGI
LSWNTLLISCGYLLGENFEVI--------------------------LPYIKQYSTAILLLIAAVILFAVWK
--KRKRRMQ---------------------------------------------------------------
------------------------------------------------------------------------
--------------------
>gi|126697886|ref|YP_001086783./1-202
------------------------------------------------------------------------
-----------------------------------------------MSVINSFI-----------------
-------------------------------------------LQYGLISVFVLIMIEYACFPLP-SEVVLP
LCGAIAARN---------------------HFGFLTILILSIIAGILGSIFCYTVGNWGGKSIINKII----
------EICPKAKKGIFASQDYFNKY-SSISVCVCRLIPLCRTYISFIAG-----IAGQNIITFVISSIVGI
TIWNTSLISIGYIFSESWVRI--------------------------MSHYNDYKFLVLIIPISIIFIGFVI
KSFIHKKHHKIRL-----------------------------------------------------------
------------------------------------------------------------------------
--------------------
>gi|13541482|ref|NP_111170.1|/1/1-261
--------------------------------------------------------------MGISVASSNK
PNNYDRYFNIYGVVIAAVLAAIAAIEIFEIFELPFEKYFAGIDIASIFSFTTKVV-----------------
-------------------------------------------SDSSYVGIFILMTLESMFIPIP-SEVILP
LSGFLVYQGSFNFA---------------------VVLADTIIASMVGSFIDYFLGLYLGRPIIVKI-----
-----LSYFSISEDSLSRAETWIDKM-GSFSVFLARFIPGIRSLISLPAG-----MLKMKMWLFALMTFLGS
FIWSFSLIYLGYSAGPYWSV--------------------------AVKNFSALLDQIIIDVVFLASLAYIF
YY-----IFLKIKRRQHALD----------------------------------------------------
------------------------------------------------------------------------
--------------------
>gi|16081681|ref|NP_394052.1|/1/1-239
------------------------------------------------------------------------
------------MVISLVIVAVTATEIFEIVELPFEKTLSAISVGSLFNFSVAVV-----------------
-------------------------------------------SKSGYLGVFGLMALESTFIPVP-SEVILP
LSGYLVYIHTFTFA---------------------AIIADAIVASMVGSFIDYYLGLYIGRPIIVKI-----
-----LGFFYVKEDSLVKAENWIDRW-GASSVFFARFIPGIRSLISIPAG-----MLKMKVWVFALMTFLGS
VIWSTILVYIGFKAGPYWSS--------------------------AVHSFSVILDQIIIDAIFAACLAYIG
YF-----IYLKIKTRTKPSY----------------------------------------------------
------------------------------------------------------------------------
--------------------
>gi|15899505|ref|NP_344110.1|/1/1-194
------------------------------------------------------------------------
-------------------------------------------------MVYVFQ-----------------
-------------------------------------------GIGGYIILFLLMIGEGIGLPLP-SEVIMP
LVGYYSYLGSISLY---------------------LGVIVGTLGSLVGSIIAYIIGYKLGLAFLKRY-----
-----GKYILIDEGKIEALHNWFLRY-GNMAVFGFRFIPGLRALISYPAG-----IGQMKILKFLGFTFLGH
TIWDIVLALIGYQLANQINF--------------------------VITQAEKLGNYLFI----LVIVIIVI
YI-----LWRIFWKRK--------------------------------------------------------
------------------------------------------------------------------------
--------------------
>gi|15922825|ref|NP_378494.1|/1/1-191
------------------------------------------------------------------------
--------------------------------------------------MYVFQ-----------------
-------------------------------------------GLSGYLLLLGLMIGEGIGLPIP-SEVIMP
LVGYYSYEGNISLY---------------------MGVISGTVGSLIGSIIAYYIGFFLGFPFLKKY-----
-----GKYLLINEKRIDALHSWFIKY-GDFAVFGFRFVPELRALISYPAG-----IAKMSMLRFFIFTLLGH
LIWDISLSILGYHYADEINY--------------------------VISLAEKFGVYAIG----ITIILIVI
YV-----IIKFAKK----------------------------------------------------------
------------------------------------------------------------------------
--------------------
>gi|70606125|ref|YP_254995.1|/1/1-190
------------------------------------------------------------------------
--------------------------------------------------MNVST-----------------
----------------------------------------------NYLIIFSLMILEGIGFPIP-SEVIMP
YTGYYSRTGNMDLF---------------------LGIIVGTLGSLVGSIIDYYIAFKLGLPFLKRY-----
-----GKLFRLTSKRLDRLNGWFKKY-GNYAVFGFRFVPEIRALISFPAG-----LAAMNIFNFLILTFLGH
LIWDSTLAILGYIYYYQIGF--------------------------LITKLEQAAYYLVG----AGVIIIIA
IL-----IIALFRSRK--------------------------------------------------------
------------------------------------------------------------------------
--------------------
>gi|146304814|ref|YP_001192130./1-199
------------------------------------------------------------------------
--------------------------------------------MPSWEWNPVIS-----------------
-------------------------------------------VQPSYIYIFALMILEGMSLPIP-SEIVMP
LVGYYSTKGLLDPY---------------------LGIIVGTVGSLVGSLIDYYIALKLGVPFLHRY-----
-----GKLFKLTPEKLDALSRWFAKY-GTQSVFFFRFIPAFRALISFPAG-----LSKMRLPLFIFATFAGH
LIWDTILVYIGIYFSSTWQS--------------------------IISVLDKYLYGVAA----ITAIIIVV
YI-----LIKGNFLKF--------------------------------------------------------
------------------------------------------------------------------------
--------------------
>gi|48478218|ref|YP_023924.1|/1/1-217
------------------------------------------------------------------------
-------------------------------------MSIGSIIIAIIHFVEYII-----------------
-------------------------------------------IKLGYPGVFFLMLLEGMLLPVP-SEVVMP
FSGYLAYYGMLDPFN--------------RYASIIILLIVGTVGNLTGALIAYAIGKYGGDPFIIKY-----
-----GRYLMLNRDTIDRSKIWFEKY-GKLSVFTTRFLPVFRTFISIPAG-----IANMDLGQFSLYTIAGD
LVWDSILIYLGILLGSRWET--------------------------ILGFFNNLTYIAIIA--FIAAIIIVY
YY-----LAIKPRKTLNK------------------------------------------------------
------------------------------------------------------------------------
--------------------
>gi|153956341|ref|YP_001397106./1-202
------------------------------------------------------------------------
------------------------------------------MIERIIDVVIFVL-----------------
-------------------------------------------DKTGYAGTFIAMALESACIPIP-SEAILP
FGGYLSFTGR---------------------LNLTLVIIFGTLGGTAGSIGAYYIGKIGGRPLVEKY-----
-----ADKLRLSKSHIEKSDYYFNKY-GEKIVFYSRLLPIIRTFISLPAG-----ISKMDVKKFTIYTLLGS
AIWSVLLGYAGYKMGENWTI--------------------------IREWFHFADIAL-----VILIIAFIL
YK----LISKKVQTENS-------------------------------------------------------
------------------------------------------------------------------------
--------------------
>gi|219856656|ref|YP_002473778./1-208
------------------------------------------------------------------------
------------------------------------MGKERMMIERIIDVVIFVL-----------------
-------------------------------------------DKTGYAGTFIAMALESACIPIP-SEAILP
FGGYLSFTGR---------------------LNLTLVIIFGTLGGTAGSIGAYYIGKIGGRPLVEKY-----
-----ADKLRLSKSHIEKSDYYFNKY-GEKIVFYSRLLPIIRTFISLPAG-----ISKMDVKKFTIYTLLGS
AIWSVLLGYAGYKMGENWTI--------------------------IREWFHFADIAL-----VILIIAFIL
YK----LISKKVQTENS-------------------------------------------------------
------------------------------------------------------------------------
--------------------
>gi|15895913|ref|NP_349262.1|/1/1-207
------------------------------------------------------------------------
------------------------------------------MIEHIIDIIIVLL-----------------
-------------------------------------------AKLGYAGTFFGMLFESACIPIP-SEIVLP
FGGYLSSSSAPQGHT----------------LNLVLVIISATLGGTVGSILAYTIGAKGGRILVYKY-----
-----ASKLHLSKEKIEKSEAVFDKY-GDKIIFLSRLLPIIRTFISLPAG-----IAKMDFTKFTIYTLVGS
AIWSTLLVYAGFVMGKNWES--------------------------IRSYFHIADYLV-----AGAIILFIV
YR----IIVYIKKKTKK-------------------------------------------------------
------------------------------------------------------------------------
--------------------
>gi|146297376|ref|YP_001181147./1-208
------------------------------------------------------------------------
----------------------------------------MEVLKQIFISIAEYL-----------------
-------------------------------------------SQFGYLGIFIGMTLESACIPIP-SEIILP
LGGYLVYKGIG---------------------NIFSMSLVATLGGYAGSVIAYLIGYYGGRPFILKY-----
-----GKYFFISKHDFERAEKFFHKR-GEITIFISRLLPVIRTFISLPAG-----IARMNFVKFSVYTILGS
FPWSLVFVYLGKKLGDNWRT--------------------------IEEHLKGLDYFI-----LAVLIIAIL
GY----VIIKLTRSKKRVDIE---------------------------------------------------
------------------------------------------------------------------------
--------------------
>gi|222529820|ref|YP_002573702./1-208
------------------------------------------------------------------------
----------------------------------------MEFIKQIFISIAEYL-----------------
-------------------------------------------SQFGHLGIFIGMTLESACIPIP-SEVILP
LGGYLVYKGIG---------------------SVLSMTIVATLGCLAGSVIAYVLGYFGGRPFILKY-----
-----GKYFFISKHDFERAEKFFQKR-GEITIFLSRLLPIIRTFISLPAG-----IAKMNFTKFCFYTILGS
FPWCFLFVYLGKKLGDNWKS--------------------------IEENLKGFDYLI-----LALIIAAIV
GY----VVYKIFKGKKSAEIE---------------------------------------------------
------------------------------------------------------------------------
--------------------
>gi|147919158|ref|YP_687109.1|//1-216
------------------------------------------------------------------------
----------------------------------------MVLFEFLSKYIVDLI-----------------
-------------------------------------------CAFGYPGVVFLMTLESACMPVP-SEIVMP
FAGFAAQQGR---------------------LDFFWVGMAGSIGSLIGAVLSYAIGYYGGRPLLEKY-----
-----GKYFFITKHEMDVADAWFKKY-GARVIFISRLLPIFKTFISLPAG-----IARMDFKNFTIATFVGS
VPWCFALAYSGVLLGENWSL--------------------------IEEYWIYVDILT-----VLCVLVFLG
YLGYKALKFKKISDAQKEARGIRSK-----------------------------------------------
------------------------------------------------------------------------
--------------------
>gi|121533290|ref|ZP_01665118.1/1-197
------------------------------------------------------------------------
-------------------------------------------MEQFFYIIINYI-----------------
-------------------------------------------ALWGYTAIVVAMAMESACLPVP-SEVIFG
FTGYLVYLGK---------------------LDFTKAVVAGVAGGLIGSVVAYLIGYYGGRPVVAKY-----
-----GKYVFLSHRHVHMAQRWFDRY-GLKAVFYSRLLPVVRTFISLPAG-----FAKVDFVKFVLYTLLGS
VPWTVGLIYAGMLLGENWQK--------------------------ISAIGHKASLV------VVAGLIVLG
IY-----YLRKN------ICI---------------------------------------------------
------------------------------------------------------------------------
--------------------
>gi|218249976|ref|ZP_03471685.1/1-207
------------------------------------------------------------------------
-------------------------------------------MEQFSTMFLEFI-----------------
-------------------------------------------ASWGYFAIAILMAAENACIPIP-SELILG
FAGYLIFSGQ---------------------LTFAGALTAGMVGGMAGSIFAYLVGHRGGRSFVDRY-----
-----GHYFFIKKSHVDVAQNWFDKY-GLKAVFFSRMLPVVRTFISLPAG-----FAHVDMKKFLVLTFAGA
LPWTALILYAGMMLGESWKI--------------------------LTQIGHEASIAF-----VVVAAVVIA
VL-----YVRHKRKKNAQESIDAE------------------------------------------------
------------------------------------------------------------------------
--------------------
>gi|134299458|ref|YP_001112954./1-202
------------------------------------------------------------------------
---------------------------------------MLDFLEPLLHQVTVVI-----------------
-------------------------------------------AALGYWGVAIGMAIESANIPLP-SEVILP
FGGYLVYAGR---------------------LDFWGTVMAGTVGGTMGSIASYYLGMRGGRPFLQKY-----
-----GRYLGITPRKLAVADRWFERY-GEATVFFTRLMPIIRTFISLPAG-----ISGMNFKKFVFYTFLGS
LPWSILLVYAGYALGQNWQA--------------------------LKPWFHRADFLV------AGVLGVLV
IY-----YFSAKLKRK--------------------------------------------------------
------------------------------------------------------------------------
--------------------
>gi|147678308|ref|YP_001212523./1-208
------------------------------------------------------------------------
---------------------------------MWGEIGLTELIEEIVKIITGAI-----------------
-------------------------------------------AAMGYWGIAIGMAIESANIPLP-SEVILP
FGGYLVSTGK---------------------LEFYRTVLAGTVGGTVGSALSYYLGLRGGRPFLVKY-----
-----GRYFGFSVKHLELAERWFERY-GEATTFFTRLMPIVRTFISLPAG-----IAGMNFKKFIVYTFLGS
LPWSLLLTYIGLKLGQNWKS--------------------------IETWFHKLDVAV------ILCLAAVI
LY-----LWYRRKNLF--------------------------------------------------------
------------------------------------------------------------------------
--------------------
>gi|169831560|ref|YP_001717542./1-200
------------------------------------------------------------------------
---------------------------------------MTAWLDRFFLQLTDAI-----------------
-------------------------------------------AALGYWGVAVGMAVESANIPLP-SEIILP
FGGFLVSQGH---------------------LSFWGVVLAGTLGGTAGSSVSYLIGSVGGRPLVLRY-----
-----GRYVGIGPDKLDMADRWFDRY-GEAAIFFTRLLPVVRTFISLPAG-----ISRMNFKRFVAYTFAGS
LLWSIALTYVGVVLGENWHQ--------------------------LKPWFHRLDVLV------IFFLIAAG
LF-----WWWRSRR----------------------------------------------------------
------------------------------------------------------------------------
--------------------
>gi|83589571|ref|YP_429580.1|/1/1-208
------------------------------------------------------------------------
---------------------------------MRGGTGVSSLLAPLFEFITSAI-----------------
-------------------------------------------ASFGYPGIAVAMALESACIPLP-SEVILP
FGGYLVSTGS---------------------LGFWGTVLAGTIGGTIGSIVAYFVGLRGGRPFLRKY-----
-----GHYVFFSEKEFAVAEKWFNRY-GEATVFFTRLMPVIRTFISLPAG-----IAAMPFGRFVVYTFLGS
LPWSILLVFVGRQLGANWEA--------------------------LSPIFHRFDLII------VAGLILLV
FF-----YWRRHRSRR--------------------------------------------------------
------------------------------------------------------------------------
--------------------
>gi|89894592|ref|YP_518079.1|/1/1-205
------------------------------------------------------------------------
--------------------------------------MLEQLLTVLGEFVVELI-----------------
-------------------------------------------SSLGYFGVFLAMAIESACIPLP-SEIILP
FTGYMVYIGH---------------------FDFWTATLAATLGNLFGGLVAYYVGVRGGRPFIQRY-----
-----GHYFFIKEKELQWTERLFSRH-GEITVLVGRLLPVIRTFISLPAG-----IAKMSAVKMAIYTVLGA
LPWCMFLIIVGEKLGANWNS--------------------------LKPLFHRLDLVI-----GVLILAGIG
YF-----FFKRKGRKRR-------------------------------------------------------
------------------------------------------------------------------------
--------------------
>gi|219669026|ref|YP_002459461./1-205
------------------------------------------------------------------------
--------------------------------------MLEQLLTTLGEFVVELI-----------------
-------------------------------------------SSLGYFGVFLAMAIESACIPLP-SEIILP
FTGYMVYIGH---------------------FDFWTATLAATLGNLFGGLVAYYVGVRGGRPFIQRY-----
-----GHYFFIKEKELQWTERLFSRH-GEITVLVGRLLPVIRTFISLPAG-----IAKMSAVKMAIYTVLGA
LPWCMFLIIVGEKLGANWNS--------------------------LKPLFHRLDLVI-----GVLILAGIG
YF-----FFKRKGRKRR-------------------------------------------------------
------------------------------------------------------------------------
--------------------
>gi|86158968|ref|YP_465753.1|/1/1-218
------------------------------------------------------------------------
--------------------------------------MISKVIEALAVFTTSVI-----------------
-------------------------------------------SSMGYGGIVLLMAIESACIPLP-SEIIMP
FAGYLVYRGE---------------------MTLHGAALAGAIGCVVGSIPAYYLGQFGGRPLIEKY-----
-----GRYVLLSHKELDLADRLFQRW-GQWVVFAGRLLPVVRTFIAFPAG-----VSRMPMGKFIAYTFVGS
YPWCYALAWVGEWAGEAWHTD-----------------------PRVKAVYHRFELVI-----VVAGVLAVA
WF-----VWHKVKEARRARVPAAADEG---------------------------------------------
------------------------------------------------------------------------
--------------------
>gi|197121713|ref|YP_002133664./1-218
------------------------------------------------------------------------
--------------------------------------MISKVIEALAVFTTSVI-----------------
-------------------------------------------SSMGYGGIVLLMAIESACIPLP-SEIIMP
FAGYLVYRGE---------------------MTLHGAALAGAIGCVVGSIPAYYLGQFGGRPLIEKY-----
-----GRYVLLSHKELDLADRLFQRW-GQWVVFAGRLLPVIRTFIAFPAG-----VSRMPMGKFVLYTFVGS
YPWCYALAWVGEWAGEAWHTD-----------------------PRVKAIYHRFELVI-----VVAGVLAVA
WF-----VWHKVKEARRARVPAAADEG---------------------------------------------
------------------------------------------------------------------------
--------------------
>gi|91776102|ref|YP_545858.1|/1/1-212
------------------------------------------------------------------------
--------------------------------------MLEKIIASVAAWIIGVI-----------------
-------------------------------------------STMGYGGIVLLMAIESACVPLP-SEIIMP
FAGYLVFTGE---------------------LTLWGVALAGAVGCVVGSIPAYYLGMFGGRPLVEKY-----
-----GKWVLISHHDLHLADRWFEKY-GDIIIFVGRLLPAVRTFIAFPAG-----VARMHMGKFIAYTFVGS
LIWCFLLAYAGMKFGQHWES--------------------------LEVYFHQFHIVL-----VVVGVIFAV
WY-----IRRHLKAIRRVHHHDHH------------------------------------------------
------------------------------------------------------------------------
--------------------
>gi|94968986|ref|YP_591034.1|/1/1-211
------------------------------------------------------------------------
--------------------------------------MLHNLIAVLGEFIIHVI-----------------
-------------------------------------------SSTGYLGVMLLMAIESACIPLP-SEVIMP
FSGYLVYTGR---------------------FQLLWVATAGAIGCNVGSVIAYEIGYVGGRPLVNRW-----
-----GRFILLNHHDLDRAEQFFKRF-GDITVLVARLLPVVRTFIALPAG-----IAKMPRLRFHVYTFVGS
WPWCFLLAYVGMKLGERWETD-----------------------PRLKMWLHRFDAII-----VAALVIVIL
LF-----VRSHWKNR--VKAEA--------------------------------------------------
------------------------------------------------------------------------
--------------------
>gi|148261544|ref|YP_001235671./1-209
------------------------------------------------------------------------
------------------------------------------MIAALAHFITSVI-----------------
-------------------------------------------SALGYAGVAGLMALESACIPLP-SEIILP
FSGYLVSTGR---------------------FDLWMVALAGAIGCNLGSTVAWAVGYVGGRPLVERW-----
-----GRYILLDQGELVLVERFFARF-GAVTVLVSRMLPIVRTYIALPAG-----IARMNFWTFQLYTFVGS
LPWCLGLAYAGLRLGRAWDSS-----------------------PRLQSFMHGFTLLT-----GLAILIFAA
WY-----ARKLWRDHHPRRRDA--------------------------------------------------
------------------------------------------------------------------------
--------------------
>gi|46907728|ref|YP_014117.1|/1/1-208
------------------------------------------------------------------------
--------------------------------------MLHTLIQSLQDFTMWLV-----------------
-------------------------------------------DSLGHWGIFLGMLIESVCIPLP-SEVIML
FGGFMAEAGK---------------------LNFWLVVFAGIAGNLVGSLIAYYIGKFGGRALVLKF-----
-----GKYIFLNVKHLDKAELWFGRY-GARAVFFGRVLPVIRTFISLPAG-----IAKMNVWKFVIYTILGC
IPWNIFLTWLGYSLGSNWSV--------------------------VEKYTRPISYLM-----LALVIAIVV
YLAYK--VWNKRARNAK-------------------------------------------------------
------------------------------------------------------------------------
--------------------
>gi|47093422|ref|ZP_00231187.1|/1-208
------------------------------------------------------------------------
--------------------------------------MLHTLIQSLQDFTMWLV-----------------
-------------------------------------------DSLGHWGIFLGMLIESVCIPLP-SEVIML
FGGFMAEAGK---------------------LNFWLVVFAGIAGNFVGSLIAYYIGKFGGRALVLKF-----
-----GKYIFLNVKHLDKAELWFGRY-GARAVFFGRVLPVIRTFISLPAG-----IAKMNVWKFVIYTILGC
IPWNIFLTWLGYSLGSNWSV--------------------------VEKYTRPISYLM-----LALVIAIVV
YLAYK--VWNKRARNAK-------------------------------------------------------
------------------------------------------------------------------------
--------------------
>gi|16800603|ref|NP_470871.1|/1/1-208
------------------------------------------------------------------------
--------------------------------------MLHTLIQSLQDFTMWLV-----------------
-------------------------------------------DSLGHWGIFLGMLIESVCIPLP-SEVIML
FGGFMAEAGK---------------------LNFWLVVFAGIAGNLVGSLIAYYIGKFGGRALVLKF-----
-----GKYIFLNVKHLDKAELWFGRY-GARAVFFGRVLPVIRTFISLPAG-----IAKMNVWKFVIYTILGC
IPWNIFLTWLGYSLGSNWSV--------------------------VEKYTRPISYLM-----LALVVAIVV
YLAYK--VWNKRARNAK-------------------------------------------------------
------------------------------------------------------------------------
--------------------
>gi|16803540|ref|NP_465025.1|/1/1-208
------------------------------------------------------------------------
--------------------------------------MLHTLIQSLQDFTMWLV-----------------
-------------------------------------------DSLGHWGIFLGMLIESVCIPLP-SEVIML
FGGFMAEAGK---------------------LNFWLVVFAGISGNLVGSLIAYYIGKFGGRALVLKF-----
-----GKYIFLNVKHLDKAELWFGRY-GARAVFFGRVLPVIRTFISLPAG-----IAKMNVWKFIIYTILGC
IPWNIFLTWLGYSLGSNWSV--------------------------VEKYTRPISYLM-----LALVIAIVV
YLAYK--VWNKRARNAK-------------------------------------------------------
------------------------------------------------------------------------
--------------------
>gi|217964353|ref|YP_002350031./1-208
------------------------------------------------------------------------
--------------------------------------MLHTLIQSLQDFTMWLV-----------------
-------------------------------------------DSLGHWGIFLGMLIESVCIPLP-SEVIML
FGGFMAEAGK---------------------LNFWLVVFAGISGNLVGSLIAYYIGKFGGRALVLKY-----
-----GKYIFLNVKHLDKAELWFGRY-GARAVFFGRVLPVIRTFISLPAG-----IAKMNVWKFIIYTILGC
IPWNIFLTWLGYSLGSNWSV--------------------------VEKYTRPISYLM-----LALVIAIVV
YLAYK--IWNKRARNAK-------------------------------------------------------
------------------------------------------------------------------------
--------------------
>gi|116872929|ref|YP_849710.1|//1-208
------------------------------------------------------------------------
--------------------------------------MLHTLIQSLQDFTMWLV-----------------
-------------------------------------------DALGHWGIFLGMLIESVCIPLP-SEVIML
FGGFMAEAGQ---------------------LNFWLVVFAGIAGNLVGSLIAYYIGKFGGRALVLKF-----
-----GKYIFLNVKHLDKAELWFGRY-GARAVFFGRVLPVIRTFISLPAG-----IAKMNVWKFVIYTILGC
IPWNIFLTWLGYSLGSNWSV--------------------------VEKYTRPISYLM-----LALVIAIVI
YLAYK--VLNKRARNAK-------------------------------------------------------
------------------------------------------------------------------------
--------------------
>gi|169185896|ref|ZP_02846058.1/1-203
------------------------------------------------------------------------
---------------------------------------MHSVIDWISNIAVQLI-----------------
-------------------------------------------DAVGIYGIFIGMVLESACIPIP-SEVILL
SGGLAAANGT---------------------ISWQAVVIAGVLGNVAGSIIAYYVGALGGRKVLNKY-----
-----GKYVFFRNSHLTQAERWFTRY-GASSVFFARNLPFIRTFISLPAG-----IAEMKFSKFLLFTFLGC
IPWNVALAYAGYKGGANIDL--------------------------LEKYMHPVSYAI-----ALLVAGGLV
YWLF----LRKRIRL---------------------------------------------------------
------------------------------------------------------------------------
--------------------
>gi|220928116|ref|YP_002505025./1-212
------------------------------------------------------------------------
---------------------------------------MTSIIHNLLMPLIDII-----------------
-------------------------------------------EGMGVWGIGLWMLFESSCIPLP-SEIILP
FGGMMASQGS---------------------ITLLEANIAAAVGSLIGSMFAYFVGSYGGRPFILKY-----
-----GKYFFVSEKNFYKAEEVFKKR-GMLAVCLGRLLPVIRTFISLPAG-----IAKINKFKFIIFSTIGM
LPWNFTLIYLGYVFGKDYET-------------------------KIRPYFKGFENIV-----IALILICIV
LFVIYKIISSRRNSKSMGK-----------------------------------------------------
------------------------------------------------------------------------
--------------------
>gi|147920404|ref|YP_685821.1|//1-227
------------------------------------------------------------------------
---------------------------------MFLTFGLDSLLGSLSSFITNLI-----------------
-------------------------------------------GNMGYAGIFILMTIESAGIPVP-SELIMT
YGGFMASQGK---------------------INWVLAAVVGSLGTGLGSAIGYAIGAWGGKPFVDKY-----
-----GKYLGVTPDKMVFAEKWFCKF-GESACFYTRLLPVVRTIVNVPAG-----LLGMNFYKFMIYSMVGA
FPWCLVLSYLGFTLGENWES--------------------------IMEYSHLLSYAVGGIVAIIIIAAIIL
WLLVRMGVVEKKTVMKYLSFFLHV------------------------------------------------
------------------------------------------------------------------------
--------------------
>gi|218290550|ref|ZP_03494659.1/1-197
------------------------------------------------------------------------
-----------------------------------------------MSHLTTLV-----------------
-------------------------------------------IHHGLLGIFLLMALESCCIPIP-SEVVMP
LAGFLAYRHL---------------------LGFWPAVAVATVANVVGSLVAYAIGNYAGRAFVLRY-----
-----GRYVGLTPRHLERAERWFHRF-GEATVFFGRMVPAVRTFVSLPAG-----FARMSVARFVIFSLLGS
FVWNLALVYGGYQLNKHWRI--------------------------LADHVKPFTYLG-----AAILVAALL
WF-----WLRRRAGQNAE------------------------------------------------------
------------------------------------------------------------------------
--------------------
>gi|116747902|ref|YP_844589.1|//1-213
------------------------------------------------------------------------
-----------------------------------------MLTEMVSNFAIRCL-----------------
-------------------------------------------ETTGYLGAAFLMALESMIAPIP-SEAVMP
FVGFLVADGK---------------------WNLWIAVLATSAGSIIGSLASYLMGYHGGKPLVLKV-----
-----GKYLLLDAHDLERTESFFNRRSGTLTIFVSRFVPVVRHLISIPAG-----TGKMPLGRFLIATLIGA
TLWNSFLLGCGMVLREHWSV--------------------------VQTYSHQVDIVV-----VLALLAGAA
WFVRARIGARSRKAMASSSEGE--------------------------------------------------
------------------------------------------------------------------------
--------------------
>gi|29346737|ref|NP_810240.1|/1/1-212
------------------------------------------------------------------------
--------------------------------------------MESVAFIQWCL-----------------
-------------------------------------------EHLNYWTITLLMTIESSFIPFP-SEVIIP
PAAYKAAV-N-------------------DELNIYLVVLFATIGADIGALINYYLAKWLGRPIIYKFAN---
--SRIGHMCLIDEAKVQHAESYFDKH-GALSTFIGRLIPAVRQLISIPAG-----LARMKMHTFLLYTTIGA
GLWNTILAVIGYYLSTVPGIE---------------------SEEQLIAKVTEYSHEIGYCFIAIGIFIVGF
LVYKGMKKK---------------------------------------------------------------
------------------------------------------------------------------------
--------------------
>gi|53714052|ref|YP_100044.1|/1/1-213
------------------------------------------------------------------------
--------------------------------------------MESVAFIQWCL-----------------
-------------------------------------------DHLNYWTITLLMTIESSFIPFP-SEVVVP
PAAYKAAV-N-------------------EELNIYLVVLFATLGANLGAIINYYLARWLGRPIVYKFAN---
--SRFGHMCLIDEAKVQHAEEYFDKH-GALSTFIGRLIPAVRQLISIPAG-----LARMKLHTFLIYTTLGA
GLWNTILAAIGYYLSTVPGIE---------------------SEEQLLAKVTEYSHELGYCFIVIGVFIVGF
LVYKGMKKKK--------------------------------------------------------------
------------------------------------------------------------------------
--------------------
>gi|212700034|ref|ZP_03308162.1/1-212
------------------------------------------------------------------------
--------------------------------------------MESVAFIQWCL-----------------
-------------------------------------------DHLNYWTITLLMTIESSFIPFP-SEVVIP
PAAYKAAV-N-------------------DELNIYLVILFATIGANIGALINYFLAKWLGRPIVYKFAN---
--SRFGHICLIDEAKVRNAETYFDKH-GALSTFIGRLIPAVRQLISIPAG-----LARMKLTTFLLYTTLGA
GLWNAILAIIGYHLSKVPGIE---------------------SEEQLIAKVTEYSHEIGYGFIALGVFIVAF
LVYKGMKKK---------------------------------------------------------------
------------------------------------------------------------------------
--------------------
>gi|160891882|ref|ZP_02072885.1/1-212
------------------------------------------------------------------------
--------------------------------------------MESVAFIQWCL-----------------
-------------------------------------------DHLNYWTITLLMAIESSFIPFP-SEVVVP
PAAWKAAN-N-------------------DNMNIYLVVLFATIGANIGALINYYLAKWLGRPIIYKFAN---
--SRFGHMCLIDEAKVQHAEEYFDKH-GAVSTFVGRLIPAVRQLISIPAG-----LARMKLGTFLLYTTLGA
GLWNSILAFIGYYLSTVPGIE---------------------NEEQLLAKVTEYSHEIGYVFIGIGVLIVAF
FIYKGMKKK---------------------------------------------------------------
------------------------------------------------------------------------
--------------------
>gi|150006424|ref|YP_001301168./1-208
------------------------------------------------------------------------
--------------------------------------------MESVAFIQWCL-----------------
-------------------------------------------DHLNYWTITLLMAIESSFIPFP-SEVVVP
PAAYKAAGGN-------------------SDLNVFLVVIFATIGANIGAIINYYIAYFVGRPLVYKFAN---
--SRFGHMCLIDEAKVQNAEHYFDKH-GALSTFIGRLIPAVRQLISIPAG-----LAKMKLSTFLLYTTLGA
GIWNAILAAIGYYLQSVV------------------------PEEQLLSTVTEYSHELGYCFIAIGVLIVGF
LIYKGRK-----------------------------------------------------------------
------------------------------------------------------------------------
--------------------
>gi|212691386|ref|ZP_03299514.1/1-208
------------------------------------------------------------------------
--------------------------------------------MESVAFIQWCL-----------------
-------------------------------------------DHLNYWTITLLMAIESSFIPFP-SEVVVP
PAAYKAAGGN-------------------SDLNVFLVVIFATIGANIGALINYYIAYFVGRPLVYKFAN---
--SRFGHMCLIDEAKVQNAEHYFDKH-GALSTFIGRLIPAVRQLISIPAG-----LAKMKLSTFLLYTTLGA
GIWNAILAAIGYYLQSVV------------------------PEEQLLSTVTEYSHELGYCFIAIGVLVVGF
LIYKGRK-----------------------------------------------------------------
------------------------------------------------------------------------
--------------------
>gi|153808279|ref|ZP_01960947.1/1-215
------------------------------------------------------------------------
-------------------------------------------MESVAELLKWVL-----------------
-------------------------------------------ENLNYWVVTIFMAIESSFIPFP-SEAVVP
PAAWKAMADD-------------------S-MNIFLVIVFATVGADIGALVNYYLARWLGRPIVYKFAN---
--SRLGHMCLIDEEKVHHAEEYFRKH-GAASTFFGRLIPAVRQLISIPAG-----LAGMKLGPFLLYTTLGA
GIWNTVLAVLGYLIYRFTDLK---------------------TTNDVYVMATKYSHEIGYVIIAVVILVVGF
IAYKGLKKKKK-------------------------------------------------------------
------------------------------------------------------------------------
--------------------
>gi|160882645|ref|ZP_02063648.1/1-214
------------------------------------------------------------------------
-------------------------------------------MESVAELLKWVL-----------------
-------------------------------------------ENLNYWVVTIFMAIESSFIPFP-SEAVVP
PAAWKAMADD-------------------S-MNIFLVVLFATIGADIGALVNYYLARWLGRPIIYKFAN---
--SRLGHMCLIDEEKIHHAEEYFRKH-GAASTFFGRLIPAVRQLISIPAG-----LAGMKIGPFLLYTTLGA
AIWNSILALLGYLIYRFTDLK---------------------TTNDVYVMATEYSHEIGYVIIAVVVIVIVF
LAYKGLKKRK--------------------------------------------------------------
------------------------------------------------------------------------
--------------------
>gi|167762339|ref|ZP_02434466.1/1-214
------------------------------------------------------------------------
-------------------------------------------MESSAELIKWVL-----------------
-------------------------------------------ENLNYWVVTIFMTIESSFIPFP-SEVIVP
PAAWKAMTDD-------------------S-MNIFLVVIFATIGADLGALINYYLARWLGRPIVYKFAN---
--SRFGHMCLIDEAKVRHAEEYFRKH-GAASTFFGRLIPAVRQLISIPAG-----LAGMKLGSFLLYTTLGA
GIWNTILALLGYFIYRFTDIK---------------------TTNDVYILATEYSHEIGYIILAVAIFVVGF
LIYKGIKQKK--------------------------------------------------------------
------------------------------------------------------------------------
--------------------
>gi|218130133|ref|ZP_03458937.1/1-214
------------------------------------------------------------------------
-------------------------------------------MESSAELIKWVL-----------------
-------------------------------------------ENLNYWVVTIFMTIESSFIPFP-SEVIVP
PAAWKAMTDD-------------------S-MNIFLVVIFATIGADLGALINYYLARWLGRPIVYKFAN---
--SRFGHMCLIDEAKVHHAEEYFRKH-GAASTFFGRLIPAVRQLISIPAG-----LAGMKLGPFLLYTTLGA
GIWNTILALLGYFIYRFTDIK---------------------TTNDVYVLATKYSHEIGYVIIAVAVLIVGF
LIYKGAKQKK--------------------------------------------------------------
------------------------------------------------------------------------
--------------------
>gi|223466174|ref|ZP_03617710.1/1-213
------------------------------------------------------------------------
-------------------------------------------MN-TAELFLWIL-----------------
-------------------------------------------DNLNYWVVALFMAIESSFIPFP-SEVVVP
PAAWKAMDPD-------------------SGMSFILVIVFATIGANIGALINYYLAKWVGRPIIYRFAD---
--SRIGHMCLIDRQKVEVAEEFFRKH-GAASTIFGRLVPAVRQLISIPAG-----LAGMHVGKFLLYTTIGA
GIWNTVLATIGWGIYQYTDYK---------------------TAQDVYQQALKYSHELGYIILALAVVIVAF
LAYKGLKKK---------------------------------------------------------------
------------------------------------------------------------------------
--------------------
>gi|34541555|ref|NP_906034.1|/1/1-215
------------------------------------------------------------------------
-----------------------------------------------MGFIQWCL-----------------
-------------------------------------------AHLNYWTIMFLMAIESSFIPFP-SEIIVP
PAAWMAATGQ-------------------NGLNVFLVILFATIGAGIGAAVNYILSLLLGRPIVYAFAN---
--SKLGHLCLINEEKVRYAERYFDKN-GAVSTLVGRLIPAVRQLISIPAG-----LARMKFLPFISYTMLGA
GIWNCILAAIGYNLAKVPGIE---------------------TQEQLLEKVNKYSHEIGFSIMGVVVVVLLI
MFYKKKRRSARKGN----------------------------------------------------------
------------------------------------------------------------------------
--------------------
>gi|32265540|ref|NP_859572.1|/1/1-226
------------------------------------------------------------------------
---------------------------------------MGALLGNIINSIVEIV-----------------
-------------------------------------------GNLGYIGIFIMMFLESSFFPFP-SEVVMI
PAGYLVFK---------------------GEMNAIIAVICGIAGSLAGALFNYYIALKFGRDFLIRY-----
-----GKYVFFTESTMQKMEAFFIKH-GPMSTFVGRLITIIRQYISLPAG-----LARMNLVKFCLYTSLGA
GIWVIILTLIGYYAGVWFGTDMSVDSIIH--------AFTSTTPTTQEIELKNIVKQAGLYTLGFVILCLVG
YICYWRIQKQA-------------------------------------------------------------
------------------------------------------------------------------------
--------------------
>gi|224437829|ref|ZP_03658776.1/1-228
------------------------------------------------------------------------
---------------------------------------MGEILGSIIGGIVEIV-----------------
-------------------------------------------GTLGYVGIFLMMFLESSFFPFP-SEVVMI
PAGYLVYT---------------------GEMNAIIVVLCGILGSLAGALFNYYLALKFGRDFLIRY-----
-----GKYFFFTESTMQKMEDFFTKH-GPISTFIGRLITVVRQYISLPAG-----LAKMNLAKFCLYTSLGA
GIWVIILTIIGYYAGVLFDTGISVDSIIH--------AFTSRTPSPQELELKGLVKQAGLYTLGFVIICGGG
YLLYWRLKKKNHL-----------------------------------------------------------
------------------------------------------------------------------------
--------------------
>gi|224417758|ref|ZP_03655764.1/1-197
------------------------------------------------------------------------
-------------------------------------------MQTIIDFVVNFV-----------------
-------------------------------------------GDLGYFGIFFMMFLESSFIPFP-SEVVMI
PAGYLAYQ---------------------GEMNFFVAIFFGILGSLAGALLNYYLALFFGREILIKY-----
-----GKYVFFDEKTMKKMEDFFAKH-GHISTFSGRLIPVVRQYISLPAG-----LGKMNLAVFCFYTSLGA
GIWSFILVALGYFLG------------------------------QNEDLLKEYLHWITLALVIGVALGIAI
YVAYQKKK----------------------------------------------------------------
------------------------------------------------------------------------
--------------------
>gi|224452244|ref|ZP_03660790.1/1-205
------------------------------------------------------------------------
-------------------------------------------MQAIVDFIVESV-----------------
-------------------------------------------GALGYFGIFFMMLLESSFIPFP-SEVVMI
PAGYLAHQ---------------------GEMNFFVAILFGILGSLAGALINYYLALFFGRDILIRY-----
-----GKYVFFDEKTMQKMEDFFAKH-GHISTFSGRLIPVVRQYISLPAG-----LGKMNLALFCFYTSLGA
GIWVIILTALGYFLG------------------------------QNEALLKEYLHIITLGLVFLVVLGIAV
YIFYQKRKRQNSKNLG--------------------------------------------------------
------------------------------------------------------------------------
--------------------
>gi|34556727|ref|NP_906542.1|/1/1-197
------------------------------------------------------------------------
-------------------------------------------MHSIIDFIVEGV-----------------
-------------------------------------------SSLGYVGIFIMMLLESSFFPFP-SEVVMI
PAGYLAHQ---------------------GEMNIVLAILWGIAGSLAGALLNYYLALTLGRKTLLKY-----
-----GRYVMFDEVKMRKMEEFFHKH-GHISTFSGRLIPVVRQYISLPAG-----LARMNLPIFLFFTGLGA
GIWVIILTLLGYFIG------------------------------QNEALIQESLHLIMAALL--VMLGGIG
WIYLKKQGKI--------------------------------------------------------------
------------------------------------------------------------------------
--------------------
>gi|157738227|ref|YP_001490911./1-200
------------------------------------------------------------------------
------------------------------------------MLSSIINFIVETV-----------------
-------------------------------------------SSLGYFGIFIMMFLESSFFPFP-SEVVMI
PAGYLASK---------------------GEMNIYLVLLFGILGSLAGALFNYYFAIKLGRAFLLRY-----
-----GKYILISEETILKMEEFFKNH-GHISTFSGRLIPGVRQYISLPAG-----LARMNIFVFSLYTSLGA
GIWVLILTILGYFLG------------------------------NNQALVKEYLHIIVIVIL--ILLAIFA
YFYYRRVKKTKR------------------------------------------------------------
------------------------------------------------------------------------
--------------------
>gi|74318099|ref|YP_315839.1|/1/1-202
------------------------------------------------------------------------
------------------------------------------MLHDLIQTIVSTV-----------------
-------------------------------------------GAWGYLGIFLMMALESSFFPFP-SEVVMI
PAGYLAYK---------------------GEMNIVLAILAGIGGSLFGALFNYWLALKLGRRFLLRY-----
-----GRYVLVKEHTLQRMEDFFARH-GHISTFTGRLIPAVRQYISLPAG-----LARMNLAVFSFYTSLGA
GIWVTILAVLGYSLG------------------------------HNEAAIRANLHLITLITLGAVAVIVLL
YIRLKLKKKVLR------------------------------------------------------------
------------------------------------------------------------------------
--------------------
>gi|149194509|ref|ZP_01871605.1/1-193
------------------------------------------------------------------------
-------------------------------------------MNEIVNFLVESV-----------------
-------------------------------------------GALGYIGIFLLMFLESSFFPFP-SEVVMV
PAGYLASK---------------------GEMNLFLAILSGVLGSVAGAWFNYFLASRYGRSLVLE------
---------ILKPHHLEKIEKFFENH-GEISTFNGRLLPGIRQYISFPAG-----LAKMNPFKFTIFTALGA
GIWVSILAMLGYFIG------------------------------ENSELIHKYIKEITVVTIIILIIVTII
YIKIKKSKK---------------------------------------------------------------
------------------------------------------------------------------------
--------------------
>gi|224372828|ref|YP_002607200./1-193
------------------------------------------------------------------------
-------------------------------------------MQDIINWIVYSV-----------------
-------------------------------------------GDLGYIGIFVMMFLESSLFPFP-SEIVMV
PAGYLASK---------------------GEMNLFAAILSGILGSVAGAWFNYIIAKSAGRKVVLR------
---------FLKEHHLEKIEKFFERH-GEISTFNGRLIPGVRQYISFPAG-----LAKMHPVKFSVYTALGA
GIWVVVLTMLGYYIG------------------------------ENQELVHKYIKEITILTLLILILITFV
YWKKKKVKF---------------------------------------------------------------
------------------------------------------------------------------------
--------------------
>gi|152993739|ref|YP_001359460./1-205
------------------------------------------------------------------------
------------------------------------------MIHEIAAALVDAI-----------------
-------------------------------------------GSMGYWGIFLLMFLESTFFPFP-SEIIMI
PAGYLAYN---------------------GEMNVYLVVLIGILGSVGGALFNYHLAMHFGRRFLLKY-----
-----GKYFFIKAETLDKLETFFNRH-GELSTFNGRLIPGIRQLISLPAG-----LARMDIMRFSLYSALGA
GIWIVVLVALGYLLG------------------------------SNEKLISEYLHTATLIALISVAFITIF
YIVRHKRKEEILDGD---------------------------------------------------------
------------------------------------------------------------------------
--------------------
>gi|86150284|ref|ZP_01068510.1|/1-200
------------------------------------------------------------------------
-------------------------------------------MQEIISFIVETA-----------------
-------------------------------------------SAWGYLGIIILMTLESCFIPFP-SEVVMI
PAGYLAHK---------------------GELDITLCILSGTLGSVLGALINYYICFFWGKNFVLKW-----
-----GKYFGINEVKFAKFEEFFNKH-GEFSTFTCRLLPGIRQYISMPAG-----LVKMKLVNFILFTALGS
AIWVAILVFLGYYIGQ------------------------------NEELIKTYLTQILIIIIVFVILASLI
YIKIKKPFKKA-------------------------------------------------------------
------------------------------------------------------------------------
--------------------
>gi|157415432|ref|YP_001482688./1-200
------------------------------------------------------------------------
-------------------------------------------MQEIISFIVETA-----------------
-------------------------------------------SAWGYLGIIILMTLESCFIPFP-SEVVMI
PAGYLAHK---------------------GKLDITLCILSGTLGSVLGALINYYICFFWGKNFVLKW-----
-----GKYFGINEVKFAKFEEFFNKH-GEFSTFTCRLLPGIRQYISMPAG-----LVKMKLVNFILFTALGS
AIWVAILVFLGYYIGQ------------------------------NEELIKTYLTQILIIIIVFVILASLI
YIKIKKPFKKA-------------------------------------------------------------
------------------------------------------------------------------------
--------------------
>gi|121613253|ref|YP_001000843./1-200
------------------------------------------------------------------------
-------------------------------------------MQEIISFVVETA-----------------
-------------------------------------------SAWGYLGIIILMTLESCFIPFP-SEVVMI
PAGYLAHK---------------------GELDITLCILSGTLGSVLGALINYYICFFWGKNFVLKW-----
-----GKYFGINEAKFAKFEEFFNKH-GEFSTFTCRLLPGIRQYISMPAG-----LVKMKLVNFILFTALGS
AIWVAILVFLGYYIGQ------------------------------NEELIKTYLTQILIIIIVFVILASLI
YIKIKKPFKKA-------------------------------------------------------------
------------------------------------------------------------------------
--------------------
>gi|148926173|ref|ZP_01809858.1/1-200
------------------------------------------------------------------------
-------------------------------------------MQEIISFIVETA-----------------
-------------------------------------------SAWGYLGIIILMTLESCFIPFP-SEVVMI
PAGYLAHK---------------------GELDITLCILSGTLGSVLGALINYYICFFWGKNFVLKW-----
-----GKYFGINEAKFAKFEEFFNKH-GEFSTFTCRLLPGIRQYISMPAG-----LVKMKLVNFILFTALGS
AIWVAILVFLGYYIGQ------------------------------NEELIKTYLTQILIIIIVFVILASLI
YIKIKKPFKKA-------------------------------------------------------------
------------------------------------------------------------------------
--------------------
>gi|86151150|ref|ZP_01069366.1|/1-200
------------------------------------------------------------------------
-------------------------------------------MQEIISFIVETA-----------------
-------------------------------------------SAWGYLGIIILMTLESCFIPFP-SEVVMI
PAGYLAHK---------------------GELDITLCILSGTLGSVLGALINYYICFFWGKNFVLKW-----
-----GKYFGINEAKFTKFEEFFNKH-GEFSTFTCRLLPGIRQYISMPAG-----LVKMKLVNFILFTALGS
AIWVAILVFLGYYIGQ------------------------------NEELIKTYLTQILIIIIVFVILASLI
YIKIKKPFKKA-------------------------------------------------------------
------------------------------------------------------------------------
--------------------
>gi|218562780|ref|YP_002344559./1-200
------------------------------------------------------------------------
-------------------------------------------MQEIISFIVETA-----------------
-------------------------------------------SAWGYLGIIILMTLESCFIPFP-SEVVMI
PAGYLAHK---------------------GELDITLCILSGTLGSVLGALINYYICFFWGKNFVLKW-----
-----GKYFGINEAKFAKFEEFFNKH-GEFSTFTCRLLPGIRQYISMPAG-----LVKMKLINFILFTALGS
AIWVAILVFLGYYIGQ------------------------------NEELIKTYLTQILIIIIVFVILASLI
YIKIKKPFKKA-------------------------------------------------------------
------------------------------------------------------------------------
--------------------
>gi|88596649|ref|ZP_01099886.1|/1-200
------------------------------------------------------------------------
-------------------------------------------MQEIISFIVETA-----------------
-------------------------------------------SAWGYLGIIILMTLESCFIPFP-SEVVMI
PAGYLAHK---------------------GELDITLCILSGTLGSVLGALINYYICFFWGKNFVLKW-----
-----GKYFGINEVKFAKFEEFFNKH-GEFSTFTCRLLPGIRQYISMPAG-----LVKMKLINFILFTALGS
AIWVAILVFLGYYIGQ------------------------------NEELIKTYLTQILIIIIVFVILASLI
YIKIKKPFKKV-------------------------------------------------------------
------------------------------------------------------------------------
--------------------
>gi|86152703|ref|ZP_01070908.1|/1-200
------------------------------------------------------------------------
-------------------------------------------MQEIISFIVETA-----------------
-------------------------------------------SAWGYLGIIILMTLESCFIPFP-SEVVMI
PAGYLAHK---------------------GDLDITLCILSGTLGSVLGALINYYICFFWGKNFVLKW-----
-----GKYFGINEAKFAKFEEFFNKH-GEFSTFTCRLLPGIRQYISMPAG-----LVRMKLINFILFTALGS
AIWVAILVFLGYYIGQ------------------------------NEELIKTYLTQILIIIIVFVVLASLI
YIKIKKPFKKA-------------------------------------------------------------
------------------------------------------------------------------------
--------------------
>gi|205355911|ref|ZP_03222680.1/1-200
------------------------------------------------------------------------
-------------------------------------------MQEIISFIVETA-----------------
-------------------------------------------SAWGYLGIIILMTLESCFIPFP-SEVVMI
PAGYLAHK---------------------GDLDITLCILSGTLGSVLGALINYYICFFWGKNFVLKW-----
-----GKYFGINEAKFAKFEDFFNKH-GEFSTFTCRLLPGIRQYISMPAG-----LVRMKLINFILFTALGS
AIWVAILVFLGYYIGQ------------------------------NEELIKTYLTQILIIIIVFVILASLI
YIKIKKPFKKA-------------------------------------------------------------
------------------------------------------------------------------------
--------------------
>gi|57238040|ref|YP_179289.1|/1/1-212
------------------------------------------------------------------------
-------------------------------------------MQEIISFIVETA-----------------
-------------------------------------------SAWGYLGIIILMTLESCFIPFP-SEVVMI
PAGYLAHK---------------------GELDITLCILSGTLGSVLGALINYYICFFWGKNFVLKW-----
-----GKYFGINEVKFAKFEEFFNKH-GEFSTFTCRLLPGIRQYISMPAG-----LVKMKLVNFILFTALGS
AIWVAILVFLGYYIGQ------------------------------NEELIKTYLTQILIIIIVFVILASLI
YISKSKSLLKRLKFYLLRFVWRF-------------------------------------------------
------------------------------------------------------------------------
--------------------
>gi|57168048|ref|ZP_00367187.1|/1-201
------------------------------------------------------------------------
-------------------------------------------MQEIIHFIIETA-----------------
-------------------------------------------SDWGYLGIIILMTLESCFIPFP-SEVVMI
PAGYLAHK---------------------GELDIVFCILSGVLGSVLGALINYYICFFWGKKFVLRW-----
-----GKYFGINEAKFAKFEEFFNKH-GEFSTFTCRLLPGIRQYISMPAG-----LVKMKLVNFVLFTALGS
AIWVSILAFLGYYIGE------------------------------NEELIKAYLTQILIVIIIFIVLASLI
YIKIKKPFAKKA------------------------------------------------------------
------------------------------------------------------------------------
--------------------
>gi|57505432|ref|ZP_00371360.1|/1-202
------------------------------------------------------------------------
-------------------------------------------MQEIFNFIIETA-----------------
-------------------------------------------SAWGYLGIIILMTLESCFIPFP-SEVVMI
PTGYLAHK---------------------GELDFSLCILSGVFGSVLGALINYYLCFFWGRDFILRY-----
-----GRFFGITEEKFTKFEVFFNRH-GEFSTFVCRLLPGIRQYISMPAG-----LAKMRLINFVIFTAAGS
GIWVSILVFLGYFLGE------------------------------NEDLIKEYLHQILLFILLFVLIASLI
YIKIKKPFTKEKR-----------------------------------------------------------
------------------------------------------------------------------------
--------------------
>gi|222824083|ref|YP_002575657./1-201
------------------------------------------------------------------------
------------------------------------------MLGDIIDFLLALA-----------------
-------------------------------------------KDWGYWGIIFLMFVESSFFPFP-SEVVMI
PAGYLAHQ---------------------NELNFWLCLLCGTFGALLGALLNYYLCYFLGREVLLKI-----
-----CKYFGVNEAKFAQFEAFFNKH-GEISTFSGRLIPGLRQYISLPAG-----LARMNLKKFIFYTSLGA
GIWCLILLILGYVLGK------------------------------NEDLIKEYLHFVIIACIIFATMIVAI
YIYIQKRKKIS-------------------------------------------------------------
------------------------------------------------------------------------
--------------------
>gi|154175107|ref|YP_001408238./1-199
------------------------------------------------------------------------
-------------------------------------------MQQIIDFIVGIV-----------------
-------------------------------------------SQWGYTGIFVMMFLESSFFPFP-SEVAMT
PAGYLVHK---------------------GEMNLAFAFLAGVGGSLAGAVFNYYLCYFFGRELILKY-----
-----GKFVGITDEKMAKFEAFFNKH-GEISTFNCRLIPGIRQYISLPAG-----LAKMNMFKFCLFTALGA
GIWVVILLGVGYFLG--------------------------------TNYDHGTFSHIVIALLVVVAFITVF
YVLYIRRKNR--KI----------------------------------------------------------
------------------------------------------------------------------------
--------------------
>gi|223039927|ref|ZP_03610210.1/1-208
------------------------------------------------------------------------
------------------------------------------MLGEFINFIIQTV-----------------
-------------------------------------------GEWGYAGIFLMMFLESSFFPFP-SEVAMI
PAGYLAHQ---------------------GQMSLALAWTAGTAGSLAGAVFNYYLCYFFGRELVLKY-----
-----GKFIGITDEKMHKFEAFFVAH-GEISTFNCRLIPGIRQYISLPAG-----IAKMNIFKFSLYTTLGA
GIWVAVLLAVGYYLG--------------------------------KNYDKSAFSHIVVAMLAAIGLITSL
YIFYVKRQSKRPKIGANEVK----------------------------------------------------
------------------------------------------------------------------------
--------------------
>gi|118474566|ref|YP_891995.1|//1-202
------------------------------------------------------------------------
------------------------------------------MLSDIINFLVDLV-----------------
-------------------------------------------ADWGYIGIFLLMALESSFFPFP-SEVVMI
PAGYLVYK---------------------GEMSVTLAFLAGAFGSLAGALFNYYLCFFFGRSFIQKY-----
-----GKYVGITDEKMDKFENFFNKY-GEISTFNCRLIPGIRQYISLPAG-----LAKMNILRFCIFTTLGA
GIWVAILIAIGYFLGD------------------------------QKELIAEYLHTIIIVLLIVVAMITAA
YIYIQKKKKAKS------------------------------------------------------------
------------------------------------------------------------------------
--------------------
>gi|154149299|ref|YP_001406635./1-195
------------------------------------------------------------------------
------------------------------------------MISDFIDFIISSV-----------------
-------------------------------------------SEWGYIGIFLMMFLESSFVPFP-SEVAMI
PAGYLVYK---------------------GEMNFILS---GVLGSVAGAIFNYYLCCFFGREFIKKY-----
-----GNFIGVTNEKFIKFQAFFDKY-GEISIFNSRLIPGIRQYISLPAG-----LAKMNINKFIFYTALGS
AIWILVLMCLGYFIGE------------------------------NETVIKEQLHIITIITLFCVAVITFV
YIKFHKKS----------------------------------------------------------------
------------------------------------------------------------------------
--------------------
>gi|78778000|ref|YP_394315.1|/1/1-203
------------------------------------------------------------------------
------------------------------------------MLREAATALVELI-----------------
-------------------------------------------FDWGYLGIFILMTIESSFIPFP-SEIILI
PAGYLASK---------------------GEMNIWMIMFSALSGSMAGAFTNYYLALFLGRKILKKY-----
-----GKYLFINEGALQKMDEYFAKH-GHISTFIGRLIPGIRQLISIPAG-----LARMNLAVFSIYTALGA
GIWAAILVALGYMIGE------------------------------NQELLESYLKQITIITLVILFLLASW
YAYVQKNKRDKSE-----------------------------------------------------------
------------------------------------------------------------------------
--------------------
>gi|223487990|ref|YP_002594354./1-203
------------------------------------------------------------------------
------------------------------------------MIRELAQDLVDLI-----------------
-------------------------------------------FDWGYVGIFCLMAVESSFIPFP-SEIILI
PAGYLASQ---------------------EKMSITMIMISGLGGSMVGAFINYYLALSLGRKILKKY-----
-----GKYFFIKENALDKMDSFFEKH-GHISTFTGRLIPGIRQLISIPAG-----IARMNLVVFSTYTALGA
GIWALILTMLGYFIGE------------------------------NQELIDTYLKQITMSVLVMLVLLGSW
YIYYQKNRGVKSE-----------------------------------------------------------
------------------------------------------------------------------------
--------------------
>gi|39998067|ref|NP_954018.1|/1/1-198
------------------------------------------------------------------------
-------------------------------------------MHQAIDWLVATI-----------------
-------------------------------------------GAMGYPGIFILMAMESSVFPVP-SELVMP
PAGYLAQQ---------------------GEMNIWLAIFLGTAGSLAGAYANYFAAHYLGRPLLLKY-----
-----GKYVWITEEKFARVESFFHKH-GEISTFIGRLLPVVRHLISLPAG-----LAGMHHGTFTLYTLLGA
FIWCTILAWIGYVIGE------------------------------NRDLIMEYSHQALIGVVIFSVALVAV
YVWRHRRKK---------------------------------------------------------------
------------------------------------------------------------------------
--------------------
>gi|78221723|ref|YP_383470.1|/1/1-207
------------------------------------------------------------------------
-------------------------------------------MQQIIDWLLATI-----------------
-------------------------------------------GTMGYPGIFILMAMESSVIPIP-SELVMP
PAGYLAQQ---------------------GEMNIWVAILLGTVGSLVGAYVNYFAAHWLGRPLLLKY-----
-----GKYVWITEEKFAKVETFFHKH-GEISTFIGRLLPVIRHLISLPAG-----LAGMHHGKFAFYTVAGA
FFWVTILTWIGYVIGE------------------------------NRELIMKYSHQALIGVIIFCVVLVVV
YVRRHRRKSLSTDAARER------------------------------------------------------
------------------------------------------------------------------------
--------------------
>gi|148262784|ref|YP_001229490./1-210
------------------------------------------------------------------------
-------------------------------------------MHEAINWLLITM-----------------
-------------------------------------------KAMGYPGIFLLMAMESSVIPIP-SELVMP
PAGYLAQR---------------------GEMNAFIAILCGTMGSLIGAYANYFAAHYLGRPLLLKY-----
-----GKYVWITEEKFAKVEGFFLRH-GEISTFIGRLLPVVRHLISLPAG-----LAGMNHVKFALYTLLGA
GIWVSVLTWIGYFIGQ------------------------------NQELIMRYSHKALIGVVVFSALLIAV
YVKLQRNKSTKHQKTLPDRIV---------------------------------------------------
------------------------------------------------------------------------
--------------------
>gi|222054013|ref|YP_002536375./1-203
------------------------------------------------------------------------
------------------------------------------MLHAAINWLLATI-----------------
-------------------------------------------LKLGYPGIFLLMAMESSVIPIP-SELVMP
PAGYWAVE---------------------GKMNLWLAILCGTAGSLVGAYANYYAAHYLGRPLILKY-----
-----GKYVGITEEKFAKVETFFHKH-GEISTFIGRLLPVVRHLISLPAG-----LAGMNHGKFATYTLLGA
GIWCTVLAYIGYIIGE------------------------------NQELIMEYSHQAVIGVIVFSAGLIAV
YVWRHKRKSATNP-----------------------------------------------------------
------------------------------------------------------------------------
--------------------
>gi|191164650|ref|ZP_03026511.1/1-203
------------------------------------------------------------------------
-------------------------------------------MHAVVDWLLQTI-----------------
-------------------------------------------GALGYPGIFLLMAMESSIIPIP-SELVMP
PAGYLAQQ---------------------GQMNMIVAILCGTAGSLVGAYANYYAAHYLGRPLLLKY-----
-----GKYVFITEEKFAKVEKFFLKH-GEISTFIGRLLPVVRHLISLPAG-----LSGMNHLRFSLYTLLGA
GIWCTVLTVIGYVIGS------------------------------NQELIMKYSHQAVLGVVVVSAILVAV
YVWWQRRNGSCGAD----------------------------------------------------------
------------------------------------------------------------------------
--------------------
>gi|197117008|ref|YP_002137435./1-208
------------------------------------------------------------------------
-------------------------------------------MHAVVDWLLQTI-----------------
-------------------------------------------GALGYPGIFLLMAMESSIIPIP-SELVMP
PAGYLAQQ---------------------GQMNMALAILCGTAGSLIGAYANYYAAHYLGRPLVLKY-----
-----GKYVFITEEKFAKVEKFFLKH-GEISTFIGRLLPVVRHLISLPAG-----LSGMNHLRFSLYTLLGA
GIWCTVLTVIGYVIGS------------------------------NQELIMKYSHQAVLGVVVVSALLIAV
YVWWQRRNGNCGAGEAQPK-----------------------------------------------------
------------------------------------------------------------------------
--------------------
>gi|118578724|ref|YP_899974.1|//1-202
------------------------------------------------------------------------
-------------------------------------------MHALVQWLLDTI-----------------
-------------------------------------------GSMGYPGIFLLMAMESSIIPVP-SELVMP
PAGYLAFQ---------------------GEMNMAAAILCGTLGSLVGAYANYFASHYLGRPLIIRY-----
-----GRYVLIPPEKFERVEHFFLRH-GEISTFIGRLLPVVRHLISIPAG-----LSGMNHLRFSLYTLLGA
GIWCTILTGIGYVIGE------------------------------NQQLIMRYSHQALLWVVIFSIALISV
YIWRQRRRSGIKA-----------------------------------------------------------
------------------------------------------------------------------------
--------------------
>gi|189423410|ref|YP_001950587./1-206
------------------------------------------------------------------------
------------------------------------------MIHELISWLLETV-----------------
-------------------------------------------GHLGYPGIFLLMAMESSIIPVP-SELVMP
PAGYLIHQ---------------------GRMAWLPAILAGTFGSLAGAYANYYAAHYLGRPLILKY-----
-----GRYVLIPPDKFERVESFFLRH-GEISTFIGRLLPVIRHLISIPAG-----VAGMNHLRFTLYTLLGA
GIWCSILTWIGYAIGQ------------------------------NQELVMAWSHRALAWVILASCGLVAG
YIWWQRRRQTLNRNKP--------------------------------------------------------
------------------------------------------------------------------------
--------------------
>gi|116619199|ref|YP_821355.1|//1-217
------------------------------------------------------------------------
------------------------------------------MLHGLMQVWFGWV-----------------
-------------------------------------------RDGGYWGVIALMAMESSILPVP-SEIVIP
PAAFWAAQG---------------------RMSFAGVVMAGTFGSWLGSAISYWVSRWIGRAVILRW-----
-----GKLVLITPDKLERAEQFVQRY-EIGGVFFARLLPVLRHLISIPAG-----IARMSFGLFSLVTVLGA
GLWCTVLAWFGAKVTS----------------------AHPDLMQDPEALAAMMKQEGHWIVAAVLVLCLLY
FLVIRLTNRG--AEPAADTAD---------------------------------------------------
------------------------------------------------------------------------
--------------------
>gi|187736532|ref|YP_001878644./1-216
------------------------------------------------------------------------
---------------------------------------------------MSWV-----------------
-------------------------------------------QDWGYAGVIVLMAMESSIFPVP-SEVVIP
PAAILSAQEG-------------------ASMSFWGVVAAGTFGSWLGSAITYAVARIVGRPVIMRW-----
-----GKFFFMPPHKVEKAEIFLQRY-EVSGVFFARLLPVIRHLISIPAG-----IVRMGFGIFSLVTVLGS
FAWCTVLAWYGHRIGE----------------------RHPELLKSPEELIRTVKSESLPLILAVLVLAVCY
ILMLRLTDRNKPEKAAADTSAEKEQ-----------------------------------------------
------------------------------------------------------------------------
--------------------
>gi|196233666|ref|ZP_03132507.1/1-215
------------------------------------------------------------------------
------------------------------------------MLHQLLHTWLGWV-----------------
-------------------------------------------ENWGYLGVIILMAMESSIFPVP-SEVVIP
PAAILAASSG--------------------KMSLAGVIIAGTFGSWLGSSITYWVALLVGRPVVHKW-----
-----GKYFFIPPDKLERAERFMHRY-EAGGIFFARLLPVIRHLISIPAG-----IIRMGFAKFSALTIVGA
AIWCTVLAKLGEKIGKG---------------------LDPSKPIDPDELVKSVKGQSHLVIGIVLLVCILY
FVGMKLSSHKD-EKPA--------------------------------------------------------
------------------------------------------------------------------------
--------------------
>gi|223935704|ref|ZP_03627620.1/1-202
------------------------------------------------------------------------
-----------------------------------------------MTWYMAQL-----------------
-------------------------------------------ESWKYPLIVLMMAAESTILPLP-SELIIP
PAAHLAYTKG--------------------NMSVIGIVLAGTFGSWLGATIMYWVARIGGRPLLMRY-----
-----GRYAMISPEKIEGAERWATKF-GAMGIFVSRLLPVVRHLIGIPAG-----IVRMDYKLFSLFTILGS
GIWCAILCWLGIRMGE-----------------------------DKELMRGEYHRIALWVAGIMLVLGGIY
YFFVHRHMKQSPAKK---------------------------------------------------------
------------------------------------------------------------------------
--------------------
>gi|157692016|ref|YP_001486478./1-204
------------------------------------------------------------------------
----------------------------------------MINIEDFIISLADAF-----------------
-------------------------------------------KNLSYFGIFLALCIE----FVP-AEVVLP
LAGYWVSKGD---------------------MAFIGVVAAGSIGGVAGPLTLYWLGRYGGRPFLNKY-----
-----GKYFFVKPESLDKSDAFFEKH-GGFVAFSGRFIPGVRTLISIPCG-----IAKMNVWVFCLYTFLAI
TPITFVYVYLGFVLGENWKE--------------------------VGAMLDPYLLPIGIGIVLLFAMYIWL
KRRKRKAETPTA------------------------------------------------------------
------------------------------------------------------------------------
--------------------
>gi|194014211|ref|ZP_03052828.1/1-204
------------------------------------------------------------------------
----------------------------------------MINIEDFIISLADAF-----------------
-------------------------------------------KNLSYFGIFLALCIE----FVP-AEVVLP
LAGYWVSEGD---------------------MAFIGVVAAGSIGGVAGPLTLYWLGRYGGRPFLNKY-----
-----GKYFFVKPESLDKSDAFFEKH-GGFVAFSGRFIPGVRTLISIPCG-----IAKMNVWVFCLYTFLAI
TPITFVYVYLGFVLGENWKE--------------------------VGAMLDPYLLPIGIGIVLLFVMYIWL
KRRKRKAETPTA------------------------------------------------------------
------------------------------------------------------------------------
--------------------
>gi|52785262|ref|YP_091091.1|/1/1-213
------------------------------------------------------------------------
----------------------------------------MVDIEEFILSMAEAF-----------------
-------------------------------------------KSLSYLGIFLALCIE----FVP-AEIVLP
LAGYWVYQGD---------------------MSMFGVVAAGSLGGVAGPLTLYWLGRYGGRPFLERY-----
-----GKYFFIKPEALEKSDRFFEKH-GGFVAFSGRFIPGIRTLISIPCG-----LAKMNVWVFCIYTFLAI
TPITFVYVYLGFYLGENWSK--------------------------VGSLLDGYLLPVGIGFIVLFVLYLWL
KGRRNKIKSQSVSAFINKNKD---------------------------------------------------
------------------------------------------------------------------------
--------------------
>gi|16078407|ref|NP_389226.1|/1/1-221
------------------------------------------------------------------------
-------------------------------MIHKHETRELVAIEELVMSWIEAF-----------------
-------------------------------------------KSLSYFGIFLALSIE----FIP-AEVVLP
LAGYWVSKGD---------------------MTLAGVVLAGSLGGVAGPLTLYWIGRYGGRPFLERF-----
-----GKYLFIKPEALDKSDNFFKKH-GGFVAFSGRFLPGIRTLISIPCG-----IAKMNVWVFSLYTFIAM
LPITFVYVYLGVKLGENWKA--------------------------VGSILDQYMLPIGIAILALFLLYLLM
KKRKKRTHSEQLSVFLKNKR----------------------------------------------------
------------------------------------------------------------------------
--------------------
>gi|30018987|ref|NP_830618.1|/1/1-201
------------------------------------------------------------------------
-------------------------------------------MEQIILDIIEFL-----------------
-------------------------------------------KQFSYFGVVLALTFE----FIP-AEVVLP
MVGYWVYEGD---------------------MNFWLAVLAGTLGGTTGPLTLYALGYYGGRPLLIKY-----
-----GKYFFIKEEQIQKADDFFEKY-GPVVAFVGRFVPGVRTLISVPCG-----KAKMNIWKFSIYTFVAM
FPLTTLYVYCEMKLGPHWEK--------------------------AADVVGQYMLPILVVVVIIVGGILIY
KFMKKRNRSESI------------------------------------------------------------
------------------------------------------------------------------------
--------------------
>gi|218235967|ref|YP_002365599./1-201
------------------------------------------------------------------------
-------------------------------------------MEQIILDIIEFL-----------------
-------------------------------------------KQFSYFGVVLALTFE----FIP-AEVVLP
MVGYWVYEGD---------------------MNFWLAVLAGTLGGTTGPLTLYALGYYGGRPLLIKY-----
-----GKYFFIKEEQIQKADDFFEKY-GPVVAFVGRFVPGVRTLISVPCG-----MAKMNIWKFSIYTFVAM
FPLTTLYVYFGMKLGPHWEK--------------------------AADVVGQYMLPILVVVVIIVGGILIY
KFMKKRNRTESI------------------------------------------------------------
------------------------------------------------------------------------
--------------------
>gi|30260951|ref|NP_843328.1|/1/1-201
------------------------------------------------------------------------
-------------------------------------------MEQIILDIIEFL-----------------
-------------------------------------------KQFSYFGVVLALTFE----FIP-AEVVLP
MVGYWVYEGD---------------------MNFWLAVLAGTLGGTTGPLTLYALGYYGGRPLLIKY-----
-----GKYFFIKEEQIQKADDFFEKY-GPVVAFVGRFVPGVRTLISVPCG-----MAKMNIWKFSIYTFVAM
FPLTTLYVYFGMKLGPHWEK--------------------------AADVVGQYMLPILLVVVIVVGGILIY
KFMKKRNSTESI------------------------------------------------------------
------------------------------------------------------------------------
--------------------
>gi|167636633|ref|ZP_02394925.1/1-201
------------------------------------------------------------------------
-------------------------------------------MEQIILDIIEFL-----------------
-------------------------------------------KQFSYFGVVLALTFE----FIP-AEVVLP
MVGYWVYEGD---------------------MNFWLAVLAGTLGGTTGPLTLYALGYYGGRPLLIKY-----
-----GKYFFIKEEQIQKADDFFEKY-GPVVAFVGRFVPGVRTLISVPCG-----MAKMNIWKFSIYTFVAM
FPLTTLYVYFGMNLGPHWEK--------------------------AADVVGQYMLPILLVVVIVVGGILIY
KFMKKRNSTESI------------------------------------------------------------
------------------------------------------------------------------------
--------------------
>gi|52144517|ref|YP_082312.1|/1/1-201
------------------------------------------------------------------------
-------------------------------------------MEQIILDIIEFL-----------------
-------------------------------------------KQFSYFGVVLALTFE----FIP-AEVVLP
MVGYWVYEGD---------------------MNFWLAVLAGTLGGTTGPLTLYALGYYGGRPLLIKY-----
-----GKYFFIKEEQIQKADDFFEKY-GPVVAFVGRFVPGVRTLISVPCG-----MAKMNIWKFSIYTFVAM
FPLTTLYVYFGMKLGPHWEK--------------------------AADVVGQYMLPILLVVVIVVGGILIY
KFMKKRNRTESI------------------------------------------------------------
------------------------------------------------------------------------
--------------------
>gi|49481658|ref|YP_035065.1|/1/1-201
------------------------------------------------------------------------
-------------------------------------------MEQIILDIIEFL-----------------
-------------------------------------------KQFSYFGVVLALTFE----FIP-AEVVLP
MVGYWVYEGD---------------------MNFWLAVLAGTLGGTTGPLTLYALGYYGGRPLLIKY-----
-----GKYFFIKEEQIQKADDFFEKY-GPVVAFVGRFVPGVRTLISVPCG-----MAKMNIWKFSIYTFVAM
FPLTTLYVYFGMKLGPHWAK--------------------------AADVVGQYMLPILLVVVSVVGGILIY
KFMKKRNSTESI------------------------------------------------------------
------------------------------------------------------------------------
--------------------
>gi|218902024|ref|YP_002449858./1-201
------------------------------------------------------------------------
-------------------------------------------MEQIILDIIEFL-----------------
-------------------------------------------KQFSYFGVVLALTFE----FIP-AEVVLP
MVGYWVYEGD---------------------MNFWLAVLAGTLGGTTGPLTLYALGYYGGRPLLIKY-----
-----GKYFFIKEEQIQKADDFFEKY-GPVVAFVGRFVPGVRTLISVPCG-----MAKMNIWKFSIYTFVAM
FPLTTLYVYFGMKLGPHWAK--------------------------AADVVGQYMLPILLVVVSVVGGILIY
KFMKKRNRTESI------------------------------------------------------------
------------------------------------------------------------------------
--------------------
>gi|206977274|ref|ZP_03238172.1/1-201
------------------------------------------------------------------------
-------------------------------------------MEQMILDIIEFL-----------------
-------------------------------------------KQFSYFGVVLALTFE----FIP-AEVVLP
MVGYWVYEGD---------------------MNFWLAVLAGTLGGTTGPLTLYALGYYGGRPLLIKY-----
-----GKYFFIKEEQIQKADDFFEKY-GPVVAFVGRFVPGVRTLISVPCG-----MAKMNIWKFSIYTFVAM
FPLTTLYVYFGMKLGPHWEK--------------------------AADVVGQYMLPILLVVIIVVGGIFIY
KFMKKRNRTESI------------------------------------------------------------
------------------------------------------------------------------------
--------------------
>gi|163938727|ref|YP_001643611./1-201
------------------------------------------------------------------------
-------------------------------------------MEQIILDIIEFL-----------------
-------------------------------------------KQFSYFGVVLALTFE----FIP-AEVVLP
MVGYWVYEGD---------------------MNFWLAVLAGTLGGTTGPLTLYALGYYGGRPLLIKY-----
-----GKYFFIKEEQIQKADDFFEKY-GPVVAFLGRFIPGVRTLISVPCG-----MAKMNIWKFSIYTFVAM
FPLTTLYIYFGMKLGPHWEK--------------------------AAGVVGQYMLPILVVVLIVIGSIFIY
KFMKKRNKTESI------------------------------------------------------------
------------------------------------------------------------------------
--------------------
>gi|42779978|ref|NP_977225.1|/1/1-201
------------------------------------------------------------------------
-------------------------------------------MEQIILDIIEFL-----------------
-------------------------------------------KQFSYFGVVLALTFE----FIP-AEVVLP
MVGYWVYEGD---------------------MNFWLAVLAGTLGGTTGPLTLYALGYYGGRPLLIKY-----
-----GKYFFIKEEQIQKADDFFEKY-GPVVAFVGRFVPGVRTLISVPCG-----MAKMNIWKFSIYTFVAM
FPLTTLYVYFGMKLGPHWEK--------------------------AADVVGQYMLPILGGVILIVASIFVY
KYMKKRNKTESI------------------------------------------------------------
------------------------------------------------------------------------
--------------------
>gi|206968402|ref|ZP_03229358.1/1-201
------------------------------------------------------------------------
-------------------------------------------MEQMILDIIEFL-----------------
-------------------------------------------KQFSYFGVVLALTFE----FIP-AEVVLP
MVGYWVYEGD---------------------MTFWLAVLAGTLGGTTGPLTLYALGYYGGRPLLIKY-----
-----GKYFFIKEEQIQKADDFFEKY-GPVVAFVGRFVPGVRTLISVPCG-----MAKMNIWKFSIYTFVAM
FPLTTLYVYFGMKLGPHWEK--------------------------AADVVGQYMLPILGGVILIVASIFVY
KYMKKRNKTESI------------------------------------------------------------
------------------------------------------------------------------------
--------------------
>gi|16078880|ref|NP_389701.1|/1/1-198
------------------------------------------------------------------------
-------------------------------------------MGSLISEILTWL-----------------
-------------------------------------------TNMGYAGIAIGLMIE----IIP-SEIVLA
YGGYMVSEGT---------------------IGFIGAIIAGVIGGTIAQIFIYWIGRYGGRPFLDKY-----
-----GKYLLIKKHHIDMSENWFQKY-GAGVVFSARFIPVVRHAISIPAG-----IARMPFLKFVVLTVLAI
IPWSILFVYLGIQLGSQWDD--------------------------VENIAGTYTTPIMILAVVVIALYFVI
KKRTAIFKR---------------------------------------------------------------
------------------------------------------------------------------------
--------------------
>gi|154686265|ref|YP_001421426./1-196
------------------------------------------------------------------------
-------------------------------------------MGNFISEILSWL-----------------
-------------------------------------------TSMGYLGIALGLMIE----IIP-SEIVLA
YGGYMVSEGT---------------------ISFIGAIVAGVIGGTIAQCFIYWIARYGGRPFLDKY-----
-----GKYLLLKKHHVDVAENWFRRY-GAGVVFSARFIPVVRHAISIPAG-----LAKMPLSKFVILTTLAI
IPWSVIFVYLGYQLGGQWKD--------------------------VDSYAGMYTTPIIILALVFIVVYFVV
KKMRSRL-----------------------------------------------------------------
------------------------------------------------------------------------
--------------------
>gi|157692569|ref|YP_001487031./1-200
------------------------------------------------------------------------
-------------------------------------------MGTFFNEILTWL-----------------
-------------------------------------------TSLGYVGVALGLMIE----IIP-SEIVLA
YGGYMVSTGT---------------------IGFVGAVIAGVIGGTLAQCFIYWIGLYGGRPFLTKY-----
-----GKYLFIHEHHIATAERWFDRY-GTGVVFTARFIPVVRHAISIPAG-----IAKMPFLKFVLLTGLAA
IPWSILFIYLGMQLGTKWDH--------------------------IQSVAHAYTTPIMAIAIVLIVLYFVI
KKIRTNRKRTI-------------------------------------------------------------
------------------------------------------------------------------------
--------------------
>gi|194014389|ref|ZP_03053006.1/1-200
------------------------------------------------------------------------
-------------------------------------------MGTLFNEILTWL-----------------
-------------------------------------------TSLGYVGVALGLMIE----IIP-SEIVLA
YGGYMVSTGT---------------------IGFVGAVIAGVIGGTLAQCFIYWIGLYGGRPFLTKY-----
-----GKYLFIHEHHIATAERWFDRY-GTGVVFTARFIPVVRHAISIPAG-----IAKMPFLKFVLLTGLAA
IPWSILFIYLGMQLGTKWDH--------------------------IQSVAHAYTTPIMAIAIGLIVLYFVF
KKIRTNRKRTI-------------------------------------------------------------
------------------------------------------------------------------------
--------------------
>gi|52785049|ref|YP_090878.1|/1/1-195
------------------------------------------------------------------------
-------------------------------------------MGSIVNDILMWL-----------------
-------------------------------------------TDLGYFGIAIGLMIE----IIP-SEIVLA
YGGYMVSNGS---------------------ITITGAVIAGVIGGTIAQLFLYWIGYYGGRPFLYKY-----
-----GKYLLIQKHHIQTAEKWFEKY-GGGVVFSARFIPVVRHAISIPAG-----IAKMPILKFTGLTVLAI
IPWSILFVYLGVQLGSRWDH--------------------------VENVARTYTTPIMLGAAAMIILYFGL
KKLR--RK----------------------------------------------------------------
------------------------------------------------------------------------
--------------------
>gi|30020170|ref|NP_831801.1|/1/1-200
------------------------------------------------------------------------
------------------------------------------MLANIIDQLLQFF-----------------
-------------------------------------------ASLGYFGVALALMIE----VIP-SEIVLS
YAGFLVANGK---------------------ISFVGAVIAGTIGGTLAQIFLYWLGYYGGRPVVEKY-----
-----GKYLLINKHHLDIAEGWFKRY-GAGVIFSARFIPVVRHAISIPAG-----LAKMPLKLFTLYTVVAI
IPWSILFIYLGEKLGGNWRQ--------------------------IKEYASDYTHYIIIGAVLFIALYFGL
KYFKKKKAAR--------------------------------------------------------------
------------------------------------------------------------------------
--------------------
>gi|218897039|ref|YP_002445450./1-200
------------------------------------------------------------------------
------------------------------------------MLANIIDQLLQFF-----------------
-------------------------------------------ASLGYFGVALALMIE----VIP-SEIVLS
YAGFLVADGK---------------------ISFVGAVIAGTIGGTLAQIFLYWLGYYGGRPVVEKY-----
-----GKYLLINKHHLDIAEGWFKRY-GAGVIFSARFIPVVRHAISIPAG-----LAKMPLKLFTLYTVVAI
IPWSILFIYLGEKLGGNWRQ--------------------------IKEYASDYTHYIIIGAVLFIALYFGL
KYLKKKKTTR--------------------------------------------------------------
------------------------------------------------------------------------
--------------------
>gi|30262073|ref|NP_844450.1|/1/1-200
------------------------------------------------------------------------
------------------------------------------MLASIIDQLLQFF-----------------
-------------------------------------------ASLGYFGVALALMIE----IIP-SEIVLS
YAGFLVADGK---------------------ISFVGAVIAGTIGGTLAQIFLYWLGYYGGRPVVEKY-----
-----GKYLLINKHHLDIAENWFKRY-GAGVIFSARFIPVVRHAISIPAG-----LAKMPLKLFTLYTVVAI
IPWSILFIYLGEKLGGNWRH--------------------------IKEYASDYTHYIIIGAVLFVALYFGL
KYFKKKKAAR--------------------------------------------------------------
------------------------------------------------------------------------
--------------------
>gi|218903196|ref|YP_002451030./1-200
------------------------------------------------------------------------
------------------------------------------MLASIIDQLLQFF-----------------
-------------------------------------------ASLGYFGVALALMIE----IIP-SEIVLS
YAGFLVADGK---------------------ISFVGAVIAGTIGGTLAQIFLYWLGYYGGRPVVEKY-----
-----GKYLLINKHHLDIAENWFKRY-GAGVIFSARFIPVVRHAISIPAG-----LAKMPLKLFTLYTVVAI
IPWSILFIYLGEKLGGNWRH--------------------------IKEYASDYTHYIIIGAILFVALYFGL
KYFKKKKAAR--------------------------------------------------------------
------------------------------------------------------------------------
--------------------
>gi|163939874|ref|YP_001644758./1-200
------------------------------------------------------------------------
------------------------------------------MLASIIDQLLQFF-----------------
-------------------------------------------ASLGYFGVALALMIE----IIP-SEIVLS
YAGFLVADGK---------------------ISFVGAVIAGTIGGTLAQIFLYWLGYYGGRPVVEKY-----
-----GKYLLINKHHLDIAENWFKRY-GAGVIFSARFIPIVRHAISIPAG-----LAKMPLKLFTLYTVVAI
IPWSILFIYLGEKLGGNWRH--------------------------IKEYASDYTHYIIIAAVLFVALYFGL
KYLKKKKAAR--------------------------------------------------------------
------------------------------------------------------------------------
--------------------
>gi|42781183|ref|NP_978430.1|/1/1-200
------------------------------------------------------------------------
------------------------------------------MLASIIDQLLQFF-----------------
-------------------------------------------ASLGYFGVALGLMIE----IIP-SEIVLS
YAGFLVAEEK---------------------ISFVGAVIAGTIGGTLAQIFLYWLGYYGGRPVVEKY-----
-----GKYLLINKHHLDIAENWFKRY-GAGVIFSARFIPVVRHAISIPAG-----LAKMPLKLFTLYTVVAI
IPWSILFIYLGEKLGGNWRH--------------------------IKEYASDYTHYIIIGAILFIALYFGL
KYFKKKKAAR--------------------------------------------------------------
------------------------------------------------------------------------
--------------------
>gi|217959550|ref|YP_002338102./1-200
------------------------------------------------------------------------
------------------------------------------MLANIIEQLLQFF-----------------
-------------------------------------------ASLGYFGVALGLMIE----IIP-SEIVLS
YAGFLVAEEK---------------------ISFVGAVIAGTIGGTLAQIFLYWLGYYGGRPVVEKY-----
-----GKYLLINKHHLDIAENWFKRY-GAGVIFSARFIPVVRHAISIPAG-----LAKMPLKLFTLYTVVAI
IPWSILFIYLGEKLGGNWRH--------------------------IKEYASDYTHYIIIGAVLFVALYFGL
KYFKKKKAAR--------------------------------------------------------------
------------------------------------------------------------------------
--------------------
>gi|152975328|ref|YP_001374845./1-200
------------------------------------------------------------------------
------------------------------------------MLANLIEQLLQFF-----------------
-------------------------------------------ASLGYFGVALGLMIE----IIP-SEIVLS
YAGFLVVQEK---------------------ISFVGAVIAGTIGGTLAQIFLYWLGYYGGRPVVEKY-----
-----GKYLLINKHHLDIAENWFKRY-GAGVIFSARFIPVVRHAISIPAG-----LAKMPLKLFTLYTVVAI
IPWSIFFIYLGEKLGGNWRH--------------------------IKEYAADYTHYIIIGAVLFIAIYFGL
KVLKKRKTVR--------------------------------------------------------------
------------------------------------------------------------------------
--------------------
>gi|172057265|ref|YP_001813725./1-197
------------------------------------------------------------------------
------------------------------------------MLSQVVNNVLLYL-----------------
-------------------------------------------ADLGYFGIALGLMIE----IIP-SEIVLS
YGGFMISQGT---------------------IGWPLAVVAAVIGGLFSQLFLYWFARYGGRPLILKY-----
-----GKYLLITEHHLDLAERWFLKY-GQGVIFGARFIPVVRHAISIPAG-----LAKMDQTKFSLYTILAI
IPWSILFLYLGETLGTNWRS--------------------------IKEVAAPYTNGVLIAAVVMILVYVFL
K--KRQRTT---------------------------------------------------------------
------------------------------------------------------------------------
--------------------
>gi|56421068|ref|YP_148386.1|/1/1-203
------------------------------------------------------------------------
-------------------------------------------MHEVIQSMFSFL-----------------
-------------------------------------------TSLGYVGIALALMVE----VIP-SEIVLA
YAGYLVARGD---------------------VSFAGAVAAGTIGGTVAQLFLYWMGYYGGRPFLDQY-----
-----GKYVLIQKKHLDVAERWFAKF-GPGVIFSARFIPVVRHAISIPAG-----IARMKWLPFTIYTVLAI
IPWSILFIWLGEQLGQRWRQ--------------------------IDEMAAPYVRPAIAAAVAVAAIYIVW
QRRRRAADENERMK----------------------------------------------------------
------------------------------------------------------------------------
--------------------
>gi|221086510|ref|ZP_03556052.1/1-203
------------------------------------------------------------------------
-------------------------------------------MHEVIQSMFSFL-----------------
-------------------------------------------TSLGYVGIALALMVE----VIP-SEIVLA
YAGYLVARGD---------------------VSFAGAVAAGTVGGTVAQLFLYWMGYYGGRPFLDQY-----
-----GKYVLIQKKHLDVAERWFAKF-GPGVIFSARFIPVVRHAISIPAG-----IARMKWLPFTIYTVLAI
IPWSILFIWLGEQLGQRWRQ--------------------------IDEMAAPYVRPAIAAAVAVAAIYIVW
QRRRRAADENERMK----------------------------------------------------------
------------------------------------------------------------------------
--------------------
>gi|171325918|ref|ZP_02914414.1/1-197
------------------------------------------------------------------------
-------------------------------------------MHEFIQSIFTFL-----------------
-------------------------------------------ADLGYIGIALALMIE----VIP-SEIVLA
YAGYLVSREE---------------------ISFVGAVIAGTIGGTIAQLFLYWMGYYGGRPFLDKY-----
-----GKYLLIKKKHLDLSEQWFEKY-GSGVIFTARFIPVVRHAISIPAG-----IAKMSWKKFTFYTTCAV
IPWSIFFIFLGERLGSHWQE--------------------------IDEIARPYLRPVIIVAIVVTVIYIVL
QVYRRKRT----------------------------------------------------------------
------------------------------------------------------------------------
--------------------
>gi|30023079|ref|NP_834710.1|/1/1-198
------------------------------------------------------------------------
-----------------------------------------MMLGELIHSVLVFL-----------------
-------------------------------------------EGLGYWGIMLGLMLE----VIP-SEIVLS
YAGYLVSTGS---------------------ITFWGAVAFGTIGGVIAQLFIYWIGRYGGRPVLERY-----
-----GKYILIQKKHIDYAEDWFNRY-GTGVIFTARFIPVVRHAISIPAG-----IAKMSHAKFITLTTLAV
IPWSIVFVYLGFKLGTEWES--------------------------INKVAGPYVKYFALAAIVCAIGYFVL
KKMMKKK-----------------------------------------------------------------
------------------------------------------------------------------------
--------------------
>gi|218231530|ref|YP_002369851./1-197
------------------------------------------------------------------------
------------------------------------------MLGELIHSVLVFL-----------------
-------------------------------------------EGLGYWGIMLGLMLE----VIP-SEIVLS
YAGYLVSTGS---------------------ITFWGAVAFGTIGGVIAQLFIYWIGRYGGRPVLERY-----
-----GKYILIQKKHIDYAEDWFNRY-GTGVIFTARFIPVVRHAISIPAG-----IAKMSHAKFITLTTLAV
IPWSIVFVYLGFKLGTEWES--------------------------INKVAGPYVKYFALAAIVCAIGYFVL
KKMMKKK-----------------------------------------------------------------
------------------------------------------------------------------------
--------------------
>gi|218900195|ref|YP_002448606./1-197
------------------------------------------------------------------------
------------------------------------------MLGELIHSVLVFL-----------------
-------------------------------------------EGLGYWGIMLGLMLE----VIP-SEIVLS
YAGYLVSTGS---------------------ITFWGAVAFGTIGGVIAQLFIYWIGRYGGRPVLERY-----
-----GKYILIQKKHIDYAEDWFNRY-GTGVIFTARFIPVVRHAISIPAG-----IAKMSHAKFITLTTLAV
IPWSIVFVYLGFKLGTEWES--------------------------INKVAGPYVKYFALAAIVCAIGYFVL
KKVMKKK-----------------------------------------------------------------
------------------------------------------------------------------------
--------------------
>gi|47569917|ref|ZP_00240583.1|/1-197
------------------------------------------------------------------------
------------------------------------------MLGELIHSVLVFL-----------------
-------------------------------------------EGLGYWGIMLGLMLE----VIP-SEIVLS
YAGYLVSTGS---------------------ITFWGAVAFGIIGGVIAQLFIYWIGRYGGRPVLERY-----
-----GKYILIQKKHIDYAEAWFNRY-GTGVIFTARFIPVVRHAISIPAG-----IAKMSHAKFITLTTLAV
IPWSIVFVYLGFKLGTEWES--------------------------INKVAGPYVKYFALAAIVCAIGYFVL
KKMMKKK-----------------------------------------------------------------
------------------------------------------------------------------------
--------------------
>gi|30262810|ref|NP_845187.1|/1/1-201
------------------------------------------------------------------------
------------------------------------------MVSSFIHSVLTFF-----------------
-------------------------------------------EGLGYWGIMLGLMIE----IIP-SEIVLA
YAGYLVFNGS---------------------ISFLGAVVFGTIGGVIAQIFIYWIGRYGGRPILERY-----
-----GKYIFIHKKQIDAAEDWFNRY-GTGVIFTARFIPVVRHAISIPAG-----ITKMSFLRFTTLTALAI
IPWSIIFIYLGEKLGENWEN--------------------------INDIAGPYVKSFAIGGVILIFLYFVI
KKWTKKRKNLA-------------------------------------------------------------
------------------------------------------------------------------------
--------------------
>gi|196032339|ref|ZP_03099753.1/1-201
------------------------------------------------------------------------
------------------------------------------MVSSFIHSVLTFF-----------------
-------------------------------------------EGLGYWGIMLGLMIE----IIP-SEIVLA
YAGYLVFNGS---------------------ISFLGAVVFGTIGGVIAQIFIYWIGRYGGRPILERY-----
-----GKYIFIHKKQIDAAEDWFNRY-GTGVIFTARFIPVVRHAISIPAG-----ITKMSFLRFTTLTALAI
IPWSIIFIYLGEKLGENWEN--------------------------INDIAGPYVKSFAIGGVILIVLYFVI
KKWTKKRKNLA-------------------------------------------------------------
------------------------------------------------------------------------
--------------------
>gi|218903965|ref|YP_002451799./1-201
------------------------------------------------------------------------
------------------------------------------MVSSFIHSVLTFF-----------------
-------------------------------------------EGLGYWGIMLGLMIE----IIP-SEIVLA
YAGYLVFNGS---------------------ISFLGAVVFGTIGGVIAQIFIYWIGRYGGRPILERY-----
-----GKYIFIHKKQIDAAEDWFNRY-GTGVIFTARFIPVVRHAISIPAG-----LTKMSFLRFTTLTALAI
IPWSIIFIYLGEKLGENWEN--------------------------INDIAGPYVKSFAIGGVILIVLYFVI
KKWTKKRKNLA-------------------------------------------------------------
------------------------------------------------------------------------
--------------------
>gi|49481634|ref|YP_036928.1|/1/1-201
------------------------------------------------------------------------
------------------------------------------MVSSFIHSVLTFF-----------------
-------------------------------------------EGLGYWGIMLGLMIE----IIP-SEIVLA
YAGYLVFNGS---------------------ISFLGAVVFGTIGGVIAQIFIYWIGRYGGRPILERY-----
-----GKYIFIHKKQIDAAEDWFNRY-GTGVIFTARFIPVVRHAISIPAG-----ITKMSFLRFTTLTALAI
IPWSIIFIYLGEKLGENWEN--------------------------INDIAGPYVKSFAIGGVVLIVLYFVI
KKWTKKRKNLA-------------------------------------------------------------
------------------------------------------------------------------------
--------------------
>gi|165868625|ref|ZP_02213285.1/1-204
------------------------------------------------------------------------
------------------------------------------MVSSFIHSVLTFF-----------------
-------------------------------------------EGLGYWGIMLGLMIE----IIP-SEIVLA
YAGYLVFNGS---------------------ISFLGAVVFGTIGGVIAQIFIYWIGRYGGRPILERY-----
-----GKYIFIHKKQIDAAEDWFNRY-GTGVIFTARFIPVVRHAISIPAG-----ITKMSFLRFTTLTALAI
IPWSIIFIYLGEKLGENWEN--------------------------INDIAGPYVKSFAIGGVILIFLYFVI
KKWTKNVKILRKNI----------------------------------------------------------
------------------------------------------------------------------------
--------------------
>gi|170685285|ref|ZP_02876509.1/1-197
------------------------------------------------------------------------
------------------------------------------MVSSFIHSVLTFF-----------------
-------------------------------------------EGLGYWGIMLGLMIE----IIP-SEIVLA
YAGYLVFNGS---------------------ISFLGAVVFGTIGGVIAQIFIYWIGRYGGRPILERY-----
-----GKYIFIHKKQIDAAEDWFNRY-GTGVIFTARFIPVVRHAISIPAG-----ITKMSFLRFTTLTALAI
IPWSIIFIYLGEKLGENWEN--------------------------INDIAGPYVKSFAIGGVILIFLYFVI
KKWTKKT-----------------------------------------------------------------
------------------------------------------------------------------------
--------------------
>gi|206973994|ref|ZP_03234912.1/1-201
------------------------------------------------------------------------
------------------------------------------MVSSFIHSVLTFF-----------------
-------------------------------------------EGLGYWGIMLGLMIE----IIP-SEIVLA
YAGYLVFNGS---------------------ISFLGAVVFGTIGGVIAQIFIYWLGRYGGRPILERY-----
-----GKYIFIHKKHIDAAEDWFNRY-GTGVIFTARFIPVVRHAISIPAG-----ITKMSFLRFTTLTALAI
IPWSIIFIYLGEKLGENWEN--------------------------INDVAGPYVKSFAIGGVILILLYFVI
KKWAKKRKNLA-------------------------------------------------------------
------------------------------------------------------------------------
--------------------
>gi|222096342|ref|YP_002530399./1-201
------------------------------------------------------------------------
------------------------------------------MVSSFIHSVLTFF-----------------
-------------------------------------------EGLGYWGIMLGLMIE----IIP-SEIVLA
YAGYLVFNGS---------------------ISFLGAVVFGTIGGVIAQIFIYWLGRYGGRPILERY-----
-----GKYIFIHKKQIDAAEDWFNRY-GTGVIFTARFIPVVRHAISIPAG-----ITKMSFLRFTTLTALAI
IPWSIIFIYLGEKLGENWEN--------------------------INDVAGPYVKSFAIGGVILILLYFVI
KKWAKKRKNLA-------------------------------------------------------------
------------------------------------------------------------------------
--------------------
>gi|42781928|ref|NP_979175.1|/1/1-201
------------------------------------------------------------------------
------------------------------------------MVSSFIHSVLTFF-----------------
-------------------------------------------EGLGYWGIMLGLMIE----IIP-SEIVLA
YAGYLVFNGS---------------------ISFLGAIVFGTIGGVIAQIFIYWLGRYGGRPILERY-----
-----GKYIFIHKKHIDAAEDWFNRY-GTGVIFTARFIPVVRHAISIPAG-----ITKMSFLRFTTLTALAI
IPWSIIFIYLGEKLGENWEN--------------------------INDVAGPYVKSFAIGGVILILLYFVI
KKWTKKRKNLA-------------------------------------------------------------
------------------------------------------------------------------------
--------------------
>gi|47567658|ref|ZP_00238368.1|/1-201
------------------------------------------------------------------------
------------------------------------------MVSSFIHSVLTFF-----------------
-------------------------------------------EGLGYWGIMLGLMIE----IIP-SEIVLA
YAGYLVFNGS---------------------ISFLGAVIFGTIGGVIAQIFIYWIGRYGGRPILERY-----
-----GKYIFIHKKHIDAAEDWFNRY-GTGVIFTARFIPVVRHAISIPAG-----ITKMSFLRFTTLTALAI
IPWSIIFIYLGEKLGENWEN--------------------------INDIAGPYVKSFAIGGVILILLYFAI
KKWTKKRKNLA-------------------------------------------------------------
------------------------------------------------------------------------
--------------------
>gi|52142668|ref|YP_084160.1|/1/1-201
------------------------------------------------------------------------
------------------------------------------MVSSFIHSVLTFF-----------------
-------------------------------------------EGLGYWGIMLGLMIE----IIP-SEIVLA
YAGYLVFNGS---------------------ISFLGAVIFGTIGGVIAQIFIYWIGRYGGRPILERY-----
-----GKYIFIHKKQIDAAEDWFNRY-GTGVIFTARFIPVVRHAISIPAG-----ITKMSFLRFTTLTALAI
IPWSIIFIYLGEKLGENWEN--------------------------INEIAGPYVKSFAIGGVVLILLYFIL
KKWTKKRKKFA-------------------------------------------------------------
------------------------------------------------------------------------
--------------------
>gi|206971882|ref|ZP_03232831.1/1-201
------------------------------------------------------------------------
------------------------------------------MLSSFIHSVLTFF-----------------
-------------------------------------------EGLGYWGIMLGLMIE----IIP-SEIVLA
YAGYLVFNGS---------------------ISFVGAVVFGTIGGVIAQIFIYWLGRYGGRPILERY-----
-----GKYIFIHKKQIDAAEDWFNRY-GTGVIFTARFIPVVRHAISIPAG-----ITKMPLLRFTTLTALAI
IPWSIIFIYLGEKLGENWEN--------------------------INDIASPYVKSFAIGGVVLILLYFVI
KKWTKKRKNLA-------------------------------------------------------------
------------------------------------------------------------------------
--------------------
>gi|218230895|ref|YP_002367565./1-201
------------------------------------------------------------------------
------------------------------------------MLSSFIHSVLTFF-----------------
-------------------------------------------EGLGYWGIMLGLMIE----IIP-SEIVLA
YAGYLVFNGS---------------------ISFIGAVVFGTIGGVIAQIFIYWLGRYGGRPILERY-----
-----GKYIFIHKKQIDAAEDWFNRY-GTGVIFTARFIPVVRHAISIPAG-----ITKMPLLRFTTLTALAI
IPWSIIFIYLGEKLGENWEN--------------------------INDIAGPYVKSFAIGGVVLILLYFVI
KKWTKKRKNLA-------------------------------------------------------------
------------------------------------------------------------------------
--------------------
>gi|75764951|ref|ZP_00744287.1|/1-204
------------------------------------------------------------------------
------------------------------------------MLSSFIHSVLTFF-----------------
-------------------------------------------EGLGYWGIMLGLMIE----IIP-SEIVLA
YAGYLVFNGS---------------------ISFIGAVVFGTIGGVIAQIFIYWLGRYGGRPILERY-----
-----GKYIFIHKKQIDAAEDWFNRY-GTGVIFTARFIPVVRHAISIPAG-----ITKMPLLRFTTLTALAI
IPWSIIFIYLGEKLGENWEN--------------------------INDIAGPYVKSFAIGGVVLILLYFVI
KKWTKKAQKSCLRI----------------------------------------------------------
------------------------------------------------------------------------
--------------------
>gi|163940592|ref|YP_001645476./1-218
------------------------------------------------------------------------
-------------------------MLNKGAIFKIHKLEGATMLSSFIHSVLTFF-----------------
-------------------------------------------EGLGYWGIMLGLMIE----IIP-SEIVLA
YAGYLVFNGS---------------------ISFVGAVIFGTIGGVIAQIFVYWIGRYGGRPVLERY-----
-----GKYIFIHKKQMDAAEDWFNRY-GTGVIFTARFIPIVRHAISIPAG-----ITKMPLLRFTTLTALAI
IPWSIIFIYLGEKLGENWEN--------------------------INDIAGPYVKSFAIGGVVLILLYFVI
KKWTKKRKNLA-------------------------------------------------------------
------------------------------------------------------------------------
--------------------
>gi|192811139|ref|ZP_03039810.1/1-203
------------------------------------------------------------------------
----------------------------------------MEFFYEAVGRLFEWI-----------------
-------------------------------------------QQLGYFGIMLGLMVE----VIP-SEIVLA
YGGYLVSMGE---------------------VHFIGAMIFGTVGGVLAQLFIYWIGRYGGRPFLEKY-----
-----GKYILIKKKHIDYAEEWFGKY-GTGVIFTARFVPVVRHAISIPAG-----ISKMHVGRFTLLTTLAV
IPWTALFLYLGLLLGDQWEH--------------------------IDEKAGPYVREILLGALAVMILYFLI
K-WIKSAKARSK------------------------------------------------------------
------------------------------------------------------------------------
--------------------
>gi|89097859|ref|ZP_01170746.1|/1-195
------------------------------------------------------------------------
-------------------------------------------MKEVIIQLFEFL-----------------
-------------------------------------------SSLGYLGIALGLMAE----VIP-SEIVLS
YGGYLVASGE---------------------IHFAGALLAGVAGGTAAQLFLYWLGYFGGRPVLERY-----
-----GKFLLIKGSHLDAAEDWFNRY-GTGVIFTARFIPVVRHAISIPAG-----IAKMPLRSFFLYTVAAI
IPWTVLFLLLGMELGDHWNE--------------------------VKDYAKPYLAPIIVTAAVLLAGYIAV
KQRKKD------------------------------------------------------------------
------------------------------------------------------------------------
--------------------
>gi|149179726|ref|ZP_01858231.1/1-200
------------------------------------------------------------------------
------------------------------------------MGKEWILGLLQIL-----------------
-------------------------------------------SEWGYFGIAFGLMIE----VIP-SELVLS
YGGFLVSENK---------------------LTFLGALLAGVIGGTVAQLFLYWLGLYGGRPFFERW-----
-----GKFLLISEKHLQASEDWFSRY-GSFVIFSARFIPVVRHAISIPAG-----IGKMKFSLFFLYTFAAM
IPWTVLFLLIGMELGDHWEQ--------------------------IEVIGSQYIKPVAFFACSGIALYFAV
QLWRANQNKK--------------------------------------------------------------
------------------------------------------------------------------------
--------------------
>gi|169184816|ref|ZP_02844979.1/1-202
------------------------------------------------------------------------
----------------------------------------MDLIKDILHEILVWI-----------------
-------------------------------------------ESLGYFGILIGLLIE----VIP-SEIVLG
FGGYLVSEGK---------------------ISYLGAIIFGVLGAVGQNWILYAIGRFGGRPLVEKY-----
-----GKYIKIKMKHVDVAEGWFKKY-GAGIVFTARFIPVMRQVISIPAG-----MAKMNFGLFTLLTALAS
IPWTILFVHLGKTLGENWED--------------------------VDQKAAQYVQPAILIAIALLIVYVVY
KFIRSRGKSV--------------------------------------------------------------
------------------------------------------------------------------------
--------------------
>gi|116511513|ref|YP_808729.1|//1-214
------------------------------------------------------------------------
-------------------------------------------MQEIIIQVMNQ------------------
---------------------------------------------FGYFGVAFLIMIENIFPPIP-SEVILT
FGGFMTTYS---------------------ELGIIGMIIVATIGSVLGALILYFVGRLLSVERLERLVS---
--GRLGKVLRLKPEDITKAEKWFLKR-GYATIFFCRFIPLIRSLISVPAG-----SAKMKLPSFLILTTLGT
LIWNIVLVSLGAALG-DNWEM-------------------------IAGILDSYSSVVVAILGVIFILGLLH
FVKKRFFPKNKNYSPDSEK-----------------------------------------------------
------------------------------------------------------------------------
--------------------
>gi|125624643|ref|YP_001033126./1-214
------------------------------------------------------------------------
-------------------------------------------MQEIIIQVMNQ------------------
---------------------------------------------FGYFGVAFLIMIENIFPPIP-SEVILT
FGGFMTTYS---------------------ELGIIGMIIAATIGSVLGALILYFVGRLLSVERLERLVS---
--GRLGKVLRLKPEDITKAEKWFLKR-GYATIFFCRFIPLIRSLISVPAG-----SAKMKLPSFLILTTLGT
LIWNIVLVSLGAALG-DNWEM-------------------------IAGILDSYSSVVVAILGVIFILGLLL
FVKKRFFPKNKNYSPDSEK-----------------------------------------------------
------------------------------------------------------------------------
--------------------
>gi|15672695|ref|NP_266869.1|/1/1-214
------------------------------------------------------------------------
-------------------------------------------MQEIIIQVMNQ------------------
---------------------------------------------FGYFGVAFLIMIENIFPPIP-SEVILT
FGGFMTTYS---------------------ELGIIGMIIAATIGSVLGALILYFVGRLLSVERLEKLVS---
--GRLGKVLRLKPEDITKAEKWFLKR-GYATIFFCRFIPLIRSLISIPAG-----SAKMKLPSFLILTTLGT
LIWNIVLVCLGAALG-DNWEM-------------------------IAGILDSYSSVVVVILGIIFILAILI
FVKKRFFPKNKNYSSDTEK-----------------------------------------------------
------------------------------------------------------------------------
--------------------
>gi|224475729|ref|YP_002633335./1-207
------------------------------------------------------------------------
-------------------------------------------MEKMVEQFIDQ------------------
---------------------------------------------FGYLGVFLLIALENIFPPIP-SELILT
FSGFLTLHS---------------------NMNIIGVIIAATLGSVFGAIVLYFIGRFLSIERLQKLAN---
--GKTGKILRFKASDLDKATGWFDNH-GKKIVFFARFIPVIRSLISIPAG-----TTNMPLISFLILTTLGT
LIWNTVLVILGQQAG-EAWPK-------------------------ISAAFDSFSSIVLIVLIILLIIGIIY
FVKKRFS-KSK-YD----------------------------------------------------------
------------------------------------------------------------------------
--------------------
>gi|116493465|ref|YP_805200.1|//1-205
------------------------------------------------------------------------
-------------------------------------------MEQYIINFVND------------------
---------------------------------------------FGYLGIILLITLENVFPPIP-SEVILT
FAGFITLSS---------------------KLTVWGSVLAATIGAVIGAVILYIIGSYLTVERLGRLIS---
--SRLGKILRLKHSDVTKTHNFFVKH-GSKTIFFGRFVPVVRSLISLPAG-----MTRMPWKIFVLLTTLGT
LIWNVVLILLGRLAG-EAWSE-------------------------VSATIDSYSSLVLIVLIVLFAGSAIV
YYFKRIRVKS--------------------------------------------------------------
------------------------------------------------------------------------
--------------------
>gi|42518993|ref|NP_964923.1|/1/1-203
------------------------------------------------------------------------
-------------------------------------------MTIWLTHFIEN------------------
---------------------------------------------FGYLAIILLIAVENIFPPIP-SEVILT
LGGFLVSGT---------------------KLTLIGVILASTLGSIIGAIILFSISRNLTLPRLEKLLE---
--TKLFKLLGFKKDDAQKAIDWFDKH-GIGAIFYGRCIPVVRSLISIPAG-----IAHVGWTKFLVLTTLGS
LVWNSVLVGLGHYMG-KNWQV-------------------------VVRIFDDYTIVIIILLLILFI----Y
FGIKWYKSRIKK------------------------------------------------------------
------------------------------------------------------------------------
--------------------
>gi|116629524|ref|YP_814696.1|//1-203
------------------------------------------------------------------------
-------------------------------------------MTTWLTQFIES------------------
---------------------------------------------FGYIAIILLIAVENIFPPIP-SEVILT
LGGFLVSGT---------------------KLTLIGVILASTLGSVIGAIILFSISRNLTLPRLEKLLE---
--TKLFKLLGFKKDDAQKAIDWFDKH-GIGAIFYGRCIPVVRSLISIPAG-----IAHVGWTKFLVLTTLGS
LVWNSVLVGLGHYMG-KNWQV-------------------------VVRIFDDYTLVIIALLLILFI----Y
FGIKWYKTRIKK------------------------------------------------------------
------------------------------------------------------------------------
--------------------
>gi|148544978|ref|YP_001272348./1-208
------------------------------------------------------------------------
-------------------------------------------MNAWITEFINQ------------------
---------------------------------------------FGYFAIALLIALENVFPPLP-SEIILT
MSGFMTTTT---------------------SLSIIGVIIAATIGSLIGALILYALGRQLTVKRLERLLS---
--HRLFKLLGFHQDDAKKAVDWFNKH-GTGGILYGRCIPVIRSLISIPAG-----IAQTSLGKFCLLTTIGS
AIWNTLLVVLGAWVG-QSWNK-------------------------IVIIFNDYTTVAIIIMAIVGL----Y
FAYRWYQKRIKKPKFQE-------------------------------------------------------
------------------------------------------------------------------------
--------------------
>gi|194467216|ref|ZP_03073203.1/1-203
------------------------------------------------------------------------
-------------------------------------------MNAWITEFINQ------------------
---------------------------------------------FGYFAIALLIALENVFPPLP-SEIILT
MSGFMTTTT---------------------SLSIIGVIIAATIGSLIGALILYALGRQLTVNRLERLLG---
--HRLFKLLGFHQDDAKKAVDWFNKH-GAGGILYGRCIPVIRSLISIPAG-----IAQTSLGRFCLLTTIGS
AIWNTLLVVLGAWVG-QSWNK-------------------------IVIIFNDYTTVAIIIMAVVCL----Y
FAYRWYQKRIKK------------------------------------------------------------
------------------------------------------------------------------------
--------------------
>gi|58337243|ref|YP_193828.1|/1/1-204
------------------------------------------------------------------------
-------------------------------------------MTNIVFDLINQ------------------
---------------------------------------------SGYLAISLLIAIENIFPPIP-SEVILS
FAGFATHHS---------------------QMTVPLVIIASTIGAVLGALILYWIGYLLNEERLEKIFN---
--HKLFKILGFKKGDVKKAIRWFDKY-GTGAIFYGRCIPVIRSLISIPAG-----TAKVKLSKFLIYTTLGS
LIWNTILVCLGSYMG-ENWQV-------------------------IVTIFEEYSLIIAALILIALV----Y
GSVKWYRKKIKTN-----------------------------------------------------------
------------------------------------------------------------------------
--------------------
>gi|161507431|ref|YP_001577385./1-199
------------------------------------------------------------------------
------------------------------------------MMTNFVFDLINQ------------------
---------------------------------------------FSYMAISFLIAIENVFPPIP-SEVILS
FAGFATHHS---------------------QMTVVGTVIASTY---WGALILYGIGWFLNEERLERILD---
--HKAFKMLGFKRGDVQKAINWFDKY-GTGAIFYGRCIPVVRSLISIPAG-----TAKVKMSKFLIYTTLGS
LVWNTILVALGSYMR-EKWHV-------------------------IVTIFEEYSLIIAGLILIAMI----F
FSFRWYKQKN--------------------------------------------------------------
------------------------------------------------------------------------
--------------------
>gi|90962294|ref|YP_536210.1|/1/1-202
------------------------------------------------------------------------
------------------------------------------MNTTVLTELINQ------------------
---------------------------------------------YGYLAIALLIALENIFPPIP-SEVILT
FAGFLTLNS---------------------ELHILGVIVASTIGAVLGALILYLAGHLLSAERLEKILS---
--GKVGQLLHFNDKDIAKSISFFKKH-GSKAIFFGRLVPVIRSLISIPAG-----MTHFDCKKFIVLSFLGT
AIWNTILICSGHYLG-ASWEK-------------------------ILTVFDSFTTIIVILLGLTIIS---Y
YFIKLRKAK---------------------------------------------------------------
------------------------------------------------------------------------
--------------------
>gi|16803910|ref|NP_465395.1|/1/1-207
------------------------------------------------------------------------
-------------------------------------------METWITSIMAD------------------
---------------------------------------------FGYIGIFVLIMVENLFPPIP-SEIILT
FGGFMTTVT---------------------SLNVVMVIIVATLGSVVGAILLYKVASYFGKERLTKIVL---
---KYGRILRLKESDIERAENFFLKY-GSWAVFLCRMIPLIRSLISIPAG-----MTKMKMSKFLILTTAGS
LLWNTVLIGLGAMLG-ESWSE-------------------------IVVFMDSFSTIIYSIIAILVVVGLGF
FFRARFKKTLDEE-----------------------------------------------------------
------------------------------------------------------------------------
--------------------
>gi|217963977|ref|YP_002349655./1-207
------------------------------------------------------------------------
-------------------------------------------METWITSIMAD------------------
---------------------------------------------FGYIGIFVLIMVENLFPPIP-SEIILT
FGGFMTTVT---------------------SLNVVMVIIVATLGSVVGAILLYKVASYFGKERFTKIVL---
---KYGRILRLKESDIERAENFFLKY-GSWAVFLCRMIPLIRSLISIPAG-----MTKMKMSKFLILTTAGS
LLWNTVLIGLGAMLG-ESWSE-------------------------IVVFMDSFSTIIYSIIAILVVVGLGF
FFRARFKKTLDEE-----------------------------------------------------------
------------------------------------------------------------------------
--------------------
>gi|224500224|ref|ZP_03668573.1/1-207
------------------------------------------------------------------------
-------------------------------------------METWITSIMAD------------------
---------------------------------------------FGYIGIFVLIMVENLFPPIP-SEIILT
FGGFMTTVT---------------------SLNVVMVIIVATLGSVVGAILLYKVASYFGKERLTKIVL---
---KYGRILRLKEADIERAESFFLKY-GSWAVFLCRMIPLIRSLISIPAG-----MTKMKMSRFLILTTAGS
LLWNTVLIGLGAMLG-ESWSE-------------------------IVVFMDSFSTIIYSIIAILVVVGLGF
FFRARFKKTLDEE-----------------------------------------------------------
------------------------------------------------------------------------
--------------------
>gi|46908102|ref|YP_014491.1|/1/1-207
------------------------------------------------------------------------
-------------------------------------------METWITSIMAD------------------
---------------------------------------------FGYIGIFVLIMVENLFPPIP-SEIILT
FGGFMTTVT---------------------SLNVVMVIIVATLGSVVGAILLYKVASYFGKERLTKIVL---
---KYGRILRLKESDIERAESFFLKY-GSWAVFLCRMIPLIRSLISIPAG-----MTKMKMSRFLILTTAGS
LLWNTVLIGLGAVLG-ESWNE-------------------------IVVFMDSFSTIIYSVIAILVVVGLGF
FFRARFKKTLDEE-----------------------------------------------------------
------------------------------------------------------------------------
--------------------
>gi|47093252|ref|ZP_00231024.1|/1-199
------------------------------------------------------------------------
---------------------------------------------------MAD------------------
---------------------------------------------FGYIGIFVLIMVENLFPPIP-SEIILT
FGGFMTTVT---------------------SLNVVMVIIVATLGSVVGAILLYKVASYFGKERLTKIVL---
---KYGRILRLKESDIERAESFFLKY-GSWAVFLCRMIPLIRSLISIPAG-----MTKMKMSRFLILTTAGS
LLWNTVLIGLGAVLG-ESWNE-------------------------IVVFMDSFSTIIYSVIAILVVVGLGF
FFRARFKKTLDEE-----------------------------------------------------------
------------------------------------------------------------------------
--------------------
>gi|116873305|ref|YP_850086.1|//1-207
------------------------------------------------------------------------
-------------------------------------------METWITGIMAD------------------
---------------------------------------------FGYIGIFLLIMVENLFPPIP-SEIILT
FGGFMTTVS---------------------SLNVVMVIIVATLGSVVGAILLYKVASYFGKERLTKIVL---
---KYGRILRLKESDIERAESFFLKY-GSWAVFLCRMIPLIRSLISIPAG-----MTKMKMSRFLVLTTAGG
LLWNTVLIGLGALLG-ESWNE-------------------------IVVFMDSFSTIIYSIIAGLLIVGLAF
FIRARFKKTLDEE-----------------------------------------------------------
------------------------------------------------------------------------
--------------------
>gi|16801050|ref|NP_471318.1|/1/1-207
------------------------------------------------------------------------
-------------------------------------------METWITSIMAD------------------
---------------------------------------------FGYIGIFLLIMIENLFPPIP-SEIILT
FGGFMTTVS---------------------SLNVVMVIIVATLGSVVGAILLYKVASYFGKERLTHIVL---
---KYGRVLRLKESDIERAESFFLKY-GSWAVFLCRMIPLIRSLISIPAG-----MTKMKMSRFLILTTAGS
LLWNTVLIGLGALLG-ESWGE-------------------------IVVFMDSFSTVIYSIIAVITLLGLGF
FFRARFKKTLDEE-----------------------------------------------------------
------------------------------------------------------------------------
--------------------
>gi|210617217|ref|ZP_03291461.1/1-204
------------------------------------------------------------------------
-------------------------------------------MHIFIMDMMNS------------------
---------------------------------------------FGYIGIALLIMIENLFPPIP-SEVILT
FGGFMTTYT---------------------HLTVGGVVFFSTLGSTVGAIFLYYIGKLLSPEKLEQLID---
--GKLGKILHFKKSDVRKSIKKFQQK-GNMTVFICRCIPILRSLISIPAG-----MSNMKMGNFLVLTIAGS
ALWNTILVSAGAAAG-ASWEK-------------------------ILEVMDTYSTVVVIIIGLSMFFGCFF
YYRNRKNES---------------------------------------------------------------
------------------------------------------------------------------------
--------------------
>gi|225178732|ref|ZP_03732248.1/1-218
------------------------------------------------------------------------
--------------------------------------MQGNAVQEFVFQVMDS------------------
---------------------------------------------FGYIGIFALILIENLFPPIP-SEVILT
FGGFMTTYT---------------------SMTPAGVIAASTAGSVLGAVILYYAGHLIPREHMSRLLD---
--GKVGHMLHFQKEDVGDAVEWFERR-GMAAVLICRCVPIIRSMISIPAG-----MAGMRMFPFLLFTAAGS
LVWNTALVLAGATAG-ASWER-------------------------ILEAMDAYSNAAVLLIGAAAFLGSCL
YFRKREGQDSGEENGGER------------------------------------------------------
------------------------------------------------------------------------
--------------------
>gi|221075176|ref|ZP_03546515.1/1-207
------------------------------------------------------------------------
-------------------------------------------MNDLLVEILNT------------------
---------------------------------------------YGYLGIAFLIMIENIFPPIP-SEVILT
FSGFMTTFT---------------------QMNLPGVVVSATVGSLAGAIFLYELGSVLSMEKIQSLVN---
--GPVGKALHLDIHDIEKAISWFDSK-GNYTVFLCRFIPIVRSLISIPAG-----IAQMRLGPFFLMTTLGS
LLWNFILIFLGAAAG-SSWQK-------------------------AVQYFHNYSQAAKIVLVLFSLVGLLL
FLRRQFKKKTSV------------------------------------------------------------
------------------------------------------------------------------------
--------------------
>gi|138893847|ref|YP_001124300./1-202
------------------------------------------------------------------------
-------------------------------------------MQAWITEFMEQ------------------
---------------------------------------------FGYIGIFFMIALENIFPPIP-SEVILP
FGGFMTTYT---------------------TLTIPGVIAAATAGSVVGAIVLYGIGRLLSVERLERIVD---
---RWGGWLRVKPEDIAKANRTFQRY-GVWAVFLGRMIPLVRSLISIPAG-----MSKMNIGLFVWLSVLGT
LIWNTLLISIGAALG-QSWEK-------------------------VSEVIGMYAEVVYVIIAIIILVAAVR
FWKRRRAS----------------------------------------------------------------
------------------------------------------------------------------------
--------------------
>gi|196250578|ref|ZP_03149268.1/1-202
------------------------------------------------------------------------
-------------------------------------------MQAWITEFMEQ------------------
---------------------------------------------FGYIGIFFMIALENIFPPIP-SEVILP
FGGFMTTYT---------------------TLTIPGVIAAATAGSVVGAIVLYGIGRLLSVERLERIVD---
---RWGGWLRVKPEDIAKANRTFQRY-GVWAVFLGRMIPLVRSLISIPAG-----MSKMNIWLFVWLSVLGT
LIWNTLLISIGAALG-QSWEK-------------------------VSEVIGMYAEVVYVIIAIIILVAAVR
FWKRRRAS----------------------------------------------------------------
------------------------------------------------------------------------
--------------------
>gi|56418725|ref|YP_146043.1|/1/1-202
------------------------------------------------------------------------
-------------------------------------------MQAWITDFMEQ------------------
---------------------------------------------FGYIGIFFMIALENIFPPIP-SEVILP
FGGFMTTYT---------------------SLTVPGVIAAATAGSVAGALVLYGIGRLLSVERLERIVD---
---RWGGWLRVKPEDIAKANLTFHRY-GVWAVFFGRMVPLVRSLISIPAG-----MAKMNIGLFVWLSVLGT
LIWNTILISIGAALG-ESWGK-------------------------VSEVIGMYAEVVYVIIAAIILIGAVR
FWKRRRAS----------------------------------------------------------------
------------------------------------------------------------------------
--------------------
>gi|221086447|ref|ZP_03555989.1/1-202
------------------------------------------------------------------------
-------------------------------------------MQAWITNVMEQ------------------
---------------------------------------------FGYIGIFLIIALENIFPPIP-SEVILP
FGGFMTTYT---------------------SLTVPGVIAAATAGSVAGALVLYGIGRLLSVERLERIVD---
---RWGRWLRVKPEDIAKANRTFHRY-GVWAVFLGRMIPLVRSLISIPAG-----MAKMNIGLFVWLSVLGT
LIWNTALVSIGAALG-QSWGK-------------------------VSEVIGMYAQVVYVIIGLIITVAAIR
LWKRRRMS----------------------------------------------------------------
------------------------------------------------------------------------
--------------------
>gi|89096091|ref|ZP_01168984.1|/1-201
------------------------------------------------------------------------
-------------------------------------------MENWIKDVIEQ------------------
---------------------------------------------FGYAGIFLLIALENIFPPIP-SEIILT
FGGFMTAQT---------------------NITVIGTIAAATLGSTVGAALLYGAGLLLSRNRFERMID---
---RWGGILRLKKADLDKAFGWFDRY-GYWTILICRMIPLVRSLISIPAG-----MAKMNFPLFLLFTVIGT
LIWNTILVNIGAAFG-DSWET-------------------------AVGYLDMYSNVVYMLIAAAVIGAAFF
LIRRRKK-----------------------------------------------------------------
------------------------------------------------------------------------
--------------------
>gi|192808169|ref|ZP_03036846.1/1-203
------------------------------------------------------------------------
-------------------------------------------MENWITDIMEK------------------
---------------------------------------------FGYVGILLMIALENVFPPIP-SEVILT
FGGFMTTYT---------------------KLTVPGVIIAATIGSVVGAVILYGIGRLLDVERLEKIVD---
---RWGHILRVKKEDIRKADAWFDKY-GYWTVLFCRMIPLIRSLISIPAG-----MSNMKFGMFLLFTTIGT
LIWNVILVSVGAAVG-DSWEN-------------------------IVAFMDVYSNIAYAVIAVAVIAFLFF
FFRKRRKSA---------------------------------------------------------------
------------------------------------------------------------------------
--------------------
>gi|56962505|ref|YP_174231.1|/1/1-203
------------------------------------------------------------------------
-------------------------------------------MEEWLLQLMEQ------------------
---------------------------------------------FGYLGIFALIALENVFPPIP-SEVILT
FGGFMTQQT---------------------ELSKTGVVLAATGGSLCGALILFAVGRWLDVKRMEVLID---
---RYGHVLRLTKEDVRKADRWFDRY-GPWTVLFCRLIPLIRSLISIPAG-----MSGMNIWLFICLTTLGT
AVWNTILVHLGASVG-ENWHD-------------------------IVEAMSVFSDVVYVGIAIAVIAILLW
YIRLRRKRK---------------------------------------------------------------
------------------------------------------------------------------------
--------------------
>gi|23099862|ref|NP_693328.1|/1/1-202
------------------------------------------------------------------------
-------------------------------------------MNDWVTGIMEQ------------------
---------------------------------------------LGYLGIFLMMALENLFPPIP-SEIVLP
FGGFLTTYT---------------------NLTILGVITAATLGSVIGSMVLYCIGTFLDIPRLERLID---
---RYGQWIRLKLSDVQRANDWFQRR-GYWTVFFCRMVPVIRSLISIPAG-----MTRMNFPIFIFLTTLGT
ILWNVILISFGVALG-ENWQQ-------------------------ILGFMHVYSRFVYIAIIIILVVIAII
LFKRKRQR----------------------------------------------------------------
------------------------------------------------------------------------
--------------------
>gi|187603919|ref|ZP_02990130.1/1-206
------------------------------------------------------------------------
-------------------------------------------MEQWIQQIIEQ------------------
---------------------------------------------FGYLGVMFLIFIENVFPPIP-SELILI
FGGFFTTTT---------------------TLNPVWMILAATVGALLGAVVLYGVGLLFDRERLESLVA---
---RYGKRLYLKVDDVRMADRWFDRF-GPKLVFFGRFIPVVRSLISIPAG-----MSNMPFLKFFTLTTLGT
LIWNTVLIYIGVYVG-ENWKV-------------------------WLGYIETYSHAMYVVLGLVIVAFVVW
IARQISKRRATR------------------------------------------------------------
------------------------------------------------------------------------
--------------------
>gi|187606015|ref|ZP_02992193.1/1-205
------------------------------------------------------------------------
-------------------------------------------MSDWMISVIEQ------------------
---------------------------------------------YGYIGIAFMIFIENVFPPIP-SEVVLL
FGGFFAVKT---------------------NLSITLVIVASTVGAILGAVLLYGLGLLFDVEQIEKWTK---
---KYGKWLRLDLNDVKKADAWFDRY-GGWMVFFGRLMPVVRSLISIPAG-----MSNMPFVKFLLLSTAGT
ALWNTILILIGMKVG-ENWQN-------------------------ILSYLDAYSYAIYGLLFIGVIIYIVW
RKKRHNKLAKD-------------------------------------------------------------
------------------------------------------------------------------------
--------------------
>gi|73663337|ref|YP_302118.1|/1/1-203
------------------------------------------------------------------------
-------------------------------------------MEQWITHFMEQ------------------
---------------------------------------------YGYWGIAFLIFLENVFPPIP-SEIILT
FGGFMTTKS---------------------DLSFIGVTITSTIGSVVGAIVLYGIGAWIGERNLYRFVN---
---RYGKFLRVKTKDIDRTIQWFDKY-GYWTIFFCRFVPLLRSLISIPAG-----LTRMNLPLFMLFTTIGT
LIWNIVLIYLGQAVG-GNWHA-------------------------IVYYMDIYSRIIYIVLIILAIFIIWK
WFKRQRKHK---------------------------------------------------------------
------------------------------------------------------------------------
--------------------
>gi|224475829|ref|YP_002633435./1-207
------------------------------------------------------------------------
----------------------------------------MKFLNQWLTHVMEQ------------------
---------------------------------------------FGYLGVALLIFLENLFPPIP-SEIVLT
FGGFLAGEH---------------------KLSFIGVVLSATAGSVVGAILLYGLGDWIGKKRIYRLTE---
---KYGKYVYIKEADIDRTVHWFDKY-GHWTVFFCRFIPVLRCLISLPAG-----MTHMPFWTFVSYSAAGA
LIWNGVMIYLGKAVG-SHWHS-------------------------VLQYIDFYSKFFIIILIIAVIFLIWK
WWRRKKSDSK--------------------------------------------------------------
------------------------------------------------------------------------
--------------------
>gi|222150376|ref|YP_002559529./1-201
------------------------------------------------------------------------
-------------------------------------------MQQWIMNVMEQ------------------
---------------------------------------------FGYFGVFLLILLENVFPPIP-SEVILT
FGGFMVDRSQ--------------------KLSFVGMLTASTLGAVGGAVVLYYLGHILGLRRIEKIIN---
---RYGFILRLDIEDIHKANKWFNKY-GYTAVFLCRFVPLIRSLISIPAG-----LSQMSIIPFILYTTVGT
IIWNAVLIYLGMALG-QNWEK-------------------------VLQYFDMYSNVLYIVMVILIIAGIIY
LYKRKK------------------------------------------------------------------
------------------------------------------------------------------------
--------------------
>gi|167755258|ref|ZP_02427385.1/1-192
------------------------------------------------------------------------
-------------------------------------------MLTNLLAYINT------------------
---------------------------------------------YGYKAIFLLIAIENLFPPIP-CEIILT
FGGFMTTIT---------------------NLTPLGVITVASLGSYLGAVILYWFGYLINLERLEKLLV---
--R-----FYFKRHDLSRSLNWFEQY-GKISVLIGRLIPIVRSLISLPAG-----ITKMNFFSFSFYTLIGT
IIWNSILVVLGIILG-NNWIL-------------------------ISKYVKQY--ALIIAIITL---LIIL
WKKRRLN-----------------------------------------------------------------
------------------------------------------------------------------------
--------------------
>gi|169334758|ref|ZP_02861951.1/1-256
------------------------------------------------------------------------
---------------------------MKIKYIWEVYIKRREILEESLIGIINV------------------
---------------------------------------------YGYIGIMFLILIENIFPPIP-SEVVLL
FGGYLTATA---------------------GMNPILVIFSATVGAIFGAVILYYLGYILKREKLRKLFS---
--GKFGKVLHLKPEYIDLSYRWFLRY-EKKAVLICRCIPVARSLISIPAG-----ISRMKFSSFLILSLIGT
LIWNSILIGLGSIMG-EAWEA-------------------------CLPYLKGYSEVVIIGGITLGIIYVMM
YKKRKKKKKGSLEYIQNEKEDISKENIYLKERDMDYDIYLKGEDL---------------------------
------------------------------------------------------------------------
--------------------
>gi|210626702|ref|ZP_03294656.1/1-216
------------------------------------------------------------------------
-------------------------------------------MQEAFFGFISQ------------------
---------------------------------------------FGYLAVAALILFENVFPPIP-SELILP
LSGFLATQT---------------------EMTLPGVIIAATVGSVVGAYFLYGIGRLLSQERLEGFFD---
--TKPMRMLGFHSDDVAKAIGWFDRK-GQITVLICRCIPVVRSLISIPAG-----TAKMNMVRFALYTLVGS
LVWNAILCTLGFFAG-GAWEQ-------------------------ITAQAEWVSDVVKGVIIVVAVGVVAW
WVKFRILPARAEQKRREAEGK---------------------------------------------------
------------------------------------------------------------------------
--------------------
>gi|210631820|ref|ZP_03297062.1/1-216
------------------------------------------------------------------------
-------------------------------------------MQEAFFSFISQ------------------
---------------------------------------------FGYFAVAGLILFENVFPPIP-SELILP
LSGFLATQT---------------------AMTLPGVIIAATVGSVVGAYFLYGIGRLLSQERLEGFFD---
--TKPMRMLGFHSDDVAKAIGWFDRK-GQTTVLVCRCIPVVRSLISIPAG-----TAKMNMVRFAIYTLVGS
LAWNAILCTLGFWAG-GAWEQ-------------------------ITAQAEWVSSVVKVVIIVVAVAVVAW
WIKFRILPARAEQKRRNAEGK---------------------------------------------------
------------------------------------------------------------------------
--------------------
>gi|104774113|ref|YP_619093.1|//1-204
------------------------------------------------------------------------
-------------------------------------------MNETITQLIQN------------------
---------------------------------------------YGYVAVALLIAAENIFPPIP-SELILT
FTGFLT-------------------------LSVPGAIIASTIGAFIGAVTLYWVGTFFDQDRLSRFAA---
--SKVGRRFGLSPEKITKTENYFNSH-GRPATFFGRFIPVVRSLISLPAG-----MSRFTLARFSFYTILGT
AIWNTVLIYAGRFAS-NAYQQ-------------------------VVQEFEGLSLIVLIAFCAIAAAVYLL
KKKGLIFKKFFCL-----------------------------------------------------------
------------------------------------------------------------------------
--------------------
>gi|21284161|ref|NP_647249.1|/1/1-203
------------------------------------------------------------------------
-------------------------------------------MEQIITEFISR------------------
---------------------------------------------FGYAAIFILILLENVLPIVP-SEIILT
FAGLMSVKS---------------------HLSILTLFIIATIPSFIGLLILYYICRLISEERLYRFID---
---RHGKWIKLKSKDLKRANDWFKKY-GVWAVFICRFIPVLRVLITIPAG-----VNRMNVVTFTVISLIGT
TIWNFGLILLGRTLS-DSFGM-------------------------LMTGLHTYSRIMYVVIIIAVIYFAIR
YIGKRKR-VK--------------------------------------------------------------
------------------------------------------------------------------------
--------------------
>gi|49484714|ref|YP_041938.1|/1/1-203
------------------------------------------------------------------------
-------------------------------------------MEQIITEFISR------------------
---------------------------------------------FGYAAIFILILLENVLPIVP-SEIILT
FAGLMSVKS---------------------HLSILTLFIIATIASFIGLLILYYICRLISEERLYRFID---
---RHGKWIKLKSKDLKRANDWFKKY-GVWAVFICRFIPVLRVLITIPAG-----VNRMNVVTFTVISLIGT
TIWNFGLILLGRTLS-DSFGM-------------------------LMTGLHTYSRIMYVVIIIAVIYFAIR
YIGKRKR-VK--------------------------------------------------------------
------------------------------------------------------------------------
--------------------
>gi|15925503|ref|NP_373037.1|/1/1-203
------------------------------------------------------------------------
-------------------------------------------MEQIITEFISR------------------
---------------------------------------------FGYAAIFILILLENVLPIVP-SEIILT
FAGLMSVKS---------------------HLSILTLFIIATIASFIGLLILYYICRLISEERLYRFID---
---RHGKWIKLKSKDLRRANDWFKKY-GVWAVFICRFIPVLRVLITIPAG-----VNRMNVVTFTVISLIGT
TIWNFGLILLGRTLS-DSFGM-------------------------LMTGLHTYSRIMYVVIIIAVIYFAIR
YIGKRKR-VK--------------------------------------------------------------
------------------------------------------------------------------------
--------------------
>gi|27468980|ref|NP_765617.1|/1/1-204
------------------------------------------------------------------------
-------------------------------------------MEQIITDFISK------------------
---------------------------------------------WGYTAIFILILLENVLPVVP-SEIILT
FAGLLSVKS---------------------HLSIWTLLIIATIASFIGLLILYYICRLISEEKLYRFVD---
---RHGKWMKLKSKDLKRANDWFKKY-GAWAVFLCRFVPVLRVLITIPAG-----INRMNVIQFTTLSLIGT
TIWNFALILLGRLLS-DSFDA-------------------------LMNGIHTYSRIMYVIIIIAVIYFVIR
YLMKRRRSVK--------------------------------------------------------------
------------------------------------------------------------------------
--------------------
>gi|223042585|ref|ZP_03612634.1/1-204
------------------------------------------------------------------------
-------------------------------------------MEQIITEFISK------------------
---------------------------------------------WGYTAIFILILLENVLPVVP-SEIILT
FAGLLSVKS---------------------HLSIWTLLIIATIASFIGLLILYYICRLISEEKLYRFVD---
---RHGKWMKLKSKDLKRANDWFKKY-GAWAVFLCRFVPVLRVLITIPAG-----INRMNVVQFTILSLLGT
TIWNFALILLGRLLS-DSFGA-------------------------LMNGIHTYSRIMYVIIIIAIIYFVIR
YFMKRRKNVK--------------------------------------------------------------
------------------------------------------------------------------------
--------------------
>gi|70725561|ref|YP_252475.1|/1/1-204
------------------------------------------------------------------------
-------------------------------------------MEQLITDFISK------------------
---------------------------------------------WGYTAIFILILLENVLPVVP-SEIILT
FAGLMSVKS---------------------GLSIPILFLISTIASFIGLLILYYLCRLINEESIYRFVD---
---KHGKWFKLKGKDVRRANDWFKRY-GAWAVLLCRFIPVLRVLITIPVG-----INKMNVVTFVVLSLLGT
TIWNFALILLGRMLS-GSFDA-------------------------LMAGLHTYSYIMYVIIILAVLYVLYR
IFFKNRNRVK--------------------------------------------------------------
------------------------------------------------------------------------
--------------------
>gi|73661709|ref|YP_300490.1|/1/1-202
------------------------------------------------------------------------
-------------------------------------------MEQILTDFIST------------------
---------------------------------------------WGYAAITILILLENILPFIP-SEIILT
FAGLMSVKS---------------------DLSIPVLFTISTIASLIGLLVLYYISRLVSEERLYRFVD---
---KYGKWIKLKGKDVARANDWFKKY-GAIAVFICRFIPVLRVLITIPAG-----INRMNVMLFAILSLIGT
TIWNFALIYLGKMLS-GSWDM-------------------------LMNGLHTYSYIMYVIIILAVIFIVYR
LFKKNRAQ----------------------------------------------------------------
------------------------------------------------------------------------
--------------------
>gi|224477446|ref|YP_002635052./1-206
------------------------------------------------------------------------
-------------------------------------------MEQILTDFISR------------------
---------------------------------------------WGYLAIFILILSENILPFVP-SEVVLT
FAGVLSAKS---------------------HISIWILLIVATVASFIGLLVLYYICRLVNEEKLYRFVD---
---KYGKWIKLKGKDIKRANDWFRKY-GATAVFLCRFVPVLRVLITIPAG-----ISRMNVVTFAVLSLLGT
TIWNFGLIYLGKALS-DNWHQ-------------------------ILNAMHTYSTIMLAILAVLFIIFVIR
FISKRRKNSNTN------------------------------------------------------------
------------------------------------------------------------------------
--------------------
>gi|15807593|ref|NP_296331.1|/1/1-205
------------------------------------------------------------------------
-------------------------------------------MTDWIQNLMDS------------------
---------------------------------------------MGYLGILLLMVLENVFPPIP-SELIMP
SAGFAAA---RG------------------DMSLGMVVLMGTLGSVIGTLPLYYIGRAFGEDK-LVAWA---
--DKHGKWLTLSGKDIKKADAWFDRY-GAGAVLFGRMVPGIRSLLSLPAG-----MSEMPLPKFLIYSAIGS
ALWSAALAYAGYALG-ENYDR-------------------------VEQYVAPVSKVIVGLLVIGAAAWFIR
RKREQGSRTGG-------------------------------------------------------------
------------------------------------------------------------------------
--------------------
>gi|94984203|ref|YP_603567.1|/1/1-205
------------------------------------------------------------------------
-------------------------------------------MADWVQNLMDS------------------
---------------------------------------------LGYLGILLLMIVENLFPPIP-SELIMP
SAGFAAS---RG------------------DLNLLLVIAVGTLGSVLGTLPLYYLGRAFGEER-LVQWA---
--DRYGHWLTLRGEDIRRADDWFDRY-GAGAVLFGRLVPGIRSLLSLPAG-----MSEMPLPTFLLYSTIGS
GLWASALAGAGYLLG-ENYDQ-------------------------VEQYLGPASKVILAVVVLAVVVWFVR
RKKTLGVRKES-------------------------------------------------------------
------------------------------------------------------------------------
--------------------
>gi|71064771|ref|YP_263498.1|/1/1-209
------------------------------------------------------------------------
----------------------------------------MHQMSEWVLAIMAN------------------
---------------------------------------------FGYLGIIFAMFAENVFPPIP-SELIMP
AAGFAAA---RG------------------DLNILLVIVAGTFGSVLGALPLYYLGTLFNKER-LIVFT---
--EKYGKYVFIKSEDVLSSNAWFDKH-GKKAVFFGRMVPGIRSLISIPAG-----MNKMPLLSFLVLTALGS
SIWTTMLTLAGFYLG-KNYEV-------------------------IATMLAPYSKIFLLLAVVIIIIWLIK
RRLSAQHNSNNI------------------------------------------------------------
------------------------------------------------------------------------
--------------------
>gi|93005909|ref|YP_580346.1|/1/1-198
------------------------------------------------------------------------
---------------------------------------------------MAK------------------
---------------------------------------------FGYLGIIFAMFAENVFPPIP-SELIMP
AAGFASA---KG------------------DLNILLVIAAGTFGSVLGALPLYYLGSLFNEER-LVIFT---
--KRYGKYVFIKPEDILSSNVWFDKH-GKKAVFFGRMVPGIRSLISIPAG-----MNKMSLVSFVILTALGA
SIWTTILTLSGFYLG-KNYEV-------------------------IAAMLAPYSKVFLLLAIVMIVVWLIR
RRLSDQHNSKTV------------------------------------------------------------
------------------------------------------------------------------------
--------------------
>gi|196254345|ref|ZP_03152884.1/1-210
------------------------------------------------------------------------
----------------------------------MLQIVKFKSMAEWIANLMES------------------
---------------------------------------------LGYMGIALLMFLENLFPPIP-SELIMP
LAGFTAA---QG------------------KMQLIPAIAAGVIGTILGAFPWYYLGVVFDEQR-LEKLA---
--DRYGKWITVSATDVKKANSWFTRH-GSKAVFFGRLVPGIRTIISLPAG-----MNNMPLIPFVLYSTLGT
LLWVLFLTIAGYQLG-DKYEI-------------------------VEQYIDPISKIALLSVIIFFIIWIVK
KNFRAKT-----------------------------------------------------------------
------------------------------------------------------------------------
--------------------
>gi|218438946|ref|YP_002377275./1-201
------------------------------------------------------------------------
-------------------------------------------MAEWIVNLMNT------------------
---------------------------------------------LGYGGIALLMFLENLFPPIP-SELIMP
LAGFTVA---QG------------------KMQLIPAIAAGVFGTILGAFPWYYLGVIFEQQR-LEKLA---
--DKYGKWVTISSTDVRKANHWFGRH-GTKAVFFGRLVPGIRTIISLPAG-----MNRMPLITFVIYSTLGT
TLWIVFLTLAGYLLG-ENYKL-------------------------VEDYIGPISKIALLSVIFGFIIWIIR
KNLRQRN-----------------------------------------------------------------
------------------------------------------------------------------------
--------------------
>gi|166367765|ref|YP_001660038./1-201
------------------------------------------------------------------------
-------------------------------------------MTEWITNTMTS------------------
---------------------------------------------MGYLGIALLMFLENLFPPIP-SELIMP
LAGFTVH---EG------------------QMEFIPAVVAGIFGTVIGALPWYYLGRVVDEEK-IEKLA---
--DKYGKWITVSAKDIQKANQWFNRH-GSKAVLLCRLVPGVRTLISLPAG-----MNHMAMIPFLVYSTIGT
TLWVVFLTAAGYFLG-KNYPL-------------------------VEEYLAPVSKIALLVLVIWFILWIIR
KRNRRYE-----------------------------------------------------------------
------------------------------------------------------------------------
--------------------
>gi|16331786|ref|NP_442514.1|/1/1-205
------------------------------------------------------------------------
---------------------------------------MSQWITEWIPQVMNQ------------------
---------------------------------------------LGYGGISLLMFLENLFPPIP-SELIMP
LAGFAVA---QG------------------KLELFPAIVAGIIGTILGAYPWYYIGKWVSEER-LEQLA---
--DRYGKWIGLDAKDIHKSNVWFGRY-GHQSVFFGRLVPGIRTIVSLPAG-----VNAMGLISFTLYSLGGI
SLWVTFLASAGYKLG-DHYEL-------------------------VEQYLGPVSKIVLVSIVAILVLLIVR
KQLRRRA-----------------------------------------------------------------
------------------------------------------------------------------------
--------------------
>gi|220908133|ref|YP_002483444./1-206
------------------------------------------------------------------------
-------------------------------------------MAEWITTMMNT------------------
---------------------------------------------LGYWGIGILMFLENLFPPIP-SELIMP
LAGFTIS---QG------------------KMTAGGAIAAGVIGTMLGALPWYYIGHFLGEKR-LYKLA---
--DRYGKWLGITGEDISRAKGWFDRH-GGKAVFLCRLVPGVRTLISIPAG-----ISAMPMLPFLLYSTVGT
FLWVSFLTGAGYLLG-KNYAL-------------------------VDDYLGPVSKIVLALLILAFGIWVGQ
RWLKNRQKKRRL------------------------------------------------------------
------------------------------------------------------------------------
--------------------
>gi|17232585|ref|NP_489133.1|/1/1-205
------------------------------------------------------------------------
------------------------------------------MSSDWIKNIIES------------------
---------------------------------------------LGYWGIGLLMFVENLFPPIP-SELIMP
LAGYTAN--LPG-S----------------RLNIIGVFIAGLLGSTIGALIWYYPGKFLGEQR-LRYLA---
--DKYGKWISVSSKDITKAKRWFDSQ-GNKAVFMGRLIPGVRTLISVPAG-----VSNMPLLPFLFYTTLGS
AAWVGLLTYSGYLLG-SQYEL-------------------------VDKYLAPVSKIVLGALFLVFVLWAVK
RKLRNTRI----------------------------------------------------------------
------------------------------------------------------------------------
--------------------
>gi|75908581|ref|YP_322877.1|/1/1-205
------------------------------------------------------------------------
------------------------------------------MSSDWIKNIIES------------------
---------------------------------------------LGYWGIGLLMFVENLFPPIP-SELIMP
LAGYTAN--LPG-S----------------KLNIVGVFIAGLLGSTIGALIWYYPGKFLGEQR-LRYLA---
--DKYGKWISVSSQDITKAKRWFDSQ-GNKAVFIGRLIPGVRTLISVPAG-----ISNMPLLPFLFYTTLGS
AAWVGLLTYSGYLLG-SQYEL-------------------------VDKYLAPVSKIVLGALVLVFVVWVLK
RKRRNTRI----------------------------------------------------------------
------------------------------------------------------------------------
--------------------
>gi|186684587|ref|YP_001867783./1-207
------------------------------------------------------------------------
-------------------------------------------MLEWITNTINY------------------
---------------------------------------------FGYWGIALLMFLENLFPPIP-SELIMP
LAGFTASPYQPGGA----------------KLNIIGVFFAGLLGSVLGALIWYYPGKFLGETR-LKAWA---
--DKYGKWLAISSKDITKAKGWFDRQ-GRKAVLIGRLVPGIRTLISVPAG-----ISNMPLLPFLFYTTVGS
AAWVGLLTYSGYILG-SQYEL-------------------------VDKYLAPVSKIVLGGLVLAFVFWIFK
RQLRRTRR----------------------------------------------------------------
------------------------------------------------------------------------
--------------------
>gi|225522259|ref|ZP_03769064.1/1-207
------------------------------------------------------------------------
-------------------------------------------MLEWIINTINS------------------
---------------------------------------------LGYVGIALLMFIENLFPPIP-SELIMP
LAGFTASPYQPGGA----------------KLNIVGVFLSGLVGSVLGALIWYYPGKFLEERP-LKALA---
--NKYGKWLTISSEDIDKAKGWFNKQ-GSKTVLIGRLVPGIRTLISIPAG-----MSNMPLPSFLFYTILGS
GSWVGLLTFSGYWLG-SQYEL-------------------------VDKYLAPLSKIVLSGLVLVFFSWVLK
RQGQRTRR----------------------------------------------------------------
------------------------------------------------------------------------
--------------------
>gi|126659847|ref|ZP_01730973.1/1-214
------------------------------------------------------------------------
-------------------------------------------MLDWIVNIVDG------------------
---------------------------------------------LGYVGIALLMLLENVFPPIP-SELIMP
LAGFVVT---QG------------------KLHFVSVVIAGVIGSVLGALPWYYLGKSLSLKH-IKGLA---
--DRYGQWLTVSSEDIDRAKDWFERR-GEIAACVSRLVPRVRTYISVPAG-----LSNMALLPFLFYSTLGT
AIWVSLLTFAGYILG-ANYDR-------------------------VKEFLGPFSIVVAVVIVVVSVGWVIR
RKRKSSRQEAKGKRQKSIDN----------------------------------------------------
------------------------------------------------------------------------
--------------------
>gi|172038167|ref|YP_001804668./1-218
------------------------------------------------------------------------
------------------------MCLFYSPYLNVCYLKGFHFMLDWIVNIVDG------------------
---------------------------------------------LGYIGIALLMLLENLFPPIP-SEVIMP
LAGFVVT---QG------------------ELNFVYVVIAGVIGSVVGALPWYYLGKSLSLKR-IKSLA---
--DRYGRWLTISSEEIDRAKDWFERR-GEMAACVSRLVPGVRTYISVPAG-----LSNMPLLPFLFYSTLGT
AIWVSLLTFAGYILG-ANYDR-------------------------VKDFIGPFSGVVAVVLVVVFIGWVIR
RKRDS-------------------------------------------------------------------
------------------------------------------------------------------------
--------------------
>gi|119490014|ref|ZP_01622638.1/1-198
------------------------------------------------------------------------
-------------------------------------------MLDWITQGIAD------------------
---------------------------------------------WGYMGIVLLMLLENILPPIP-SEVIMP
LAGFTIA---EG------------------KLSFIGVILSGVLGSILGALPWYYLGKNWGEKK-LRKWI---
--ELRGQWLTLSVEDLELSQEWFNRY-GNWVVLLGRVIPGIRTYISIPAG-----LENMPLFSFLVYSTVGT
TLWISFLTIIGYWLG-DNYTL-------------------------VKQFLSPISTLVIVILLITFGIWFYR
RKKR--------------------------------------------------------------------
------------------------------------------------------------------------
--------------------
>gi|56750914|ref|YP_171615.1|/1/1-211
------------------------------------------------------------------------
-------------------------------------------MDRWIDMTMDR------------------
---------------------------------------------LGYWGIGLLMFLENLFPPIP-SELIMP
LAGYSAA---QG------------------QLALFPAIVAGVVGTMVGALPWYYLGRWLGEDR-ILLWL---
--ERHGRWLGIRPHELQRSRRWFNRH-GRKVVFWGRLIPGIRTLISLPAG-----FERMRLREFLIYSTLGT
TIWVLLLTLAGYKLR-RNFAL-------------------------VEQWLAPVSKGVAALLLVLLLVWLSR
RWWLARQRDTAEARRDR-------------------------------------------------------
------------------------------------------------------------------------
--------------------
>gi|225146359|ref|YP_002715057./1-202
------------------------------------------------------------------------
-----------------------------------------MDVLEQVVDIITL------------------
---------------------------------------------FGYWGIAFLMLLENVIPPIP-SELIMP
LAGFAVA---RG------------------DMNMPIAIFAGTVGSVLGGLAWYYVGKILGLAR-IRSLA---
--DRHGKWLGISSKEVVATQRWFSQR-GYWAIGLGRLVPGIRTYISVPAG-----IAKMPMFQFLTYSTVGS
LAWTTLLTLAGFWLG-ASYEK-------------------------VGEFLGPISKLVLVSLAVIVVARVLS
QLKKNL------------------------------------------------------------------
------------------------------------------------------------------------
--------------------
>gi|37520124|ref|NP_923501.1|/1/1-200
------------------------------------------------------------------------
-------------------------------------------MLERVIEVVGT------------------
---------------------------------------------LGYLGIAALMFLETVVPPIP-SEAIMP
LAGVAAA---QG------------------KLNLLGVVVSGTIGALLGNLLWYYLGRRIGPKR-LGRWA---
--DRYGRWFGLSARSVDTAQLWFARY-GAAAVFLCRMVPGIRTWISLPAG-----AAGMSLVPFLLCSALGT
LLWTALLAWTGLLLE-NNYRL-------------------------AEQQLGPLSAVAFGGLLFLIVLWKFR
RKNSAP------------------------------------------------------------------
------------------------------------------------------------------------
--------------------
>gi|32473095|ref|NP_866089.1|/1/1-206
------------------------------------------------------------------------
-------------------------------------------MDQWIETILEQ------------------
---------------------------------------------FDAFGVGMLMLLENVFPPIP-SELVMP
WAGYSVS---QG------------------QSSFVAVVVSGSIGSFAGAWAWYWVARRIGKER-LATWL---
--DKHGAWLTITRKDIDQVDRWFEQW-GAAAVLLCRLIPGLRTLISVPAG-----FAEMPPMKFSAYTAVGT
VAWTTLLAVIGLWLG-KNYGD-------------------------LAGPLSWVSSGVIAVMLAIWIYRLIQ
QHRGRRGSTSVG------------------------------------------------------------
------------------------------------------------------------------------
--------------------
>gi|50085946|ref|YP_047456.1|/1/1-200
------------------------------------------------------------------------
-------------------------------------------MENWVIQIIER------------------
---------------------------------------------LGYLGIAFLMFLDNVFPPIP-SEIIMP
SAGYTAS---RG------------------QLQIIGVIVAGSLGSILAAAILYALGRQISHAA-LFRWT---
--DRYGKYLLIQTKDLQIALEWFEKY-GHRIVFFGRMIPAVRSLISIPAG-----MSRMPFWKFMLYSSLGT
VIWTTFLAGVGFYFG-ENQAF-------------------------MFSIMHRVGYLILAITLMVSVWWIYH
KFYKKR------------------------------------------------------------------
------------------------------------------------------------------------
--------------------
>gi|72383039|ref|YP_292394.1|/1/1-218
------------------------------------------------------------------------
------------------------------MEISEFIS----SLPVFIGNAVETN-----------------
-------------------------------------------QWIGYGAILLAMFLENLIPPIP-SELIMP
LGGFYVS---QG------------------QLDFLPVVLAGLIGTVIGALPWYGIGRLVNEER-LEKWL---
--EKNGRWIGIKPQELARSRKWFNRY-GVSLVFWGRLVPGIRTLISVPAG-----VELMPITPFLIWTTAGS
LIWTLFLTITGFYLG-DNYAN-------------------------IETLISPFSSVFKIIIIVVISGALIN
LIYKTLRKLINN------------------------------------------------------------
------------------------------------------------------------------------
--------------------
>gi|124026781|ref|YP_001015896./1-218
------------------------------------------------------------------------
------------------------------MEISEFIS----SLPVFIGNAVETN-----------------
-------------------------------------------QWIGYGAILLAMFLENLIPPIP-SELIMP
LGGFYVS---QG------------------QLDFLPVVLAGLIGTVIGALPWYGIGRLVNEER-LEKWL---
--EKNGRWIGIKPQELARSRKWFNRY-GVSLVFWGRLVPGIRTLISVPAG-----VELMPITPFLIWTTAGS
LIWTLFLTITGFYLG-DNYAN-------------------------IETFISPFSSIFKTIIILTISAALIT
LIYKTLRKIINN------------------------------------------------------------
------------------------------------------------------------------------
--------------------
>gi|159904291|ref|YP_001551635./1-220
------------------------------------------------------------------------
------------------------------MDFADLAS----SLINIIGNAVEAN-----------------
-------------------------------------------QWVGYIAILLAMFLENLFPPIP-SELIMP
LGGFYVY---QG------------------QLNFIPVVLAGLIGTVLGAFPWYGIGRLINEER-LEVWL---
--EKYGKWIGISPQELSRSRVWFARY-GTSLVFWGRLVPGIRTLISVPAG-----VELMPIAPFILWTSAGS
LIWTIFLTVAGILLG-ESYSR-------------------------VEVWLEPFSKIIKILIIFALSTGFLW
LIIRTFSKRNQKVD----------------------------------------------------------
------------------------------------------------------------------------
--------------------
>gi|33241234|ref|NP_876176.1|/1/1-218
------------------------------------------------------------------------
------------------------------MNIAEFLT----SLPDLIGAAVESN-----------------
-------------------------------------------QWFGYGAILIAMFLENLFPPIP-SEIIMP
LGGFYVY---QG------------------QLHFLPVVFAGLIGTLLGALPWYGIGRLVNEEK-LENWL---
--RKYGNYFGISPIELQRSRSWFDRH-GNALVFWGRLVPGIRTLISVPAG-----IELMPFLPFIIWTAAGS
LVWTILLTVAGIFLG-ESYSN-------------------------VEVWLEPISGSIKVLLLFTALSLVVW
VLIRRIFTKKKN------------------------------------------------------------
------------------------------------------------------------------------
--------------------
>gi|33862413|ref|NP_893973.1|/1/1-219
------------------------------------------------------------------------
------------------------------MGLPELIT----KLPDWIGQAVEAN-----------------
-------------------------------------------QWMGYGAIFAAMFLENLFPPIP-SELIMP
LGGFYVQ---QG------------------QLQFLPVVLAGLLGTLLGALPWYGIGRVINEKR-LEVWL---
--SRHGRWIGISPAELARSRRWFNRY-GTALVFWGRLVPGIRTLISVPAG-----IELMPFAPFLIWTTAGS
LIWTLLLTLAGLGLG-EGYSN-------------------------VELWIDPVSKVVKGALVIAVLAAVVW
LGLRIWRRRHHTH-----------------------------------------------------------
------------------------------------------------------------------------
--------------------
>gi|124021890|ref|YP_001016197./1-223
------------------------------------------------------------------------
------------------------------MGLSELITQLITQLPELIGQAVEAN-----------------
-------------------------------------------QWMGYGAIFAAMFLENLFPPIP-SELIMP
LGGFYVQ---QG------------------QLQFLPVVLAGLLGTLLGALPWYGIGRVINEQR-LEVWL---
--SRHGRWIGISPAELARSRRWFNRY-GTALVFWGRLVPGIRTLISVPAG-----IELMPFAPFLIWTTAGT
LIWTLLLTLAGLGLG-ESYSN-------------------------VELWIDPVSKVVKGALVIAVLAAVVW
LGLRIWRRRHHTH-----------------------------------------------------------
------------------------------------------------------------------------
--------------------
>gi|33864656|ref|NP_896215.1|/1/1-219
------------------------------------------------------------------------
------------------------------MGLSDVIT----QLPQLIGQAVEAN-----------------
-------------------------------------------QWLGYTAIFAAMFLENLFPPIP-SELIMP
LGGFYVQ---QG------------------QLDLVPVVLAGLLGTVLGALPWYGIGRLINEER-IEQWL---
--GNHGRWIGISPEELGRSRRWFGRY-GTALVFWGRLVPGIRTLISVPAG-----IEMMPMAPFLLWTTAGS
LIWTLLLTVAGMVLG-EGYNT-------------------------VELWIDPVSKAVKVLLVVAVLSGAIW
LGLRVWRRRQSSD-----------------------------------------------------------
------------------------------------------------------------------------
--------------------
>gi|78211655|ref|YP_380434.1|/1/1-219
------------------------------------------------------------------------
------------------------------MGLSDLIT----QLPELIGQAVEAN-----------------
-------------------------------------------QWLGYTAIFAAMFLENLFPPIP-SELIMP
LGGFYVQ---QG------------------QLDLVPVVLAGLLGTVLGALPWYGIGRLINEER-IEAWL---
--QRHGRWIGISADELARSRRWFSRY-GTALVFWGRLVPGIRTLISVPAG-----IEMMPMAPFLVWTTAGS
LIWTALLTVAGMVLG-EGYSN-------------------------VEIWIDPVSKAVKVLLVVAVLAGTIW
LGLRIWRRRQSSD-----------------------------------------------------------
------------------------------------------------------------------------
--------------------
>gi|78183731|ref|YP_376165.1|/1/1-219
------------------------------------------------------------------------
------------------------------MGFSDLVT----QLPELIGQAVEAN-----------------
-------------------------------------------QWLGYTAIFAAMFLENLFPPIP-SELIMP
LGGFYVQ---QG------------------QLQLVPVVLAGLLGTVLGALPWYGIGRLVNEER-IELWL---
--SRYGGWIGIRPEELGRSRKWFSRY-GTALVFWGRLVPGIRTLISVPAG-----IEMMPMTPFLLWTTAGS
LIWTALLTVAGMVMG-EGYSN-------------------------VELWIDPVSKAVKVILVIAVLGGATW
LGLRIWRRRNSAD-----------------------------------------------------------
------------------------------------------------------------------------
--------------------
>gi|116071690|ref|ZP_01468958.1/1-219
------------------------------------------------------------------------
------------------------------MGLSDLVT----QLPELIGQAVEAN-----------------
-------------------------------------------QWLGYTAIFAAMFLENLFPPIP-SELIMP
LGGFYVQ---QG------------------QLQLLPVVLAGLLGTVLGALPWYGIGRLVNEER-IELWL---
--SRYGGWIGIRPEELGRSRKWFSRY-GTALVFWGRLVPGIRTLISVPAG-----IEMMPMTPFLLWTTAGS
LIWTALLTVAGMVMG-EGYSN-------------------------VELWIDPVSKAIKVILVIAVLGGATW
LGLRIWRRRNSAD-----------------------------------------------------------
------------------------------------------------------------------------
--------------------
>gi|88808221|ref|ZP_01123732.1|/1-219
------------------------------------------------------------------------
------------------------------MGLSEFVT----QLPEWIGQAVAAN-----------------
-------------------------------------------PLAGYGAIFAAMFLENLFPPIP-SELIMP
LGGFYVQ---QG------------------QLQFIPVVLAGLLGTVIGALPWYGIGRLINEER-IEQWL---
--GRHGRWIGISPEELARSRRWFSRY-GTALVFWGRLVPGIRTLISVPAG-----IELMPITPFLIWTTAGS
LIWTLLLTIAGMVLG-EGYSN-------------------------VELWIDPVSKVIKVLLVIAVIAGGIW
LGLRVWRRRNAAD-----------------------------------------------------------
------------------------------------------------------------------------
--------------------
>gi|148238506|ref|YP_001223893./1-219
------------------------------------------------------------------------
------------------------------MGLSEFVT----QLPEWIGQAVAAN-----------------
-------------------------------------------PWAGYGAIFAAMFLENLFPPIP-SELIMP
LGGFYVQ---QG------------------QLQFIPVVLAGLFGTVIGALPWYGIGRLINEER-IEQWL---
--GRHGRWIGISPEELARSRRWFSRY-GTALVFWGRLVPGIRTLISVPAG-----IELMPLTPFLIWTTAGS
LIWTLLLTIAGMVLG-EGYSN-------------------------VELWIDPVSKLIKVLLVIAVIAGGIW
LGLRVWRRRNAAD-----------------------------------------------------------
------------------------------------------------------------------------
--------------------
>gi|87123228|ref|ZP_01079079.1|/1-219
------------------------------------------------------------------------
------------------------------MGLSEFLT----QLPQWIGQAVEAN-----------------
-------------------------------------------PWAGYGAIFAAMFLENLFPPIP-SELIMP
LGGFYVQ---QG------------------QLQFIPVVLAGLIGTVLGALPWYGIGRLINEER-IEQWL---
--GRHGRWIGISPEELARSRRWFNRY-GTALVFWGRLVPGIRTLISVPAG-----IELMPLPPFLIWTTAGS
LIWTLLLTVAGMVLG-EGYSN-------------------------VELWIEPVSKLIKVLLVIAVLAGAVW
LGLRIWRRRNTAD-----------------------------------------------------------
------------------------------------------------------------------------
--------------------
>gi|113952923|ref|YP_729346.1|//1-219
------------------------------------------------------------------------
------------------------------MGLSELIT----QLPELIGQAVEAN-----------------
-------------------------------------------QWLGYGAIFAAMFLENLFPPIP-SELIMP
LGGFYVQ---QG------------------QLQFIPVVLAGLIGTVLGALPWYGIGRLINEQR-IEQWL---
--ERHGRWIGISPEELARSRRWFSRY-GTALVFWGRLVPGIRTLISVPAG-----IELMPMAPFLIWTTAGS
LIWTLLLTIAGMVLG-EGYSN-------------------------VEVWIDPVSKVIKVGLVIAVLAGGIW
VALRIWRRRQSAD-----------------------------------------------------------
------------------------------------------------------------------------
--------------------
>gi|148241206|ref|YP_001226363./1-219
------------------------------------------------------------------------
------------------------------MGLTELVT----QLPELIGQAVEAN-----------------
-------------------------------------------QWLGYTAIGAAMFLENLFPPIP-SELIMP
LGGFYVQ---QG------------------QLSFIPVVLAGLIGTVIGTLPWYGIGRLINEER-IEHWL---
--ERHGRWIGISPADLVRSRKWFSRY-GTLLVFWGRLLPGIRTLISVPAG-----IELMPFVPFLLWTTAGS
LIWTLLLTLAGFALG-EGYSN-------------------------VEVWIEPVSKVIKVGLVVAAVAVAVW
LGLRIWRRRHTAD-----------------------------------------------------------
------------------------------------------------------------------------
--------------------
>gi|116074395|ref|ZP_01471657.1/1-219
------------------------------------------------------------------------
------------------------------MGLAELIT----ELPELIKQAVAVN-----------------
-------------------------------------------PLAGYAAIFTAMFLENLFPPIP-SELIMP
LGGFLVQ---QG------------------ELQFIPVVLAGLLGTVIGALPWYGIGRVINEER-IEQWL---
--ERHGRWIGISPAELARSRRWFNRF-GTALVFWGRLVPGIRTLISVPAG-----IEMMPFAPFLIWTTAGS
LIWTLLLTLAGFLMG-ESYSS-------------------------VELWIEPVSKVIKVGLVVALIAGVIW
LGLRIWRRRQSAD-----------------------------------------------------------
------------------------------------------------------------------------
--------------------
>gi|87301689|ref|ZP_01084529.1|/1-218
------------------------------------------------------------------------
------------------------------MAI-ELIQ----KLPELIGAAVAAN-----------------
-------------------------------------------PIAGYGAIFGAMFLENLFPPIP-SELIMP
LGGFYVQ---QG------------------QLGLVPVVLAGLAGTVLGALPWYGVGRLVNEER-IEHWL---
--ERHGRWIGISPQELHRSRNWFSRH-GTALVFWGRLVPGIRTLISVPAG-----IEMMPLVPFLIWTTAGS
LIWTLLLTVAGMALG-EGYAN-------------------------VEVWLQPVTQVIKVLLVLSALAFAAW
LGLRTWKKRQASR-----------------------------------------------------------
------------------------------------------------------------------------
--------------------
>gi|33862180|ref|NP_893741.1|/1/1-219
------------------------------------------------------------------------
----------------------------MSLIFINLLT----SIPEYISKAVETN-----------------
-------------------------------------------STIAYLTICLAMFLENIIPPIP-SEIIMP
LGGFFVY---QQ------------------KLNFYILVFWGVFGTILGSMPWYYLGKLVNEKR-LSNFL---
--DKRGKYIGITSNDLIKSRRWFDKY-GVSLVFWGRLVPGIRTLISVPAG-----MELMPLRKFLIWTSLGS
LIWVTLLTYAGFVFG-ENYPI-------------------------IETYLNQIKFIVKPILILIFVYFLIK
FFIRLYKKKIT-------------------------------------------------------------
------------------------------------------------------------------------
--------------------
>gi|123967046|ref|YP_001012127./1-219
------------------------------------------------------------------------
----------------------------MSLIFINLLT----SIPEYISKAVETN-----------------
-------------------------------------------SLIAYLTIGLAMFLENIIPPIP-SEIIMP
LGGFFVF---QQ------------------KLNFYLLVFWGLLGTILGSIPWYYLGKLANEKR-ISNFL---
--DKRGKYLGITSNDLIKSKKWFDKY-GVSLVFWGRLIPGIRTLISVPAG-----MELMPLRKFLIWTSLGS
LIWVALLTYAGFVFG-ENYQI-------------------------IETYLDQIKYILKPILILIIVYLLIK
FFMRLYKKNIS-------------------------------------------------------------
------------------------------------------------------------------------
--------------------
>gi|78780102|ref|YP_398214.1|/1/1-219
------------------------------------------------------------------------
----------------------------MNLIFINFLT----SIPDYISLAVEKN-----------------
-------------------------------------------STIAYLTICLAMFLENIIPPIP-SEIIMP
LGGFFVY---QQ------------------KLNFYILVFWGLLGTILGSLPWYYLGRLVNEKR-LSIFL---
--DKKGKYLGISSNDLNKSKRWFDKY-GVSLVFWGRLVPGIRTLISVPAG-----IELMPLRKFLIWTTFGS
FIWVALLTYAGYLFG-ENYPI-------------------------IETYLDQIKYFVKPILILIFLYFFIK
LLIRFLKNNRA-------------------------------------------------------------
------------------------------------------------------------------------
--------------------
>gi|123969366|ref|YP_001010224./1-218
------------------------------------------------------------------------
----------------------------MSLIFVNFLT----SIPDYISLAVEKN-----------------
-------------------------------------------STIAYLTICLAMFLENIIPPIP-SEIIMP
LGGFFVY---QQ------------------KLNFYILVFWGLLGTILGSLPWYYLGRLVNEKR-LSNFL---
--DKKGKYLGISSDDLNKSKRWFDKY-GVSLVFWGRLVPGIRTLISVPAG-----IELMPLRKFLLWTTFGS
LIWVVLLTYSGYLFG-ENYRI-------------------------IQTYLDQIKYVVKPILILIFLYIFIR
ILIRFLKN-RA-------------------------------------------------------------
------------------------------------------------------------------------
--------------------
>gi|157414231|ref|YP_001485097./1-219
------------------------------------------------------------------------
----------------------------MSLTSANFLT----SIPDYISLAVEKN-----------------
-------------------------------------------STIAYLTICLAMFLENIVPPIP-SEIIMP
LGGFFVY---QQ------------------KLNFYILVFWGLFGTILGSLPWYYLGRLVNEKR-LSNFL---
--DKKGKYLGISSNDLIKSKRWFEKY-GVSLVFWGRLVPGIRTLISVPAG-----IELMPLRKFLIWTTFGS
LIWVSLLSYAGFLFA-ENYPI-------------------------IETYLNQIKFFVKPILILIFLYFLIK
LINRFIKKSGA-------------------------------------------------------------
------------------------------------------------------------------------
--------------------
>gi|126697154|ref|YP_001092040./1-219
------------------------------------------------------------------------
----------------------------MNLIFVNFLT----SIPDYISLAVEKN-----------------
-------------------------------------------SAVAYLTICLAMFLENIIPPIP-SEIIMP
LGGFFVY---QE------------------KLNFYILIFWGLLGTILGSLPWYYLGRLVNEKR-LANFL---
--DNKGKYLGISSKDLMKSKMWFEKY-GVSLVFWGRLVPGIRTLISVPAG-----IELMPVRKFLIWTTFGS
FIWVALLTYAGFLFG-ENYPI-------------------------IKTYIDQIKIFVKPILILLFLYFFIK
IISRFIKKNRA-------------------------------------------------------------
------------------------------------------------------------------------
--------------------
>gi|223492204|ref|YP_002596576./1-217
------------------------------------------------------------------------
--------------------------------MDDLPA----WILNAVVNAVDTN-----------------
-------------------------------------------PWLGYGAIATAMLLENVIPPVP-SEVLLP
MAGYLVW---RG------------------QLLLVPTVAAALLGTVTGAWFWYWIGRLVHPRR-LEQWL---
--QRHGRRLGLVVDDLARSRRWFLRH-GAALVFWGRMVPGLRTLISVPAG-----LERMPQPVFLAWTTAGS
LIWTTALILVGRALG-EGYRR-------------------------VQPWLEPYAQALKLALVAALGLGVLV
LLLRAVRAGRQPG-----------------------------------------------------------
------------------------------------------------------------------------
--------------------
>gi|134094328|ref|YP_001099403./1-200
------------------------------------------------------------------------
-------------------------------------------MFNSIVDIVSQ------------------
---------------------------------------------SGYLGIFLLMLAENVFPPIP-SELIMP
LAGFVSA---RG------------------ELNIVLVILAGTAGSVVGALPWYYAGAIFGQHR-LKRIA---
--NKHGRWMTLSSRDIDVASMWFARY-GAAAVFFGRLIPAIRTLISVPAG-----IVHMPMLPFLAYSTIGS
LIWTALLAVTGYLMQ-SQYDQ-------------------------VEHYMDPFSKGVLLLAITIYVYRFIR
FKPQQS------------------------------------------------------------------
------------------------------------------------------------------------
--------------------
>gi|152980844|ref|YP_001353992./1-199
------------------------------------------------------------------------
-------------------------------------------MFHSIVDIVSQ------------------
---------------------------------------------GGYLGIFLLMLAENVFPPIP-SELIMP
LAGFVAA---RG------------------ELNIFVVILVGTAGSVVGALPWYYAGALFGKER-LKRLA---
--ARHGRWLTVSPGDIDKASGWFERH-DAAAVFFGRLIPAIRTLISVPAG-----GVKMPMLPFLLYSTVGS
LIWTSFLALTGYLLQ-SQYEV-------------------------VQHYVDPVSKAVVYTVIAVYIYRFIR
FKPHG-------------------------------------------------------------------
------------------------------------------------------------------------
--------------------
>gi|67155300|ref|ZP_00416928.1|/1-270
-----------------------------------------------MGKAPLGLSGPARHSRLGGTRPPGR
QASFRPAMRALRLAARAPISWTDIHLAPEAYAQPWRTGARDSYMFDGIVDFIAQ------------------
---------------------------------------------TGYLGVFLLMVLENLFPPIP-SELIMP
LAGFAAA---KG------------------ELSASGVLLAGTAGSVFGALPWYYAGYFFGSER-LKRLA---
--GRFGRWMTISPREVDSASAWFERH-GWKATLFGRLIPAIRTLISTPAG-----MVAMPMRAFLLYSTLGS
LVWITALTGAGYMLH-GQYHV-------------------------VADYIDPLSKVVVLAVVGLYLYRLVT
HKEEKPQA----------------------------------------------------------------
------------------------------------------------------------------------
--------------------
>gi|163849561|ref|YP_001637604./1-208
------------------------------------------------------------------------
-------------------------------------------MFEWIVDVLAQ------------------
---------------------------------------------AGYLGVALLMLAENLFPPIP-SELIMP
LAGFVAA---RG------------------DMSLTGVIAAGTLGSVLGALPWYWAGRKFGPER-LKRLA---
--GRHGRWLTVSPSEVDRARDWFNKR-GRVGVLLGRLVPAVRTLISVPAG-----LAGMPMLPFLIYSTIGT
LVWTTLLAVAGYWLQ-DRYEE-------------------------VSAYVDPVSKCIVGLIVVTYLYRVVT
WQPDIASADPDQAH----------------------------------------------------------
------------------------------------------------------------------------
--------------------
>gi|69933263|ref|ZP_00628465.1|/1-198
------------------------------------------------------------------------
-------------------------------------------MFDWVVSTIEG------------------
---------------------------------------------WGYLGVLMLMVAENVFPPIP-SEVIMP
LAGFLAG---SG------------------RLSLTLTIVVGTIGSVLGTLMWYYIGLWFGEER-LKRFA---
--ARHGRLLTLSPSDIDAAHEWFQRH-GAMAVFFGRMIPAIRTLISVPAG-----LARMPMWKFLLYTVIGS
ALWTGVLTFAGLMLH-ENYAL-------------------------VADYVDPLSKLVVIAVVAIYLYRVVT
WKPH--------------------------------------------------------------------
------------------------------------------------------------------------
--------------------
>gi|83954220|ref|ZP_00962940.1|/1-199
------------------------------------------------------------------------
-------------------------------------------MFDIITTWMSG------------------
---------------------------------------------LGHVGVAALMLAENVFPPIP-SELVMP
LAGYLSA---EG------------------QLWLPAAIFAGTIGSVLGALFWYYIGIWIGEER-LQRFA---
--ARHGAWLTLSPKDVDSAGTWFRDY-GWRAVFFGRMIPGVRTLISVPAG-----MARMPLRPFLIFTTLGS
LIWTGLLAAAGFLLQ-AQYDA-------------------------VAAWVDPVSTLVIVGLIGVYIFRLIK
QFMRR-------------------------------------------------------------------
------------------------------------------------------------------------
--------------------
>gi|163795308|ref|ZP_02189275.1/1-204
------------------------------------------------------------------------
-------------------------------------------MLGALTDWAAQ------------------
---------------------------------------------GGYPAVAALMFLENMFPPIP-SEVVMP
LAGFAAS---RG------------------EMSLPLAILSGSAGSLAGAWLWYGIGHWIGAER-LAGWA---
--GRHGRWLTVSPDDVERAARWFDRH-GGKAVLVGRLVPAVRTLISVPAG-----IARMPTSRFLLYSGVGT
VVWTGFLATVGFVLG-SQHGA-------------------------VAAWIDPSAKLIVAALFLGYLWRVIT
FKPGPDQPAR--------------------------------------------------------------
------------------------------------------------------------------------
--------------------
>gi|83943603|ref|ZP_00956062.1|/1-205
------------------------------------------------------------------------
-------------------------------------------MFDWITGLLDA------------------
---------------------------------------------AGYLGVAFLMFAENVFPPIP-SELIMP
LAGFLAY---QD------------------QMNFVGVVIAGSIGSLAGTYLYYIIARKIGHDR-VRHLL---
--ERHGRWLTMSPEDLDRASDWFDRH-GNLAVLMGRMVPAIRTLISVPAG-----LTPMHHLPFLAFSLAGT
VIWNTLLTGLGYALG-SQYDL-------------------------VADYMNPVSNVVIGALVLTYIYRVIR
KKGGSAQDATG-------------------------------------------------------------
------------------------------------------------------------------------
--------------------
>gi|83954986|ref|ZP_00963664.1|/1-205
------------------------------------------------------------------------
-------------------------------------------MFDWITGLLDA------------------
---------------------------------------------AGYLGVAFLMFAENVFPPIP-SELIMP
LAGFLAY---QD------------------QMNLVGVVIAGSIGSLAGTYLYYIIARKIGRDR-VRRLL---
--EKHGRWLTMSPEDLDRASDWFDRH-GNLAVLMGRMVPAIRTLISVPAG-----LTPMHHLPFLAFSLAGT
VIWNTLLTGLGYALG-SQYDL-------------------------VADYMNPVSNVVIGALVLTYIYRVIR
KKGGSAQDATG-------------------------------------------------------------
------------------------------------------------------------------------
--------------------
>gi|114762077|ref|ZP_01441545.1/1-205
------------------------------------------------------------------------
-------------------------------------------MFDWITNLIDS------------------
---------------------------------------------MGAFGVALLMFLENVFPPIP-SELIMP
LAGFNAA---RN------------------TMSLPLVILAGSAGSLAGAYLWYWIGRRIGFER-LCHLS---
--QRHGRWLSVSPDEFDRANGWFDRH-GGSAVLFGRVIPTVRTFISVPAG-----VRRMSRGWFLGLSALGT
VAWTSVLTLAGYWLE-GGYEA-------------------------VSAWLNPVSTVVVLALVGTYLWRVAT
YGRRMRRKGSD-------------------------------------------------------------
------------------------------------------------------------------------
--------------------
>gi|126732883|ref|ZP_01748674.1/1-213
------------------------------------------------------------------------
-------------------------------------------MFDWITSLIDS------------------
---------------------------------------------MGAFGVALLMFLENVFPPIP-SELIMP
LAGFNAA---RG------------------DMSLWLVIVSGSIGSLAGAYLWYWMARKIGFDR-VCSLS---
--RKHGRWLSISPDELDRANGWFDRH-KGSAVLIGRLIPTVRTLISVPAG-----VRRMHRGKFLAYSAIGT
FAWTTALTMAGYWLE-SGYDV-------------------------VSQWLDPVSTAVVIGLVAIYVWRVAT
YYRRNPRDGDASGKVEETG-----------------------------------------------------
------------------------------------------------------------------------
--------------------
>gi|209963602|ref|YP_002296517./1-199
------------------------------------------------------------------------
-------------------------------------------MFDWILDVITS------------------
---------------------------------------------AGYLGLVALMFLENLFPPIP-SELIMP
LAGFLAA---RG------------------EMDPVLVVLTGTLGSVLGALPWYWVGRRFGRDR-LDRLV---
--ERHGVWLTMEPCDVARAHDWFRRR-GWRAVLFGRLVPAVRTLISVPAG-----LARMRLLPFLALTTAGS
LAWVTVLTGAGYLLQ-DQYQR-------------------------VEAVVNPVSTAVVAGILLLYVWRVGT
RLARG-------------------------------------------------------------------
------------------------------------------------------------------------
--------------------
>gi|197106532|ref|YP_002131909./1-199
------------------------------------------------------------------------
-------------------------------------------MFDWILGVIVA------------------
---------------------------------------------GGLIGVAFLMLAENVAPPIP-SEVIMP
LAGFAAA---QG------------------MLSFPGVVVAGTAGALAGAWLWYEVGRRVKDER-LRRFV---
--ERHGRWLTLDLDDLERSQRFFRER-GGWAVFLGRLLPGVRTFVSVPAG-----LMRMPQLAFLAWSLLGT
ALWTFLLAAAGYLLQ-SQHHR-------------------------VEAWLDPIAYAVTALVVALYAWRVIR
FRARG-------------------------------------------------------------------
------------------------------------------------------------------------
--------------------
>gi|88812237|ref|ZP_01127488.1|/1-203
------------------------------------------------------------------------
-------------------------------------------MLDWIANIIAD------------------
---------------------------------------------MGYLGITLLMFLENIFPPIP-SEIVMP
LAGFVAA---RG------------------DLNLAGVTIAGMLGSVLGALPWYFAGRLLGEER-LKAWA---
--DRHGRWLTVTPSELDKALDGFLRH-GGKMVLFGRLVPTIRTLISVPAG-----FACMRLPRFLIYSIVGT
VLWSGLLAWAGYLLQ-SEYHT-------------------------VADYLGPVSVAILVGIVLAYIYRVVT
YPRQVGSRR---------------------------------------------------------------
------------------------------------------------------------------------
--------------------
>gi|88812238|ref|ZP_01127489.1|/1-206
------------------------------------------------------------------------
----------------------------------------MRTMLSWIADMISN------------------
---------------------------------------------MGYPGIMLLMFLASLFPPIP-SEVVMP
LAGFAAA---RG------------------ELSLAGVTVAGTVGSVLGVLPWYFAGRQFGEER-LKVWA---
--DRHGRWLTVTPGGIDKALRWFDRQ-DGKAVLFGRLIPTSRVLVSVPAG-----FACMRMPRFLLYSSIGT
LLCSGLLAGAGYLLQ-NHYHL-------------------------VADYVGPLSIAILVSIVLVYIYRVAT
YPRQVRSRR---------------------------------------------------------------
------------------------------------------------------------------------
--------------------
>gi|90418226|ref|ZP_01226138.1|/1-210
------------------------------------------------------------------------
-------------------------------------------MDAFVRSMMET------------------
---------------------------------------------LGPFGIALLMFLENVFPPIP-SELIMP
LAGYQSA---TG------------------QMSLVTVILAGTVGSLLGVIPWYYAGRFVGERR-LKRFT---
--ERHGRWLTMGPEDVDAADRWFRKY-GIAAVLFGRLVPAVRTLISVPAG-----IAKMSFLTFLIFSAIGS
AAWTTLLAYAGYALG-QNYEA-------------------------VESYVGPVSNAVLIAIVGFYIYRVAT
FDRSHGRAETTDDSPR--------------------------------------------------------
------------------------------------------------------------------------
--------------------
>gi|114706987|ref|ZP_01439886.1/1-228
------------------------------------------------------------------------
---------------------MCRLSGTLSAACNDQDQQNGIHMDAFVSEMMNT------------------
---------------------------------------------LGPFGIALLMFLENIFPPIP-SELIMP
LAGYEAA---TG------------------SMSIATVIISGTIGSLLGIIPWYYVGEWMGLRR-TKRFA---
--AKHGRWITMGPQDVDKANDWFNRH-GPEAVLFGRLVPTVRTLISVPAG-----IAHMSLWKFLIYSAMGS
AVWTSLLAFAGYFLR-SQYEA-------------------------VENYVGPVSNAVLVIILIVYLYRVWT
FD---SESENTAGGS---------------------------------------------------------
------------------------------------------------------------------------
--------------------
>gi|91976612|ref|YP_569271.1|/1/1-202
------------------------------------------------------------------------
-------------------------------------------MFDWIVSGIEK------------------
---------------------------------------------AGAIGVFLLMLAENIFPPIP-SEVVMP
LAGYVAS---RG------------------DLDIYAVVFAGTLGSLIGTTVWYYAGRTLGSER-LRIFA---
--IRHGRWLTMTPEEIDRAAVWFDRY-GTWAVLLGRLIPGVRTLISLPAG-----ITGMPILRFISYSAVGT
ALWTAALAVAGYGMG-QNYAR-------------------------IGRFVEPVSNWLLILAAAVYAYRVVT
FGHKRDRR----------------------------------------------------------------
------------------------------------------------------------------------
--------------------
>gi|167364474|ref|ZP_02298618.1/1-202
------------------------------------------------------------------------
-------------------------------------------MFDWIVSGIEK------------------
---------------------------------------------AGAVGVFLLMLAENIFPPIP-SEVVMP
LAGYVAS---RG------------------DLDIYAVVFAGTLGSLIGTTVWYYAGRTLGSER-LRIFA---
--IRHGRWLTMTPEEIDRAAVWFDRY-GTWAVFLGRLIPGVRTLISLPAG-----ITGMPILRFISYSAVGT
ALWTAALAIAGYGMG-QNYAL-------------------------IGRFVEPVSNWLLILAAAVYAYRVVT
FGHKRDRR----------------------------------------------------------------
------------------------------------------------------------------------
--------------------
>gi|94496252|ref|ZP_01302830.1|/1-201
------------------------------------------------------------------------
-------------------------------------------MGQWIQQLVDQ------------------
---------------------------------------------LGYLGVAVLMFAETVFPPLP-SEVIMP
LAGLRAS---RG------------------ALSLPGVIAAGAAGAMAGNLCWYAVARMLGIDR-LHGLV---
--DRHGRWLTLEWQEVERAKTWFRGH-GGPFVCIGRIVPTVRSVVSIPAG-----LVRMPLGPFLLWSTIGT
TAWTATLAAAGYLLG-QRYGA-------------------------VERYVGPVSTAIIIALVLWYAWRVAT
WGRRHGR-----------------------------------------------------------------
------------------------------------------------------------------------
--------------------
>gi|148553498|ref|YP_001261080./1-199
------------------------------------------------------------------------
-------------------------------------------MTGWVQQLIAD------------------
---------------------------------------------GGYLGLFLLMFGETVFPPIP-SEVIMS
MAGLQAA---KG------------------TMLLPAAILAGTAGAMLGNIVWYLAARRLGLDR-LRPLI---
--ERHGRWLTMDWAEVDRGERWFMRH-GHLFVCIGRMLPTARSLVSVPAG-----LMRMRFLPFLLWSSVGT
LGWSTMLAVGGWVLG-TRFAA-------------------------MEAWLGVASTVLLAVLGGFYIWRVLT
WKPSR-------------------------------------------------------------------
------------------------------------------------------------------------
--------------------
>gi|87200096|ref|YP_497353.1|/1/1-199
------------------------------------------------------------------------
-------------------------------------------MNDWIIHLIEG------------------
---------------------------------------------GGYWGIAFLMVIENVFPPIP-SEVIMG
LGGIAVA---RG------------------RMEFWPLMLAGTVGSTAGNYCWYLLGRTLGYER-LKPFV---
--NRFGRWLTVEWDDVEAIVRFFRRH-GQWVVFAVRFAPFMRTMISLPAG-----LTRMGHGRFLLFTFAGA
AIWNAILAGAGFYLG-RNFGD-------------------------LEKYTGPVATGTLVVVLIAYVWRVIV
WKPRG-------------------------------------------------------------------
------------------------------------------------------------------------
--------------------
>gi|94495391|ref|ZP_01301971.1|/1-199
------------------------------------------------------------------------
-------------------------------------------MTDWVLRLIDA------------------
---------------------------------------------GGYWGIGLLMVLENVFPPIP-SELIMG
IGGIRVG---QG------------------RMAMEWLLLAGTIGTTIGNYFWYLVGHMLGFER-LKPLV---
--DRYGRWATLEWRDVEALDRLFGKY-GQVVVFVFRFLPAFRTMISLPAG-----LFRMGHIRFLLWTAGGA
LIWNIILAYAGFALG-RHFQD-------------------------IDRYLGPAATVCVIGAVIFYLWRLAT
WRPRG-------------------------------------------------------------------
------------------------------------------------------------------------
--------------------
>gi|103485755|ref|YP_615316.1|//1-202
------------------------------------------------------------------------
-------------------------------------------MTEFILDLIHS------------------
---------------------------------------------WGYFGIAVLMFLENVFPPIP-SEVIMS
LGGVMVG---QG------------------RFDYWTLVAFAVAGTTLGNWVWYWIGRWYGYER-LKPLV---
--DRYGRWLTLDWDEVEKLHDWFIRY-GSGIVFVMRFMPIARTMVSLPAG-----MVAMNQAKFLIWTAAGS
TIWIAALAGAGSWFG-RQFAE-------------------------VERFIGPVALVAIGSIILLYIYRVVT
WKPKVRED----------------------------------------------------------------
------------------------------------------------------------------------
--------------------
>gi|19552076|ref|NP_600078.1|/1/1-200
------------------------------------------------------------------------
-------------------------------------MILD-----WVISIMEA------------------
---------------------------------------------LGAVGVGVAVFLENVFPPIP-SEVVLP
LAGFTTT---QG------------------DLNVWAALMWSVIGSVSGAFLLYGLGRSIGAAR----LR---
--QVADWMWLVDATDVDKSLSWFEKY-GKYSVFFGRLVPGVRSLISIPAG-----VDKMNPVLFGVLTAVGS
TIWNAVLIWTGVWLG-AEWET-------------------------VSMWFESYSTIIYVGIAL-IVAYVLF
VLVRR-----------------RIKT----------------------------------------------
------------------------------------------------------------------------
--------------------
>gi|145295020|ref|YP_001137841./1-200
------------------------------------------------------------------------
-------------------------------------MILD-----WVISIMEA------------------
---------------------------------------------LGAVGVGVAVFLENVFPPIP-SEMVLP
LAGFTTT---QG------------------DLNVWAALMWSVIGSVSGAFLLYGLGRSIGAAR----LR---
--QVADWMWLVDATDVDKSLSWFEKY-GKYSVFFGRLVPGVRSLISIPAG-----VDKMNPVLFGVLTAVGS
TIWNAVLIWAGVWLG-AEWET-------------------------VSMWFERYSTIIYVGIAL-IVAYVLF
VLVRR-----------------RIKT----------------------------------------------
------------------------------------------------------------------------
--------------------
>gi|25027480|ref|NP_737534.1|/1/1-241
------------------------------------------------------------------------
-------------------------------------MIID-----WVIRIMEA------------------
---------------------------------------------LGAPGVGIAVFLENVFPPIP-SELVLP
LAGFTAS---QG------------------EFNVWAALIASVIGSVSGAYLLYYVGQAFGAER----LR---
--RIADWMWLVEPKDVDDALAWFDKY-GTWSVFFGRLVPGVRSLISIPAG-----IDRMNPLVFGALTTVGS
LIWNTILIWAGVWLG-EEWET-------------------------VTRAFESYSSVVYVLIAL-ILVGVVL
HLLRRHN--------------KRLKKDTTGESTDTATGETTGDAVTDPTGGATDSGAGSTRRQR--------
------------------------------------------------------------------------
--------------------
>gi|51893279|ref|YP_075970.1|/1/1-200
------------------------------------------------------------------------
---------------------------------------MD-----WTTRIMEA------------------
---------------------------------------------FGYPGIVLVVLIENLFPPIP-SEIVLP
FAGFMTT---QG------------------SLTLFGVVLAATVGSVLGAVALYGVGLWFGRDRIYWIVR---
--RYGRWLTVTEA-DVQRTEDWFERY-GMWTVFFCRMVPIMRSLISIPAG-----LVRMNMGLFVVYTAIGS
AVWNLVLVGLGAALG-ATWDR-------------------------VSHWVSIYQDVVIAVLLLGAAAFLLY
RLLRR-------------------RK----------------------------------------------
------------------------------------------------------------------------
--------------------
>gi|21220828|ref|NP_626607.1|/1/1-293
---------------------------------------------------------------MRSSSGSLQ
PRFSSV---------------------VVMTAIAAQPAVDSGAAPQWINDLMDA------------------
---------------------------------------------LGAPGAGLAIALENLFPPLP-SEVILP
LAGFAAS---SG------------------RMSLIAVLLWTTAGSVIGALALYGIGALLGRDR----TV---
--AIAGKLPLVKVSDIEKTEAWFLRH-GTKAVFFGRMIPIFRSLISVPAG-----VERMRLPVFLALTTLGS
AIWNTVFVLAGYALG-DNWSE-------------------------VSGIASTYSKVILAAAALAVVVFVVM
RLLRPGAGHRRRGRGDDGRQDIRPPADDDGHPGTGGGAGDGDGGFSEPGAPRAGTPGGSAHRPGRRARARR-
------------------------------------------------------------------------
--------------------
>gi|197781098|ref|YP_002203890./1-208
------------------------------------------------------------------------
-----------------------------MSAID------------WVNGLMDT------------------
---------------------------------------------LGAPGAGVAIALENLFPPLP-SEAILP
LAGFAAS---TG------------------RMSLVAVLLWTTAGSVIGALALYGVGALLGRDR----TV---
--ALAARLPLVKAADIERTEAWFLRH-GTKAVFFGRMIPVFRSLVSIPAG-----VERMPLPVFLTLTTLGS
ALWNTAFVLAGHALG-ANWTQ-------------------------VTDVVSAYSKVVLVAAALAVVAFVAV
RLLR------------------RPSSTEASEPS---------------------------------------
------------------------------------------------------------------------
--------------------
>gi|145594624|ref|YP_001158921./1-266
-----------------------------------------------------------------MPRTEHA
LLVTSI---------------------SANQAEPPQDGLVG-----HVIELVER------------------
---------------------------------------------LGGPGAGLAVALENLFPPIP-SEVILP
LAGFVAG---QG------------------RMSVVSAIFWTTLGSLLGALALYYIGAVFGRER----MR---
--AIAARLPLVKLSDVDKTEEWFLRH-GVKAVFFGRMIPIFRSMISIPAG-----VERMPVWTFVVYTTLGS
LIWNTTFVMAGYLLG-DNWHL-------------------------VEGYTGVLQNVVILACVAGLVWFVVT
RLRRSRT-----------TGGVLPNGPEDEFSAPLPPVDGVPDPQGRGTLYRSSWSKDTTVG----------
------------------------------------------------------------------------
--------------------
>gi|159037831|ref|YP_001537084./1-266
-----------------------------------------------------------------MPHTAHA
VLVAGT---------------------TTHQAEPSQDGLVG-----HVVGLVER------------------
---------------------------------------------LGGPGAGLAVALENLFPPIP-SEVILP
LAGFVAG---QG------------------RMSVVGAIFWTTLGSLLGALSLYYIGAALGRER----MR---
--AIAARLPLVKLSDVDKTEEWFLRH-GVKAVFFGRMIPIFRSMISIPAG-----VERMPVWTFVVYTTLGS
LIWNTTFVMAGYLLG-DNWHL-------------------------VERYAGILQNVVILACVAGLVWFVVT
RLRRSRT-----------TGGVLPNGPEDEFPPPVPPLDGVPDPHGRGTVYRSSWSRDTTVG----------
------------------------------------------------------------------------
--------------------
>gi|182434054|ref|YP_001821773./1-218
-----------------------------------------------------------------MQHFP--
------------------------------LASEQASGIAG-----WATSLVET------------------
---------------------------------------------MGGPGAGLAIALENLFPPLP-SEIILP
LTGFAAG---QG------------------VISLFSALFWTTLGSVVGAVALYQIGALFGRDR----MY---
--ALWERLPLVKVSDLRKTEAWFVKH-GMKAIFFGRMIPIFRSLISVPAG-----LERMPLPIFILLTALGS
FIWNFILVMAGYLLG-DQWEL-------------------------VESYVGVLSKVVLVLVVVALVVAVAR
RLRSRR--------------GDRQRGHA--------------------------------------------
------------------------------------------------------------------------
--------------------
>gi|182435376|ref|YP_001823095./1-219
-----------------------------------------------------------------MDLTPSA
GLGA-------------------------LAAPEPQGGIVG-----WATGLVET------------------
---------------------------------------------FGGPGAGAAIALENLFPPLP-SEVILP
LTGFAAS---QG------------------VLSIASALFWTTLGSVVGAVVLYGIGAVFGRER----MH---
--AWWAKLPLVKASDLVRTEEWFARH-GTKAVLLGRMVPVFRSLISVPAG-----VERMPLPVFVGLTTAGS
LVWNTVLVMAGYWLG-DQWDV-------------------------VGAYVGVVTRIVLALAAVALVGYVVM
RVRGR----------------DRP------------------------------------------------
------------------------------------------------------------------------
--------------------
>gi|134097033|ref|YP_001102694./1-261
-----------------------------------------------------------------METFMPL
PATA----------------------------TAEPTGFTG-----WVIGVMEA------------------
---------------------------------------------LGGPGAGLIIALENLFPPIP-SELILP
LAGFTAS---RG------------------GMTVGGAIFWTTLGSLLGALALYALGAKLGRQR----TH---
--AIAAKMPLVKLEDVDRTEAWFAKH-GVKAVFFGRMIPLFRSFISLPAG-----VDRMPVSTFALFTTLGS
LVWNSIFVLAGFYLG-ENWHL-------------------------VEQYAGVLSKAVLVAVAAAVVWFVVK
RVRQEG----------------RTKHEAEAPTEEFAAVGVGADYLEGATSRIPALEPSEAPTVQFRRVR---
------------------------------------------------------------------------
--------------------
>gi|184201892|ref|YP_001856099./1-223
-----------------------------------------------------------------MSLPATL
AATTP-------------------------DPSSQLSGIAG-----WVVDVMEA------------------
---------------------------------------------IGAPGAGLLVALENLFPPLP-SEVILP
LAGFTAS---QG------------------GFTLWGAIFWTTLGSVVGAVALYWIGAALGPRR----LR---
--VVVDRMPLVDLVDLERTEAWFERH-GRKAVFFGRMIPIFRSLISVPAG-----IERMRFGLFVLLSGAGS
LVWNTIFVLAGYVLG-ENWHI-------------------------AEQYAGVFSRIVVVTVVVLALTWVLK
RIRRNR----------------RARGVA--------------------------------------------
------------------------------------------------------------------------
--------------------
>gi|145220735|ref|YP_001131413./1-215
-----------------------------------------------------------------MSTQG--
--------------------------------TADIGGLAG-----WTVDLMER------------------
---------------------------------------------LGGPGAGLAILLENVFPPLP-SEVILP
MAGFAAK---LG------------------RLSVVEAIVWTTVGSVVGAWIIYFLGAWLGHTR----MR---
--TLMTKMPLIDDEDIDRSAQWFARH-GTKGVFFGRMLPFFRSFISVPAG-----TERMNFVVFTVLTTLGS
LIWNCVFIGAGYGLG-ANWHL-------------------------VEPYASTFQTVVMIGVIALVGWFIAG
RVRRRK----------------ARAGQES-------------------------------------------
------------------------------------------------------------------------
--------------------
>gi|177672750|ref|ZP_02945400.1/1-248
----------------------------------------------------------------MLPLITPL
TVAA---------------------------AAPTDYGWLG----NIVVDIMEA------------------
---------------------------------------------VGPIGVGLAVFAENIFPPIP-SEVILP
LAGFTAA---GG------------------AFSPHAALVWATVGSIVGALALYGLGAWLGRHR----MY---
--RLADRMPLVDMEDVAKTERWFIRY-GYWTVFLGRMVPVFRSLISIPAG-----IERMNLAKFTLFTALGS
LIWNAIFVYGGYALG-ERFHV-------------------------VSEYADVFSNIVLVLILAFLAIWVVL
RLRRDA----------------RRRNDPDWRPPTADEMAARVEAILESSDHRK-------------------
------------------------------------------------------------------------
--------------------
>gi|177673912|ref|ZP_02945864.1/1-248
----------------------------------------------------------------MLPLVAPL
TVAA---------------------------AAPTDYGWLG----NIVVDIMEA------------------
---------------------------------------------VGPIGVGLAVFAENIFPPIP-SEVILP
LAGFTAA---GG------------------AFSPHAALVWATVGSIVGALALYGLGAWLGRHR----MY---
--RLADRMPLVDMEDVAKTERWFIRY-GYWTVFLGRMVPVFRSLISIPAG-----IERMNLAKFTLFTALGS
LIWNAIFVYGGYALG-ERFHL-------------------------ISEYADVFSNVVLVLILAFLATWVVL
RLRRDA----------------RRRNDPDWRPPTADEMAARVEAILESSDHRK-------------------
------------------------------------------------------------------------
--------------------
>gi|23466337|ref|NP_696940.1|/1/1-232
--------------------------------------------------------------------MAAA
TILATD---------------------PTPICTTTEPGLIG-TITDWLIMLMET------------------
---------------------------------------------IGGIGVALAIALESIFPPIP-SEVILP
LSGFTAA---RG------------------TLSLPGAIIWATIGSVLGAWTLYGISRWVGLHR----IN---
--LAADKIPGVSRKDVSKANDWFTKY-GTWSVLIGRVIPVVRSLISIPAG-----FNRMNFLHFTGWTLLGS
AVWNTILVSAGYLLG-DQWCS-------------------------IQGALGVFEDVVIAAVIVVIVWFVVR
KVRTVIR--------------NRKSADGNE------------------------------------------
------------------------------------------------------------------------
--------------------
>gi|213692982|ref|YP_002323568./1-236
----------------------------------------------------------------MSFSMAAA
TILATD---------------------PTPICTTTEPGLIG-TITDWLIMLMET------------------
---------------------------------------------IGGIGVALAIALESIFPPIP-SEVILP
LAGFTAA---RG------------------TLSLPGAIIWATIGSVLGAWTLYGISRWVGLHR----IN---
--LAADRIPGVSRKDVSKANDWFTKY-GTWSVLIGRVIPVVRSLISIPAG-----FNRMNFLHFTGWTLLGS
AVWNTILVSAGYLLG-DQWCS-------------------------IQGALGVFEDVVIAAVIVVIVWFVVR
KVRTVIR--------------NRKSADGNE------------------------------------------
------------------------------------------------------------------------
--------------------
>gi|224289122|ref|ZP_03649306.1/1-232
--------------------------------------------------------------------MAAA
TILATD---------------------PTPICTTTEPGLIG-TITDWLIMLMET------------------
---------------------------------------------IGGIGVALAIALESIFPPIP-SEVILP
LAGFTAA---RG------------------TLSLPGAIIWATIGSVLGAWTLYGISRWVGLHR----IN---
--LAADKIPGVSRKDVSKANDWFTKY-GTWSVLIGRVIPVVRSLISIPAG-----FNRMNFLHFTGWTLLGS
AVWNTILVSAGYLLG-DQWCS-------------------------IQGALGVFEDVVIAAVIVVIVWFVVR
KVRTVIR--------------NRKSSDGNE------------------------------------------
------------------------------------------------------------------------
--------------------
>gi|223466790|ref|ZP_03618326.1/1-231
--------------------------------------------------------------------MELA
TALAAN---------------------PTPICTTSEGGLIG-TITEWLITLMET------------------
---------------------------------------------IGGVGVALAIALESVFPPIP-SEVILP
LAGFTAA---RG------------------TLSLPGAIIWATIGSLLGAWTLYGISRWVGLHR----IN---
--RAADKIPGVSRKDVSKANDWFTRY-GTWSVLIGRVIPVVRSLISIPAG-----FNRMNFLQFTGWTLLGS
AVWNTILVSAGYLLG-DQWCS-------------------------IQGALGVFEDVVIVAVVVVIVWFAVK
KVRTVVR--------------NRKAQHGE-------------------------------------------
------------------------------------------------------------------------
--------------------
>gi|183602603|ref|ZP_02963968.1/1-244
--------------------------------------------------------MPLIVEKRWDNQSMHF
TVTLAE---------------------AQLQCATSSDGLIG-AMTAWLVSLMEH------------------
---------------------------------------------VGGVGVALAIALESIFPPIP-SEIILP
LAGFTAA---RG------------------SMSLFGAILWATMGSLLGAWALYGIARWFGLHR----IH---
--KAVDRIPGVSRKDVNKANEWFNKY-GTWSVLIGRVIPVVRSLISIPAG-----FNQMNFAKFSGWTFLGS
AIWNTVLVTAGYMLG-DQWCS-------------------------ILGVLNVFEDVIIVVFALMLVFFAWR
WVRNLIR--------------ERRSTQSHE------------------------------------------
------------------------------------------------------------------------
--------------------
>gi|219683645|ref|YP_002470028./1-267
---------------------------------MPRAGNGSASVSVLSRCCESGALMPLIVEKRWDNQSMHF
TVTLAE---------------------AQLQCATSSDGLIG-AMTAWLVSLMEH------------------
---------------------------------------------VGGVGVALAIALESIFPPIP-SEIILP
LAGFTAA---RG------------------SMSLFGAILWATMGSLLGAWALYGIARWFGLHR----IH---
--KAVDRIPGVSRKDVNKANEWFNKY-GTWSVLIGRVIPVVRSLISIPAG-----FNQMNFAKFSGWTFLGS
AIWNTVLVTAGYMLG-DQWCS-------------------------ILGVLNVFEDVIIVVFALMLVFFAWR
WVRNLIR--------------ERRSTQSHE------------------------------------------
------------------------------------------------------------------------
--------------------
>gi|217413915|ref|ZP_03447850.1/1-295
-----------------------------------MQVTANWGAICWNLAKFRCTWFRLSKNVGTIIIMPIA
MILAEA---------------------NPVQCSTGSEGLIG-SMTMWLVSMMEH------------------
---------------------------------------------VGAVGVALAIMLESVFPPIP-SEIVLP
LAGFTAA---HG------------------DLSLFAAIIWATLGSLLGAWTLYGIARWVGLHR----IL---
--NAADRMPGVSRKDVHQANAWFTKY-GKWSVMIGRVIPVVRSLISIPAG-----FNRMNFATFSIFTFLGS
LVWNTVLVGAGYLLG-DEWCS-------------------------ILGVLNVFEDVIIVVFIGVLVFAAVR
WVKRVSA--------------EHKRKQSDDDDDMMHESTLMMDTTEERGAGELSAGSRTD------------
------------------------------------------------------------------------
--------------------
>gi|119962987|ref|YP_946732.1|//1-246
-----------------------------------------------------------------MVPHHWA
SLWNRQLALQTSVRRRLRKEIDLIRFLKATAAADELTGIVG-----IAAQVIEA------------------
---------------------------------------------LGEWGVGLLTLLETVFPPIP-SEVILP
LAGFLTQ---QG------------------SMNLILVFVTSTLGAYAGAMLLYWLGYKVGLER----SI---
--KLLSKLPLVDREDFEKAAEWFERH-GKSAIFFGRLLPGVRSLISLPAG-----AERMNLATFSVFTVAGT
GLWNALLIGAGALLG-KQYHL-------------------------VDQYSRFLNYAVYAGLAALLVWLIIR
RVKKRKE---------------STR-----------------------------------------------
------------------------------------------------------------------------
--------------------
>gi|220911414|ref|YP_002486723./1-217
---------------------------------------------------------------------MWA
TAAD------------------------GAGAAEGLGGLVG-----AAAQVIEN------------------
---------------------------------------------LGEWGVGAFTLAETVVPPIP-SEVILP
LAGYLAK---QG------------------SLNLGLIFVTSTLGAYLGALLLYWLGAKLGLER----SI---
--RGLSKLPLVDREDFEKAAGWFTRH-GRSSIFFGRLLPGVRSLISLPAG-----AAAMPLLTFSVFTLAGS
ALWNGALIGFGYLLG-TQYHL-------------------------IEGYSKYLNYAVYAALAVALAWLVVR
RVKRAKA---------------DR------------------------------------------------
------------------------------------------------------------------------
--------------------
>gi|116668647|ref|YP_829580.1|//1-217
-----------------------------------------------------------------------M
MPAN---------------------------AVDELTGIAG-----FAARGIDT------------------
---------------------------------------------LGEWGVGLFTFAETIIPPIP-SEVILP
LAGFLTK---QG------------------SMSLALVFVTSTLGAYAGALLLYWIGAKLGLER----AI---
--RGLSRLPLMDREDFEKAADWFQRH-GKSAVFFGRFLPGVRSLISLPAG-----AEKMNLATFSIFTIAGS
GLWNALLIGLGVLLG-AQYRL-------------------------IEEYSKYLNYAVYAALAAVIAWVSIR
AYRRQRE---------------RVDQNQR-------------------------------------------
------------------------------------------------------------------------
--------------------
>gi|148272592|ref|YP_001222153./1-238
-----------------------------------------------------------------MTALLPP
TLLPTTIAG-------------ARPAATGADPLQGLDGLVG-----AAARVIEA------------------
---------------------------------------------LGEVGVGAMTFVETVFPPIP-SEVVLP
LAGFVAA---TG------------------RMNLVLVIVASTLGAYLGALLLYWLGRRAGEER----TI---
--RVLAKLPLVERHDFEVAAAWFHRH-GRSAVFFGRLVPGVRSLISLPAG-----AAGMPIGQFSFYTIAGS
GLWNGALIGLGAALG-SQYEL-------------------------IDAYAHYLDYAVYAVLGILLLVLVGR
AVRRRAQ---------------RGRGSSDR------------------------------------------
------------------------------------------------------------------------
--------------------
>gi|152965493|ref|YP_001361277./1-228
-----------------------------------------------------------------MSTTLSP
TALAAT---------------------TSGGSTGQTGGLTG-----FVLDTVDA------------------
---------------------------------------------LGAPGVGLMSFLEVVFPPIP-SEVVLP
LAGYQVQ---QG------------------RIDLVAVVLFSIAGAFLGSLLLYWVGKVIGLDR----AA---
--RIADRIPLMDASDVTKSAEWFHRH-EGAAVFTGRFVPGVRSLISLPAG-----AARMRLLKFSVLTVLGS
GLWNGLLIALGLALG-TQYEL-------------------------VEEYGHYLDYVFYAAIAAVLAWAVAR
RVRSRRR---------------EGAGTR--------------------------------------------
------------------------------------------------------------------------
--------------------
>gi|148273859|ref|YP_001223420./1-221
-----------------------------------------------------------------MSAIQAV
TPGEIH-------------------------PSEGYDGFVG-----WVLSLIET------------------
---------------------------------------------LGEVGVGLAVLIETFVPPIP-SEAILP
VAGFLAY---EG------------------RMSAWGAWAAATIGALVGALIWYAIGAALGRNR----TR---
--RLVGRIPLLDHADFDKAEAFFQRW-GGTAVLLGRCVPLVRSFISIPAG-----IERMPIWRFSLYTVIGS
GAWNAIWVGLGFAFGPAIRPV-------------------------LEEWSGLISYAAIGVIALLVVWFVVS
RLIRRVR---------------AA------------------------------------------------
------------------------------------------------------------------------
--------------------
>gi|170782958|ref|YP_001711292./1-221
-----------------------------------------------------------------MSAIQAM
TPAAIH-------------------------PSEGYDGFVG-----WVLGLIEV------------------
---------------------------------------------LGEVGVGLAVLIETFVPPIP-SEAILP
VAGFLAY---EG------------------RMNAWGAWAAATIGALVGVLIWYAIGAALGRNR----TR---
--RLVGRIPLLDHADFDKAEAFFQRW-GGTAVLLGRCVPLVRSFISIPAG-----IERMPVWRFSLYTVIGS
GAWNAIWVGLGFAFGPAIRPV-------------------------LEEWSGLISYAAIGIIALLVLWFVIT
RVIRRVR---------------AA------------------------------------------------
------------------------------------------------------------------------
--------------------
>gi|163848642|ref|YP_001636686./1-215
------------------------------------------------------------------------
-------------------------------MGRILEQLGL-----WIESIILA------------------
---------------------------------------------IGYPGITLVMLAENLFPPIP-SELVMP
FAGFLVG---RG------------------EMNLFLAIAAGTLGSVLGAIVLYYIGMLAGEPLV-RPFF---
--RHYGRFFLLSEQDLDKALNAFTTH-GEIIVLGGRVIPIIRSLISLPAG-----MNRMPLSRFLLFTTIGS
TIWTSLLTIGGVILG-ANWEF-------------------------VIEIVDQYQKLVLVALAIAVVVFVVQ
RLRGLRK--------------PMLPQSE--------------------------------------------
------------------------------------------------------------------------
--------------------
>gi|219850582|ref|YP_002465015./1-215
------------------------------------------------------------------------
-------------------------------MGRILEQLGL-----WIESIILA------------------
---------------------------------------------IGYPGITLVMLAENLFPPIP-SELVMP
FAGFLVG---RG------------------EMNLFLAIGAGTLGSVLGAIVLYYIGMLAGEPLV-RPFF---
--RHYGRFFLLSEQDLDKALNAFTTY-GDVIVLGGRVIPIIRSLISLPAG-----MNRMPMGRFLIFTTLGS
AVWTSLLTIGGVILG-ANWEF-------------------------VIEIVDQYQKLVLVVLTMGAVVFVVQ
RLRSLRR--------------VALSRSE--------------------------------------------
------------------------------------------------------------------------
--------------------
>gi|159899494|ref|YP_001545741./1-216
------------------------------------------------------------------------
-------------------------------MSEIMDKVQA-----IITAIITA------------------
---------------------------------------------LSYPGIALVMFAENLFPPIP-SELVMP
FAGFIVG---KG------------------EMNLVAVLLAGTIGAVLGALALYYIGMWADETII-RRFI---
--RRYGKFFFISEADIDKTLGFFAKY-GEIVVFTGRLIPLVRSLISIPAG-----MNRMPMGRFLLWTTFGS
LIWNGLLTYAGIVLG-SQWEN-------------------------VLGLVDRYEKVALGIIALGLIWFVVN
RMLKVRR--------------NRAASKQV-------------------------------------------
------------------------------------------------------------------------
--------------------
>gi|108803363|ref|YP_643300.1|//1-206
------------------------------------------------------------------------
-----------------------------------MPDLAG-----WAAEVIRS------------------
---------------------------------------------LGYAGVILIMLAENLFPPIP-SEVVLP
FVGFMVS---RG------------------HLAFVPALLTATLGSLAGAYALYALGRWGG-----RPLI---
--LRYSWLLRVSKEDLDRADHWFDRY-GGWIVFFGRMVPGVRSIVSIPAG-----LSEMPLGRFTLLTAAGS
ALWNTALISAGFFFG-ENWRR-------------------------VAGFADSASPVLLAAAAAALAGWWLL
WRARR-----------------RKGRGAAG------------------------------------------
------------------------------------------------------------------------
--------------------
>gi|221633324|ref|YP_002522549./1-302
-------------------------MAVSPEQSAPSGSGCRSPCRGARATRSPPNIRAGGEGSVASEPLREA
EDAAEQAVPYPCRRAARRTDPSGTVSLSSPRREGALASVQQ-----WVTETLVA------------------
---------------------------------------------LGYLGLFLLLIAETIFPPIP-SEVVLP
LAGFLAG---RG------------------FLDVRLAIVVATLGSYTAATLLYTVGRFGG-----RSAL---
--LRFGAWLHLDPATVASADRWFLRW-GSLVVLWGRLVPVARSVVSVPAG-----TFRMPFWRFSALTIVGS
GAWNTALIGSGWLLG-ENWEL-------------------------VAAWVDRYTTAVVVLAALGLAALGVL
AIRRRSRWL------------PRLLRQQAPSSHRHENRR---------------------------------
------------------------------------------------------------------------
--------------------
>gi|114321020|ref|YP_742703.1|//1-200
------------------------------------------------------------------------
-----------------------------------------------MSSEVTLA-----------------
-------------------------------------------WWRSLVEGLGYRGLALVMIVVA-PEVIMP
FAGFLAF---TE------------------VFTLEGVVVAGSIGATFGSTLIYLVARQVGEAR-TRTLV---
--TGPGRYLLLKGKDLDRVMMAFQYY-GDWMVFFGRLVPSFRSLVSIPAG-----LMPMGFLRFVLLTAAGT
ALWNAVLAVAGYWLG-NQWAR-------------------------LADWLGVYSAATIVILLSLLAGLLLH
RARRRFL-----------------------------------------------------------------
------------------------------------------------------------------------
--------------------
>gi|220933520|ref|YP_002512419./1-196
------------------------------------------------------------------------
-----------------------------------------------MAGEA--------------------
------------------------------------------------VERLGYVGLGMTMLALA-PEFLMP
FAGFLAN---QS------------------QLNLLGVIIAGTVGGTLGSTILYLIARRVGERR-VRRFF---
--QRRGRFLLLRESDLDTVLDVYDQH-GEILVLAGRFVPTVRSLVSLPAG-----LLPMPFPRFFLFTLAGT
GLWCAVLAVGGYLMG-AQWRL-------------------------LESWLGFYGATVFSLILLAIGLFALQ
RVKEAVLGSEK-------------------------------------------------------------
------------------------------------------------------------------------
--------------------
>gi|121997532|ref|YP_001002319./1-201
------------------------------------------------------------------------
-----------------------------------------------MPELIVDA-----------------
------------------------------------------------VELLGWLGIFAVMIVLA-PEAVMP
FLGYAVY---QA------------------ELNPVTVLAAASLGATLGSTLIYLVVRAVGDAR-ARRWV---
--RRGSRWYLIQERDLEVTHRVFRRH-GAWIVLFGRFVPTVRSLVSIPAG-----LLPMRLVPFLLLTLLGT
TLWNGVLLAAGYATG-SNWAR-------------------------VEAYLGTYGTVVTLLLLVAVAGLLLY
RLRNLVLRHRRAG-----------------------------------------------------------
------------------------------------------------------------------------
--------------------
>gi|21673789|ref|NP_661854.1|/1/1-222
------------------------------------------------------------------------
------------------------------------MPETSSMLESVVAYLQQAE-----------------
-------------------------------------------PSSVYAVLFLSAYFENVIPPIP-GDVPIA
LAGYLLTFS---------------------HITFVAALFWSTIGSVAGFMTVFLLSRFLGLKLYAVGECEAR
HKFAQSIHKLFPPSEMEVVRQKFSGH-GYLAVVVNRFLFGSRAVICIVAG-----MLHLKIPLVLAASFVSS
LLWNILLLSTGYLLGSNWDKIG--------------------------QYAVLYT-APFTILFTGFIVWKVV
AYLKKRKQQADGA-----------------------------------------------------------
------------------------------------------------------------------------
--------------------
>gi|193212901|ref|YP_001998854./1-222
------------------------------------------------------------------------
------------------------------------MPETSSMLESVVAYLQQAE-----------------
-------------------------------------------PSSVYAVLFLSAYFENVIPPIP-GDVPVA
LAGYLLTFS---------------------HITVSAALFWSTFGSVAGFMTVFLLSRFLGLKLYAAGESEVR
HKFARSIHKLFPPSEMEAVRQKFSGH-GYMAVLVNRFLFGSRAVICIVAG-----MLHLKIPLVLAASFVSS
LLWNILLLSTGYLLGSNWDKIG--------------------------QYAVLYT-APFTILFTGFIIWKVV
AYLKKRKQQADGA-----------------------------------------------------------
------------------------------------------------------------------------
--------------------
>gi|110598417|ref|ZP_01386689.1/1-214
------------------------------------------------------------------------
------------------------------------------MLESAISYLQHAD-----------------
-------------------------------------------PFSVYLFLFLIAFLENVIPPIP-GDVPVA
FIGYLIYSS---------------------SLTFAGTVLWASMGSVSGFMVIFLLSKHFGLKLYSGGDTPAQ
HWFSKRVHRFFPPSDMELLRRKFATH-GYLAVFLNRFLFGSRAVISVMAG-----LMHLKTLFVLLAAAVSA
LLWNVLLLYGGYFLGSNWKNIG--------------------------GYVALYS-IPVTIFFVLLILFSVW
KFIRERKRQHE-------------------------------------------------------------
------------------------------------------------------------------------
--------------------
>gi|194336285|ref|YP_002018079./1-214
------------------------------------------------------------------------
------------------------------------------MLEAVIVWLQHAD-----------------
-------------------------------------------PFAVYVFLFFIAFLENVVPPIP-GDLPIA
FIGYLIYKS---------------------GITFAGALFSASFGSTAGFMLVYMLSRHLGLKLYAEGESTVQ
HRLSKSVHRFFPPSEMVLLRRKFATH-GYLAVLVNRFLFGSRAVISVMAG-----LMHLKTPFVLLASLTSA
FVWNVLLLYSGFLLGSNWKDIG--------------------------SYAALYS-IPVSIIFVGVLSFSVW
KFFRERKQKHG-------------------------------------------------------------
------------------------------------------------------------------------
--------------------
>gi|119356845|ref|YP_911489.1|//1-214
------------------------------------------------------------------------
------------------------------------------MLEPVIDYLQHAD-----------------
-------------------------------------------PFSVYVFLFLIAFLENVIPPIP-GDIAVA
FIGYMIHSS---------------------KLSFTATVLWASLGSTSGFMLLYMLSRRLGLKLYAVGESTAQ
HRLSQSVHRFFPPSDMETLRRKFSTH-GYLAVLFNRFLLGSRAVISVMTG-----LMHLNPFLVLLASLASA
TLWNILLLYGGLLLGRNWQEIG--------------------------RYAIMYS-FPVTAIFVVLLFFSVR
KFMKERKQGDH-------------------------------------------------------------
------------------------------------------------------------------------
--------------------
>gi|189346701|ref|YP_001943230./1-214
------------------------------------------------------------------------
------------------------------------------MLDSITVYLQHAD-----------------
-------------------------------------------PAAIYVFLFCIAFLENVVPPIP-GDVPVA
FIGYLIHHS---------------------RISFFVSVLWASAGSTAGFMLVYLLSRHLGMKLYAEDGSPMQ
HSLSKSVHRFFPPADMELLRDRFSAH-GYLAVLANRFLFGSRAVISVMAG-----LMHLKPHLVLLAAASSA
TVWNVLLLYGGLLLGRNWQEIG--------------------------RYAALYS-LPVSLLFLALLFFSVL
RFVQERKRRHE-------------------------------------------------------------
------------------------------------------------------------------------
--------------------
>gi|145219572|ref|YP_001130281./1-214
------------------------------------------------------------------------
------------------------------------------MFEAAFLWLQQAD-----------------
-------------------------------------------PNAVYGFLFLIAFLENVFPPIP-GDLPVA
FIGSLISLS---------------------PVSFAGALVSASLGSTAGFMLLFLLSRHFGIRLYAEGETTAR
HWLSRGAYRLFPPSNMVALRRKYASH-GYIAVLFNRFLFGSRAVISIMAG-----LMHLRVMRVLGAATVSA
FAWNVLLLYSGALLGDNWQHIG--------------------------RYATLFS-LPVTAGTVLLLIFSLR
RYMKRRKQRED-------------------------------------------------------------
------------------------------------------------------------------------
--------------------
>gi|78187055|ref|YP_375098.1|/1/1-214
------------------------------------------------------------------------
------------------------------------------MMEPAIQWLQQAD-----------------
-------------------------------------------PLSVYLLLFLVAFLENVIPPIP-GDVPVA
FVGYMISFS---------------------TISMGWSLLSATLGSTAGFMLLFLFSRGLGVRLYADDAGPVK
HWLSRSLHKLFPPGDMVVLRRKFSRH-GYLAVLVNRFLFGSRAVISIMAG-----LMHLHVPRVLPAAFLSS
LLWNLLLLYGGYFLGSNWQEAS--------------------------GYLALYS-VPITILFALFLFFALR
RFHRERKREGE-------------------------------------------------------------
------------------------------------------------------------------------
--------------------
>gi|78189398|ref|YP_379736.1|/1/1-218
------------------------------------------------------------------------
------------------------------------------MLDAVVLWLQSAD-----------------
-------------------------------------------PSLLLFILFITAFLENVFPPIP-GDVPIA
FAGYLLYLQG--------------------GEGFTQSLLWSSLGSSAGFMVVFWLSKTVGQKWYGSEAQPHS
SRLAKQVLRLFPPSDMELLRQKFAAH-GYVAVLANRFLFGSRAVIAVMAG-----MMHLHAAGVFAASLVSA
VLWNLLLLSGGFLLGSQWQDIG--------------------------NYLVLYS-APVSLLFLGVIAFSVW
SFMKQRKKHHHSDH----------------------------------------------------------
------------------------------------------------------------------------
--------------------
>gi|189500055|ref|YP_001959525./1-212
------------------------------------------------------------------------
------------------------------------------MLESIIEYLRSAD-----------------
-------------------------------------------PAAVYLFLFFISFLENVVPPVP-GDVPVA
FIGYLSFSS---------------------DIDFWFSVAFASAGSTLGFMVMFLLSRTIGLRIYSRGESRLR
HGVVRTVHRMFPPDLMERARLRFTAH-GYFAVLINRFLFGYRAIISVMAG-----FMHLHVSGVFFAALASS
LIWYVLLLSGGYFLGENWQEIG--------------------------AYMALYS-IPLSLVFLCIIIIGIV
RYR--RAHAKG-------------------------------------------------------------
------------------------------------------------------------------------
--------------------
>gi|194334182|ref|YP_002016042./1-215
------------------------------------------------------------------------
------------------------------------------MLESVIAYLQTAD-----------------
-------------------------------------------PLTVYLFLFCISFLENVIPPVP-GDVPVA
FIGYMIAYT---------------------EISFAWSVAVASLGSALGFMTMFLLSRSVGLRIYSRGDTPVR
HRLVRLIHRFFPPDEMEQARLRFSTH-GYLAVLVNRFLFGSRAVISIMAG-----FMHLKVAGVFFAALASS
VVWYVLLLYGGYLLGNNWAQIG--------------------------TYMAAYT-IPVTLIIAGVAIYAVF
RYAKSRRHKQEV------------------------------------------------------------
------------------------------------------------------------------------
--------------------
>gi|193214915|ref|YP_001996114./1-222
------------------------------------------------------------------------
------------------------------------------MLEDIISYLNTLD-----------------
-------------------------------------------GSTIYAFLFLIAFLENVFPPIP-GDVPVA
FVGYLIATN---------------------ELSFVASIASASAGSVLGFMVVYFMSRSIGESLYEEGGGPIK
RRISKAAYKFFPPEQMDYVKANFSKY-GYTLVTANRFLAGTRTLISVVAG-----FLHLNWLYVFLTALISA
ILWNIALVGGGYLLGDNWQEVG--------------------------EYISAYG-VVITIVIMLGLALIIN
RYMKNHPSQFDAEDENLKS-----------------------------------------------------
------------------------------------------------------------------------
--------------------
>gi|24215053|ref|NP_712534.1|/1/1-213
------------------------------------------------------------------------
-------------------------------------MTFHETLLQILNRFSETN-----------------
-------------------------------------------PIFLWLFFAFSNFAENVFPPWP-GDTVTA
FGGFLVARNLH-------------------AFGWIELITSTLIGNLFGAWVMYRFGQIF-LDWAKKKEFPFK
D-------SIYDEQSIEKTLAWFRKN-SILVVLFSRFSAGIRFFVSIVAG-----MVKMNPILFFGCFSIAV
VLWCGILIISGFFLGSNWENVL--------------------------GFLEIYNKIIITLVVLGVILFFWR
RRQKTARTNS--------------------------------------------------------------
------------------------------------------------------------------------
--------------------
>gi|45657466|ref|YP_001552.1|/1/1-213
------------------------------------------------------------------------
-------------------------------------MTFHETLLQILNRFSETN-----------------
-------------------------------------------PIFLWLFFAFSNFAENVFPPWP-GDTVTA
FGGFLVARNLP-------------------AFGWIELITSTLIGNLFGAWVMYRFGQIF-LDWAKKKEFPFK
D-------SIYDEQSIEKTLAWFRKN-SILVVLFSRFSAGIRFFVSIVAG-----MVKMNPILFFGCFSIAV
VLWCGILIISGFFLGSNWENVL--------------------------GFLEIYNKIIITLVVLGVILFFWR
RRQKTARTNS--------------------------------------------------------------
------------------------------------------------------------------------
--------------------
>gi|116328178|ref|YP_797898.1|//1-212
------------------------------------------------------------------------
-------------------------------------MTFQETLIQILNRFSETS-----------------
-------------------------------------------PIFLWLFFTFSNFAENVFPPWP-GDTITV
FGGFLVARNLD-------------------SFGWPELITSTLVGNLSGAWVMYRFGQIF-LYWIKKKEFPFK
D-------SIYDEKSIEKTLAWFQKN-SVLVVLFSRFSAGIRFFVSIVAG-----IVKMDPILFFGCFGVAV
ILWCGSLIVSGFYLGSHWEYIL--------------------------GFLEIYNRIVITLIVLIALLFYWY
RKQKAVKMN---------------------------------------------------------------
------------------------------------------------------------------------
--------------------
>gi|183221241|ref|YP_001839237./1-213
------------------------------------------------------------------------
-------------------------------------MLDSFPLDAMINEILGLP-----------------
-------------------------------------------PLVLWVFFCFSNFLENIFPPWP-GDTITV
FSGFISSTQNA-------------------PISFSSVVLATFFGNLLGALVMYYFGERF-LLFLKRTKIPFL
S-------SLYHEENLRKTLVWFRKY-EIVVVLVSRFSAGIRFFVSIVAG-----MSKMNIIKFVVLYSIAI
SMWCGMLLFGGSFLGTNWNQII--------------------------VILSYYN-QTIGLILLFLILYFLY
QMLKKRNTKLT-------------------------------------------------------------
------------------------------------------------------------------------
--------------------
>gi|207092287|ref|ZP_03240074.1/1-192
------------------------------------------------------------------------
---------------------------------------------MEEYIIDLWN-----------------
-------------------------------------------QHAATWGYLILFGWSILEGEIG-----LI
LAGIASYTG---------------------HMHLGLAILVAGIGGFVGDQIYFYIGRTNKAYIQKKLEK---
-----------QRRKLALAHLLLQKH-GWFIIFIQRYMYGMRTIIPISIG-----LTRYSALKFAIINFISA
MVWASITIILAWCLGEELLHAL--------------------------EWLKKHPYALILLLVSFLALVLWY
FQYYSK-----KNR----------------------------------------------------------
------------------------------------------------------------------------
--------------------
>gi|217032376|ref|ZP_03437871.1/1-192
------------------------------------------------------------------------
---------------------------------------------MEEYIIDLWN-----------------
-------------------------------------------QHAATWGYLILFGWSILEGEIG-----LI
LAGIASYTG---------------------HMHLGLAILVAGIGGFVGDQIYFYIGRTNKAYIQKKLEK---
-----------QRRKLALAHLLLQKH-GWFIIFIQRYMYGMRTIIPISIG-----LTRYSALKFAIINLISA
MVWASITIILAWCLGEELLHAL--------------------------EWLKKHPYALILLLVSFLALVLWY
FQYYSK-----KNR----------------------------------------------------------
------------------------------------------------------------------------
--------------------
>gi|15611585|ref|NP_223236.1|/1/1-192
------------------------------------------------------------------------
---------------------------------------------MEEYIIDLWN-----------------
-------------------------------------------QHAASWGYLILFGWSILEGEIG-----LI
LAGIARYTG---------------------HMHLGLAILVAGIGGFVGDQIYFYIGRTNKAYIQKKLEK---
-----------QRRKLALAHLLLQKH-GWFIIFIQRYMYGMRTIIPISIG-----LTRYSALKFAIINLISA
MVWASITIILAWCLGEELLHAL--------------------------EWLKKHPYALILLLVSFLALVLWY
FQYYSK-----KNR----------------------------------------------------------
------------------------------------------------------------------------
--------------------
>gi|188527582|ref|YP_001910269./1-192
------------------------------------------------------------------------
---------------------------------------------MEEYIINLWN-----------------
-------------------------------------------QHAATWGYLILFGWSILEGEIG-----LI
LAGIASYTG---------------------HMHLGLAILVAGIGGFVGDQIYFYIGRTNKAYIQKKLEK---
-----------QRRKLALAHLLLQKH-GWFIIFIQRYMYGMRTIIPISIG-----ITRYSALKFAIINLISA
MVWASITIILAWCLGEELLHAL--------------------------GWLKKHPYALILLLVSFLALVLWY
FQYYSK-----KNR----------------------------------------------------------
------------------------------------------------------------------------
--------------------
>gi|15645196|ref|NP_207366.1|/1/1-192
------------------------------------------------------------------------
---------------------------------------------MEEYIIDLWN-----------------
-------------------------------------------QHAATWGYLILFGWSILEGEIG-----LI
LAGIASYTG---------------------HMHLGLAILVAGIGGFVGDQIYFYIGRTNKAYIQKKLEK---
-----------QRRKLALAHLLLQKH-GWFIIFIQRYMYGMRTIIPISIG-----LTRYSALKFAIINLISA
MVWASITIILAWYLGEELLHAL--------------------------GWLKKHPYALILLLVSFLALVLWY
FQYYSK-----KNR----------------------------------------------------------
------------------------------------------------------------------------
--------------------
>gi|208434491|ref|YP_002266157./1-192
------------------------------------------------------------------------
---------------------------------------------MEEYIIDLWN-----------------
-------------------------------------------QHAATWGYLILFGWSILEGEIG-----LI
LAGIASYTG---------------------HMHLGLAILVAGIGGFVGDQIYFYIGRTNKSYIQKKLEK---
-----------QRRKLALAHLLLQKH-GWFIIFIQRYMYGMRTIIPISIG-----LTRYSALKFAIINLISA
MVWASITIILAWYLGEELLHAL--------------------------GWLKKHPYALILLLVSFLALVLWY
FQYYSK-----KNR----------------------------------------------------------
------------------------------------------------------------------------
--------------------
>gi|217033516|ref|ZP_03438945.1/1-192
------------------------------------------------------------------------
---------------------------------------------MEEYIIDLWN-----------------
-------------------------------------------QHAATWGYLILFGWSILEGEIG-----LI
LAGIASYTG---------------------HMHLVLAILVAGIGGFVGDQIYFYIGRTNKAYIQKKLEK---
-----------QRRKLALAHLLLQKH-GWFIIFIQRYMYGMRTIIPISIG-----LTRYSALKFAIINLISA
MVWASITIILAWYLGEELLHAL--------------------------GWLKKHPYVLILLLVSFLALVLWY
FQYYSK-----KNR----------------------------------------------------------
------------------------------------------------------------------------
--------------------
>gi|109947940|ref|YP_665168.1|//1-192
------------------------------------------------------------------------
---------------------------------------------MEEYIIELWN-----------------
-------------------------------------------QHAATWGYLILFGWSILEGEIG-----LI
LAGIASYTG---------------------HMHLGLAILVAGIGGFIGDQIYFYIGRTNKVYIQKKLEK---
-----------QRRKLALAHLLLQKH-GWFIIFIQRYMYGMRTIIPISIG-----LTRYSALKFAIINLISA
MVWASITIILAWCLGEELLHAL--------------------------GWLKRHPYVLILLLVSFLGLVLWY
FQYYSK-----KSH----------------------------------------------------------
------------------------------------------------------------------------
--------------------
>gi|57241937|ref|ZP_00369877.1|/1-229
------------------------------------------------------------------------
---------------MKKSLKFFIFLVLLCLIAYAAYGLMKNDFSLEEFIIGIWN-----------------
-------------------------------------------DHVETWGYAILFCWSILEGELG-----LI
FAGLAAHDG---------------------KMSVALAIFVAGLGGFVGDQIYFYIGRYNKNYIQKKLHS---
-----------QRRKFAVAHLLLQKF-GWPIIFIQRYMYGFRTIIPMSIG-----ITRYSAKKFALINLISA
WVWAAITILLAWYFGDLIQSFL--------------------------KWAKDHWYLAVLLIVSFLSLLLFG
FQQMEKAILKKKERKK--------------------------------------------------------
------------------------------------------------------------------------
--------------------
>gi|57504986|ref|ZP_00370938.1|/1-231
------------------------------------------------------------------------
---------------MRKWFKFFIFIVLIALIIYVIHGLVKNDFSLEEFIIRIWN-----------------
-------------------------------------------EHVETWGYLILFCWSILEGELG-----LI
FAGLAAHDG---------------------KMHVVLAIFIAGLGGFVGDQIYFYIGRYNKRYIQKKLRS---
-----------QRRKFAVAHLLLQRF-GWPIIFIQRYMYGFRTVIPMSIG-----ITRYSAKKFAIINLLSA
WVWAAITILLAWHFGNLIQNFL--------------------------TWAKNHWYLAAIMIICFLSLLVFT
FKQIEKAILKEKRKKNDI------------------------------------------------------
------------------------------------------------------------------------
--------------------
>gi|32266870|ref|NP_860902.1|/1/1-253
------------------------------------------------------------------------
----MESIQKVIAYVKQNPKRIFIWGLLLSIILILFILYKRSGFSLEEFITHLWN-----------------
-------------------------------------------QYVEDWGYVILFFWGILEGELG-----LI
FAGLAAHDG---------------------KMNLFMAIFIAGLGGFVGDQIYFYIGRFNRKTIQEEFTS---
-----------QRRKFALAHLLLKKY-GWPIIFIQRYMYGMRTIIPMSIG-----TTRYSALKFAVINLFSA
WVWAAITIVLTWFFGEHIFIIL--------------------------DWFKGHPYLLIPLAIIIGGGVWWY
FHSQTKKVDKKIAKIQRELENKEKISNTQ-------------------------------------------
------------------------------------------------------------------------
--------------------
>gi|224437404|ref|ZP_03658375.1/1-248
------------------------------------------------------------------------
----MSFVQRFFAYIQHNPKRIFVWGLVFAVIIGLIVLYKQSGFSLEEFITQLWD-----------------
-------------------------------------------RYVETWGYLILFCWGILEGELG-----LI
FAGLAVHDG---------------------KMNLFLAIFVAGLGGFVGDQIYFYIGRFNRKTIQEEFTS---
-----------QRRKFALAHLLLKKY-GWSIIFIQRYMYGMRTIIPMSIG-----TTRYSALKFAIINLFSA
WVWAAITIVLTRIFGEEIFIVL--------------------------DWFKDRPYLLIPLAIVIGGGVWWY
FNSQTKKMDKRIAKIQSELDSKAK------------------------------------------------
------------------------------------------------------------------------
--------------------
>gi|57237756|ref|YP_179004.1|/1/1-198
------------------------------------------------------------------------
---------------------------------------------MEEFLKNLLY-----------------
-------------------------------------------QYKD-LAYIIIFLWCILEGELA-----LI
LAGIFAHQG---------------------HVNLGFVIFIAGLGGFVGDQIYFYIGRYNKCYIQKKLKT---
-----------QRRKFAVAHLLLQRF-GWPIIFIQRYMYGFRTIIPMSIG-----ITRYSAKKFAIINLFSA
WVWASITILLAWYFGEQIWKMV--------------------------TWAEEHWYYAAIIIIAFLSLLLFG
FKQMEKAILKDKRKKS--------------------------------------------------------
------------------------------------------------------------------------
--------------------
>gi|86151088|ref|ZP_01069304.1|/1-198
------------------------------------------------------------------------
---------------------------------------------MEEFLKNLLY-----------------
-------------------------------------------QYKD-LAYIIIFLWCILEGELA-----LI
LAGIFAHQG---------------------HVNLGFVIFIAGLGGFVGDQIYFYIGRYNKRYIQKKLKT---
-----------QRRKFAVAHLLLQRF-GWPIIFIQRYMYGFRTIIPMSIG-----ITRYSAKKFAIINLFSA
WVWASITILLAWYFGEQIWKMV--------------------------TWAEEHWYYAAIIIIAFLSLLLFG
FKQMEKAILKDKRKKS--------------------------------------------------------
------------------------------------------------------------------------
--------------------
>gi|86153024|ref|ZP_01071229.1|/1-198
------------------------------------------------------------------------
---------------------------------------------MEEFLKNLLY-----------------
-------------------------------------------QYKD-LAYIIIFLWCILEGELA-----LI
LAGIFAHQG---------------------HVNLGFVIFIAGLGGFVGDQIYFYIGRYNKRYIQKKLKT---
-----------QRRKFAVAHLLLQRF-GWPIIFIQRYMYGFRTIIPMSIG-----ITRYSAKKFAIINLFSA
WVWASITILLAWYFGEQIWKMV--------------------------AWAEEHWYYTAIIIIAFLSLLLFG
FKQMEKAILKDKRKKS--------------------------------------------------------
------------------------------------------------------------------------
--------------------
>gi|153951919|ref|YP_001398003./1-198
------------------------------------------------------------------------
---------------------------------------------MEEFLKNLLY-----------------
-------------------------------------------QYKD-LAYIIIFLWCILEGELA-----LI
LAGIFAQQG---------------------HVNLGFVIFIAGLGGFVGDQIYFYIGRYNKRYIQKKLKA---
-----------QRRKFAVAHLLLQRF-GWPIIFIQRYMYGFRTIIPMSIG-----ITRYSAKKFAIINLFSA
WVWASITILLAWYFGEQIWKMV--------------------------TWAEEHWYYAAIIIIVFLSLLLFG
FKQMEKAILKDKRKKS--------------------------------------------------------
------------------------------------------------------------------------
--------------------
>gi|118474234|ref|YP_892326.1|//1-203
------------------------------------------------------------------------
---------------------------------------------MEETLKHILF-----------------
-------------------------------------------EYKN-WAYLIIFAWCIMEGEIA-----LI
LAGILAHEG---------------------HVNLAMIVFIAGIGGFVGDQIYFYIGRYNKKYIQKKLVK---
-----------QRRKFAVAHLLLGRY-GWPIIFIQRYMYGFRTIIPMSIG-----ITRYSAKKFAFINLLSA
WMWAAITILLAWYFGQQIWNAI--------------------------HWAEAHWYFAIPIIILFLTALILG
FKQLEKNILNERKKRHEIHNN---------------------------------------------------
------------------------------------------------------------------------
--------------------
>gi|222823685|ref|YP_002575259./1-197
------------------------------------------------------------------------
---------------------------------------------MEEFLKQLLY-----------------
-------------------------------------------DYKN-WAYIIVFLWCILEGELA-----LI
LAGIFAHEG---------------------HVNLALIIFIAGLGGFVGDQIYFYIGRYNKKYIQKKLRT---
-----------QRRKFAIAHLLLQRF-GWPIIFVQRYMYGFRTIIPMSIG-----LTRYSAKKFAFINLISA
WAWAAITILLAWFFGKQIWLAV--------------------------EWAGDHWYFAVPIIACFLLALFLG
MKQIEKSILKKRTHK---------------------------------------------------------
------------------------------------------------------------------------
--------------------
>gi|154148893|ref|YP_001406603./1-204
------------------------------------------------------------------------
---------------------------------------------MEDYLKDLLY-----------------
-------------------------------------------HYQN-WAYFIIFIWCILEGEIA-----LI
LGGIFAHEG---------------------HISLFLGIFIAGLGAFAGDQIYFYIGRYNKKYITKKLHS---
-----------QRRKFAVAHLMLQKY-GWPIIFLQRYIYGFRTIIPMSIG-----ITRYNAKKFAIINILSA
WCWAAITMILAWYFGDAIWAGI--------------------------SWAEKHWYYAMIIIGAFITLLIYG
FKKIEKNIMDMRKERHANRNIK--------------------------------------------------
------------------------------------------------------------------------
--------------------
>gi|157164178|ref|YP_001466474./1-201
------------------------------------------------------------------------
---------------------------------------------MEEFFIELLK-----------------
-------------------------------------------EYG----YIILFVWCIMEGEMA-----LI
MAGILAHTT---------------------HMHIALAIFVAGLGGFVGDQIYFYLGRYNKKYIAKRLHT---
-----------QRRKFAVAHIMLKKY-GWPIIFLQRYMYGFRVIIPLCIG-----LTGYDAKKYAFINLISA
WCWAAITTIPAWILGKHILVLL--------------------------QKAKEHWYVAIPVVAIFMGLLIYT
FKRIENKILNERRDRRHAVSNS--------------------------------------------------
------------------------------------------------------------------------
--------------------
>gi|223039432|ref|ZP_03609720.1/1-201
------------------------------------------------------------------------
---------------------------------------------MEEFFIKLLT-----------------
-------------------------------------------EYG----YIILFLWCIMEGEMA-----LI
MAGILAHTT---------------------HMHIVPAIFIAGLGGFVGDQIYFYLGRYNKKYIARKLHT---
-----------QRRKFAIAHIMLKKY-GWPIIFMQRYMYGFRVIIPMCIG-----LTGYSAKKYAFINLISA
WCWAAITIIPAWILGEHILDIL--------------------------HKAKEHWYVAVPIVALFLGILLWG
FRRIENKILNERRHRNAVANNQ--------------------------------------------------
------------------------------------------------------------------------
--------------------
>gi|224418447|ref|ZP_03656453.1/1-196
------------------------------------------------------------------------
---------------------------------------------MEALFTQWIQ-----------------
-------------------------------------------EYG----YIILFLWSILEGELG-----LI
MAGIMCHTG---------------------HMTIPIAILVAGFGGFVGDQIYFYIGRYNKQFIYKQLKT---
-----------QRRKFAFAHLLLQRY-GWPIIFVQRYLYGMRTIIPMSIG-----VTRYSAKTFAFINLISA
MVWAAITILLAYFFGEQLLALV--------------------------NYGKEHYYIAIPFAILLGGGIYYY
LHKVTQKVERKITGEKK-------------------------------------------------------
------------------------------------------------------------------------
--------------------
>gi|224451405|ref|ZP_03659951.1/1-202
------------------------------------------------------------------------
---------------------------------------------MEELFIQWLQ-----------------
-------------------------------------------EYG----YIILFLWSILEGELG-----LI
MAGIMCHTG---------------------HMVIPIAILVAGLGGFVGDQIYFYIGRYNKQFIYKKLKT---
-----------QRRKFAFAHLLLQKY-GWPIIFVQRYLYGMRTIIPMSIG-----VTRYSAKTFAFINLISA
MVWAAITILLAYFFGEELLALV--------------------------HFGKEHYYVAIPFVVILGGGIYYY
LHKMTQKVEKKIIGESKNENISK-------------------------------------------------
------------------------------------------------------------------------
--------------------
>gi|34557708|ref|NP_907523.1|/1/1-186
------------------------------------------------------------------------
---------------------------------------------MEELFLGWLR-----------------
-------------------------------------------DYG----YTILFIWSMMEGEMG-----LI
MAGIMSHTG---------------------HMQILIAIVVAGLGGFVGDQIYFYIGRYNKQFIYRRLKT---
-----------QRRKFALAHLLLQKY-GWPIIFIQRYLYGMRTVIPMSIG-----VTRYSAKMFALINFCSA
IVWAAFTISLAYILGEELLAIV--------------------------HWIKDHFYLAIPLALLLGGGIAWY
FHYQTRK-----------------------------------------------------------------
------------------------------------------------------------------------
--------------------
>gi|152990454|ref|YP_001356176./1-225
------------------------------------------------------------------------
-------MKKFFEKNKDWLIQAFLGFVFLFIAYLGYQLYLAPGNNLEEKFVYLLK-----------------
-------------------------------------------TYG----YVILFVWSIMEGETG-----LV
MAGVLSHTG---------------------DMNLWLSIIVAGLGGFVGDQIYFYIGRFNKHYIHNLMHK---
-----------QRRKFALAHLLLKKY-GWPVIFIQRYLYGMRTIIPMAIG-----LTRYSAKKFALINFISA
QIWAAMTIIPAYIFGEEILQIV--------------------------KWAKEHWYYALPLALIIGGSIYYY
FHRVTEKN----------------------------------------------------------------
------------------------------------------------------------------------
--------------------
>gi|157736952|ref|YP_001489635./1-233
------------------------------------------------------------------------
-------MKELFRKIQPYSGKIFAVFLILFMSFLIYSLSQAPVEGIDEKFKYLLE-----------------
-------------------------------------------KHG----YIILFVWGMLEGEAG-----LV
MAGLLAHKE---------------------MMNLYLAIFVAGFGGFAGDQVYFYIGRFNKESVHRKFRG---
-----------QRRKFAFAHLLLKRH-GWPIIFIQRYMYGMRTIIPISIG-----LTRYDARKFAFINLISA
WCWAALTIVPVWYFGEQIMIVL--------------------------HWAKQHWYMAIPIAVVVGGSIVYY
FHKATQKVEKRMRHEN--------------------------------------------------------
------------------------------------------------------------------------
--------------------
>gi|149193710|ref|ZP_01870808.1/1-215
------------------------------------------------------------------------
---------------MKNFFFIIGIIFIFSSFLYGFDFSSIKDFFSEENLIHLLQ-----------------
-------------------------------------------KYG----YIILFFWSILEGETG-----LV
MAGILSHTG---------------------HMNLWVAIVVAAIGGFIGDQIYFYLGRWNKSWILEEFHK---
-----------HKRKFAKARLLLRKY-GGWVIFFQRFIYGMRTIIPMTIG-----LVGYDAKKFAIINLISA
FVWASLTIIPSYYFGEELLAIL--------------------------KWLKAHPYIAVIFVITVFSILYYI
DKKEDK------------------------------------------------------------------
------------------------------------------------------------------------
--------------------
>gi|224372948|ref|YP_002607320./1-222
------------------------------------------------------------------------
---------------MKKYLFLI---LIFVTFLYGFDLQSIKDFFSEENLVNLLK-----------------
-------------------------------------------EYG----YIILFFWSIAEGETG-----LV
MAGVLSHTG---------------------DMNVVTSIIVAALGGFVGDQIYFYLGKWNKKWVLEELRA---
-----------HRGKFARARLLLRKY-GGWVIFIQRFIYGMRTIIPMAIG-----ISGYDPKKYAIINFISA
FVWASVTIIPSYIFGEHIINLL--------------------------KWVKEHWYFGIVFAAMMLALLWYI
NHREDQKRELKKAQND--------------------------------------------------------
------------------------------------------------------------------------
--------------------
>gi|15612154|ref|NP_223806.1|/1/1-193
------------------------------------------------------------------------
----------------------------------------------MQEALLRFQ-----------------
-------------------------------------------EGFKEWGYLILFLYSLGGGYVG-----IV
IASILSATTH--------------------ALDIKITILVAFLGNLIGSGALVIFARYQKREFLKYFQK---
-----------HRRKLALASLWVKRY-ALLMIFVNKYLYGIKSVVPLAIG-----FSKYPLKKFLWLNVFSS
FLWALIVGSVSFQASDWVKTLY--------------------------ERLSHYTSFFVISFVLIALLIWFL
LKRYSRKMGF--------------------------------------------------------------
------------------------------------------------------------------------
--------------------
>gi|210135321|ref|YP_002301760./1-193
------------------------------------------------------------------------
----------------------------------------------MQEALLRFQ-----------------
-------------------------------------------EGFKEWGYLILFLYSLGGGYVG-----IV
IASILSATTH--------------------ALDIKITILVAFLGNMVGSGALVIFARYQKREFLKYFQK---
-----------HRRKLALASLWVKRY-ALLMIFVNKYLYGVKSVVPLAIG-----FSKYPLKRFLWLNVFSS
FLWALIVGSVSFQASDWVKTLY--------------------------ERLSHYTSFFVISFVLIALLIWFL
LKRYSRKMGF--------------------------------------------------------------
------------------------------------------------------------------------
--------------------
>gi|108563526|ref|YP_627842.1|//1-193
------------------------------------------------------------------------
----------------------------------------------MQEALLRFQ-----------------
-------------------------------------------EGFKEWGYLILFLYSLGGGYVG-----IV
IASILSTTTH--------------------ALDIKITILVAFLGNMVGSGALVVFARYQKREFLKYFQK---
-----------HRRKLALASLWVKRY-ALLMIFVNKYLYGIKSVVPLAVG-----FSKYPLKRFLWLNVFSS
FLWALIVGSVSFQASDWVKTLY--------------------------ERLSHYTSFFVISFVLIALLIWFL
LKRYSRKMGF--------------------------------------------------------------
------------------------------------------------------------------------
--------------------
>gi|207091767|ref|ZP_03239554.1/1-193
------------------------------------------------------------------------
----------------------------------------------MQEALLRFQ-----------------
-------------------------------------------EGFKEWGYLILFLYSLGGGYVG-----IV
IASILSATTH--------------------ALDIKITILVAFLGNMVGSGVLVVFARYQKREFLKYFQK---
-----------HRRKLALASLWVKRY-ALLMIFVNKYLYGIKSVVPLAVG-----FSKYPLKRFLWLNVFSS
FLWALIVGSVSFQASDWVKTLY--------------------------ERLSHYTSFFVISFVLIALLIWFL
LKRYSHKMGF--------------------------------------------------------------
------------------------------------------------------------------------
--------------------
>gi|15645776|ref|NP_207953.1|/1/1-204
------------------------------------------------------------------------
-----------------------------------MKIKTNQKRVFMQEALLRFQ-----------------
-------------------------------------------EGFKEWGYLILFLYSLGGGYVG-----IV
IASILSATTH--------------------ALDIKITIFVAFLGNMVGSGALVVFARYQKRDFLQYFHK---
-----------HRRKLALASLWVKRY-ALLMIFVNKYLYGIKSVVPLAVG-----FSKYPLKKFLWLNVFSS
FLWALIVGSVSFQASDWVKTLY--------------------------ERLSHYTSFFIISFVLIALLIWFL
LKRYSRKMGF--------------------------------------------------------------
------------------------------------------------------------------------
--------------------
>gi|208435056|ref|YP_002266722./1-193
------------------------------------------------------------------------
----------------------------------------------MQEALLRFQ-----------------
-------------------------------------------EGFKEWGYLILFLYSLGGGYVG-----IV
IASVLSATTH--------------------ALDIKITILVAFLGNMVGSGALVIFARYQKREFLKYFQK---
-----------HRRKLALASLWVKRY-AFLMIFVNKYLYGIKSVVPLAIG-----FSKYPLKRFLWLNVFSS
FLWALIVGSVSFQASDWVKTLY--------------------------ERLSHYTSFFIISFVLIVLLIWFL
LKRYSRKMGF--------------------------------------------------------------
------------------------------------------------------------------------
--------------------
>gi|217032558|ref|ZP_03438048.1/1-193
------------------------------------------------------------------------
----------------------------------------------MQEALLRFQ-----------------
-------------------------------------------EGFKEWGYLILFLYSLGGGYVG-----IV
IASILSATTH--------------------ALDIKITILVAFLGNMVGSGALVIFARYQKRDFLQYFQK---
-----------HRRKLALASLWVKRY-AFLMIFINKYLYGIKSVVPLAIG-----FSKYPLKRFLWLNVLSS
FLWALIVGSVSFQASDWVKTLY--------------------------ERLSHYTSFFVISFVLIALLIWFL
LKRYSRKMGF--------------------------------------------------------------
------------------------------------------------------------------------
--------------------
>gi|188527946|ref|YP_001910633./1-193
------------------------------------------------------------------------
----------------------------------------------MQEALLRFQ-----------------
-------------------------------------------EGFKEWGYLILFLYCLGGGFVG-----IV
IASILSATTH--------------------ALDIKITILVAFLGNMVGSGALVVFARYQKREFLKYFHK---
-----------HRRKLALASLWVKRY-ALLMIFVNKYLYGIKSVVPLAVG-----FSKYPLKKFLWLNVLSS
FLWAALVGSVSFQASDWVKTLY--------------------------ERLSHYTSFFLIGLGLVLLLIWFL
LKRYSRKMGF--------------------------------------------------------------
------------------------------------------------------------------------
--------------------
>gi|217034242|ref|ZP_03439660.1/1-193
------------------------------------------------------------------------
----------------------------------------------MQEALLRFQ-----------------
-------------------------------------------EGFKEWGYLILFVYSLGGGYVG-----IV
IASILSATTH--------------------ALDIKITILVAFLGNMVGSGALVIFARYQKREFLQYFQK---
-----------HRRKLALASLWVKRY-ALLMIFVNKYLYGIKSVVPLAVG-----FSKYPLKRFLWLNVLSS
FLWALIVGSVSFKASDWVKTLY--------------------------ERLSHYTSFFLIGLVLVLLLIWFL
LKRYSHKMGF--------------------------------------------------------------
------------------------------------------------------------------------
--------------------
>gi|109947839|ref|YP_665067.1|//1-193
------------------------------------------------------------------------
----------------------------------------------MQEALLHFQ-----------------
-------------------------------------------ENFKEWGYLILFVYSLGGGFVG-----II
IASILSATTH--------------------ALDIKITILVAFLGNLIGSGGLVVFARYQKRGFLQYFHK---
-----------HRRKLALASVWVKRY-ALFMIFVNKYLYGIKSVVPLAIG-----FSKYPLKKFLWLNGLSS
FLWALIVGGISFKASDWVKTLY--------------------------DEFSQHSSFFLIGLVLILLLIWFL
LARYSRKIGF--------------------------------------------------------------
------------------------------------------------------------------------
--------------------
>gi|32266499|ref|NP_860531.1|/1/1-190
------------------------------------------------------------------------
----------------------------------------------MQDTIH--------------------
--------------------------------------------SLEQWGYILLFIYSFGGGYLG-----LI
TAGIMSALG---------------------KMDLYLAILIACMGNIVGSFLLAYLARYQKKELLTALNK---
-----------HRRKIALSQIWLKRY-GLWLIIFSKYLYGIKTLVPLAIG-----FSSFNLKQFFIINAFSC
VLWAIIVGLCGYYASSGVIALL--------------------------EKIDAHSYVMPFVLAILGIFMYIL
IAQISKKAKKSL------------------------------------------------------------
------------------------------------------------------------------------
--------------------
>gi|224437192|ref|ZP_03658173.1/1-190
------------------------------------------------------------------------
----------------------------------------------MQDMID--------------------
--------------------------------------------SLEEWGYVILFVYSLGGGYVG-----LI
TAGVMSALG---------------------KMDLWFAVPIACVGNIIGSSLLAYLARYQKKDLNALLQK---
-----------HRRKIALAQIWLKRY-DAWLIVLSKYLYGVKTIVPLAIG-----FSRFNLSRFYFINAFSC
VLWAVIVGVVGYYASSGVIALL--------------------------EKIDTHSYVLPFVLLGLLALLFLI
ISQVSKKVKKTL------------------------------------------------------------
------------------------------------------------------------------------
--------------------
>gi|224418449|ref|ZP_03656455.1/1-186
------------------------------------------------------------------------
----------------------------------------------MQETID--------------------
--------------------------------------------LIVKYGYVILFLYSLGGGFVA-----LV
GAAVLSYAG---------------------KMDLMASIAVAVVANFLGDLLLFYLARYQKQGMMPYLSK---
-----------HRRKLAYIHLLMRKY-GSIILIVKKYIYGLKTLVPFAVA-----LTNYGFMKFSLYNALGA
ILWGISIGLFGYFLGEVILQGM--------------------------DLLGQYPYLAPIFILILFGGIWIW
LKKVSTKK----------------------------------------------------------------
------------------------------------------------------------------------
--------------------
>gi|224451402|ref|ZP_03659948.1/1-188
------------------------------------------------------------------------
----------------------------------------------MQETID--------------------
--------------------------------------------LIVKYGYIILFLYSLGGGFVA-----LV
GASVLSYAG---------------------KMDLTISIFVAVFANFLGDMALFYLARYQKQGMMPYLSK---
-----------HRRKLAYIHLLMKRY-GSIILVLKKYVYGLKTLVPFAVA-----LTSYSFVKFSFYNALGA
VLWGVSIGLLGYFLGEIIIKGI--------------------------DLLGEYPYLAPIFIIILFGGLWFW
LNSVSKKQRK--------------------------------------------------------------
------------------------------------------------------------------------
--------------------
>gi|34558102|ref|NP_907917.1|/1/1-189
------------------------------------------------------------------------
----------------------------------------------MQETLT--------------------
--------------------------------------------SLSTYGYLFLFLYSLGGGFVG-----LV
AASVLAYAG---------------------KMDLGVSMLVAGIANFLGDIGLFYLARYQKGEVMRYLVK---
-----------QRRKLALAHLWMKRY-GNAVIFIQKYIYGIKTLVPLAIG-----FTKYNDWKFGIYNFFAS
LVWAVVIGLGGYFSGELFMELF--------------------------EILSLRPYLAPILVAILLGGLWLW
MGSVSKKGSKR-------------------------------------------------------------
------------------------------------------------------------------------
--------------------
>gi|78777892|ref|YP_394207.1|/1/1-190
------------------------------------------------------------------------
---------------------------------------------MMEDTFS--------------------
--------------------------------------------NLATYGYIGLFLYSLGGGFVA-----II
AAGVMSFMG---------------------KMDLSLSITIAFIANALGDFLLFYMARYQKSMMMEGLRK---
-----------HRRKLALAHIMMKKN-GSWIILIQKFVYGIKTLIPIAIG-----LTKYDFKRFAILNILSA
GVWALIFGLGSYYSGGFLMSIA--------------------------EAITQKPWIAPIILVVFGGALWLY
LTQATKRKIKK-------------------------------------------------------------
------------------------------------------------------------------------
--------------------
>gi|223488234|ref|YP_002594455./1-187
------------------------------------------------------------------------
----------------------------------------------MEDTFT--------------------
--------------------------------------------NLATYGYIGLFLYSLGGGFVA-----LI
GAGVLSFMG---------------------KMDLTTSIAIAFIANAIGDVLLFYMARYQKSMMMEGLRK---
-----------HRRKLALAHVMMKKN-GSWIILIQKFVYGIKTLIPIAIG-----LTKYDFKKFAILNVLSA
GVWALVFGLGSYYSGSALVKFA--------------------------EIIGDKPWIAPIILVIFGGALWLY
MEKATKRKV---------------------------------------------------------------
------------------------------------------------------------------------
--------------------
>gi|154174817|ref|YP_001408117./1-189
------------------------------------------------------------------------
----------------------------------------------MQDIIN--------------------
--------------------------------------------LLSTYGYIILFLYTLGGGMVA-----II
VAGVLSYAG---------------------KMDLSISITVAALSNAIGDTLLFYLSRYNKSAIMPYLKG---
-----------HKRKLAYAGVLTKKH-GDKIIFFKKFIYGLKTLVPVAIG-----LTKYPFYKFSVINVISS
IAWACILGILSYWVGDFFIKVS--------------------------DYISDHGYIMPVAMLCLFGGIWYF
LKKVTKRKEVK-------------------------------------------------------------
------------------------------------------------------------------------
--------------------
>gi|157164921|ref|YP_001466922./1-189
------------------------------------------------------------------------
---------------------------------------------MMQDIIN--------------------
--------------------------------------------SISTYGYIVLFFYSLGGGMVA-----LI
AAGILSFAG---------------------KMDLTLSIAVAAVANTIGDTLIFYVARFNKSSLMPYVKN---
-----------HKRKLAYAGILAKKH-GDKIIFIKKFIYGVKTLVPIALG-----LTKYSFYKFSVINLISS
VLWAVIVGLASYKAGDYFMSVS--------------------------NYLGEHGYIMPLAMVGLLLGIWLF
LQHITKRRKA--------------------------------------------------------------
------------------------------------------------------------------------
--------------------
>gi|223041286|ref|ZP_03611529.1/1-190
------------------------------------------------------------------------
----------------------------------------------MQEMLT--------------------
--------------------------------------------SLSTYGYLVVFLYSLGGGMVA-----II
AAGVLAHLG---------------------KMDITVSIVLAAVANAMGDTLLFYVSRYNRAAVMPYIVK---
-----------HKRKLAFSQILFKKH-GNKIIFFKKFIYGLKTLVPLAIG-----LTKYSFAKFSVINVVSA
AIWAILLGLGSFYAGEAFTRAG--------------------------DFVGENGWLMPAAMLALLAGIWIY
LQQATKKKGKSE------------------------------------------------------------
------------------------------------------------------------------------
--------------------
>gi|118474701|ref|YP_891698.1|//1-189
------------------------------------------------------------------------
----------------------------------------------MQEMLN--------------------
--------------------------------------------SLSAYGYIILFFYTLGGGMVA-----II
AAGLLSYAG---------------------KLDLTTCIVIAAISNFIGDSILFYLGRYNKQAILPYFKS---
-----------HKRKLALAQILFKKY-GDKIIFIKKYIYGLKTLVPLAIG-----LTKYSMKKFSIINAICS
ILWAVSLGLFSYLAGDLVSRLA--------------------------NYFGDSVFFFPVLMVVLLGIIWIY
FSFATKKRNKI-------------------------------------------------------------
------------------------------------------------------------------------
--------------------
>gi|154147897|ref|YP_001406882./1-185
------------------------------------------------------------------------
----------------------------------------------MQEMLT--------------------
--------------------------------------------NLATYGYLILFFYSLGGGMIA-----LI
AAGILSGGG---------------------SMNIWLSILIAFGANFLGDSALFYLTRFNKKEILPYLRK---
-----------QRRNLALSQVLFKKY-GSIIILFKKYIYGFKTLVPMAIA-----LTKFSFMKFSILNFISS
AIWAISVGLASFYAGNLIIKF----------------------------YENNPKWLLPLFLIILILAIYFY
FKKATKKQN---------------------------------------------------------------
------------------------------------------------------------------------
--------------------
>gi|57238082|ref|YP_179331.1|/1/1-185
------------------------------------------------------------------------
----------------------------------------------MQDMID--------------------
--------------------------------------------TLIKYGYIVLFFYSLGGGMVG-----IL
AAGVLSSQG---------------------KMDLSFCIALAFIANTIGSTLLFILGKYYKKDIMPYFKK---
-----------HRRKIALAMIKTKQH-GIILLVTQKFIYGLKTFIPIAAG-----MAKYNFIKFFIINTLAS
LAWAIVLGFTAYTFGYVIEAIF--------------------------DKLSLYPYAAPLFLLFLAGIIWLY
LSKFSKK-----------------------------------------------------------------
------------------------------------------------------------------------
--------------------
>gi|121613115|ref|YP_001000885./1-185
------------------------------------------------------------------------
----------------------------------------------MQDMID--------------------
--------------------------------------------TLIKYGYIVLFFYSLGGGMVG-----IL
AAGVLSSQG---------------------KMDLSFCITLAFIANTIGSTLLFILGKYYKKDIMPYFKK---
-----------HRRKIALAMIKTKQH-GIILLVTQKFIYGLKTFIPIAAG-----MAKYNFIKFFIINTLAS
LAWAIVLGFTAYTFGYVIEAIF--------------------------DKLSLYPYAAPLFLLFLAGIIWLY
LSKFSKK-----------------------------------------------------------------
------------------------------------------------------------------------
--------------------
>gi|86150371|ref|ZP_01068597.1|/1-185
------------------------------------------------------------------------
----------------------------------------------MQDMID--------------------
--------------------------------------------TLIKYGYIVLFFYSLGGGMVG-----IL
AAGVLSSQG---------------------KMDLSFCIALAFIANTIGSTLLFILGKYYKKDIMPYFKK---
-----------HRRKIALAMIKTKQH-GIILLVTQKFIYGLKTFIPIAAG-----MAKYNFIKFFIINTLAS
LAWAIVLGFAAYTFGYVIEAIF--------------------------DKLSLYPYAAPLFLLFLAGIIWLY
LSKFSKK-----------------------------------------------------------------
------------------------------------------------------------------------
--------------------
>gi|86150977|ref|ZP_01069193.1|/1-185
------------------------------------------------------------------------
----------------------------------------------MQDMID--------------------
--------------------------------------------TLIKYGYIVLFFYSLGGGMVG-----IL
AAGVLSSQG---------------------KMDLSFCIALAFIANTIGSTLLFILGKYYKKDIMPYFKK---
-----------HRRKLALAMMKTKQH-GIILLVTQKFIYGLKTFIPIAAG-----MAKYNFIKFFIINTLAS
LAWAIVLGFAAYTFGYVIEAIF--------------------------DKLSLYPYTAPLFLLFLAGIIWLY
LSKFSKK-----------------------------------------------------------------
------------------------------------------------------------------------
--------------------
>gi|157415473|ref|YP_001482729./1-185
------------------------------------------------------------------------
----------------------------------------------MQDMID--------------------
--------------------------------------------TLIKYGYIVLFFYSLGGGMVG-----IL
AAGVLSSQG---------------------KMDLSFCIALAFIANTIGSTLLFILGKYYKKDIMPYFKK---
-----------HRRKLALAMMKTKQH-GIILLVTQKFIYGLKTFIPIAAG-----MAKYNFIKFFIINTLAS
LAWAIVLGFAAYTFGYVIEAIF--------------------------DKLSLYPYAAPLFLLFLAGIIWLY
LSKFSKK-----------------------------------------------------------------
------------------------------------------------------------------------
--------------------
>gi|153951115|ref|YP_001397698./1-185
------------------------------------------------------------------------
----------------------------------------------MQDMID--------------------
--------------------------------------------TLIKYGYIVLFFYSLGGGMVG-----IL
AAGFLSSQG---------------------KMDLSFCIALAFIANTIGSTLLFILGKYYKKDIMPYFKK---
-----------HRRKLALAMMKTKQH-GIILLVTQKFIYGLKTFIPIAAG-----MAKYNFLKFFIINTLAS
LAWAIVLGLTAYTFGYVIEAIF--------------------------DKLSLYPYAAPLFLLILAGIIWLY
LSKFSKK-----------------------------------------------------------------
------------------------------------------------------------------------
--------------------
>gi|222824213|ref|YP_002575787./1-187
------------------------------------------------------------------------
----------------------------------------------MQEMID--------------------
--------------------------------------------NLSTYGYLILFFYSFGGGMVA-----IL
AAGVLCASST--------------------KLDLHLCIFLAFLANTIGSTLLFILGKYYKKDIMPYFKN---
-----------HRRKIALAMMKIKKY-GDLLLVVQKFIYGVKTIIPIAAG-----LCKFSFVRFFIINTLAS
LIWAVVLGYAGFIFGNTLKEAF--------------------------EVFTNYPYIAPVFIITLIFIIWLY
LSRFSKKK----------------------------------------------------------------
------------------------------------------------------------------------
--------------------
>gi|75760077|ref|ZP_00740140.1|/1-197
------------------------------------------------------------------------
----------------------------------------------MEQHIGELI-----------------
-------------------------------------------AHYGYFGIVIALAGGIVGLPIP-DEFLLT
FIG-YNVSKG--------------------VMSGTAAFLSGMAGAMLGITLSYILGLKLGLPVLKKYGPK--
--------IRIKEHHIEKTHILFEKY-GPFLLMIGYFIPGVRHLTAYFAG-----VSNLTLWRFCLYAYGGA
LIWISVFIGLGWKLGEKWRFVE--------------------------YSLHHYG---IWILLISAVVTCVV
WFYIKKKK--NR------------------------------------------------------------
------------------------------------------------------------------------
--------------------
>gi|218235024|ref|YP_002365258./1-197
------------------------------------------------------------------------
----------------------------------------------MEQHIGELI-----------------
-------------------------------------------AHYGYFGIVIALAGGIVGLPIP-DEFLLT
FVG-YNVSKG--------------------VMSGTAAFLSGMAGAMLGITLSYILGLKLGLPVLKKYGPK--
--------IRIKEHHIEKTHILFEKY-GPFLLMIGYFIPGVRHLTAYFAG-----VSNLTLWRFCLYAYGGA
LIWISVFIGLGWKLGEKWRFVE--------------------------YSLHHYG---IWILLISAVVTCVV
WLYIKKKK--NR------------------------------------------------------------
------------------------------------------------------------------------
--------------------
>gi|206968365|ref|ZP_03229321.1/1-199
------------------------------------------------------------------------
----------------------------------------------MEQHIGELI-----------------
-------------------------------------------AHYGYFGIVIALAGGIVGLPIP-DEFLLT
FVG-YNVSKG--------------------VMSGTAAFLSGMAGAMLGITLSYILGLKLGLPVLKKYGPK--
--------IRIKEHHIEKTHILFEKY-GPFLLMIGYFIPGVRHLTAYFAG-----VSNLTLWRFCLYAYGGA
LIWISVFIGLGWKLGEKWRFVE--------------------------YSLHHYG---IWILLISAVVTCVV
WLYIKKKKKKNR------------------------------------------------------------
------------------------------------------------------------------------
--------------------
>gi|30018666|ref|NP_830297.1|/1/1-197
------------------------------------------------------------------------
----------------------------------------------MEQHIGELI-----------------
-------------------------------------------AHYGYFGIVIALAGGIVGLPIP-DEFLLT
FVG-YNVSKG--------------------VMSGTAAFLSGLAGAMLGITLSYILGLKLGLPVLKKYGPK--
--------IRIKEHHIEKTHILFEKY-GPFLLMIGYFIPGVRHLTAYFAG-----VSNLTLWRFCLYAYGGA
LIWISVFIGLGWKLGEKWRFVE--------------------------YSLHHYG---IWILLISAVVTCFV
WLYIKKKK--NR------------------------------------------------------------
------------------------------------------------------------------------
--------------------
>gi|49479892|ref|YP_034744.1|/1/1-198
------------------------------------------------------------------------
----------------------------------------------MEQHIGELI-----------------
-------------------------------------------AHYGYFGIIIALAGGIVGLPIP-DEFLLT
FVG-YNVSKG--------------------VMSGTAAFLSGMAGAMLGITLSYILGLKLGLPVLKKYGPK--
--------IRIKEHHIEKTHILFEKY-GPFLLMIGYFIPGVRHLTAYFAG-----MSNLTIWRFCLYAYGGA
LIWISVFIGLGWKLGEKWRFVE--------------------------YSLHHYG---IWILSISVVVTCVV
WFYIKKKKNRE-------------------------------------------------------------
------------------------------------------------------------------------
--------------------
>gi|52144830|ref|YP_081999.1|/1/1-198
------------------------------------------------------------------------
----------------------------------------------MEQHIGELI-----------------
-------------------------------------------AHYGYFGIIIALAGGIVGLPIP-DEFLLT
FVG-YNVSKG--------------------VMSGTAAFLSGMAGAMLGITLSYILGLKLGLPVLKKYGPK--
--------IRIKEHHIEKTHVLFEKY-GPFLLMIGYFIPGVRHLTAYFAG-----MSNLTIWRFCLYAYGGA
LIWISVFIGLGWKLGEKWRFVE--------------------------YSLHHYG---IWILSISVVVTCVV
WFYIKKKKNRE-------------------------------------------------------------
------------------------------------------------------------------------
--------------------
>gi|118476168|ref|YP_893319.1|//1-198
------------------------------------------------------------------------
----------------------------------------------MEQHIGELI-----------------
-------------------------------------------AHYGYFGIIIALAGGIVGLPIP-DEFLLT
FVG-YNVSKG--------------------VMSGTAAFLSGMAGAMLGITLSYILGLKLGLPVLKKYGPK--
--------IRIKEHHIEKTHVLFEKY-GPFLLMIGYFIPGVRHLTAYFAG-----MSNLTLWRFCLYAYGGA
LIWISVFIGLGWKLGEKWRFVE--------------------------YSLHHYG---IWIISISVVVTCVV
WFYIKKKKNRE-------------------------------------------------------------
------------------------------------------------------------------------
--------------------
>gi|30260581|ref|NP_842958.1|/1/1-196
------------------------------------------------------------------------
----------------------------------------------MEQHIGELI-----------------
-------------------------------------------AHYGYFGIIIALAGGIVGLPIP-DEFLLT
FVG-YNVSKG--------------------VMSGTAAFLSGMAGAMLGITLSYILGLKLGLPVLKKYGPK--
--------IRIKEHHIEKTHILFEKY-GPFLLMIGYFIPGVRHLTAYFAG-----MSNLTIWRFCLYAYGGA
LIWISVFIGLGWKLGEKWRFVE--------------------------YSLHHYG---IWILSISVVVTCVV
WFYIK--KNRE-------------------------------------------------------------
------------------------------------------------------------------------
--------------------
>gi|42779610|ref|NP_976857.1|/1/1-198
------------------------------------------------------------------------
----------------------------------------------MEQHIGELI-----------------
-------------------------------------------AHYGYFGIIIALAGGIVGLPIP-DEFLLT
FVG-YNVSKG--------------------VMSGAAAFLSGMAGAMLGITLSYILGLKLGLPVLKKYGPK--
--------IRIKEHHIEKTHILFEKY-GPFLLIVGYFIPGVRHLTAYFAG-----MSNLTLWRFCLYAYGGA
FIWISVFIGLGWKLGEKWRFVE--------------------------YSLHHYG---IWILSISVVVTCVV
WFYIKKKKNRE-------------------------------------------------------------
------------------------------------------------------------------------
--------------------
>gi|206974407|ref|ZP_03235324.1/1-198
------------------------------------------------------------------------
----------------------------------------------MEQHIGELI-----------------
-------------------------------------------AHYGYFGIIIALAGGIVGLPIP-DEFLLT
FVG-YNVSKG--------------------VMSGTAAFLSGMAGAMLGITLSYILGLKLGLPVLKKYGPK--
--------IRIKEHHIEKTHILFEKY-GPFLLIVGYFIPGVRHLTAYFAG-----MSNLTLWRFCLYAYGGA
LIWISVFIGLGWKLGEKWRFVE--------------------------YSLHHYG---IWILSISVVVTCVV
WFYIKKKKNRE-------------------------------------------------------------
------------------------------------------------------------------------
--------------------
>gi|163938405|ref|YP_001643289./1-197
------------------------------------------------------------------------
----------------------------------------------MEQHIGELI-----------------
-------------------------------------------AHYGYFGIIIALAGGIVGLPIP-DEFLLT
FIG-YNISKG--------------------VMSGTAAFLSGMAGAMLGITLSYILGLKLGLPVLKKYGPK--
--------VRIKEHHIEKTHILFEKY-GPFLLMIGYFIPGVRHLTAYFAG-----VSNLTLWRFCLYAYGGA
LIWISVFIGLGWKLGEKWRFVE--------------------------YSLHHYG---IWILLVSAIVILIV
WIYIRKRKNR--------------------------------------------------------------
------------------------------------------------------------------------
--------------------
>gi|152974236|ref|YP_001373753./1-198
------------------------------------------------------------------------
----------------------------------------------MEQHIAELI-----------------
-------------------------------------------TQYGYFGIIIALAGGIVGLPIP-DEFLLT
FIG-YNISKG--------------------VMSGPAAFLSGMAGAMLGITLSYLLGLKLGLPVLKKYGPK--
--------IRIKEKQIEKTHILFEKY-GPFLLLVGYFIPGVRHLTAYFAG-----VSNLTVWRFCLYAYSGA
LIWISVFIGLGWKLGEKWRFVE--------------------------YSLHHYG---IWILIISGLITIAV
CFYLKRRRNRS-------------------------------------------------------------
------------------------------------------------------------------------
--------------------
>gi|67078050|ref|YP_245670.1|/1/1-206
------------------------------------------------------------------------
----------------------------------------------MEQQIGELI-----------------
-------------------------------------------VHYGYFGIIIALVGGIVGLPIP-DEFLLT
FVG-YNVSKG--------------------TMSGLFAFLSGVAGAILGITLSYLLGLKLGLPILNKYGPK--
--------IYIKEQHIEKTHILFEKY-GPFLLMIGYFIPGVRHLTAYFAG-----MSNLTFWRFCLYAYSGA
VIWVSIFIGLGWKLSDKWNFVE--------------------------YSLHHYG---IRILTITAAVIFIV
WLYVKNKKTPAKKKESLAK-----------------------------------------------------
------------------------------------------------------------------------
--------------------
>gi|169829913|ref|YP_001700071./1-198
------------------------------------------------------------------------
----------------------------------------------MAQHVQSLI-----------------
-------------------------------------------EHYGYFGIIVILIGGIVGLPLP-DEVFLT
YVG-YSVYRE--------------------SLGHIPALVSALIGAMGGITLSYYIGRRFGLPLLQKYGPK--
--------IHITEQKIEFTKKMFMKV-GPFLLIAGYFIPGVRHLTAYIAA-----INNYPYRKFAFFAYTGA
FIWTFTFITLGKVLGEKWRFVG--------------------------YYLSHYS---MYVILLFVLVMLIV
YYLFKKRNVQK-------------------------------------------------------------
------------------------------------------------------------------------
--------------------
>gi|56419108|ref|YP_146426.1|/1/1-201
------------------------------------------------------------------------
----------------------------------------------MQHYLHYLI-----------------
-------------------------------------------EHFGYIGIMVALMLGIVGLPIP-DELLLT
YAG-YRVSTG--------------------AFSYPLAFLSCWLGAIIGISLSYMLGITLGLPFLHKFGPK--
--------LHLTEKRLEQTKALFSKL-GPAVLFICYFIPGVRHLAAFWAG-----MNAYRWRKFALFAYSGA
MVWVAVFLTIGAYFESRWMAVK--------------------------QYIHAYR---PFLFPVFLVALGFA
IFYWYIQQKRKTPG----------------------------------------------------------
------------------------------------------------------------------------
--------------------
>gi|221089756|ref|ZP_03559266.1/1-201
------------------------------------------------------------------------
----------------------------------------------MHQYWHHFI-----------------
-------------------------------------------EHFGYIGIMVALMLGIVGLPIP-DELLLT
YAG-YRVSTG--------------------AFSYPLAFLSCWLGAIIGISLSYMLGITLGLPFLHKFGPK--
--------LHLTEKRLEQTKALFSKL-GPAVLFICYFIPGVRHLAAFWAG-----MNAYRWRKFALFAYSGA
MVWVAVFLTIGAYFESRWMAVK--------------------------QYIHAYR---PFLFPVFLVALGFA
IFYWYIQQKRKTPG----------------------------------------------------------
------------------------------------------------------------------------
--------------------
>gi|138894190|ref|YP_001124643./1-232
------------------------------------------------------------------------
---------------MIRSIVCHRSPAATHFHYNGHIKIAAKRGDDLQHYLHHLI-----------------
-------------------------------------------DHFGYVGIMIALMLGIVGLPIP-DELLLI
YTG-YRVSTG--------------------AFSYPLAFLVCLFGATTGISLGYILGITLGLPFLHKFGPK--
--------LHITEKRLQQTKTLFSKL-GPAVLFICYFIPGVRHLAAFWAG-----VNAYDWRKFALFAYSGA
VVWVAVFLTIGTYFESRWMAFR--------------------------QYIDAYR---PFLFSVFLAVFIFT
VFYWHAQQKQKPPD----------------------------------------------------------
------------------------------------------------------------------------
--------------------
>gi|171326081|ref|ZP_02914573.1/1-198
------------------------------------------------------------------------
----------------------------------------------MEHYLHYFI-----------------
-------------------------------------------DHFGYIGIMVVLMLGIVGMPIP-DELLLT
YIG-YRISTG--------------------SMSYPISFVFGFIGAIAGISISYYLGVKLGLPFLQKIGPK--
--------IHITEKRIEQTKALFAKL-GPSVLFICYFIPGIRHLAAFLAG-----FNAYDRKKFMLYAYSGA
FVWVFTFLTIGNYLGKNWIIIK--------------------------QYMDEYR---TFFMAVFILLICLL
TIYWFYQQKKK-------------------------------------------------------------
------------------------------------------------------------------------
--------------------
>gi|15614620|ref|NP_242923.1|/1/1-200
------------------------------------------------------------------------
-----------------------------------------------MELFEFLL-----------------
-------------------------------------------IKYGYIALILILTGGIVGLPIP-DEVLLT
LVG-YYISLG--------------------KMSYVLALLASFLGATLGISISYFLGTKLGLPFLMKYGPK--
--------FHISHQKIDHAQALFRKY-GPILLFIGYFLPGVRHVTGYLSG-----LSKCKFRTFSLYAYTGA
FIWCLVFITLGHEIGNKWYIVE--------------------------KYLFKSS---FLLFLLILCVIGYF
IVRNKRMEKNAEKK----------------------------------------------------------
------------------------------------------------------------------------
--------------------
>gi|150018080|ref|YP_001310334./1-236
------------------------------------------------------------------------
-----------------------------------------------MDHVIELF-----------------
-------------------------------------------NHYGYIAVLISLVLELIAFPLP-GEALMT
YCG-YVVYMN--------------------KMSYLLSIIVATSGAIIGITISYFIGRALEIKLIENYGSY--
--------IHLNKNRMDKISTWYQKY-GGILLIVAYFIPGIRHITGYFSG-----MTKVSYKKFAISAYLGA
LIWTTTFISLGRVLGANWNKYN--------------------------EISKWYL---LIAVLIAILLILLY
ISYKEKISVFSKFLKEEFCKILYSMLKAKVLVTGLAVLFLIFIVVMIGFI----------------------
------------------------------------------------------------------------
--------------------
>gi|46446590|ref|YP_007955.1|/1/1-205
------------------------------------------------------------------------
-----------------------------------------MEHVNI-DALIPWL-----------------
-------------------------------------------EQYGVFALFALLALGIIAFPVP-EETLLV
ISG-ILMKNG--------------------SLKITETIIACLGGSVCGITASYLLGLKAGIYFFNRTGKW--
--------FGLTQKHLDKAHQWFERF-GKWALFIGYFIPGVRHFTGFSAG-----MSRLEFKEFTLFAYSGA
LVWVSSFLSLGYFFGDYGLSFF--------------------------HHLGKGDQTTI-FIIVLLTLTYLV
YAFTKKRKSTVN------------------------------------------------------------
------------------------------------------------------------------------
--------------------
>gi|116620229|ref|YP_822385.1|//1-199
------------------------------------------------------------------------
-----------------------------------------MEQQ-----VLTWI-----------------
-------------------------------------------SQYGYIAIFFLLVFGIVGLPVP-DETLLT
FTG-YLVYQG--------------------HLSLPLAFLSAFTGSVCGITLSYVLGRTFGLGLIHRYGRY--
--------LHITHAHVEKAHEFFRRA-GHWSLTFGYFVPGVRHFTAYAAG-----MSELEYPTFALYAYAGA
AIWAGTFIGLGYFLGERWKDVQ--------------------------GHLEAYLLGGV-IASVILVLAYLV
WRKWFRAKRT--------------------------------------------------------------
------------------------------------------------------------------------
--------------------
>gi|167461949|ref|ZP_02327038.1/1-214
------------------------------------------------------------------------
-------------------------------------MITYWEWLNLKETVFSLL-----------------
-------------------------------------------ADYGYYALYSLLALGIIGLPIP-DETLMA
FVGSMTMHGG--------------------PMNFWASLAVAYAGTMTGMTISYTVGRKVGKPFLYKYGKW--
--------MKLTPARLQKAENWFRKY-GLWTVGFGYFVPGVRHFTCYLAG-----MSGVKWWKYLLYAGSGA
LVWCVTFLLLGRWIGRNFDRVL--------------------------HMFHRYTGVTLGILGGLLILGLIV
YLVFKRKKKQRNHM----------------------------------------------------------
------------------------------------------------------------------------
--------------------
>gi|172058728|ref|YP_001815188./1-216
------------------------------------------------------------------------
-------------------------------------------MTPIHHILHEVL-----------------
-------------------------------------------HQYGAFGLAILLAGGIVGLPVP-DETLLV
MSG-FWMHHG--------------------DLPLVGTILAAYAGSCIGMTISYVLGLKLGMPLLHRMAPK--
--------LRISEKHIFKAEAGFLRY-GKTVLIIGYYIPGLRQLSAFFAG-----VSKMPFRIFATYAYTGA
LIWISVFLGAGYFLGRHFSFSL--------------------------LLEHFANNPDTLPYLVGAAGAIGL
SFVLKTYLTYRAKFSLYKNSLLQ-------------------------------------------------
------------------------------------------------------------------------
--------------------
>gi|75760139|ref|ZP_00740199.1|/1-228
------------------------------------------------------------------------
-----------------------MIVISTIFLYNNSKKLYVIERRDDMEWIHELF-----------------
-------------------------------------------QQYGYYVVLVGLLLEYIALPFP-GEPTLA
YAG-FLAQKG--------------------DLSLPILIILSFIGTSVGMTIQYFLGNKLGMPFIQKYGKY--
--------VFLTQRKIDLTRMWFDKY-GYFLIFIGFFIPGVRHFTGYFAG-----IINLPFRRFAITIYSGA
LFWVSFFLIGGYWLGGNLHDIF--------------------------GVLEDHIGKIIVGVIVIVAITLGV
RFRKQLKRVLLQNAS---------------------------------------------------------
------------------------------------------------------------------------
--------------------
>gi|218900178|ref|YP_002448589./1-204
------------------------------------------------------------------------
-----------------------------------------------MEWIHELF-----------------
-------------------------------------------QQYGYYVVLVGLLLEYIALPFP-GEPTLA
YAG-FLAQKG--------------------DLSLPILIILSFIGTSVGMTIQYFLGNKLGMPFIQKYGKY--
--------VFLTQRKIDLTRMWFDKY-GYFLIFIGFFIPGVRHFTGYFAG-----IINLPFRRFAITIYSGA
LFWVSFFLIGGYWLGGNLHDIF--------------------------GVLEDHIGKIIVGVIVIVAITLGV
RFRKQLKRVLLQNAS---------------------------------------------------------
------------------------------------------------------------------------
--------------------
>gi|30023065|ref|NP_834696.1|/1/1-204
------------------------------------------------------------------------
-----------------------------------------------MEWIHELF-----------------
-------------------------------------------QQYGYYVVLVGLLLEYIALPFP-GEPTLA
YAG-FLAHKG--------------------DLSLPILIILSFIGTSVGMTIQYFLGNKLGMPFIQKYGKY--
--------VFLTQRKIDLTRMWFDKY-GYFLIFIGFFIPGVRHFTGYFAG-----IINLPFRRFAITIYSGA
LFWVSFFLIGGYWLGGNLHDIF--------------------------GVLEGHIGKIIFGVIVIVAVTLGI
RFRKQLKRVLLQNAS---------------------------------------------------------
------------------------------------------------------------------------
--------------------
>gi|30265074|ref|NP_847451.1|/1/1-204
------------------------------------------------------------------------
-----------------------------------------------MEWIHELF-----------------
-------------------------------------------QQYGYYVVLVGLLLEYIALPFP-GEPTLA
YAG-FLAHKG--------------------DLSLPILIILSFIGTSVGMTIQYFLGNKLGMPFIQKYGKY--
--------VFLTQRKIDLTRMWFDKY-GYFLIFIGFFIPGVRHFTGYFAG-----IINLPFRRFAITIYSGA
LFWVSFFLIGGYWLGGNLHDIF--------------------------GALEGHIGKIIFGVIVIVAITLGV
RFRKQLKRALLQNAS---------------------------------------------------------
------------------------------------------------------------------------
--------------------
>gi|65317019|ref|ZP_00389978.1|/1-214
------------------------------------------------------------------------
-------------------------------------MLHVIERRDDMEWIHELF-----------------
-------------------------------------------QQYGYYVVLVGLLLEYIALPFP-GEPTLA
YAG-FLAHKG--------------------DLSLPILIILSFIGTSVGMTIQYFLGNKLGMPFIQKYGKY--
--------VFLTQRKIDLTRMWFDKY-GYFLIFIGFFIPGVRHFTGYFAG-----IINLPFRRFAITIYSGA
LFWVSFFLIGGYWLGGNLHDIF--------------------------GALEGHIGKIIFGVIVIVAITLGV
RFRKQLKRALLQNAS---------------------------------------------------------
------------------------------------------------------------------------
--------------------
>gi|49481080|ref|YP_039050.1|/1/1-204
------------------------------------------------------------------------
-----------------------------------------------MEWIHELF-----------------
-------------------------------------------QQYGYYVVLVGLLLEYIALPFP-GEPTLA
YAG-FLAHKG--------------------DLSLPILIILSFIGTSVGMTIQYFLGNKLGMPFIQKYGKY--
--------VFLTQRKIDLTRMWFDKY-GYFLIFIGFFIPGVRHFTGYFAG-----IINLPFRRFAITIYSGA
LFWVSFFLIGGYWLGGNLHDIF--------------------------GVLEGHIGKIIFGVIVIVAITLGV
RFRKQLKRALLQNAS---------------------------------------------------------
------------------------------------------------------------------------
--------------------
>gi|118480116|ref|YP_897267.1|//1-228
------------------------------------------------------------------------
-----------------------MIVISTIFLYNISKKLHVIERRDDMEWIHELF-----------------
-------------------------------------------QQYGYYVVLVGLLLEYIALPFP-GEPTLA
YAG-FLAHKG--------------------DLSLPILIILSFIGTSVGMTIQYFLGNKLGMPFIQKYGKY--
--------VFLTQRKIDLTRMWFDKY-GYFLIFIGFFIPGVRHFTGYFAG-----IINLPFRRFAITIYSGA
LFWVSFFLIGGYWLGGNLHDIF--------------------------GVLEGHIGKIIFGVIVIVAITLGV
RFRKQLKRALLQNAS---------------------------------------------------------
------------------------------------------------------------------------
--------------------
>gi|47567074|ref|ZP_00237791.1|/1-204
------------------------------------------------------------------------
-----------------------------------------------MEWIHELF-----------------
-------------------------------------------QQYGYYVVLVGLLLEYIALPFP-GEPTLA
YAG-FLAHKG--------------------DLSLPILIILSFIGTSVGMTIQYFLGNKLGMPFIQKYGKY--
--------VFLTQRKIDLTRMWFDKY-GYFLIFIGFFIPGVRHFTGYFAG-----IINLPFRRFAITIYSGA
LFWVSFFLIGGYWLGGNLHDIF--------------------------GALEGHIGKIIFGVIAIVAITLGV
RFRKQLKRALLQNAS---------------------------------------------------------
------------------------------------------------------------------------
--------------------
>gi|206978218|ref|ZP_03239098.1/1-204
------------------------------------------------------------------------
-----------------------------------------------MEWIHELF-----------------
-------------------------------------------QQYGYYVVLVGLLLEYIALPFP-GEPTLA
YAG-FLAHKG--------------------DLSLPILIILSFIGTSVGMTIQYFLGNKLGMPFVQKYGKY--
--------VFLTQRKIDLTRMWFDKY-GYFLIFIGFFIPGVRHFTGYFAG-----IINLPFRRFAITIYSGA
LFWVSFFLIGGYWLGGNLHDIF--------------------------GALEGHIGKIIFGVIAIVAITLGV
RFRKQLKRALLQNAS---------------------------------------------------------
------------------------------------------------------------------------
--------------------
>gi|217962507|ref|YP_002341079./1-204
------------------------------------------------------------------------
-----------------------------------------------MEWIHELF-----------------
-------------------------------------------QQYGYYVVLVGLLLEYIALPFP-GEPTLA
YAG-FLAHKG--------------------DLSLPILIILSFIGTSVGMTIQYFLGNKLGMPFVQKYGKY--
--------VFLTQRKIDLTRMWFDKY-GYFLIFIGFFIPGVRHFTGYFAG-----IINLPFRRFAITIYSGA
LFWVSFFLIGGYWLGGNLQDIF--------------------------GALEGHIGKIIFGVIAIVAITLGV
RFRKQLKRALLQNAS---------------------------------------------------------
------------------------------------------------------------------------
--------------------
>gi|42784216|ref|NP_981463.1|/1/1-204
------------------------------------------------------------------------
-----------------------------------------------MEWIHELF-----------------
-------------------------------------------QQYGYYVVLVGLLLEYIALPFP-GEPTLA
YAG-FLAHKG--------------------DLSLPILIILSFIGTSVGMTIQYFLGNKLGMPFVQKYGKY--
--------VFLTQRKIDLTRMWFDKY-GYFLIFIGFFIPGVRHFTGYFAG-----IINLPFRRFAITIYSGA
LFWVSFFLIGGYWLGGNLHDIF--------------------------GVLEGHIGKIIFGVIAIVAITLGV
RFRKQLKRAFLQNAS---------------------------------------------------------
------------------------------------------------------------------------
--------------------
>gi|163942748|ref|YP_001647632./1-204
------------------------------------------------------------------------
-----------------------------------------------MEWVHELF-----------------
-------------------------------------------QQYGYYVVLVGLLLEYIALPFP-GEPTLA
YAG-FLAQKG--------------------DLSLPILIILSFIGTSVGMTIQYFLGNKLGMPFVQKYGKY--
--------VFLTQRKIDLTRMWFDKY-GYFLIFIGFFIPGVRHFTGYFAG-----IINLPFRRFAITIYSGA
LFWVSFFLIGGYWLGGNLHDIF--------------------------GLLEDNIGKIIFGAIVIVAITLSI
RFRKQLKRVFLQNAS---------------------------------------------------------
------------------------------------------------------------------------
--------------------
>gi|152977291|ref|YP_001376808./1-204
------------------------------------------------------------------------
-----------------------------------------------MEWIHELF-----------------
-------------------------------------------QQYGYYVVLVGLLLEYIALPFP-GEPTLA
YAG-YLAHTG--------------------DLNLFVLIILSFIGTSIGMTIQYFLGNKLGMPFVQKYGKY--
--------VFLTQRKIDLTRMWFDKY-GYFLIFIGFFIPGVRHFTGYFGG-----IINLPFRRFAITIYAGA
LFWVLFFLLGGYWLGGNLHDIF--------------------------GALGQHSGKIIFGIALIVAITLCI
RFRKQLKRVFVQNAN---------------------------------------------------------
------------------------------------------------------------------------
--------------------
>gi|47564824|ref|ZP_00235868.1|/1-205
------------------------------------------------------------------------
-----------------------------------------------MEWIHELF-----------------
-------------------------------------------QQYGYYVVLVGLLLEYIALPFP-GKPTLA
YAG-FLSHQG--------------------DLSLPILIVLSFIGTSIGMTFQYFVGNKLGMPFIQKYGKY--
--------VFLTQKKINLTKMWFDKY-GYFLIFIAFFIPGVRHFTGYFAG-----IINLPFRRFAMTIYSGA
LFWVSFFLIGGYWLGENLEEIF--------------------------HILRQHIWKILFGIIIIALLT---
RFRKNIKRVIFKQINSNNT-----------------------------------------------------
------------------------------------------------------------------------
--------------------
>gi|192810838|ref|ZP_03039510.1/1-211
------------------------------------------------------------------------
--------------------------------------------MNLFELVERLF-----------------
-------------------------------------------EQYGYLVLLIGLPLDFIALPIPPGNTTLT
YTG-FLTYKG--------------------VIDMVPAMGSAFIGAAMGLTITYILGYRLGMPLIERYGKW--
--------LFIKPSLVEKTQAYYSKY-GNKLLIVCFFIPGVRQFIGYFIG-----MIRVPYRTVWIYGYTGV
AAWVLAFFSIGFIFGEQWQYIL--------------------------NVVEHYLKVIFLCLAGSFLVLLVW
SRVKREKAKKLTNATRNE------------------------------------------------------
------------------------------------------------------------------------
--------------------
>gi|30022897|ref|NP_834528.1|/1/1-199
------------------------------------------------------------------------
---------------------------------------------MELHELLSYI-----------------
-------------------------------------------EQYGYWALFFCLWLGIIGMPIP-DEMIVM
SGG-FVSSVG--------------------ILSVVPSFVLTYLGVVSGLSLGYILGKVFGTKVLHKLMKK--
--------KKA--KYLMKSQEMVDKY-GQYALVTSYFIPVVRHIVPYLVG-----MNNMSFRIYALYSYTTG
FVWTLVYFVLGSLFGQHIERIV--------------------------AAAIE---YGLYFGGSIALIVSVF
YFYRQKRNTVMSK-----------------------------------------------------------
------------------------------------------------------------------------
--------------------
>gi|218232572|ref|YP_002369637./1-199
------------------------------------------------------------------------
---------------------------------------------MELHELLSYI-----------------
-------------------------------------------EQYGYWALFFCLWLGIIGMPIP-DEMIVM
SGG-FVSSLG--------------------ILNVIPAFLLTYLGVVSGLSLGYILGKIFGTKVLDKLMKK--
--------KKA--KYVVKSQEMVEKY-GHYALVTSYFIPVVRHVVPYLVG-----MNNMSFKTYALYSYTTG
FLWTLVYFVLGSLFGQHIERIV--------------------------AVAIE---YGVYFGGSIALIVSVF
YFYRQKRNTVMSK-----------------------------------------------------------
------------------------------------------------------------------------
--------------------
>gi|30264895|ref|NP_847272.1|/1/1-196
------------------------------------------------------------------------
---------------------------------------------MELHELLSYI-----------------
-------------------------------------------EQYGYWALFFCLWLGIIGMPIP-DEMIVM
SGG-FVSSLG--------------------ILSIITAFLLTYLGVVSGLSLGYILGKIFGTKVLHKLMKK--
--------KKA--KYLLKSQQMVEKY-GHYALVTSYFIPVVRHIVPYLVG-----MNNMSFRIYALYSYTTG
FVWTLIYFVLGSLFGQHIERIV--------------------------AVAIE---YGVYFGVIVVLIGSLF
YVKRS---SVVSK-----------------------------------------------------------
------------------------------------------------------------------------
--------------------
>gi|165869715|ref|ZP_02214373.1/1-196
------------------------------------------------------------------------
---------------------------------------------MELHELLSYI-----------------
-------------------------------------------EQYGYWASFFCLWLGIIGMPIP-DEMIVM
SGG-FVSSLG--------------------ILSIITAFLLTYLGVVSGLSLGYILGKIFGTKVLHKLMKK--
--------KKA--KYLLKSQQMVEKY-GHYALVTSYFIPVVRHIVPYLVG-----MNNMSFRIYALYSYTTG
FVWTLIYFVLGSLFGQHIERIV--------------------------AVAIE---YGVYFGVIVVLIGSLF
YVKRS---SVVSK-----------------------------------------------------------
------------------------------------------------------------------------
--------------------
>gi|49481401|ref|YP_038872.1|/1/1-196
------------------------------------------------------------------------
---------------------------------------------MELHELLSYI-----------------
-------------------------------------------EQYGYWALFFCLWLGIIGMPIP-DEMIVM
SGG-FVSSLG--------------------ILSIIPAFLLTYLGVVSGLSLGYILGKIFGTKVLHKLMKK--
--------KKA--KYLLKSQQMVEKY-GHYALVTSYFIPVVRHIVPYLVG-----MNNMSFRIYALYSYTTG
FVWTLIYFVLGSLFGQHIERIV--------------------------AVAIE---YGVYFGVIVVLIGSLF
YVKRS---AVVSK-----------------------------------------------------------
------------------------------------------------------------------------
--------------------
>gi|167633890|ref|ZP_02392213.1/1-196
------------------------------------------------------------------------
---------------------------------------------MELHELLSYI-----------------
-------------------------------------------EQYGYWALFFCLWLGIIGMPIP-DEMIVM
SGG-FVSSLG--------------------ILSIITAFLLTYLGVVSGLSLGYILGKIFGTKVLHKLMKK--
--------KKA--KYLLKSQQMVEKY-GHYALVTSYFIPVVRHIVPYLVG-----MNNMSFRIYALYSYTTG
FVWTLIYFVLGSLFGQHIERIV--------------------------AVAIE---YGVYFGVIVVLIGSLF
YVKRS---AVVSK-----------------------------------------------------------
------------------------------------------------------------------------
--------------------
>gi|206976995|ref|ZP_03237896.1/1-196
------------------------------------------------------------------------
---------------------------------------------MELHELLSYI-----------------
-------------------------------------------EQYGYWALFFCLWLGIIGMPIP-DEMIVM
SGG-FVSSLG--------------------ILSIIPAFLLTYLGVVSGLSLGYILGKIFGTKVLHKLMKK--
--------KKA--KYLLKSQQMVEKY-GHYALVTSYFIPVVRHIVPYVVG-----MNNMSFRIYALYSYTTG
FVWTLIYFVLGSLFGQHIERIV--------------------------AVAIE---YGVYFGVIVVLIGSLF
YIKRS---AVVSK-----------------------------------------------------------
------------------------------------------------------------------------
--------------------
>gi|217962316|ref|YP_002340888./1-196
------------------------------------------------------------------------
---------------------------------------------MELHELLSYI-----------------
-------------------------------------------EQYGYWALFFCLWLGIIGMPIP-DEMIVM
SGG-FVSSLG--------------------ILSIIPAFLLTYLGVVSGLSLGYILGKIFGTKVLHKLMKK--
--------KKA--KYLLKSQQMVEKY-GHYALVTSYFIPVVRHIVPYVVG-----MNNMSFRIYALYSYTTG
FVWTLIYFVLGSLFGQHIERIV--------------------------AVAIE---YGVYFGVIVVLIGSLF
YVKRS---AVVSK-----------------------------------------------------------
------------------------------------------------------------------------
--------------------
>gi|52140679|ref|YP_086151.1|/1/1-196
------------------------------------------------------------------------
---------------------------------------------MELHELLSYI-----------------
-------------------------------------------EQYGYWALFFCLWLGIVGMPIP-DEMIVM
SGG-FVSSLG--------------------ILSIIPAFLLTYLGVVSGLSLGYILGKIFGTKVLHKLMKK--
--------KKA--KYLLKSQQMVEKY-GHYALVTSYFIPVVRHIVPYLVG-----MNNMSFRIYALYSYTTG
FVWTLIYFVLGSLFGQHIERIV--------------------------AVTIE---YGVYFGVVVVLIGSLF
YVKRS---AVVSK-----------------------------------------------------------
------------------------------------------------------------------------
--------------------
>gi|118479949|ref|YP_897100.1|//1-196
------------------------------------------------------------------------
---------------------------------------------MELHELLSYI-----------------
-------------------------------------------EQYGYWALFFCLWLGIIGMPIP-DEMIVM
SGG-FVSSLG--------------------ILNVIPAFLLTYLGVVSGLSLGFILGKIFGTKVLDKLMKK--
--------KKA--KYLLKSQQMVEKY-GHYALVTSYFIPVVRHIVPYLVG-----MNNMSFRIYALYSYTTG
FVWTLIYFVLGSLFGQHIERIV--------------------------AVAIE---YGVYFGVIVVLIGSLF
YVKRS---AVVSK-----------------------------------------------------------
------------------------------------------------------------------------
--------------------
>gi|196041512|ref|ZP_03108805.1/1-196
------------------------------------------------------------------------
---------------------------------------------MELHELLSYI-----------------
-------------------------------------------EQYGYWALFFCLWLGIIGMPIP-DEMIVM
SGG-FVSSLG--------------------ILNVIPAFLLTYLGVVSGLSLGFILGKIFGTKVLDKLMKK--
--------KKA--KYLLKSQQMVEKY-GHYALVTSYFIPVVRHIVPYLVG-----MNNMSFRIYALYSYTTG
FVWTLIYFVLGSLFGQHIERIV--------------------------AVAIE---YGVYFGVVVVLIGSLF
YVKRS---AVVSK-----------------------------------------------------------
------------------------------------------------------------------------
--------------------
>gi|196032899|ref|ZP_03100312.1/1-196
------------------------------------------------------------------------
---------------------------------------------MELHELLSYI-----------------
-------------------------------------------EQYGYWALFFCLWLGIIGMPIP-DEMIVM
SGG-FVSSLG--------------------ILSVIPALLLTYLGVVSGLSLGYILGRIFGAKVLDKLMKK--
--------KKA--KYLLKSQQMVEKY-GHYALVTSYFIPVVRHIVPYLVG-----MNNMSFRIYALYSYTTG
FVWTLIYFVLGSLFGQHIERIV--------------------------AVAIE---YGVYFGVIVVLIGSLF
YVKRS---AVVSK-----------------------------------------------------------
------------------------------------------------------------------------
--------------------
>gi|218906055|ref|YP_002453889./1-196
------------------------------------------------------------------------
---------------------------------------------MELHELLSYI-----------------
-------------------------------------------EQYGYWALFFCLWLGIIGMPIP-DEMIVM
SGG-FVSSLG--------------------ILSVIPALLLTYLGVVSGLSLGYILGRIFGAKVLDKLMKK--
--------KKA--KYFLKSQQMVEKY-GHYALVTSYFIPVVRHIVPYLVG-----MNNMSFRIYALYSYTTG
FVWTLIYFVLGSLFGQHIERIV--------------------------AVAIE---YGVYFGVVVVLIGSLF
YVKRS---AVVSK-----------------------------------------------------------
------------------------------------------------------------------------
--------------------
>gi|42784028|ref|NP_981275.1|/1/1-196
------------------------------------------------------------------------
---------------------------------------------MELHELLSYI-----------------
-------------------------------------------EQYGYWALFFCLWLGIIGMPIP-DEMIVM
SGG-FVSSLG--------------------ILSGIPAFLLTYLGVVSGLSLGYILGKIFGTKVLHKLMKK--
--------KKA--KYLLKSQQMVEKY-GHYALVTSYFIPVVRHIVPYVVG-----MNNMSFKMYALYSYTTG
FVWTLVYFMLGSLFGKHIESIV--------------------------AVAIE---YGVYFGVIVVLIGSLF
YVKRS---AVVSK-----------------------------------------------------------
------------------------------------------------------------------------
--------------------
>gi|47568000|ref|ZP_00238706.1|/1-199
------------------------------------------------------------------------
---------------------------------------------MELHELLSYI-----------------
-------------------------------------------EQYGYWALFFCLWLGIIGMPIP-DEMIVM
SGG-FVSSLG--------------------ILSGIPAFLLTYLGVVSGLSLGYILGKIFGTKVLDKLMKK--
--------KKV--RYLLKSQQMVEKY-GHYALVTSYFIPVVRHIVPYLVG-----MNNMSFKTYALYSYTTG
FVWTLVYFVLGALFGQHIESIV--------------------------AIAIE---YGVYFGVIVFIVTGIL
YLYRQKRITLMSK-----------------------------------------------------------
------------------------------------------------------------------------
--------------------
>gi|206969562|ref|ZP_03230516.1/1-199
------------------------------------------------------------------------
---------------------------------------------MELHELLSYI-----------------
-------------------------------------------EQYGYWALFFCLWLGIIGMPIP-DEMIVM
SGG-FVSSLG--------------------ILSVIPAFLLTYLGVVSGLSLGYILGKIFGTKVLDKLVKK--
--------KKA--KYLLKSQQMVEKY-GHYALVTSYFIPVVRHIVPYLVG-----MNNMSFKTYALYSYTTG
FVWTLVYFVLGALFGKHIESIV--------------------------AIAIE---YGVYFGVIVFIVTGML
YLYRQKRITLMSK-----------------------------------------------------------
------------------------------------------------------------------------
--------------------
>gi|49478886|ref|YP_039111.1|/1/1-199
------------------------------------------------------------------------
---------------------------------------------MELHELLSYI-----------------
-------------------------------------------EQYGYTALFFCLWLGIVGMPIP-DEMIVM
SGG-FVSSVG--------------------ILSVIPAFLLTYLGVVSGLSLGYLLGKVFGTKVLDKLMKK--
--------KKA--KYLLQSQRMIDKY-GPYALVTSYFIPVVRHIIPYLVG-----MNNMSYRKYALYSYTTG
FVWTLVYFLLGFLFGNHIDTIV--------------------------KITTE---YGIYFGGIVFIVACIW
YVCIQKRSTTVSK-----------------------------------------------------------
------------------------------------------------------------------------
--------------------
>gi|206976628|ref|ZP_03237533.1/1-199
------------------------------------------------------------------------
---------------------------------------------MELHELLSYI-----------------
-------------------------------------------EQYGYTALFFCLWLGIVGMPIP-DEMIVM
SGG-FVSSVG--------------------ILSVIPAFLLTYLGVVSGLSLGYLLGKVFGTKVLDKLMKK--
--------KKA--KYLLQSQKMIDKY-GHYALVTSYFIPVVRHIIPYLVG-----MNNMSYRKYALYSYTTG
FVWTLVYFLLGSLFGNHIETIV--------------------------EITTE---YGIYFGGIVLIVACIW
YVYIQKRSTTVSK-----------------------------------------------------------
------------------------------------------------------------------------
--------------------
>gi|75759277|ref|ZP_00739376.1|/1-204
------------------------------------------------------------------------
---------------------------------------------MELNELMSYI-----------------
-------------------------------------------EQYGYWALFFCLWLGIIGMPIP-DEMIVM
SGG-LVSSMG--------------------ILDLIPAFLLTYLGVVSGLSLGYILGKIFGIKILNKLMKK--
--------KKT--KYLLKSQEMIAKY-GHYTLVISYFIPVVRHIVPYLVG-----MNNMSFKTYAIYSYVTG
FVWTLVYFLLGSIFGKHIEVIV--------------------------TLATE---YGIYFGGIVIVVCSIS
YMYMHKKNAVVSEIKQHS------------------------------------------------------
------------------------------------------------------------------------
--------------------
>gi|163942564|ref|YP_001647448./1-201
------------------------------------------------------------------------
---------------------------------------------MELHELMSYI-----------------
-------------------------------------------EQYGYWALFFCLWLGIVGMPIP-DEMIVM
SGG-FVSSMG--------------------ILSVIPAFLLTYLGVVSGLSLGYILGKIFGIKVLNKLMKK--
--------KKA--KYLLKSQEVIGKY-GHYALVISYFIPVVRHIVPYLVG-----MNNMSFKTYALYSYMAG
LVWTLAYFMLGALFGKHIETIV--------------------------ALATK---YGMYLGGGIMIITSIS
YVYIQKRNAVVSEIK---------------------------------------------------------
------------------------------------------------------------------------
--------------------
>gi|169188514|ref|ZP_02848613.1/1-208
------------------------------------------------------------------------
---------------------------------------------MGYDFLVSII-----------------
-------------------------------------------DQFGYVSLFLVLCLGLIGLPVP-NEVVVM
TGG-AFVASG--------------------LLSPVPAYLMVFLGICSAMTFNYSIGRFAGSKVFDWFMKK--
--------KNMD-KFIHQAQNMSDKY-GGFALSIGLVLPVLRHVMPFVGG-----TNKMTFKRFMLFAYPSA
FVWTLIYFILGTFVGDQVQ-AI--------------------------GDSIAN--NGMIVVYALLAVAAG-
AAAWLYIRNRTAKKNEKAGRPM--------------------------------------------------
------------------------------------------------------------------------
--------------------
>gi|192813219|ref|ZP_03041883.1/1-208
------------------------------------------------------------------------
-----------------------------------------------MDTLLNFI-----------------
-------------------------------------------EQIGHYALFLVLCLGLVGLPVP-NEVVAM
TGG-ALAASG--------------------ILSPAPSFIMTFLGVCSGSTVGFMLSRFTASKLLNRVGEK--
--------SKIR-QFLDVSERLTRQY-GNYAICISAFLPILRNVTPYAVG-----MKGMPYRRFAIYSYTAS
LVWTTGYFSLGMFVGDQVVDHI--------------------------GLLINR--YGYYAAGIVAALAVIL
IISWWMRRNKRSKENNEIQFHG--------------------------------------------------
------------------------------------------------------------------------
--------------------
>gi|89100291|ref|ZP_01173157.1|/1-201
------------------------------------------------------------------------
---------------------------------------------MELDYILLLI-----------------
-------------------------------------------EENGYVGLFLWLWFGVFGIPVP-NEVIAM
TVG-MVSSMS--------------------VLHPLGAFLVTYAGMTAALTTCYTLGRFIGRPLIKYFHKR--
--------KRFA-KIIDDSLRLMDKH-HAFSLSLSYFIPGLRNFVPFLYG-----FSRLPFKTFALFAFSGA
LLWLAVAFTLGYLFGDHIDAII--------------------------LYGKEALLAGAVFALIILVIKTRS
RRKKEKQRELA-------------------------------------------------------------
------------------------------------------------------------------------
--------------------
>gi|56418756|ref|YP_146074.1|/1/1-198
------------------------------------------------------------------------
---------------------------------------------MDTSVWLPYV-----------------
-------------------------------------------QSYGYVMLFFFLFCGIVGIP-APEESLLF
LVG-VMVAKE--------------------QLLLGPSLASCWGGAMAGMVTAYGAGRWWGAPFVQKYGKC--
--------VGITAERWERARRWFGRY-GKWGILFGCYAPGVRQICPYMAG-----VSRFPFGPFLLLSALGT
AGWAVPLTAAGLWLGQRIHIPL--------------------------ISFPLAGLALFLLFLLAAWVGQRR
RKKSFES-----------------------------------------------------------------
------------------------------------------------------------------------
--------------------
>gi|221086410|ref|ZP_03555952.1/1-198
------------------------------------------------------------------------
---------------------------------------------MDTSVWLPYV-----------------
-------------------------------------------QSYGYVMLFLFLFCGIVGIP-APEESLLF
LVG-VMVAKE--------------------QLLLGPSLASCWGGAMAGMVTAYGAGRWWGAPFVQKYGKC--
--------VGITAERWERARRWFGRY-GKWGILFGCYAPGVRQICPYMAG-----VSRFPFGPFLLLSALGT
AGWAVPLTAAGLWLGQRIHIPL--------------------------ISFPLAGLALFLLFLLAAWVGQRR
RKKSFES-----------------------------------------------------------------
------------------------------------------------------------------------
--------------------
>gi|138893872|ref|YP_001124325./1-198
------------------------------------------------------------------------
---------------------------------------------MDTGAWLPYV-----------------
-------------------------------------------QSYGYVMLLLFLFCGIVGIP-APEESLLF
FVG-VVIAKN--------------------QLLLWPTLVSCWGGTMAGMVAAYGAGRRWGSPLVQKYGKY--
--------VGITDERWERSRDWFCRY-GKWGILFGCYVPGVRQICPYMAG-----VSRFPFRTFLLLAMLGT
AGWVVPLTLVGLLLGQHIHIPL--------------------------ISFPLAGLGLFLLFLLATWIGQRR
RKKSVES-----------------------------------------------------------------
------------------------------------------------------------------------
--------------------
>gi|171324872|ref|ZP_02913383.1/1-198
------------------------------------------------------------------------
---------------------------------------------MDTSILFSYV-----------------
-------------------------------------------QSYGYVIIFLFLFFGIVGIP-APEESLLF
FLG-IVIARK--------------------QLLWEYCFIVSWGGVVIGMIVAYGIGRFLGAPFIKRYGKY--
--------VGMKEEKWERTRKLFHRY-GKWVILFGYYVPGVRQISPYMAG-----VIRFPFRLFLLLASVGA
AIWVIPIIVVGMLLGQHVQIPL--------------------------IYFPMIGIALFLLFLLGVWVGQQF
RKKSFEN-----------------------------------------------------------------
------------------------------------------------------------------------
--------------------
>gi|212638036|ref|YP_002314556./1-193
------------------------------------------------------------------------
---------------------------------------------MEANSVLTYI-----------------
-------------------------------------------QSHGYIVLFLSLFFGIIGIP-APEESLLF
FVG-IFISHA--------------------QLHLFKSLFFAISGATIGMVVAYVAGYTFGSPLLFKYGHY--
--------IGFHRRRYRYVYRHFRKR-ALLLIPFGYFVPGIRQLSPYMAG-----VVRFPFLPFLFLSFVGA
SFWICLFIFVGKFLGERIHIPL--------------------------HVLPWITLLFFSLFFIALYVKNRK
QK----------------------------------------------------------------------
------------------------------------------------------------------------
--------------------
>gi|147678548|ref|YP_001212763./1-202
------------------------------------------------------------------------
----------------------------------------------MLDLIVKYL-----------------
-------------------------------------------STLGLAGLLAGVFIEAMGVP-FPGGIMVI
LTG-FLVNQG--------------------RLEFSSALMATLAGYTAGSLTAYLIGRNLGQPFFMRCSRY--
--------LRISPERLEQTRAWLDRS-APAFIVFGRFLPGVSNLTPYMAG-----VSRIGMGYFLFFNSIFA
AGWGFLYLLVGMFFGHNYPLIS--------------------------GYLNTRLP-LAGGGILVIYLVYLH
LKGRLKKGIKKIK-----------------------------------------------------------
------------------------------------------------------------------------
--------------------
>gi|169831219|ref|YP_001717201./1-195
------------------------------------------------------------------------
-----------------------------------------------MDSVLDCL-----------------
-------------------------------------------SALGLGGVVLGTVLEALGVPFFPGAVVMI
LAG-VLVHQG--------------------ALNFPATLGAAFGGYTVGSVLAYLLGKNVGTPFFRRYGRF--
--------LHVSPEKLMQAQTLPAYS-AGFFVLLGRFVPGVGNLTPYLAG-----LAQLQVGWFLLYNSLYA
LGWGTVYLGVGMFFGSRWPAII--------------------------TFIQPRLLGIAVLGGLAVVAVMMH
LD-RKR------------------------------------------------------------------
------------------------------------------------------------------------
--------------------
>gi|134300150|ref|YP_001113646./1-199
------------------------------------------------------------------------
----------------------------------------------MTEQILEHL-----------------
-------------------------------------------SKLGLPGLFVGVFLEALGLP-FPGSVLVG
LTG-FLCRQG--------------------DFNIFIAWLVALAGYMLGSATAFTLGRYIGEPFLIKWGKY--
--------LRLTQERFSKAQELFVKS-APAFIIGGRFIPTIGNLTPYVAG-----ISGISIFRFLFFDAIHA
VLWLTVFLGGGALLGQNWPKIM--------------------------DVLGFKYLWAVLIFLLGMYMLRHY
LPIFNRNKI---------------------------------------------------------------
------------------------------------------------------------------------
--------------------
>gi|15594595|ref|NP_212384.1|/1/1-204
------------------------------------------------------------------------
------------------------------------MTKMYINTIIEYIDSNIAY-----------------
--------------------------------------------SPIVFFSLLILAGLNVP---ISEDAIVL
MGGILSSRK---------------------NEYTILIFLGIFWGAYLGDIISFYIGKLMGN--------KLF
-----KNK-KDNNLLDKINYYYG-QYG-VLTLFIGRFIPFGVRNAIFMSAG---MGN-MKSNLFIVSDFFAT
LLSIVVYFTLSFKLGQSFE--------------------------IIFSKIKIIIFAIF--IAVIATTIIIY
VIKKNK-------KVDKNLK----------------------------------------------------
------------------------------------------------------------------------
--------------------
>gi|168691887|ref|ZP_02724679.1/1-204
------------------------------------------------------------------------
------------------------------------MTKMYINTIIEYIDSNIAY-----------------
--------------------------------------------SPIVFFSLLILAGLNVP---ISEDAIVL
MGGILSSRK---------------------NEYTILIFLGIFWGAYLGDIISFYIGKLMGN--------KLF
-----KNK-KDNNLLDKINYYYG-QYG-VLTLFIGRFIPFGVRNAIFMSAG---MGN-MKSNLFIVSDFFAT
LLSIVVYFTLSFKLGQSFE--------------------------IIFSKIKIIIFAIF--IAVIATTIIIC
VIKKNK-------KVDKNLK----------------------------------------------------
------------------------------------------------------------------------
--------------------
>gi|224533240|ref|ZP_03673840.1/1-204
------------------------------------------------------------------------
------------------------------------MTKMYINTIIEYIDSNIAY-----------------
--------------------------------------------SPIVFFSLLILAGLNVP---ISEDAIVL
MGGILSSRK---------------------NEYTVLIFLGIFWGAYLGDIISFYIGKLMGN--------KLF
-----KNK-KDNNLLDKINYYYG-QYG-VLTLFIGRFIPFGVRNAIFMSAG---MGN-MKSNLFIVSDFFAT
LLSIVVYFTLSFKLGQSFE--------------------------IIFSKIKIIIFAIF--IAVIATTIIIY
VIKKNK-------KVDKNLK----------------------------------------------------
------------------------------------------------------------------------
--------------------
>gi|168525853|ref|ZP_02719492.1/1-204
------------------------------------------------------------------------
------------------------------------MTKMYINTIIEYIDSNIAY-----------------
--------------------------------------------SPIVFFSLLILAGLNVP---ISEDAIVL
MGGILSSRK---------------------NEYTILIFLGIFWGAYLGDIISFYIGKLMGN--------KLF
-----KNK-KDNNLLDKINYYYG-QYG-VLTLFIGRFIPFGVRNAIFMSAG---MGN-MKSNLFIVSDFFAT
LLSIVVYFTLSFKLGQSFE--------------------------IIFSKIKIIIFAIF--ITVIATTIIIY
VIKKNK-------KVDKNLK----------------------------------------------------
------------------------------------------------------------------------
--------------------
>gi|221217758|ref|ZP_03589226.1/1-201
------------------------------------------------------------------------
---------------------------------------MYINTIIEYIDSNIAY-----------------
--------------------------------------------SPIVFFSLLILAGLNVP---ISEDAIVL
MGGILSSRK---------------------NEYTILIFLGIFWGAYLGDIISFYIGKLMGN--------KLF
-----KNK-KDNNLLDKINYYYG-QYG-VLTLFIGRFIPFGVRNAIFMSAG---MGN-MKSNLFIVSDFFAT
LLSIVVYFTLSFKLGQSFE--------------------------IIFSKIKIIIFAIF--ITVIATTIIIY
VIKKNK-------KVDKNLK----------------------------------------------------
------------------------------------------------------------------------
--------------------
>gi|195958934|ref|ZP_03095143.1/1-202
------------------------------------------------------------------------
------------------------------------MTKMYINTIIEYIDSNIAY-----------------
--------------------------------------------SPIVFFSLLILAGLNVP---ISEDAIVL
MGGILSSRK---------------------NEYTVLIFLGIFWGAYLGDIISFYIGKLMGN--------KLF
-----KNK-KDNNLLDKINYYYG-QYG-VLTLFIGRFIPFGVRNAIFISAG---MGN-MKSNLFIVSDFFAT
LLSIVVYFTLSFKLGQSFE--------------------------IIFSKIKIIIFAIF--ITVIATTIIIY
VIKKIK-------KLTKI------------------------------------------------------
------------------------------------------------------------------------
--------------------
>gi|51598510|ref|YP_072698.1|/1/1-204
------------------------------------------------------------------------
------------------------------------MITMHINTIIESIDSNIAY-----------------
--------------------------------------------SPIVFFSLLILAGLNVP---ISEDAIVL
MGGILSSRK---------------------NEYTVLIFLGIFWGAYLGDIISFYIGKLMGN--------KLF
-----KNK-KDNNLLDKINYYYG-QYG-VLTLFIGRFIPFGVRNAIFISAG---MGN-MKSNLFIVSDFFAT
LLSIMVYFTLSFKLGQSFE--------------------------IIFSKIKIIIFAIF--ITIISTTIIIW
VIKKNK-------KVDKNLK----------------------------------------------------
------------------------------------------------------------------------
--------------------
>gi|219684571|ref|ZP_03539514.1/1-201
------------------------------------------------------------------------
---------------------------------------MHINTIIESIDSNIAY-----------------
--------------------------------------------SPIVFFSLLILAGLNVP---ISEDAIVL
MGGILSSRK---------------------NEYTVLIFLGIFWGAYLGDIISFYIGKLMGN--------KLF
-----KNK-KDNNLLDKINYYYG-QYG-VLTLFIGRFIPFGVRNAIFISAG---MGN-MKSNLFIVSDFFAT
LLSIMVYFTLSFKLGQSFE--------------------------IIFSKIKIIIFAIF--ITVISTTIIIW
VIKKNK-------KVDKNLK----------------------------------------------------
------------------------------------------------------------------------
--------------------
>gi|224531590|ref|ZP_03672222.1/1-201
------------------------------------------------------------------------
---------------------------------------MYINKIIESIDSNIAY-----------------
--------------------------------------------SPIVFFSLLILAGLNVP---ISEDAIVL
MGGILSSRK---------------------NEYTILIFLGIFWGAYLGDIISFYIGKLMGN--------KLF
-----KNK-KVNNLLDKINYYYG-QYG-VLTLFIGRFIPFGVRNAIFISAG---MGN-MKSNLFIVSDFFAT
LLSIIVYFTLSFKLGQSFE--------------------------IIFSKIKIIIFTIF--ITVITTTIIIC
VIKKNK-------KVDKNLK----------------------------------------------------
------------------------------------------------------------------------
--------------------
>gi|224534425|ref|ZP_03675003.1/1-201
------------------------------------------------------------------------
---------------------------------------MYINTIIESIDSNIAY-----------------
--------------------------------------------SPIVFFSLLILAGLNVP---ISEDAIVL
MGGILASRK---------------------NEYTLLIFLGIFWGAYLGDIISFYIGKLMGN--------KLF
-----KNK-KDNNLLDKINYYYG-QYG-VLTLFIGRFIPFGVRNAIFISAG---MGN-MKSNLFIVSDFFAT
LLSIIVYFTLSFKLGQSFE--------------------------IIFSKIKIIIFAIF--ITIITAIIIIC
IIKKNK-------KVDKNLK----------------------------------------------------
------------------------------------------------------------------------
--------------------
>gi|111115075|ref|YP_709693.1|//1-204
------------------------------------------------------------------------
------------------------------------MTTMNITAIIEYIDSNIAY-----------------
--------------------------------------------SPIVFFSLLILAGLNVP---ISEDAIVL
MGGILASRK---------------------NEYTLLIFLGIFWGAYLGDIISFYIGKLMGN--------KLF
-----KNK-KDSTLLDKINYYYG-QYG-VLTLFIGRFIPFGVRNAIFISAG---MGN-MKSNLFIVSDFFAT
LLSIIVYFTLSFKLGQSFE--------------------------IIFSKIKIIIFAIF--ITVIATTIIIY
VIKKNK-------KVDKNLK----------------------------------------------------
------------------------------------------------------------------------
--------------------
>gi|216264093|ref|ZP_03436087.1/1-201
------------------------------------------------------------------------
---------------------------------------MNITAIIEYIDSNIAY-----------------
--------------------------------------------SPIVFFSLLILAGLNVP---ISEDAIVL
MGGILASRK---------------------NEYTLLIFLGIFWGAYLGDIISFYIGKLMGN--------KLF
-----KNK-KDSTLLDKINYYYG-QYG-VLTLFIGRFVPFGVRNAIFISAG---MGN-MKSNLFIVSDFFAT
LLSIIVYFTLSFKLGQSFE--------------------------IIFSKIKIIIFAIF--ITVIATTIIIY
VIKKNK-------KVDKNLK----------------------------------------------------
------------------------------------------------------------------------
--------------------
>gi|119953048|ref|YP_945257.1|//1-202
------------------------------------------------------------------------
---------------------------------------MHI--ILEFIDLNIAY-----------------
--------------------------------------------SPIVFFGLLILAGFNIP---ISEDAIVI
MGGILSSRK---------------------NEYTILIFLGIFWGAYIGDIISFYIGKFLAN--------KFL
-----KQKKQTNKLIDKMNYYYK-RYG-SLTLLFGRFIPFGFRNAIFISAG---MGN-MSTSNFLITDFFAA
MISITTYFTLSFKIGESFK--------------------------LIFPKIRIISLIAL--IIITIIILIIY
IIRKKKIK-----KVDKLFK----------------------------------------------------
------------------------------------------------------------------------
--------------------
>gi|187918123|ref|YP_001883686./1-202
------------------------------------------------------------------------
---------------------------------------MHI--ILEFIDLNINY-----------------
--------------------------------------------SPIVFFGLLILAGFNIP---ISEDAIVI
MGGILSSRK---------------------NEYTILIFLGIFWGAYIGDVISFYIGRFLAN--------KLL
-----KQKTQTNKLIDKMNYYYK-RYG-NLTLLFGRFIPFGVRNAIFISAG---MGN-MRISNFLITDFFAA
MISITTYFTLSFKIGESFK--------------------------IIFPKIRLILLITL--IIITILILISY
IIRKKKIQ-----KVDKLFE----------------------------------------------------
------------------------------------------------------------------------
--------------------
>gi|203284170|ref|YP_002221910./1-202
------------------------------------------------------------------------
---------------------------------------MYI--ILEFIDLNIAY-----------------
--------------------------------------------APIVFFGLLILAGLNIP---ISEDAIVI
MGGILASRK---------------------NEYTILIFLGIFWGAYIGDIISFYIGRFLAN--------KFL
-----KQKTKTNNLLDKINYYYK-HYG-SLTLLFGRFIPFGFRNAIFISAG---MGN-MHSSNFFIIDLFAA
MISITTYFTLSFKIGESFN--------------------------TIFPKIRFILLIIF--IIIIILILLRY
ILKKKKPK-----KVDKLFE----------------------------------------------------
------------------------------------------------------------------------
--------------------
>gi|203287706|ref|YP_002222721./1-204
------------------------------------------------------------------------
---------------------------------------MYI--ILEFIDLNIAY-----------------
--------------------------------------------APIVFFVLLILAGLNIP---ISEDAIVI
MGGILASRK---------------------NEYTILIFLGIFWGAYIGDIISFYIGRFLAN--------KFL
-----KQKTKTNNLLDKINYYYK-HYG-SLTLLFGRFIPFGFRNAIFISAG---MGN-MHSSNFFIIDLFAA
MISITTYFTLSFKIGESFN--------------------------TIFPKIRFILLIIFIIIIIIILILLRY
ILKKKKPK-----KVDKLFE----------------------------------------------------
------------------------------------------------------------------------
--------------------
>gi|15639766|ref|NP_219216.1|/1/1-214
------------------------------------------------------------------------
----------------------------------------MVHTLFSWVSAHIHS-----------------
--------------------------------------------LPMVVFVSLLLAGVHVP---VSEDALIV
MSALVCRQD---------------------GASVPSFLGALYAGALISDYAVYFWGYLLQQGALR----VAA
-----LERTLASCRAQKIVTLLS-RYG-LWVYVLARFVPFGVRNVVSLTSG---FVR-VPFVRFACYDALAA
ACSISVLFWMTYFLGSVQR--------------------------ISLKVFAVVILPLS--VLGIRVLIGRR
QKTTGDGVRITHDDVQTNVGVR--------------------------------------------------
------------------------------------------------------------------------
--------------------
>gi|42526909|ref|NP_972007.1|/1/1-207
------------------------------------------------------------------------
----------------------------------------MLTAFLNWIGNYITY-----------------
--------------------------------------------FPLVAFIGLLLGGFNIP---ISEDILVA
MSAIFSQGE---------------------KASIPNFLAALYAGAFISDCMVYGWGRLIAKGSIS----TGL
-----FSKIITKENTYRLLKALQ-KHG-IFTFIICRFIPFGVRNVVSMTSG---FVK-YPFYKFFIYDLIAA
ICNITVLYSLVYFFGRKGG--------------------------DFMKIFGIVMFVLF--LAAGAYLV---
--TSGKLFQFADKKLDQEKK----------------------------------------------------
------------------------------------------------------------------------
--------------------
>gi|15601409|ref|NP_233040.1|/1/1-193
------------------------------------------------------------------------
----------------------------------------MEAAFSEWLTLHSS------------------
--------------------------------------------SPFWVFLGIVVLSY------LLEDVAIV
TAAGLASQQ---------------------LTPMPFALLAIFIGIATGDIALYYLGRYSRYFRA-------M
-----RYRLLTNPYFRQVRRRLL-ARP-FINLFTIRFIP-GLRTVGYTLSG---YVA-LPLRLFTAAVLMAT
ALWTVVVFFAIYQLGSQAW--------------------------FQASEYRWWWLCLLVVLLLVFNRVFSA
KMIKETA-----------------------------------------------------------------
------------------------------------------------------------------------
--------------------
>gi|153829698|ref|ZP_01982365.1/1-191
------------------------------------------------------------------------
----------------------------------------MEAAFSEWLTLHSS------------------
--------------------------------------------SPFWVFLGIVVLSY------LLEDVAIV
TAAGLASQQ---------------------LTPMPFALLAIFIGIATGDIALYYLGRYSRYFRA-------M
-----RYRLLTNPYFRQVRRRLL-ARP-FINLFTIRFIP-GLRTVGYTLSG---YVA-LPLRLFTAVVLMAT
ALWTVVVFFAIYQLGSQAW--------------------------FQASEYRWWWLCLLVVLLLVFNRVFSA
KMIKE-------------------------------------------------------------------
------------------------------------------------------------------------
--------------------
>gi|121725947|ref|ZP_01679247.1/1-193
------------------------------------------------------------------------
----------------------------------------MEAAFSEWLTLHSC------------------
--------------------------------------------SPFWVFLGIVVLSY------LLEDVAIV
TAAGLASQQ---------------------LTPMPFALLAIFIGIATGDIVLYYLGRYSRYFRA-------M
-----RYRLLTNPYFRQVRRRLL-ARP-FINLFTIRFIP-GLRTVGYTLSG---YVA-LPLRLFTAAVLMAT
ALWTVVVFFAIYQLGSQAW--------------------------FQASEYRWWWLCLLVVLLLVFNRVFSA
KMIKETA-----------------------------------------------------------------
------------------------------------------------------------------------
--------------------
>gi|153802950|ref|ZP_01957536.1/1-193
------------------------------------------------------------------------
----------------------------------------MEAAFSEWLTLHSS------------------
--------------------------------------------SPFWVFLGIVVLSY------LLEDVAIV
TAAGLASQQ---------------------LTPMPFALLAIFIGIATGDIALYYLGRYSRYFRA-------M
-----RYRLLTNPYFRQVRRRLL-ARP-FINLFTIRFIP-GLRTVGYTLSG---YVA-LPLRLFTAAVLMAT
ALWTAVVFFAIYQLGSQAW--------------------------FQASEYRWWWLCLLVVLLLVFNRVFNA
KMIKEIA-----------------------------------------------------------------
------------------------------------------------------------------------
--------------------
>gi|197752749|ref|YP_002176144./1-193
------------------------------------------------------------------------
----------------------------------------MEAAFSEWLTLHSS------------------
--------------------------------------------SPFWVFLGIVVLSY------LLEDVAIV
TAAGLASQQ---------------------LTPMPFALLAIFIGIATGDIALYYLGRYSRYFRA-------M
-----RYRLLTNPYFRQVRRRLL-ARP-FINLFTIRFIP-GLRMVGYTLSG---YVA-LPLRLFTAAVLMAT
ALWTAIVFFAIYQLGSQAW--------------------------FQASEYRWWWLCLLVVLLLVFNRVFNA
KMIKEIA-----------------------------------------------------------------
------------------------------------------------------------------------
--------------------
>gi|153211957|ref|ZP_01947804.1/1-193
------------------------------------------------------------------------
----------------------------------------MEAAFSEWLTLHSS------------------
--------------------------------------------SPFWVFLGIVVLSY------LLEDVAIV
TAAGLASQQ---------------------LTPMPFALLAIFIGIATGDIALYYLGRYSRYFRA-------M
-----RYRLLTNPYFRQVRRRLL-ARP-FINLFTIRFIP-GLRTVGYTLSG---YVA-LPLRLFTAAVLMAT
ALWTAIVFFAIYQLGSQAW--------------------------FQASEYRWWWLCLLVVLLLVFNRVFSA
KMIKEIA-----------------------------------------------------------------
------------------------------------------------------------------------
--------------------
>gi|194535351|ref|YP_002070529./1-193
------------------------------------------------------------------------
----------------------------------------MEAAFSEWLTLHSS------------------
--------------------------------------------SPFWVFLGIVVLSY------LLEDVAIV
TAAGLASQQ---------------------LTPMPFALLAIFIGIATGDIALYYLGRYSRYFRA-------M
-----RYRLLTNPYFRQVRRRLL-ARP-FINLFTIRFIP-GLRTVGYTLSG---YVD-LPLRLFTAAVLMAT
ALWTAIVFLAIYQLGSQAW--------------------------FQASEYRWWWLCLLVVLLLVFNRVFSA
KMIKEIA-----------------------------------------------------------------
------------------------------------------------------------------------
--------------------
>gi|27363876|ref|NP_759404.1|/1/1-209
------------------------------------------------------------------------
--------------------------MHFKYDIWLHGGEMLAAYIQEILSLHLS------------------
--------------------------------------------SPLWLFIGIVLVSY------LLEDLAIV
LAAGLAVEG---------------------YLPSLVAIVAIFVGITTGDLALYWLGKYGQSVRF-------L
-----RYHTLKHKAFRQVRGRIQ-SKA-FVSLFVIRFIP-GLRTLGYTLSG---YCL-VPMRVFLLAVILAS
ALWVGGVFGSVYWLGSQAF--------------------------LAQSSWLWWWVLGAFLLLTVMNRVVSQ
SWSKGKISI---------------------------------------------------------------
------------------------------------------------------------------------
--------------------
>gi|37678974|ref|NP_933583.1|/1/1-209
------------------------------------------------------------------------
--------------------------MHFKYDIWLHGGEMLAAYIQEILSLHLS------------------
--------------------------------------------SPLWLFIGIVLVSY------LLEDLAIV
LAAGLAVEG---------------------YLPSLVAIVAIFVGITTGDLALYWLGKYGQSVRF-------L
-----RYHTLKHKAFRQVRGRIQ-SKA-FVSLFVIRFIP-GLRTLGYTLSG---YCL-VPMRVFLLAVILAS
ALWVGSVFGSVYWLGSQAF--------------------------LAQSSWLWWWVLGAFLLLTVMNRVVSQ
SWSKGKISI---------------------------------------------------------------
------------------------------------------------------------------------
--------------------
>gi|84387773|ref|ZP_00990788.1|/1-195
------------------------------------------------------------------------
--------------------------------------MSTVESIQAWLHSGEE------------------
--------------------------------------------SLLWLMLGIIALSY------LLEDLAIV
TAAGIATQG---------------------LILPQYALLAIFIGIATGDLGLYYLGKSGRYFRG-------V
-----RYKALTNKYFRSLRTKLR-QNA-FSSLFVIRFIP-GLRTVGFTLSG---FFA-IPLPTFLFAVISAT
AIWTGIVFSAIYYLGTSAW--------------------------LQASEYQWIVIPCAIALLFIGNRLMNK
TYSRGLS-----------------------------------------------------------------
------------------------------------------------------------------------
--------------------
>gi|86147612|ref|ZP_01065922.1|/1-195
------------------------------------------------------------------------
--------------------------------------MSTVESIQAWLHSGEE------------------
--------------------------------------------SLLWLMLGIIALSY------LLEDLAIV
TAAGISTQG---------------------LILPQYALLAIFIGIATGDLGLYYLGKSGRYFRG-------V
-----RYKALTNKYFRSLRTKLR-QNA-FSSLFVIRFIP-GLRTVGFTLSG---FFA-IPLPTFLFAVISAT
AIWTGIVFSAIYYLGTSAW--------------------------LQASEYQWIIIPCAIALLFIGNRLMNR
TYSRGLS-----------------------------------------------------------------
------------------------------------------------------------------------
--------------------
>gi|218710708|ref|YP_002418329./1-195
------------------------------------------------------------------------
--------------------------------------MSTVESIQAWLHSGEE------------------
--------------------------------------------SLLWLMLGIIALSY------LLEDLAIV
TAAGIATQG---------------------LILPQYALLAIFIGIATGDLGLYYLGRSGRYFRG-------V
-----RYKALTNKYFRSLRTKLR-QNA-FSSLFVIRFIP-GLRTVGFTLSG---FFA-IPLPTFLFAVISAT
AIWTGIVFSAIYYSGTSAW--------------------------LQASEYQWIIIPCAIALLFIGNRLMNR
TYSRGLS-----------------------------------------------------------------
------------------------------------------------------------------------
--------------------
>gi|148977812|ref|ZP_01814368.1/1-195
------------------------------------------------------------------------
--------------------------------------MGTVESIQAWLHSGEE------------------
--------------------------------------------SLLWLMLGIIALSY------LLEDLAIV
TAAGLATQA---------------------LIPPQYALLAIFIGIATGDLSLYYLGKSGRYFRG-------V
-----RYKALTNRYFRALRTKLR-QNA-FSSLFVIRFIP-GLRTVGFTLSG---FFA-IPLPTFLFAVISAT
ALWTGIVFSAIYYLGTSAW--------------------------LQASEYQWIVIPCAIALLFVGNRLMNK
TYSRGLS-----------------------------------------------------------------
------------------------------------------------------------------------
--------------------
>gi|152995526|ref|YP_001340361./1-193
------------------------------------------------------------------------
----------------------------------------MIAEFQTWLTSGNT------------------
--------------------------------------------SLTLLCVGIVLLSY------LLEDLAIA
TAATLSALG---------------------DMPSSLALMAIFIGIATGDLGLYVLGRYARKVRW-------L
-----RYRALSNSSFKVIRQKLT-QRA-FANLFLIRFIP-GLRTIGFTLSG---FLV-IPLPVFFSAVLLAT
SIWTLLVFTLIYQVGGHVF--------------------------MSLSELKWLLIPVAFGLLFLMNRFLNK
SFTRGAS-----------------------------------------------------------------
------------------------------------------------------------------------
--------------------
>gi|209694018|ref|YP_002261946./1-196
------------------------------------------------------------------------
-------------------------------------MNDLVANIQEALFTSHS------------------
--------------------------------------------SELSIFVGIILLSY------LLEDLAIV
TAASLSAQE---------------------MVTPMIGLLAAFIGIASGDLGLYFLGRLSTRFRL-------L
-----RYKTLTNAHLRYLRKKLQ-SNP-MLNLFIIRFIP-GLRTIGFTLSG---VFH-IRVLTFLTAVMSAT
AVWTALVFPSVYFLGSSSW--------------------------IKASEHQWLLIPIMTLVLFATNRIAKK
KISKELT-----------------------------------------------------------------
------------------------------------------------------------------------
--------------------
>gi|54302178|ref|YP_132171.1|/1/1-227
------------------------------------------------------------------------
---------------------------------------MTEQKIVNWVYQIGAG-----------------
-------------------------------------------DAPFTLFFAIILMSY------LLEDVAIV
AAAVIAANG---------------------SLSLPLAVLAVFAGIATGDLALYYLGAWSAHWRG-------F
-----RYAILTNQSMRSVRLRLQ-RNT-TANIFIIRFIP-GLRTLGYALCG---IFR-VHPLRFLTAVLAAT
AVWTSVVFTLVYQLGSQAW--------------------------VQASAYKWWLIPIAGLILIISNRTVKR
RLQPVSYTQIPSLKTGDLCIRDRPLIGFLLCVFCNRTL----------------------------------
------------------------------------------------------------------------
--------------------
>gi|90412390|ref|ZP_01220394.1|/1-201
------------------------------------------------------------------------
---------------------------------------MAEQAIVNLVYQIGAG-----------------
-------------------------------------------DAPFTLFFAIILTSY------LLEDVAIV
AAAVLAANG---------------------SLSLPLAVLAVFAGIATGDLALYYLGAWSSHWRG-------F
-----RYAILTNQSMRSVRRRLQ-RNT-ATNIFIIRFIP-GLRTLGYALCG---IFR-VHPVRFLTAVLAAT
AVWTSVVFTLVYQLGSQAW--------------------------VQASAYKWWLIPIAGLILLISNRTVKR
RLQRP--LKRPSFS----------------------------------------------------------
------------------------------------------------------------------------
--------------------
>gi|225102183|ref|YP_002668941./1-200
------------------------------------------------------------------------
-------------------------------------MIDFATTMEAWLFQDNL------------------
--------------------------------------------SLSMLFVGVVLLSY------LLEDLAII
TAATLSVEH---------------------IMPPSLALAAIFVGISSGDMGLYLLGKLAKKVAW-------F
-----RYRLLRYHRARKLRRTLH-QQA-FKTLFIVRFVP-GLRTVGFTLSG---FLD-VPKVTFLLAVITAT
GLWTLLVFGSFFQLGNAAW--------------------------LQESQGAWLLIPAGLCLMLLINKLITR
TFLRDAYDTAR-------------------------------------------------------------
------------------------------------------------------------------------
--------------------
>gi|87119686|ref|ZP_01075583.1|/1-189
------------------------------------------------------------------------
----------------------------------------MIEMLINWTQ----------------------
--------------------------------------------NPALLFIGIILMSY------ILEDAAII
SAALLGVEG---------------------SLSYSAGLLSIFIGIASGDLILYYLGKSSHKIQW-------A
-----KKR-LDSKTGIEISRRLQ-KTA-FWSIFIIRFIP-GLRSISYLACG---ALR-IDLKVFFLSVMSAT
ALWCIFIYSAIFFIGDALW--------------------------LTESAWRWALAPVLLMILYFANKRVSQ
AMSKEPSV----------------------------------------------------------------
------------------------------------------------------------------------
--------------------
>gi|148262060|ref|YP_001236187./1-197
------------------------------------------------------------------------
---------------------------------------MWLTDFSTLLGSAAG------------------
--------------------------------------------SPPLEITTIILGTF------ILEDAATL
LAAMQVAAG---------------------AVSLPIALGSLYAGIVLGDIGLYWLGRLSGRHP--------W
-----AHRLVPQRRRDIGRDWVS-VRI-IPVVLVSRFVP-GLRLPTYTTCG---FLR-APFLAFVAAAILAT
LAWTSLLFFISLKLGVLML--------------------------RYLGPWRWAGLAVFVLILIMIGRIAAR
WHAGRIGKDAS-------------------------------------------------------------
------------------------------------------------------------------------
--------------------
>gi|162147578|ref|YP_001602039./1-191
------------------------------------------------------------------------
----------------------------------------MFPSLPDLLAAAGT------------------
--------------------------------------------SPVIQALAIIIGTF------ILEDAATI
LTAMEVQTG---------------------QIAIPVALVALYVGIVVGDLGLYGLGRLAALWP--------P
-----ARRWVAVPQDGNGQTWFG-RNV-FRIVFVSRFIP-GARLPLYTACG---FFG-ASVGRFALAAVLAT
LIWTTLLFAVSLQVGHFLI--------------------------DHLGEWKWLGMGGFVLTIILVGRIVAS
VRSPSR------------------------------------------------------------------
------------------------------------------------------------------------
--------------------
>gi|206890337|ref|YP_002248591./1-203
------------------------------------------------------------------------
--------------------------------------MIELKGLIGHVPYLG-------------------
------------------------------------------------LFLLLILGGIGLP---FPEDATLI
LCGFLISTD---------------------VIKPVPALLVVYLGVLFADVFLYFVGKKYGRMIVT----HRK
-----FKKILTSERLAWLEDKFS-KWG-VIIILLGRHIV-GLRAQIIIVSG---VMK-LPFLKFLIADGISS
LFTIALMVGAGYMGGNSLQ--------------------------IIKNDITKIEHIGILLAVIGLAGYVIF
KYFKSLYR-----KKPEKI-----------------------------------------------------
------------------------------------------------------------------------
--------------------
>gi|206891085|ref|YP_002248742./1-203
------------------------------------------------------------------------
---------------------------------------MNSYSIIEQFSYPG-------------------
------------------------------------------------LFFLLILGGLGVPF--FPEDLILI
ACGVLISVG---------------------IIKPVPAILISYAGLILSDFMLYWAGRKFGRKIVT----NQR
-----FEKILSPAKFLIIEKKFR-RHS-TLIMLLGRLLI-GFRTQVFLLSG---ITK-VSMTKFLVIDSFGS
AVVLSIMITAGYLGGKFLE--------------------------SVQKGMLYMEYIVGFLIVVAIILIIIY
LSYKYMTK-----SNNHTS-----------------------------------------------------
------------------------------------------------------------------------
--------------------
>gi|113461017|ref|YP_719084.1|//1-201
------------------------------------------------------------------------
-----------------------------------------MDLLINFFTDY--------------------
--------------------------------------------GYFAVFFVLIICGFGVP---IPEDITLV
SGGVIAGLYPN-------------------EVNVHIMLIVSMLGVLIGDSTMYWLGRIYGVKILR----TRL
-----IKKIVTLKRLKMVKEKFA-KYG-NRVLFVARFLP-GLRAPIYVISG---ITRRVSFIRFLLIDFFAA
IISVPIWVYLGDFGASNLD--------------------------WLHQQIKKGQFAIYILILLLALFLFWK
WKRSKKKDM---------------------------------------------------------------
------------------------------------------------------------------------
--------------------
>gi|170717589|ref|YP_001784673./1-201
------------------------------------------------------------------------
-----------------------------------------MDLLINFFTDY--------------------
--------------------------------------------GYFAVFFVLIICGFGVP---IPEDITLV
SGGVIAGLYPN-------------------EVNVHIMLIVSMLGVLIGDSTMYWLGRIYGVKILR----TRL
-----IKKIVTLKRLKMVKEKFA-KYG-NRVLFVARFLP-GLRAPIYMISG---ITRRVSFIRFLLIDFFAA
IISVPIWVYLGDFGASNLD--------------------------WLHQQIKKGQFAIYILILLLALFLFWK
WKRSKKKDM---------------------------------------------------------------
------------------------------------------------------------------------
--------------------
>gi|15602505|ref|NP_245577.1|/1/1-207
------------------------------------------------------------------------
--------------------------------------MLVMDILISFFSDY--------------------
--------------------------------------------GYFAVLFVLILCGFGLP---IPEDITLV
SGGVIAGLYPN-------------------DVNVHVMLGVSMFGVLAGDSCMYWLGRFYGAKILR----FRF
-----MRKLITVKRLRLVREKFE-KYG-NRVLFTARFLP-GLRAVIYMVSG---ITRRVSYTRFLLIDFFAA
IISVPIWVYLGFFGAQNLD--------------------------WLHEQIHKGQLVIYILIFALAIFLLWK
WKKNKKAKMNME------------------------------------------------------------
------------------------------------------------------------------------
--------------------
>gi|68249780|ref|YP_248892.1|/1/1-218
------------------------------------------------------------------------
------------------------MNQFFITSINIIKKQEQMEFLIGFFTEY--------------------
--------------------------------------------GYWAVLFVLIICGFGVP---IPEDITLV
SGGVIAGLYPE-------------------NVNSHLMLLVSMIGVLAGDSCMYWLGRIYGTKILR----FRP
-----IRRIVTLQRLRIVREKFS-QYG-NRVLFVARFLP-GLRAPIYMVSG---ITRRVSYVRFVLIDFCAA
IISVPIWIYLGELGAKNLD--------------------------WLHTQIQKGQIVIYIFVGLLVLFFFWK
WKKSKKSTQ---------------------------------------------------------------
------------------------------------------------------------------------
--------------------
>gi|148826153|ref|YP_001290906./1-201
------------------------------------------------------------------------
-----------------------------------------MEFLIGFFTEY--------------------
--------------------------------------------GYWAVLFVLIICGFGVP---IPEDITLV
SGGVIAGLYPE-------------------NVNSHLMLLVSMIGVLAGDSCMYWLGRIYGTKILR----FRP
-----IRRIVTLQRLRIVREKFS-QYG-NRVLFVARFLP-GLRAPIYMVSG---ITRRVSYVRFVLIDFCAA
IISVPIWIYLGELGAKNLD--------------------------WLHTQIQKGQIVIYIFVGLLVLFFFWK
WKKSKKSTQ---------------------------------------------------------------
------------------------------------------------------------------------
--------------------
>gi|42631536|ref|ZP_00157074.1|/1-201
------------------------------------------------------------------------
-----------------------------------------MEFLIGFFTEY--------------------
--------------------------------------------GYWAVLFVLIICGFGVP---IPEDITLV
SGGVIAGLYPE-------------------NVNSHLMLLVSMIGVLAGDSCMYWLGRIYGTKILR----FRP
-----IRRIVTLQRLRMVREKFS-QYG-NRVLFVARFLP-GLRAPIYMVSG---ITRRVSYVRFVLIDFCAA
IISVPIWIYLGELGAKNLD--------------------------WLHTQIQKGQIVIYIFVGLLVLFFFWK
WKKSKKSMQ---------------------------------------------------------------
------------------------------------------------------------------------
--------------------
>gi|53732875|ref|ZP_00155200.2|/1-201
------------------------------------------------------------------------
-----------------------------------------MEFLIGFFTEY--------------------
--------------------------------------------GYWAVLFVLIICGFGVP---IPEDITLV
SGGVIAGLYPE-------------------NVNSHLMLLVSMIGVLAGDSCMYWLGRIYGTKILR----FRP
-----IRRIVTLQRLRMVREKFS-QYG-NRVLFVARFLP-GLRAPIYMVSG---ITRRVSYVRFVLIDFCAA
IISVPIWIYLGELGAKNLD--------------------------WLHTQIQKGQIVIYIFIGLLVLFFFWK
WKKSKKSTQ---------------------------------------------------------------
------------------------------------------------------------------------
--------------------
>gi|145635086|ref|ZP_01790792.1/1-201
------------------------------------------------------------------------
-----------------------------------------MEFLIGFFTEY--------------------
--------------------------------------------GYWAVLFVLIICGFGVP---IPEDITLV
SGGVIAGLYPE-------------------NVNSHLMLLVSMIGVLVGDSCMYWLGRIYGTKILR----FRP
-----IRRIVTLQRLRMVREKFS-QYG-NRVLFVARFLP-GLRAPIYMVSG---ITRRVSYVRFVLIDFCAA
IISVPIWVYLGELGAKNLD--------------------------WLHAQIQKGQIVIYIFVGLLVVFFFWK
WKKSKKSVQ---------------------------------------------------------------
------------------------------------------------------------------------
--------------------
>gi|30995462|ref|NP_439771.2|/1/1-195
------------------------------------------------------------------------
-----------------------------------------MEFLIGFFTEY--------------------
--------------------------------------------GYWAVLFVLIICGFGVP---IPEDITLV
SGGVIAGLYPE-------------------NVNSHLMLLVSMIGVLAGDSCMYWLGRIYGTKILR----FRP
-----IRRIVTLQRLRMVREKFS-QYG-NRVLFVARFLP-GLRAPIYMVSG---ITRRVSYVRFVLIDFCAA
IISVPIWIYLGELGAKNLD--------------------------WLHTQIQKGQIVIYIFIG----YLYYS
FLEMEKI-----------------------------------------------------------------
------------------------------------------------------------------------
--------------------
>gi|152979371|ref|YP_001345000./1-202
------------------------------------------------------------------------
-----------------------------------------MDLLVNFFTDY--------------------
--------------------------------------------GYWAVLFVLIICGFGVP---IPEDITLV
SGGIIAGLYPE-------------------EVNVHIMLLVSMIGVLVGDSTMYWLGRIYGIKILR----FRP
-----MRRILTLQRLRMVRDKFD-QYG-NRVLFVARFLP-GLRAPIYMVSG---ITRRVSFVRFLFLDFCAA
IISVPVWVYLGEHGANNRE--------------------------WLAEQIKTGQSGIYVIIGLVVLFVGWK
IYKARKASKE--------------------------------------------------------------
------------------------------------------------------------------------
--------------------
>gi|52425173|ref|YP_088310.1|/1/1-203
------------------------------------------------------------------------
-----------------------------------------MDILIDFFINY--------------------
--------------------------------------------GYLAVLLVLIICGFGVP---IPEDITLV
SGGIIAGLG---------------------YANPHIMVFVSMFGVLAGDSVMYWLGRIYGVRILR----FRP
-----IRKIMTLQRLRMVRDKFE-QYG-NRVLFVARFLP-GLRAPIYTVSG---ITRRVSYPRFIFLDFLAA
IISVPIWVYLGYHGGNNHE--------------------------WIEAQIRKGQMGIYAVLAIVVIFVGWK
VYKSKKAKADKTN-----------------------------------------------------------
------------------------------------------------------------------------
--------------------
>gi|32035232|ref|ZP_00135255.1|/1-200
------------------------------------------------------------------------
-----------------------------------------MEFLISFFSSY--------------------
--------------------------------------------GYWAVFLVLLACGFGVP---IPEDITLV
SGGVISGLG---------------------YTNVHWMLVVSMLGVLIGDSTMYWLGRIYGERIRQ----FPL
-----IRNIVTEERYQMVQERFE-KQG-NRLLFLARFLP-GLRAVVYLVSG---ITRRVSYTRFVLVDFCAA
IISVPIWVYLGDYGAQNLD--------------------------WLHEQVKNGQHIIFAGLGVIAIYVGWK
WRKSRKNKQA--------------------------------------------------------------
------------------------------------------------------------------------
--------------------
>gi|190150146|ref|YP_001968671./1-200
------------------------------------------------------------------------
-----------------------------------------MEFLISFFSSY--------------------
--------------------------------------------GYWAVFLVLLACGFGVP---IPEDITLV
SGGVISGLG---------------------YTNVHWMLFVSMLGVLIGDSTMYWLGRIYGERIRQ----FPL
-----IRNIVTEERYQMVQERFE-KQG-NRLLFLARFLP-GLRAVVYLVSG---ITRRVSYTRFVLVDFCAA
IISVPIWVYLGDYGAQNLD--------------------------WLHEQVKNGQHIIFAGLGVIAIYVGWK
WRKSRKNKQA--------------------------------------------------------------
------------------------------------------------------------------------
--------------------
>gi|33152674|ref|NP_874027.1|/1/1-201
------------------------------------------------------------------------
-----------------------------------------MEFLIGFFSSY--------------------
--------------------------------------------GYWAVFLVLLACGFGIP---IPEDITLV
SGGVISGLG---------------------YTNVHWMLVVSMLGVLVGDSTMYWLGRIYGEKIRQ----FPL
-----IRNIITEERYKQVQERFE-KQG-NRLLFIARFLP-GLRAVVYLVSG---ITRRVSFTRFLLVDFSAA
IISVPIWVYLGDYGAQNIN--------------------------WLHEQVKNGQHIIFAGLGLLAIYVCIK
WYKARKAKQAQ-------------------------------------------------------------
------------------------------------------------------------------------
--------------------
>gi|197749232|ref|YP_002172769./1-200
------------------------------------------------------------------------
-----------------------------------------METLIEFFSSY--------------------
--------------------------------------------GYWAVFLVLLACGFGVP---IPEDITLV
SGGVISGLG---------------------YTNVHWMLVVSMLGVLVGDSTMYWLGRIYGEKILK----FPL
-----IRNVATPERFATVQERFE-KQG-WKLLFMARFLP-GLRAVVYLVSG---ITRKVSFVKFLLVDFCAA
IISVPIWVYLGDYGASNLD--------------------------WLKEQVANGQHLIFAILGIVILFLGWK
WYKNKKQYKK--------------------------------------------------------------
------------------------------------------------------------------------
--------------------
>gi|167856504|ref|ZP_02479217.1/1-198
------------------------------------------------------------------------
-----------------------------------------MELLIEFFSSY--------------------
--------------------------------------------GYWAVFLVLLACGFGLP---IPEDITLV
SGGVISGLG---------------------YTNVHWMLFVSMLGVLVGDSTMYWLGRIYGEKILQ----FPL
-----IRRIATPERFATVQERFE-KQG-WKLLFVARFLP-GLRAVVYLVSG---ITRRVTFTRFVLVDFFAA
IISVPIWVYLGDFGAKNLD--------------------------WLHQQIQKGQMAIWLMLLIGVAIVFWK
WKKSHKVN----------------------------------------------------------------
------------------------------------------------------------------------
--------------------
>gi|15677537|ref|NP_274693.1|/1/1-227
------------------------------------------------------------------------
----------------------------------------MFAFLEAFFVEY--------------------
--------------------------------------------GYAAVFFVLVICGFGVP---IPEDLTLV
TGGVISGMG---------------------YTNPHIMFAVGMLGVLVGDGIMFAAGRIWGQKILR----FKP
-----IARIMTPKRYEQVQEKFD-KYG-NWVLFVARFLP-GLRTAVFVTAG---ISRKVSYLRFIIMDGLAA
LISVPIWIYLGEYGAHNID--------------------------WLMAKMHSLQSGIFVILGIGATVVAWI
WWKKRQRIQFYRSKLKEKRAQRKAAKAAKKAAQSKQ------------------------------------
------------------------------------------------------------------------
--------------------
>gi|225364094|ref|ZP_03743952.1/1-227
------------------------------------------------------------------------
----------------------------------------MFAFLEAFFVEY--------------------
--------------------------------------------GYAAVFFVLVICGFGVP---IPEDLTLV
TGGVISGMG---------------------YTNPHIMFAVGMFGVLVGDGIMFAAGRIWGQKILR----FKP
-----IARIMTPKRYEQVQEKFD-KYG-NWVLFVARFLP-GLRTAVFVTAG---ISRKVSYLRFIIMDGLAA
LISVPIWIYLGEYGAHNID--------------------------WLMAKMHSLQSGIFVILGIGAAVVAWI
WWKKRQRIQFYRSKLKEKRAQRKAAKAAKKAAQSEQ------------------------------------
------------------------------------------------------------------------
--------------------
>gi|225138598|ref|ZP_03722077.1/1-227
------------------------------------------------------------------------
----------------------------------------MFALLEAFFVEY--------------------
--------------------------------------------GYAAVFFVLVICGFGVP---IPEDLTLV
TGGVISGMG---------------------YTNPHMMFAVGMLGVLVGDGVMFAAGRIWGQKILR----FKP
-----IARIMTPKRYAQVQEKFD-KYG-NWVLFVARFLP-GLRTAVFVTAG---ISRKVSYLRFIIMDGLAA
LISVPIWIYLGEYGAHNID--------------------------WLMAKMHSLQSGIFVILGIGAAVVAWI
WWKKRQRIQFYRSKLKEKRAQRKAAKAAKKAARNRQ------------------------------------
------------------------------------------------------------------------
--------------------
>gi|59801690|ref|YP_208402.1|/1/1-227
------------------------------------------------------------------------
----------------------------------------MFALLEAFFVEY--------------------
--------------------------------------------GYAAVFFVLVICGFGVP---IPEDLTLV
TGGVISGMG---------------------YTNPHIMFAVGMLGVLAGDGVMFAAGRIWGQKILK----FKP
-----IARIMTPKRYAQVQEKFD-KYG-NWVLFVARFLP-GLRTAVFVTAG---ISRKVSYLRFLIMDGLAA
LISVPVWIYLGEYGAHNID--------------------------WLMAKMHSLQSGIFIALGVLAAALAWF
WWRKRRHYQLYRAQLSEKRAKRKAEKAAKKAAQKQQ------------------------------------
------------------------------------------------------------------------
--------------------
>gi|161870537|ref|YP_001599709./1-227
------------------------------------------------------------------------
----------------------------------------MFALLEAFFVEY--------------------
--------------------------------------------GYAAVFFVLVICGFGVP---IPEDLTLV
TGGVISGMG---------------------YTNPHIMFAVGMLGVLAGDGIMFAAGRIWGQKILK----FKP
-----IARIMTPKRYAQVQEKFD-KYG-NWVLFVARFLP-GLRTAVFVTAG---ISRKVSYLRFLIMDGLAA
LISVPVWIYLGEYGAHNID--------------------------WLMAKMHSLQSGIFIALGVLAAALAWF
WWRKRRHYQLYRAQLSEKRAKRKAEKAAKKAAQKQQ------------------------------------
------------------------------------------------------------------------
--------------------
>gi|121635330|ref|YP_975575.1|//1-227
------------------------------------------------------------------------
----------------------------------------MFALLEAFFVEY--------------------
--------------------------------------------GYAAVFFVLVICGFGVP---IPEDLTLV
TGGVISGMG---------------------YTNPHIMFAVGMLGVLVGDGIMFAAGRIWGQKILK----FKP
-----IARIMTPKRYAQVQEKFD-KYG-NWVLFVARFLP-GLRTAVFVTAG---ISRKVSYLRFLIMDGLAA
LISVPVWIYLGEYGAHNID--------------------------WLMAKMHSLQSGIFIALGVLAAALAWF
WWRKRRHYQLYRAQLSEKRAKRKAEKAAKKAAQKQQ------------------------------------
------------------------------------------------------------------------
--------------------
>gi|218768709|ref|YP_002343221./1-261
------------------------------------------------------------------------
------MPLSDGIIFDRMPFRAENVSACSDFLSPDDGISAMFALLEAFFVEY--------------------
--------------------------------------------GYAAVFFVLVICGFGVP---IPEDLTLV
TGGVISGMG---------------------YTNPHIMFAVGMLGVLVGDGIMFAAGRIWGQKILK----FKP
-----IARIMTPKRYAQVQEKFD-KYG-NWVLFVARFLP-GLRTAVFVTAG---ISRKVSYLRFLIMDGLAA
LISVPVWIYLGEYGAHNID--------------------------WLMAKMHSLQSGIFIALGVLAAALAWF
WWRKRRHYQLYRAQLSEKRAKRKAEKAAKKAAQKQQ------------------------------------
------------------------------------------------------------------------
--------------------
>gi|225368502|ref|ZP_03748360.1/1-227
------------------------------------------------------------------------
----------------------------------------MFAFLEALFANY--------------------
--------------------------------------------GYAAVFFVLVICGFGVP---IPEDLTLV
TGGVISGLG---------------------HTNSHWMVVVGMLGVLAGDGFMFVAGRVWGQKILK----FKP
-----IARVMTPKRYAQVQEKFD-KYG-NWVLFVARFMP-GLRTAVFVTAG---ISRKVSYTRFILMDGLAA
LISVPVWIYLGEYGANNID--------------------------WLMAKMHSLQSGIFVVLGVGAVILAWF
WWKKRQRLLFYRTKLSEKRAERKAAKAAKKAAQSEQ------------------------------------
------------------------------------------------------------------------
--------------------
>gi|225075794|ref|ZP_03718993.1/1-220
------------------------------------------------------------------------
----------------------------------------MFAFLESFFVEY--------------------
--------------------------------------------GYAAVFFVLVICGFGVP---IPEDLTLV
TGGVISGLG---------------------YTNSHIMFLVGMLGVLAGDGFMFAAGRIWGQKILK----FKP
-----IARVMTPKRYAQVQEKFD-KYG-NWVLFVARFLP-GLRTAVFVTAG---ISRKVSYLRFILMDGLAA
LISVPVWIYLGEYGARNTD--------------------------WLMKKMHSLQSGIFAVLGIGAVIIGWI
WWRKHRRHTFFREKLHEKR----AAKAKKQANQ---------------------------------------
------------------------------------------------------------------------
--------------------
>gi|225373145|ref|ZP_03750366.1/1-220
------------------------------------------------------------------------
----------------------------------------MFAILESFFVEY--------------------
--------------------------------------------GYAAVFFVLVICGFGVP---IPEDLTLV
TGGVISGLG---------------------YTNSHIMFAVGMLGVLVGDGFMFAAGRIWGQKILK----FKP
-----IARVMTPKRYAQVQEKFD-KYG-NWVLFVARFLP-GLRTAVFVTAG---ISRKVSYLRFILMDGLAA
LISVPVWIYLGEYGARNTD--------------------------WLMKKMHSLQSGIFIVLGIGAVIVGWI
WWRKHRRHTFFREKLHEKR----AAKAKKQTNQ---------------------------------------
------------------------------------------------------------------------
--------------------
>gi|225025223|ref|ZP_03714415.1/1-226
------------------------------------------------------------------------
----------------------------------------MLDILEALFTQY--------------------
--------------------------------------------GYAAVFVVLVACGFGIP---IPEDITLI
AGGVISGLG---------------------HSNAHIMVVVGMIGVLTGDGMMFLLGHFYGDRILK----ARF
-----VKRLMPPQRYLQVQEKFD-KHG-SWVLFVARFLP-GLRTPIFITAG---MSGRISFWRWLIMDGLAS
LISVPAWVYLGHYGAANKD--------------------------WLLMKAHQFQHILYVLIGIGALVLFSF
WQRKRRRSQFFHAKLQEMRQKRQAERSKQQNQSAE-------------------------------------
------------------------------------------------------------------------
--------------------
>gi|34499247|ref|NP_903462.1|/1/1-205
------------------------------------------------------------------------
--------------------------------------MDTLQILLDFFAGY--------------------
--------------------------------------------GYVAVFAVLLVCGFGVP---IPEDITLV
AGGVISGLG---------------------YANVHYMFVVGMAGVLVGDGIMFLAGRIFGHKVLR----FKP
-----IARILTQERFEAVQEKFE-KYG-NWVLFVARFLP-GLRSPIFITAG---MTRRVSYWRFLIMDGFAA
LISVPVWVYLGYYGAANRD--------------------------WLMTMVHRGQAGILTVVAVLLLVVGFV
WLKR-------------RRMS-----CAKK------------------------------------------
------------------------------------------------------------------------
--------------------
>gi|224823868|ref|ZP_03696977.1/1-216
------------------------------------------------------------------------
--------------------------------MDRRAYMDILQILLDFFTGY--------------------
--------------------------------------------GYLAVFLVLLACGCGVP---IPEDITLV
AGGIISGLG---------------------FANVDWMVAVGMAGVLFGDGLMFALGHHYGHRVLR----FKP
-----IARILTQERFAAVQEKFD-KYG-NWVLFVARFLP-GLRSPIFITAG---MTRRVPYWRFLLMDGFAA
LISVPVWVYLGYLGAANRD--------------------------WLMTWVHRGQAGILIVVALLLAGVAMA
CYRK-------------KKNGHPAPLTPKK------------------------------------------
------------------------------------------------------------------------
--------------------
>gi|223582457|ref|ZP_03621965.1/1-200
------------------------------------------------------------------------
-----------------------------------------MDILISIFSDY--------------------
--------------------------------------------GYLAVFVMLLLCGFGLP---IPEDITLV
AGGIIAGLG---------------------YADVHTMFAVCMAGVLIGDGIMFTLGHTFGQRILA----FAP
-----IRRIVTPHRFAQVQEKFV-KYG-NWVLFVARFLP-GLRSPIFIVAG---MSRRISIWRFLIMDGLAA
SISVPVWVYIGDYGAYNRD--------------------------WLLHMISRGQTGIYSLLGLGVLILAIL
YLRH-------------KRSK-------KM------------------------------------------
------------------------------------------------------------------------
--------------------
>gi|24214975|ref|NP_712456.1|/1/1-201
------------------------------------------------------------------------
--------------------------------------MEFLNILVNVFSEY--------------------
--------------------------------------------GYIAVFLVLIFCGFGLP---VPEDISLV
SGGVIAGLG---------------------KADPHFMFLVGMAGVLIGDSSVFLIGRIYGVRVLQ----IPM
-----ISRIVTPERFAKVQDKIS-RYG-NWVTFMARFMP-GLRMPIYLTAG---TSDRISFYRFVILDFLAA
IISVPVWVYLGYFGAYNFD--------------------------KLMDWVHNGQLFVFGLLGTAFLLFGIV
YWIRKKRS----------------------------------------------------------------
------------------------------------------------------------------------
--------------------
>gi|116328237|ref|YP_797957.1|//1-201
------------------------------------------------------------------------
--------------------------------------MEFLNILVNIFSEY--------------------
--------------------------------------------GYIAVFLALILCGFGLP---VPEDISLV
SGGVIAGFG---------------------KADPHFMFLIGMAGVLIGDGSVFLIGRIYGVRVLR----IPM
-----ISRIVTPERFAKVQDKIS-RYG-NWVTFMARFMP-GLRMPIYLTAG---TSDRISFYRFVTLDFLAA
IISVPVWVYLGYFGAYNFD--------------------------TLMNWVHNGQLLIFGVLGTVFLFFGIA
YWIRKKRS----------------------------------------------------------------
------------------------------------------------------------------------
--------------------
>gi|183220866|ref|YP_001838862./1-206
------------------------------------------------------------------------
--------------------------------------MDFLQTLVSIFMQY--------------------
--------------------------------------------GYFAVFGILILCGFGLP---VPEDISLT
AGGVISGLG---------------------YANVHIMFLVGMAGVLLGDSFVFWLGSHYGERALS----LPV
-----LRTVLHPERFDKVREQFK-KYG-RWVVFVGRFMP-GLRMPIFFTAG---TSKQISFFLFLLTDGFAA
LISVPIWVYLGYYFAHNFD--------------------------ELMGWVRGGQTLILILVFLLIGILVFF
WWRRKHREGKGKK-----------------------------------------------------------
------------------------------------------------------------------------
--------------------
>gi|197121926|ref|YP_002133877./1-224
------------------------------------------------------------------------
----------------------------------------MLERLVELLGGHSLH-----------------
-------------------------------------------VGYAFVFAVLVLCGFGLP---MPEDVILV
TGGVLAWLASDLEAASFSAM--------VRDDGLLFMVAVGLAGILAGDSVIFLAGRKFGAQVAD----FRP
-----LRRMITPEKLEKVEKLMR-RRG-NVVVVVARYLP-GIRMPTYFTAG---HAG-MPYWEFLLFDGAAA
LVSAPLWVCLGFYFGSNIE--------------------------EAAR--LAARFSHYILLGVGVVLLGLF
LRWLQTRRAVP--------------------ASPDGDRD---------------------------------
------------------------------------------------------------------------
--------------------
>gi|220916719|ref|YP_002492023./1-224
------------------------------------------------------------------------
----------------------------------------MLERLVELLGGHSLH-----------------
-------------------------------------------VGYAFVFAVLVLCGFGLP---MPEDVILV
TGGVLAWLASDLEAASFSAM--------VRDDGLLFMVAVGLAGILAGDSVIFLAGRKFGARVAD----FRP
-----LRRMITPEKLEKVEKLMR-RRG-NVVVVVARYLP-GIRMPTYFTAG---HAG-MPYWEFLLFDGAAA
LVSAPLWVCLGFYFGSNIE--------------------------EAAR--LAARFSHYILLGVGVVLLGLF
LRWLQTRRAVP--------------------ASPDGDRD---------------------------------
------------------------------------------------------------------------
--------------------
>gi|86158773|ref|YP_465558.1|/1/1-224
------------------------------------------------------------------------
----------------------------------------MLERLVELLGGHSLH-----------------
-------------------------------------------VGYVFVFAVLVLCGFGLP---MPEDVILV
TGGVLAWLASDLESASIAAM--------VRDDGLLFMVAVGLAGILAGDSVIFLAGRKFGARVAD----FRP
-----LRRMITPEKLEKVEKLMR-RRG-NVVVVVARYLP-GIRMPTYFTAG---HAR-MPYWEFLLFDGAAA
LVSAPLWVCLGFYFGSNIE--------------------------EAAR--LAARFSHYILLGVGVVLLGLL
LRWLQTRRAVP--------------------ASPDGDRD---------------------------------
------------------------------------------------------------------------
--------------------
>gi|153004387|ref|YP_001378712./1-226
------------------------------------------------------------------------
----------------------------------------MLERLVAILGGHSLH-----------------
-------------------------------------------VGYGVVFLILLLCGFGLP---MPEDIVLV
TGGVLAWFASDLSHATFSGM--------IRDRGFLTMVLVGLAGILAGDSVIFMAGRRYGARVAD----FRP
-----LRRIITPEKLQLVERKIR-TRG-NVVVLFARFLP-GLRAPTFFTVG---HAR-MPYWEFLLFDGVAA
LVSAPLWVCVGFWFGSDLH--------------------------AAAR--VAARFSNYILIGVAVVIVALV
FRWAQGRRGAPP------------------ALASEAERE---------------------------------
------------------------------------------------------------------------
--------------------
>gi|108763257|ref|YP_631963.1|//1-259
------------------------------------------------------------------------
----------------------------------------MQELLTNLLGDSQGV-----------------
-------------------------------------------FAYATVFGILVACGLGVP---LPEDISLI
LGGFLAHKG----AANLS-----------------VMMVVGFAGIIVGDSLIYLAGRRLGGRLGREGG-GGF
-----FARIVTPEKRAKVEGLFV-KHG-QKIVCIARFMP-GVRAVTYFTAG---SVG-MSYWRFIFWDGLAA
LLSAPVFIWLGFHFGGELD--------------------------TMISKFKEGQFAVMGVLAVAAIGYFVW
RRRQAAQRAQAAAIVEPVAVPALVHESVAAPLRPQVSSTGDALFVAAPEQAAADS-SHELQKS---------
------------------------------------------------------------------------
--------------------
>gi|115379580|ref|ZP_01466668.1/1-262
------------------------------------------------------------------------
--------------------------------MNESEGRSVQELLTNLLGNTQGF-----------------
-------------------------------------------LAYAAVFGILVACGLGVP---LPEDISLI
LGGFLAHKG----AASLP-----------------VMMAVGFAGILAGDSLIFYAGRRLGANVGRTKG-G-F
-----FARLITPEKRAKVEGLFA-IHG-QKIVMIARFMP-GVRAVTYFTAG---SVG-MSYWRFILWDGLAA
LLSAPVFVWLGFHFGSELD--------------------------FVIGKFKEGQYVALAILAVGGVGFFLW
RKRQ-AKAALPVPPAQAVAQNTLVRLSSEGAVAPSGATP---FLDAAEKQAVALSRAPELQK----------
------------------------------------------------------------------------
--------------------
>gi|225156513|ref|ZP_03724847.1/1-226
------------------------------------------------------------------------
----------------------------------------MFEALLEFFQNTS-------------------
-------------------------------------------LSLWGPFIVLLLCGLGLP---LPEDVVLI
TAGVLAEMDG---------------------RTVMFTTLLMYVGVVGGDSMIFLAGKYLGARLLS----ARW
-----FRRMFSPRKLARVSKLFA-RYG-SWVLFIGRFLP-GLRMPIFFTAG---SVR-VSFLKFLALDGLAA
LISVPVFVWLGHFLWAKFKGDIEAMH-------------------HALARTQSYSLWATIGIALVVLLAFFV
WFRMRRQKRSLAPAGRRRGTRASGIIT---------------------------------------------
------------------------------------------------------------------------
--------------------
>gi|86156475|ref|YP_463260.1|/1/1-204
------------------------------------------------------------------------
-------------------------------------------MLQALLSRF--------------------
--------------------------------------------GYLAVLALLAGAGLGVP---IPEEATQL
AAGALAHQG---------------------YLRLPLVIAACWLGIVLGDLAFFLVARRHGDRVLR----TRM
-----VARVLTPERRGRLEGHLA-RHA-FLSVAVARHTS-GLRLAAFALAA---THG-VRLRTFVLADGLSA
LVSVPLVVSVGYLFAHHLG--------------------------TAERGVRRVELAVLGAVLLAVAVAAWV
RRRRRVQARGDPSTGPG-------------------------------------------------------
------------------------------------------------------------------------
--------------------
>gi|197120470|ref|YP_002132421./1-196
------------------------------------------------------------------------
-------------------------------------------MLQALLSRF--------------------
--------------------------------------------GYLAVLALLAGAGLGVP---IPEEATQL
GAGALAHQG---------------------YLRLPLVIAVCWLGIVLGDLAFFLLARRHGERVLR----SRP
-----VARVLTPARRDRLEAHLA-RHA-FLSVAVARHTS-GLRLAAFALAA---THG-VRLRTFALADGLSA
LLSVPLVVSVGYLFAHHLG--------------------------TAERGVRRVELAVLGAVLLAAAVAVWL
RRRR---ARAAA------------------------------------------------------------
------------------------------------------------------------------------
--------------------
>gi|108763176|ref|YP_628599.1|//1-204
------------------------------------------------------------------------
---------------------------------------MAAGPLPWLLTHG--------------------
--------------------------------------------TAALLFAALVAGGLGVP---IPEDLVLL
SLGILAHQD---------------------VLPIALAVAVAITGVLCGDTALFITAQRLGPALYA----HPR
-----MKKLLPPERRERLAQLYA-RHG-GRCIFVGRFLS-VLRGAVFIMAA---VQG-MRLRDFLLWDALAL
CLSAPVVVALGYAFSHSVD--------------------------AVAKGAARAEHLLVLATTAALLAVGGL
RRLR---TRRLAQRPR--------------------------------------------------------
------------------------------------------------------------------------
--------------------
>gi|115375094|ref|ZP_01462363.1/1-200
------------------------------------------------------------------------
---------------------------------------MDHGLTGLLLTHG--------------------
--------------------------------------------SYALLFVALMAGGVGLP---LPEDIVLL
TGGALAHLG---------------------VVKLPVVIGVCFAGVLSGDLLLFHTARKLGPGIYE----KRW
-----MKELLTPERRTRIAGLYA-RFG-GRVIFLGRYMF-VLRVPLFAMAA---VHG-VKTRTFLLWDALAL
SLSAPLLVSLGYLFSHSID--------------------------RVASGLGHAEHVLAIVAVGLLAGFLLV
RTLR---ARRAG------------------------------------------------------------
------------------------------------------------------------------------
--------------------
>gi|17986953|ref|NP_539587.1|/1/1-234
------------------------------------------------------------------------
-----------------------MIVSEIRFAVFEDGMESIIGDLGQFISDHRA------------------
-------------------------------------------WAGPIVGAIAFGESLAIIGMFIPATPIMI
AIGGLVGAGI---------------------VEPLPVIIGAVIGAVAGDIISYLLGWWLGRNIIHKWPL---
--------NKYRSAVARARLLFR-RYG-FTAVFLGRFFGPVRCTVPMVAG-----MMSMDQTRFQTANVLSA
LVWAPLMFLPGWLVGR--GAGIFAKM-------------------DGDHMRWFIIAIAIATVIVTVIGVR--
FFRARPR-HERKRGVQVSPGE---------------------------------------------------
------------------------------------------------------------------------
--------------------
>gi|62290234|ref|YP_222027.1|/1/1-220
------------------------------------------------------------------------
-------------------------------------MESIIGDLGQFISDHRA------------------
-------------------------------------------WAGPIVGAIAFGESLAIIGMFIPATPIMI
AIGGLVGAGI---------------------VEPLPVIIGAVIGAVAGDIISYLLGWWLGRNIIHKWPL---
--------NKYRSAVARARLLFR-RYG-FTAVFLGRFFGPVRCTVPMVAG-----MMSMDQTRFQTANVLSA
LVWAPLMFLPGWLVGR--GAGIFAKM-------------------DGDHMRWFIIAIAIATVIVTVIGVR--
FFRARPR-HERKRGVQVSPGE---------------------------------------------------
------------------------------------------------------------------------
--------------------
>gi|23502205|ref|NP_698332.1|/1/1-220
------------------------------------------------------------------------
-------------------------------------MESIIGDLGQFISDHRA------------------
-------------------------------------------WAGPIVGAIAFGESLAIIGMFIPATPIMI
AIGGLVGAGI---------------------VEPLPVIIGAVIGAVAGDIISYLLRWWLGRNIIHKWPL---
--------NKYRSAVARARLLFR-RYG-FTAVFLGRFFGPVRCTVPMVAG-----MMSMDQTRFQTANVLSA
LVWAPLMFLPGWLVGR--GAGIFAKM-------------------DGDHMRWFIIAIAIATVIVTVIGVR--
FFRARPR-HERKRGVQVSPGE---------------------------------------------------
------------------------------------------------------------------------
--------------------
>gi|163843593|ref|YP_001627997./1-220
------------------------------------------------------------------------
-------------------------------------MESIIGDLGQFISDHRA------------------
-------------------------------------------WAGPIVGAIAFGESLAIIGMFIPATPIMI
AIGGLVGAGI---------------------VEPLPVIIGAVIGAVAGDIISYLLGWWLGRNIIHKWPL---
--------NKYRSAVARARLLFR-RYG-FTAVFWGRFFGPVRCTVPMVAG-----MMSMDQTRFQTANVLSA
LVWAPLMFLPGWLVGR--GAGIFAKM-------------------DGDHMRWFIIAIAIATVIVTVIGVR--
FFRARPR-HERKRGVQVSPGE---------------------------------------------------
------------------------------------------------------------------------
--------------------
>gi|161619281|ref|YP_001593168./1-220
------------------------------------------------------------------------
-------------------------------------MESIIGDLGQFISDHRA------------------
-------------------------------------------WAGPIVGAIAFGESLAIIGMFIPATPIMI
AIGGFVGAGI---------------------VEPLPVIIGAVIGAVAGDIISYLLGWWLGRNIIHKWPL---
--------NKYRSAVARARLLFR-RYG-FTAFFLGRFFGPVRCTVPMVAG-----MMSMDQTRFQTANVLSA
LVWAPLMFLPGWLVGR--GAGIFAKM-------------------DGDHMRWFIIAIAIATVIVTVIGVR--
FFRARPR-HERKRGVQVSPGE---------------------------------------------------
------------------------------------------------------------------------
--------------------
>gi|153009181|ref|YP_001370396./1-220
------------------------------------------------------------------------
-------------------------------------MESIIGDLGQFISDHRA------------------
-------------------------------------------WAGPIVGVIAFGESLAIIGMFIPATPIMI
AIGGLVGAGI---------------------IEPIPVIIGAIIGAVIGDIISYFLGWWLGRNIIHKWPL---
--------NKHRSGVARARLLFR-RYG-FSAVFLGRFFGPVRCTVPMVAG-----MMSMDQTRFQTANVLSA
LVWAPLMFLPGWLAGR--GAGVFARM-------------------DGDHMFWFVIGITIVTIIATVIGVR--
FFKARPR-RERKRRVQVSPAE---------------------------------------------------
------------------------------------------------------------------------
--------------------
>gi|189024468|ref|YP_001935236./1-246
------------------------------------------------------------------------
-----------------------MIVSEIRFAVFEDGMESIIGDLGQFISDHRA------------------
-------------------------------------------WAGPIVGAIAFGESLAIIGMFIPATPIMI
AIGGLVGAGI---------------------VEPLPVIIGAVIGAVAGDIISYLLGWWLGRNIIHKWPL---
--------NKYRSAVARARLLFR-RYG-FTAVFFGPVLR-AGALYRADGG-----WHDVHGPDPIPDGKRAF
GTRMGPAHVPSGLAGR--ARGRDIRQ-------------------NG-WRSYALVYHRYRHCHCHRNGYWRA
LFQGAPAPRAQARGAGIAGGVISHLSCGFASA----------------------------------------
------------------------------------------------------------------------
--------------------
>gi|13470419|ref|NP_101987.1|/1/1-213
------------------------------------------------------------------------
-------------------------------------MQAFIDQSVCFIENHQA------------------
-------------------------------------------WAGLVVGLLAFGESLVLVGILLPGTTVLI
IVGGLVGAGI---------------------VQPLPVLLAAMVGAALGDTISYFLGKWLGRSVVHKWPL---
--------NRYRREVARARLFFH-RYG-FAAVFVGRFFGPVRATVPLVAG-----MMGMHRRRFQIANILSA
IIWAPVVLSPGWLVAK--GAGSIPEL-------------------DVTSLFGLAAIGVVALIIIAVIALK--
---LR-----RKRTAAPSRAS---------------------------------------------------
------------------------------------------------------------------------
--------------------
>gi|33593567|ref|NP_881211.1|/1/1-212
------------------------------------------------------------------------
-------------------------------------MQAYIDRIGDFIQANQD------------------
-------------------------------------------WAGPITFLLTFGESMVLVGLLIPATALML
LTGGLIGAGT---------------------LSPWGVLAWGIAGAIAGDAVSYALGRWLGPGVMRRWPL---
--------NTQRSAVARARLFFY-RYG-FASVLIGRFLGPIRSTIPTVAG-----IMGMHHLRFQLANVLSA
VAWLPLMLAPGYITAR--GLGAMD---------------------NAQHIG---LAAGMGASVLIGCWLLVA
VMRKRRQP-ARANRRP--------------------------------------------------------
------------------------------------------------------------------------
--------------------
>gi|33601149|ref|NP_888709.1|/1/1-212
------------------------------------------------------------------------
-------------------------------------MQAYIDRIGDFIQANQD------------------
-------------------------------------------WAGPITFLLTFGESMVLVGLLIPATALML
LTGGLIGAGT---------------------LSPWGVLAWGIAGAIAGDAVSYALGRWLGPGVMRRWPL---
--------NTQRSAVARARLFFY-RYG-FASVLIGRFLGPIRSTIPTVAG-----IMGMHHLRFQLANVLSA
VAWLPLMLAPGYITAR--GLGAMD---------------------NAPHIG---LAAGMGASVLIGCWLLVA
VMRKRRQP-ARANRRP--------------------------------------------------------
------------------------------------------------------------------------
--------------------
>gi|163855932|ref|YP_001630230./1-223
------------------------------------------------------------------------
---------------------------MAGVCFSFLRMDAYLDRISQFIQANHD------------------
-------------------------------------------WAGPITFLLTLGESLILVGLFIPATALML
LTGGLIGAGT---------------------LSPWTVLAWGIAGAVVGDALSYWAGRWLGPGLLRRWPF---
--------NTQRSAVARARLFFK-RYG-FASVLIGRFLGPVRSTIPTVAG-----IMGMGQVRFQLANTLSA
LVWLPLMLAPGFFTAR--GVGALQ---------------------NGQQTG---LIIGTAASVLLGGGLLVA
FMRKRRPDGMRAQRRR--------------------------------------------------------
------------------------------------------------------------------------
--------------------
>gi|187477902|ref|YP_785926.1|//1-211
------------------------------------------------------------------------
-------------------------------------MDSYINKIGMFIEANQE------------------
-------------------------------------------WAGPITFLLTLGESMLILGLLIPATALML
LTGGLIGAGT---------------------LPPWGILIWGIAGAVVGDALSYFIGRWLGPGITRRWPL---
--------STQRTAVARARLFFS-RYG-FASVFLGRFLGPIRSTIPTVAG-----IMGMKHARFQLANILSA
AVWLPAMLAPGYFAAK--GLSAAR---------------------DSQQFG---LIAGALASVLLGVWLAAA
MLKKRRQP-ARRSKP---------------------------------------------------------
------------------------------------------------------------------------
--------------------
>gi|110632916|ref|YP_673124.1|//1-232
------------------------------------------------------------------------
-------------------------------------MDQLIEYAVLFIEHNSV------------------
-------------------------------------------YATVAAFLIAFGESLFIIGFAIPATALMI
ILGGLIGSGT---------------------IEAGPIVGSAILGAILGDAVSYWLGRKLGWQFAYRWPL---
--------KKYRNGTARTRLFFR-KYG-LASIFLGRFLGPIRSTVPLLAG-----MMVMSHFRFQIANVLSA
IAWSICMLIPGWIAGQ--SAAEFE---------------------DGTYLERGMIIAAVSLAIVFVSGVVAK
RIFRPSHDEVRSRRARVHGCCGGAHASCSHHH----------------------------------------
------------------------------------------------------------------------
--------------------
>gi|16125945|ref|NP_420509.1|/1/1-205
------------------------------------------------------------------------
-------------------------------------MDAFLNQTFALAADNSL------------------
-------------------------------------------LAGGLLFVLTLLEALLVVGVLIPIVGVML
AAGALVAQGV---------------------MHPVEAVLWCSAGAAVGDALSYLLGHRLGGRHGARMLF---
--------SGRRRLFARAKLLAR-RYG-TVAIIAARYLGPVRPMIPILAG-----MSRARPWRFHIASALTA
PIWVVSLMAPGYLAVV--NLQRLDLD-------------------P-------GVAGP-LAVAALIIVATIW
LAFQRPRAVLA-------------------------------------------------------------
------------------------------------------------------------------------
--------------------
>gi|167621857|ref|YP_001676642./1-241
------------------------------------------------------------------------
-------------------------------------MDALLAGLSTFVSDHHA------------------
-------------------------------------------WAGVTLGLATFLESLVLIGAFIPATALML
VAGGLIATGA---------------------LDAVSVLLWSSAGAVLGDAVSYALGARLGGSVLRGRLF---
--------VRHRRTIARTRLFAR-RYG-VGSIFLGRFFGPLRAFVPVMAG-----MVRMKAHTFQIANVASA
LIWVAVLVAPGYLAAQ--GLSVLSTL-------------------PTDQLAPIGLAAVSLAAVGLAACAAVF
VTRRKPALVLAVRHGPTTAAAAQAGQAHHGAIPLDCCAA---------------------------------
------------------------------------------------------------------------
--------------------
>gi|22124362|ref|NP_667785.1|/1/1-189
------------------------------------------------------------------------
----------------------MGIVRLYQSQDISVTFNDAITTTIDFVRVHEA------------------
-------------------------------------------WAIPIVFILAFGESLAFLSLLLPATVILL
GLGALIGESG---------------------IPFWPIWAAAAAGAFFGDWVSYWVGIHYKDRVATLWPL---
--------SRNPQLLVRGHAFFE-RWG-FFGAFFGRFFGPLRAIVPLVAG-----ICAMPQRYFQLANITSA
LIWAFGILAPG-------------------------------------------------AFGIQWLSNWIG
------------------------------------------------------------------------
------------------------------------------------------------------------
--------------------
>gi|212707854|ref|ZP_03315982.1/1-205
------------------------------------------------------------------------
------MQPCGFVATLFISIHYNNIIKLISDRTSPLTLNEIVTLITDFTREHEV------------------
-------------------------------------------WAWPIIFFLAFGESLAFLSLLLPATVILL
GLGALIGESE---------------------IAFFPIWIAAALGAFFGDWVSYWFGFHYKDKVREMWPL---
--------SRNPEMIDKGHRFFE-RWG-VWGIFFGRFFGPIRAVIPLVAG-----ICEMPQRYFQLANMGSA
MVWAFGILAPG-------------------------------------------------ALGIRWFASWMG
------------------------------------------------------------------------
------------------------------------------------------------------------
--------------------
>gi|167948739|ref|ZP_02535813.1/1-184
------------------------------------------------------------------------
-------------------------------------MGEYLQLVIDWVAQHSL------------------
-------------------------------------------WAGWLVFLVAFAESVAILGLLVPGVVLMF
GFGALIANGA---------------------LTFWPVFGWAVAGAVAGDSLSFWLGHRYQTHLYQLWPF---
--------RRHPRSLQQGVHFFE-RYG-GQSVAFGRFFGPVRAVIPLGGGDAEDARLALPHRQSALGTGLGP
CLSAAGASCSAPRW----------------------------------------------SWPQRSPSAWWP
GC----------------------------------------------------------------------
------------------------------------------------------------------------
--------------------
>gi|167588946|ref|ZP_02381334.1/1-189
------------------------------------------------------------------------
-------------------------------------MSETIHAWLGAVGAHPA------------------
-------------------------------------------LVLVIVFATACAEAIALIGTVVPAGAVMF
AAGTLIGAGA---------------------LDGWITIGVAVAGAAVGDGISYELGRHYRSEVREWWAR---
--------RGLAASYERGEQFVL-RHG-MKSIVLARFLAPVRAVVPVVVG-----CASLPRRSFYPTNVASA
LVWAPVHVAPGIAFGA--SA------------------------------------ALAEAVSTRVAAILLV
VAAL--------------------------------------------------------------------
------------------------------------------------------------------------
--------------------
>gi|146337743|ref|YP_001202791./1-218
------------------------------------------------------------------------
-------------------------------------MAHLLDPLIAFVSAHAG------------------
-------------------------------------------LAYLTLFMAALLEAVPIVGSVVPGTTIIL
ALSALIPGGE---------------------LTLQWVLAAAILGAVIGDGGAFWVGHRQQREILTSWPF---
--------SNYPRLVAQSEAFFH-RFG-TLAIFFARFVAPIRAVVPITAG-----ALDIPPARFYAVNIPAI
VLWACAHVLPGVFAVQ--LLHRYGGI-------------------SHHSHIAKSTWIIAAVAGTIVVWLVLR
MVRKRRETQLATGSAE--------------------------------------------------------
------------------------------------------------------------------------
--------------------
>gi|148258734|ref|YP_001243319./1-218
------------------------------------------------------------------------
-------------------------------------MAHLLDPLIAFVSAHAG------------------
-------------------------------------------LAYLTLFLAALLEAVPIVGSVVPGTTIIL
ALSALIPGGE---------------------LTLQWVLAAAILGAVLGDGGAFWIGHRQQREILTAWPF---
--------SNYPRLVAQSEAFFH-RFG-TLAIFFARFVAPIRAVVPITAG-----ALDIPPLRFYAVNIPAI
ALWACAHVLPGVFAVQ--LLHRYGGI-------------------PHHSHIAKSTWIIAAVAGTIVVWLVLR
LVRKRRETQLAAGTAE--------------------------------------------------------
------------------------------------------------------------------------
--------------------
>gi|27375292|ref|NP_766821.1|/1/1-219
------------------------------------------------------------------------
-------------------------------------MTSFLDPFIAFVSAHAW------------------
-------------------------------------------LAYLTLFLAALLEAVPVVGSVVPGSTIIL
ALSALIPGGE---------------------LKLGWVLLAAALGAVLGDGSAYWIGHRQQREILNTWPL---
--------TNYPRVVEESESFFH-RFG-TWAVFFARFVPPIRAFVPVTAG-----ALGMPPARFYAINIPAI
LVWAPAHVLPGVLAVS--ALHEYAGL-------------------PHHEHVGKHIWMLAVIGGAIMLSVTVW
IYRRRSGGGVAAAKPRV-------------------------------------------------------
------------------------------------------------------------------------
--------------------
>gi|39933576|ref|NP_945852.1|/1/1-205
------------------------------------------------------------------------
-------------------------------------MSSLLDSLVHLAASHSG------------------
-------------------------------------------LAYLALFMAALLEAVPVVGSLVPGSTVIL
ALSALIPGGE---------------------LSLAGVLASAIAGALIGDGAAYWVGHRAQRSILSAWPL---
--------SNYPYVVAQAEAFFV-RYG-TWAVLFGRFVPPIRAFVPVTAG-----ALQMTPQRFFAVDVPAI
LLWAPAHVLPGVVAAT--ALEHNHAT--------------------LHHWLP----VLAGVAGTLLLG---L
WAYRRWRGTPA-------------------------------------------------------------
------------------------------------------------------------------------
--------------------
>gi|167367531|ref|ZP_02301672.1/1-205
------------------------------------------------------------------------
-------------------------------------MSSLLDSLVHFAASHSG------------------
-------------------------------------------LAYLALFMAALLEAVPVVGSLVPGSTVIL
ALSALIPGGE---------------------LSLAGVLASAIAGALIGDGAAYWVGHRAQRSILSAWPL---
--------SNYPDVVAQAEAFFV-RYG-TWAVLFGRFVPPIRAFVPVTAG-----ALQMTPRRFFAVDVPAI
LLWAPAHVLPGVVAAT--ALEHNHAT--------------------LHHWLP----VLAGVAGTLLLG---L
WAYRRWRGTPA-------------------------------------------------------------
------------------------------------------------------------------------
--------------------
>gi|86747666|ref|YP_484162.1|/1/1-208
------------------------------------------------------------------------
-------------------------------------MNAVLDALIAFASAHRE------------------
-------------------------------------------LAYLTLFTAALLEAVPVLGTLVPGSTIIL
ALSALIPGGQ---------------------LDLVGVLAAAAAGAALGDGAAYWIGHRQQRRILSAWPM---
--------ARYPELVARAEAFFV-RFG-GWAVLFARFVPPIRAFVPITAG-----ALQMPPARFFAINIPAI
LLWAPAHVLPGVVAAT--ALEQAHGR--------------------WHHWLP----VVAGVAGVVVLAGWLL
WRRRRGKAQAT-------------------------------------------------------------
------------------------------------------------------------------------
--------------------
>gi|90422061|ref|YP_530431.1|/1/1-211
------------------------------------------------------------------------
-------------------------------------MGAFLDQLIAFAGHHAG------------------
-------------------------------------------WAYLTLFLAALLEAVPILGSLIPGSTIIL
ALSALVPGGQ---------------------LALMPVLAAAAAGALIGDGTAYWIGRREQRQILEAWPM---
--------SRYPELVARSEAFFK-RFG-IWAVFAARFVPPIRAFVPVTAG-----ALGLSPARFFAVNILAI
LLWAPAHVLPGVLAAT--ELENPGGI-------------------RIHHWLP----LLAGVVATLALAAWAV
RWWRKNHLTSHDA-----------------------------------------------------------
------------------------------------------------------------------------
--------------------
>gi|115522166|ref|YP_779077.1|//1-212
------------------------------------------------------------------------
-------------------------------------MGAFLDQLIGFAAAHAG------------------
-------------------------------------------LAYLTLFAVALLEAAPILGSLIPGSTIIL
ALSALIPGGE---------------------LQLWPVLISSALGAMLGDALAYWIGHREQRRMLAAWPL---
--------ARYPELVARSEAFFL-RYG-AFAVFVARFVPPIRAFVPVTAG-----ALGLSPVRFFAVNIPAI
LLWAPAHVLPGVLAGH--ELEKAGGL-------------------RLHHGLP----VAAGVAALLALAAWVI
WRRRRSAAQPSTQG----------------------------------------------------------
------------------------------------------------------------------------
--------------------
>gi|92116118|ref|YP_575847.1|/1/1-239
------------------------------------------------------------------------
----------------MNRRSPTAFDSGVSELREDDFVTDYVAQLTGLVSAHAG------------------
-------------------------------------------LAYLTVFLAALLEAIPVFGSVIPGSTIIL
ALSALIGGGE---------------------LEFLPVMLAAIIGAVIGDGSAFWIGHRSQRDILSAWPL---
--------ARYPGVVAQSEAFFN-RYG-TLAVFLARFVAPVRAFVPLTAG-----ALGMPPQRFYGVNIAAI
VLWASAHILPGIVAVS--VLHRYGGI-------------------DHPAALVRHYWLPTVLGAGLIAGLVVW
YVRRRRGINAPVKRQA--------------------------------------------------------
------------------------------------------------------------------------
--------------------
>gi|94501231|ref|ZP_01307753.1|/1-196
------------------------------------------------------------------------
----------------------------------------MMEAVITFVENQPE------------------
-------------------------------------------YLLWAIGIIAMLESLAVVGIVVPGVGLLA
SLSILAANAG---------------------TNVYAMLSVAIIGAIVGDGLSFLFGRLFQDRLSQIWPF---
--------TRHPEWISTGHNFFE-RHG-GKSIFIGRFIGPVRPFIPMVAG-----MLRMDGKHFLTLNVASA
ICWAPAYLLPGYL-FG--QYVSITEL-------------------LS-------WKGLLALTMATMIAFVAT
WWWKR-------------------------------------------------------------------
------------------------------------------------------------------------
--------------------
>gi|95929478|ref|ZP_01312221.1|/1-202
------------------------------------------------------------------------
-------------------------------------MEIWLEHLLTSVTATPW------------------
-------------------------------------------YYLLIT-VIATAEGIALVGLAVPGSVLCV
SIGAIAAAGH---------------------ANFMASCLCAAAGAFVGDLISYLLGGRLGPRLVHSFFP---
--------QRSRPLLKRAQIFFA-AHG-GKSLFLARFFGPLRGLVPFVAG-----SVRFPIRNLIGYSVVAA
LLWGLSYPGLGYLGIK--SWQQLPER-------------------LS-------VEVLLCLGAVVVVALLVW
RHQRNKNR----------------------------------------------------------------
------------------------------------------------------------------------
--------------------
>gi|15616759|ref|NP_239971.1|/1/1-256
------------------------------------------------------------------------
----------------------------------------MESWLTSFITQSLV------------------
-------------------------------------------YSLLVVGIVSFLESLALVGLLLPGIILMT
TLGTFIGDGK---------------------LSFYPAWISGTTGCLLGDWISYYIGLYFKNWLYNFNFL---
--------KKNQKLLDKTKSFLD-KHS-MLTIILGRFIGPTRPLIPMVSG-----MLKLPLKKFVFPSIIGC
ILWPPVYFFPGIVTGI--AIKIPES--------------------SQSYYFKWLLLLISILIWLGIWLISKW
WKMRKN-HIDNRTSFFTKKKIGWLAILTMSSGILSLIAIQFHPTMLIFREIFSTILLGT-------------
------------------------------------------------------------------------
--------------------
>gi|21672422|ref|NP_660489.1|/1/1-252
------------------------------------------------------------------------
----------------------------------------MESWLTSLITQSLT------------------
-------------------------------------------FSILIVGIVSFLESLALVGLLLPGIVFMA
TLGTFIGNGK---------------------LPFYPSWIAGIIGCLLGDWCSYFIGLYFKNWLYSLKFL---
--------KKNCHLLDKTKSLLH-KHS-MITILVGRFIGPTRPLIPMVSG-----MLKLPLKKFILPSLLGC
ILWPPIYFFPGIITGI--TINIPPN--------------------PKNDYFKWLLLIIAILIWFGIWLTSKW
WKIKKI-KNKN-NIHFIKRNIGWIALIILSSGIIGLILIQFHPTMIIVRKVFSTIL----------------
------------------------------------------------------------------------
--------------------
>gi|27904633|ref|NP_777759.1|/1/1-257
------------------------------------------------------------------------
----------------------------------------METWFLYFITKSIS------------------
-------------------------------------------YALFMVLIVTFLESLALVGLFLPGIVLMS
ILGTLIGNGT---------------------LSFYPAWIVGIIGCMCGDWISYYCGFKFKKCITNLHLL---
--------KNNNVVLDKITNTLT-NYP-ITTILLGRFIGPTRPLVPMVCG-----MLNISLKTFIIPNILGC
ILWPPIYFLPGIFTGI--AISNTTNY-------------------SENTYFKIQFLAAILLIWLGIFLLWKL
WKRYTD-TGKK-KIYISNVNLCLLLTISLSAGITIMIYIQSNSTLIFFRKILWKILISSQ------------
------------------------------------------------------------------------
--------------------
>gi|24111508|ref|NP_706018.1|/1/1-254
------------------------------------------------------------------------
----------------------------------------MQALLEHFITQSTV------------------
-------------------------------------------YSLMAVVLVAFLESLALVGLILPGTVLMA
GLGALIGSGE---------------------LSFWHAWLAGIVGCLLGDWISFWLGWRFKKPLHRWSFL---
--------KKNKALLDKTEHALH-QHS-MFTILVGRFVGPTRPLVPMVAG-----MLDLPVAKFITPNIIGC
LLWPPFYFLPGILAGA--AIDIPAG--------------------MQSGEFKWLLLATAVFLWVGGWLCWRL
WRSGKA--TDRLSHYLSRGRLLWLTPLISAIGVVALVVLIRHPLMPVYIDILRKVVGV--------------
------------------------------------------------------------------------
--------------------
>gi|74310682|ref|YP_309101.1|/1/1-254
------------------------------------------------------------------------
----------------------------------------MQALLEHFITQSTV------------------
-------------------------------------------YSLMAVVLVAFLESLALVGLILPGTVLMA
GLGALIGSGE---------------------LSFWHAWMAGIVGCLLGDWISFWLGWRFKKPLHRWSFL---
--------KKNKALLDKTEHALH-QHS-MFTILVGRFVGPTRPLVPMVAG-----MLDLPVAKFITPNIIGC
LLWPPFYFLPGILAGA--AIDIPAG--------------------MQSGEFKWLLLATAVFLWVGGWLCWRL
WRSGKA--TDRLSHYLSRGRLLWLTPLISAIGVVALVVLIRHPLMPVYIDILRKVVGV--------------
------------------------------------------------------------------------
--------------------
>gi|15799749|ref|NP_285761.1|/1/1-254
------------------------------------------------------------------------
----------------------------------------MQALLEHFITQSTV------------------
-------------------------------------------YSLMAVVLVAFLESLALVGLILPGTVLMA
GLGALIGSGE---------------------LSFWHAWLAGIVGCLLGDWISFWLGWRFKKPLHRWSFL---
--------KKNKALLDKTEHALH-QHS-MFTILVGRFVGPTRPLVPMVAG-----MLDLPVAKFITPNIIGC
LLWPPFYFLPGILAGA--AIDIPAG--------------------MQSGEFKWLLLATAVFLWVGGWLCWRL
WRSGKA--TDRLSHYLSRGRLLWLTPLISAIGVVALVVLVRHPLMPVYIDILRKVVGV--------------
------------------------------------------------------------------------
--------------------
>gi|194439414|ref|ZP_03071491.1/1-254
------------------------------------------------------------------------
----------------------------------------MQALLEHFITQSTV------------------
-------------------------------------------YSLMAVVLVAFLESLALVGLILPGTVLMA
GLGALIGSGE---------------------LSFWHAWLAGIVGCLLGDWISFWLGWRFKKPLHRWSFL---
--------KKNKALLDKTEHALH-QHS-MFTILVGRFVGPTRPLVPMVAG-----MLDLPVAKFITPNIIGC
LLWPPFYFLPGILAGA--AIDIPAG--------------------MQSGEFKWLLLATAVFVWVGGWLCWRL
WRSGKA--TDRLSHYLSRGRLLWLTPLISAIGVVALVVLIRHPLMPVYIDILRKVVGV--------------
------------------------------------------------------------------------
--------------------
>gi|187732393|ref|YP_001878876./1-254
------------------------------------------------------------------------
----------------------------------------MQALLEHFITQSTV------------------
-------------------------------------------YSLMAVVLVAFLESLALVGLILPGTVLMA
GLGALIGSGE---------------------LSFWHAWLAGIVGCLLGDWISFWLGWRFKKPLHRWSFL---
--------KKNKALLDKTEHALH-QHS-MFTILVGRFVGPTRPLVPMVAG-----MLDLPVAKFITPNIIGC
LLWPPFYFLPGILAGA--AIDIPAG--------------------MQSGEFKWLLLATAVFLWVGGWLCWRL
WRSGKA--TDRLSHYLSRGRLLWLTPLISAIGVVALVVLIRQPLMPVYIDILRKVVGV--------------
------------------------------------------------------------------------
--------------------
>gi|26245994|ref|NP_752033.1|/1/1-254
------------------------------------------------------------------------
----------------------------------------MQALLEHFITQSTV------------------
-------------------------------------------YSLMAVLLVAFLESLALVGLILPGTVLMA
GLGALIGSGE---------------------LSFWHAWLAGIVGCLLGDWISFWLGWRFKKPLHRWSFL---
--------KKNKALLDKTEHALH-QHS-MFTILVGRFVGPTRPLVPMVAG-----MLDLPVAKFITPNIIGC
LLWPPFYFLPGILAGA--AIDIPAG--------------------MQSGEFKWLLLATAVFLWVGGWLCWRL
WRSGKA--TDRLSHYLSRGRLLWLTPLISAIGVVALVVLIRHPLMPVYIDILRKVVGV--------------
------------------------------------------------------------------------
--------------------
>gi|157159410|ref|YP_001461235./1-254
------------------------------------------------------------------------
----------------------------------------MQALLEHFITQSTV------------------
-------------------------------------------YSLMAVVLVAFLESLALVGLILPGTVLMA
GLGALIGSGE---------------------LSFWHAWLAGIVGCLLGDWISFWLGWRFKKPLHRWSFL---
--------KKNKALLDKTEHALH-QHS-MFTILVGRFVGPTRPLVPMVAG-----MLDLPVAKFITPNIIGC
LLWPPFYFLPGILAGA--AIDIPAG--------------------MQSGEFKWLLLATAVFLWVGGWLCWRL
WRSGKA--TDRLSHYLSRGRLLWLTPLISAIGVVALVVLIRHPLMPVYIDILRKVVGG--------------
------------------------------------------------------------------------
--------------------
>gi|194429384|ref|ZP_03061909.1/1-254
------------------------------------------------------------------------
----------------------------------------MQALLEHFITQSTV------------------
-------------------------------------------YSLMAVVLVAFLESLALVGLILPGTVLMA
GLGALIGSGE---------------------LSFWHAWLAGVVGCLLGDWISFWLGWRFKKPLHRWSFL---
--------KKNKALLDKTEHALH-QHS-MFTILVGRFVGPTRPLVPMVAG-----MLDLPVAKFITPNIIGC
LLWPPFYFLPGILAGA--AIDIPAG--------------------MQSGEFKWLLLATAVFLWVGGWLCWRL
WRSGKA--TDRLSHYLSRGRLLWLTPLISAIGVVALVVLIRHPLMPVYIDILRKVVGG--------------
------------------------------------------------------------------------
--------------------
>gi|188496056|ref|ZP_03003326.1/1-254
------------------------------------------------------------------------
----------------------------------------MQALLEHFITQSTV------------------
-------------------------------------------YSLMAVVLVAFLESLALVGLILPGTVLMV
GLGALIGSGE---------------------LSFWHAWLAGIVGCLLGDWISFWLGWRFKKPLHRWSFL---
--------KKNKALLDKTEHALH-QHS-MFTILVGRFVGPTRPLVPMVAG-----MLDLPVAKFITPNIIGC
LLWPPFYFLPGILAGA--AIDIPAG--------------------MQSGEFKWLLLATAVFLWVGGWLCWRL
WRSGKA--TDRLSHYLSRGRLLWLTPLISAIGVVALVVLIRHPLMPVYIDILRKVVGG--------------
------------------------------------------------------------------------
--------------------
>gi|194434407|ref|ZP_03066669.1/1-254
------------------------------------------------------------------------
----------------------------------------MQALLEHFITQSTV------------------
-------------------------------------------YSLMAVVLVAFLESLALVGLILPGTVLMA
GLGALIGSGE---------------------LSFWHAWLAGIVGCLLGDWISFWLGWRFKKPLHRWSFL---
--------KKNKALLDKTEHALH-QHS-MFTILIGRFVGPTRPLVPMVAG-----MLDLPVAKFITPSIIGC
LLWPPFYFLPGILAGA--AIDIPAG--------------------MQSGEFKWLLLATAVFLWVGGWLCWRL
WRSGKA--TDRLSHYLSRGRLLWLTPLISAIGVVALVVLIRHPLMPVYIDILRKVVGV--------------
------------------------------------------------------------------------
--------------------
>gi|82775470|ref|YP_401817.1|/1/1-254
------------------------------------------------------------------------
----------------------------------------MQALLEHFITQSTV------------------
-------------------------------------------YSLMAVVLVAFLESLALVGLILPGTVLMA
GLGALIGSGE---------------------LSFWHAWLAGIVGCLLGDWISFWLGWRFKKPLHRWSFL---
--------KKNKALLDKTEHALH-QHS-MFTILVGRFVGPTRPLVPMVAG-----MLDLPIAKFITPNIIGC
LLWPPFYFLPGILAGA--AIDIPAG--------------------MQSGEFKWLLLVTAVFLWAGGWLCWRL
WRSGKA--TDRLSHYLSRGRLLWLTPLISAIGVVALVVLIRHPLMPVYIDILRKVVGV--------------
------------------------------------------------------------------------
--------------------
>gi|16128059|ref|NP_414607.1|/1/1-254
------------------------------------------------------------------------
----------------------------------------MQALLEHFITQSTV------------------
-------------------------------------------YSLMAVVLVAFLESLALVGLILPGTVLMA
GLGALIGSGE---------------------LSFWHAWLAGIIGCLMGDWISFWLGWRFKKPLHRWSFL---
--------KKNKALLDKTEHALH-QHS-MFTILVGRFVGPTRPLVPMVAG-----MLDLPVAKFITPNIIGC
LLWPPFYFLPGILAGA--AIDIPAG--------------------MQSGEFKWLLLATAVFLWVGGWLCWRL
WRSGKA--TDRLSHYLSRGRLLWLTPLISAIGVVALVVLIRHPLMPVYIDILRKVVGV--------------
------------------------------------------------------------------------
--------------------
>gi|91209128|ref|YP_539114.1|/1/1-254
------------------------------------------------------------------------
----------------------------------------MQALLEHFITQSTV------------------
-------------------------------------------YSLMAVVLVAFLESLALVGLILPGTVLMA
GLGALIGSGE---------------------LSFWYAWLAGIIGCLMGDWISFWLGWRFKKPLHRWSFL---
--------KKNKALLDKTEHALH-QHS-MFTILVGRFVGPTRPLVPMVAG-----MLDLPVAKFITPNIIGC
LLWPQFYFLPGILAGA--AIDIPAG--------------------MQSGEFKWLLLATAVFLWVGGWLCWRL
WRSGKA--TDRLSHYLSRGRLLWLTPLISAIGVVALVVLIRHPLMPVYIDILRKVVGV--------------
------------------------------------------------------------------------
--------------------
>gi|215485232|ref|YP_002327663./1-254
------------------------------------------------------------------------
----------------------------------------MQALLEHFITQSTV------------------
-------------------------------------------YSLMAVVLVAFLESLALVGLILPGTVLMA
GLGALIGSGE---------------------LSFWYAWLAGIIGCLMGDWISFWLGWRFKKPLHRWSFL---
--------KKNKALLDKTEHALH-QHS-MFTILVGRFVGPTRPLVPMVAG-----MLDLPVAKFITPNIIGC
LLWPPFYFLPGILAGA--AIDIPAG--------------------MQSGEFKWLLLVTAVLLWVGGWLCWRL
WRSGKA--TDRLSHYLSRGRLLWLTPLISAIGVVALVVLIRHPLMPVYIDILRKVVGV--------------
------------------------------------------------------------------------
--------------------
>gi|110640279|ref|YP_668007.1|//1-254
------------------------------------------------------------------------
----------------------------------------MQALLEHFITQSTV------------------
-------------------------------------------YSLMAVLLVAFLESLALVGLILPGTVLMA
GLGALIGSGE---------------------LSFWYAWLAGIIGCLLGDWISFWLGWRFKKPLHRWSFL---
--------KKNKALLDKTEHALH-QHS-MFTILVGRFVGPTRPLVPMVAG-----MLDLPVAKFITPNIIGC
LLWPPFYFLPGILAGA--AIDIPAG--------------------MQSGEFKWLLLATAVFLWVGGWLCWRL
WRSGKA--TDRLSHYLSRGRLLWLTPLISAIGVVALVVLIRHPLMPVYIDILRKVVGV--------------
------------------------------------------------------------------------
--------------------
>gi|170768479|ref|ZP_02902932.1/1-254
------------------------------------------------------------------------
----------------------------------------MQALLEHFITQSTV------------------
-------------------------------------------YSLMAVVLVAFLESLALVGLILPGTVLMA
GLGALIGSGE---------------------LSFWHAWLAGIAGCLMGDWISFWLGWRFKKPLHRWSFL---
--------KKNKALLDKTEHALH-QHS-MFTILVGRFVGPTRPLVPMVAG-----MLDLPVVKFITPNIIGC
LLWPPFYFLPGILAGA--AIDIPGG--------------------MQSGEFKWLLLATAVFLWVGGWLCWRL
WRSGKS--TDRLSHYLSRGRLLWLTPLISAIGVVALVVLIRHPLMPVYIDILRKVVGV--------------
------------------------------------------------------------------------
--------------------
>gi|218703325|ref|YP_002410844./1-254
------------------------------------------------------------------------
----------------------------------------MQALLEHFITQSTV------------------
-------------------------------------------YSLIAVVLVAFLESLALVGLILPGTVLMA
GLGALIGSGE---------------------LSFWHAWLAGIVGCLLGDWISFWLGWRFKKPLHRWSFL---
--------KKNKALLDKTEHALH-QHS-MFTILVGRFVGPTRPLVPMVAG-----MLDLPVAKFITPNIIGC
LLWPPFYFLPGILAGA--AIDIPAG--------------------MQSGEFKWLLLATAVFLWVGGWLCWRL
WRSGKA--TDRLSHYLSRGRLLWLTPLISAVGVVALVVLIRHPLMPMYIDILRKVVGG--------------
------------------------------------------------------------------------
--------------------
>gi|218547518|ref|YP_002381309./1-254
------------------------------------------------------------------------
----------------------------------------MQALLEHFITQSTA------------------
-------------------------------------------YSLMAVVLVAFLESLALVGLILPGTVLMA
GLGALIGSGE---------------------LSFWYAWLAGIVGCLLGDWISFWLGWRFKKPLHRWSFM---
--------KKNKALLDKTEHALH-QHS-MFTILVGRFVGPTRPLVPMVAG-----MLDLPVRKFLLPNIVGC
LLWPPFYFLPGILAGA--AIDIPAG--------------------MQSGEFKWLLLATAVFLWVGGWLCWRS
WRSGKA--TDRLSHYLSRGRLLWLTPLISAIGVVALVVLIRHPLMPVYIDILRKVVGV--------------
------------------------------------------------------------------------
--------------------
>gi|16759100|ref|NP_454717.1|/1/1-255
------------------------------------------------------------------------
----------------------------------------MQALLEHFITQSTL------------------
-------------------------------------------YSLIAVLLVAFLESLALVGLILPGTVLMA
GLGALIGSGE---------------------LNFWHTWLVGIIGCLMGDWISFWLGWRFKKPLHRWSFM---
--------KKNKSLLDKTEHALH-QHS-MFTILVGRFVGPTRPLVPMVAG-----MLDLPVAKFIGPNLIGC
LLWPPFYFLPGILAGA--AIDIPSD--------------------MQSGDFKWLLLATALLLWVGGWLCWRL
WRSGKA-AVDRLTAYLPRSRLLYLAPLTLGIGVVALVVLVRHPLMPVYIDILRKVVGY--------------
------------------------------------------------------------------------
--------------------
>gi|213419173|ref|ZP_03352239.1/1-245
------------------------------------------------------------------------
----------------------------------------MQALLEHFITQSTL------------------
-------------------------------------------YSLIAVLLVAFLESLALVGLILPGTVLMA
GLGALIGSGE---------------------LNFWHTWLVGIIGCLMGDWISFWLGWRFKKPLHRWSFM---
--------KKNKSLLDKTEHALH-QHS-MFTILVGRFVGPTRPLVPMVAG-----MLDLPVAKFIGPNLIGC
LLWPPFYFLPGILAGA--AIDIPSD--------------------MQSGDFKWLLLATALLLWVGGWLCWRL
WRSGKA-AVDRLTAYLPRSRLLYLAPLTLGIGVVALVVLVRHPLMPVY------------------------
------------------------------------------------------------------------
--------------------
>gi|167550710|ref|ZP_02344467.1/1-255
------------------------------------------------------------------------
----------------------------------------MQALLEHFITQSTL------------------
-------------------------------------------YSLIAVLLVAFLESLALVGLILPGTVLMA
GLGALIGSGE---------------------LNFWHAWLVGIIGCLMGDWISFWLGWRFKKPLHRWSFM---
--------KKNKSLLDKTEHALH-QHS-MFTILVGRFVGPTRPLVPMVAG-----MLDLPVAKFIGPNLIGC
LLWPPFYFLPGILAGA--AIDIPSD--------------------MQSGDFKWLLLATALLLWVGGWLCWRL
WRSGKA-AVDRLTAYLPRSRLLYLAPLTLGIGVVALVVLVRHPLMPVYIDILRKVVGY--------------
------------------------------------------------------------------------
--------------------
>gi|168234863|ref|ZP_02659921.1/1-255
------------------------------------------------------------------------
----------------------------------------MQALLEHFITQSTL------------------
-------------------------------------------YSLIAVLLVAFLESLALVGLILPGTVLMA
GLGALIGSGE---------------------LNFWHAWLVGIIGCLMGDWISFWLGWRFKKPLHRWSFM---
--------KKNKSLLDKTEHALH-QHS-MFTILVGRFVGPTRPLVPMVAG-----MLDLPVAKFIGPNLIGC
LLWPPFYFLPGILAGA--AIDIPSD--------------------MQSGDFKWLLLATALLLWVGGWLCWRL
WRSGKA-AVDRLTAYLPRSRLLYLAPLTLGIGVVALVVLIRHPLMPVYIDILRKVVGY--------------
------------------------------------------------------------------------
--------------------
>gi|198245108|ref|YP_002214056./1-255
------------------------------------------------------------------------
----------------------------------------MQALLEHFITQSTL------------------
-------------------------------------------YSLIAVLLVAFLESLALVGLILPGTVLMA
GLGALIGSGE---------------------LNFWHAWLVGIIGCLMGDWISFWLGWRFKKPLHRWSFM---
--------KKNKSLLDKTEHALH-QHS-MFTILVGRFVGPTRPLVPMVAG-----MLDLPVAKFIGPNLIGC
LLWPPFYFLPGILAGA--AIDIPSD--------------------MQSGDFKWLLLATALLLWVGGWLCWRL
WRSGKA-AVDRLTAYLPRSRLLYLAPLTLGSGVVALVVLIRHPLMPVYIDILRKVVGY--------------
------------------------------------------------------------------------
--------------------
>gi|16763495|ref|NP_459110.1|/1/1-255
------------------------------------------------------------------------
----------------------------------------MQALLEHFITQSTL------------------
-------------------------------------------YSLIAVLLVAFLESLALVGLILPGTVLMA
GLGALIGSGE---------------------LNFWHAWLVGIIGCLMGDWISFWLGWRFKKPLHRWSFM---
--------KKNKSLLDKTEHALH-QHS-MFTILVGRFVGPTRPLVPMVAG-----MLDLPVAKFIGPNLIGC
LLWPPFYFLPGILAGA--AIDIPSD--------------------MQSGDFKWLLLATALLLWVGGWLCWRL
WRSGKA-AVDRLTAYFPRSRLLYLAPLTLGIGVVALVVLVRHPLMPVYIDILRKVVGY--------------
------------------------------------------------------------------------
--------------------
>gi|167989972|ref|ZP_02571072.1/1-255
------------------------------------------------------------------------
----------------------------------------MQALLEHFITQSTL------------------
-------------------------------------------YSLIAVLLVAFLESLALVGLILPGTVLMA
GLGALIGSGE---------------------LNFWHAWLVGIIGCLMGDWISFWLGWRFKKPLHRWSFM---
--------KKNKSLLDKTEHALH-QHS-MFTILVGRFVGPTRPLVPMVAG-----MLDLPVAKFIGPNLIGC
LLWPPFYFLPGILAGA--AIDIPSD--------------------MQSGDFKWLLLATALLLWVGGWLCWRL
WRSGKA-AVDRLTAYFPRSRLLYLAPLTLGIGVVALVVLVRHPLMPVYIDILRKVVDY--------------
------------------------------------------------------------------------
--------------------
>gi|168820908|ref|ZP_02832908.1/1-255
------------------------------------------------------------------------
----------------------------------------MQALLEHFITQSTL------------------
-------------------------------------------YSLIAVLLVAFLESLALVGLILPGTVLMA
GLGALIGSGE---------------------LNFWHAWLVGIIGCLMGDWVSFWLGWRFKKPLHRWSFM---
--------KKNKSLLDKTEHALH-QHS-MFTILVGRFVGPTRPLVPMVAG-----MLDLPVAKFIGPNLIGC
LLWPPFYFLPGILAGA--AIDIPSD--------------------MQSGDFKWLLLATALLLWVGGWLCWRL
WRSGKA-AVDRLTAYFPRSRLLYLAPLTLGIGVVALVVLVRHPLMPVYIDILRKVVGY--------------
------------------------------------------------------------------------
--------------------
>gi|168262216|ref|ZP_02684189.1/1-255
------------------------------------------------------------------------
----------------------------------------MQALLEHFITQSTL------------------
-------------------------------------------YSLIAVLLVAFLESLALVGLILPGTVLMA
GLGALIGSGE---------------------LNFWHAWLVGIIGCLMGDWISFWLGWRFKKPLHRWSFM---
--------KKNKSLLDKTEHALH-QHS-MFTILVGRFVGPTRPLVPMVAG-----MLDLPVAKFIGPNLIGC
LLWPPFYFLPGILAGA--AIDIPSD--------------------MQSGDFKWLLLATALLLWVGGWLCWRL
WRSGKA-AVDRLTAYFPRSRLLYLAPLTLGIGVVALVALLRHPLMPVYIDILRKVVGY--------------
------------------------------------------------------------------------
--------------------
>gi|161504776|ref|YP_001571888./1-255
------------------------------------------------------------------------
----------------------------------------MQALLEHFITQSAL------------------
-------------------------------------------YSLIAVLLVAFLESLALVGLVLPGTVMMA
GLGALIGSGE---------------------LNFWHAWLAGIIGCLLGDWISFWLGWRFKKPLHRWSFM---
--------KKNKALLDKTEHALH-QHS-MFTILVGRFVGPTRPLVPMVAG-----MLDLPVAKFIGPNLIGC
LLWPPFYFLPGILAGA--AIDIPAD--------------------MQSGDFKWLLLATALLLWVGGWFCWRL
WRSGKA-AVDRLTAYLPRSRLLYLAPLTLGIGVVALVALLRHPLMPVYMDILRKVVGY--------------
------------------------------------------------------------------------
--------------------
>gi|157147517|ref|YP_001454836./1-255
------------------------------------------------------------------------
----------------------------------------MQALLEHFILQSAL------------------
-------------------------------------------YSLIAVALVAFLESLALVGLILPGTVMMA
GLGALIGSGE---------------------LNFWHAWLAGIIGCLLGDWISFWLGWRFKKPLHRWSFM---
--------KKNKALLDKTEHALH-QHS-MFTILVGRFVGPTRPLVPMVAG-----MLDLPVAKFIVPNIIGC
VLWPPFYFLPGILAGA--AIDIPAD--------------------MQSGYFKWLLLATALLLWLAAWLCWRL
WRSGKA-AADRLTPFLPRGRLLWLAPVMLGAGIVALVMLLRHPLMPVYIDILRKVVGY--------------
------------------------------------------------------------------------
--------------------
>gi|146310276|ref|YP_001175350./1-255
------------------------------------------------------------------------
----------------------------------------MQALLEHFITQSVA------------------
-------------------------------------------YSLIAVALVAFLESLALVGLILPGTVMMA
GLGALIGSGE---------------------VNFWQAWVAGIIGCLLGDWLSFWLGWRFKKPLHRWSFM---
--------KKNKALLDKTEHALH-QHS-MFTILVGRFVGPTRPLVPMVAG-----MLDLPVAKFILPNVIGC
ILWPPIYFLPGILAGA--ATDIPVD--------------------AQSGHFKWLLLATALMMWIGVWLCWRL
WRSAKA-GTDRLTHYLPRSRLIWLAPLLLGVAVVALVSLIRHPLMPVYGEILLKVVSR--------------
------------------------------------------------------------------------
--------------------
>gi|209906325|ref|ZP_03280809.1/1-255
------------------------------------------------------------------------
----------------------------------------MQALLEHFITQSVM------------------
-------------------------------------------YSLIAVALVAFLESLALVGLILPGTVMMA
GLGALIGSGE---------------------VNFWQAWMAGIIGCLLGDWISFWLGWRFKKPLHRWSFM---
--------KKNKALLDKTEHALH-QHS-MFTILVGRFVGPTRPLVPMVAG-----MLDLPVAKFVVPNIIGC
VFWPPFYFLPGILAGA--AIDIPDG--------------------MQSGEFKWLLLGTAVLLWLAVWLCWRL
WRSAKA-STDRLTRYLPRTRLLWLAPLTLGVAVVALVALIRHPMMPVYGEILLKVVSR--------------
------------------------------------------------------------------------
--------------------
>gi|152968645|ref|YP_001333754./1-255
------------------------------------------------------------------------
----------------------------------------MQALLEHFITQSTV------------------
-------------------------------------------YSLLAVMLVAFLESLALVGLILPGTVMMA
GLGALIGGGE---------------------VNFWQAWLAGIVGCLLGDWISFWLGWRFKKPLHRWSFM---
--------KKNRALLEKTEHALH-QHS-MITILIGRFVGPTRPLVPMVAG-----MLDLPVAKFVLPNIIGC
LLWPPLYFLPGILAGA--AIDIPAD--------------------ENSASFKWLLLGAALLAWLAGWLCWRL
WRSAKT-SGDRLTRWLPRGRLLWLSPLMVALAATALTFVFRHPLMPVYLAILHKVIAR--------------
------------------------------------------------------------------------
--------------------
>gi|206576075|ref|YP_002240469./1-255
------------------------------------------------------------------------
----------------------------------------MQALLEHFITQSTV------------------
-------------------------------------------YSLLAVMLVAFLESLALVGLILPGTVMMA
GLGALIGSGE---------------------VNFWQAWLAGIVGCLLGDWISFWLGWRFKKPLHRWSFM---
--------KKNRALLEKTEHALH-QHS-MITILIGRFVGPTRPLVPMVAG-----MLDLPVAKFVLPNIIGC
LLWPPLYFLPGILAGA--AIDIPAD--------------------ENSASFKWLLLGAALLAWLAGWLCWRL
WRSAKT-SGDRLTRWLPRGRLLWLSPLMVVVAATALTLVCRHPLMPVYLAILHKVIAR--------------
------------------------------------------------------------------------
--------------------
>gi|156935416|ref|YP_001439332./1-256
------------------------------------------------------------------------
----------------------------------------MEAFLEHFITQSVA------------------
-------------------------------------------YSLIAIALVAFLESLALVGLLLPGTVLMA
ALGALIGSGE---------------------VNFYEAWAVGIIGCLLGDWISFWLGWRFKKPLHRWSFL---
--------KKHKALLDKTEHALH-QHS-MFTILVGRFVGPTRPLVPMVAG-----MLDLPVRKFLPPNIVGC
LLWPPFYFLPGILAGA--AIDIPPE--------------------MKSGAFKWLLGGVALLVWLAAWLLWRW
WRSGKT--QDRLTRYLPRARLHWLAPGVAAAAAVALFAIQSHPLMPVYRSILWKVVTGAQ------------
------------------------------------------------------------------------
--------------------
>gi|188532879|ref|YP_001906676./1-253
------------------------------------------------------------------------
----------------------------------------MEAWLQHLITQSLA------------------
-------------------------------------------WSLFAIGLVTFLESLALVGLLLPGTVLMA
SFGALIGSGQ---------------------IGLYPAWAVGTIGCLLGDWASYLIGWQFKGPLHRWSFI---
--------QKHHKLMDKTEHALH-QHS-MFTIIVGRFVGPTRPLIPLVAG-----MLELPVRKFIPPNIIGC
ILWPPLYLLPGILAGV--AIDVPKD--------------------ASSGMFKWLLLGVALLVWLGCWLGWRW
LRAGKQ--DDWATPYLPAVRLRWLAPLMLLLAVGSFTAIQFHPMMPLFRHLLWEVFF---------------
------------------------------------------------------------------------
--------------------
>gi|77959765|ref|ZP_00823782.1|/1-255
------------------------------------------------------------------------
----------------------------------------MEAYILHLLTQSLA------------------
-------------------------------------------FALFVVMFVTFLESLALVGMLLPGTIMMT
TVGALIGSGE---------------------MDFYWAWAAATVGCLTGDWLSYFIGRRFKAPLHRWSFL---
--------KKHKSMLAKTEHALH-NHS-MATVLLGRFIGPARPIVPMVAG-----MLNLPPAKFALPNVIGC
LTWPPVYFFPGILAGV--AIDIPPS--------------------ANSFMFKCLLVAVVLLIWLACGLLWRW
WRFDKR-SPDRLSKWLPLARLRWMTLLAIALAIASFVWLHMQPMMPIYRHLLWKVLGG--------------
------------------------------------------------------------------------
--------------------
>gi|77961912|ref|ZP_00825740.1|/1-255
------------------------------------------------------------------------
----------------------------------------MEAYLLHLLTQSLA------------------
-------------------------------------------FALFVVMLVTFLESLALVGMLLPGTIMMT
TVGALIGSGE---------------------MDFYWAWAAATVGCLTGDWLSYFIGRRFKEPLHRWSFL---
--------KKHKSMLAKTEHALH-NHS-MATVLLGRFIGPARPIVPMVAG-----MLNLPPAKFALPNVIGC
LTWPPVYFFPGILAGV--AIDIPPS--------------------ANSFMFKCLLVAVVLLIWLACWLSWRW
WRFGKR-SPDRLSKWLPLARLRWVTVLAIALAIASFVWLHMQPIMPVYRHLLWKVLGG--------------
------------------------------------------------------------------------
--------------------
>gi|77976129|ref|ZP_00831662.1|/1-255
------------------------------------------------------------------------
----------------------------------------MEAYLLHLLTQSLA------------------
-------------------------------------------FTLFVVMLVTFLESLALVGMLLPGTVMMT
SVGALIGSGE---------------------VGFYSAWAAATVGCLMGDWVSYFIGRRFKEPLHRWSFL---
--------KKHKSMLNKTEHALH-NHS-MATVLLGRFIGPARPIVPMVAG-----MLNLPPIKFALPNIIGC
LTWPPIYFFPGILAGV--AIDIPPS--------------------ANSYMFKWLLFVVVVLIWLALWLSWRW
WRFGKR-SPDRLNQWLPLARLRWVTALTIVAAIASFVWLHMQPLMPVYRHLLWKVLAG--------------
------------------------------------------------------------------------
--------------------
>gi|77977581|ref|ZP_00833026.1|/1-255
------------------------------------------------------------------------
----------------------------------------MEAYLLHLLTQSLA------------------
-------------------------------------------FTLFIVMFVTFLESLALVGMLLPGTVMMT
SVGALIGSGE---------------------VGFYSAWAAATVGCLLGDWISYFIGRRFKEPLHRWSFL---
--------KKHKSMLDKTEHALH-NHS-MATVLLGRFIGPARPIVPMVAG-----MLNLPPAKFALPNVIGC
LTWPPLYFFPGILAGV--AIDIPPS--------------------ANSYMFKWLLFVVVMLIWLALWLSWRW
WRFGKR-SPDRLSQWLPLARLRWVTMLAMVAAITSFAWLHMQPIMPIYRHLLWKVLAG--------------
------------------------------------------------------------------------
--------------------
>gi|123441001|ref|YP_001004990./1-256
------------------------------------------------------------------------
----------------------------------------MEAYLLHLLTQSLA------------------
-------------------------------------------FTLFVVMLVTFLESLALVGMLLPGTVMMT
SVGALIGSGE---------------------VGFYTAWAAATVGCLMGDWLSYFIGRRFKEPLHRWSFL---
--------KKHKSLLAKTEHALH-NHS-MATVLLGRFIGPTRPIVPMVAG-----MLNLPPVKFALPNVIGC
LTWPPLYFFPGILAGV--AIDIPPN--------------------ANSYLFKWLLFIVVMLIWLACWLSWRW
WRFGKR-SPDRLSKWLPLARLRWVTVLSIIVAIASFIWLHMQPIMPIYRHLLWKVLTGQ-------------
------------------------------------------------------------------------
--------------------
>gi|22127528|ref|NP_670951.1|/1/1-255
------------------------------------------------------------------------
----------------------------------------MEAYLLHLLTQSLA------------------
-------------------------------------------FTLFIVMLVTFLESLALVGMLLPGTVMMT
SVGALIGSGE---------------------VDFYFAWVAATLGCLLGDWISYFIGRRFKAPLHNWSFL---
--------QKHKSLLNKTEHALH-NHS-MATVLLGRFIGPTRPIVPMVAG-----MLNLPTAKFALPSVIGG
LTWPPIYLFPGILAGV--AIDIPPS--------------------SNSFMFKCLLFVVVVLIWLSLWLSWRW
WRFGKR-SPDRLSVWLPLARLRWVTLLTIAAAIASFIWLHMQPLMPIYRHLLWKVLAG--------------
------------------------------------------------------------------------
--------------------
>gi|157368977|ref|YP_001476966./1-256
------------------------------------------------------------------------
----------------------------------------MEAYLQHLITQSLA------------------
-------------------------------------------FTLMVVMFVAFLESLALVGLLLPGTVMMA
SIGALIGSGQ---------------------VDFYYAWAAGIVGCLLGDWISYFIGRAFKGPLHRWSFL---
--------KKNKAMLDKTEHALH-QHS-MATVLIGRFVGPTRPLVPMVAG-----MLDLPPYKFALPNIIGC
ITWPPVYFFPGILAGV--AIDIPAS--------------------ANSALFKWLLFAVAMLIWLAAWLSWRW
WREGKR-SNDRLSRWLSPLRLRVACVLSWILAIGTFYYLSLQPLMPVYRHLLWKVLAGQ-------------
------------------------------------------------------------------------
--------------------
>gi|50122771|ref|YP_051938.1|/1/1-256
------------------------------------------------------------------------
----------------------------------------MEAWLDHLVTQSLA------------------
-------------------------------------------YSLIAVMLVAFLESLALVGLLLPGTVMMA
TLGALIGSGQ---------------------MGLYPAWAAGIIGCLLGDWISYFIGMRFKAPLHNWSFL---
--------KKYQALLNKTEYALY-QHP-MPTILIGRFVGPTRPLIPMVAG-----MLGLPPYKFAVPNIIGC
LLWPPAYFLPGILAGV--AIDIPAG--------------------ANSAGFKWLLLVTAIVVWVAGWLNWRW
WRSDKRKQHDWFSKKVPLRRLRWVAPVIFVAAVASLIALIQHPLMPVYRHLLWQVLNG--------------
------------------------------------------------------------------------
--------------------
>gi|15599224|ref|NP_252718.1|/1/1-221
------------------------------------------------------------------------
---------------------------MDFNP--IDLILHLDTYLAMLVSNYGV------------------
-------------------------------------------WIYAILFLVIFCETGLVVTPFLPGDSLLF
IAGAICATG---------------------GMDPWLLGGLLMVAAITGDSTNYVIGRTLGKRLFSNPDS---
-------KVFRRDYLDRTHEFYE-RHG-GKTVTLARFLPIVRTFAPFVAG-----MAKMHYPRFVMFSVVGT
VAWVGGLVTLGYFFGN--VPFIKK-------------------------NLSLLVIGIILLSLLPMILGFIR
HRLQASAAKQAKAQSD--------------------------------------------------------
------------------------------------------------------------------------
--------------------
>gi|152986484|ref|YP_001346462./1-221
------------------------------------------------------------------------
---------------------------MDFNP--IDLILHLDTYLAMLVSNYGV------------------
-------------------------------------------WIYAILFLVIFCETGLVVTPFLPGDSLLF
IAGAICATG---------------------GMDPWLLGGLLMIAAITGDSTNYVIGRTLGKRLFSNPDS---
-------KVFRRDYLDRTHEFYA-RHG-GKTVTLARFLPIVRTFAPFVAG-----MAKMHYPRFVMFSVAGT
VAWVGGLVTLGYFFGN--VPFIKK-------------------------NLSLLVIGIILLSLLPMILGFIR
HRLQASAAKQAKAQSD--------------------------------------------------------
------------------------------------------------------------------------
--------------------
>gi|26987278|ref|NP_742703.1|/1/1-215
[truncated: 883,445 more chars]
