# Supplementary material for: Alignment of Helical Membrane Protein Sequences Using AlignMe
Source: PLoS One. 2013 Mar 4;8(3):e57731. doi: 10.1371/journal.pone.0057731 (PMC3587630; doi:10.1371/journal.pone.0057731)
Supplement: File S4 — Source code for AlignMe. (GZ) [file pone.0057731.s004.gz › AlignMe1.1/examples/scales/WW.txt]

A       0.50
C       -0.02
D       3.64
E       3.63
F       -1.71
G       1.15
H       0.11
I       -1.12
K       2.80
L       -1.25
M       -0.67
N       0.85
P       0.14
Q       0.77
R       1.81
S       0.46
T       0.25
V       -0.46
W       -2.09
Y       -0.71
