# Supplementary material for: Alignment of Helical Membrane Protein Sequences Using AlignMe
Source: PLoS One. 2013 Mar 4;8(3):e57731. doi: 10.1371/journal.pone.0057731 (PMC3587630; doi:10.1371/journal.pone.0057731)
Supplement: File S4 — Source code for AlignMe. (GZ) [file pone.0057731.s004.gz › AlignMe1.1/examples/scales/GES.txt]

C	-2.00
N	4.80
Q	4.10
S	-0.60
T	-1.20
D	9.20
E	8.20
K	8.80
R	12.30
A	-1.60
G	-1.00
I	-3.10
L	-2.80
M	-3.40
P	0.20
V	-2.60
F	-3.70
H	3.00
W	-1.90
Y	0.70
