# Supplementary material for: Alignment of Helical Membrane Protein Sequences Using AlignMe
Source: PLoS One. 2013 Mar 4;8(3):e57731. doi: 10.1371/journal.pone.0057731 (PMC3587630; doi:10.1371/journal.pone.0057731)
Supplement: File S4 — Source code for AlignMe. (GZ) [file pone.0057731.s004.gz › AlignMe1.1/examples/scales/KD.txt]

A	1.80
C	2.50
D	-3.50
E	-3.50
F	2.80
G	-0.40
H	-3.20
I	4.50
K	-3.90
L	3.80
M	1.90
N	-3.50
P	-1.60
Q	-3.50
R	-4.50
S	-0.80
T	-0.70
V	4.20
W	-0.90
Y	-1.30
