# Supplementary material for: Alignment of Helical Membrane Protein Sequences Using AlignMe
Source: PLoS One. 2013 Mar 4;8(3):e57731. doi: 10.1371/journal.pone.0057731 (PMC3587630; doi:10.1371/journal.pone.0057731)
Supplement: File S4 — Source code for AlignMe. (GZ) [file pone.0057731.s004.gz › AlignMe1.1/examples/scales/UHS.txt]

A	-0.16
C	0.01
D	0.73
E	0.70
F	-0.46
G	-0.20
H	0.38
I	-0.39
K	0.90
L	-0.30
M	-0.20
N	0.50
P	0.50
Q	0.46
R	0.55
S	0.06
T	-0.01
V	-0.25
W	-0.03
Y	-0.12
