# Supplementary material for: Alignment of Helical Membrane Protein Sequences Using AlignMe
Source: PLoS One. 2013 Mar 4;8(3):e57731. doi: 10.1371/journal.pone.0057731 (PMC3587630; doi:10.1371/journal.pone.0057731)
Supplement: File S4 — Source code for AlignMe. (GZ) [file pone.0057731.s004.gz › AlignMe1.1/examples/scales/HWvH.txt]

C	-0.13
N	2.05
Q	2.36
S	0.84
T	0.52
D	3.49
E	2.68
K	2.71
R	2.58
A	0.11
G	0.74
I	-0.60
L	-0.55
M	-0.10
P	2.23
V	-0.31
F	-0.32
H	2.06
W	0.30
Y	0.68
