# Supplementary material for: Alignment of Helical Membrane Protein Sequences Using AlignMe
Source: PLoS One. 2013 Mar 4;8(3):e57731. doi: 10.1371/journal.pone.0057731 (PMC3587630; doi:10.1371/journal.pone.0057731)
Supplement: File S4 — Source code for AlignMe. (GZ) [file pone.0057731.s004.gz › AlignMe1.1/examples/scales/HW.txt]

C	-1.00
N	0.20
Q	0.20
S	0.30
T	-0.40
D	3.00
E	3.00
K	3.00
R	3.00
A	-0.50
G	0.00
I	-1.80
L	-1.80
M	-1.30
P	0.0
V	-1.50
F	-2.50
H	-0.50
W	-3.40
Y	-2.30
