# Supplementary material for: Alignment of Helical Membrane Protein Sequences Using AlignMe
Source: PLoS One. 2013 Mar 4;8(3):e57731. doi: 10.1371/journal.pone.0057731 (PMC3587630; doi:10.1371/journal.pone.0057731)
Supplement: File S4 — Source code for AlignMe. (GZ) [file pone.0057731.s004.gz › AlignMe1.1/examples/scales/EW.txt]

C	-0.29
N	0.78
Q	0.85
S	0.18
T	0.05
D	0.90
E	0.74
K	1.50
R	2.53
A	-0.62
G	-0.48
I	-1.38
L	-1.06
M	-0.64
P	-0.12
V	-1.08
F	-1.19
H	0.40
W	-0.81
Y	-0.26
